# Supplementary material for: Approaching intrinsic dynamics of MXenes hybrid hydrogel for 3D printed multimodal intelligent devices with ultrahigh superelasticity and temperature sensitivity
Source: Nat Commun. 2022 Jun 14;13:3420. doi: 10.1038/s41467-022-31051-7 (PMC9197829; doi:10.1038/s41467-022-31051-7)
Supplement: Supplementary file 6 — Source Data [file 41467_2022_31051_MOESM6_ESM.zip]

Archive with 237 entries (178 files):
- Manuscript/
- Manuscript/Fig. 2/
- Manuscript/Fig. 2/Fig. 2c.xlsx
- Manuscript/Fig. 3/
- Manuscript/Fig. 3/Fig. 3a.xlsx
- Manuscript/Fig. 3/Fig. 3d.xlsx
- Manuscript/Fig. 3/Fig. 3e.xlsx
- Manuscript/Fig. 3/Fig. 3f/
- Manuscript/Fig. 3/Fig. 3f/10%.xlsx
- Manuscript/Fig. 3/Fig. 3f/15%.xlsx
- Manuscript/Fig. 3/Fig. 3f/20%.xlsx
- Manuscript/Fig. 3/Fig. 3f/30%.xlsx
- Manuscript/Fig. 3/Fig. 3g/
- Manuscript/Fig. 3/Fig. 3g/0.25Hz.xlsx
- Manuscript/Fig. 3/Fig. 3g/0.5Hz.xlsx
- Manuscript/Fig. 3/Fig. 3g/1Hz.xlsx
- Manuscript/Fig. 4/
- Manuscript/Fig. 4/Fig. 4b/
- Manuscript/Fig. 4/Fig. 4b/0°C.xlsx
- Manuscript/Fig. 4/Fig. 4b/10°C.xlsx
- Manuscript/Fig. 4/Fig. 4b/15°C.xlsx
- Manuscript/Fig. 4/Fig. 4b/3°C.xlsx
- Manuscript/Fig. 4/Fig. 4c/
- Manuscript/Fig. 4/Fig. 4c/30°C.xlsx
- Manuscript/Fig. 4/Fig. 4c/40°C.xlsx
- Manuscript/Fig. 4/Fig. 4c/60°C.xlsx
- Manuscript/Fig. 4/Fig. 4c/80°C.xlsx
- Manuscript/Fig. 4/Fig. 4d.xlsx
- Manuscript/Fig. 4/Fig. 4e.xlsx
- Manuscript/Fig. 4/Fig. 4f.xlsx
- Manuscript/Fig. 4/Fig. 4g.xlsx
- Manuscript/Fig. 4/Fig. 4h.xlsx
- Manuscript/Fig. 5/
- Manuscript/Fig. 5/Fig. 5e.xlsx
- Manuscript/Fig. 5/Fig. 5f.xlsx
- Manuscript/Fig. 5/Fig. 5g.xlsx
- Supplementary information/
- Supplementary information/Supplementary Fig. 10/
- Supplementary information/Supplementary Fig. 10/Supplementary Fig. 10a.xlsx
- Supplementary information/Supplementary Fig. 10/Supplementary Fig. 10b.xlsx
- Supplementary information/Supplementary Fig. 11/
- Supplementary information/Supplementary Fig. 11/0 wt% MXene.csv
- Supplementary information/Supplementary Fig. 11/0.25 wt% MXene.csv
- Supplementary information/Supplementary Fig. 12/
- Supplementary information/Supplementary Fig. 12/0 wt%.xlsx
- Supplementary information/Supplementary Fig. 12/0.1 wt%.xlsx
- Supplementary information/Supplementary Fig. 12/0.25 wt%.xlsx
- Supplementary information/Supplementary Fig. 12/0.5 wt%.xlsx
- Supplementary information/Supplementary Fig. 12/1 wt%.xlsx
- Supplementary information/Supplementary Fig. 12/2 wt%.xlsx
- Supplementary information/Supplementary Fig. 13/
- Supplementary information/Supplementary Fig. 13/0 wt%.xlsx
- Supplementary information/Supplementary Fig. 13/0.1 wt%.xlsx
- Supplementary information/Supplementary Fig. 13/0.25 wt%.xlsx
- Supplementary information/Supplementary Fig. 13/0.5 wt%.xlsx
- Supplementary information/Supplementary Fig. 13/1 wt%.xlsx
- Supplementary information/Supplementary Fig. 13/2 wt%.xlsx
- Supplementary information/Supplementary Fig. 14/
- Supplementary information/Supplementary Fig. 14/Supplementary Fig. 14a.xlsx
- Supplementary information/Supplementary Fig. 14/Supplementary Fig. 14b.xlsx
- Supplementary information/Supplementary Fig. 14/Supplementary Fig. 14c.xlsx
- Supplementary information/Supplementary Fig. 14/Supplementary Fig. 14d.xlsx
- Supplementary information/Supplementary Fig. 14/Supplementary Fig. 14e.xlsx
- Supplementary information/Supplementary Fig. 14/Supplementary Fig. 14f.xlsx
- Supplementary information/Supplementary Fig. 14/Supplementary Fig. 14g.xlsx
- Supplementary information/Supplementary Fig. 14/Supplementary Fig. 14h.xlsx
- Supplementary information/Supplementary Fig. 14/Supplementary Fig. 14i.xlsx
- Supplementary information/Supplementary Fig. 16/
- Supplementary information/Supplementary Fig. 16/0-2702 s.xlsx
- Supplementary information/Supplementary Fig. 16/2702-5404 s.xlsx
- Supplementary information/Supplementary Fig. 16/5404-8106 s.xlsx
- Supplementary information/Supplementary Fig. 16/8106-10795 s.xlsx
- Supplementary information/Supplementary Fig. 17/
- Supplementary information/Supplementary Fig. 17/Supplementary Fig. 17.xlsx
- Supplementary information/Supplementary Fig. 18/
- Supplementary information/Supplementary Fig. 18/0°C.xlsx
- Supplementary information/Supplementary Fig. 18/10°C.xlsx
- Supplementary information/Supplementary Fig. 18/15°C.xlsx
- Supplementary information/Supplementary Fig. 18/24°C.xlsx
- Supplementary information/Supplementary Fig. 18/30°C.xlsx
- Supplementary information/Supplementary Fig. 18/3°C.xlsx
- Supplementary information/Supplementary Fig. 18/40°C.xlsx
- Supplementary information/Supplementary Fig. 18/50°C.xlsx
- Supplementary information/Supplementary Fig. 18/60°C.xlsx
- Supplementary information/Supplementary Fig. 18/70°C.xlsx
- Supplementary information/Supplementary Fig. 18/80°C.xlsx
- Supplementary information/Supplementary Fig. 19/
- Supplementary information/Supplementary Fig. 19/50°C.xlsx
- Supplementary information/Supplementary Fig. 19/70°C.xlsx
- Supplementary information/Supplementary Fig. 2/
- Supplementary information/Supplementary Fig. 2/MAX.xlsx
- Supplementary information/Supplementary Fig. 2/MXenes.xlsx
- Supplementary information/Supplementary Fig. 20/
- Supplementary information/Supplementary Fig. 20/Supplementary Fig. 20.xlsx
- Supplementary information/Supplementary Fig. 21/
- Supplementary information/Supplementary Fig. 21/Supplementary Fig. 21a.xlsx
- Supplementary information/Supplementary Fig. 21/Supplementary Fig. 21b.xlsx
- Supplementary information/Supplementary Fig. 22/
- Supplementary information/Supplementary Fig. 22/Supplementary Fig. 22a.xlsx
- Supplementary information/Supplementary Fig. 22/Supplementary Fig. 22b.xlsx
- Supplementary information/Supplementary Fig. 23/
- Supplementary information/Supplementary Fig. 23/Supplementary Fig. 23a/
- Supplementary information/Supplementary Fig. 23/Supplementary Fig. 23a/Glycerol loaded.xlsx
- Supplementary information/Supplementary Fig. 23/Supplementary Fig. 23a/Without glycerol.xlsx
- Supplementary information/Supplementary Fig. 23/Supplementary Fig. 23b/
- Supplementary information/Supplementary Fig. 23/Supplementary Fig. 23b/PVA-PU-MXene-80°C-recharged.xlsx
- Supplementary information/Supplementary Fig. 23/Supplementary Fig. 23b/PVA-PU-MXene-80°C.xlsx
- Supplementary information/Supplementary Fig. 23/Supplementary Fig. 23b/PVA-PU-MXene.xlsx
- Supplementary information/Supplementary Fig. 24/
- Supplementary information/Supplementary Fig. 24/1st.xlsx
- Supplementary information/Supplementary Fig. 24/2nd.xlsx
- Supplementary information/Supplementary Fig. 24/3rd.xlsx
- Supplementary information/Supplementary Fig. 24/Initial.xlsx
- Supplementary information/Supplementary Fig. 24/Recharged.xlsx
- Supplementary information/Supplementary Fig. 25/
- Supplementary information/Supplementary Fig. 25/Supplementary Fig. 25a/
- Supplementary information/Supplementary Fig. 25/Supplementary Fig. 25a/0°C.xlsx
- Supplementary information/Supplementary Fig. 25/Supplementary Fig. 25a/10°C.xlsx
- Supplementary information/Supplementary Fig. 25/Supplementary Fig. 25a/15°C.xlsx
- Supplementary information/Supplementary Fig. 25/Supplementary Fig. 25a/5°C.xlsx
- Supplementary information/Supplementary Fig. 25/Supplementary Fig. 25b/
- Supplementary information/Supplementary Fig. 25/Supplementary Fig. 25b/30°C.xlsx
- Supplementary information/Supplementary Fig. 25/Supplementary Fig. 25b/40°C.xlsx
- Supplementary information/Supplementary Fig. 25/Supplementary Fig. 25b/50°C.xlsx
- Supplementary information/Supplementary Fig. 25/Supplementary Fig. 25b/60°C.xlsx
- Supplementary information/Supplementary Fig. 25/Supplementary Fig. 25b/70°C.xlsx
- Supplementary information/Supplementary Fig. 25/Supplementary Fig. 25b/80°C.xlsx
- Supplementary information/Supplementary Fig. 26/
- Supplementary information/Supplementary Fig. 26/Supplementary Fig. 26a/
- Supplementary information/Supplementary Fig. 26/Supplementary Fig. 26a/Supplementary Fig. 26a.xlsx
- Supplementary information/Supplementary Fig. 26/Supplementary Fig. 26b/
- Supplementary information/Supplementary Fig. 26/Supplementary Fig. 26b/Supplementary Fig. 26b.xlsx
- Supplementary information/Supplementary Fig. 27/
- Supplementary information/Supplementary Fig. 27/Supplementary Fig. 27a.xlsx
- Supplementary information/Supplementary Fig. 27/Supplementary Fig. 27b.xlsx
- Supplementary information/Supplementary Fig. 28/
- Supplementary information/Supplementary Fig. 28/Supplementary Fig. 28a.xlsx
- Supplementary information/Supplementary Fig. 28/Supplementary Fig. 28b.xlsx
- Supplementary information/Supplementary Fig. 29/
- Supplementary information/Supplementary Fig. 29/Supplementary Fig. 29a.xlsx
- Supplementary information/Supplementary Fig. 29/Supplementary Fig. 29b.xlsx
- Supplementary information/Supplementary Fig. 3/
- Supplementary information/Supplementary Fig. 3/Supplementary Fig. 3a.xlsx
- Supplementary information/Supplementary Fig. 3/Supplementary Fig. 3b.xlsx
- Supplementary information/Supplementary Fig. 31/
- Supplementary information/Supplementary Fig. 31/Supplementary Fig. 31a/
- Supplementary information/Supplementary Fig. 31/Supplementary Fig. 31a/Relative resistance.xlsx
- Supplementary information/Supplementary Fig. 31/Supplementary Fig. 31a/Temperature fitted by printed sensor.xlsx
- Supplementary information/Supplementary Fig. 31/Supplementary Fig. 31a/Temperature measured by IR camera.xlsx
- Supplementary information/Supplementary Fig. 4/
- Supplementary information/Supplementary Fig. 4/PVA-PU-MXene.xlsx
- Supplementary information/Supplementary Fig. 4/PVA-PU.xlsx
- Supplementary information/Supplementary Fig. 4/PVA.xlsx
- Supplementary information/Supplementary Fig. 5/
- Supplementary information/Supplementary Fig. 5/PVA-PU-Glycerol-MXene.xlsx
- Supplementary information/Supplementary Fig. 5/PVA-PU-Glycerol.xlsx
- Supplementary information/Supplementary Fig. 5/PVA-PU.xlsx
- Supplementary information/Supplementary Fig. 5/PVA.xlsx
- Supplementary information/Supplementary Fig. 6/
- Supplementary information/Supplementary Fig. 6/Glycerol loaded.xlsx
- Supplementary information/Supplementary Fig. 6/Without glycerol.xlsx
- Supplementary information/Supplementary Fig. 7/
- Supplementary information/Supplementary Fig. 7/Supplementary Fig. 7a/
- Supplementary information/Supplementary Fig. 7/Supplementary Fig. 7a/PU-PVA.xlsx
- Supplementary information/Supplementary Fig. 7/Supplementary Fig. 7a/PVA.xlsx
- Supplementary information/Supplementary Fig. 7/Supplementary Fig. 7b/
- Supplementary information/Supplementary Fig. 7/Supplementary Fig. 7b/30%.xlsx
- Supplementary information/Supplementary Fig. 7/Supplementary Fig. 7b/40%.xlsx
- Supplementary information/Supplementary Fig. 7/Supplementary Fig. 7b/50%.xlsx
- Supplementary information/Supplementary Fig. 7/Supplementary Fig. 7b/60%.xlsx
- Supplementary information/Supplementary Fig. 7/Supplementary Fig. 7c/
- Supplementary information/Supplementary Fig. 7/Supplementary Fig. 7c/30%.xlsx
- Supplementary information/Supplementary Fig. 7/Supplementary Fig. 7c/40%.xlsx
- Supplementary information/Supplementary Fig. 7/Supplementary Fig. 7c/50%.xlsx
- Supplementary information/Supplementary Fig. 7/Supplementary Fig. 7c/60%.xlsx
- Supplementary information/Supplementary Fig. 7/Supplementary Fig. 7d.xlsx
- Supplementary information/Supplementary Fig. 8/
- Supplementary information/Supplementary Fig. 8/Supplementary Fig. 8a/
- Supplementary information/Supplementary Fig. 8/Supplementary Fig. 8a/0 wt%.xlsx
- Supplementary information/Supplementary Fig. 8/Supplementary Fig. 8a/30 wt%.xlsx
- Supplementary information/Supplementary Fig. 8/Supplementary Fig. 8a/40 wt%.xlsx
- Supplementary information/Supplementary Fig. 8/Supplementary Fig. 8a/50 wt%.xlsx
- Supplementary information/Supplementary Fig. 8/Supplementary Fig. 8a/60 wt%.xlsx
- Supplementary information/Supplementary Fig. 8/Supplementary Fig. 8b/
- Supplementary information/Supplementary Fig. 8/Supplementary Fig. 8b/30%.xlsx
- Supplementary information/Supplementary Fig. 8/Supplementary Fig. 8b/40%.xlsx
- Supplementary information/Supplementary Fig. 8/Supplementary Fig. 8b/50%.xlsx
- Supplementary information/Supplementary Fig. 8/Supplementary Fig. 8b/60%.xlsx
- Supplementary information/Supplementary Fig. 8/Supplementary Fig. 8c/
- Supplementary information/Supplementary Fig. 8/Supplementary Fig. 8c/30%.xlsx
- Supplementary information/Supplementary Fig. 8/Supplementary Fig. 8c/40%.xlsx
- Supplementary information/Supplementary Fig. 8/Supplementary Fig. 8c/50%.xlsx
- Supplementary information/Supplementary Fig. 8/Supplementary Fig. 8c/60%.xlsx
- Supplementary information/Supplementary Fig. 8/Supplementary Fig. 8d/
- Supplementary information/Supplementary Fig. 8/Supplementary Fig. 8d/30%.xlsx
- Supplementary information/Supplementary Fig. 8/Supplementary Fig. 8d/40%.xlsx
- Supplementary information/Supplementary Fig. 8/Supplementary Fig. 8d/50%.xlsx
- Supplementary information/Supplementary Fig. 8/Supplementary Fig. 8d/60%.xlsx
- Supplementary information/Supplementary Fig. 8/Supplementary Fig. 8e/
- Supplementary information/Supplementary Fig. 8/Supplementary Fig. 8e/30%.xlsx
- Supplementary information/Supplementary Fig. 8/Supplementary Fig. 8e/40%.xlsx
- Supplementary information/Supplementary Fig. 8/Supplementary Fig. 8e/50%.xlsx
- Supplementary information/Supplementary Fig. 8/Supplementary Fig. 8e/60%.xlsx
- Supplementary information/Supplementary Fig. 8/Supplementary Fig. 8f.xlsx
- Supplementary information/Supplementary Fig. 9/
- Supplementary information/Supplementary Fig. 9/Supplementary Fig. 9a/
- Supplementary information/Supplementary Fig. 9/Supplementary Fig. 9a/0 wt%.xlsx
- Supplementary information/Supplementary Fig. 9/Supplementary Fig. 9a/0.1 wt%.xlsx
- Supplementary information/Supplementary Fig. 9/Supplementary Fig. 9a/0.25 wt%.xlsx
- Supplementary information/Supplementary Fig. 9/Supplementary Fig. 9a/0.5 wt%.xlsx
- Supplementary information/Supplementary Fig. 9/Supplementary Fig. 9a/1 wt%.xlsx
- Supplementary information/Supplementary Fig. 9/Supplementary Fig. 9a/2 wt%.xlsx
- Supplementary information/Supplementary Fig. 9/Supplementary Fig. 9b/
- Supplementary information/Supplementary Fig. 9/Supplementary Fig. 9b/30%.xlsx
- Supplementary information/Supplementary Fig. 9/Supplementary Fig. 9b/40%.xlsx
- Supplementary information/Supplementary Fig. 9/Supplementary Fig. 9b/50%.xlsx
- Supplementary information/Supplementary Fig. 9/Supplementary Fig. 9b/60%.xlsx
- Supplementary information/Supplementary Fig. 9/Supplementary Fig. 9c/
- Supplementary information/Supplementary Fig. 9/Supplementary Fig. 9c/30%.xlsx
- Supplementary information/Supplementary Fig. 9/Supplementary Fig. 9c/40%.xlsx
- Supplementary information/Supplementary Fig. 9/Supplementary Fig. 9c/50%.xlsx
- Supplementary information/Supplementary Fig. 9/Supplementary Fig. 9c/60%.xlsx
- Supplementary information/Supplementary Fig. 9/Supplementary Fig. 9d/
- Supplementary information/Supplementary Fig. 9/Supplementary Fig. 9d/30%.xlsx
- Supplementary information/Supplementary Fig. 9/Supplementary Fig. 9d/40%.xlsx
- Supplementary information/Supplementary Fig. 9/Supplementary Fig. 9d/50%.xlsx
- Supplementary information/Supplementary Fig. 9/Supplementary Fig. 9d/60%.xlsx
- Supplementary information/Supplementary Fig. 9/Supplementary Fig. 9e/
- Supplementary information/Supplementary Fig. 9/Supplementary Fig. 9e/30%.xlsx
- Supplementary information/Supplementary Fig. 9/Supplementary Fig. 9e/40%.xlsx
- Supplementary information/Supplementary Fig. 9/Supplementary Fig. 9e/50%.xlsx
- Supplementary information/Supplementary Fig. 9/Supplementary Fig. 9e/60%.xlsx
- Supplementary information/Supplementary Fig. 9/Supplementary Fig. 9f/
- Supplementary information/Supplementary Fig. 9/Supplementary Fig. 9f/30%.xlsx
- Supplementary information/Supplementary Fig. 9/Supplementary Fig. 9f/40%.xlsx
- Supplementary information/Supplementary Fig. 9/Supplementary Fig. 9f/50%.xlsx
- Supplementary information/Supplementary Fig. 9/Supplementary Fig. 9f/60%.xlsx
