# Supplementary material for: Approaching intrinsic dynamics of MXenes hybrid hydrogel for 3D printed multimodal intelligent devices with ultrahigh superelasticity and temperature sensitivity
Source: Nat Commun. 2022 Jun 14;13:3420. doi: 10.1038/s41467-022-31051-7 (PMC9197829; doi:10.1038/s41467-022-31051-7)
Supplement: Supplementary file 6 — Source Data [file 41467_2022_31051_MOESM6_ESM.zip › Manuscript/Fig. 2/Fig. 2c.xlsx]

## Sheet: Sheet1
Height / nm	Distance / nm
0	3.54059
11.7188	3.58982
23.4375	3.62507
35.1562	3.63952
46.875	3.73997
58.5938	3.68849
70.3125	3.65018
82.0312	3.80451
93.75	3.58598
105.469	3.76041
117.188	3.7115
128.906	3.77388
140.625	3.71081
152.344	3.52581
164.062	3.5967
175.781	3.68484
187.5	3.64949
199.219	3.71189
210.938	3.73483
222.656	3.71603
234.375	3.52762
246.094	3.54631
257.812	3.57901
269.531	3.52695
281.25	3.58794
292.969	3.64497
304.688	3.49024
316.406	3.39732
328.125	2.62115
339.844	2.04884
351.562	2.01816
363.281	1.88323
375	1.92779
386.719	1.96247
398.438	1.78681
410.156	2.00453
421.875	2.03269
433.594	1.86705
445.312	2.03341
457.031	2.09752
468.75	2.03062
480.469	2.01055
492.188	2.10704
503.906	2.03972
515.625	2.04073
527.344	2.00269
539.062	2.08815
550.781	2.01899
562.5	2.02467
574.219	2.19061
585.938	2.02597
597.656	2.02315
609.375	2.26634
621.094	2.00409
632.812	2.03621
644.531	2.29664
