# Supplementary material for: Approaching intrinsic dynamics of MXenes hybrid hydrogel for 3D printed multimodal intelligent devices with ultrahigh superelasticity and temperature sensitivity
Source: Nat Commun. 2022 Jun 14;13:3420. doi: 10.1038/s41467-022-31051-7 (PMC9197829; doi:10.1038/s41467-022-31051-7)
Supplement: Supplementary file 6 — Source Data [file 41467_2022_31051_MOESM6_ESM.zip › Manuscript/Fig. 3/Fig. 3a.xlsx]

## Sheet: Sheet1
Item	Smu1_Time(1)(1)	Smu1_R(1)(1)
1	0	1.85659e+06
2	0.120328	1.98798e+06
3	0.240625	2.0478e+06
4	0.360925	2.08539e+06
5	0.481217	2.11237e+06
6	0.601518	2.1332e+06
7	0.72183	2.15021e+06
8	0.842137	2.1648e+06
9	0.962431	2.17783e+06
10	1.08273	2.18906e+06
11	1.20303	2.19894e+06
12	1.32335	2.20789e+06
13	1.44365	2.21632e+06
14	1.56396	2.22399e+06
15	1.68428	2.23115e+06
16	1.80457	2.23782e+06
17	1.92487	2.24394e+06
18	2.04517	2.2494e+06
19	2.16546	2.25468e+06
20	2.28576	2.25997e+06
21	2.40607	2.2652e+06
22	2.52637	2.26999e+06
23	2.64668	2.2746e+06
24	2.76698	2.27894e+06
25	2.8873	2.28282e+06
26	3.0076	2.28663e+06
27	3.1279	2.29027e+06
28	3.24821	2.29407e+06
29	3.36851	2.29795e+06
30	3.4888	2.3015e+06
31	3.60911	2.30491e+06
32	3.72942	2.30811e+06
33	3.84972	2.31128e+06
34	3.97003	2.31429e+06
35	4.09033	2.31752e+06
36	4.21069	2.32064e+06
37	4.331	2.32342e+06
38	4.4513	2.32647e+06
39	4.5716	2.3292e+06
40	4.69189	2.33163e+06
41	4.81218	2.3346e+06
42	4.93249	2.33752e+06
43	5.05279	2.3403e+06
44	5.17308	2.34286e+06
45	5.2934	2.34556e+06
46	5.41369	2.34808e+06
47	5.534	2.35064e+06
48	5.65431	2.35346e+06
49	5.7746	2.35632e+06
50	5.89492	2.35926e+06
51	6.01521	2.36217e+06
52	6.13549	2.37788e+06
53	6.2558	2.37652e+06
54	6.3761	2.37812e+06
55	6.49642	2.37998e+06
56	6.61672	2.38172e+06
57	6.737	2.38337e+06
58	6.85732	2.38516e+06
59	6.97761	2.38683e+06
60	7.0979	2.38844e+06
61	7.2182	2.39004e+06
62	7.33849	2.39154e+06
63	7.45881	2.39303e+06
64	7.5791	2.39416e+06
65	7.69941	2.39526e+06
66	7.81972	2.39607e+06
67	7.94001	2.39719e+06
68	8.0603	2.39858e+06
69	8.18061	2.40025e+06
70	8.30091	2.40213e+06
71	8.42121	2.40391e+06
72	8.54152	2.40569e+06
73	8.66182	2.40794e+06
74	8.78214	2.41078e+06
75	8.90244	2.41382e+06
76	9.02273	2.4165e+06
77	9.14304	2.41904e+06
78	9.26335	2.42155e+06
79	9.38365	2.42595e+06
80	9.50395	2.43502e+06
81	9.62425	2.43432e+06
82	9.74454	2.43638e+06
83	9.86485	2.43838e+06
84	9.98515	2.44015e+06
85	10.1055	2.44252e+06
86	10.2258	2.44473e+06
87	10.346	2.44663e+06
88	10.4664	2.44873e+06
89	10.5867	2.44993e+06
90	10.707	2.45099e+06
91	10.8273	2.45244e+06
92	10.9476	2.454e+06
93	11.0679	2.45556e+06
94	11.1881	2.45688e+06
95	11.3085	2.45823e+06
96	11.4288	2.45985e+06
97	11.5491	2.46133e+06
98	11.6694	2.46321e+06
99	11.7897	2.46538e+06
100	11.91	2.46842e+06
101	12.0303	2.4706e+06
102	12.1506	2.47275e+06
103	12.2709	2.47483e+06
104	12.3912	2.47678e+06
105	12.5115	2.47851e+06
106	12.6318	2.48064e+06
107	12.7521	2.48265e+06
108	12.8724	2.48467e+06
109	12.9927	2.4863e+06
110	13.113	2.48809e+06
111	13.2332	2.48983e+06
112	13.3535	2.49148e+06
113	13.4738	2.4931e+06
114	13.5941	2.4943e+06
115	13.7144	2.49566e+06
116	13.8347	2.49729e+06
117	13.955	2.49902e+06
118	14.0753	2.5006e+06
119	14.1956	2.50192e+06
120	14.3159	2.50314e+06
121	14.4362	2.50435e+06
122	14.5565	2.50595e+06
123	14.6768	2.5071e+06
124	14.7971	2.50799e+06
125	14.9174	2.5089e+06
126	15.0377	2.50953e+06
127	15.158	2.50996e+06
128	15.2783	2.51118e+06
129	15.3986	2.51204e+06
130	15.5189	2.51298e+06
131	15.6392	2.51376e+06
132	15.7595	2.51421e+06
133	15.8798	2.51437e+06
134	16.0001	2.51469e+06
135	16.1204	2.51515e+06
136	16.2407	2.51515e+06
137	16.361	2.51547e+06
138	16.4813	2.51599e+06
139	16.6016	2.51636e+06
140	16.7219	2.51681e+06
141	16.8422	2.51751e+06
142	16.9625	2.51798e+06
143	17.0829	2.51812e+06
144	17.2031	2.51684e+06
145	17.3235	2.51941e+06
146	17.4438	2.52046e+06
147	17.5641	2.52141e+06
148	17.6844	2.52208e+06
149	17.8046	2.52253e+06
150	17.9249	2.5229e+06
151	18.0452	2.52395e+06
152	18.1655	2.5254e+06
153	18.2858	2.52761e+06
154	18.4062	2.52945e+06
155	18.5265	2.53133e+06
156	18.6468	2.53277e+06
157	18.7671	2.53346e+06
158	18.8874	2.53506e+06
159	19.0077	2.53602e+06
160	19.128	2.53801e+06
161	19.2483	2.53905e+06
162	19.3686	2.53996e+06
163	19.4889	2.54113e+06
164	19.6092	2.54265e+06
165	19.7295	2.54362e+06
166	19.8498	2.54471e+06
167	19.9701	2.54557e+06
168	20.0904	2.54694e+06
169	20.2107	2.54857e+06
170	20.331	2.55006e+06
171	20.4512	2.55217e+06
172	20.5716	2.55333e+06
173	20.6919	2.55425e+06
174	20.8122	2.55535e+06
175	20.9325	2.55359e+06
176	21.0528	2.55472e+06
177	21.1731	2.55743e+06
178	21.2934	2.55895e+06
179	21.4137	2.55938e+06
180	21.534	2.56016e+06
181	21.6543	2.56114e+06
182	21.7746	2.56235e+06
183	21.8949	2.56335e+06
184	22.0152	2.56461e+06
185	22.1355	2.56604e+06
186	22.2558	2.56773e+06
187	22.3761	2.5695e+06
188	22.4964	2.57115e+06
189	22.6167	2.57332e+06
190	22.737	2.5754e+06
191	22.8573	2.57694e+06
192	22.9776	2.57791e+06
193	23.0979	2.57871e+06
194	23.2182	2.5796e+06
195	23.3385	2.58082e+06
196	23.4588	2.58257e+06
197	23.5791	2.58396e+06
198	23.6994	2.58617e+06
199	23.8197	2.58803e+06
200	23.94	2.58994e+06
201	24.0603	2.59174e+06
202	24.1806	2.59296e+06
203	24.3009	2.5951e+06
204	24.4212	2.59716e+06
205	24.5415	2.59924e+06
206	24.6618	2.60204e+06
207	24.7821	2.60494e+06
208	24.9024	2.60732e+06
209	25.0227	2.60969e+06
210	25.143	2.61164e+06
211	25.2633	2.61374e+06
212	25.3836	2.61567e+06
213	25.5039	2.61587e+06
214	25.6242	2.61732e+06
215	25.7445	2.61912e+06
216	25.8648	2.62252e+06
217	25.9851	2.62469e+06
218	26.1054	2.6269e+06
219	26.2257	2.62881e+06
220	26.346	2.62922e+06
221	26.4663	2.63075e+06
222	26.5866	2.63021e+06
223	26.7069	2.63334e+06
224	26.8272	2.63693e+06
225	26.9475	2.63856e+06
226	27.0678	2.64046e+06
227	27.1881	2.64242e+06
228	27.3084	2.6443e+06
229	27.4287	2.64604e+06
230	27.549	2.64898e+06
231	27.6693	2.65148e+06
232	27.7896	2.65418e+06
233	27.9099	2.6567e+06
234	28.0302	2.65973e+06
235	28.1505	2.66286e+06
236	28.2707	2.66593e+06
237	28.391	2.66968e+06
238	28.5113	2.67373e+06
239	28.6316	2.67746e+06
240	28.752	2.68093e+06
241	28.8723	2.68449e+06
242	28.9926	2.68795e+06
243	29.1129	2.69129e+06
244	29.2332	2.69439e+06
245	29.3535	2.69738e+06
246	29.4738	2.70022e+06
247	29.5941	2.70349e+06
248	29.7144	2.70627e+06
249	29.8347	2.70913e+06
250	29.955	2.71203e+06
251	30.0753	2.71546e+06
252	30.1956	2.71923e+06
253	30.3159	2.72235e+06
254	30.4362	2.72642e+06
255	30.5565	2.73044e+06
256	30.6768	2.73484e+06
257	30.7971	2.73884e+06
258	30.9174	2.74309e+06
259	31.0377	2.74771e+06
260	31.158	2.75308e+06
261	31.2783	2.75755e+06
262	31.3986	2.76236e+06
263	31.5189	2.76663e+06
264	31.6392	2.77064e+06
265	31.7595	2.77435e+06
266	31.8798	2.77853e+06
267	32.0001	2.78306e+06
268	32.1204	2.78813e+06
269	32.2407	2.79286e+06
270	32.361	2.79786e+06
271	32.4813	2.80235e+06
272	32.6016	2.80686e+06
273	32.7219	2.81104e+06
274	32.8422	2.81468e+06
275	32.9625	2.81863e+06
276	33.0828	2.8217e+06
277	33.2031	2.82429e+06
278	33.3234	2.82734e+06
279	33.4437	2.83044e+06
280	33.564	2.83361e+06
281	33.6843	2.83633e+06
282	33.8046	2.83969e+06
283	33.9249	2.84266e+06
284	34.0452	2.84615e+06
285	34.1655	2.84951e+06
286	34.2858	2.85309e+06
287	34.4061	2.85665e+06
288	34.5264	2.86163e+06
289	34.6467	2.86646e+06
290	34.767	2.87128e+06
291	34.8873	2.87572e+06
292	35.0076	2.88005e+06
293	35.1279	2.88423e+06
294	35.2482	2.88851e+06
295	35.3685	2.89308e+06
296	35.4888	2.89748e+06
297	35.6091	2.90168e+06
298	35.7294	2.90652e+06
299	35.8497	2.91092e+06
300	35.97	2.91501e+06
301	36.0903	2.91918e+06
302	36.2106	2.92316e+06
303	36.3309	2.92709e+06
304	36.4512	2.93103e+06
305	36.5715	2.93487e+06
306	36.6918	2.93885e+06
307	36.8121	2.94245e+06
308	36.9324	2.94629e+06
309	37.0527	2.9496e+06
310	37.173	2.95299e+06
311	37.2933	2.957e+06
312	37.4137	2.96107e+06
313	37.534	2.96471e+06
314	37.6543	2.96909e+06
315	37.7746	2.97312e+06
316	37.8949	2.97646e+06
317	38.0152	2.9814e+06
318	38.1354	2.9858e+06
319	38.2558	2.98962e+06
320	38.3761	2.99352e+06
321	38.4963	2.99731e+06
322	38.6166	3.00125e+06
323	38.737	3.0049e+06
324	38.8572	3.00871e+06
325	38.9775	3.01309e+06
326	39.0978	3.01755e+06
327	39.2181	3.02195e+06
328	39.3384	3.02629e+06
329	39.4587	3.03054e+06
330	39.579	3.03476e+06
331	39.6993	3.03869e+06
332	39.8196	3.04317e+06
333	39.9399	3.04792e+06
334	40.0602	3.0523e+06
335	40.1805	3.05687e+06
336	40.3008	3.06136e+06
337	40.4212	3.06545e+06
338	40.5414	3.07052e+06
339	40.6618	3.07571e+06
340	40.7821	3.08047e+06
341	40.9024	3.08615e+06
342	41.0227	3.09242e+06
343	41.143	3.09861e+06
344	41.2633	3.10499e+06
345	41.3836	3.11106e+06
346	41.5038	3.11799e+06
347	41.6242	3.12417e+06
348	41.7445	3.13017e+06
349	41.8648	3.13577e+06
350	41.9851	3.1411e+06
351	42.1054	3.14667e+06
352	42.2257	3.15276e+06
353	42.346	3.15876e+06
354	42.4663	3.16477e+06
355	42.5866	3.17038e+06
356	42.7069	3.17558e+06
357	42.8272	3.18102e+06
358	42.9475	3.18588e+06
359	43.0678	3.19175e+06
360	43.1881	3.19693e+06
361	43.3084	3.20094e+06
362	43.4287	3.20606e+06
363	43.549	3.21035e+06
364	43.6693	3.21598e+06
365	43.7896	3.22047e+06
366	43.9099	3.22593e+06
367	44.0302	3.23098e+06
368	44.1505	3.23581e+06
369	44.2708	3.24006e+06
370	44.3911	3.24451e+06
371	44.5114	3.24912e+06
372	44.6317	3.25391e+06
373	44.752	3.25771e+06
374	44.8723	3.26375e+06
375	44.9926	3.26971e+06
376	45.1129	3.27587e+06
377	45.2332	3.28179e+06
378	45.3535	3.28785e+06
379	45.4738	3.29366e+06
380	45.5941	3.29982e+06
381	45.7144	3.30606e+06
382	45.8347	3.31059e+06
383	45.955	3.31616e+06
384	46.0753	3.31709e+06
385	46.1956	3.32825e+06
386	46.3159	3.33428e+06
387	46.4362	3.34128e+06
388	46.5565	3.34761e+06
389	46.6768	3.35517e+06
390	46.7971	3.36137e+06
391	46.9174	3.36684e+06
392	47.0377	3.3723e+06
393	47.158	3.37858e+06
394	47.2783	3.38489e+06
395	47.3986	3.3915e+06
396	47.5189	3.39729e+06
397	47.6392	3.40392e+06
398	47.7595	3.40945e+06
399	47.8798	3.41554e+06
400	48.0001	3.42204e+06
401	48.1204	3.42856e+06
402	48.2407	3.43515e+06
403	48.361	3.44191e+06
404	48.4813	3.44918e+06
405	48.6016	3.45759e+06
406	48.7219	3.46519e+06
407	48.8422	3.47154e+06
408	48.9625	3.47804e+06
409	49.0828	3.4852e+06
410	49.2031	3.49224e+06
411	49.3234	3.49959e+06
412	49.4437	3.5078e+06
413	49.564	3.516e+06
414	49.6843	3.52428e+06
415	49.8046	3.5324e+06
416	49.9249	3.53889e+06
417	50.0452	3.5473e+06
418	50.1655	3.55573e+06
419	50.2858	3.56333e+06
420	50.4061	3.57092e+06
421	50.5265	3.5782e+06
422	50.6468	3.58564e+06
423	50.7671	3.59261e+06
424	50.8874	3.59662e+06
425	51.0077	3.60447e+06
426	51.128	3.61212e+06
427	51.2483	3.61782e+06
428	51.3686	3.62346e+06
429	51.4889	3.62779e+06
430	51.6092	3.63365e+06
431	51.7295	3.64108e+06
432	51.8498	3.64789e+06
433	51.9701	3.65512e+06
434	52.0904	3.66174e+06
435	52.2107	3.66941e+06
436	52.3309	3.67621e+06
437	52.4513	3.68371e+06
438	52.5716	3.68939e+06
439	52.6919	3.69353e+06
440	52.8122	3.69882e+06
441	52.9325	3.70422e+06
442	53.0528	3.70992e+06
443	53.173	3.71516e+06
444	53.2933	3.7211e+06
445	53.4136	3.72652e+06
446	53.5339	3.73192e+06
447	53.6543	3.7377e+06
448	53.7746	3.74342e+06
449	53.8948	3.74622e+06
450	54.0152	3.75268e+06
451	54.1355	3.75801e+06
452	54.2558	3.76363e+06
453	54.3761	3.76995e+06
454	54.4964	3.77656e+06
455	54.6167	3.78123e+06
456	54.7369	3.78638e+06
457	54.8572	3.79217e+06
458	54.9775	3.79781e+06
459	55.0978	3.80389e+06
460	55.2181	3.81062e+06
461	55.3384	3.81727e+06
462	55.4587	3.82364e+06
463	55.579	3.82778e+06
464	55.6993	3.83561e+06
465	55.8196	3.84001e+06
466	55.9399	3.8454e+06
467	56.0602	3.85262e+06
468	56.1805	3.86027e+06
469	56.3008	3.86792e+06
470	56.4211	3.87616e+06
471	56.5414	3.88446e+06
472	56.6617	3.8925e+06
473	56.782	3.89946e+06
474	56.9023	3.90635e+06
475	57.0226	3.91359e+06
476	57.1429	3.92105e+06
477	57.2632	3.92753e+06
478	57.3835	3.93446e+06
479	57.5038	3.94137e+06
480	57.6241	3.94751e+06
481	57.7444	3.95399e+06
482	57.8647	3.96056e+06
483	57.985	3.96674e+06
484	58.1053	3.97358e+06
485	58.2256	3.97944e+06
486	58.3459	3.9859e+06
487	58.4662	3.9924e+06
488	58.5865	3.99896e+06
489	58.7068	4.00534e+06
490	58.8271	4.01123e+06
491	58.9475	4.01715e+06
492	59.0677	4.02363e+06
493	59.188	4.03037e+06
494	59.3083	4.03605e+06
495	59.4286	4.0422e+06
496	59.549	4.04845e+06
497	59.6693	4.05434e+06
498	59.7896	4.06086e+06
499	59.9099	4.06782e+06
500	60.0302	4.07491e+06
501	60.1504	4.08228e+06
502	60.2708	4.09023e+06
503	60.391	4.09739e+06
504	60.5113	4.10434e+06
505	60.6316	4.11148e+06
506	60.7519	4.11841e+06
507	60.8722	4.12548e+06
508	60.9925	4.13291e+06
509	61.1128	4.14082e+06
510	61.2331	4.14802e+06
511	61.3534	4.15433e+06
512	61.4737	4.16273e+06
513	61.594	4.17056e+06
514	61.7143	4.17836e+06
515	61.8346	4.18575e+06
516	61.9549	4.19336e+06
517	62.0752	4.20067e+06
518	62.1956	4.20879e+06
519	62.3159	4.21677e+06
520	62.4362	4.22578e+06
521	62.5565	4.2338e+06
522	62.6768	4.24198e+06
523	62.7971	4.24982e+06
524	62.9174	4.25685e+06
525	63.0377	4.2648e+06
526	63.158	4.27321e+06
527	63.2783	4.28118e+06
528	63.3986	4.28855e+06
529	63.5189	4.29649e+06
530	63.6392	4.30388e+06
531	63.7595	4.31153e+06
532	63.8798	4.3184e+06
533	64.0001	4.32651e+06
534	64.1204	4.33485e+06
535	64.2407	4.34096e+06
536	64.361	4.34957e+06
537	64.4813	4.35715e+06
538	64.6016	4.36569e+06
539	64.7219	4.37228e+06
540	64.8422	4.38026e+06
541	64.9625	4.38722e+06
542	65.0828	4.39521e+06
543	65.2031	4.40133e+06
544	65.3234	4.41088e+06
545	65.4437	4.42014e+06
546	65.564	4.42915e+06
547	65.6843	4.43806e+06
548	65.8046	4.44762e+06
549	65.9249	4.45586e+06
550	66.0452	4.46403e+06
551	66.1655	4.47252e+06
552	66.2858	4.48037e+06
553	66.4061	4.48889e+06
554	66.5264	4.49739e+06
555	66.6467	4.50623e+06
556	66.767	4.51338e+06
557	66.8873	4.52264e+06
558	67.0076	4.53111e+06
559	67.1279	4.54011e+06
560	67.2482	4.54971e+06
561	67.3685	4.55948e+06
562	67.4888	4.56861e+06
563	67.6091	4.57895e+06
564	67.7294	4.58866e+06
565	67.8497	4.59722e+06
566	67.97	4.60652e+06
567	68.0903	4.61584e+06
568	68.2106	4.62542e+06
569	68.3309	4.635e+06
570	68.4512	4.64375e+06
571	68.5715	4.65348e+06
572	68.6918	4.66354e+06
573	68.8121	4.67305e+06
574	68.9324	4.68203e+06
575	69.0527	4.69178e+06
576	69.173	4.70013e+06
577	69.2933	4.70912e+06
578	69.4136	4.71829e+06
579	69.534	4.72657e+06
580	69.6542	4.73571e+06
581	69.7746	4.74456e+06
582	69.8949	4.75258e+06
583	70.0151	4.76055e+06
584	70.1355	4.76966e+06
585	70.2557	4.77915e+06
586	70.3761	4.78864e+06
587	70.4964	4.79666e+06
588	70.6166	4.80529e+06
589	70.737	4.81318e+06
590	70.8572	4.81708e+06
591	70.9775	4.82638e+06
592	71.0978	4.83514e+06
593	71.2181	4.84513e+06
594	71.3384	4.85449e+06
595	71.4587	4.86554e+06
596	71.579	4.87567e+06
597	71.6993	4.88477e+06
598	71.8196	4.89513e+06
599	71.94	4.90417e+06
600	72.0603	4.91392e+06
601	72.1806	4.92463e+06
602	72.3009	4.93499e+06
603	72.4212	4.94323e+06
604	72.5414	4.94359e+06
605	72.6618	4.96085e+06
606	72.7821	4.97443e+06
607	72.9023	4.98469e+06
608	73.0227	4.9934e+06
609	73.143	5.00452e+06
610	73.2633	5.01213e+06
611	73.3836	5.02036e+06
612	73.5039	5.03055e+06
613	73.6241	5.04039e+06
614	73.7444	5.04889e+06
615	73.8647	5.05903e+06
616	73.985	5.06995e+06
617	74.1053	5.07871e+06
618	74.2256	5.08816e+06
619	74.3459	5.09936e+06
620	74.4662	5.10907e+06
621	74.5865	5.11941e+06
622	74.7068	5.12984e+06
623	74.8271	5.13944e+06
624	74.9474	5.14928e+06
625	75.0677	5.16042e+06
626	75.188	5.17035e+06
627	75.3083	5.17926e+06
628	75.4286	5.18951e+06
629	75.5489	5.19952e+06
630	75.6692	5.20889e+06
631	75.7895	5.21875e+06
632	75.9098	5.22763e+06
633	76.0301	5.23771e+06
634	76.1504	5.24746e+06
635	76.2707	5.25757e+06
636	76.3911	5.26708e+06
637	76.5113	5.27712e+06
638	76.6317	5.28633e+06
639	76.752	5.29626e+06
640	76.8723	5.30523e+06
641	76.9926	5.31453e+06
642	77.1129	5.32402e+06
643	77.2332	5.33364e+06
644	77.3535	5.34389e+06
645	77.4738	5.35399e+06
646	77.5941	5.36316e+06
647	77.7144	5.37233e+06
648	77.8347	5.38183e+06
649	77.955	5.3908e+06
650	78.0753	5.40023e+06
651	78.1956	5.41098e+06
652	78.3159	5.42086e+06
653	78.4362	5.42983e+06
654	78.5565	5.43905e+06
655	78.6768	5.44856e+06
656	78.7971	5.45781e+06
657	78.9174	5.46575e+06
658	79.0377	5.47483e+06
659	79.158	5.48398e+06
660	79.2783	5.49412e+06
661	79.3986	5.50533e+06
662	79.5189	5.51566e+06
663	79.6392	5.52711e+06
664	79.7595	5.53807e+06
665	79.8798	5.5496e+06
666	80.0001	5.56129e+06
667	80.1204	5.5723e+06
668	80.2407	5.58288e+06
669	80.361	5.5946e+06
670	80.4813	5.60546e+06
671	80.6016	5.61647e+06
672	80.7219	5.62737e+06
673	80.8422	5.63771e+06
674	80.9625	5.64942e+06
675	81.0828	5.6596e+06
676	81.2031	5.66994e+06
677	81.3234	5.68082e+06
678	81.4437	5.69244e+06
679	81.564	5.70306e+06
680	81.6843	5.71502e+06
681	81.8045	5.72571e+06
682	81.9249	5.72963e+06
683	82.0451	5.74576e+06
684	82.1655	5.75661e+06
685	82.2857	5.76867e+06
686	82.406	5.77976e+06
687	82.5263	5.78978e+06
688	82.6466	5.8015e+06
689	82.7669	5.81223e+06
690	82.8873	5.8229e+06
691	83.0075	5.8338e+06
692	83.1278	5.8436e+06
693	83.2482	5.85428e+06
694	83.3685	5.8638e+06
695	83.4888	5.87381e+06
696	83.6091	5.88382e+06
697	83.7294	5.89425e+06
698	83.8497	5.90545e+06
699	83.97	5.91538e+06
700	84.0903	5.92528e+06
701	84.2106	5.93582e+06
702	84.3309	5.94559e+06
703	84.4512	5.95545e+06
704	84.5715	5.96612e+06
705	84.6918	5.97605e+06
706	84.8121	5.98586e+06
707	84.9324	5.99616e+06
708	85.0527	6.0078e+06
709	85.173	6.01827e+06
710	85.2933	6.02796e+06
711	85.4136	6.04001e+06
712	85.5339	6.04963e+06
713	85.6542	6.05993e+06
714	85.7745	6.07115e+06
715	85.8948	6.08136e+06
716	86.0151	6.09228e+06
717	86.1354	6.10245e+06
718	86.2557	6.11266e+06
719	86.376	6.1228e+06
720	86.4963	6.13355e+06
721	86.6166	6.14502e+06
722	86.7369	6.15555e+06
723	86.8572	6.16676e+06
724	86.9775	6.17751e+06
725	87.0978	6.18759e+06
726	87.2181	6.20011e+06
727	87.3384	6.20987e+06
728	87.4587	6.21784e+06
729	87.579	6.23211e+06
730	87.6993	6.246e+06
731	87.8196	6.25861e+06
732	87.9399	6.2711e+06
733	88.0602	6.28285e+06
734	88.1805	6.29437e+06
735	88.3008	6.30547e+06
736	88.4211	6.3169e+06
737	88.5414	6.32791e+06
738	88.6617	6.34917e+06
739	88.782	6.3615e+06
740	88.9023	6.37366e+06
741	89.0226	6.38471e+06
742	89.1429	6.39527e+06
743	89.2632	6.40541e+06
744	89.3835	6.41519e+06
745	89.5038	6.42538e+06
746	89.6241	6.43578e+06
747	89.7444	6.44573e+06
748	89.8647	6.4558e+06
749	89.985	6.46421e+06
750	90.1053	6.47488e+06
751	90.2256	6.4847e+06
752	90.3459	6.49397e+06
753	90.4662	6.5044e+06
754	90.5865	6.51422e+06
755	90.7068	6.52555e+06
756	90.8271	6.53589e+06
757	90.9474	6.54699e+06
758	91.0677	6.55735e+06
759	91.188	6.5686e+06
760	91.3083	6.57972e+06
761	91.4286	6.5896e+06
762	91.5489	6.59942e+06
763	91.6692	6.6095e+06
764	91.7895	6.61997e+06
765	91.9098	6.62987e+06
766	92.0301	6.6365e+06
767	92.1504	6.64793e+06
768	92.2707	6.65852e+06
769	92.391	6.66928e+06
770	92.5113	6.68074e+06
771	92.6316	6.6914e+06
772	92.7519	6.70203e+06
773	92.8722	6.71327e+06
774	92.9925	6.72352e+06
775	93.1128	6.73482e+06
776	93.2331	6.74607e+06
777	93.3534	6.7568e+06
778	93.4737	6.76815e+06
779	93.594	6.77815e+06
780	93.7143	6.789e+06
781	93.8346	6.79938e+06
782	93.9549	6.8104e+06
783	94.0752	6.82013e+06
784	94.1955	6.83105e+06
785	94.3158	6.84126e+06
786	94.4361	6.85143e+06
787	94.5564	6.861e+06
788	94.6767	6.86946e+06
789	94.797	6.87945e+06
790	94.9173	6.88927e+06
791	95.0376	6.89907e+06
792	95.1579	6.90936e+06
793	95.2782	6.91959e+06
794	95.3985	6.92978e+06
795	95.5188	6.93977e+06
796	95.6391	6.94952e+06
797	95.7594	6.95921e+06
798	95.8797	6.96831e+06
799	96	6.97774e+06
800	96.1203	6.98858e+06
801	96.2406	6.9992e+06
802	96.3609	7.01002e+06
803	96.4812	7.02051e+06
804	96.6015	7.03238e+06
805	96.7218	7.04316e+06
806	96.8421	7.05341e+06
807	96.9624	7.06496e+06
808	97.0827	7.07539e+06
809	97.203	7.08598e+06
810	97.3233	7.09847e+06
811	97.4436	7.11028e+06
812	97.5639	7.12186e+06
813	97.6842	7.13302e+06
814	97.8045	7.1452e+06
815	97.9248	7.1569e+06
816	98.0452	7.1685e+06
817	98.1654	7.18064e+06
818	98.2857	7.19173e+06
819	98.406	7.2037e+06
820	98.5263	7.2151e+06
821	98.6467	7.22667e+06
822	98.767	7.23861e+06
823	98.8873	7.2491e+06
824	99.0076	7.25949e+06
825	99.1279	7.27102e+06
826	99.2482	7.28077e+06
827	99.3684	7.29054e+06
828	99.4887	7.30012e+06
829	99.609	7.31109e+06
830	99.7293	7.32195e+06
831	99.8496	7.33264e+06
832	99.9699	7.34198e+06
833	100.09	7.3516e+06
834	100.211	7.36099e+06
835	100.331	7.37187e+06
836	100.451	7.38327e+06
837	100.571	7.39458e+06
838	100.692	7.41079e+06
839	100.812	7.42341e+06
840	100.932	7.43604e+06
841	101.053	7.44784e+06
842	101.173	7.45887e+06
843	101.293	7.47044e+06
844	101.414	7.48555e+06
845	101.534	7.49955e+06
846	101.654	7.51093e+06
847	101.774	7.52168e+06
848	101.895	7.5334e+06
849	102.015	7.54541e+06
850	102.135	7.55632e+06
851	102.256	7.56748e+06
852	102.376	7.57959e+06
853	102.496	7.59043e+06
854	102.617	7.60196e+06
855	102.737	7.61206e+06
856	102.857	7.62205e+06
857	102.977	7.63328e+06
858	103.098	7.64377e+06
859	103.218	7.65387e+06
860	103.338	7.6636e+06
861	103.459	7.6732e+06
862	103.579	7.68471e+06
863	103.699	7.69713e+06
864	103.82	7.70799e+06
865	103.94	7.72316e+06
866	104.06	7.73626e+06
867	104.18	7.74922e+06
868	104.301	7.76304e+06
869	104.421	7.77889e+06
870	104.541	7.79163e+06
871	104.662	7.80488e+06
872	104.782	7.81654e+06
873	104.902	7.82815e+06
874	105.023	7.84129e+06
875	105.143	7.85432e+06
876	105.263	7.86673e+06
877	105.383	7.87993e+06
878	105.504	7.89482e+06
879	105.624	7.91143e+06
880	105.744	7.92669e+06
881	105.865	7.94262e+06
882	105.985	7.9582e+06
883	106.105	7.97285e+06
884	106.226	7.98729e+06
885	106.346	8.00114e+06
886	106.466	8.01516e+06
887	106.586	8.02868e+06
888	106.707	8.0411e+06
889	106.827	8.05201e+06
890	106.947	8.06341e+06
891	107.068	8.07453e+06
892	107.188	8.08608e+06
893	107.308	8.09798e+06
894	107.429	8.11026e+06
895	107.549	8.12463e+06
896	107.669	8.13749e+06
897	107.789	8.15182e+06
898	107.91	8.16892e+06
899	108.03	8.18591e+06
900	108.15	8.20353e+06
901	108.271	8.21994e+06
902	108.391	8.23812e+06
903	108.511	8.25399e+06
904	108.632	8.26946e+06
905	108.752	8.28455e+06
906	108.872	8.29868e+06
907	108.992	8.31223e+06
908	109.113	8.32696e+06
909	109.233	8.34127e+06
910	109.353	8.35737e+06
911	109.474	8.37502e+06
912	109.594	8.38772e+06
913	109.714	8.40239e+06
914	109.835	8.4157e+06
915	109.955	8.42658e+06
916	110.075	8.43579e+06
917	110.195	8.45018e+06
918	110.316	8.46043e+06
919	110.436	8.47077e+06
920	110.556	8.48122e+06
921	110.677	8.49234e+06
922	110.797	8.50329e+06
923	110.917	8.51111e+06
924	111.038	8.51952e+06
925	111.158	8.5304e+06
926	111.278	8.54204e+06
927	111.398	8.5508e+06
928	111.519	8.56289e+06
929	111.639	8.57548e+06
930	111.759	8.58823e+06
931	111.88	8.5995e+06
932	112	8.61241e+06
933	112.12	8.62633e+06
934	112.24	8.64055e+06
935	112.361	8.65411e+06
936	112.481	8.66606e+06
937	112.601	8.67607e+06
938	112.722	8.6884e+06
939	112.842	8.7005e+06
940	112.962	8.71079e+06
941	113.083	8.72057e+06
942	113.203	8.72816e+06
943	113.323	8.737e+06
944	113.443	8.74604e+06
945	113.564	8.75592e+06
946	113.684	8.76765e+06
947	113.804	8.77812e+06
948	113.925	8.79003e+06
949	114.045	8.80349e+06
950	114.165	8.81422e+06
951	114.286	8.82576e+06
952	114.406	8.83728e+06
953	114.526	8.84541e+06
954	114.647	8.85846e+06
955	114.767	8.87185e+06
956	114.887	8.88514e+06
957	115.007	8.89786e+06
958	115.128	8.91679e+06
959	115.248	8.93818e+06
960	115.368	8.9604e+06
961	115.489	8.97921e+06
962	115.609	8.99663e+06
963	115.729	9.0083e+06
964	115.85	9.02305e+06
965	115.97	9.0355e+06
966	116.09	9.05108e+06
967	116.21	9.06656e+06
968	116.331	9.08129e+06
969	116.451	9.09235e+06
970	116.571	9.1063e+06
971	116.692	9.12479e+06
972	116.812	9.1433e+06
973	116.932	9.15995e+06
974	117.053	9.16758e+06
975	117.173	9.18537e+06
976	117.293	9.20391e+06
977	117.413	9.2202e+06
978	117.534	9.22909e+06
979	117.654	9.24572e+06
980	117.774	9.27207e+06
981	117.895	9.29474e+06
982	118.015	9.31466e+06
983	118.135	9.33174e+06
984	118.256	9.34674e+06
985	118.376	9.36523e+06
986	118.496	9.37572e+06
987	118.616	9.38553e+06
988	118.737	9.39657e+06
989	118.857	9.41079e+06
990	118.977	9.4236e+06
991	119.098	9.4368e+06
992	119.218	9.44822e+06
993	119.338	9.46508e+06
994	119.459	9.4863e+06
995	119.579	9.50409e+06
996	119.699	9.51903e+06
997	119.819	9.52947e+06
998	119.94	9.53758e+06
999	120.06	9.54673e+06
1000	120.18	9.55622e+06
1001	120.301	9.56333e+06
1002	120.421	9.56951e+06
1003	120.541	9.58201e+06
1004	120.662	9.59452e+06
1005	120.782	9.60297e+06
1006	120.902	9.61682e+06
1007	121.022	9.62918e+06
1008	121.143	9.64522e+06
1009	121.263	9.65928e+06
1010	121.383	9.67731e+06
1011	121.504	9.69416e+06
1012	121.624	9.70926e+06
1013	121.744	9.72619e+06
1014	121.865	9.73805e+06
1015	121.985	9.75688e+06
1016	122.105	9.77261e+06
1017	122.225	9.78586e+06
1018	122.346	9.79943e+06
1019	122.466	9.81093e+06
1020	122.586	9.82212e+06
1021	122.707	9.83248e+06
1022	122.827	9.84057e+06
1023	122.947	9.85235e+06
1024	123.068	9.8649e+06
1025	123.188	9.87889e+06
1026	123.308	9.89124e+06
1027	123.428	9.90576e+06
1028	123.549	9.91786e+06
1029	123.669	9.93147e+06
1030	123.789	9.94412e+06
1031	123.91	9.95505e+06
1032	124.03	9.96927e+06
1033	124.15	9.97978e+06
1034	124.271	9.99157e+06
1035	124.391	1.00069e+07
1036	124.511	1.00181e+07
1037	124.631	1.00329e+07
1038	124.752	1.00424e+07
1039	124.872	1.00581e+07
1040	124.992	1.00722e+07
1041	125.113	1.00875e+07
1042	125.233	1.01002e+07
1043	125.353	1.01114e+07
1044	125.474	1.01257e+07
1045	125.594	1.01423e+07
1046	125.714	1.0157e+07
1047	125.834	1.01721e+07
1048	125.955	1.01851e+07
1049	126.075	1.02016e+07
1050	126.195	1.0215e+07
1051	126.316	1.02245e+07
1052	126.436	1.02385e+07
1053	126.556	1.02526e+07
1054	126.677	1.02633e+07
1055	126.797	1.02742e+07
1056	126.917	1.02882e+07
1057	127.038	1.02992e+07
1058	127.158	1.03145e+07
1059	127.278	1.03295e+07
1060	127.398	1.03432e+07
1061	127.519	1.03559e+07
1062	127.639	1.03719e+07
1063	127.759	1.03844e+07
1064	127.88	1.03969e+07
1065	128	1.04123e+07
1066	128.12	1.04259e+07
1067	128.241	1.04401e+07
1068	128.361	1.04487e+07
1069	128.481	1.04638e+07
1070	128.601	1.04786e+07
1071	128.722	1.04926e+07
1072	128.842	1.05117e+07
1073	128.962	1.05285e+07
1074	129.083	1.05425e+07
1075	129.203	1.05563e+07
1076	129.323	1.05711e+07
1077	129.444	1.05873e+07
1078	129.564	1.06031e+07
1079	129.684	1.06192e+07
1080	129.804	1.06321e+07
1081	129.925	1.06475e+07
1082	130.045	1.06607e+07
1083	130.165	1.06731e+07
1084	130.286	1.06853e+07
1085	130.406	1.06963e+07
1086	130.526	1.07095e+07
1087	130.647	1.07194e+07
1088	130.767	1.07373e+07
1089	130.887	1.07558e+07
1090	131.008	1.07746e+07
1091	131.128	1.07934e+07
1092	131.248	1.0807e+07
1093	131.368	1.08218e+07
1094	131.489	1.08384e+07
1095	131.609	1.08517e+07
1096	131.729	1.08676e+07
1097	131.85	1.08831e+07
1098	131.97	1.08987e+07
1099	132.09	1.09142e+07
1100	132.21	1.09301e+07
1101	132.331	1.09472e+07
1102	132.451	1.09662e+07
1103	132.571	1.09845e+07
1104	132.692	1.09992e+07
1105	132.812	1.10178e+07
1106	132.932	1.10351e+07
1107	133.053	1.10516e+07
1108	133.173	1.10691e+07
1109	133.293	1.10873e+07
1110	133.413	1.11076e+07
1111	133.534	1.11238e+07
1112	133.654	1.11378e+07
1113	133.774	1.11559e+07
1114	133.895	1.11698e+07
1115	134.015	1.11894e+07
1116	134.135	1.12095e+07
1117	134.256	1.12301e+07
1118	134.376	1.12483e+07
1119	134.496	1.12676e+07
1120	134.616	1.12882e+07
1121	134.737	1.13079e+07
1122	134.857	1.1329e+07
1123	134.977	1.13484e+07
1124	135.098	1.13704e+07
1125	135.218	1.13909e+07
1126	135.338	1.14085e+07
1127	135.459	1.14283e+07
1128	135.579	1.14437e+07
1129	135.699	1.14653e+07
1130	135.819	1.14869e+07
1131	135.94	1.15085e+07
1132	136.06	1.15297e+07
1133	136.18	1.15479e+07
1134	136.301	1.15675e+07
1135	136.421	1.15897e+07
1136	136.541	1.16107e+07
1137	136.662	1.16295e+07
1138	136.782	1.16446e+07
1139	136.902	1.16589e+07
1140	137.022	1.16759e+07
1141	137.143	1.16907e+07
1142	137.263	1.17059e+07
1143	137.383	1.17262e+07
1144	137.504	1.1739e+07
1145	137.624	1.17521e+07
1146	137.744	1.17634e+07
1147	137.865	1.17781e+07
1148	137.985	1.17963e+07
1149	138.105	1.181e+07
1150	138.225	1.18244e+07
1151	138.346	1.18399e+07
1152	138.466	1.18549e+07
1153	138.586	1.18702e+07
1154	138.707	1.18868e+07
1155	138.827	1.1902e+07
1156	138.947	1.19177e+07
1157	139.068	1.19356e+07
1158	139.188	1.19481e+07
1159	139.308	1.19623e+07
1160	139.428	1.19761e+07
1161	139.549	1.19864e+07
1162	139.669	1.20014e+07
1163	139.789	1.20175e+07
1164	139.91	1.20363e+07
1165	140.03	1.20539e+07
1166	140.15	1.20769e+07
1167	140.271	1.20935e+07
1168	140.391	1.21086e+07
1169	140.511	1.21252e+07
1170	140.631	1.21439e+07
1171	140.752	1.21596e+07
1172	140.872	1.21736e+07
1173	140.992	1.21886e+07
1174	141.113	1.22051e+07
1175	141.233	1.22234e+07
1176	141.353	1.22409e+07
1177	141.474	1.22541e+07
1178	141.594	1.22706e+07
1179	141.714	1.22878e+07
1180	141.835	1.23033e+07
1181	141.955	1.23181e+07
1182	142.075	1.23342e+07
1183	142.195	1.23492e+07
1184	142.316	1.23621e+07
1185	142.436	1.23792e+07
1186	142.556	1.23932e+07
1187	142.677	1.2407e+07
1188	142.797	1.24205e+07
1189	142.917	1.2436e+07
1190	143.038	1.24485e+07
1191	143.158	1.24597e+07
1192	143.278	1.24744e+07
1193	143.398	1.24873e+07
1194	143.519	1.25032e+07
1195	143.639	1.25186e+07
1196	143.759	1.25314e+07
1197	143.88	1.25463e+07
1198	144	1.25592e+07
1199	144.12	1.25735e+07
1200	144.24	1.25882e+07
1201	144.361	1.25993e+07
1202	144.481	1.26141e+07
1203	144.601	1.26296e+07
1204	144.722	1.26429e+07
1205	144.842	1.26556e+07
1206	144.962	1.26705e+07
1207	145.083	1.26894e+07
1208	145.203	1.27054e+07
1209	145.323	1.27193e+07
1210	145.444	1.27361e+07
1211	145.564	1.27505e+07
1212	145.684	1.27666e+07
1213	145.804	1.27856e+07
1214	145.925	1.28061e+07
1215	146.045	1.28191e+07
1216	146.165	1.28334e+07
1217	146.286	1.28473e+07
1218	146.406	1.28626e+07
1219	146.526	1.288e+07
1220	146.647	1.28935e+07
1221	146.767	1.29103e+07
1222	146.887	1.29306e+07
1223	147.007	1.29504e+07
1224	147.128	1.29682e+07
1225	147.248	1.29848e+07
1226	147.368	1.30039e+07
1227	147.489	1.30243e+07
1228	147.609	1.30388e+07
1229	147.729	1.30529e+07
1230	147.85	1.30682e+07
1231	147.97	1.30841e+07
1232	148.09	1.30944e+07
1233	148.21	1.31099e+07
1234	148.331	1.31181e+07
1235	148.451	1.31354e+07
1236	148.571	1.31459e+07
1237	148.692	1.31594e+07
1238	148.812	1.31692e+07
1239	148.932	1.31806e+07
1240	149.053	1.3187e+07
1241	149.173	1.31981e+07
1242	149.293	1.32117e+07
1243	149.413	1.32251e+07
1244	149.534	1.32363e+07
1245	149.654	1.3249e+07
1246	149.774	1.32612e+07
1247	149.895	1.32739e+07
1248	150.015	1.32883e+07
1249	150.135	1.33e+07
1250	150.256	1.33104e+07
1251	150.376	1.33223e+07
1252	150.496	1.33389e+07
1253	150.616	1.33553e+07
1254	150.737	1.33722e+07
1255	150.857	1.33892e+07
1256	150.977	1.34064e+07
1257	151.098	1.34203e+07
1258	151.218	1.3435e+07
1259	151.338	1.34491e+07
1260	151.459	1.34613e+07
1261	151.579	1.34811e+07
1262	151.699	1.34969e+07
1263	151.819	1.3515e+07
1264	151.94	1.3538e+07
1265	152.06	1.35633e+07
1266	152.18	1.35847e+07
1267	152.301	1.36068e+07
1268	152.421	1.36306e+07
1269	152.541	1.36512e+07
1270	152.662	1.36627e+07
1271	152.782	1.36795e+07
1272	152.902	1.36901e+07
1273	153.022	1.37081e+07
1274	153.143	1.37304e+07
1275	153.263	1.37529e+07
1276	153.383	1.37739e+07
1277	153.504	1.37928e+07
1278	153.624	1.38142e+07
1279	153.744	1.38304e+07
1280	153.865	1.38504e+07
1281	153.985	1.38612e+07
1282	154.105	1.38798e+07
1283	154.225	1.38964e+07
1284	154.346	1.39151e+07
1285	154.466	1.39289e+07
1286	154.586	1.39426e+07
1287	154.707	1.39534e+07
1288	154.827	1.3966e+07
1289	154.947	1.39781e+07
1290	155.067	1.39907e+07
1291	155.188	1.40048e+07
1292	155.308	1.40195e+07
1293	155.428	1.40341e+07
1294	155.549	1.40458e+07
1295	155.669	1.40598e+07
1296	155.789	1.40733e+07
1297	155.91	1.40878e+07
1298	156.03	1.41019e+07
1299	156.15	1.41275e+07
1300	156.27	1.41501e+07
1301	156.391	1.41655e+07
1302	156.511	1.41801e+07
1303	156.631	1.42013e+07
1304	156.752	1.42198e+07
1305	156.872	1.42329e+07
1306	156.992	1.42491e+07
1307	157.113	1.42667e+07
1308	157.233	1.42903e+07
1309	157.353	1.43133e+07
1310	157.473	1.43326e+07
1311	157.594	1.43523e+07
1312	157.714	1.43691e+07
1313	157.834	1.43879e+07
1314	157.955	1.44014e+07
1315	158.075	1.44171e+07
1316	158.195	1.44315e+07
1317	158.316	1.44448e+07
1318	158.436	1.4455e+07
1319	158.556	1.44668e+07
1320	158.676	1.44785e+07
1321	158.797	1.44946e+07
1322	158.917	1.45088e+07
1323	159.037	1.45205e+07
1324	159.158	1.45425e+07
1325	159.278	1.4556e+07
1326	159.398	1.45713e+07
1327	159.519	1.45867e+07
1328	159.639	1.46015e+07
1329	159.759	1.46202e+07
1330	159.879	1.46313e+07
1331	160	1.46459e+07
1332	160.12	1.46645e+07
1333	160.24	1.4679e+07
1334	160.361	1.46942e+07
1335	160.481	1.47056e+07
1336	160.601	1.47227e+07
1337	160.722	1.47395e+07
1338	160.842	1.47513e+07
1339	160.962	1.4768e+07
1340	161.082	1.47797e+07
1341	161.203	1.47908e+07
1342	161.323	1.48049e+07
1343	161.443	1.48213e+07
1344	161.564	1.48476e+07
1345	161.684	1.48642e+07
1346	161.804	1.48801e+07
1347	161.925	1.48999e+07
1348	162.045	1.49215e+07
1349	162.165	1.49355e+07
1350	162.285	1.49536e+07
1351	162.406	1.4969e+07
1352	162.526	1.49849e+07
1353	162.646	1.49953e+07
1354	162.767	1.50046e+07
1355	162.887	1.5022e+07
1356	163.007	1.50352e+07
1357	163.128	1.50479e+07
1358	163.248	1.50634e+07
1359	163.368	1.50757e+07
1360	163.488	1.50903e+07
1361	163.609	1.51073e+07
1362	163.729	1.51233e+07
1363	163.849	1.51334e+07
1364	163.97	1.51468e+07
1365	164.09	1.51523e+07
1366	164.21	1.51614e+07
1367	164.331	1.51829e+07
1368	164.451	1.52014e+07
1369	164.571	1.52247e+07
1370	164.691	1.5246e+07
1371	164.812	1.5259e+07
1372	164.932	1.52873e+07
1373	165.052	1.53097e+07
1374	165.173	1.53441e+07
1375	165.293	1.53751e+07
1376	165.413	1.53988e+07
1377	165.534	1.5419e+07
1378	165.654	1.54368e+07
1379	165.774	1.5451e+07
1380	165.894	1.54738e+07
1381	166.015	1.54938e+07
1382	166.135	1.55301e+07
1383	166.255	1.55512e+07
1384	166.376	1.55643e+07
1385	166.496	1.55781e+07
1386	166.616	1.55958e+07
1387	166.737	1.56136e+07
1388	166.857	1.563e+07
1389	166.977	1.5644e+07
1390	167.097	1.56591e+07
1391	167.218	1.56759e+07
1392	167.338	1.56878e+07
1393	167.458	1.57053e+07
1394	167.579	1.57241e+07
1395	167.699	1.57397e+07
1396	167.819	1.57546e+07
1397	167.94	1.57687e+07
1398	168.06	1.57861e+07
1399	168.18	1.58074e+07
1400	168.3	1.58209e+07
1401	168.421	1.58376e+07
1402	168.541	1.585e+07
1403	168.661	1.58645e+07
1404	168.782	1.58803e+07
1405	168.902	1.58901e+07
1406	169.022	1.59032e+07
1407	169.143	1.59162e+07
1408	169.263	1.59237e+07
1409	169.383	1.59352e+07
1410	169.503	1.59456e+07
1411	169.624	1.59542e+07
1412	169.744	1.59725e+07
1413	169.864	1.5987e+07
1414	169.985	1.59985e+07
1415	170.105	1.60187e+07
1416	170.225	1.60346e+07
1417	170.346	1.60565e+07
1418	170.466	1.60834e+07
1419	170.586	1.61123e+07
1420	170.706	1.61332e+07
1421	170.827	1.61615e+07
1422	170.947	1.6199e+07
1423	171.067	1.62303e+07
1424	171.188	1.62665e+07
1425	171.308	1.62911e+07
1426	171.428	1.63174e+07
1427	171.549	1.63506e+07
1428	171.669	1.63889e+07
1429	171.789	1.64171e+07
1430	171.909	1.64357e+07
1431	172.03	1.64499e+07
1432	172.15	1.64663e+07
1433	172.27	1.64938e+07
1434	172.391	1.65038e+07
1435	172.511	1.65206e+07
1436	172.631	1.65274e+07
1437	172.752	1.65423e+07
1438	172.872	1.6551e+07
1439	172.992	1.6581e+07
1440	173.113	1.66015e+07
1441	173.233	1.66171e+07
1442	173.353	1.6639e+07
1443	173.473	1.66591e+07
1444	173.594	1.66771e+07
1445	173.714	1.66958e+07
1446	173.834	1.67055e+07
1447	173.955	1.67225e+07
1448	174.075	1.67456e+07
1449	174.195	1.67615e+07
1450	174.316	1.67733e+07
1451	174.436	1.67864e+07
1452	174.556	1.68024e+07
1453	174.676	1.68285e+07
1454	174.797	1.68452e+07
1455	174.917	1.68701e+07
1456	175.037	1.68868e+07
1457	175.158	1.69053e+07
1458	175.278	1.69218e+07
1459	175.398	1.69431e+07
1460	175.519	1.6965e+07
1461	175.639	1.69923e+07
1462	175.759	1.70222e+07
1463	175.879	1.70539e+07
1464	176	1.70909e+07
1465	176.12	1.71158e+07
1466	176.24	1.71447e+07
1467	176.361	1.7164e+07
1468	176.481	1.71772e+07
1469	176.601	1.71921e+07
1470	176.722	1.7218e+07
1471	176.842	1.7236e+07
1472	176.962	1.72547e+07
1473	177.082	1.72756e+07
1474	177.203	1.72954e+07
1475	177.323	1.73116e+07
1476	177.443	1.73251e+07
1477	177.564	1.7339e+07
1478	177.684	1.73496e+07
1479	177.804	1.73723e+07
1480	177.925	1.73861e+07
1481	178.045	1.73942e+07
1482	178.165	1.74171e+07
1483	178.285	1.74339e+07
1484	178.406	1.74496e+07
1485	178.526	1.76687e+07
1486	178.646	1.76911e+07
1487	178.767	1.77376e+07
