# Supplementary material for: Approaching intrinsic dynamics of MXenes hybrid hydrogel for 3D printed multimodal intelligent devices with ultrahigh superelasticity and temperature sensitivity
Source: Nat Commun. 2022 Jun 14;13:3420. doi: 10.1038/s41467-022-31051-7 (PMC9197829; doi:10.1038/s41467-022-31051-7)
Supplement: Supplementary file 6 — Source Data [file 41467_2022_31051_MOESM6_ESM.zip › Manuscript/Fig. 3/Fig. 3d.xlsx]

## Sheet: Sheet1
Item	Smu1_Time(1)(1)	Smu1_R(1)(1)
1	0	1.85658e+06
2	0.12029	1.87483e+06
3	0.24059	1.86614e+06
4	0.36089	1.85016e+06
5	0.48118	1.87286e+06
6	0.60149	1.8768e+06
7	0.72179	1.88796e+06
8	0.8421	1.91477e+06
9	0.96241	1.90812e+06
10	1.0827	1.86731e+06
11	1.20299	1.84067e+06
12	1.32329	1.84929e+06
13	1.44359	1.86198e+06
14	1.5639	1.86796e+06
15	1.68422	1.86943e+06
16	1.80451	1.87314e+06
17	1.92481	1.87892e+06
18	2.04512	1.88957e+06
19	2.16541	1.86315e+06
20	2.28572	1.8833e+06
21	2.40602	1.90404e+06
22	2.52631	1.9025e+06
23	2.64661	1.91878e+06
24	2.7669	1.94544e+06
25	2.88721	1.95624e+06
26	3.00751	1.95602e+06
27	3.1278	1.96378e+06
28	3.24812	1.97524e+06
29	3.36842	1.97085e+06
30	3.4887	1.9759e+06
31	3.609	1.38835e+07
32	3.7293	2.35173e+07
33	3.8496	2.30309e+07
34	3.9699	2.24869e+07
35	4.0902	2.22047e+07
36	4.2105	2.20191e+07
37	4.33081	2.1904e+07
38	4.4511	2.18687e+07
39	4.57141	2.18371e+07
40	4.69171	2.18241e+07
41	4.81201	2.18111e+07
42	4.93231	2.17907e+07
43	5.05261	2.18223e+07
44	5.17289	2.18186e+07
45	5.29321	2.18111e+07
46	5.4135	2.18111e+07
47	5.5338	2.18316e+07
48	5.6541	2.18371e+07
49	5.77441	2.18557e+07
50	5.89473	2.1852e+07
51	6.01504	2.18687e+07
52	6.13533	2.18761e+07
53	6.25563	2.1878e+07
54	6.37592	2.1891e+07
55	6.49622	2.18705e+07
56	6.61653	2.1904e+07
57	6.73681	2.18965e+07
58	6.85711	2.18928e+07
59	6.97744	2.18872e+07
60	7.09773	2.18872e+07
61	7.21804	2.18891e+07
62	7.33834	2.18687e+07
63	7.45864	2.18761e+07
64	7.57894	2.18631e+07
65	7.69924	2.18835e+07
66	7.81954	2.18835e+07
67	7.93984	2.18928e+07
68	8.06012	2.1878e+07
69	8.18043	2.18965e+07
70	8.30073	2.19095e+07
71	8.42104	2.18872e+07
72	8.54135	2.19002e+07
73	8.66165	2.18891e+07
74	8.78195	2.19058e+07
75	8.90226	2.19188e+07
76	9.02256	2.19244e+07
77	9.14287	2.19262e+07
78	9.26317	2.19448e+07
79	9.38349	2.19374e+07
80	9.50381	2.19467e+07
81	9.62411	2.19615e+07
82	9.74439	2.19689e+07
83	9.86469	2.19764e+07
84	9.98497	2.19708e+07
85	10.1053	2.19912e+07
86	10.2256	2.19968e+07
87	10.3459	2.20265e+07
88	10.4662	2.20172e+07
89	10.5865	2.20321e+07
90	10.7068	2.20488e+07
91	10.8271	2.20339e+07
92	10.9474	2.02089e+07
93	11.0677	1.69803e+07
94	11.188	1.31706e+07
95	11.3083	9.05084e+06
96	11.4286	5.64401e+06
97	11.5489	4.04921e+06
98	11.6692	3.51265e+06
99	11.7895	3.39198e+06
100	11.9098	3.35113e+06
101	12.0301	3.32514e+06
102	12.1504	3.29729e+06
103	12.2707	3.26573e+06
104	12.391	3.26387e+06
105	12.5113	3.22117e+06
106	12.6316	3.18218e+06
107	12.7519	3.18404e+06
108	12.8722	3.16547e+06
109	12.9925	3.16362e+06
110	13.1128	3.15619e+06
111	13.2331	3.13391e+06
112	13.3534	3.14134e+06
113	13.4737	3.13948e+06
114	13.594	3.12091e+06
115	13.7143	3.14134e+06
116	13.8346	3.13948e+06
117	13.9549	3.10978e+06
118	14.0752	3.10978e+06
119	14.1955	3.10606e+06
120	14.3158	3.09492e+06
121	14.4361	3.10606e+06
122	14.5564	3.11163e+06
123	14.6767	3.1302e+06
124	14.797	3.1172e+06
125	14.9173	3.09678e+06
126	15.0376	3.10606e+06
127	15.1579	3.11163e+06
128	15.2782	3.12834e+06
129	15.3986	3.14691e+06
130	15.5189	3.15062e+06
131	15.6392	3.15062e+06
132	15.7595	3.15619e+06
133	15.8798	3.1729e+06
134	16.0001	3.1729e+06
