# Supplementary material for: Approaching intrinsic dynamics of MXenes hybrid hydrogel for 3D printed multimodal intelligent devices with ultrahigh superelasticity and temperature sensitivity
Source: Nat Commun. 2022 Jun 14;13:3420. doi: 10.1038/s41467-022-31051-7 (PMC9197829; doi:10.1038/s41467-022-31051-7)
Supplement: Supplementary file 6 — Source Data [file 41467_2022_31051_MOESM6_ESM.zip › Manuscript/Fig. 3/Fig. 3e.xlsx]

## Sheet: Sheet1
Item	Smu1_Time(1)(1)	Smu1_R(1)(1)
1	0	1.85659e+06
2	0.12032	1.85756e+06
3	0.24061	1.8583e+06
4	0.36091	1.85893e+06
5	0.48122	1.85954e+06
6	0.60152	1.86008e+06
7	0.72181	1.86063e+06
8	0.84209	1.86128e+06
9	0.96238	1.86164e+06
10	1.08269	1.86227e+06
11	1.20299	1.86245e+06
12	1.32329	1.8632e+06
13	1.44361	1.86385e+06
14	1.56391	1.86364e+06
15	1.68422	1.86377e+06
16	1.80453	1.8637e+06
17	1.92482	1.86411e+06
18	2.04513	1.86492e+06
19	2.16542	1.86559e+06
20	2.28572	1.86617e+06
21	2.40602	1.86691e+06
22	2.52633	1.86741e+06
23	2.64663	1.868e+06
24	2.76693	1.86878e+06
25	2.88722	1.87042e+06
26	3.00754	1.87097e+06
27	3.12783	1.87146e+06
28	3.24812	1.87175e+06
29	3.36842	1.87224e+06
30	3.48871	1.87291e+06
31	3.60901	1.87374e+06
32	3.72931	1.87458e+06
33	3.8496	1.87523e+06
34	3.9699	1.87589e+06
35	4.09021	1.87645e+06
36	4.21049	1.87738e+06
37	4.33079	1.87816e+06
38	4.45109	1.87851e+06
39	4.57139	1.87901e+06
40	4.69169	1.88494e+06
41	4.81199	1.95055e+06
42	4.93229	2.07902e+06
43	5.05259	2.08237e+06
44	5.17289	2.07418e+06
45	5.29321	2.07074e+06
46	5.4135	2.07048e+06
47	5.53381	2.07104e+06
48	5.65411	2.07197e+06
49	5.77439	2.07323e+06
50	5.89469	2.07392e+06
51	6.01499	2.07407e+06
52	6.13529	2.07485e+06
53	6.25559	2.07555e+06
54	6.37589	2.07592e+06
55	6.49618	2.07607e+06
56	6.61649	2.0772e+06
57	6.73679	2.07795e+06
58	6.85707	2.07889e+06
59	6.97738	2.08043e+06
60	7.09766	2.08166e+06
61	7.21797	2.08296e+06
62	7.33829	2.08394e+06
63	7.4586	2.08513e+06
64	7.57889	2.08615e+06
65	7.69921	2.08714e+06
66	7.81951	2.08807e+06
67	7.93982	2.08959e+06
68	8.0601	2.09033e+06
69	8.18039	2.09189e+06
70	8.3007	2.09291e+06
71	8.421	2.09399e+06
72	8.54129	2.09486e+06
73	8.66161	2.09583e+06
74	8.78191	2.09727e+06
75	8.90222	2.0983e+06
76	9.02252	2.09939e+06
77	9.14282	2.10052e+06
78	9.26313	2.10166e+06
79	9.38344	2.10244e+06
80	9.50376	2.10344e+06
81	9.62407	2.105e+06
82	9.74436	2.10552e+06
83	9.86468	2.10648e+06
84	9.98498	2.12744e+06
85	10.1053	2.22931e+06
86	10.2256	2.40407e+06
87	10.3459	2.48291e+06
88	10.4662	2.47249e+06
89	10.5865	2.46477e+06
90	10.7068	2.45734e+06
91	10.8271	2.45303e+06
92	10.9474	2.45142e+06
93	11.0677	2.45121e+06
94	11.188	2.45248e+06
95	11.3083	2.4524e+06
96	11.4286	2.45274e+06
97	11.5489	2.4537e+06
98	11.6692	2.45485e+06
99	11.7895	2.45558e+06
100	11.9098	2.45647e+06
101	12.0301	2.45725e+06
102	12.1504	2.45881e+06
103	12.2707	2.45961e+06
104	12.391	2.46131e+06
105	12.5113	2.46167e+06
106	12.6316	2.46334e+06
107	12.7519	2.4646e+06
108	12.8722	2.46542e+06
109	12.9925	2.46584e+06
110	13.1128	2.46735e+06
111	13.2331	2.46868e+06
112	13.3534	2.46976e+06
113	13.4737	2.4716e+06
114	13.594	2.47227e+06
115	13.7143	2.47399e+06
116	13.8346	2.47476e+06
117	13.9549	2.47561e+06
118	14.0752	2.47687e+06
119	14.1955	2.47747e+06
120	14.3158	2.47817e+06
121	14.4361	2.47914e+06
122	14.5564	2.47949e+06
123	14.6767	2.47999e+06
124	14.797	2.48129e+06
125	14.9173	2.50871e+06
126	15.0376	2.67939e+06
127	15.1579	2.86707e+06
128	15.2782	2.88915e+06
129	15.3985	2.87459e+06
130	15.5188	2.8688e+06
131	15.6391	2.8657e+06
132	15.7594	2.86351e+06
133	15.8797	2.86287e+06
134	16	2.86373e+06
135	16.1203	2.86371e+06
136	16.2406	2.86408e+06
137	16.3609	2.8657e+06
138	16.4812	2.86675e+06
139	16.6015	2.86785e+06
140	16.7218	2.86854e+06
141	16.8422	2.86896e+06
142	16.9625	2.87045e+06
143	17.0828	2.87002e+06
144	17.2031	2.8714e+06
145	17.3234	2.87212e+06
146	17.4437	2.87305e+06
147	17.564	2.87437e+06
148	17.6843	2.87594e+06
149	17.8046	2.87726e+06
150	17.9249	2.87726e+06
151	18.0452	2.87853e+06
152	18.1655	2.87873e+06
153	18.2858	2.87936e+06
154	18.4061	2.88161e+06
155	18.5264	2.88322e+06
156	18.6467	2.88397e+06
157	18.767	2.88473e+06
158	18.8873	2.88575e+06
159	19.0076	2.88701e+06
160	19.1279	2.88799e+06
161	19.2482	2.88916e+06
162	19.3685	2.89028e+06
163	19.4888	2.89059e+06
164	19.6091	2.89171e+06
165	19.7294	2.8931e+06
166	19.8497	2.8931e+06
167	19.97	2.9086e+06
168	20.0903	2.94895e+06
169	20.2106	3.15813e+06
170	20.331	3.33959e+06
171	20.4513	3.33263e+06
172	20.5716	3.3203e+06
173	20.6919	3.31169e+06
174	20.8121	3.31081e+06
175	20.9324	3.30706e+06
176	21.0527	3.30433e+06
177	21.173	3.30309e+06
178	21.2933	3.30279e+06
179	21.4137	3.30244e+06
180	21.534	3.30207e+06
181	21.6543	3.30222e+06
182	21.7746	3.30242e+06
183	21.8948	3.30233e+06
184	22.0151	3.30064e+06
185	22.1354	3.30289e+06
186	22.2557	3.30272e+06
187	22.376	3.30309e+06
188	22.4963	3.30281e+06
189	22.6166	3.30354e+06
190	22.7369	3.30697e+06
191	22.8572	3.30968e+06
192	22.9775	3.30699e+06
193	23.0978	3.3081e+06
194	23.2182	3.30901e+06
195	23.3385	3.31005e+06
196	23.4588	3.3115e+06
197	23.5791	3.31235e+06
198	23.6994	3.3146e+06
199	23.8197	3.31644e+06
200	23.94	3.31685e+06
201	24.0603	3.31659e+06
202	24.1806	3.31774e+06
203	24.3009	3.31746e+06
204	24.4212	3.31943e+06
205	24.5415	3.32078e+06
206	24.6618	3.32082e+06
207	24.7821	3.3218e+06
208	24.9024	3.3345e+06
209	25.0227	3.36891e+06
210	25.143	3.59546e+06
211	25.2633	3.79897e+06
212	25.3836	3.79397e+06
213	25.5039	3.77776e+06
214	25.6242	3.76848e+06
215	25.7445	3.76492e+06
216	25.8648	3.76053e+06
217	25.9851	3.75793e+06
218	26.1053	3.75695e+06
219	26.2256	3.75617e+06
220	26.3459	3.75517e+06
221	26.4662	3.75478e+06
222	26.5865	3.7535e+06
223	26.7068	3.754e+06
224	26.8271	3.755e+06
225	26.9475	3.75437e+06
226	27.0678	3.75524e+06
227	27.1881	3.75639e+06
228	27.3084	3.75591e+06
229	27.4287	3.7566e+06
230	27.549	3.75641e+06
231	27.6693	3.75643e+06
232	27.7896	3.75658e+06
233	27.9099	3.75727e+06
234	28.0302	3.75855e+06
235	28.1505	3.75782e+06
236	28.2708	3.75884e+06
237	28.3911	3.75866e+06
238	28.5114	3.75957e+06
239	28.6317	3.75955e+06
240	28.752	3.75992e+06
241	28.8723	3.7607e+06
242	28.9926	3.76104e+06
243	29.1129	3.76222e+06
244	29.2332	3.763e+06
245	29.3535	3.76358e+06
246	29.4738	3.76464e+06
247	29.5941	3.76406e+06
248	29.7144	3.76495e+06
249	29.8347	3.76599e+06
250	29.955	3.76714e+06
