# Supplementary material for: Approaching intrinsic dynamics of MXenes hybrid hydrogel for 3D printed multimodal intelligent devices with ultrahigh superelasticity and temperature sensitivity
Source: Nat Commun. 2022 Jun 14;13:3420. doi: 10.1038/s41467-022-31051-7 (PMC9197829; doi:10.1038/s41467-022-31051-7)
Supplement: Supplementary file 6 — Source Data [file 41467_2022_31051_MOESM6_ESM.zip › Manuscript/Fig. 3/Fig. 3f/10%.xlsx]

## Sheet: 0.5hz10%
Item	Smu1_Time(1)(1)	Smu1_R(1)(1)
1	0	1.85658e+06
2	0.120322	3.80599e+06
3	0.240628	6.42563e+06
4	0.360917	8.98029e+06
5	0.481221	1.16612e+07
6	0.601518	1.43885e+07
7	0.721801	1.71715e+07
8	0.842092	2.00084e+07
9	0.962401	2.29529e+07
10	1.08269	2.30792e+07
11	1.203	1.98116e+07
12	1.32332	1.67872e+07
13	1.44361	1.40283e+07
14	1.56392	1.13586e+07
15	1.68421	8.75564e+06
16	1.80451	6.22698e+06
17	1.92481	3.73173e+06
18	2.04511	1.92882e+06
19	2.16542	4.42238e+06
20	2.28573	7.11814e+06
21	2.40602	9.79904e+06
22	2.52633	1.24242e+07
23	2.64663	1.51144e+07
24	2.76692	1.78863e+07
25	2.88722	2.06322e+07
26	3.00751	2.34783e+07
27	3.12779	2.20376e+07
28	3.24809	1.88165e+07
29	3.3684	1.58979e+07
30	3.48871	1.30648e+07
31	3.609	1.03319e+07
32	3.72931	7.66026e+06
33	3.84962	5.07218e+06
34	3.96991	2.59736e+06
35	4.09021	1.90677e+06
36	4.21051	4.63589e+06
37	4.33081	7.27409e+06
38	4.45112	9.8863e+06
39	4.57143	1.25802e+07
40	4.69173	1.52834e+07
41	4.81203	1.80218e+07
42	4.93235	2.08197e+07
43	5.05264	2.33391e+07
44	5.17295	2.06805e+07
45	5.29324	1.75911e+07
46	5.41353	1.47728e+07
47	5.53383	1.20566e+07
48	5.65412	9.37203e+06
49	5.77443	6.73939e+06
50	5.89475	4.22744e+06
51	6.01504	1.80696e+06
52	6.13536	2.54352e+06
53	6.25567	5.32468e+06
54	6.37596	7.96659e+06
55	6.49627	1.05788e+07
56	6.61655	1.32059e+07
57	6.73686	1.5922e+07
58	6.85717	1.87162e+07
59	6.97747	2.15865e+07
60	7.09778	2.29251e+07
61	7.21809	1.98302e+07
62	7.33839	1.68912e+07
63	7.45869	1.4188e+07
64	7.57901	1.15182e+07
65	7.69931	9.00071e+06
66	7.81962	6.54445e+06
67	7.93991	4.15689e+06
68	8.06022	1.94709e+06
69	8.18053	3.99351e+06
70	8.30082	6.68184e+06
71	8.42111	9.29776e+06
72	8.54142	1.18673e+07
73	8.66171	1.44164e+07
74	8.78201	1.71121e+07
75	8.90231	1.98283e+07
76	9.02261	2.25352e+07
77	9.14292	2.224e+07
78	9.26321	1.90875e+07
79	9.38353	1.61987e+07
80	9.50384	1.35085e+07
81	9.62413	1.0809e+07
82	9.74443	8.23951e+06
83	9.86473	5.75726e+06
84	9.98502	3.36413e+06
85	10.1053	1.9244e+06
86	10.2256	4.52263e+06
87	10.3459	7.13485e+06
88	10.4662	9.71178e+06
89	10.5865	1.22497e+07
90	10.7068	1.48619e+07
91	10.8271	1.74797e+07
92	10.9474	2.00994e+07
93	11.0678	2.28025e+07
94	11.188	2.08531e+07
95	11.3083	1.77545e+07
96	11.4286	1.48954e+07
97	11.5489	1.21643e+07
98	11.6692	9.53726e+06
99	11.7895	6.99003e+06
100	11.9098	4.51706e+06
101	12.0301	2.07937e+06
102	12.1505	1.91085e+06
103	12.2707	4.6526e+06
104	12.3911	7.2778e+06
105	12.5114	9.85288e+06
106	12.6317	1.24335e+07
107	12.752	1.5146e+07
108	12.8722	1.77749e+07
109	12.9926	2.05134e+07
110	13.1129	2.25705e+07
111	13.2332	1.97726e+07
112	13.3535	1.68912e+07
113	13.4738	1.42418e+07
114	13.5941	1.15888e+07
115	13.7144	9.06012e+06
116	13.8346	6.58158e+06
117	13.9549	4.16988e+06
118	14.0752	1.82112e+06
119	14.1955	3.12277e+06
120	14.3158	5.89465e+06
121	14.4361	8.53842e+06
122	14.5565	1.11116e+07
123	14.6768	1.37183e+07
124	14.7971	1.63491e+07
125	14.9174	1.9056e+07
126	15.0377	2.1761e+07
127	15.158	2.2396e+07
128	15.2783	1.9327e+07
129	15.3986	1.64419e+07
130	15.5189	1.37721e+07
131	15.6392	1.11321e+07
132	15.7595	8.63496e+06
133	15.8798	6.16385e+06
134	16.0001	3.793e+06
135	16.1204	1.83449e+06
136	16.2407	4.13647e+06
137	16.361	6.78952e+06
138	16.4813	9.35903e+06
139	16.6016	1.18821e+07
140	16.7219	1.45018e+07
141	16.8422	1.70806e+07
142	16.9625	1.96426e+07
143	17.0828	2.22734e+07
144	17.2031	2.14027e+07
145	17.3234	1.83078e+07
146	17.4437	1.55062e+07
147	17.564	1.28346e+07
148	17.6843	1.02149e+07
149	17.8046	7.72524e+06
150	17.9249	5.27826e+06
151	18.0452	2.91669e+06
152	18.1655	1.88755e+06
153	18.2858	4.54677e+06
154	18.4061	7.17755e+06
155	18.5265	9.71178e+06
156	18.6468	1.22572e+07
157	18.7671	1.48861e+07
158	18.8874	1.75113e+07
159	19.0077	2.01086e+07
160	19.128	2.25946e+07
161	19.2483	2.0324e+07
162	19.3686	1.72848e+07
163	19.4889	1.45816e+07
164	19.6092	1.19007e+07
165	19.7295	9.28662e+06
166	19.8498	6.78209e+06
167	19.9701	4.30541e+06
168	20.0904	1.9262e+06
169	20.2107	2.22047e+06
170	20.331	4.97193e+06
171	20.4513	7.63055e+06
172	20.5716	1.01778e+07
173	20.6919	1.27956e+07
174	20.8122	1.54932e+07
175	20.9325	1.81462e+07
176	21.0527	2.0803e+07
177	21.1731	2.24554e+07
178	21.2934	1.95164e+07
179	21.4137	1.66443e+07
180	21.534	1.39745e+07
181	21.6543	1.13827e+07
182	21.7746	8.85218e+06
183	21.8949	6.42377e+06
184	22.0152	4.13275e+06
185	22.1355	1.83074e+06
186	22.2558	3.49409e+06
187	22.3761	6.19356e+06
188	22.4964	8.79277e+06
189	22.6167	1.13511e+07
190	22.737	1.39411e+07
191	22.8573	1.65273e+07
192	22.9776	1.92138e+07
193	23.0979	2.19114e+07
194	23.2182	2.20785e+07
195	23.3385	1.90263e+07
196	23.4588	1.61578e+07
197	23.5792	1.34676e+07
198	23.6995	1.08721e+07
199	23.8198	8.31749e+06
200	23.9401	5.90579e+06
201	24.0604	3.58135e+06
202	24.1807	1.87359e+06
203	24.301	4.23115e+06
204	24.4213	6.80994e+06
205	24.5416	9.3219e+06
206	24.6619	1.18301e+07
207	24.7822	1.44665e+07
208	24.9025	1.70546e+07
209	25.0228	1.96909e+07
210	25.1431	2.23607e+07
211	25.2634	2.09664e+07
212	25.3837	1.78566e+07
213	25.504	1.50365e+07
214	25.6243	1.23908e+07
215	25.7446	9.81946e+06
216	25.8649	7.25738e+06
217	25.9852	4.80855e+06
218	26.1055	2.4674e+06
219	26.2258	1.84778e+06
220	26.3461	4.43352e+06
221	26.4664	7.01417e+06
222	26.5867	9.48157e+06
223	26.707	1.1988e+07
224	26.8273	1.46169e+07
225	26.9476	1.72755e+07
226	27.0679	1.99286e+07
227	27.1882	2.21917e+07
228	27.3085	1.96055e+07
229	27.4288	1.67018e+07
230	27.5491	1.40209e+07
231	27.6694	1.14365e+07
232	27.7897	8.94501e+06
233	27.91	6.46462e+06
234	28.0303	4.12347e+06
235	28.1506	1.86076e+06
236	28.2709	2.63635e+06
237	28.3912	5.33396e+06
238	28.5115	7.92761e+06
239	28.6318	1.05027e+07
240	28.7521	1.31093e+07
241	28.8724	1.58515e+07
242	28.9927	1.85083e+07
243	29.113	2.11706e+07
244	29.2333	2.23514e+07
245	29.3536	1.94031e+07
246	29.4739	1.6583e+07
247	29.5942	1.39689e+07
248	29.7145	1.13103e+07
249	29.8348	8.80391e+06
250	29.9551	6.38107e+06
251	30.0754	4.08819e+06
252	30.1957	1.89706e+06
253	30.316	3.82827e+06
254	30.4363	6.39593e+06
255	30.5566	8.94687e+06
256	30.6769	1.1457e+07
257	30.7972	1.40822e+07
258	30.9175	1.67501e+07
259	31.0378	1.93512e+07
260	31.1581	2.19931e+07
261	31.2784	2.16849e+07
262	31.3987	1.86085e+07
263	31.519	1.57605e+07
264	31.6393	1.31149e+07
265	31.7596	1.05398e+07
266	31.8799	8.07056e+06
267	32.0002	5.60317e+06
268	32.1205	3.23602e+06
269	32.2408	1.84088e+06
270	32.3611	4.32027e+06
271	32.4814	6.85821e+06
272	32.6017	9.36089e+06
273	32.722	1.18283e+07
274	32.8423	1.44498e+07
275	32.9626	1.70564e+07
276	33.0829	1.96686e+07
277	33.2032	2.2201e+07
278	33.3235	2.0272e+07
279	33.4438	1.72365e+07
280	33.5641	1.44758e+07
281	33.6844	1.18264e+07
282	33.8047	9.29034e+06
283	33.925	6.8248e+06
284	34.0453	4.40753e+06
285	34.1656	2.04967e+06
286	34.2859	1.82777e+06
287	34.4062	4.44837e+06
288	34.5265	7.01788e+06
289	34.6468	9.58182e+06
290	34.7671	1.21866e+07
291	34.8874	1.48267e+07
292	35.0077	1.7463e+07
293	35.128	2.01272e+07
294	35.2483	2.21156e+07
295	35.3686	1.93716e+07
296	35.4889	1.6505e+07
297	35.6092	1.38427e+07
298	35.7295	1.12936e+07
299	35.8498	8.82619e+06
300	35.9701	6.40521e+06
301	36.0904	4.09748e+06
302	36.2107	1.84643e+06
303	36.331	3.01509e+06
304	36.4513	5.61802e+06
305	36.5716	8.21166e+06
306	36.6919	1.07552e+07
307	36.8122	1.32913e+07
308	36.9325	1.59425e+07
309	37.0529	1.85324e+07
310	37.1732	2.11558e+07
311	37.2935	2.18093e+07
312	37.4138	1.8861e+07
313	37.534	1.60539e+07
314	37.6544	1.34008e+07
315	37.7746	1.08554e+07
316	37.8949	8.4196e+06
317	38.0153	6.01161e+06
318	38.1356	3.71131e+06
319	38.2559	1.79903e+06
320	38.3762	4.0065e+06
321	38.4965	6.58715e+06
322	38.6168	9.12139e+06
323	38.7371	1.16055e+07
324	38.8574	1.42103e+07
325	38.9777	1.68281e+07
326	39.098	1.94737e+07
327	39.2183	2.20989e+07
328	39.3386	2.11725e+07
329	39.4589	1.81945e+07
330	39.5792	1.53818e+07
331	39.6995	1.27714e+07
332	39.8197	1.01926e+07
333	39.94	7.68811e+06
334	40.0603	5.20957e+06
335	40.1806	2.89812e+06
336	40.301	1.85658e+06
