# Supplementary material for: Approaching intrinsic dynamics of MXenes hybrid hydrogel for 3D printed multimodal intelligent devices with ultrahigh superelasticity and temperature sensitivity
Source: Nat Commun. 2022 Jun 14;13:3420. doi: 10.1038/s41467-022-31051-7 (PMC9197829; doi:10.1038/s41467-022-31051-7)
Supplement: Supplementary file 6 — Source Data [file 41467_2022_31051_MOESM6_ESM.zip › Manuscript/Fig. 3/Fig. 3f/15%.xlsx]

## Sheet: Sheet1
Item	Smu1_Time(1)(1)	Smu1_R(1)(1)
1	0	1.69152e+06
2	0.12031	2.57694e+06
3	0.2406	7.36693e+06
4	0.36091	1.17206e+07
5	0.4812	1.60855e+07
6	0.60152	2.11391e+07
7	0.72184	2.68815e+07
8	0.84214	3.31475e+07
9	0.96245	3.98108e+07
10	1.08275	4.32436e+07
11	1.20303	3.56947e+07
12	1.32334	2.85097e+07
13	1.44364	2.22178e+07
14	1.56394	1.69061e+07
15	1.68426	1.24521e+07
16	1.80454	8.30637e+06
17	1.92487	4.32585e+06
18	2.04518	1.88046e+06
19	2.16547	4.34998e+06
20	2.28578	9.06571e+06
21	2.40608	1.32505e+07
22	2.52636	1.7658e+07
23	2.64666	2.27395e+07
24	2.76694	2.85357e+07
25	2.88724	3.48834e+07
26	3.00754	4.15318e+07
27	3.12785	4.10101e+07
28	3.24815	3.33406e+07
29	3.36843	2.64619e+07
30	3.48873	2.04169e+07
31	3.60903	1.53837e+07
32	3.72932	1.11414e+07
33	3.84964	7.06245e+06
34	3.96994	3.29173e+06
35	4.09024	1.95116e+06
36	4.21055	5.58832e+06
37	4.33086	1.015e+07
38	4.45115	1.42047e+07
39	4.57146	1.87831e+07
40	4.69177	2.40762e+07
41	4.81206	2.98873e+07
42	4.93237	3.64188e+07
43	5.05266	4.30338e+07
44	5.17298	3.84276e+07
45	5.29328	3.0901e+07
46	5.41358	2.42266e+07
47	5.53389	1.84842e+07
48	5.65418	1.37981e+07
49	5.77447	9.57813e+06
50	5.89479	5.57904e+06
51	6.01508	2.05338e+06
52	6.13538	1.91485e+06
53	6.25569	6.41079e+06
54	6.37597	1.08053e+07
55	6.49627	1.49214e+07
56	6.61657	1.96018e+07
57	6.73688	2.5101e+07
58	6.85719	3.11999e+07
59	6.97749	3.78242e+07
60	7.09778	4.31044e+07
61	7.21808	3.61087e+07
62	7.33837	2.89368e+07
63	7.45867	2.25297e+07
64	7.57897	1.71604e+07
65	7.69927	1.28012e+07
66	7.81959	8.66469e+06
67	7.9399	4.69345e+06
68	8.0602	1.87227e+06
69	8.1805	3.31772e+06
70	8.30081	8.12442e+06
71	8.42109	1.24707e+07
72	8.5414	1.6713e+07
73	8.6617	2.16274e+07
74	8.782	2.73364e+07
75	8.90231	3.35522e+07
76	9.0226	4.0106e+07
77	9.14293	4.19793e+07
78	9.26323	3.43747e+07
79	9.38353	2.74106e+07
80	9.50383	2.11391e+07
81	9.62412	1.60743e+07
82	9.74441	1.18079e+07
83	9.86472	7.56188e+06
84	9.98501	3.67418e+06
85	10.1053	1.61709e+06
86	10.2256	4.45766e+06
87	10.3459	9.18082e+06
88	10.4662	1.34361e+07
89	10.5865	1.77972e+07
90	10.7068	2.28026e+07
91	10.8271	2.85543e+07
92	10.9474	3.49057e+07
93	11.0677	4.14724e+07
94	11.188	3.94153e+07
95	11.3083	3.18572e+07
96	11.4286	2.51567e+07
97	11.5488	1.93698e+07
98	11.6692	1.45983e+07
99	11.7895	1.04693e+07
100	11.9098	6.42936e+06
101	12.0301	2.76631e+06
102	12.1504	1.84318e+06
103	12.2707	5.71457e+06
104	12.391	1.02558e+07
105	12.5113	1.43755e+07
106	12.6316	1.88332e+07
107	12.7519	2.38794e+07
108	12.8722	2.97462e+07
109	12.9925	3.6131e+07
110	13.1128	4.25214e+07
111	13.2331	3.6792e+07
112	13.3534	2.95123e+07
113	13.4737	2.30588e+07
114	13.594	1.75262e+07
115	13.7143	1.30722e+07
116	13.8346	9.0193e+06
117	13.9549	4.95894e+06
118	14.0752	1.77748e+06
119	14.1955	2.13693e+06
120	14.3158	6.72641e+06
121	14.4361	1.12194e+07
122	14.5564	1.54004e+07
123	14.6767	1.99323e+07
124	14.797	2.5166e+07
125	14.9173	3.11164e+07
126	15.0376	3.75142e+07
127	15.1579	4.16841e+07
128	15.2782	3.44378e+07
129	15.3985	2.76316e+07
130	15.5188	2.149e+07
131	15.6391	1.64104e+07
132	15.7594	1.2298e+07
133	15.8797	8.35092e+06
134	16	4.40754e+06
135	16.1203	1.87966e+06
136	16.2406	3.72246e+06
137	16.3609	8.47903e+06
138	16.4812	1.27158e+07
139	16.6015	1.68355e+07
140	16.7218	2.15308e+07
141	16.8421	2.68982e+07
142	16.9625	3.30101e+07
143	17.0828	3.94432e+07
144	17.2031	4.00484e+07
145	17.3234	3.25422e+07
146	17.4436	2.59309e+07
147	17.5639	2.00938e+07
148	17.6842	1.5328e+07
149	17.8045	1.12621e+07
150	17.9248	7.19241e+06
151	18.0451	3.43468e+06
152	18.1654	1.8471e+06
153	18.2858	4.94223e+06
154	18.4061	9.52243e+06
155	18.5264	1.36051e+07
156	18.6467	1.78901e+07
157	18.767	2.26875e+07
158	18.8873	2.83148e+07
159	19.0076	3.45436e+07
160	19.1279	4.10287e+07
161	19.2482	3.74566e+07
162	19.3685	3.02809e+07
163	19.4888	2.38701e+07
164	19.6091	1.83431e+07
165	19.7294	1.39095e+07
166	19.8497	9.95316e+06
167	19.97	5.94108e+06
168	20.0903	2.39871e+06
169	20.2106	1.9462e+06
170	20.3309	6.04876e+06
171	20.4512	1.05473e+07
172	20.5715	1.45705e+07
173	20.6918	1.89019e+07
174	20.8121	2.38831e+07
175	20.9324	2.97202e+07
176	21.0527	3.60846e+07
177	21.1731	4.18252e+07
178	21.2934	3.52956e+07
179	21.4137	2.84503e+07
180	21.534	2.23626e+07
181	21.6543	1.71233e+07
182	21.7746	1.28996e+07
183	21.8949	8.91718e+06
184	22.0152	4.85126e+06
185	22.1354	1.93698e+06
186	22.2558	2.80345e+06
187	22.3761	7.41335e+06
188	22.4964	1.17299e+07
189	22.6167	1.57364e+07
190	22.737	2.02776e+07
191	22.8573	2.55373e+07
192	22.9776	3.15545e+07
193	23.0979	3.78279e+07
194	23.2182	4.07001e+07
195	23.3385	3.33387e+07
196	23.4588	2.67794e+07
197	23.5791	2.08328e+07
198	23.6994	1.59221e+07
199	23.8197	1.18859e+07
200	23.94	7.86636e+06
201	24.0603	4.04736e+06
202	24.1806	1.98129e+06
203	24.3009	4.24787e+06
204	24.4212	8.88933e+06
205	24.5415	1.30871e+07
206	24.6618	1.71159e+07
207	24.7821	2.17369e+07
208	24.9024	2.71971e+07
209	25.0227	3.33461e+07
210	25.143	3.96771e+07
211	25.2633	3.88268e+07
212	25.3836	3.15118e+07
213	25.5039	2.51902e+07
214	25.6242	1.947e+07
215	25.7445	1.48323e+07
216	25.8648	1.0796e+07
217	25.9851	6.79696e+06
218	26.1054	3.10236e+06
219	26.2257	1.93609e+06
220	26.346	5.30984e+06
221	26.4663	9.84733e+06
222	26.5866	1.38427e+07
223	26.7069	1.80627e+07
224	26.8272	2.28342e+07
225	26.9475	2.85097e+07
226	27.0678	3.46179e+07
227	27.1881	4.0947e+07
228	27.3084	3.63278e+07
229	27.4287	2.92728e+07
230	27.549	2.30607e+07
231	27.6693	1.7697e+07
232	27.7896	1.32263e+07
233	27.9099	9.22352e+06
234	28.0302	5.23557e+06
235	28.1505	1.93679e+06
236	28.2708	1.85443e+06
237	28.3911	6.11188e+06
238	28.5114	1.0486e+07
239	28.6317	1.44461e+07
240	28.752	1.88481e+07
241	28.8724	2.38887e+07
242	28.9927	2.97054e+07
243	29.113	3.586e+07
244	29.2333	4.07279e+07
245	29.3535	3.38029e+07
246	29.4738	2.72083e+07
247	29.5942	2.12802e+07
248	29.7144	1.62433e+07
249	29.8347	1.22071e+07
250	29.955	8.3435e+06
251	30.0753	4.43724e+06
252	30.1957	1.99678e+06
253	30.3159	3.27873e+06
254	30.4362	7.80509e+06
255	30.5565	1.20307e+07
256	30.6768	1.60688e+07
257	30.7971	2.04744e+07
258	30.9174	2.57007e+07
259	31.0377	3.16288e+07
260	31.158	3.78298e+07
261	31.2783	3.94692e+07
262	31.3986	3.21951e+07
263	31.519	2.57973e+07
264	31.6393	2.0001e+07
265	31.7596	1.53335e+07
266	31.8799	1.12695e+07
267	32.0002	7.35765e+06
268	32.1205	3.54051e+06
269	32.2408	1.92571e+06
270	32.3611	4.46509e+06
271	32.4814	9.06014e+06
272	32.6017	1.30592e+07
273	32.722	1.7088e+07
274	32.8423	2.17202e+07
275	32.9626	2.7134e+07
276	33.0829	3.31271e+07
277	33.2032	3.92965e+07
278	33.3235	3.72097e+07
279	33.4438	3.0138e+07
280	33.5641	2.38998e+07
281	33.6844	1.84322e+07
282	33.8047	1.39708e+07
283	33.925	1.00813e+07
284	34.0453	6.09889e+06
285	34.1656	2.62707e+06
286	34.2859	1.97071e+06
287	34.4062	5.64774e+06
288	34.5265	1.00943e+07
289	34.6468	1.39875e+07
290	34.7672	1.81556e+07
291	34.8874	2.29511e+07
292	35.0078	2.8493e+07
293	35.128	3.45771e+07
294	35.2483	4.05905e+07
295	35.3687	3.48685e+07
296	35.4889	2.80474e+07
297	35.6092	2.20228e+07
298	35.7295	1.68559e+07
299	35.8498	1.26007e+07
300	35.9701	8.70553e+06
301	36.0904	4.76029e+06
302	36.2107	1.83009e+06
303	36.331	2.27989e+06
304	36.4513	6.76911e+06
305	36.5716	1.10597e+07
306	36.6919	1.49604e+07
307	36.8122	1.93252e+07
308	36.9325	2.43844e+07
309	37.0528	3.01844e+07
310	37.1731	3.63687e+07
311	37.2934	4.01672e+07
312	37.4138	3.30417e+07
313	37.534	2.65696e+07
314	37.6544	2.07436e+07
315	37.7747	1.58905e+07
316	37.895	1.18729e+07
317	38.0153	8.05387e+06
318	38.1356	4.17918e+06
319	38.2559	2.01648e+06
320
321
322
323
324
325
326
327
328
329
330
331
332
333
334
335
336
337
338
339
340
341
342
343
344
345
346
347
348
349
350
351
352
353
354
355
356
357
358
359
360
361
362
363
364
365
366
367
368
369
370
371
372
373
374
375
376
377
378
379
380
381
382
383
384
385
386
387
388
389
390
391
392
393
394
395
396
397
398
399
400
401
402
403
404
405
406
407
408
409
410
411
412
413
414
415
416
417
418
419
420
421
422
423
424
425
426
427
428
429
430
431
432
433
434
435
436
437
438
439
440
441
442
443
444
445
446
447
448
449
450
451
452
453
454
455
456
457
458
459
460
461
462
463
464
465
466
467
468
469
470
471
472
473
474
475
476
477
478
479
480
481
482
483
484
485
486
487
488
489
490
491
492
493
494
495
496
497
498
499
500
501
502
503
504
505
506
507
508
509
510
511
512
513
514
515
516
517
518
519
520
521
522
523
524
525
526
527
528
529
530
531
532
533
534
535
536
537
538
539
540
541
542
543
544
545
546
547
548
549
550
551
552
553
554
555
556
557
558
559
560
561
562
563
564
565
566
567
568
569
570
571
572
573
574
575
576
577
578
579
580
581
582
583
584
585
586
587
588
589
590
591
592
593
594
595
596
597
598
599
600
601
602
603
604
605
606
607
608
609
610
611
612
613
614
615
616
617
618
619
620
621
622
623
624
625
626
627
628
629
630
631
632
633
634
635
636
637
638
639
640
641
642
643
644
645
646
647
648
649
650
651
652
653
654
655
656
657
658
659
660
661
662
663
664
665
666
667
668
669
670
671
672
673
674
675
676
677
678
679
680
681
682
683
684
685
686
687
688
689
690
691
692
693
694
695
696
697
698
699
700
701
702
703
704
705
706
707
708
709
710
711
712
713
714
715
716
717
718
719
720
721
722
723
724
725
726
727
728
729
730
731
732
733
734
735
736
737
738
739
740
741
742
743
744
745
746
747
748
749
750
751
752
753
754
755
756
757
758
759
760
761
762
763
764
765
766
767
768
769
770
771
772
773
774
775
776
777
778
779
780
781
782
783
784
785
786
787
788
789
790
791
792
793
794
795
796
797
798
799
800
801
802
803
804
805
806
807
808
809
810
811
812
813
814
815
816
817
818
819
820
821
822
823
