# Supplementary material for: Approaching intrinsic dynamics of MXenes hybrid hydrogel for 3D printed multimodal intelligent devices with ultrahigh superelasticity and temperature sensitivity
Source: Nat Commun. 2022 Jun 14;13:3420. doi: 10.1038/s41467-022-31051-7 (PMC9197829; doi:10.1038/s41467-022-31051-7)
Supplement: Supplementary file 6 — Source Data [file 41467_2022_31051_MOESM6_ESM.zip › Manuscript/Fig. 3/Fig. 3f/20%.xlsx]

## Sheet: Sheet1
Item	Smu1_Time(1)(1)	Smu1_R(1)(1)
1	0	1.85658e+06
2	0.12029	5.5549e+06
3	0.2406	1.17188e+07
4	0.36092	1.93438e+07
5	0.48122	2.77745e+07
6	0.60153	3.62647e+07
7	0.72184	4.52784e+07
8	0.84214	5.52557e+07
9	0.96242	6.56525e+07
10	1.08272	6.62503e+07
11	1.20302	5.39189e+07
12	1.32332	4.32454e+07
13	1.44363	3.40126e+07
14	1.56394	2.56561e+07
15	1.68423	1.82372e+07
16	1.80453	1.08257e+07
17	1.92485	3.96195e+06
18	2.04515	2.06638e+06
19	2.16545	5.69043e+06
20	2.28573	1.32263e+07
21	2.40605	2.05969e+07
22	2.52635	2.8816e+07
23	2.64665	3.77462e+07
24	2.76695	4.71108e+07
25	2.88725	5.72571e+07
26	3.00754	6.79677e+07
27	3.12786	6.24221e+07
28	3.24816	5.04712e+07
29	3.36845	4.03491e+07
30	3.48876	3.13261e+07
31	3.60905	2.30885e+07
32	3.72935	1.57624e+07
33	3.84966	8.34535e+06
34	3.96996	2.67719e+06
35	4.09027	1.96907e+06
36	4.21057	6.88236e+06
37	4.33088	1.44535e+07
38	4.45118	2.20674e+07
39	4.57147	3.04257e+07
40	4.69177	3.95044e+07
41	4.81208	4.89563e+07
42	4.93238	5.90468e+07
43	5.05269	6.86323e+07
44	5.173	5.80108e+07
45	5.29329	4.66355e+07
46	5.41359	3.7024e+07
47	5.5339	2.8324e+07
48	5.65421	2.04688e+07
49	5.77452	1.32653e+07
50	5.89481	5.85195e+06
51	6.0151	1.96959e+06
52	6.13541	2.25204e+06
53	6.2557	8.79835e+06
54	6.37601	1.65626e+07
55	6.49631	2.43584e+07
56	6.6166	3.29061e+07
57	6.73692	4.20108e+07
58	6.85722	5.16297e+07
59	6.97752	6.20359e+07
60	7.09782	6.68352e+07
61	7.21812	5.45279e+07
62	7.33844	4.35666e+07
63	7.45875	3.42001e+07
64	7.57905	2.56339e+07
65	7.69935	1.81815e+07
66	7.81965	1.11674e+07
67	7.93995	4.09748e+06
68	8.06027	1.92184e+06
69	8.18057	3.62034e+06
70	8.30088	1.12249e+07
71	8.42119	1.84619e+07
72	8.54149	2.64229e+07
73	8.6618	3.50709e+07
74	8.7821	4.41848e+07
75	8.9024	5.39969e+07
76	9.02271	6.45497e+07
77	9.143	6.33299e+07
78	9.26329	5.11322e+07
79	9.38359	4.07038e+07
80	9.50389	3.15582e+07
81	9.62421	2.34004e+07
82	9.74452	1.62897e+07
83	9.8648	9.25136e+06
84	9.98511	3.09864e+06
85	10.1054	2.00138e+06
86	10.2257	5.48249e+06
87	10.346	1.32653e+07
88	10.4663	2.04113e+07
89	10.5866	2.8467e+07
90	10.7069	3.72765e+07
91	10.8272	4.66058e+07
92	10.9475	5.64791e+07
93	11.0678	6.72065e+07
94	11.1881	5.94553e+07
95	11.3084	4.76418e+07
96	11.4287	3.77202e+07
97	11.549	2.89312e+07
98	11.6693	2.10871e+07
99	11.7896	1.40581e+07
100	11.9099	6.654e+06
101	12.0302	2.1722e+06
102	12.1505	1.81938e+06
103	12.2708	7.14414e+06
104	12.3911	1.48731e+07
105	12.5114	2.22122e+07
106	12.6317	3.03904e+07
107	12.752	3.93726e+07
108	12.8723	4.88374e+07
109	12.9926	5.91136e+07
110	13.1129	6.72381e+07
111	13.2332	5.57829e+07
112	13.3535	4.4701e+07
113	13.4738	3.51786e+07
114	13.5941	2.67608e+07
115	13.7144	1.91915e+07
116	13.8347	1.21105e+07
117	13.955	4.92552e+06
118	14.0753	2.13136e+06
119	14.1957	2.71433e+06
120	14.316	9.51499e+06
121	14.4362	1.70156e+07
122	14.5565	2.45923e+07
123	14.6769	3.31177e+07
124	14.7972	4.20683e+07
125	14.9175	5.1704e+07
126	15.0378	6.20767e+07
127	15.158	6.48375e+07
128	15.2784	5.25209e+07
129	15.3987	4.18715e+07
130	15.519	3.2778e+07
131	15.6393	2.44679e+07
132	15.7596	1.71586e+07
133	15.8799	1.01221e+07
134	16.0002	3.49409e+06
135	16.1205	1.97583e+06
136	16.2408	3.83385e+06
137	16.3611	1.14774e+07
138	16.4814	1.87292e+07
139	16.6017	2.64081e+07
140	16.722	3.5043e+07
141	16.8423	4.42313e+07
142	16.9626	5.40656e+07
143	17.0829	6.45609e+07
144	17.2032	6.13341e+07
145	17.3235	4.9296e+07
146	17.4438	3.91758e+07
147	17.5641	3.03811e+07
148	17.6844	2.23793e+07
149	17.8047	1.52463e+07
150	17.925	8.03158e+06
151	18.0453	2.71247e+06
152	18.1656	1.93139e+06
153	18.2859	5.64216e+06
154	18.4062	1.34955e+07
155	18.5266	2.06174e+07
156	18.6469	2.87121e+07
157	18.7672	3.73842e+07
158	18.8875	4.67079e+07
159	19.0078	5.65738e+07
160	19.1281	6.68816e+07
161	19.2484	5.75541e+07
162	19.3687	4.60786e+07
163	19.489	3.63352e+07
164	19.6093	2.77522e+07
165	19.7296	1.99991e+07
166	19.8499	1.28754e+07
167	19.9702	5.83896e+06
168	20.0905	2.20562e+06
169	20.2108	2.14992e+06
170	20.3311	7.77166e+06
171	20.4514	1.53799e+07
172	20.5717	2.25705e+07
173	20.692	3.08509e+07
174	20.8123	3.96826e+07
175	20.9326	4.92775e+07
176	21.0529	5.92677e+07
177	21.1732	6.58475e+07
178	21.2935	5.39096e+07
179	21.4138	4.30096e+07
180	21.5341	3.37249e+07
181	21.6544	2.52997e+07
182	21.7747	1.78993e+07
183	21.895	1.0965e+07
184	22.0153	4.00465e+06
185	22.1356	1.85035e+06
186	22.2559	2.63635e+06
187	22.3762	9.70808e+06
188	22.4965	1.71103e+07
189	22.6168	2.45199e+07
190	22.7371	3.30286e+07
191	22.8574	4.20758e+07
192	22.9777	5.17987e+07
193	23.098	6.20285e+07
194	23.2183	6.28454e+07
195	23.3386	5.0642e+07
196	23.4589	4.0221e+07
197	23.5792	3.12816e+07
198	23.6995	2.31275e+07
199	23.8199	1.60075e+07
200	23.9402	9.14182e+06
201	24.0605	3.14877e+06
202	24.1808	2.03855e+06
203	24.3011	4.39825e+06
204	24.4214	1.21198e+07
205	24.5417	1.91061e+07
206	24.662	2.68165e+07
207	24.7823	3.53846e+07
208	24.9026	4.46193e+07
209	25.0229	5.42884e+07
210	25.1432	6.47409e+07
211	25.2635	5.91545e+07
212	25.3838	4.72482e+07
213	25.5041	3.72022e+07
214	25.6244	2.848e+07
215	25.7447	2.05969e+07
216	25.865	1.37981e+07
217	25.9853	6.80252e+06
218	26.1056	2.39314e+06
219	26.2259	1.90111e+06
220	26.3463	6.23998e+06
221	26.4666	1.39764e+07
222	26.5868	2.07362e+07
223	26.7072	2.86712e+07
224	26.8275	3.74473e+07
225	26.9477	4.67785e+07
226	27.068	5.67484e+07
227	27.1883	6.59904e+07
228	27.3087	5.52594e+07
229	27.429	4.38544e+07
230	27.5493	3.43115e+07
231	27.6696	2.59031e+07
232	27.7899	1.85176e+07
233	27.9102	1.16705e+07
234	28.0305	4.86054e+06
235	28.1508	1.96369e+06
236	28.2711	2.24832e+06
237	28.3914	8.22095e+06
238	28.5117	1.56157e+07
239	28.632	2.25167e+07
240	28.7523	3.081e+07
241	28.8726	3.97439e+07
242	28.9929	4.93944e+07
243	29.1132	5.96038e+07
244	29.2335	6.44012e+07
245	29.3538	5.22888e+07
246	29.4741	4.14352e+07
247	29.5944	3.23101e+07
248	29.7147	2.40205e+07
249	29.835	1.69655e+07
250	29.9553	1.00794e+07
251	30.0756	3.62034e+06
252	30.1959	1.98276e+06
253	30.3162	3.06893e+06
254	30.4365	1.03709e+07
255	30.5568	1.73962e+07
256	30.6771	2.4648e+07
257	30.7974	3.30973e+07
258	30.9177	4.21779e+07
259	31.0381	5.19342e+07
260	31.1584	6.22624e+07
261	31.2787	6.11485e+07
262	31.399	4.88969e+07
263	31.5193	3.85761e+07
264	31.6396	2.97573e+07
265	31.7599	2.1852e+07
266	31.8801	1.49604e+07
267	32.0004	8.11699e+06
268	32.1207	2.80344e+06
269	32.241	1.93408e+06
270	32.3614	4.69159e+06
271	32.4817	1.22887e+07
272	32.602	1.90727e+07
273	32.7223	2.67218e+07
274	32.8426	3.52732e+07
275	32.9629	4.45172e+07
276	33.0832	5.44295e+07
277	33.2035	6.47874e+07
278	33.3238	5.72144e+07
279	33.4441	4.54937e+07
280	33.5644	3.56873e+07
281	33.6847	2.71674e+07
282	33.805	1.96334e+07
283	33.9253	1.27974e+07
284	34.0456	5.9782e+06
285	34.1659	2.27803e+06
286	34.2862	1.98959e+06
287	34.4065	6.61872e+06
288	34.5268	1.41769e+07
289	34.6471	2.08587e+07
290	34.7674	2.88513e+07
291	34.8877	3.7464e+07
292	35.008	4.68695e+07
293	35.1283	5.68003e+07
294	35.2486	6.49452e+07
295	35.3689	5.35365e+07
296	35.4892	4.23932e+07
297	35.6095	3.3075e+07
298	35.7298	2.46703e+07
299	35.8501	1.74835e+07
300	35.9704	1.07422e+07
301	36.0907	3.85241e+06
302	36.211	1.70694e+06
303	36.3313	2.16478e+06
304	36.4516	8.54771e+06
305	36.5719	1.5807e+07
306	36.6922	2.27135e+07
307	36.8125	3.08676e+07
308	36.9328	3.96474e+07
309	37.0531	4.92366e+07
310	37.1734	5.94553e+07
311	37.2937	6.21881e+07
312	37.414	5.01222e+07
313	37.5343	3.96176e+07
314	37.6546	3.07692e+07
315	37.7749	2.26466e+07
316	37.8952	1.58422e+07
317	38.0155	8.89675e+06
318	38.1358	3.03366e+06
319	38.2561	1.83967e+06
320	38.3764	3.50337e+06
321	38.4967	1.09074e+07
322	38.617	1.78028e+07
323	38.7373	2.51029e+07
324	38.8576	3.34055e+07
325	38.9779	4.22818e+07
326	39.0982	5.19101e+07
327	39.2185	6.22624e+07
328	39.3388	5.87386e+07
329	39.4591	4.68472e+07
330	39.5794	3.69349e+07
331	39.6997	2.82015e+07
332	39.82	2.0545e+07
333	39.9403	1.38278e+07
334	40.0606	6.82852e+06
335	40.1809	2.36714e+06
336	40.3012	1.85256e+06
