# Supplementary material for: Approaching intrinsic dynamics of MXenes hybrid hydrogel for 3D printed multimodal intelligent devices with ultrahigh superelasticity and temperature sensitivity
Source: Nat Commun. 2022 Jun 14;13:3420. doi: 10.1038/s41467-022-31051-7 (PMC9197829; doi:10.1038/s41467-022-31051-7)
Supplement: Supplementary file 6 — Source Data [file 41467_2022_31051_MOESM6_ESM.zip › Manuscript/Fig. 3/Fig. 3g/0.25Hz.xlsx]

## Sheet: Sheet1
Item	Smu1_Time(1)(1)	Smu1_R(1)(1)
1	0	1.88445e+06
2	0.12031	3.0018e+06
3	0.24061	4.14388e+06
4	0.36091	5.28754e+06
5	0.48122	6.44848e+06
6	0.60152	7.65654e+06
7	0.72182	8.85831e+06
8	0.84213	1.00837e+07
9	0.96243	1.13718e+07
10	1.08274	1.26789e+07
11	1.20304	1.39749e+07
12	1.32334	1.52945e+07
13	1.44365	1.6633e+07
14	1.56395	1.80452e+07
15	1.68424	1.94591e+07
16	1.80453	2.09311e+07
17	1.92483	2.23669e+07
18	2.04514	2.27377e+07
19	2.16545	2.11054e+07
20	2.28573	1.95879e+07
21	2.40604	1.81631e+07
22	2.52633	1.68089e+07
23	2.64662	1.54736e+07
24	2.76692	1.40833e+07
25	2.88721	1.27982e+07
26	3.00753	1.15226e+07
27	3.12783	1.02706e+07
28	3.24815	8.99655e+06
29	3.36845	7.71781e+06
30	3.48875	6.51602e+06
31	3.60906	5.35824e+06
32	3.72936	4.23187e+06
33	3.84965	3.04894e+06
34	3.96994	1.95565e+06
35	4.09025	2.51324e+06
36	4.21055	3.81714e+06
37	4.33086	5.0519e+06
38	4.45117	6.22226e+06
39	4.57147	7.44916e+06
40	4.69178	8.67765e+06
41	4.8121	9.88257e+06
42	4.93239	1.11393e+07
43	5.05271	1.24228e+07
44	5.17301	1.37141e+07
45	5.29331	1.50337e+07
46	5.41362	1.63973e+07
47	5.53392	1.7709e+07
48	5.65423	1.90742e+07
49	5.77453	2.04661e+07
50	5.89482	2.19003e+07
51	6.01514	2.30691e+07
52	6.13543	2.16584e+07
53	6.25572	2.00702e+07
54	6.37605	1.86579e+07
55	6.49633	1.72786e+07
56	6.61664	1.59355e+07
57	6.73694	1.45781e+07
58	6.85722	1.32915e+07
59	6.97753	1.20081e+07
60	7.09783	1.06806e+07
61	7.21812	9.38458e+06
62	7.33843	8.13725e+06
63	7.45873	6.92289e+06
64	7.57903	5.71014e+06
65	7.69933	4.50363e+06
66	7.81963	3.36469e+06
67	7.93992	2.24933e+06
68	8.06024	1.95495e+06
69	8.18053	3.26416e+06
70	8.30084	4.49578e+06
71	8.42114	5.70856e+06
72	8.54144	6.92133e+06
73	8.66175	8.17024e+06
74	8.78205	9.39087e+06
75	8.90235	1.06523e+07
76	9.02264	1.19232e+07
77	9.14293	1.32099e+07
78	9.26325	1.4465e+07
79	9.38356	1.58082e+07
80	9.50385	1.72032e+07
81	9.62415	1.86155e+07
82	9.74444	1.99869e+07
83	9.86474	2.13819e+07
84	9.98505	2.28036e+07
85	10.1053	2.22208e+07
86	10.2256	2.06404e+07
87	10.346	1.92219e+07
88	10.4662	1.78489e+07
89	10.5865	1.65088e+07
90	10.7068	1.51893e+07
91	10.8271	1.38775e+07
92	10.9474	1.25972e+07
93	11.0677	1.132e+07
94	11.188	1.00664e+07
95	11.3083	8.81433e+06
96	11.4286	7.58113e+06
97	11.5489	6.39507e+06
98	11.6692	5.21528e+06
99	11.7895	4.0512e+06
100	11.9098	2.9107e+06
101	12.0301	2.00818e+06
102	12.1504	3.11492e+06
103	12.2707	4.38425e+06
104	12.391	5.5876e+06
105	12.5113	6.77838e+06
106	12.6316	7.97701e+06
107	12.7519	9.19135e+06
108	12.8722	1.03664e+07
109	12.9925	1.16169e+07
110	13.1128	1.28595e+07
111	13.2332	1.41697e+07
112	13.3535	1.54751e+07
113	13.4737	1.68183e+07
114	13.594	1.8174e+07
115	13.7143	1.94764e+07
116	13.8346	2.08776e+07
117	13.955	2.23182e+07
118	14.0752	2.28052e+07
119	14.1956	2.11871e+07
120	14.3159	1.96837e+07
121	14.4362	1.83044e+07
122	14.5565	1.6911e+07
123	14.6768	1.55757e+07
124	14.7971	1.42812e+07
125	14.9174	1.29836e+07
126	15.0376	1.16515e+07
127	15.1579	1.03931e+07
128	15.2783	9.14109e+06
129	15.3986	7.88433e+06
130	15.5189	6.6637e+06
131	15.6392	5.46507e+06
132	15.7595	4.2837e+06
133	15.8798	3.14004e+06
134	16.0001	1.99238e+06
135	16.1204	2.40328e+06
136	16.2407	3.70088e+06
137	16.361	4.92623e+06
138	16.4813	6.13271e+06
139	16.6016	7.37377e+06
140	16.7219	8.58968e+06
141	16.8422	9.80718e+06
142	16.9625	1.10482e+07
143	17.0828	1.2327e+07
144	17.2031	1.36576e+07
145	17.3234	1.4952e+07
146	17.4437	1.62858e+07
147	17.564	1.76635e+07
148	17.6843	1.89815e+07
149	17.8046	2.04048e+07
150	17.9248	2.18061e+07
151	18.0451	2.2978e+07
152	18.1654	2.16694e+07
153	18.2857	2.0133e+07
154	18.4061	1.8683e+07
155	18.5264	1.73147e+07
156	18.6467	1.59606e+07
157	18.767	1.45923e+07
158	18.8873	1.33324e+07
159	19.0076	1.20442e+07
160	19.1279	1.07403e+07
161	19.2482	9.45684e+06
162	19.3685	8.20323e+06
163	19.4888	6.99517e+06
164	19.6091	5.83895e+06
165	19.7294	4.68272e+06
166	19.8497	3.50451e+06
167	19.97	2.35772e+06
168	20.0903	1.93354e+06
169	20.2106	3.24531e+06
170	20.3309	4.50679e+06
171	20.4512	5.68656e+06
172	20.5715	6.88049e+06
173	20.6918	8.1074e+06
174	20.8121	9.34373e+06
175	20.9324	1.06021e+07
176	21.0527	1.1873e+07
177	21.173	1.318e+07
178	21.2933	1.44996e+07
179	21.4136	1.5849e+07
180	21.5339	1.71844e+07
181	21.6542	1.85668e+07
182	21.7745	1.99539e+07
183	21.8948	2.13709e+07
184	22.0151	2.28225e+07
185	22.1354	2.24423e+07
186	22.2557	2.08588e+07
187	22.376	1.93837e+07
188	22.4963	1.80107e+07
189	22.6166	1.66455e+07
190	22.7369	1.52992e+07
191	22.8572	1.39985e+07
192	22.9775	1.26883e+07
193	23.0978	1.14032e+07
194	23.2181	1.01104e+07
195	23.3384	8.86616e+06
196	23.4587	7.59997e+06
197	23.579	6.41235e+06
198	23.6993	5.24983e+06
199	23.8196	4.07948e+06
200	23.9399	2.90441e+06
201	24.0602	1.90534e+06
202	24.1805	2.89499e+06
203	24.3008	4.17218e+06
204	24.4211	5.36451e+06
205	24.5414	6.53958e+06
206	24.6617	7.75236e+06
207	24.782	8.9667e+06
208	24.9023	1.0225e+07
209	25.0226	1.14504e+07
210	25.1429	1.26993e+07
211	25.2632	1.40157e+07
212	25.3835	1.52772e+07
213	25.5038	1.66345e+07
214	25.6241	1.79855e+07
215	25.7445	1.93444e+07
216	25.8648	2.07363e+07
217	25.9851	2.218e+07
218	26.1054	2.27864e+07
219	26.2257	2.11981e+07
220	26.346	1.96869e+07
221	26.4663	1.82982e+07
222	26.5866	1.68686e+07
223	26.7069	1.55286e+07
224	26.8272	1.41823e+07
225	26.9475	1.29019e+07
226	27.0678	1.15933e+07
227	27.1881	1.03099e+07
228	27.3084	9.04369e+06
229	27.4286	7.79478e+06
230	27.5489	6.55373e+06
231	27.6692	5.40064e+06
232	27.7895	4.23972e+06
233	27.9098	3.08193e+06
234	28.0301	1.93029e+06
235	28.1504	2.1912e+06
236	28.2707	3.4998e+06
237	28.391	4.70472e+06
238	28.5113	5.89236e+06
239	28.6316	7.11613e+06
240	28.7519	8.34303e+06
241	28.8722	9.56996e+06
242	28.9925	1.0811e+07
243	29.1128	1.2118e+07
244	29.2331	1.33952e+07
245	29.3534	1.47211e+07
246	29.4737	1.60753e+07
247	29.594	1.74058e+07
248	29.7143	1.87396e+07
249	29.8346	2.01314e+07
250	29.9549	2.15469e+07
251	30.0752	2.28948e+07
252	30.1955	2.17071e+07
253	30.3158	2.01377e+07
254	30.4361	1.87097e+07
255	30.5564	1.73336e+07
256	30.6767	1.60093e+07
257	30.797	1.4685e+07
258	30.9173	1.33701e+07
259	31.0376	1.21007e+07
260	31.1579	1.07874e+07
261	31.2782	9.51968e+06
262	31.3985	8.27235e+06
263	31.5188	7.058e+06
264	31.6391	5.8688e+06
265	31.7594	4.68588e+06
266	31.8797	3.59405e+06
267	32	2.46926e+06
268	32.1203	1.9237e+06
269	32.2406	3.18718e+06
