# Supplementary material for: Approaching intrinsic dynamics of MXenes hybrid hydrogel for 3D printed multimodal intelligent devices with ultrahigh superelasticity and temperature sensitivity
Source: Nat Commun. 2022 Jun 14;13:3420. doi: 10.1038/s41467-022-31051-7 (PMC9197829; doi:10.1038/s41467-022-31051-7)
Supplement: Supplementary file 6 — Source Data [file 41467_2022_31051_MOESM6_ESM.zip › Manuscript/Fig. 3/Fig. 3g/0.5Hz.xlsx]

## Sheet: Sheet1
Item	Smu1_Time(1)(1)	Smu1_R(1)(1)
1	0	1.85659e+06
2	0.12031	3.8407e+06
3	0.24061	6.24739e+06
4	0.36091	8.71535e+06
5	0.48122	1.12194e+07
6	0.60152	1.38241e+07
7	0.72182	1.64554e+07
8	0.84213	1.91496e+07
9	0.96243	2.20983e+07
10	1.08274	2.19899e+07
11	1.20304	1.88386e+07
12	1.32334	1.5959e+07
13	1.44365	1.33041e+07
14	1.56395	1.07277e+07
15	1.68424	8.15609e+06
16	1.80453	5.74313e+06
17	1.92483	3.41968e+06
18	2.04514	1.93744e+06
19	2.16545	4.4031e+06
20	2.28573	7.03602e+06
21	2.40604	9.58567e+06
22	2.52633	1.21762e+07
23	2.64662	1.47714e+07
24	2.76692	1.74938e+07
25	2.88721	2.02414e+07
26	3.00753	2.31414e+07
27	3.12783	2.12437e+07
28	3.24815	1.81301e+07
29	3.36845	1.52537e+07
30	3.48875	1.25202e+07
31	3.60906	9.88729e+06
32	3.72936	7.26852e+06
33	3.84965	4.83039e+06
34	3.96994	2.37658e+06
35	4.09025	2.0781e+06
36	4.21055	4.76441e+06
37	4.33086	7.41147e+06
38	4.45117	9.97997e+06
39	4.57147	1.26286e+07
40	4.69178	1.53259e+07
41	4.8121	1.80719e+07
42	4.93239	2.09216e+07
43	5.05271	2.32372e+07
44	5.17301	2.03184e+07
45	5.29331	1.73242e+07
46	5.41362	1.45169e+07
47	5.53392	1.19201e+07
48	5.65423	9.30918e+06
49	5.77453	6.83965e+06
50	5.89482	4.4298e+06
51	6.01514	2.06866e+06
52	6.13543	3.15891e+06
53	6.25572	5.86251e+06
54	6.37605	8.51585e+06
55	6.49633	1.11598e+07
56	6.61664	1.38319e+07
57	6.73694	1.6556e+07
58	6.85722	1.93711e+07
59	6.97753	2.21721e+07
60	7.09783	2.30911e+07
61	7.21812	1.99555e+07
62	7.33843	1.70665e+07
63	7.45873	1.43064e+07
64	7.57903	1.16892e+07
65	7.69933	9.10496e+06
66	7.81963	6.6417e+06
67	7.93992	4.27743e+06
68	8.06024	2.12366e+06
69	8.18053	4.31042e+06
70	8.30084	6.95589e+06
71	8.42114	9.55895e+06
72	8.54144	1.21652e+07
73	8.66175	1.47902e+07
74	8.78205	1.7508e+07
75	8.90235	2.02336e+07
76	9.02264	2.31053e+07
77	9.14293	2.23245e+07
78	9.26325	1.91559e+07
79	9.38356	1.62276e+07
80	9.50385	1.34958e+07
81	9.62415	1.08534e+07
82	9.74444	8.2645e+06
83	9.86474	5.74469e+06
84	9.98505	3.20761e+06
85	10.1053	2.09066e+06
86	10.2256	4.71571e+06
87	10.346	7.32349e+06
88	10.4662	9.89356e+06
89	10.5865	1.24746e+07
90	10.7068	1.51123e+07
91	10.8271	1.78174e+07
92	10.9474	2.05698e+07
93	11.0677	2.32844e+07
94	11.188	2.09232e+07
95	11.3083	1.78222e+07
96	11.4286	1.49693e+07
97	11.5489	1.22531e+07
98	11.6692	9.60137e+06
99	11.7895	7.00774e+06
100	11.9098	4.49264e+06
101	12.0301	1.97225e+06
102	12.1504	2.22419e+06
103	12.2707	4.98278e+06
104	12.391	7.63768e+06
105	12.5113	1.02675e+07
106	12.6316	1.29585e+07
107	12.7519	1.56919e+07
108	12.8722	1.84961e+07
109	12.9925	2.13615e+07
110	13.1128	2.32121e+07
111	13.2332	2.01157e+07
112	13.3535	1.71796e+07
113	13.4737	1.44383e+07
114	13.594	1.1796e+07
115	13.7143	9.16623e+06
116	13.8346	6.67783e+06
117	13.955	4.31983e+06
118	14.0752	1.96501e+06
119	14.1956	3.51236e+06
120	14.3159	6.20813e+06
121	14.4362	8.86616e+06
122	14.5565	1.15226e+07
123	14.6768	1.41116e+07
124	14.7971	1.68262e+07
125	14.9174	1.958e+07
126	15.0376	2.24659e+07
127	15.1579	2.28948e+07
128	15.2783	1.96853e+07
129	15.3986	1.67618e+07
130	15.5189	1.4011e+07
131	15.6392	1.13765e+07
132	15.7595	8.8049e+06
133	15.8798	6.28982e+06
134	16.0001	3.88626e+06
135	16.1204	2.00248e+06
136	16.2407	4.36853e+06
137	16.361	7.05644e+06
138	16.4813	9.67521e+06
139	16.6016	1.23065e+07
140	16.7219	1.49285e+07
141	16.8422	1.76446e+07
142	16.9625	2.04017e+07
143	17.0828	2.32529e+07
144	17.2031	2.19632e+07
145	17.3234	1.87946e+07
146	17.4437	1.58868e+07
147	17.564	1.31549e+07
148	17.6843	1.04387e+07
149	17.8046	7.86077e+06
150	17.9248	5.34095e+06
151	18.0451	2.88398e+06
152	18.1654	2.09222e+06
153	18.2857	4.78799e+06
154	18.4061	7.43659e+06
155	18.5264	1.00522e+07
156	18.6467	1.26851e+07
157	18.767	1.53463e+07
158	18.8873	1.80876e+07
159	19.0076	2.08368e+07
160	19.1279	2.34037e+07
161	19.2482	2.07268e+07
162	19.3685	1.76556e+07
163	19.4888	1.47824e+07
164	19.6091	1.21023e+07
165	19.7294	9.49141e+06
166	19.8497	6.88205e+06
167	19.97	4.45493e+06
168	20.0903	2.03409e+06
169	20.2106	2.70332e+06
170	20.3309	5.42894e+06
171	20.4512	8.0854e+06
172	20.5715	1.07057e+07
173	20.6918	1.33575e+07
174	20.8121	1.60548e+07
175	20.9324	1.87883e+07
176	21.0527	2.15626e+07
177	21.173	2.29293e+07
178	21.2933	1.98063e+07
179	21.4136	1.68183e+07
180	21.5339	1.40817e+07
181	21.6542	1.14347e+07
182	21.7745	8.83947e+06
183	21.8948	6.32123e+06
184	22.0151	3.93966e+06
185	22.1354	1.6555e+06
186	22.2557	3.61134e+06
187	22.376	6.2851e+06
188	22.4963	8.93686e+06
189	22.6166	1.16012e+07
190	22.7369	1.42828e+07
191	22.8572	1.70006e+07
192	22.9775	1.97717e+07
193	23.0978	2.26198e+07
194	23.2181	2.24266e+07
195	23.3384	1.92439e+07
196	23.4587	1.62968e+07
197	23.579	1.35602e+07
198	23.6993	1.09273e+07
199	23.8196	8.34933e+06
200	23.9399	5.88293e+06
201	24.0602	3.51866e+06
202	24.1805	2.05767e+06
203	24.3008	4.59947e+06
204	24.4211	7.20253e+06
205	24.5414	9.79145e+06
206	24.6617	1.23521e+07
207	24.782	1.4952e+07
208	24.9023	1.76651e+07
209	25.0226	2.03891e+07
210	25.1429	2.32042e+07
211	25.2632	2.12673e+07
212	25.3835	1.80782e+07
213	25.5038	1.51704e+07
214	25.6241	1.24369e+07
215	25.7445	9.77261e+06
216	25.8648	7.1507e+06
217	25.9851	4.66074e+06
218	26.1054	2.25718e+06
219	26.2257	1.98712e+06
220	26.346	4.70472e+06
221	26.4663	7.38947e+06
222	26.5866	1.00365e+07
223	26.7069	1.27103e+07
224	26.8272	1.53935e+07
225	26.9475	1.81552e+07
226	27.0678	2.09593e+07
227	27.1881	2.31995e+07
228	27.3084	2.03247e+07
229	27.4286	1.73053e+07
230	27.5489	1.4509e+07
231	27.6692	1.18855e+07
232	27.7895	9.29817e+06
233	27.9098	6.78937e+06
234	28.0301	4.37954e+06
235	28.1504	2.06395e+06
236	28.2707	3.12905e+06
237	28.391	5.85779e+06
238	28.5113	8.54254e+06
239	28.6316	1.11896e+07
240	28.7519	1.38665e+07
241	28.8722	1.65795e+07
242	28.9925	1.9357e+07
243	29.1128	2.2202e+07
244	29.2331	2.30817e+07
245	29.3534	1.99445e+07
246	29.4737	1.69943e+07
247	29.594	1.422e+07
248	29.7143	1.15823e+07
249	29.8346	8.99342e+06
250	29.9549	6.49246e+06
251	30.0752	4.12504e+06
252	30.1955	2.0231e+06
253	30.3158	4.21144e+06
254	30.4361	6.85849e+06
255	30.5564	9.47412e+06
256	30.6767	1.20474e+07
257	30.797	1.46583e+07
258	30.9173	1.73524e+07
259	31.0376	2.01157e+07
260	31.1579	2.29607e+07
261	31.2782	2.21533e+07
262	31.3985	1.89454e+07
263	31.5188	1.5992e+07
264	31.6391	1.31988e+07
265	31.7594	1.05251e+07
266	31.8797	7.92203e+06
267	32	5.42422e+06
268	32.1203	3.02538e+06
269	32.2406	1.85659e+06
