# Supplementary material for: Approaching intrinsic dynamics of MXenes hybrid hydrogel for 3D printed multimodal intelligent devices with ultrahigh superelasticity and temperature sensitivity
Source: Nat Commun. 2022 Jun 14;13:3420. doi: 10.1038/s41467-022-31051-7 (PMC9197829; doi:10.1038/s41467-022-31051-7)
Supplement: Supplementary file 6 — Source Data [file 41467_2022_31051_MOESM6_ESM.zip › Manuscript/Fig. 3/Fig. 3g/1Hz.xlsx]

## Sheet: Sheet1
Item	Smu1_Time(1)(1)	Smu1_R(1)(1)
1	0	1.85659e+06
2	0.12031	4.60586e+06
3	0.24061	9.35874e+06
4	0.36091	1.44749e+07
5	0.48122	1.99472e+07
6	0.60152	2.04726e+07
7	0.72182	1.45669e+07
8	0.84213	9.24636e+06
9	0.96243	4.30526e+06
10	1.08274	1.87122e+06
11	1.20304	6.86774e+06
12	1.32334	1.21635e+07
13	1.44365	1.75978e+07
14	1.56395	2.26673e+07
15	1.68424	1.75672e+07
16	1.80453	1.19694e+07
17	1.92483	6.81666e+06
18	2.04514	2.02149e+06
19	2.16545	4.46578e+06
20	2.28573	9.6929e+06
21	2.40604	1.50149e+07
22	2.52633	2.04244e+07
23	2.64662	2.02508e+07
24	2.76692	1.43597e+07
25	2.88721	9.03331e+06
26	3.00753	4.02361e+06
27	3.12783	1.83193e+06
28	3.24815	6.93049e+06
29	3.36845	1.23152e+07
30	3.48875	1.77452e+07
31	3.60906	2.24455e+07
32	3.72936	1.72199e+07
33	3.84965	1.17213e+07
34	3.96994	6.6474e+06
35	4.09025	1.83589e+06
36	4.21055	4.64819e+06
37	4.33086	9.85634e+06
38	4.45117	1.51579e+07
39	4.57147	2.05164e+07
40	4.69178	1.98728e+07
41	4.8121	1.39569e+07
42	4.93239	8.66265e+06
43	5.05271	3.68651e+06
44	5.17301	1.89262e+06
45	5.29331	7.01804e+06
46	5.41362	1.24524e+07
47	5.53392	1.79115e+07
48	5.65423	2.22835e+07
49	5.77453	1.69703e+07
50	5.89482	1.15374e+07
51	6.01514	6.53504e+06
52	6.13543	1.90165e+06
53	6.25572	5.08597e+06
54	6.37605	1.02912e+07
55	6.49633	1.55577e+07
56	6.61664	2.08622e+07
57	6.73694	1.96204e+07
58	6.85722	1.37366e+07
59	6.97753	8.32701e+06
60	7.09783	3.2823e+06
61	7.21812	1.86297e+06
62	7.33843	7.08809e+06
63	7.45873	1.25283e+07
64	7.57903	1.80093e+07
65	7.69933	2.21362e+07
66	7.81963	1.67062e+07
67	7.93992	1.13258e+07
68	8.06024	6.35116e+06
69	8.18053	1.85591e+06
70	8.30084	5.34134e+06
71	8.42114	1.05174e+07
72	8.54144	1.57124e+07
73	8.66175	2.09804e+07
74	8.78205	1.92162e+07
75	8.90235	1.33177e+07
76	9.02264	7.91988e+06
77	9.14293	2.98753e+06
78	9.26325	1.91084e+06
79	9.38356	7.22819e+06
80	9.50385	1.26771e+07
81	9.62415	1.81903e+07
82	9.74444	2.19552e+07
83	9.86474	1.64829e+07
84	9.98505	1.11536e+07
85	10.1053	6.22565e+06
86	10.2256	1.80952e+06
87	10.346	5.55439e+06
88	10.4662	1.06837e+07
89	10.5865	1.58627e+07
90	10.7068	2.11686e+07
91	10.8271	1.88776e+07
92	10.9474	1.29588e+07
93	11.0677	7.55798e+06
94	11.188	2.53953e+06
95	11.3083	1.81361e+06
96	11.4286	7.27342e+06
97	11.5489	1.27807e+07
98	11.6692	1.83449e+07
99	11.7895	2.1675e+07
100	11.9098	1.61079e+07
101	12.0301	1.08735e+07
102	12.1504	6.02135e+06
103	12.2707	1.81845e+06
104	12.391	5.87398e+06
105	12.5113	1.10004e+07
106	12.6316	1.61998e+07
107	12.7519	2.14634e+07
108	12.8722	1.86485e+07
109	12.9925	1.26713e+07
110	13.1128	7.25591e+06
111	13.2332	2.21849e+06
112	13.3535	1.86589e+06
113	13.4737	7.25008e+06
114	13.594	1.27982e+07
115	13.7143	1.84106e+07
116	13.8346	2.14094e+07
117	13.955	1.58715e+07
118	14.0752	1.06502e+07
119	14.1956	5.8229e+06
120	14.3159	1.8486e+06
121	14.4362	5.99802e+06
122	14.5565	1.10807e+07
123	14.6768	1.62553e+07
124	14.7971	2.15306e+07
125	14.9174	1.81728e+07
126	15.0376	1.22102e+07
127	15.1579	6.78603e+06
128	15.2783	1.81693e+06
129	15.3986	2.26227e+06
130	15.5189	7.61926e+06
131	15.6392	1.31032e+07
132	15.7595	1.86558e+07
133	15.8798	2.11438e+07
134	16.0001	1.55096e+07
135	16.1204	1.02912e+07
136	16.2407	5.47851e+06
137	16.361	1.87242e+06
138	16.4813	6.22859e+06
139	16.6016	1.13127e+07
140	16.7219	1.64975e+07
141	16.8422	2.17611e+07
142	16.9625	1.79203e+07
143	17.0828	1.20219e+07
144	17.2031	6.73057e+06
145	17.3234	1.91069e+06
146	17.4437	2.75404e+06
147	17.564	8.11397e+06
148	17.6843	1.35279e+07
149	17.8046	1.89929e+07
150	17.9248	2.0925e+07
151	18.0451	1.52367e+07
152	18.1654	9.99205e+06
153	18.2857	5.15893e+06
154	18.4061	1.82946e+06
155	18.5264	6.43289e+06
156	18.6467	1.15593e+07
157	18.767	1.6747e+07
158	18.8873	2.19888e+07
159	19.0076	1.77423e+07
160	19.1279	1.19183e+07
161	19.2482	6.66637e+06
162	19.3685	1.86609e+06
163	19.4888	3.13054e+06
164	19.6091	8.44669e+06
165	19.7294	1.3865e+07
166	19.8497	1.93314e+07
167	19.97	2.07849e+07
168	20.0903	1.50236e+07
169	20.2106	9.7571e+06
170	20.3309	4.89918e+06
171	20.4512	1.86466e+06
172	20.5715	6.63863e+06
173	20.6918	1.18322e+07
174	20.8121	1.70768e+07
175	20.9324	2.22981e+07
176	21.0527	1.77043e+07
177	21.173	1.1949e+07
178	21.2933	6.74516e+06
179	21.4136	1.94891e+06
180	21.5339	3.58874e+06
181	21.6542	8.85965e+06
182	21.7745	1.42356e+07
183	21.8948	1.967e+07
184	22.0151	2.06025e+07
185	22.1354	1.47843e+07
186	22.2557	9.53968e+06
187	22.376	4.64089e+06
188	22.4963	1.87643e+06
189	22.6166	6.73349e+06
190	22.7369	1.19533e+07
191	22.8572	1.72315e+07
192	22.9775	2.22981e+07
193	23.0978	1.74285e+07
194	23.2181	1.17228e+07
195	23.3384	6.52189e+06
196	23.4587	1.79168e+06
197	23.579	3.84703e+06
198	23.6993	9.10773e+06
199	23.8196	1.45114e+07
200	23.9399	1.98903e+07
201	24.0602	2.03121e+07
202	24.1805	1.44516e+07
203	24.3008	9.17048e+06
204	24.4211	4.33006e+06
205	24.5414	1.86253e+06
206	24.6617	6.88671e+06
207	24.782	1.22408e+07
208	24.9023	1.76751e+07
209	25.0226	2.26206e+07
210	25.1429	1.76124e+07
211	25.2632	1.21182e+07
212	25.3835	7.09392e+06
213	25.5038	2.50305e+06
214	25.6241	1.85659e+06
