# Supplementary material for: Approaching intrinsic dynamics of MXenes hybrid hydrogel for 3D printed multimodal intelligent devices with ultrahigh superelasticity and temperature sensitivity
Source: Nat Commun. 2022 Jun 14;13:3420. doi: 10.1038/s41467-022-31051-7 (PMC9197829; doi:10.1038/s41467-022-31051-7)
Supplement: Supplementary file 6 — Source Data [file 41467_2022_31051_MOESM6_ESM.zip › Manuscript/Fig. 4/Fig. 4b/0°C.xlsx]

## Sheet: Sheet1
Item	Smu1_Time(1)(1)	Smu1_R(1)(1)
1	0	1.7723e+06
2	0.27033	1.83937e+06
3	0.54062	1.85291e+06
4	0.81094	1.85659e+06
5	1.08125	1.86035e+06
6	1.35155	1.86167e+06
7	1.62186	1.86234e+06
8	1.89216	1.86321e+06
9	2.16247	1.86321e+06
10	2.43277	1.86358e+06
11	2.70307	1.8639e+06
12	2.97338	1.86394e+06
13	3.24368	1.86403e+06
14	3.51399	1.86397e+06
15	3.78429	1.8644e+06
16	4.0546	1.8644e+06
17	4.32492	1.86442e+06
18	4.59523	1.86448e+06
19	4.86553	1.86451e+06
20	5.13584	1.86513e+06
21	5.40614	1.86507e+06
22	5.67647	1.8652e+06
23	5.94676	1.86542e+06
24	6.21708	1.86524e+06
25	6.48738	1.86563e+06
26	6.75768	1.86542e+06
27	7.028	1.86537e+06
28	7.29831	1.86526e+06
29	7.56862	1.865e+06
30	7.83894	1.86474e+06
31	8.10925	1.86503e+06
32	8.37956	1.8647e+06
33	8.64986	1.86455e+06
34	8.92018	1.86436e+06
35	9.1905	1.86422e+06
36	9.4608	1.86397e+06
37	9.73111	1.86403e+06
38	10.0014	1.86409e+06
39	10.2717	1.8636e+06
40	10.542	1.86383e+06
41	10.8123	1.86399e+06
42	11.0826	1.86383e+06
43	11.353	1.86375e+06
44	11.6233	1.86377e+06
45	11.8936	1.86379e+06
46	12.1639	1.86401e+06
47	12.4342	1.86429e+06
48	12.7045	1.86436e+06
49	12.9748	1.86459e+06
50	13.2451	1.86459e+06
51	13.5154	1.86474e+06
52	13.7858	1.86488e+06
53	14.0561	1.86501e+06
54	14.3264	1.86535e+06
55	14.5967	1.86546e+06
56	14.867	1.86574e+06
57	15.1373	1.86583e+06
58	15.4076	1.86585e+06
59	15.6779	1.86637e+06
60	15.9482	1.86644e+06
61	16.2185	1.86654e+06
62	16.4888	1.86661e+06
63	16.7591	1.86678e+06
64	17.0294	1.86667e+06
65	17.2997	1.86676e+06
66	17.57	1.86654e+06
67	17.8404	1.86633e+06
68	18.1107	1.86659e+06
69	18.381	1.86676e+06
70	18.6513	1.86715e+06
71	18.9216	1.86696e+06
72	19.1919	1.86722e+06
73	19.4622	1.86733e+06
74	19.7325	1.86737e+06
75	20.0028	1.86782e+06
76	20.2731	1.86767e+06
77	20.5434	1.8678e+06
78	20.8138	1.8678e+06
79	21.0841	1.86772e+06
80	21.3544	1.868e+06
81	21.6247	1.86993e+06
82	21.895	1.8732e+06
83	22.1653	1.87834e+06
84	22.4356	1.88544e+06
85	22.7059	1.89398e+06
86	22.9762	1.90371e+06
87	23.2465	1.91473e+06
88	23.5168	1.92656e+06
89	23.7871	1.93937e+06
90	24.0574	1.95309e+06
91	24.3277	1.96733e+06
92	24.598	1.98216e+06
93	24.8684	1.9978e+06
94	25.1387	2.01376e+06
95	25.409	2.03073e+06
96	25.6793	2.04798e+06
97	25.9496	2.06588e+06
98	26.2199	2.08361e+06
99	26.4902	2.10251e+06
100	26.7605	2.12148e+06
101	27.0308	2.14146e+06
102	27.3011	2.16114e+06
103	27.5715	2.18115e+06
104	27.8418	2.20184e+06
105	28.1121	2.2222e+06
106	28.3824	2.24305e+06
107	28.6527	2.26425e+06
108	28.923	2.28594e+06
109	29.1933	2.30729e+06
110	29.4636	2.3291e+06
111	29.734	2.35046e+06
112	30.0042	2.3722e+06
113	30.2746	2.39412e+06
114	30.5449	2.41577e+06
115	30.8152	2.43803e+06
116	31.0855	2.45986e+06
117	31.3558	2.48107e+06
118	31.6261	2.50346e+06
119	31.8964	2.52527e+06
120	32.1667	2.54722e+06
121	32.437	2.56935e+06
122	32.7073	2.59098e+06
123	32.9777	2.61285e+06
124	33.248	2.6352e+06
125	33.5183	2.65672e+06
126	33.7886	2.67838e+06
127	34.0589	2.70063e+06
128	34.3292	2.72211e+06
129	34.5995	2.74346e+06
130	34.8698	2.76427e+06
131	35.1401	2.78555e+06
132	35.4104	2.80612e+06
133	35.6808	2.82684e+06
134	35.9511	2.84815e+06
135	36.2214	2.8685e+06
136	36.4917	2.88885e+06
137	36.762	2.90962e+06
138	37.0323	2.92999e+06
139	37.3026	2.94948e+06
140	37.5729	2.96909e+06
141	37.8432	2.98901e+06
142	38.1135	3.00847e+06
143	38.3839	3.02755e+06
144	38.6542	3.04718e+06
145	38.9245	3.06604e+06
146	39.1948	3.08436e+06
147	39.4651	3.10263e+06
148	39.7354	3.1206e+06
149	40.0057	3.13878e+06
150	40.276	3.15684e+06
151	40.5463	3.17415e+06
152	40.8166	3.19156e+06
153	41.0869	3.20872e+06
154	41.3572	3.22587e+06
155	41.6275	3.24286e+06
156	41.8979	3.2594e+06
157	42.1682	3.27615e+06
158	42.4385	3.29161e+06
159	42.7088	3.30723e+06
160	42.9791	3.32345e+06
161	43.2494	3.33849e+06
162	43.5197	3.35433e+06
163	43.79	3.37009e+06
164	44.0603	3.38595e+06
165	44.3306	3.40087e+06
166	44.6009	3.41484e+06
167	44.8713	3.42974e+06
168	45.1416	3.44324e+06
169	45.4119	3.45776e+06
170	45.6822	3.47217e+06
171	45.9525	3.48618e+06
172	46.2228	3.49994e+06
173	46.4931	3.51268e+06
174	46.7634	3.52569e+06
175	47.0337	3.53848e+06
176	47.304	3.55189e+06
177	47.5743	3.56342e+06
178	47.8446	3.57562e+06
179	48.115	3.5878e+06
180	48.3853	3.59914e+06
181	48.6556	3.61124e+06
182	48.9259	3.62262e+06
183	49.1962	3.63345e+06
184	49.4665	3.64446e+06
185	49.7368	3.65554e+06
186	50.0072	3.66651e+06
187	50.2775	3.67648e+06
188	50.5478	3.68692e+06
189	50.8181	3.69843e+06
190	51.0884	3.70656e+06
191	51.3587	3.71727e+06
192	51.629	3.72815e+06
193	51.8993	3.73773e+06
194	52.1696	3.74715e+06
195	52.4399	3.75702e+06
196	52.7103	3.76593e+06
197	52.9806	3.77464e+06
198	53.2509	3.78227e+06
199	53.5212	3.7926e+06
200	53.7915	3.80101e+06
201	54.0618	3.81023e+06
202	54.3321	3.81822e+06
203	54.6024	3.82703e+06
204	54.8727	3.83402e+06
205	55.1431	3.84276e+06
206	55.4134	3.85097e+06
207	55.6837	3.85897e+06
208	55.954	3.86638e+06
209	56.2243	3.87393e+06
210	56.4946	3.88117e+06
211	56.7649	3.88849e+06
212	57.0352	3.89519e+06
213	57.3055	3.90208e+06
214	57.5758	3.90954e+06
215	57.8461	3.917e+06
216	58.1164	3.9238e+06
217	58.3867	3.93028e+06
218	58.657	3.93763e+06
219	58.9273	3.94346e+06
220	59.1977	3.95055e+06
221	59.468	3.95648e+06
222	59.7383	3.96249e+06
223	60.0086	3.96904e+06
224	60.2789	3.97632e+06
225	60.5492	3.9813e+06
226	60.8195	3.98704e+06
227	61.0898	3.99212e+06
228	61.3602	3.99795e+06
229	61.6305	4.00369e+06
230	61.9008	4.00813e+06
231	62.1711	4.01425e+06
232	62.4415	4.01865e+06
233	62.7118	4.02413e+06
234	62.9821	4.02786e+06
235	63.2524	4.03312e+06
236	63.5227	4.03794e+06
237	63.793	4.04314e+06
238	64.0633	4.04505e+06
239	64.3336	4.04955e+06
240	64.6039	4.05124e+06
241	64.8743	4.05458e+06
242	65.1446	4.05848e+06
243	65.4149	4.06213e+06
244	65.6852	4.06332e+06
245	65.9555	4.06722e+06
246	66.2258	4.06986e+06
247	66.4962	4.07455e+06
248	66.7665	4.07769e+06
249	67.0368	4.08074e+06
250	67.3071	4.08345e+06
251	67.5774	4.08577e+06
252	67.8477	4.09078e+06
253	68.118	4.09288e+06
254	68.3883	4.0957e+06
255	68.6586	4.09832e+06
256	68.929	4.09954e+06
257	69.1993	4.10361e+06
258	69.4696	4.10601e+06
259	69.7399	4.10898e+06
260	70.0102	4.11154e+06
261	70.2805	4.11351e+06
262	70.5508	4.11772e+06
263	70.8211	4.12012e+06
264	71.0914	4.12299e+06
265	71.3617	4.12591e+06
266	71.632	4.12788e+06
267	71.9023	4.13018e+06
268	72.1727	4.13352e+06
269	72.4429	4.13434e+06
270	72.7133	4.13614e+06
271	72.9836	4.14009e+06
272	73.2539	4.14187e+06
273	73.5242	4.14308e+06
274	73.7945	4.14666e+06
275	74.0648	4.15066e+06
276	74.3351	4.15244e+06
277	74.6055	4.15571e+06
278	74.8758	4.15827e+06
279	75.1461	4.15934e+06
280	75.4164	4.16183e+06
281	75.6867	4.16471e+06
282	75.957	4.16523e+06
283	76.2273	4.16753e+06
284	76.4976	4.16842e+06
285	76.7679	4.1719e+06
286	77.0383	4.17243e+06
287	77.3086	4.17409e+06
288	77.5789	4.17576e+06
289	77.8492	4.17754e+06
290	78.1195	4.17986e+06
291	78.3898	4.18122e+06
292	78.6601	4.18248e+06
293	78.9304	4.18348e+06
294	79.2007	4.18549e+06
295	79.4711	4.1882e+06
296	79.7414	4.19089e+06
297	80.0117	4.19087e+06
298	80.282	4.1923e+06
299	80.5523	4.19429e+06
300	80.8226	4.19676e+06
301	81.0929	4.19882e+06
302	81.3632	4.19991e+06
303	81.6335	4.20277e+06
304	81.9038	4.20535e+06
305	82.1741	4.2057e+06
306	82.4445	4.20802e+06
307	82.7148	4.20841e+06
308	82.9851	4.21209e+06
309	83.2554	4.21287e+06
310	83.5257	4.21317e+06
311	83.796	4.21619e+06
312	84.0663	4.21844e+06
313	84.3366	4.21983e+06
314	84.6069	4.22124e+06
315	84.8773	4.22254e+06
316	85.1476	4.22351e+06
317	85.4179	4.22499e+06
318	85.6882	4.2257e+06
319	85.9585	4.22824e+06
320	86.2288	4.22899e+06
321	86.4992	4.23043e+06
322	86.7695	4.23179e+06
323	87.0398	4.2322e+06
324	87.3101	4.234e+06
325	87.5804	4.23446e+06
326	87.8507	4.23667e+06
327	88.121	4.23844e+06
328	88.3913	4.23624e+06
329	88.6616	4.23871e+06
330	88.932	4.24055e+06
331	89.2023	4.24278e+06
332	89.4726	4.24319e+06
333	89.7429	4.24323e+06
334	90.0132	4.24388e+06
335	90.2835	4.24367e+06
336	90.5538	4.24568e+06
337	90.8241	4.24471e+06
338	91.0944	4.24608e+06
339	91.3648	4.24582e+06
340	91.6351	4.24755e+06
341	91.9054	4.24562e+06
342	92.1757	4.24846e+06
343	92.446	4.24941e+06
344	92.7163	4.24972e+06
345	92.9866	4.25253e+06
346	93.2569	4.2511e+06
347	93.5272	4.24954e+06
348	93.7976	4.25143e+06
349	94.0679	4.2526e+06
350	94.3382	4.25359e+06
351	94.6085	4.25165e+06
352	94.8788	4.255e+06
353	95.1491	4.25087e+06
354	95.4194	4.25477e+06
355	95.6897	4.25674e+06
356	95.96	4.25633e+06
357	96.2304	4.25728e+06
358	96.5007	4.25791e+06
359	96.771	4.25914e+06
360	97.0413	4.26023e+06
361	97.3116	4.25917e+06
362	97.5819	4.26157e+06
363	97.8522	4.26296e+06
364	98.1225	4.26413e+06
365	98.3929	4.26485e+06
366	98.6632	4.2604e+06
367	98.9335	4.26547e+06
368	99.2038	4.26775e+06
369	99.4741	4.26966e+06
370	99.7444	4.27213e+06
371	100.015	4.27135e+06
372	100.285	4.27354e+06
373	100.555	4.27572e+06
374	100.826	4.27767e+06
375	101.096	4.27982e+06
376	101.366	4.27911e+06
377	101.637	4.28251e+06
378	101.907	4.2795e+06
379	102.177	4.28329e+06
380	102.448	4.28788e+06
381	102.718	4.28569e+06
382	102.988	4.29113e+06
383	103.258	4.29356e+06
384	103.529	4.29476e+06
385	103.799	4.29851e+06
386	104.069	4.29866e+06
387	104.34	4.30202e+06
388	104.61	4.3049e+06
389	104.88	4.30678e+06
390	105.151	4.31112e+06
391	105.421	4.31025e+06
392	105.691	4.30828e+06
393	105.962	4.31591e+06
394	106.232	4.31823e+06
395	106.502	4.31897e+06
396	106.772	4.32111e+06
397	107.043	4.32376e+06
398	107.313	4.32802e+06
399	107.583	4.32904e+06
400	107.854	4.33195e+06
401	108.124	4.33338e+06
402	108.394	4.33145e+06
403	108.665	4.33752e+06
404	108.935	4.33823e+06
405	109.205	4.33592e+06
406	109.476	4.337e+06
407	109.746	4.33982e+06
408	110.016	4.33674e+06
409	110.286	4.34344e+06
410	110.557	4.34679e+06
411	110.827	4.34968e+06
412	111.097	4.35236e+06
413	111.368	4.35315e+06
414	111.638	4.35659e+06
415	111.908	4.3523e+06
416	112.179	4.35791e+06
417	112.449	4.35317e+06
418	112.719	4.33048e+06
419	112.99	4.31257e+06
420	113.26	4.28838e+06
421	113.53	4.24913e+06
422	113.801	4.22176e+06
423	114.071	4.19286e+06
424	114.341	4.1571e+06
425	114.611	4.12093e+06
426	114.882	4.08426e+06
427	115.152	4.04554e+06
428	115.422	4.00562e+06
429	115.693	3.96615e+06
430	115.963	3.9236e+06
431	116.233	3.88685e+06
432	116.504	3.84625e+06
433	116.774	3.80995e+06
434	117.044	3.77188e+06
435	117.315	3.73285e+06
436	117.585	3.69355e+06
437	117.855	3.6569e+06
438	118.125	3.62153e+06
439	118.396	3.58403e+06
440	118.666	3.54825e+06
441	118.936	3.51375e+06
442	119.207	3.47915e+06
443	119.477	3.44406e+06
444	119.747	3.40966e+06
445	120.018	3.37717e+06
446	120.288	3.34453e+06
447	120.558	3.31224e+06
448	120.829	3.28094e+06
449	121.099	3.25086e+06
450	121.369	3.22088e+06
451	121.639	3.19257e+06
452	121.91	3.16355e+06
453	122.18	3.13427e+06
454	122.45	3.10716e+06
455	122.721	3.08126e+06
456	122.991	3.05549e+06
457	123.261	3.02991e+06
458	123.532	3.0044e+06
459	123.802	2.98038e+06
460	124.072	2.95687e+06
461	124.343	2.93303e+06
462	124.613	2.91107e+06
463	124.883	2.88868e+06
464	125.153	2.86794e+06
465	125.424	2.84665e+06
466	125.694	2.82598e+06
467	125.964	2.80621e+06
468	126.235	2.78657e+06
469	126.505	2.76819e+06
470	126.775	2.74906e+06
471	127.046	2.73041e+06
472	127.316	2.71301e+06
473	127.586	2.69561e+06
474	127.857	2.67889e+06
475	128.127	2.6614e+06
476	128.397	2.64543e+06
477	128.667	2.62915e+06
478	128.938	2.61424e+06
479	129.208	2.59974e+06
480	129.478	2.58515e+06
481	129.749	2.57042e+06
482	130.019	2.55672e+06
483	130.289	2.54356e+06
484	130.56	2.53066e+06
485	130.83	2.51753e+06
486	131.1	2.50509e+06
487	131.371	2.49304e+06
488	131.641	2.48146e+06
489	131.911	2.46959e+06
490	132.182	2.45751e+06
491	132.452	2.44666e+06
492	132.722	2.4364e+06
493	132.992	2.42572e+06
494	133.263	2.41531e+06
495	133.533	2.40539e+06
496	133.803	2.39559e+06
497	134.074	2.38623e+06
498	134.344	2.37715e+06
499	134.614	2.36845e+06
500	134.885	2.35948e+06
501	135.155	2.35153e+06
502	135.425	2.34321e+06
503	135.696	2.33534e+06
504	135.966	2.32716e+06
505	136.236	2.3196e+06
506	136.507	2.31219e+06
507	136.777	2.30506e+06
508	137.047	2.29767e+06
509	137.317	2.29091e+06
510	137.588	2.28356e+06
511	137.858	2.27632e+06
512	138.128	2.26992e+06
513	138.399	2.26383e+06
514	138.669	2.25751e+06
515	138.939	2.25107e+06
516	139.21	2.24465e+06
517	139.48	2.23832e+06
518	139.75	2.23228e+06
519	140.021	2.22655e+06
520	140.291	2.22101e+06
521	140.561	2.21533e+06
522	140.831	2.20943e+06
523	141.102	2.20412e+06
524	141.372	2.19872e+06
525	141.642	2.19333e+06
526	141.913	2.18821e+06
527	142.183	2.18303e+06
528	142.453	2.17802e+06
529	142.724	2.17295e+06
530	142.994	2.1681e+06
531	143.264	2.16392e+06
532	143.535	2.15945e+06
533	143.805	2.15492e+06
534	144.075	2.15065e+06
535	144.346	2.14636e+06
536	144.616	2.14179e+06
537	144.886	2.13806e+06
538	145.156	2.13407e+06
539	145.427	2.13038e+06
540	145.697	2.12612e+06
541	145.967	2.12217e+06
542	146.238	2.1184e+06
543	146.508	2.115e+06
544	146.778	2.11177e+06
545	147.049	2.10826e+06
546	147.319	2.10483e+06
547	147.589	2.10117e+06
548	147.86	2.09802e+06
549	148.13	2.0948e+06
550	148.4	2.09198e+06
551	148.67	2.08888e+06
552	148.941	2.08597e+06
553	149.211	2.08329e+06
554	149.481	2.08062e+06
555	149.752	2.07789e+06
556	150.022	2.07559e+06
557	150.292	2.07251e+06
558	150.563	2.06987e+06
559	150.833	2.06742e+06
560	151.103	2.06501e+06
561	151.374	2.06246e+06
562	151.644	2.05955e+06
563	151.914	2.05684e+06
564	152.184	2.0545e+06
565	152.455	2.05205e+06
566	152.725	2.04952e+06
567	152.995	2.04677e+06
568	153.266	2.04488e+06
569	153.536	2.04237e+06
570	153.806	2.03977e+06
571	154.077	2.03805e+06
572	154.347	2.03589e+06
573	154.617	2.03361e+06
574	154.888	2.03146e+06
575	155.158	2.02938e+06
576	155.428	2.02754e+06
577	155.698	2.02544e+06
578	155.969	2.02371e+06
579	156.239	2.02136e+06
580	156.509	2.01913e+06
581	156.78	2.01705e+06
582	157.05	2.0154e+06
583	157.32	2.01358e+06
584	157.591	2.01194e+06
585	157.861	2.01011e+06
586	158.131	2.00818e+06
587	158.402	2.0063e+06
588	158.672	2.00461e+06
589	158.942	2.0029e+06
590	159.212	2.00127e+06
591	159.483	1.99945e+06
592	159.753	1.99789e+06
593	160.023	1.99594e+06
594	160.294	1.99455e+06
595	160.564	1.99269e+06
596	160.834	1.99091e+06
597	161.105	1.9895e+06
598	161.375	1.98831e+06
599	161.645	1.98673e+06
600	161.916	1.9854e+06
601	162.186	1.98378e+06
602	162.456	1.98203e+06
603	162.727	1.98111e+06
604	162.997	1.97938e+06
605	163.267	1.97797e+06
606	163.537	1.97684e+06
607	163.808	1.97543e+06
608	164.078	1.97453e+06
609	164.348	1.97346e+06
610	164.619	1.9721e+06
611	164.889	1.97062e+06
612	165.159	1.96917e+06
613	165.43	1.96828e+06
614	165.7	1.96724e+06
615	165.97	1.96596e+06
616	166.241	1.96497e+06
617	166.511	1.96375e+06
618	166.781	1.96297e+06
619	167.051	1.96161e+06
620	167.322	1.96065e+06
621	167.592	1.95946e+06
622	167.862	1.95866e+06
623	168.133	1.95738e+06
624	168.403	1.95653e+06
625	168.673	1.95558e+06
626	168.944	1.95485e+06
627	169.214	1.95391e+06
628	169.484	1.95274e+06
629	169.755	1.95214e+06
630	170.025	1.95123e+06
631	170.295	1.95079e+06
632	170.565	1.94993e+06
633	170.836	1.94912e+06
634	171.106	1.94811e+06
635	171.376	1.94769e+06
636	171.647	1.9468e+06
637	171.917	1.94607e+06
638	172.187	1.94466e+06
639	172.458	1.94407e+06
640	172.728	1.94375e+06
641	172.998	1.94275e+06
642	173.269	1.94284e+06
643	173.539	1.94195e+06
644	173.809	1.94026e+06
645	174.079	1.93905e+06
646	174.35	1.93776e+06
647	174.62	1.9364e+06
648	174.89	1.93542e+06
649	175.161	1.93436e+06
650	175.431	1.93348e+06
651	175.701	1.93274e+06
652	175.972	1.932e+06
653	176.242	1.93085e+06
654	176.512	1.93038e+06
655	176.783	1.92934e+06
656	177.053	1.9292e+06
657	177.323	1.92812e+06
658	177.594	1.92786e+06
659	177.864	1.92697e+06
660	178.134	1.92665e+06
661	178.404	1.92611e+06
662	178.675	1.92548e+06
663	178.945	1.92506e+06
664	179.215	1.92455e+06
665	179.486	1.92416e+06
666	179.756	1.92389e+06
667	180.026	1.92346e+06
668	180.297	1.92281e+06
669	180.567	1.92229e+06
670	180.837	1.92177e+06
671	181.108	1.92129e+06
672	181.378	1.92075e+06
673	181.648	1.92051e+06
674	181.918	1.91995e+06
675	182.189	1.91958e+06
676	182.459	1.91921e+06
677	182.729	1.91906e+06
678	183	1.91845e+06
679	183.27	1.91837e+06
680	183.54	1.91763e+06
681	183.811	1.917e+06
682	184.081	1.91655e+06
683	184.351	1.91598e+06
684	184.622	1.91531e+06
685	184.892	1.91486e+06
686	185.162	1.91403e+06
687	185.433	1.91345e+06
688	185.703	1.91267e+06
689	185.973	1.91232e+06
690	186.243	1.91195e+06
691	186.514	1.9115e+06
692	186.784	1.91115e+06
693	187.054	1.91076e+06
694	187.325	1.91061e+06
695	187.595	1.91024e+06
696	187.865	1.90994e+06
697	188.136	1.90948e+06
698	188.406	1.90918e+06
699	188.676	1.90889e+06
700	188.947	1.9089e+06
701	189.217	1.90859e+06
702	189.487	1.90842e+06
703	189.757	1.90842e+06
704	190.028	1.90786e+06
705	190.298	1.90794e+06
706	190.568	1.90796e+06
707	190.839	1.90749e+06
708	191.109	1.9074e+06
709	191.379	1.90705e+06
710	191.65	1.90681e+06
711	191.92	1.90664e+06
712	192.19	1.90656e+06
713	192.461	1.9069e+06
714	192.731	1.9063e+06
715	193.001	1.90616e+06
716	193.272	1.90543e+06
717	193.542	1.90521e+06
718	193.812	1.90463e+06
719	194.082	1.90473e+06
720	194.353	1.904e+06
721	194.623	1.9038e+06
722	194.893	1.90391e+06
723	195.164	1.904e+06
724	195.434	1.90385e+06
725	195.704	1.90387e+06
726	195.975	1.90372e+06
727	196.245	1.90367e+06
728	196.515	1.90309e+06
729	196.786	1.9028e+06
730	197.056	1.90274e+06
731	197.326	1.9022e+06
732	197.597	1.90231e+06
733	197.867	1.90196e+06
734	198.137	1.90163e+06
735	198.407	1.90155e+06
736	198.678	1.90138e+06
737	198.948	1.90099e+06
738	199.218	1.90138e+06
739	199.489	1.90111e+06
740	199.759	1.90099e+06
741	200.029	1.90077e+06
742	200.3	1.90051e+06
743	200.57	1.90042e+06
744	200.84	1.90029e+06
745	201.111	1.89992e+06
746	201.381	1.89979e+06
747	201.651	1.90016e+06
748	201.921	1.90361e+06
749	202.192	1.90937e+06
750	202.462	1.91711e+06
751	202.732	1.92591e+06
752	203.003	1.93603e+06
753	203.273	1.94704e+06
754	203.543	1.95885e+06
755	203.814	1.97162e+06
756	204.084	1.98558e+06
757	204.354	1.99978e+06
758	204.625	2.01516e+06
759	204.895	2.0304e+06
760	205.165	2.04655e+06
761	205.436	2.06335e+06
762	205.706	2.0814e+06
763	205.976	2.09937e+06
764	206.246	2.11762e+06
765	206.517	2.13598e+06
766	206.787	2.15581e+06
767	207.057	2.1754e+06
768	207.328	2.19545e+06
769	207.598	2.21643e+06
770	207.868	2.23733e+06
771	208.139	2.259e+06
772	208.409	2.28102e+06
773	208.679	2.30276e+06
774	208.95	2.32528e+06
775	209.22	2.34737e+06
776	209.49	2.36952e+06
777	209.76	2.39171e+06
778	210.031	2.41477e+06
779	210.301	2.43732e+06
780	210.571	2.46113e+06
781	210.842	2.48407e+06
782	211.112	2.50728e+06
783	211.382	2.53041e+06
784	211.653	2.55358e+06
785	211.923	2.57607e+06
786	212.193	2.59985e+06
787	212.463	2.62211e+06
788	212.734	2.6453e+06
789	213.004	2.66778e+06
790	213.274	2.69075e+06
791	213.545	2.71332e+06
792	213.815	2.73637e+06
793	214.085	2.75829e+06
794	214.356	2.78085e+06
795	214.626	2.80265e+06
796	214.896	2.8247e+06
797	215.167	2.84722e+06
798	215.437	2.86848e+06
799	215.707	2.89068e+06
800	215.977	2.91235e+06
801	216.248	2.93431e+06
802	216.518	2.95622e+06
803	216.788	2.97731e+06
804	217.059	2.99898e+06
805	217.329	3.02022e+06
806	217.599	3.04107e+06
807	217.87	3.06214e+06
808	218.14	3.0826e+06
809	218.41	3.10323e+06
810	218.681	3.12335e+06
811	218.951	3.14372e+06
812	219.221	3.16342e+06
813	219.492	3.1838e+06
814	219.762	3.20326e+06
815	220.032	3.22286e+06
816	220.302	3.24147e+06
817	220.573	3.26102e+06
818	220.843	3.27947e+06
819	221.113	3.29833e+06
820	221.384	3.31618e+06
821	221.654	3.33419e+06
822	221.924	3.35106e+06
823	222.195	3.37007e+06
824	222.465	3.38723e+06
825	222.735	3.40416e+06
826	223.006	3.42107e+06
827	223.276	3.43762e+06
828	223.546	3.45485e+06
829	223.817	3.47051e+06
830	224.087	3.48622e+06
831	224.357	3.50189e+06
832	224.628	3.51752e+06
833	224.898	3.53247e+06
834	225.168	3.54832e+06
835	225.438	3.56323e+06
836	225.709	3.57818e+06
837	225.979	3.59223e+06
838	226.249	3.60601e+06
839	226.52	3.62069e+06
840	226.79	3.63471e+06
841	227.06	3.6481e+06
842	227.331	3.66145e+06
843	227.601	3.67502e+06
844	227.871	3.68811e+06
845	228.142	3.6998e+06
846	228.412	3.7131e+06
847	228.682	3.72537e+06
848	228.952	3.73818e+06
849	229.223	3.74906e+06
850	229.493	3.76051e+06
851	229.763	3.77312e+06
852	230.034	3.78381e+06
853	230.304	3.79436e+06
854	230.574	3.80576e+06
855	230.845	3.81749e+06
856	231.115	3.8272e+06
857	231.385	3.83756e+06
858	231.656	3.84824e+06
859	231.926	3.85791e+06
860	232.196	3.86834e+06
861	232.467	3.87833e+06
862	232.737	3.88791e+06
863	233.007	3.89732e+06
864	233.277	3.90767e+06
865	233.548	3.91669e+06
866	233.818	3.92627e+06
867	234.088	3.93366e+06
868	234.359	3.94337e+06
869	234.629	3.95104e+06
870	234.899	3.96008e+06
871	235.17	3.96899e+06
872	235.44	3.97666e+06
873	235.71	3.98516e+06
874	235.981	3.99199e+06
875	236.251	3.99869e+06
876	236.521	4.00686e+06
877	236.791	4.01435e+06
878	237.062	4.02138e+06
879	237.332	4.02784e+06
880	237.602	4.03518e+06
881	237.873	4.04195e+06
882	238.143	4.05008e+06
883	238.413	4.0561e+06
884	238.684	4.06325e+06
885	238.954	4.06969e+06
886	239.224	4.07675e+06
887	239.495	4.08274e+06
888	239.765	4.08896e+06
889	240.035	4.09487e+06
890	240.305	4.09979e+06
891	240.576	4.10712e+06
892	240.846	4.11182e+06
893	241.116	4.11856e+06
894	241.387	4.1245e+06
895	241.657	4.12971e+06
896	241.927	4.13545e+06
897	242.198	4.14223e+06
898	242.468	4.14782e+06
899	242.738	4.15225e+06
900	243.009	4.15855e+06
901	243.279	4.16248e+06
902	243.549	4.16837e+06
903	243.82	4.17375e+06
904	244.09	4.17726e+06
905	244.36	4.18138e+06
906	244.63	4.18716e+06
907	244.901	4.19256e+06
908	245.171	4.19492e+06
909	245.441	4.19982e+06
910	245.712	4.20463e+06
911	245.982	4.20788e+06
912	246.252	4.21255e+06
913	246.523	4.21671e+06
914	246.793	4.22087e+06
915	247.063	4.22472e+06
916	247.334	4.22949e+06
917	247.604	4.23147e+06
918	247.874	4.23704e+06
919	248.144	4.23912e+06
920	248.415	4.24181e+06
921	248.685	4.24538e+06
922	248.955	4.24792e+06
923	249.226	4.25149e+06
924	249.496	4.25637e+06
925	249.766	4.25966e+06
926	250.037	4.26268e+06
927	250.307	4.26602e+06
928	250.577	4.26868e+06
929	250.848	4.27193e+06
930	251.118	4.2757e+06
931	251.388	4.27852e+06
932	251.659	4.28045e+06
933	251.929	4.28236e+06
934	252.199	4.28699e+06
935	252.469	4.28756e+06
936	252.74	4.28971e+06
937	253.01	4.29328e+06
938	253.28	4.29619e+06
939	253.551	4.29922e+06
940	253.821	4.30247e+06
941	254.091	4.30433e+06
942	254.362	4.3055e+06
943	254.632	4.3085e+06
944	254.902	4.31086e+06
945	255.173	4.3145e+06
946	255.443	4.31637e+06
947	255.713	4.31779e+06
948	255.983	4.31953e+06
949	256.254	4.32161e+06
950	256.524	4.32414e+06
951	256.794	4.32564e+06
952	257.065	4.3277e+06
953	257.335	4.32948e+06
954	257.605	4.33297e+06
955	257.876	4.3329e+06
956	258.146	4.33535e+06
957	258.416	4.33743e+06
958	258.687	4.33841e+06
959	258.957	4.34053e+06
960	259.227	4.34372e+06
961	259.497	4.345e+06
962	259.768	4.34682e+06
963	260.038	4.3471e+06
964	260.308	4.35081e+06
965	260.579	4.35224e+06
966	260.849	4.3526e+06
967	261.119	4.3544e+06
968	261.39	4.35596e+06
969	261.66	4.35876e+06
970	261.93	4.3619e+06
971	262.201	4.3626e+06
972	262.471	4.36344e+06
973	262.741	4.36572e+06
974	263.011	4.36576e+06
975	263.282	4.36866e+06
976	263.552	4.37022e+06
977	263.822	4.37142e+06
978	264.093	4.37445e+06
979	264.363	4.37515e+06
980	264.633	4.37668e+06
981	264.904	4.37861e+06
982	265.174	4.37926e+06
983	265.444	4.38076e+06
984	265.715	4.38149e+06
985	265.985	4.38659e+06
986	266.255	4.38546e+06
987	266.526	4.38887e+06
988	266.796	4.38923e+06
989	267.066	4.39125e+06
990	267.336	4.39331e+06
991	267.607	4.39537e+06
992	267.877	4.3948e+06
993	268.147	4.39782e+06
994	268.418	4.39923e+06
995	268.688	4.40083e+06
996	268.958	4.40187e+06
997	269.229	4.40367e+06
998	269.499	4.40469e+06
999	269.769	4.40577e+06
1000	270.04	4.40599e+06
1001	270.31	4.40711e+06
1002	270.58	4.40913e+06
1003	270.851	4.40974e+06
1004	271.121	4.41021e+06
1005	271.391	4.41323e+06
1006	271.661	4.4121e+06
1007	271.932	4.41399e+06
1008	272.202	4.41643e+06
1009	272.472	4.41745e+06
1010	272.743	4.41904e+06
1011	273.013	4.41895e+06
1012	273.283	4.41737e+06
1013	273.554	4.42047e+06
1014	273.824	4.42148e+06
1015	274.094	4.4217e+06
1016	274.365	4.42456e+06
1017	274.635	4.42543e+06
1018	274.905	4.42434e+06
1019	275.175	4.42692e+06
1020	275.446	4.42727e+06
1021	275.716	4.4287e+06
1022	275.986	4.42953e+06
1023	276.257	4.43119e+06
1024	276.527	4.43263e+06
1025	276.797	4.43314e+06
1026	277.068	4.43427e+06
1027	277.338	4.43657e+06
1028	277.608	4.43601e+06
1029	277.879	4.43681e+06
1030	278.149	4.43702e+06
1031	278.419	4.43778e+06
1032	278.69	4.43783e+06
1033	278.96	4.43934e+06
1034	279.23	4.43936e+06
1035	279.5	4.44116e+06
1036	279.771	4.44372e+06
1037	280.041	4.44337e+06
1038	280.311	4.44596e+06
1039	280.582	4.44598e+06
1040	280.852	4.44693e+06
1041	281.122	4.44576e+06
1042	281.393	4.4483e+06
1043	281.663	4.44621e+06
1044	281.933	4.44712e+06
1045	282.204	4.44914e+06
1046	282.474	4.4501e+06
1047	282.744	4.44834e+06
1048	283.014	4.45124e+06
1049	283.285	4.44997e+06
1050	283.555	4.45062e+06
1051	283.825	4.45218e+06
1052	284.096	4.4545e+06
1053	284.366	4.45493e+06
1054	284.636	4.45638e+06
1055	284.907	4.45593e+06
1056	285.177	4.45538e+06
1057	285.447	4.45846e+06
1058	285.718	4.46175e+06
1059	285.988	4.46295e+06
1060	286.258	4.46306e+06
1061	286.529	4.46301e+06
1062	286.799	4.46613e+06
1063	287.069	4.46616e+06
1064	287.339	4.46715e+06
1065	287.61	4.46854e+06
1066	287.88	4.46965e+06
1067	288.15	4.46785e+06
1068	288.421	4.47103e+06
1069	288.691	4.47205e+06
1070	288.961	4.47108e+06
1071	289.232	4.47068e+06
1072	289.502	4.47444e+06
1073	289.772	4.47201e+06
1074	290.043	4.47285e+06
1075	290.313	4.47495e+06
1076	290.583	4.47402e+06
1077	290.853	4.4774e+06
1078	291.124	4.47706e+06
1079	291.394	4.47641e+06
1080	291.664	4.47725e+06
1081	291.935	4.47964e+06
1082	292.205	4.48055e+06
1083	292.475	4.48196e+06
1084	292.746	4.47812e+06
1085	293.016	4.46208e+06
1086	293.286	4.43915e+06
1087	293.557	4.41381e+06
1088	293.827	4.38436e+06
1089	294.097	4.34994e+06
1090	294.368	4.31788e+06
1091	294.638	4.28071e+06
1092	294.908	4.24432e+06
1093	295.179	4.20364e+06
1094	295.449	4.16473e+06
1095	295.719	4.12426e+06
1096	295.989	4.08317e+06
1097	296.26	4.04242e+06
1098	296.53	4.0025e+06
1099	296.8	3.96257e+06
1100	297.071	3.92089e+06
1101	297.341	3.8832e+06
1102	297.611	3.84243e+06
1103	297.882	3.79932e+06
1104	298.152	3.76053e+06
1105	298.422	3.72297e+06
1106	298.693	3.68265e+06
1107	298.963	3.64474e+06
1108	299.233	3.60593e+06
1109	299.503	3.56906e+06
1110	299.774	3.53299e+06
1111	300.044	3.49703e+06
1112	300.314	3.46261e+06
1113	300.585	3.42781e+06
1114	300.855	3.39458e+06
1115	301.125	3.36168e+06
1116	301.396	3.32947e+06
1117	301.666	3.29741e+06
1118	301.936	3.26577e+06
1119	302.207	3.23547e+06
1120	302.477	3.20781e+06
1121	302.747	3.17851e+06
1122	303.018	3.14936e+06
1123	303.288	3.12092e+06
1124	303.558	3.09378e+06
1125	303.828	3.0666e+06
1126	304.099	3.04086e+06
1127	304.369	3.01474e+06
1128	304.639	2.98979e+06
1129	304.91	2.9643e+06
1130	305.18	2.93996e+06
1131	305.45	2.91722e+06
1132	305.721	2.8954e+06
1133	305.991	2.87281e+06
1134	306.261	2.8511e+06
1135	306.532	2.83029e+06
1136	306.802	2.80992e+06
1137	307.072	2.79e+06
1138	307.342	2.7704e+06
1139	307.613	2.75138e+06
1140	307.883	2.73239e+06
1141	308.153	2.71459e+06
1142	308.424	2.6976e+06
1143	308.694	2.68108e+06
1144	308.964	2.66387e+06
1145	309.235	2.64805e+06
1146	309.505	2.6316e+06
1147	309.775	2.61652e+06
1148	310.046	2.60167e+06
1149	310.316	2.58756e+06
1150	310.586	2.57237e+06
1151	310.857	2.55837e+06
1152	311.127	2.54471e+06
1153	311.397	2.53103e+06
1154	311.667	2.51816e+06
1155	311.938	2.50574e+06
1156	312.208	2.49393e+06
1157	312.478	2.48229e+06
1158	312.749	2.47056e+06
1159	313.019	2.46001e+06
1160	313.289	2.44919e+06
1161	313.56	2.4379e+06
1162	313.83	2.4276e+06
1163	314.1	2.41768e+06
1164	314.371	2.40762e+06
1165	314.641	2.39828e+06
1166	314.911	2.38909e+06
1167	315.182	2.37936e+06
1168	315.452	2.37041e+06
1169	315.722	2.3607e+06
1170	315.992	2.35214e+06
1171	316.263	2.34362e+06
1172	316.533	2.33529e+06
1173	316.803	2.32656e+06
1174	317.074	2.31834e+06
1175	317.344	2.30954e+06
1176	317.614	2.30205e+06
1177	317.885	2.2939e+06
1178	318.155	2.28611e+06
1179	318.425	2.2777e+06
1180	318.696	2.2701e+06
1181	318.966	2.26314e+06
1182	319.236	2.25636e+06
1183	319.506	2.24909e+06
1184	319.777	2.24212e+06
1185	320.047	2.2352e+06
1186	320.317	2.22831e+06
1187	320.588	2.22146e+06
1188	320.858	2.21505e+06
1189	321.128	2.20904e+06
1190	321.399	2.20276e+06
1191	321.669	2.19701e+06
1192	321.939	2.19155e+06
1193	322.21	2.18589e+06
1194	322.48	2.18008e+06
1195	322.75	2.17493e+06
1196	323.021	2.16972e+06
1197	323.291	2.16435e+06
1198	323.561	2.15891e+06
1199	323.831	2.15392e+06
1200	324.102	2.14924e+06
1201	324.372	2.14463e+06
1202	324.642	2.14053e+06
1203	324.913	2.13504e+06
1204	325.183	2.13114e+06
1205	325.453	2.12677e+06
1206	325.724	2.12284e+06
1207	325.994	2.11861e+06
1208	326.264	2.11454e+06
1209	326.535	2.11123e+06
1210	326.805	2.10808e+06
1211	327.075	2.10485e+06
1212	327.345	2.10149e+06
1213	327.616	2.09822e+06
1214	327.886	2.0953e+06
1215	328.156	2.09181e+06
1216	328.427	2.08853e+06
1217	328.697	2.08539e+06
1218	328.967	2.08186e+06
1219	329.238	2.0791e+06
1220	329.508	2.07568e+06
1221	329.778	2.07286e+06
1222	330.049	2.06987e+06
1223	330.319	2.06701e+06
1224	330.589	2.06378e+06
1225	330.859	2.06135e+06
1226	331.13	2.05856e+06
1227	331.4	2.0558e+06
1228	331.67	2.05335e+06
1229	331.941	2.05058e+06
1230	332.211	2.04794e+06
1231	332.481	2.04568e+06
1232	332.752	2.04286e+06
1233	333.022	2.04094e+06
1234	333.292	2.03886e+06
1235	333.563	2.03638e+06
1236	333.833	2.03402e+06
1237	334.103	2.03209e+06
1238	334.373	2.02962e+06
1239	334.644	2.02741e+06
1240	334.914	2.02494e+06
1241	335.184	2.02336e+06
1242	335.455	2.02073e+06
1243	335.725	2.01885e+06
1244	335.995	2.01699e+06
1245	336.266	2.01478e+06
1246	336.536	2.01237e+06
1247	336.806	2.01053e+06
1248	337.077	2.00751e+06
1249	337.347	2.00546e+06
1250	337.617	2.00361e+06
1251	337.888	2.0017e+06
1252	338.158	2.00002e+06
1253	338.428	1.99821e+06
1254	338.698	1.99618e+06
1255	338.969	1.99468e+06
1256	339.239	1.99316e+06
1257	339.509	1.99135e+06
1258	339.78	1.98965e+06
1259	340.05	1.98809e+06
1260	340.32	1.98625e+06
1261	340.591	1.98488e+06
1262	340.861	1.98346e+06
1263	341.131	1.98146e+06
1264	341.402	1.98023e+06
1265	341.672	1.9789e+06
1266	341.942	1.97697e+06
1267	342.212	1.97515e+06
1268	342.483	1.97359e+06
1269	342.753	1.97234e+06
1270	343.023	1.97069e+06
1271	343.294	1.96919e+06
1272	343.564	1.96779e+06
1273	343.834	1.96648e+06
1274	344.105	1.96482e+06
1275	344.375	1.96319e+06
1276	344.645	1.96267e+06
1277	344.916	1.96133e+06
1278	345.186	1.96042e+06
1279	345.456	1.95898e+06
1280	345.727	1.95779e+06
1281	345.997	1.95662e+06
1282	346.267	1.9555e+06
1283	346.537	1.9542e+06
1284	346.808	1.95315e+06
1285	347.078	1.95205e+06
1286	347.348	1.95073e+06
1287	347.619	1.94947e+06
1288	347.889	1.94843e+06
1289	348.159	1.94776e+06
1290	348.43	1.94682e+06
1291	348.7	1.94574e+06
1292	348.97	1.94501e+06
1293	349.241	1.94392e+06
1294	349.511	1.94275e+06
1295	349.781	1.94188e+06
1296	350.052	1.94039e+06
1297	350.322	1.93933e+06
1298	350.592	1.93826e+06
1299	350.862	1.93753e+06
1300	351.133	1.93629e+06
1301	351.403	1.93529e+06
1302	351.673	1.93391e+06
1303	351.944	1.9331e+06
1304	352.214	1.9317e+06
1305	352.484	1.93068e+06
1306	352.755	1.92946e+06
1307	353.025	1.92873e+06
1308	353.295	1.92764e+06
1309	353.566	1.92671e+06
1310	353.836	1.92595e+06
1311	354.106	1.92517e+06
1312	354.376	1.92435e+06
1313	354.647	1.92326e+06
1314	354.917	1.92251e+06
1315	355.187	1.92144e+06
1316	355.458	1.92123e+06
1317	355.728	1.92012e+06
1318	355.998	1.91952e+06
1319	356.269	1.91897e+06
1320	356.539	1.9183e+06
1321	356.809	1.91733e+06
1322	357.08	1.91718e+06
1323	357.35	1.9162e+06
1324	357.62	1.91574e+06
1325	357.89	1.91453e+06
1326	358.161	1.91382e+06
1327	358.431	1.91332e+06
1328	358.701	1.91212e+06
1329	358.972	1.91113e+06
1330	359.242	1.91009e+06
1331	359.512	1.90883e+06
1332	359.783	1.90762e+06
1333	360.053	1.90686e+06
1334	360.323	1.90577e+06
1335	360.594	1.90508e+06
1336	360.864	1.90434e+06
1337	361.134	1.90369e+06
1338	361.405	1.90343e+06
1339	361.675	1.90222e+06
1340	361.945	1.90155e+06
1341	362.215	1.9009e+06
1342	362.486	1.89973e+06
1343	362.756	1.8994e+06
1344	363.026	1.89853e+06
1345	363.297	1.89793e+06
1346	363.567	1.89737e+06
1347	363.837	1.89706e+06
1348	364.108	1.8965e+06
1349	364.378	1.89568e+06
1350	364.648	1.89505e+06
1351	364.919	1.89448e+06
1352	365.189	1.89387e+06
1353	365.459	1.89299e+06
1354	365.729	1.89266e+06
1355	366	1.89231e+06
1356	366.27	1.89182e+06
1357	366.54	1.89108e+06
1358	366.811	1.89025e+06
1359	367.081	1.88952e+06
1360	367.351	1.88844e+06
1361	367.622	1.88737e+06
1362	367.892	1.88692e+06
1363	368.162	1.88571e+06
1364	368.433	1.88516e+06
1365	368.703	1.88416e+06
1366	368.973	1.8836e+06
1367	369.243	1.88282e+06
1368	369.514	1.88234e+06
1369	369.784	1.8818e+06
1370	370.054	1.8813e+06
1371	370.325	1.88035e+06
1372	370.595	1.87951e+06
1373	370.865	1.87901e+06
1374	371.136	1.87808e+06
1375	371.406	1.87736e+06
1376	371.676	1.87664e+06
1377	371.947	1.87591e+06
1378	372.217	1.87547e+06
1379	372.487	1.87491e+06
1380	372.757	1.87437e+06
1381	373.028	1.87398e+06
1382	373.298	1.87357e+06
1383	373.568	1.87298e+06
1384	373.839	1.87248e+06
1385	374.109	1.87216e+06
1386	374.379	1.87147e+06
1387	374.65	1.87109e+06
1388	374.92	1.87071e+06
1389	375.19	1.87023e+06
1390	375.461	1.86982e+06
1391	375.731	1.86938e+06
1392	376.001	1.86884e+06
1393	376.272	1.86823e+06
1394	376.542	1.86793e+06
1395	376.812	1.86765e+06
1396	377.082	1.86733e+06
1397	377.353	1.86693e+06
1398	377.623	1.8668e+06
1399	377.893	1.86604e+06
1400	378.164	1.86572e+06
1401	378.434	1.86572e+06
1402	378.704	1.86531e+06
1403	378.975	1.86479e+06
1404	379.245	1.8649e+06
1405	379.515	1.86474e+06
1406	379.786	1.86451e+06
1407	380.056	1.86403e+06
1408	380.326	1.86368e+06
1409	380.597	1.86381e+06
1410	380.867	1.86299e+06
1411	381.137	1.86316e+06
1412	381.407	1.86267e+06
1413	381.678	1.86245e+06
1414	381.948	1.86245e+06
1415	382.218	1.86212e+06
1416	382.489	1.86189e+06
1417	382.759	1.86156e+06
1418	383.029	1.86141e+06
1419	383.3	1.86143e+06
1420	383.57	1.86113e+06
1421	383.84	1.8626e+06
1422	384.111	1.86707e+06
1423	384.381	1.87194e+06
1424	384.651	1.87899e+06
1425	384.922	1.88742e+06
1426	385.192	1.89723e+06
1427	385.462	1.9084e+06
1428	385.732	1.92086e+06
1429	386.003	1.93465e+06
1430	386.273	1.94875e+06
1431	386.543	1.96369e+06
1432	386.814	1.97951e+06
1433	387.084	1.9965e+06
1434	387.354	2.0136e+06
1435	387.625	2.03174e+06
1436	387.895	2.05023e+06
1437	388.165	2.06957e+06
1438	388.436	2.08951e+06
1439	388.706	2.10967e+06
1440	388.976	2.13054e+06
1441	389.247	2.1523e+06
1442	389.517	2.1733e+06
1443	389.787	2.19467e+06
1444	390.057	2.21615e+06
1445	390.328	2.23847e+06
1446	390.598	2.26158e+06
1447	390.868	2.28457e+06
1448	391.139	2.30712e+06
1449	391.409	2.33046e+06
1450	391.679	2.35357e+06
1451	391.95	2.37637e+06
1452	392.22	2.39956e+06
1453	392.49	2.42416e+06
1454	392.76	2.44748e+06
1455	393.031	2.47243e+06
1456	393.301	2.49618e+06
1457	393.571	2.52087e+06
1458	393.842	2.54517e+06
1459	394.112	2.57007e+06
1460	394.382	2.59448e+06
1461	394.653	2.61892e+06
1462	394.923	2.64331e+06
1463	395.193	2.66812e+06
1464	395.464	2.69177e+06
1465	395.734	2.71572e+06
1466	396.004	2.73982e+06
1467	396.275	2.7636e+06
1468	396.545	2.78742e+06
1469	396.815	2.8121e+06
1470	397.085	2.83597e+06
1471	397.356	2.86016e+06
1472	397.626	2.88378e+06
1473	397.896	2.90775e+06
1474	398.167	2.93066e+06
1475	398.437	2.95425e+06
1476	398.707	2.97722e+06
1477	398.978	2.99994e+06
1478	399.248	3.02339e+06
1479	399.518	3.0468e+06
1480	399.789	3.06847e+06
1481	400.059	3.09185e+06
1482	400.329	3.11409e+06
1483	400.599	3.13598e+06
1484	400.87	3.15697e+06
1485	401.14	3.17864e+06
1486	401.41	3.19971e+06
1487	401.681	3.22283e+06
1488	401.951	3.24438e+06
1489	402.221	3.26343e+06
1490	402.492	3.28434e+06
1491	402.762	3.30383e+06
1492	403.032	3.32334e+06
1493	403.303	3.34332e+06
1494	403.573	3.36324e+06
1495	403.843	3.38103e+06
1496	404.114	3.39831e+06
1497	404.384	3.41745e+06
1498	404.654	3.43559e+06
1499	404.924	3.45403e+06
1500	405.195	3.47129e+06
1501	405.465	3.48825e+06
1502	405.735	3.50494e+06
1503	406.006	3.52228e+06
1504	406.276	3.54032e+06
1505	406.546	3.55716e+06
1506	406.817	3.57328e+06
1507	407.087	3.58984e+06
1508	407.357	3.60657e+06
1509	407.628	3.62246e+06
1510	407.898	3.63692e+06
1511	408.168	3.65159e+06
1512	408.439	3.66703e+06
1513	408.709	3.681e+06
1514	408.979	3.69464e+06
1515	409.249	3.70823e+06
1516	409.52	3.72119e+06
1517	409.79	3.73461e+06
1518	410.06	3.7475e+06
1519	410.331	3.76139e+06
1520	410.601	3.77405e+06
1521	410.871	3.78838e+06
1522	411.142	3.80062e+06
1523	411.412	3.81335e+06
1524	411.682	3.82575e+06
1525	411.953	3.83634e+06
1526	412.223	3.84904e+06
1527	412.493	3.8614e+06
1528	412.763	3.87276e+06
1529	413.034	3.88323e+06
1530	413.304	3.89504e+06
1531	413.574	3.90594e+06
1532	413.845	3.91637e+06
1533	414.115	3.92918e+06
1534	414.385	3.94045e+06
1535	414.656	3.95013e+06
1536	414.926	3.96115e+06
1537	415.196	3.97218e+06
1538	415.467	3.98334e+06
1539	415.737	3.99205e+06
1540	416.007	4.00321e+06
1541	416.277	4.01273e+06
1542	416.548	4.02283e+06
1543	416.818	4.03239e+06
1544	417.088	4.04167e+06
1545	417.359	4.05023e+06
1546	417.629	4.05931e+06
1547	417.899	4.06821e+06
1548	418.17	4.07598e+06
1549	418.44	4.08352e+06
1550	418.71	4.09266e+06
1551	418.981	4.10016e+06
1552	419.251	4.10842e+06
1553	419.521	4.11668e+06
1554	419.792	4.12466e+06
1555	420.062	4.13246e+06
1556	420.332	4.1407e+06
1557	420.602	4.14726e+06
1558	420.873	4.15582e+06
1559	421.143	4.16326e+06
1560	421.413	4.16909e+06
1561	421.684	4.17544e+06
1562	421.954	4.18413e+06
1563	422.224	4.19122e+06
1564	422.495	4.19714e+06
1565	422.765	4.20466e+06
1566	423.035	4.20931e+06
1567	423.306	4.21699e+06
1568	423.576	4.22316e+06
1569	423.846	4.22967e+06
1570	424.116	4.23563e+06
1571	424.387	4.24129e+06
1572	424.657	4.24664e+06
1573	424.927	4.25334e+06
1574	425.198	4.25793e+06
1575	425.468	4.26346e+06
1576	425.738	4.26814e+06
1577	426.009	4.27592e+06
1578	426.279	4.28e+06
1579	426.549	4.28546e+06
1580	426.82	4.29081e+06
1581	427.09	4.29556e+06
1582	427.36	4.30017e+06
1583	427.63	4.30453e+06
1584	427.901	4.30841e+06
1585	428.171	4.31452e+06
1586	428.441	4.3189e+06
1587	428.712	4.32185e+06
1588	428.982	4.32605e+06
1589	429.252	4.32926e+06
1590	429.523	4.33316e+06
1591	429.793	4.33739e+06
1592	430.063	4.34161e+06
1593	430.334	4.3435e+06
1594	430.604	4.34877e+06
1595	430.874	4.35211e+06
1596	431.145	4.35481e+06
1597	431.415	4.35924e+06
1598	431.685	4.36246e+06
1599	431.955	4.36489e+06
1600	432.226	4.36953e+06
1601	432.496	4.37023e+06
1602	432.766	4.37528e+06
1603	433.037	4.37857e+06
1604	433.307	4.38236e+06
1605	433.577	4.38386e+06
1606	433.848	4.38524e+06
1607	434.118	4.38967e+06
1608	434.388	4.39168e+06
1609	434.659	4.39439e+06
1610	434.929	4.39864e+06
1611	435.199	4.4022e+06
1612	435.47	4.40295e+06
1613	435.74	4.40501e+06
1614	436.01	4.4075e+06
1615	436.28	4.41e+06
1616	436.551	4.41236e+06
1617	436.821	4.41342e+06
1618	437.091	4.41724e+06
1619	437.362	4.41832e+06
1620	437.632	4.42079e+06
1621	437.902	4.42292e+06
1622	438.173	4.42469e+06
1623	438.443	4.42673e+06
1624	438.713	4.42783e+06
1625	438.984	4.43046e+06
1626	439.254	4.43293e+06
1627	439.524	4.43462e+06
1628	439.794	4.43664e+06
1629	440.065	4.438e+06
1630	440.335	4.4409e+06
1631	440.605	4.44286e+06
1632	440.876	4.44415e+06
1633	441.146	4.44539e+06
1634	441.416	4.44851e+06
1635	441.687	4.4501e+06
1636	441.957	4.45319e+06
1637	442.227	4.45376e+06
1638	442.498	4.45553e+06
1639	442.768	4.45985e+06
1640	443.038	4.46167e+06
1641	443.308	4.46332e+06
1642	443.579	4.46401e+06
1643	443.849	4.46563e+06
1644	444.119	4.46758e+06
1645	444.39	4.46787e+06
1646	444.66	4.46997e+06
1647	444.93	4.47103e+06
1648	445.201	4.47264e+06
1649	445.471	4.47292e+06
1650	445.741	4.47647e+06
1651	446.012	4.47942e+06
1652	446.282	4.4797e+06
1653	446.552	4.4812e+06
1654	446.823	4.48131e+06
1655	447.093	4.48317e+06
1656	447.363	4.48484e+06
1657	447.633	4.48731e+06
1658	447.904	4.48532e+06
1659	448.174	4.48818e+06
1660	448.444	4.48751e+06
1661	448.715	4.48985e+06
1662	448.985	4.48956e+06
1663	449.255	4.4923e+06
1664	449.526	4.49275e+06
1665	449.796	4.49476e+06
1666	450.066	4.49555e+06
1667	450.337	4.4981e+06
1668	450.607	4.49639e+06
1669	450.877	4.49557e+06
1670	451.147	4.49561e+06
1671	451.418	4.4975e+06
1672	451.688	4.49633e+06
1673	451.958	4.49761e+06
1674	452.229	4.49888e+06
1675	452.499	4.49995e+06
1676	452.769	4.50029e+06
1677	453.04	4.50088e+06
1678	453.31	4.49893e+06
1679	453.58	4.49945e+06
1680	453.851	4.49593e+06
1681	454.121	4.49906e+06
1682	454.391	4.49936e+06
1683	454.661	4.49966e+06
1684	454.932	4.4999e+06
1685	455.202	4.49878e+06
1686	455.472	4.5012e+06
1687	455.743	4.50196e+06
1688	456.013	4.50239e+06
1689	456.283	4.50051e+06
1690	456.554	4.50255e+06
1691	456.824	4.50289e+06
1692	457.094	4.50432e+06
1693	457.365	4.50623e+06
1694	457.635	4.50732e+06
1695	457.905	4.50829e+06
1696	458.175	4.5076e+06
1697	458.446	4.50497e+06
1698	458.716	4.50393e+06
1699	458.986	4.50315e+06
1700	459.257	4.50205e+06
1701	459.527	4.50226e+06
1702	459.797	4.50268e+06
1703	460.068	4.50027e+06
1704	460.338	4.49851e+06
1705	460.608	4.49949e+06
1706	460.879	4.4993e+06
1707	461.149	4.50129e+06
1708	461.419	4.49678e+06
1709	461.69	4.49607e+06
1710	461.96	4.49539e+06
1711	462.23	4.49383e+06
1712	462.5	4.49279e+06
1713	462.771	4.49247e+06
1714	463.041	4.49201e+06
1715	463.311	4.4939e+06
1716	463.582	4.4937e+06
1717	463.852	4.49364e+06
1718	464.122	4.49516e+06
1719	464.393	4.49539e+06
1720	464.663	4.49574e+06
1721	464.933	4.49659e+06
1722	465.204	4.49676e+06
1723	465.474	4.49992e+06
1724	465.744	4.50177e+06
1725	466.014	4.50242e+06
1726	466.285	4.50309e+06
1727	466.555	4.50406e+06
1728	466.825	4.50695e+06
1729	467.096	4.50725e+06
1730	467.366	4.50848e+06
1731	467.636	4.50914e+06
1732	467.907	4.51056e+06
1733	468.177	4.51249e+06
1734	468.447	4.51496e+06
1735	468.718	4.51599e+06
1736	468.988	4.51871e+06
1737	469.258	4.52166e+06
1738	469.529	4.52223e+06
1739	469.799	4.5229e+06
1740	470.069	4.52569e+06
1741	470.339	4.52626e+06
1742	470.61	4.52847e+06
1743	470.88	4.5304e+06
1744	471.15	4.53343e+06
1745	471.421	4.53514e+06
1746	471.691	4.53677e+06
1747	471.961	4.53978e+06
1748	472.232	4.54035e+06
1749	472.502	4.5402e+06
1750	472.772	4.52641e+06
1751	473.043	4.50762e+06
1752	473.313	4.48321e+06
1753	473.583	4.45424e+06
1754	473.853	4.42255e+06
1755	474.124	4.38767e+06
1756	474.394	4.35154e+06
1757	474.664	4.31283e+06
1758	474.935	4.27083e+06
1759	475.205	4.22984e+06
1760	475.475	4.18827e+06
1761	475.746	4.14471e+06
1762	476.016	4.1006e+06
1763	476.286	4.05799e+06
1764	476.557	4.01583e+06
1765	476.827	3.97265e+06
1766	477.097	3.93095e+06
1767	477.368	3.8893e+06
1768	477.638	3.84889e+06
1769	477.908	3.80669e+06
1770	478.178	3.76642e+06
1771	478.449	3.72791e+06
1772	478.719	3.68749e+06
1773	478.989	3.64611e+06
1774	479.26	3.6061e+06
1775	479.53	3.56756e+06
1776	479.8	3.53097e+06
1777	480.071	3.4925e+06
1778	480.341	3.45538e+06
1779	480.611	3.41846e+06
1780	480.882	3.38489e+06
1781	481.152	3.35013e+06
1782	481.422	3.31774e+06
1783	481.693	3.28495e+06
1784	481.963	3.25203e+06
1785	482.233	3.22173e+06
1786	482.503	3.19028e+06
1787	482.774	3.16024e+06
1788	483.044	3.13171e+06
1789	483.314	3.10345e+06
1790	483.585	3.07573e+06
1791	483.855	3.0482e+06
1792	484.125	3.02161e+06
1793	484.396	2.99502e+06
1794	484.666	2.97007e+06
1795	484.936	2.9444e+06
1796	485.207	2.92069e+06
1797	485.477	2.89711e+06
1798	485.747	2.87398e+06
1799	486.018	2.85142e+06
1800	486.288	2.83022e+06
1801	486.558	2.80872e+06
1802	486.828	2.78852e+06
1803	487.099	2.76791e+06
1804	487.369	2.74832e+06
1805	487.639	2.72831e+06
1806	487.91	2.71073e+06
1807	488.18	2.6916e+06
1808	488.45	2.67424e+06
1809	488.721	2.65718e+06
1810	488.991	2.64023e+06
1811	489.261	2.62419e+06
1812	489.532	2.60832e+06
1813	489.802	2.59274e+06
1814	490.072	2.57785e+06
1815	490.343	2.56209e+06
1816	490.613	2.54811e+06
1817	490.883	2.53435e+06
1818	491.153	2.52109e+06
1819	491.424	2.50845e+06
1820	491.694	2.49562e+06
1821	491.964	2.48309e+06
1822	492.235	2.47167e+06
1823	492.505	2.45977e+06
1824	492.775	2.44845e+06
1825	493.046	2.43753e+06
1826	493.316	2.42672e+06
1827	493.586	2.4169e+06
1828	493.857	2.40656e+06
1829	494.127	2.39693e+06
1830	494.397	2.38753e+06
1831	494.667	2.37808e+06
1832	494.938	2.36793e+06
1833	495.208	2.35896e+06
1834	495.478	2.35046e+06
1835	495.749	2.34175e+06
1836	496.019	2.33336e+06
1837	496.289	2.32407e+06
1838	496.56	2.31542e+06
1839	496.83	2.30707e+06
1840	497.1	2.29856e+06
1841	497.371	2.29056e+06
1842	497.641	2.2821e+06
1843	497.911	2.27461e+06
1844	498.182	2.26719e+06
1845	498.452	2.25948e+06
1846	498.722	2.25278e+06
1847	498.992	2.24543e+06
1848	499.263	2.23847e+06
1849	499.533	2.23102e+06
1850	499.803	2.22356e+06
1851	500.074	2.21773e+06
1852	500.344	2.21106e+06
1853	500.614	2.20423e+06
1854	500.885	2.19799e+06
1855	501.155	2.19155e+06
1856	501.425	2.18548e+06
1857	501.696	2.17945e+06
1858	501.966	2.17386e+06
1859	502.236	2.1679e+06
1860	502.507	2.16268e+06
1861	502.777	2.15676e+06
1862	503.047	2.15134e+06
1863	503.317	2.14631e+06
1864	503.588	2.1409e+06
1865	503.858	2.13539e+06
1866	504.128	2.13054e+06
1867	504.399	2.1259e+06
1868	504.669	2.12191e+06
1869	504.939	2.11693e+06
1870	505.21	2.11291e+06
1871	505.48	2.10893e+06
1872	505.75	2.10539e+06
1873	506.021	2.10204e+06
1874	506.291	2.09844e+06
1875	506.561	2.09499e+06
1876	506.831	2.09098e+06
1877	507.102	2.08736e+06
1878	507.372	2.08316e+06
1879	507.642	2.07954e+06
1880	507.913	2.07568e+06
1881	508.183	2.07195e+06
1882	508.453	2.06809e+06
1883	508.724	2.06385e+06
1884	508.994	2.06072e+06
1885	509.264	2.05739e+06
1886	509.535	2.05403e+06
1887	509.805	2.0514e+06
1888	510.075	2.04813e+06
1889	510.345	2.04499e+06
1890	510.616	2.04211e+06
1891	510.886	2.03872e+06
1892	511.156	2.03569e+06
1893	511.427	2.03255e+06
1894	511.697	2.02999e+06
1895	511.967	2.0262e+06
1896	512.238	2.02399e+06
1897	512.508	2.021e+06
1898	512.778	2.01855e+06
1899	513.049	2.01555e+06
1900	513.319	2.01265e+06
1901	513.589	2.00972e+06
1902	513.859	2.00688e+06
1903	514.13	2.00446e+06
1904	514.4	2.00151e+06
1905	514.67	1.99945e+06
1906	514.941	1.9965e+06
1907	515.211	1.99421e+06
1908	515.481	1.99161e+06
1909	515.752	1.98939e+06
1910	516.022	1.98677e+06
1911	516.292	1.98493e+06
1912	516.563	1.98281e+06
1913	516.833	1.98061e+06
1914	517.103	1.97808e+06
1915	517.374	1.9757e+06
1916	517.644	1.97316e+06
1917	517.914	1.97179e+06
1918	518.184	1.96898e+06
1919	518.455	1.96687e+06
1920	518.725	1.96399e+06
1921	518.995	1.96206e+06
1922	519.266	1.95998e+06
1923	519.536	1.9586e+06
1924	519.806	1.95641e+06
1925	520.077	1.95485e+06
1926	520.347	1.95283e+06
1927	520.617	1.95138e+06
1928	520.888	1.94949e+06
1929	521.158	1.94763e+06
1930	521.428	1.94581e+06
1931	521.699	1.94362e+06
1932	521.969	1.94243e+06
1933	522.239	1.9411e+06
1934	522.509	1.93939e+06
1935	522.78	1.93763e+06
1936	523.05	1.93634e+06
1937	523.32	1.93497e+06
1938	523.591	1.93361e+06
1939	523.861	1.93172e+06
1940	524.131	1.93072e+06
1941	524.402	1.92921e+06
1942	524.672	1.92812e+06
1943	524.942	1.92645e+06
1944	525.213	1.92526e+06
1945	525.483	1.92467e+06
1946	525.753	1.92314e+06
1947	526.023	1.92166e+06
1948	526.294	1.92108e+06
1949	526.564	1.91917e+06
1950	526.834	1.91815e+06
1951	527.105	1.91683e+06
1952	527.375	1.91546e+06
1953	527.645	1.91473e+06
1954	527.916	1.91364e+06
1955	528.186	1.91252e+06
1956	528.456	1.91139e+06
1957	528.727	1.91033e+06
1958	528.997	1.90915e+06
1959	529.267	1.90807e+06
1960	529.538	1.90723e+06
1961	529.808	1.90606e+06
1962	530.078	1.90539e+06
1963	530.348	1.90419e+06
1964	530.619	1.90324e+06
1965	530.889	1.90226e+06
1966	531.159	1.90094e+06
1967	531.43	1.90038e+06
1968	531.7	1.89973e+06
1969	531.97	1.89914e+06
1970	532.241	1.89828e+06
1971	532.511	1.89732e+06
1972	532.781	1.89645e+06
1973	533.052	1.8958e+06
1974	533.322	1.89522e+06
1975	533.592	1.89437e+06
1976	533.862	1.8939e+06
1977	534.133	1.89281e+06
1978	534.403	1.89203e+06
1979	534.673	1.89106e+06
1980	534.944	1.89008e+06
1981	535.214	1.88867e+06
1982	535.484	1.88794e+06
1983	535.755	1.88711e+06
1984	536.025	1.88603e+06
1985	536.295	1.88531e+06
1986	536.566	1.88434e+06
1987	536.836	1.8833e+06
1988	537.106	1.88261e+06
1989	537.376	1.88187e+06
1990	537.647	1.88111e+06
1991	537.917	1.88e+06
1992	538.187	1.87948e+06
1993	538.458	1.87872e+06
1994	538.728	1.87799e+06
1995	538.998	1.87768e+06
1996	539.269	1.87658e+06
1997	539.539	1.87591e+06
1998	539.809	1.87498e+06
1999	540.08	1.87402e+06
[truncated: 750 more rows]
