# Supplementary material for: Approaching intrinsic dynamics of MXenes hybrid hydrogel for 3D printed multimodal intelligent devices with ultrahigh superelasticity and temperature sensitivity
Source: Nat Commun. 2022 Jun 14;13:3420. doi: 10.1038/s41467-022-31051-7 (PMC9197829; doi:10.1038/s41467-022-31051-7)
Supplement: Supplementary file 6 — Source Data [file 41467_2022_31051_MOESM6_ESM.zip › Manuscript/Fig. 4/Fig. 4b/10°C.xlsx]

## Sheet: Sheet1
Item	Smu1_Time(1)(1)	Smu1_R(1)(1)
1	0	1.76918e+06
2	0.27034	1.81923e+06
3	0.54064	1.82874e+06
4	0.81094	1.83312e+06
5	1.08125	1.83559e+06
6	1.35155	1.83767e+06
7	1.62185	1.83932e+06
8	1.89216	1.84092e+06
9	2.16247	1.84216e+06
10	2.43278	1.84327e+06
11	2.7031	1.84428e+06
12	2.97342	1.84509e+06
13	3.24372	1.84537e+06
14	3.51403	1.84611e+06
15	3.78435	1.84699e+06
16	4.05464	1.84728e+06
17	4.32495	1.84786e+06
18	4.59528	1.84849e+06
19	4.8656	1.84912e+06
20	5.13591	1.84946e+06
21	5.40621	1.84988e+06
22	5.67654	1.85063e+06
23	5.94685	1.85063e+06
24	6.21716	1.85115e+06
25	6.48747	1.85124e+06
26	6.75777	1.85174e+06
27	7.02808	1.85185e+06
28	7.29839	1.85226e+06
29	7.5687	1.8525e+06
30	7.83901	1.85291e+06
31	8.10933	1.85352e+06
32	8.37964	1.85439e+06
33	8.64996	1.85473e+06
34	8.92027	1.85521e+06
35	9.19059	1.8551e+06
36	9.6479	1.85263e+06
37	10.0182	1.8562e+06
38	10.2885	1.85646e+06
39	10.5588	1.85659e+06
40	10.8291	1.8569e+06
41	11.0994	1.85736e+06
42	11.3697	1.85761e+06
43	11.6401	1.85803e+06
44	11.9104	1.85833e+06
45	12.1807	1.85777e+06
46	12.451	1.85814e+06
47	12.7213	1.85826e+06
48	12.9916	1.8584e+06
49	13.2619	1.85874e+06
50	13.5322	1.85891e+06
51	13.8025	1.8593e+06
52	14.0728	1.85963e+06
53	14.3431	1.85967e+06
54	14.6135	1.85998e+06
55	14.8837	1.86019e+06
56	15.154	1.86056e+06
57	15.6113	1.85792e+06
58	15.9817	1.86084e+06
59	16.252	1.86141e+06
60	16.5223	1.86193e+06
61	16.7926	1.86197e+06
62	17.0629	1.86238e+06
63	17.3332	1.86227e+06
64	17.6035	1.86264e+06
65	17.8738	1.86258e+06
66	18.1441	1.8626e+06
67	18.4144	1.8624e+06
68	18.6848	1.8629e+06
69	18.9551	1.8631e+06
70	19.2254	1.86275e+06
71	19.4957	1.86303e+06
72	19.766	1.86288e+06
73	20.0363	1.86282e+06
74	20.3066	1.86353e+06
75	20.5769	1.86329e+06
76	20.8472	1.86371e+06
77	21.1175	1.86366e+06
78	21.3879	1.86412e+06
79	21.6582	1.86656e+06
80	21.9285	1.8699e+06
81	22.1988	1.87393e+06
82	22.4691	1.88094e+06
83	22.7394	1.88921e+06
84	23.0097	1.89875e+06
85	23.28	1.90911e+06
86	23.5503	1.9201e+06
87	23.8206	1.93189e+06
88	24.091	1.94362e+06
89	24.3613	1.95602e+06
90	24.6316	1.96885e+06
91	24.9019	1.98192e+06
92	25.1722	1.99549e+06
93	25.4425	2.00845e+06
94	25.7128	2.02208e+06
95	25.9831	2.03593e+06
96	26.2535	2.04908e+06
97	26.5238	2.06233e+06
98	26.7941	2.07574e+06
99	27.0644	2.08909e+06
100	27.3347	2.10219e+06
101	27.605	2.11556e+06
102	27.8753	2.1287e+06
103	28.1456	2.14211e+06
104	28.4159	2.15551e+06
105	28.6863	2.16838e+06
106	28.9566	2.1808e+06
107	29.2269	2.19376e+06
108	29.4972	2.20547e+06
109	29.7675	2.21795e+06
110	30.0378	2.23022e+06
111	30.3081	2.24244e+06
112	30.5784	2.2541e+06
113	30.8487	2.26559e+06
114	31.119	2.27664e+06
115	31.3893	2.2882e+06
116	31.6596	2.29912e+06
117	31.93	2.31011e+06
118	32.2003	2.32038e+06
119	32.4706	2.33157e+06
120	32.7409	2.3419e+06
121	33.0112	2.35263e+06
122	33.2815	2.36247e+06
123	33.5518	2.37208e+06
124	33.8221	2.38218e+06
125	34.0924	2.39173e+06
126	34.3627	2.40099e+06
127	34.633	2.41057e+06
128	34.9033	2.41943e+06
129	35.1737	2.42873e+06
130	35.444	2.4374e+06
131	35.7143	2.44629e+06
132	35.9846	2.45413e+06
133	36.2549	2.46269e+06
134	36.5252	2.47134e+06
135	36.7955	2.47925e+06
136	37.0658	2.48777e+06
137	37.3361	2.49649e+06
138	37.6064	2.50427e+06
139	37.8767	2.51198e+06
140	38.147	2.51946e+06
141	38.4173	2.52676e+06
142	38.6876	2.53409e+06
143	38.9579	2.541e+06
144	39.2283	2.54874e+06
145	39.4986	2.55566e+06
146	39.7689	2.56248e+06
147	40.0391	2.56903e+06
148	40.3095	2.57577e+06
149	40.5798	2.58212e+06
150	40.8501	2.58845e+06
151	41.1204	2.5946e+06
152	41.3907	2.60057e+06
153	41.661	2.60735e+06
154	41.9313	2.61342e+06
155	42.2016	2.61959e+06
156	42.472	2.6261e+06
157	42.7422	2.63197e+06
158	43.0126	2.63832e+06
159	43.2829	2.64342e+06
160	43.5532	2.64925e+06
161	43.8235	2.65453e+06
162	44.0938	2.66104e+06
163	44.3641	2.66643e+06
164	44.6344	2.67211e+06
165	44.9047	2.67744e+06
166	45.175	2.68245e+06
167	45.4453	2.68696e+06
168	45.7156	2.69238e+06
169	45.986	2.69678e+06
170	46.2563	2.69985e+06
171	46.5266	2.70482e+06
172	46.7969	2.71071e+06
173	47.0672	2.71546e+06
174	47.3375	2.7204e+06
175	47.6078	2.72363e+06
176	47.8781	2.72911e+06
177	48.1484	2.73289e+06
178	48.4187	2.73651e+06
179	48.689	2.74121e+06
180	48.9593	2.74452e+06
181	49.2296	2.74932e+06
182	49.4999	2.75341e+06
183	49.7703	2.75712e+06
184	50.0406	2.76087e+06
185	50.3109	2.76498e+06
186	50.5812	2.76856e+06
187	50.8515	2.77275e+06
188	51.1218	2.77623e+06
189	51.3921	2.77938e+06
190	51.6624	2.78339e+06
191	51.9327	2.78699e+06
192	52.203	2.79035e+06
193	52.4733	2.79479e+06
194	52.7437	2.79726e+06
195	53.014	2.80148e+06
196	53.2843	2.80445e+06
197	53.5546	2.80732e+06
198	53.8249	2.80933e+06
199	54.0952	2.81323e+06
200	54.3655	2.81644e+06
201	54.6358	2.81919e+06
202	54.9061	2.82251e+06
203	55.1765	2.82531e+06
204	55.4468	2.8291e+06
205	55.7171	2.83114e+06
206	55.9874	2.83486e+06
207	56.2577	2.83588e+06
208	56.528	2.83896e+06
209	56.7983	2.84126e+06
210	57.0686	2.84421e+06
211	57.3389	2.84713e+06
212	57.6093	2.85023e+06
213	57.8796	2.85212e+06
214	58.1499	2.85467e+06
215	58.4202	2.85702e+06
216	58.6905	2.85936e+06
217	58.9608	2.86183e+06
218	59.2311	2.86501e+06
219	59.5014	2.86681e+06
220	59.7717	2.86943e+06
221	60.042	2.87208e+06
222	60.3123	2.87459e+06
223	60.5827	2.87685e+06
224	60.853	2.87925e+06
225	61.1233	2.88099e+06
226	61.3936	2.88333e+06
227	61.6639	2.88547e+06
228	61.9342	2.88831e+06
229	62.2045	2.89072e+06
230	62.4748	2.89265e+06
231	62.7451	2.89475e+06
232	63.0154	2.89663e+06
233	63.2858	2.89876e+06
234	63.5561	2.90008e+06
235	63.8264	2.90236e+06
236	64.0967	2.90361e+06
237	64.367	2.90617e+06
238	64.6373	2.90834e+06
239	64.9076	2.91033e+06
240	65.1779	2.91189e+06
241	65.4483	2.91432e+06
242	65.7186	2.91564e+06
243	65.9889	2.91712e+06
244	66.2592	2.9187e+06
245	66.5295	2.92032e+06
246	66.7998	2.92208e+06
247	67.0701	2.92446e+06
248	67.3404	2.92646e+06
249	67.6107	2.92761e+06
250	67.881	2.93043e+06
251	68.1513	2.93142e+06
252	68.4216	2.93249e+06
253	68.6919	2.93443e+06
254	68.9622	2.93662e+06
255	69.2326	2.93792e+06
256	69.5029	2.93996e+06
257	69.7732	2.94154e+06
258	70.0435	2.94356e+06
259	70.3138	2.94441e+06
260	70.5841	2.94673e+06
261	70.8544	2.94815e+06
262	71.1247	2.94861e+06
263	71.395	2.95017e+06
264	71.6653	2.95242e+06
265	71.9356	2.95398e+06
266	72.206	2.95602e+06
267	72.4763	2.95735e+06
268	72.7466	2.95826e+06
269	73.0169	2.96025e+06
270	73.2872	2.96155e+06
271	73.5575	2.96229e+06
272	73.8278	2.96415e+06
273	74.0981	2.96478e+06
274	74.3684	2.96701e+06
275	74.6387	2.96714e+06
276	74.909	2.9684e+06
277	75.1793	2.96983e+06
278	75.4497	2.97132e+06
279	75.72	2.97232e+06
280	75.9903	2.97392e+06
281	76.2606	2.97536e+06
282	76.5309	2.97664e+06
283	76.8012	2.97839e+06
284	77.0715	2.97973e+06
285	77.3418	2.98104e+06
286	77.6121	2.98194e+06
287	77.8824	2.98303e+06
288	78.1528	2.98446e+06
289	78.4231	2.98563e+06
290	78.6934	2.98639e+06
291	78.9637	2.98814e+06
292	79.234	2.99003e+06
293	79.5043	2.99122e+06
294	79.7746	2.99293e+06
295	80.0449	2.99341e+06
296	80.3153	2.9956e+06
297	80.5856	2.9961e+06
298	80.8559	2.99742e+06
299	81.1262	2.99846e+06
300	81.3965	2.99924e+06
301	81.6668	2.99989e+06
302	81.9371	3.0023e+06
303	82.2074	3.00238e+06
304	82.4778	3.00373e+06
305	82.7481	3.0041e+06
306	83.0184	3.00574e+06
307	83.2887	3.00633e+06
308	83.559	3.00702e+06
309	83.8293	3.00776e+06
310	84.0996	3.0085e+06
311	84.3699	3.01036e+06
312	84.6402	3.01086e+06
313	84.9105	3.01185e+06
314	85.1808	3.01201e+06
315	85.4511	3.01287e+06
316	85.7214	3.01357e+06
317	85.9917	3.01426e+06
318	86.2621	3.01444e+06
319	86.5324	3.01595e+06
320	86.8027	3.0168e+06
321	87.073	3.01912e+06
322	87.3433	3.01925e+06
323	87.6136	3.02066e+06
324	87.8839	3.02074e+06
325	88.1542	3.02263e+06
326	88.4245	3.02375e+06
327	88.6949	3.02354e+06
328	88.9652	3.0251e+06
329	89.2355	3.02674e+06
330	89.5058	3.02657e+06
331	89.7761	3.02746e+06
332	90.0464	3.02844e+06
333	90.3167	3.02874e+06
334	90.587	3.02896e+06
335	90.8573	3.02963e+06
336	91.1277	3.03086e+06
337	91.3979	3.03078e+06
338	91.6683	3.03219e+06
339	91.9386	3.03336e+06
340	92.2089	3.03372e+06
341	92.4792	3.03437e+06
342	92.7495	3.03502e+06
343	93.0198	3.03507e+06
344	93.2901	3.0367e+06
345	93.5604	3.03678e+06
346	93.8307	3.03719e+06
347	94.101	3.03769e+06
348	94.3714	3.03925e+06
349	94.6417	3.03984e+06
350	94.912	3.0399e+06
351	95.1823	3.0412e+06
352	95.4526	3.04263e+06
353	95.7229	3.04352e+06
354	95.9932	3.04398e+06
355	96.2635	3.04426e+06
356	96.5338	3.04534e+06
357	96.8041	3.04632e+06
358	97.0744	3.04628e+06
359	97.3448	3.04669e+06
360	97.6151	3.04734e+06
361	97.8854	3.04844e+06
362	98.1557	3.04861e+06
363	98.426	3.04927e+06
364	98.6963	3.04907e+06
365	98.9666	3.04968e+06
366	99.2369	3.04866e+06
367	99.5072	3.05069e+06
368	99.7775	3.05165e+06
369	100.048	3.05198e+06
370	100.318	3.0531e+06
371	100.588	3.05414e+06
372	100.859	3.05475e+06
373	101.129	3.05585e+06
374	101.399	3.05445e+06
375	101.67	3.05527e+06
376	101.94	3.05629e+06
377	102.21	3.05685e+06
378	102.481	3.05783e+06
379	102.751	3.05822e+06
380	103.021	3.05889e+06
381	103.291	3.06036e+06
382	103.562	3.06169e+06
383	103.832	3.06251e+06
384	104.102	3.06361e+06
385	104.373	3.06273e+06
386	104.643	3.06426e+06
387	104.913	3.06533e+06
388	105.184	3.06598e+06
389	105.454	3.06598e+06
390	105.724	3.06816e+06
391	105.995	3.06858e+06
392	106.265	3.06942e+06
393	106.535	3.07027e+06
394	106.806	3.07038e+06
395	107.076	3.07079e+06
396	107.346	3.07256e+06
397	107.616	3.07341e+06
398	107.887	3.07404e+06
399	108.157	3.07541e+06
400	108.427	3.07597e+06
401	108.698	3.07599e+06
402	108.968	3.07703e+06
403	109.238	3.07803e+06
404	109.509	3.07777e+06
405	109.779	3.07974e+06
406	110.049	3.08061e+06
407	110.319	3.08227e+06
408	110.59	3.08219e+06
409	110.86	3.08338e+06
410	111.13	3.08444e+06
411	111.401	3.08494e+06
412	111.671	3.0854e+06
413	111.941	3.0859e+06
414	112.212	3.08722e+06
415	112.482	3.08485e+06
416	112.752	3.07625e+06
417	113.023	3.06396e+06
418	113.293	3.04987e+06
419	113.563	3.03388e+06
420	113.833	3.01643e+06
421	114.104	2.99785e+06
422	114.374	2.97887e+06
423	114.644	2.95942e+06
424	114.915	2.94001e+06
425	115.185	2.91952e+06
426	115.455	2.89984e+06
427	115.726	2.87936e+06
428	115.996	2.85998e+06
429	116.266	2.83948e+06
430	116.537	2.82026e+06
431	116.807	2.79992e+06
432	117.077	2.78202e+06
433	117.348	2.76319e+06
434	117.618	2.74498e+06
435	117.888	2.72764e+06
436	118.158	2.70993e+06
437	118.429	2.69238e+06
438	118.699	2.67551e+06
439	118.969	2.6598e+06
440	119.24	2.64391e+06
441	119.51	2.62833e+06
442	119.78	2.6134e+06
443	120.051	2.59883e+06
444	120.321	2.58409e+06
445	120.591	2.57098e+06
446	120.862	2.55635e+06
447	121.132	2.54387e+06
448	121.402	2.53062e+06
449	121.673	2.51909e+06
450	121.943	2.50682e+06
451	122.213	2.49547e+06
452	122.483	2.48404e+06
453	122.754	2.47258e+06
454	123.024	2.46153e+06
455	123.294	2.4501e+06
456	123.565	2.44082e+06
457	123.835	2.43053e+06
458	124.105	2.42073e+06
459	124.376	2.4112e+06
460	124.646	2.40211e+06
461	124.916	2.3934e+06
462	125.187	2.38478e+06
463	125.457	2.37598e+06
464	125.727	2.36767e+06
465	125.998	2.35952e+06
466	126.268	2.35135e+06
467	126.538	2.34297e+06
468	126.808	2.33545e+06
469	127.079	2.32768e+06
470	127.349	2.32056e+06
471	127.619	2.31321e+06
472	127.89	2.30588e+06
473	128.16	2.29979e+06
474	128.43	2.29329e+06
475	128.701	2.28622e+06
476	128.971	2.27978e+06
477	129.241	2.27398e+06
478	129.512	2.26795e+06
479	129.782	2.26162e+06
480	130.052	2.25542e+06
481	130.322	2.24983e+06
482	130.593	2.24357e+06
483	130.863	2.23839e+06
484	131.133	2.23249e+06
485	131.404	2.22733e+06
486	131.674	2.22168e+06
487	131.944	2.21712e+06
488	132.215	2.21171e+06
489	132.485	2.2077e+06
490	132.755	2.20254e+06
491	133.026	2.19831e+06
492	133.296	2.19369e+06
493	133.566	2.18916e+06
494	133.837	2.18464e+06
495	134.107	2.18071e+06
496	134.377	2.17621e+06
497	134.647	2.172e+06
498	134.918	2.16855e+06
499	135.188	2.16437e+06
500	135.458	2.16017e+06
501	135.729	2.15615e+06
502	135.999	2.15291e+06
503	136.269	2.14902e+06
504	136.54	2.14534e+06
505	136.81	2.14202e+06
506	137.08	2.13903e+06
507	137.351	2.13533e+06
508	137.621	2.13201e+06
509	137.891	2.12824e+06
510	138.161	2.12497e+06
511	138.432	2.1215e+06
512	138.702	2.11829e+06
513	138.972	2.11513e+06
514	139.243	2.11196e+06
515	139.513	2.10919e+06
516	139.783	2.10659e+06
517	140.054	2.10347e+06
518	140.324	2.10086e+06
519	140.594	2.0982e+06
520	140.865	2.0954e+06
521	141.135	2.0922e+06
522	141.405	2.08962e+06
523	141.675	2.08704e+06
524	141.946	2.08478e+06
525	142.216	2.08227e+06
526	142.486	2.07997e+06
527	142.757	2.07802e+06
528	143.027	2.07444e+06
529	143.297	2.07219e+06
530	143.568	2.06902e+06
531	143.838	2.06701e+06
532	144.108	2.06519e+06
533	144.379	2.06283e+06
534	144.649	2.06033e+06
535	144.919	2.0583e+06
536	145.19	2.05596e+06
537	145.46	2.05349e+06
538	145.73	2.05182e+06
539	146	2.04974e+06
540	146.271	2.04757e+06
541	146.541	2.04468e+06
542	146.811	2.043e+06
543	147.082	2.04106e+06
544	147.352	2.03935e+06
545	147.622	2.0371e+06
546	147.893	2.03498e+06
547	148.163	2.03324e+06
548	148.433	2.03174e+06
549	148.704	2.02958e+06
550	148.974	2.02765e+06
551	149.244	2.02587e+06
552	149.514	2.02431e+06
553	149.785	2.02221e+06
554	150.055	2.02069e+06
555	150.325	2.01855e+06
556	150.596	2.01714e+06
557	150.866	2.01534e+06
558	151.136	2.01304e+06
559	151.407	2.01172e+06
560	151.677	2.00973e+06
561	151.947	2.0074e+06
562	152.218	2.00606e+06
563	152.488	2.00483e+06
564	152.758	2.00337e+06
565	153.029	2.00207e+06
566	153.299	2.00066e+06
567	153.569	1.99934e+06
568	153.839	1.99763e+06
569	154.11	1.99633e+06
570	154.38	1.99531e+06
571	154.65	1.99338e+06
572	154.921	1.991e+06
573	155.191	1.99022e+06
574	155.461	1.98846e+06
575	155.732	1.98671e+06
576	156.002	1.98506e+06
577	156.272	1.98402e+06
578	156.543	1.98293e+06
579	156.813	1.98137e+06
580	157.083	1.97973e+06
581	157.353	1.97851e+06
582	157.624	1.97715e+06
583	157.894	1.97546e+06
584	158.164	1.9745e+06
585	158.435	1.97262e+06
586	158.705	1.97156e+06
587	158.975	1.97008e+06
588	159.246	1.96973e+06
589	159.516	1.96817e+06
590	159.786	1.96688e+06
591	160.057	1.96527e+06
592	160.327	1.96393e+06
593	160.597	1.96256e+06
594	160.868	1.96119e+06
595	161.138	1.96033e+06
596	161.408	1.95909e+06
597	161.678	1.95784e+06
598	161.949	1.95627e+06
599	162.219	1.95593e+06
600	162.489	1.95461e+06
601	162.76	1.95383e+06
602	163.03	1.95248e+06
603	163.3	1.95142e+06
604	163.571	1.95051e+06
605	163.841	1.94921e+06
606	164.111	1.94839e+06
607	164.382	1.94737e+06
608	164.652	1.94565e+06
609	164.922	1.94537e+06
610	165.192	1.94425e+06
611	165.463	1.9436e+06
612	165.733	1.9429e+06
613	166.003	1.94206e+06
614	166.274	1.94076e+06
615	166.544	1.93993e+06
616	166.814	1.93891e+06
617	167.085	1.938e+06
618	167.355	1.93649e+06
619	167.625	1.93564e+06
620	167.896	1.93534e+06
621	168.166	1.93389e+06
622	168.436	1.93324e+06
623	168.707	1.93207e+06
624	168.977	1.93107e+06
625	169.247	1.93057e+06
626	169.517	1.92972e+06
627	169.788	1.92838e+06
628	170.058	1.92764e+06
629	170.328	1.9266e+06
630	170.599	1.92682e+06
631	170.869	1.9255e+06
632	171.139	1.92478e+06
633	171.41	1.92429e+06
634	171.68	1.92366e+06
635	171.95	1.92313e+06
636	172.221	1.92184e+06
637	172.491	1.92171e+06
638	172.761	1.92116e+06
639	173.031	1.92062e+06
640	173.302	1.91945e+06
641	173.572	1.91913e+06
642	173.842	1.91791e+06
643	174.113	1.91709e+06
644	174.383	1.91735e+06
645	174.653	1.91726e+06
646	174.924	1.91592e+06
647	175.194	1.91629e+06
648	175.464	1.91568e+06
649	175.735	1.91475e+06
650	176.005	1.91451e+06
651	176.275	1.91403e+06
652	176.545	1.91234e+06
653	176.816	1.9128e+06
654	177.086	1.91223e+06
655	177.356	1.91145e+06
656	177.627	1.91154e+06
657	177.897	1.91098e+06
658	178.167	1.91004e+06
659	178.438	1.90996e+06
660	178.708	1.90922e+06
661	178.978	1.90885e+06
662	179.249	1.90892e+06
663	179.519	1.90848e+06
664	179.789	1.90773e+06
665	180.059	1.90751e+06
666	180.33	1.90716e+06
667	180.6	1.90597e+06
668	180.87	1.90627e+06
669	181.141	1.90504e+06
670	181.411	1.905e+06
671	181.681	1.90443e+06
672	181.952	1.904e+06
673	182.222	1.90332e+06
674	182.492	1.90289e+06
675	182.763	1.90235e+06
676	183.033	1.90231e+06
677	183.303	1.90181e+06
678	183.573	1.90081e+06
679	183.844	1.90086e+06
680	184.114	1.90031e+06
681	184.384	1.90016e+06
682	184.655	1.90027e+06
683	184.925	1.89986e+06
684	185.195	1.89875e+06
685	185.466	1.89862e+06
686	185.736	1.8983e+06
687	186.006	1.8978e+06
688	186.277	1.89721e+06
689	186.547	1.89658e+06
690	186.817	1.89609e+06
691	187.088	1.8963e+06
692	187.358	1.8955e+06
693	187.628	1.89513e+06
694	187.898	1.89492e+06
695	188.169	1.8939e+06
696	188.439	1.89383e+06
697	188.709	1.89368e+06
698	188.98	1.89344e+06
699	189.25	1.89316e+06
700	189.52	1.89257e+06
701	189.791	1.8924e+06
702	190.061	1.89232e+06
703	190.331	1.89119e+06
704	190.602	1.89101e+06
705	190.872	1.89034e+06
706	191.142	1.89015e+06
707	191.413	1.88926e+06
708	191.683	1.88902e+06
709	191.953	1.88921e+06
710	192.223	1.88906e+06
711	192.494	1.8887e+06
712	192.764	1.88867e+06
713	193.034	1.88822e+06
714	193.305	1.88778e+06
715	193.575	1.88742e+06
716	193.845	1.88726e+06
717	194.116	1.88739e+06
718	194.386	1.88726e+06
719	194.656	1.88703e+06
720	194.927	1.88644e+06
721	195.197	1.88623e+06
722	195.467	1.88592e+06
723	195.738	1.88612e+06
724	196.008	1.88521e+06
725	196.278	1.88525e+06
726	196.548	1.88495e+06
727	196.819	1.88486e+06
728	197.089	1.88412e+06
729	197.359	1.88365e+06
730	197.63	1.88334e+06
731	197.9	1.88319e+06
732	198.17	1.88269e+06
733	198.441	1.8823e+06
734	198.711	1.88215e+06
735	198.981	1.88148e+06
736	199.252	1.88174e+06
737	199.522	1.88087e+06
738	199.792	1.8815e+06
739	200.062	1.882e+06
740	200.333	1.8815e+06
741	200.603	1.88102e+06
742	200.873	1.88161e+06
743	201.144	1.88141e+06
744	201.414	1.88146e+06
745	201.684	1.88042e+06
746	201.955	1.88113e+06
747	202.225	1.88035e+06
748	202.495	1.88026e+06
749	202.766	1.88393e+06
750	203.036	1.88967e+06
751	203.306	1.89663e+06
752	203.577	1.90545e+06
753	203.847	1.91421e+06
754	204.117	1.92519e+06
755	204.387	1.93634e+06
756	204.658	1.94698e+06
757	204.928	1.95996e+06
758	205.198	1.97284e+06
759	205.469	1.98521e+06
760	205.739	1.9986e+06
761	206.009	2.01187e+06
762	206.28	2.02459e+06
763	206.55	2.03864e+06
764	206.82	2.05201e+06
765	207.091	2.06543e+06
766	207.361	2.07904e+06
767	207.631	2.09334e+06
768	207.902	2.10598e+06
769	208.172	2.12115e+06
770	208.442	2.13468e+06
771	208.713	2.14883e+06
772	208.983	2.16129e+06
773	209.253	2.17514e+06
774	209.523	2.18854e+06
775	209.794	2.20126e+06
776	210.064	2.21348e+06
777	210.334	2.22612e+06
778	210.605	2.23895e+06
779	210.875	2.25118e+06
780	211.145	2.2634e+06
781	211.416	2.27558e+06
782	211.686	2.2875e+06
783	211.956	2.2991e+06
784	212.227	2.31065e+06
785	212.497	2.32216e+06
786	212.767	2.33391e+06
787	213.037	2.3445e+06
788	213.308	2.35515e+06
789	213.578	2.36588e+06
790	213.848	2.37786e+06
791	214.119	2.38735e+06
792	214.389	2.39769e+06
793	214.659	2.4069e+06
794	214.93	2.41835e+06
795	215.2	2.42841e+06
796	215.47	2.43757e+06
797	215.741	2.44793e+06
798	216.011	2.45537e+06
799	216.281	2.46514e+06
800	216.552	2.47461e+06
801	216.822	2.4835e+06
802	217.092	2.49239e+06
803	217.362	2.50141e+06
804	217.633	2.50929e+06
805	217.903	2.51877e+06
806	218.173	2.52626e+06
807	218.444	2.53578e+06
808	218.714	2.54311e+06
809	218.984	2.55136e+06
810	219.255	2.55895e+06
811	219.525	2.56651e+06
812	219.795	2.57399e+06
813	220.066	2.58128e+06
814	220.336	2.58843e+06
815	220.606	2.59551e+06
816	220.877	2.60277e+06
817	221.147	2.60993e+06
818	221.417	2.6168e+06
819	221.687	2.62291e+06
820	221.958	2.62939e+06
821	222.228	2.63643e+06
822	222.498	2.64322e+06
823	222.769	2.64942e+06
824	223.039	2.65629e+06
825	223.309	2.6621e+06
826	223.58	2.66927e+06
827	223.85	2.67508e+06
828	224.12	2.68143e+06
829	224.391	2.68687e+06
830	224.661	2.69337e+06
831	224.931	2.69883e+06
832	225.202	2.7048e+06
833	225.472	2.70991e+06
834	225.742	2.71507e+06
835	226.012	2.72144e+06
836	226.283	2.72656e+06
837	226.553	2.73182e+06
838	226.823	2.73672e+06
839	227.094	2.74227e+06
840	227.364	2.74669e+06
841	227.634	2.75213e+06
842	227.905	2.75721e+06
843	228.175	2.76271e+06
844	228.445	2.76681e+06
845	228.716	2.77131e+06
846	228.986	2.77572e+06
847	229.256	2.78063e+06
848	229.526	2.78465e+06
849	229.797	2.78987e+06
850	230.067	2.79355e+06
851	230.337	2.79823e+06
852	230.608	2.80216e+06
853	230.878	2.80623e+06
854	231.148	2.81039e+06
855	231.419	2.81393e+06
856	231.689	2.81815e+06
857	231.959	2.82266e+06
858	232.23	2.82671e+06
859	232.5	2.83025e+06
860	232.77	2.83493e+06
861	233.041	2.83766e+06
862	233.311	2.84184e+06
863	233.581	2.84522e+06
864	233.851	2.84798e+06
865	234.122	2.85192e+06
866	234.392	2.85658e+06
867	234.662	2.85935e+06
868	234.933	2.86293e+06
869	235.203	2.86646e+06
870	235.473	2.87011e+06
871	235.744	2.8731e+06
872	236.014	2.87628e+06
873	236.284	2.87884e+06
874	236.554	2.88229e+06
875	236.825	2.88656e+06
876	237.095	2.889e+06
877	237.365	2.89256e+06
878	237.636	2.89525e+06
879	237.906	2.8978e+06
880	238.176	2.9003e+06
881	238.447	2.90411e+06
882	238.717	2.90634e+06
883	238.987	2.90973e+06
884	239.258	2.913e+06
885	239.528	2.91608e+06
886	239.798	2.91861e+06
887	240.069	2.92182e+06
888	240.339	2.92356e+06
889	240.609	2.92757e+06
890	240.879	2.92926e+06
891	241.15	2.93251e+06
892	241.42	2.93372e+06
893	241.69	2.93745e+06
894	241.961	2.94003e+06
895	242.231	2.94317e+06
896	242.501	2.94609e+06
897	242.772	2.94837e+06
898	243.042	2.95076e+06
899	243.312	2.95242e+06
900	243.582	2.95531e+06
901	243.853	2.95786e+06
902	244.123	2.95968e+06
903	244.393	2.96198e+06
904	244.664	2.96489e+06
905	244.934	2.96669e+06
906	245.204	2.96879e+06
907	245.475	2.97028e+06
908	245.745	2.97403e+06
909	246.015	2.9754e+06
910	246.286	2.97791e+06
911	246.556	2.97917e+06
912	246.826	2.98106e+06
913	247.096	2.98429e+06
914	247.367	2.98665e+06
915	247.637	2.98847e+06
916	247.907	2.99059e+06
917	248.178	2.99235e+06
918	248.448	2.99456e+06
919	248.718	2.99616e+06
920	248.989	2.99861e+06
921	249.259	3.00026e+06
922	249.529	3.00087e+06
923	249.8	3.00314e+06
924	250.07	3.00538e+06
925	250.34	3.00758e+06
926	250.611	3.00913e+06
927	250.881	3.01114e+06
928	251.151	3.01342e+06
929	251.422	3.01508e+06
930	251.692	3.01619e+06
931	251.962	3.01797e+06
932	252.232	3.01975e+06
933	252.503	3.0218e+06
934	252.773	3.02365e+06
935	253.043	3.02607e+06
936	253.314	3.02727e+06
937	253.584	3.02898e+06
938	253.854	3.03154e+06
939	254.125	3.03238e+06
940	254.395	3.03334e+06
941	254.665	3.03559e+06
942	254.935	3.03702e+06
943	255.206	3.03743e+06
944	255.476	3.03953e+06
945	255.746	3.04099e+06
946	256.017	3.0422e+06
947	256.287	3.044e+06
948	256.557	3.04614e+06
949	256.828	3.04697e+06
950	257.098	3.04879e+06
951	257.368	3.04996e+06
952	257.639	3.05146e+06
953	257.909	3.05172e+06
954	258.179	3.05418e+06
955	258.45	3.05473e+06
956	258.72	3.05612e+06
957	258.99	3.05713e+06
958	259.26	3.05822e+06
959	259.531	3.05997e+06
960	259.801	3.06052e+06
961	260.071	3.06171e+06
962	260.342	3.064e+06
963	260.612	3.06439e+06
964	260.882	3.0652e+06
965	261.153	3.06738e+06
966	261.423	3.06892e+06
967	261.693	3.0709e+06
968	261.964	3.07179e+06
969	262.234	3.07309e+06
970	262.504	3.07382e+06
971	262.774	3.07556e+06
972	263.045	3.07671e+06
973	263.315	3.07807e+06
974	263.585	3.07896e+06
975	263.856	3.07983e+06
976	264.126	3.08069e+06
977	264.396	3.08191e+06
978	264.667	3.0828e+06
979	264.937	3.08377e+06
980	265.207	3.08516e+06
981	265.478	3.0855e+06
982	265.748	3.08687e+06
983	266.018	3.08834e+06
984	266.288	3.08862e+06
985	266.559	3.09049e+06
986	266.829	3.09151e+06
987	267.099	3.09266e+06
988	267.37	3.09396e+06
989	267.64	3.0953e+06
990	267.91	3.09591e+06
991	268.181	3.09756e+06
992	268.451	3.09903e+06
993	268.721	3.10033e+06
994	268.992	3.10133e+06
995	269.262	3.10245e+06
996	269.532	3.10395e+06
997	269.803	3.10501e+06
998	270.073	3.10584e+06
999	270.343	3.10716e+06
1000	270.613	3.10891e+06
1001	270.884	3.11058e+06
1002	271.154	3.11041e+06
1003	271.424	3.11162e+06
1004	271.695	3.11244e+06
1005	271.965	3.11242e+06
1006	272.235	3.11427e+06
1007	272.506	3.11557e+06
1008	272.776	3.11667e+06
1009	273.046	3.11758e+06
1010	273.317	3.11806e+06
1011	273.587	3.12005e+06
1012	273.857	3.1196e+06
1013	274.127	3.12068e+06
1014	274.398	3.12111e+06
1015	274.668	3.12207e+06
1016	274.938	3.12172e+06
1017	275.209	3.12361e+06
1018	275.479	3.12385e+06
1019	275.749	3.12551e+06
1020	276.02	3.12658e+06
1021	276.29	3.12822e+06
1022	276.56	3.1281e+06
1023	276.831	3.1294e+06
1024	277.101	3.13044e+06
1025	277.371	3.13043e+06
1026	277.642	3.13134e+06
1027	277.912	3.13254e+06
1028	278.182	3.132e+06
1029	278.452	3.13369e+06
1030	278.723	3.13393e+06
1031	278.993	3.13503e+06
1032	279.263	3.13544e+06
1033	279.534	3.13594e+06
1034	279.804	3.13648e+06
1035	280.074	3.13761e+06
1036	280.345	3.13793e+06
1037	280.615	3.13716e+06
1038	280.885	3.1385e+06
1039	281.156	3.13887e+06
1040	281.426	3.13995e+06
1041	281.696	3.14092e+06
1042	281.966	3.1419e+06
1043	282.237	3.14303e+06
1044	282.507	3.14405e+06
1045	282.777	3.14389e+06
1046	283.048	3.14454e+06
1047	283.318	3.14537e+06
1048	283.588	3.14571e+06
1049	283.859	3.14643e+06
1050	284.129	3.14749e+06
1051	284.399	3.14778e+06
1052	284.67	3.14821e+06
1053	284.94	3.14897e+06
1054	285.21	3.14901e+06
1055	285.48	3.14972e+06
1056	285.751	3.1505e+06
1057	286.021	3.15022e+06
1058	286.291	3.15059e+06
1059	286.562	3.15198e+06
1060	286.832	3.15295e+06
1061	287.102	3.15337e+06
1062	287.373	3.1538e+06
1063	287.643	3.15415e+06
1064	287.913	3.15451e+06
1065	288.184	3.15475e+06
1066	288.454	3.15592e+06
1067	288.724	3.15623e+06
1068	288.995	3.15657e+06
1069	289.265	3.15655e+06
1070	289.535	3.15723e+06
1071	289.805	3.15775e+06
1072	290.076	3.1587e+06
1073	290.346	3.15961e+06
1074	290.616	3.16056e+06
1075	290.887	3.16069e+06
1076	291.157	3.16189e+06
1077	291.427	3.16184e+06
1078	291.698	3.16292e+06
1079	291.968	3.16115e+06
1080	292.238	3.15495e+06
1081	292.509	3.14496e+06
1082	292.779	3.13152e+06
1083	293.049	3.11531e+06
1084	293.319	3.09842e+06
1085	293.59	3.08022e+06
1086	293.86	3.06138e+06
1087	294.13	3.04033e+06
1088	294.401	3.02091e+06
1089	294.671	2.99994e+06
1090	294.941	2.97861e+06
1091	295.212	2.95871e+06
1092	295.482	2.93936e+06
1093	295.752	2.91837e+06
1094	296.023	2.89971e+06
1095	296.293	2.8796e+06
1096	296.563	2.86098e+06
1097	296.834	2.841e+06
1098	297.104	2.82309e+06
1099	297.374	2.805e+06
1100	297.644	2.78673e+06
1101	297.915	2.76995e+06
1102	298.185	2.75335e+06
1103	298.455	2.73633e+06
1104	298.726	2.72005e+06
1105	298.996	2.70506e+06
1106	299.266	2.68997e+06
1107	299.537	2.67434e+06
1108	299.807	2.65989e+06
1109	300.077	2.64571e+06
1110	300.348	2.63134e+06
1111	300.618	2.61775e+06
1112	300.888	2.60548e+06
1113	301.158	2.592e+06
1114	301.429	2.57958e+06
1115	301.699	2.56736e+06
1116	301.969	2.55542e+06
1117	302.24	2.54322e+06
1118	302.51	2.53106e+06
1119	302.78	2.51963e+06
1120	303.051	2.50927e+06
1121	303.321	2.49874e+06
1122	303.591	2.48946e+06
1123	303.862	2.47993e+06
1124	304.132	2.46978e+06
1125	304.402	2.4599e+06
1126	304.672	2.45082e+06
1127	304.943	2.44002e+06
1128	305.213	2.43229e+06
1129	305.483	2.42253e+06
1130	305.754	2.41462e+06
1131	306.024	2.40626e+06
1132	306.294	2.39823e+06
1133	306.565	2.38943e+06
1134	306.835	2.3822e+06
1135	307.105	2.37413e+06
1136	307.376	2.36624e+06
1137	307.646	2.35883e+06
1138	307.916	2.34947e+06
1139	308.187	2.34307e+06
1140	308.457	2.33644e+06
1141	308.727	2.32888e+06
1142	308.997	2.32157e+06
1143	309.268	2.31589e+06
1144	309.538	2.3085e+06
1145	309.808	2.30287e+06
1146	310.079	2.29595e+06
1147	310.349	2.28986e+06
1148	310.619	2.28338e+06
1149	310.89	2.2777e+06
1150	311.16	2.27148e+06
1151	311.43	2.266e+06
1152	311.701	2.26049e+06
1153	311.971	2.25453e+06
1154	312.241	2.24853e+06
1155	312.512	2.24424e+06
1156	312.782	2.23913e+06
1157	313.052	2.23423e+06
1158	313.322	2.22944e+06
1159	313.593	2.2241e+06
1160	313.863	2.21944e+06
1161	314.133	2.21424e+06
1162	314.404	2.20987e+06
1163	314.674	2.20536e+06
1164	314.944	2.20002e+06
1165	315.215	2.19569e+06
1166	315.485	2.19175e+06
1167	315.755	2.18769e+06
1168	316.026	2.18297e+06
1169	316.296	2.17917e+06
1170	316.566	2.17501e+06
1171	316.836	2.17118e+06
1172	317.107	2.1671e+06
1173	317.377	2.16316e+06
1174	317.647	2.15904e+06
1175	317.918	2.15544e+06
1176	318.188	2.15162e+06
1177	318.458	2.14705e+06
1178	318.729	2.14371e+06
1179	318.999	2.14092e+06
1180	319.269	2.13712e+06
1181	319.54	2.13322e+06
1182	319.81	2.13023e+06
1183	320.08	2.12711e+06
1184	320.351	2.12378e+06
1185	320.621	2.11912e+06
1186	320.891	2.11708e+06
1187	321.162	2.11335e+06
1188	321.432	2.11055e+06
1189	321.702	2.10676e+06
1190	321.972	2.10474e+06
1191	322.243	2.10126e+06
1192	322.513	2.09794e+06
1193	322.783	2.09497e+06
1194	323.054	2.09258e+06
1195	323.324	2.09e+06
1196	323.594	2.0873e+06
1197	323.865	2.08418e+06
1198	324.135	2.08196e+06
1199	324.405	2.07928e+06
1200	324.676	2.07583e+06
1201	324.946	2.0739e+06
1202	325.216	2.07186e+06
1203	325.486	2.06896e+06
1204	325.757	2.06642e+06
1205	326.027	2.0643e+06
1206	326.297	2.06137e+06
1207	326.568	2.05893e+06
1208	326.838	2.05652e+06
1209	327.108	2.05427e+06
1210	327.379	2.05186e+06
1211	327.649	2.04904e+06
1212	327.919	2.04742e+06
1213	328.19	2.04562e+06
1214	328.46	2.04341e+06
1215	328.73	2.04083e+06
1216	329.001	2.03909e+06
1217	329.271	2.03673e+06
1218	329.541	2.03461e+06
1219	329.811	2.03257e+06
1220	330.082	2.03083e+06
1221	330.352	2.02932e+06
1222	330.622	2.02683e+06
1223	330.893	2.02565e+06
1224	331.163	2.02403e+06
1225	331.433	2.02184e+06
1226	331.704	2.02017e+06
1227	331.974	2.01829e+06
1228	332.244	2.01751e+06
1229	332.515	2.01464e+06
1230	332.785	2.01326e+06
1231	333.055	2.01128e+06
1232	333.325	2.01007e+06
1233	333.596	2.00782e+06
1234	333.866	2.00662e+06
1235	334.136	2.00491e+06
1236	334.407	2.00348e+06
1237	334.677	2.00184e+06
1238	334.947	2.0009e+06
1239	335.218	1.99951e+06
1240	335.488	1.99793e+06
1241	335.758	1.99674e+06
1242	336.029	1.99496e+06
1243	336.299	1.9936e+06
1244	336.569	1.99219e+06
1245	336.84	1.99119e+06
1246	337.11	1.98961e+06
1247	337.38	1.9884e+06
1248	337.65	1.98699e+06
1249	337.921	1.98599e+06
1250	338.191	1.98458e+06
1251	338.461	1.98345e+06
1252	338.732	1.982e+06
1253	339.002	1.98092e+06
1254	339.272	1.97955e+06
1255	339.543	1.97853e+06
1256	339.813	1.97667e+06
1257	340.083	1.97589e+06
1258	340.354	1.97504e+06
1259	340.624	1.97394e+06
1260	340.894	1.97212e+06
1261	341.164	1.97125e+06
1262	341.435	1.97e+06
1263	341.705	1.96861e+06
1264	341.975	1.96739e+06
1265	342.246	1.96635e+06
1266	342.516	1.96527e+06
1267	342.786	1.96432e+06
1268	343.057	1.96354e+06
1269	343.327	1.96217e+06
1270	343.597	1.96109e+06
1271	343.868	1.9597e+06
1272	344.138	1.95868e+06
1273	344.408	1.9571e+06
1274	344.679	1.95573e+06
1275	344.949	1.95469e+06
1276	345.219	1.95378e+06
1277	345.489	1.95307e+06
1278	345.76	1.95166e+06
1279	346.03	1.95049e+06
1280	346.3	1.94962e+06
1281	346.571	1.94875e+06
1282	346.841	1.94793e+06
1283	347.111	1.94732e+06
1284	347.382	1.94641e+06
1285	347.652	1.94524e+06
1286	347.922	1.94453e+06
1287	348.193	1.9437e+06
1288	348.463	1.94269e+06
1289	348.733	1.94214e+06
1290	349.003	1.94134e+06
1291	349.274	1.94021e+06
1292	349.544	1.93928e+06
1293	349.814	1.93855e+06
1294	350.085	1.93725e+06
1295	350.355	1.93685e+06
1296	350.625	1.93608e+06
1297	350.896	1.93499e+06
1298	351.166	1.934e+06
1299	351.436	1.9335e+06
1300	351.707	1.93252e+06
1301	351.977	1.9318e+06
1302	352.247	1.93033e+06
1303	352.517	1.93003e+06
1304	352.788	1.92905e+06
1305	353.058	1.92814e+06
1306	353.328	1.92704e+06
1307	353.599	1.92669e+06
1308	353.869	1.92617e+06
1309	354.139	1.92481e+06
1310	354.41	1.92435e+06
1311	354.68	1.92428e+06
1312	354.95	1.92387e+06
1313	355.221	1.9234e+06
1314	355.491	1.9224e+06
1315	355.761	1.92171e+06
1316	356.032	1.92086e+06
1317	356.302	1.92014e+06
1318	356.572	1.91934e+06
1319	356.842	1.91795e+06
1320	357.113	1.91759e+06
1321	357.383	1.91698e+06
1322	357.653	1.91598e+06
1323	357.924	1.91542e+06
1324	358.194	1.91523e+06
1325	358.464	1.9146e+06
1326	358.735	1.91369e+06
1327	359.005	1.91301e+06
1328	359.275	1.91265e+06
1329	359.546	1.91171e+06
1330	359.816	1.91154e+06
1331	360.086	1.91085e+06
1332	360.356	1.91043e+06
1333	360.627	1.91002e+06
1334	360.897	1.90928e+06
1335	361.167	1.90876e+06
1336	361.438	1.90762e+06
1337	361.708	1.90746e+06
1338	361.978	1.90721e+06
1339	362.249	1.90668e+06
1340	362.519	1.90614e+06
1341	362.789	1.90599e+06
1342	363.06	1.90556e+06
1343	363.33	1.90502e+06
1344	363.6	1.90473e+06
1345	363.87	1.90391e+06
1346	364.141	1.90408e+06
1347	364.411	1.90335e+06
1348	364.681	1.90354e+06
1349	364.952	1.90291e+06
1350	365.222	1.90246e+06
1351	365.492	1.90198e+06
1352	365.763	1.90164e+06
1353	366.033	1.90092e+06
1354	366.303	1.9007e+06
1355	366.574	1.90038e+06
1356	366.844	1.89973e+06
1357	367.114	1.89912e+06
1358	367.384	1.89899e+06
1359	367.655	1.8983e+06
1360	367.925	1.8978e+06
1361	368.195	1.89678e+06
1362	368.466	1.89687e+06
1363	368.736	1.89583e+06
1364	369.006	1.89572e+06
1365	369.277	1.89492e+06
1366	369.547	1.89465e+06
1367	369.817	1.89427e+06
1368	370.088	1.89372e+06
1369	370.358	1.89336e+06
1370	370.628	1.89336e+06
1371	370.899	1.89357e+06
1372	371.169	1.89331e+06
1373	371.439	1.89255e+06
1374	371.709	1.8926e+06
1375	371.98	1.89231e+06
1376	372.25	1.89134e+06
1377	372.52	1.89166e+06
1378	372.791	1.89127e+06
1379	373.061	1.89062e+06
1380	373.331	1.89e+06
1381	373.602	1.88982e+06
1382	373.872	1.88948e+06
1383	374.142	1.8896e+06
1384	374.413	1.88928e+06
1385	374.683	1.88909e+06
1386	374.953	1.88848e+06
1387	375.224	1.88857e+06
1388	375.494	1.8883e+06
1389	375.764	1.888e+06
1390	376.034	1.8877e+06
1391	376.305	1.8875e+06
1392	376.575	1.88716e+06
1393	376.845	1.88707e+06
1394	377.116	1.88644e+06
1395	377.386	1.88664e+06
1396	377.656	1.88612e+06
1397	377.927	1.88623e+06
1398	378.197	1.88575e+06
1399	378.467	1.88586e+06
1400	378.738	1.88564e+06
1401	379.008	1.88555e+06
1402	379.278	1.88568e+06
1403	379.549	1.88525e+06
1404	379.819	1.88503e+06
1405	380.089	1.88421e+06
1406	380.359	1.88453e+06
1407	380.63	1.88414e+06
1408	380.9	1.88378e+06
1409	381.17	1.88341e+06
1410	381.441	1.88462e+06
1411	381.711	1.88917e+06
1412	381.981	1.89466e+06
1413	382.252	1.90319e+06
1414	382.522	1.91304e+06
1415	382.792	1.9234e+06
1416	383.063	1.93443e+06
1417	383.333	1.94639e+06
1418	383.603	1.95907e+06
1419	383.873	1.97225e+06
1420	384.144	1.98608e+06
1421	384.414	1.99995e+06
1422	384.684	2.01423e+06
1423	384.955	2.02795e+06
1424	385.225	2.04338e+06
1425	385.495	2.05817e+06
1426	385.766	2.07269e+06
1427	386.036	2.08727e+06
1428	386.306	2.10221e+06
1429	386.577	2.11705e+06
1430	386.847	2.13158e+06
1431	387.117	2.14608e+06
1432	387.388	2.1606e+06
1433	387.658	2.17536e+06
1434	387.928	2.18917e+06
1435	388.198	2.20382e+06
1436	388.469	2.2184e+06
1437	388.739	2.23297e+06
1438	389.009	2.24715e+06
1439	389.28	2.26143e+06
1440	389.55	2.27461e+06
1441	389.82	2.28833e+06
1442	390.091	2.30142e+06
1443	390.361	2.31447e+06
1444	390.631	2.32749e+06
1445	390.902	2.34036e+06
1446	391.172	2.3533e+06
1447	391.442	2.36585e+06
1448	391.712	2.37825e+06
1449	391.983	2.38987e+06
1450	392.253	2.40251e+06
1451	392.523	2.41471e+06
1452	392.794	2.4265e+06
1453	393.064	2.43762e+06
1454	393.334	2.44978e+06
1455	393.605	2.46018e+06
1456	393.875	2.47141e+06
1457	394.145	2.48266e+06
1458	394.416	2.49293e+06
1459	394.686	2.50388e+06
1460	394.956	2.51335e+06
1461	395.227	2.5244e+06
1462	395.497	2.53489e+06
1463	395.767	2.54452e+06
1464	396.037	2.55422e+06
1465	396.308	2.56311e+06
1466	396.578	2.57169e+06
1467	396.848	2.58138e+06
1468	397.119	2.5906e+06
1469	397.389	2.59885e+06
1470	397.659	2.60815e+06
1471	397.93	2.6168e+06
1472	398.2	2.62501e+06
1473	398.47	2.63371e+06
1474	398.741	2.6432e+06
1475	399.011	2.6517e+06
1476	399.281	2.65971e+06
1477	399.552	2.66769e+06
1478	399.822	2.67539e+06
1479	400.092	2.68327e+06
1480	400.362	2.69136e+06
1481	400.633	2.69949e+06
1482	400.903	2.70603e+06
1483	401.173	2.71444e+06
1484	401.444	2.72019e+06
1485	401.714	2.72769e+06
1486	401.984	2.7344e+06
1487	402.255	2.74129e+06
1488	402.525	2.74754e+06
1489	402.795	2.75484e+06
1490	403.066	2.76048e+06
1491	403.336	2.767e+06
1492	403.606	2.7734e+06
1493	403.876	2.78031e+06
1494	404.147	2.78636e+06
1495	404.417	2.79195e+06
1496	404.687	2.79605e+06
1497	404.958	2.80272e+06
1498	405.228	2.81005e+06
1499	405.498	2.81562e+06
1500	405.769	2.82166e+06
1501	406.039	2.82739e+06
1502	406.309	2.83224e+06
1503	406.58	2.83465e+06
1504	406.85	2.84074e+06
1505	407.12	2.84525e+06
1506	407.39	2.85073e+06
1507	407.661	2.8555e+06
1508	407.931	2.86345e+06
1509	408.201	2.868e+06
1510	408.472	2.8729e+06
1511	408.742	2.87832e+06
1512	409.012	2.88378e+06
1513	409.283	2.88718e+06
1514	409.553	2.89148e+06
1515	409.823	2.89676e+06
1516	410.094	2.90099e+06
1517	410.364	2.90554e+06
1518	410.634	2.90914e+06
1519	410.904	2.91441e+06
1520	411.175	2.91939e+06
1521	411.445	2.92395e+06
1522	411.715	2.9272e+06
1523	411.986	2.9324e+06
1524	412.256	2.93671e+06
1525	412.526	2.94174e+06
1526	412.797	2.94473e+06
1527	413.067	2.94867e+06
1528	413.337	2.95234e+06
1529	413.608	2.9562e+06
1530	413.878	2.96071e+06
1531	414.148	2.96458e+06
1532	414.418	2.96866e+06
1533	414.689	2.97208e+06
1534	414.959	2.97672e+06
1535	415.229	2.98041e+06
1536	415.5	2.98281e+06
1537	415.77	2.98686e+06
1538	416.04	2.99098e+06
1539	416.311	2.99467e+06
1540	416.581	2.99798e+06
1541	416.851	3.00162e+06
1542	417.122	3.00475e+06
1543	417.392	3.00832e+06
1544	417.662	3.0116e+06
1545	417.933	3.01396e+06
1546	418.203	3.01814e+06
1547	418.473	3.02035e+06
1548	418.743	3.02371e+06
1549	419.014	3.02609e+06
1550	419.284	3.02991e+06
1551	419.554	3.03262e+06
1552	419.825	3.03581e+06
1553	420.095	3.03845e+06
1554	420.365	3.04149e+06
1555	420.636	3.04419e+06
1556	420.906	3.04762e+06
1557	421.176	3.05083e+06
1558	421.447	3.05317e+06
1559	421.717	3.05575e+06
1560	421.987	3.05874e+06
1561	422.257	3.06194e+06
1562	422.528	3.06461e+06
1563	422.798	3.0665e+06
1564	423.068	3.06862e+06
1565	423.339	3.07211e+06
1566	423.609	3.07402e+06
1567	423.879	3.07657e+06
1568	424.15	3.07907e+06
1569	424.42	3.08093e+06
1570	424.69	3.08214e+06
1571	424.961	3.08496e+06
1572	425.231	3.08717e+06
1573	425.501	3.08826e+06
1574	425.772	3.09114e+06
1575	426.042	3.09398e+06
1576	426.312	3.09528e+06
1577	426.582	3.09669e+06
1578	426.853	3.0994e+06
1579	427.123	3.10092e+06
1580	427.393	3.1035e+06
1581	427.664	3.10451e+06
1582	427.934	3.10675e+06
1583	428.204	3.10876e+06
1584	428.475	3.11093e+06
1585	428.745	3.11258e+06
1586	429.015	3.11548e+06
1587	429.286	3.11684e+06
1588	429.556	3.11786e+06
1589	429.826	3.12057e+06
1590	430.096	3.12278e+06
1591	430.367	3.12545e+06
1592	430.637	3.12749e+06
1593	430.907	3.12836e+06
1594	431.178	3.12931e+06
1595	431.448	3.132e+06
1596	431.718	3.1336e+06
1597	431.989	3.13555e+06
1598	432.259	3.13793e+06
1599	432.529	3.13978e+06
1600	432.8	3.14041e+06
1601	433.07	3.14292e+06
1602	433.34	3.14377e+06
1603	433.611	3.146e+06
1604	433.881	3.14767e+06
1605	434.151	3.14907e+06
1606	434.421	3.15012e+06
1607	434.692	3.1523e+06
1608	434.962	3.15374e+06
1609	435.232	3.15551e+06
1610	435.503	3.15681e+06
1611	435.773	3.15748e+06
1612	436.043	3.15985e+06
1613	436.314	3.16074e+06
1614	436.584	3.16215e+06
1615	436.854	3.16362e+06
1616	437.125	3.16602e+06
1617	437.395	3.16685e+06
1618	437.665	3.16733e+06
1619	437.935	3.1688e+06
1620	438.206	3.1704e+06
1621	438.476	3.17131e+06
1622	438.746	3.17159e+06
1623	439.017	3.17463e+06
1624	439.287	3.1756e+06
1625	439.557	3.1766e+06
1626	439.828	3.17755e+06
1627	440.098	3.17964e+06
1628	440.368	3.17936e+06
1629	440.639	3.18113e+06
1630	440.909	3.18273e+06
1631	441.179	3.18445e+06
1632	441.45	3.18497e+06
1633	441.72	3.18614e+06
1634	441.99	3.18826e+06
1635	442.26	3.18878e+06
1636	442.531	3.1898e+06
1637	442.801	3.19067e+06
1638	443.071	3.19065e+06
1639	443.342	3.19268e+06
1640	443.612	3.19418e+06
1641	443.882	3.19535e+06
1642	444.153	3.19619e+06
1643	444.423	3.19806e+06
1644	444.693	3.19968e+06
1645	444.964	3.20077e+06
1646	445.234	3.20224e+06
1647	445.504	3.20267e+06
1648	445.775	3.20374e+06
1649	446.045	3.20549e+06
1650	446.315	3.2077e+06
1651	446.585	3.20805e+06
1652	446.856	3.2087e+06
1653	447.126	3.20909e+06
1654	447.396	3.21182e+06
1655	447.667	3.21267e+06
1656	447.937	3.21321e+06
1657	448.207	3.21425e+06
1658	448.478	3.21536e+06
1659	448.748	3.21611e+06
1660	449.018	3.21652e+06
1661	449.289	3.21728e+06
1662	449.559	3.21813e+06
1663	449.829	3.21893e+06
1664	450.099	3.22045e+06
1665	450.37	3.22095e+06
1666	450.64	3.22249e+06
1667	450.91	3.22331e+06
1668	451.181	3.22351e+06
1669	451.451	3.22496e+06
1670	451.721	3.22595e+06
1671	451.992	3.22702e+06
1672	452.262	3.22816e+06
1673	452.532	3.22881e+06
1674	452.803	3.22879e+06
1675	453.073	3.22888e+06
1676	453.343	3.23051e+06
1677	453.613	3.23042e+06
1678	453.884	3.23083e+06
1679	454.154	3.23174e+06
1680	454.424	3.23276e+06
1681	454.695	3.23415e+06
1682	454.965	3.23434e+06
1683	455.235	3.23491e+06
1684	455.506	3.23568e+06
1685	455.776	3.23738e+06
1686	456.046	3.2374e+06
1687	456.317	3.23668e+06
1688	456.587	3.23707e+06
1689	456.857	3.2387e+06
1690	457.127	3.239e+06
1691	457.398	3.24106e+06
1692	457.668	3.24043e+06
1693	457.938	3.24158e+06
1694	458.209	3.24188e+06
1695	458.479	3.24407e+06
1696	458.749	3.24433e+06
1697	459.02	3.2436e+06
1698	459.29	3.24438e+06
1699	459.56	3.24611e+06
1700	459.831	3.24652e+06
1701	460.101	3.24793e+06
1702	460.371	3.24808e+06
1703	460.642	3.24869e+06
1704	460.912	3.2501e+06
1705	461.182	3.25092e+06
1706	461.452	3.25133e+06
1707	461.723	3.25177e+06
1708	461.993	3.25214e+06
1709	462.263	3.25394e+06
1710	462.534	3.25307e+06
1711	462.804	3.25497e+06
1712	463.074	3.25523e+06
1713	463.345	3.25547e+06
1714	463.615	3.25652e+06
1715	463.885	3.25695e+06
1716	464.156	3.25808e+06
1717	464.426	3.25745e+06
1718	464.696	3.25877e+06
1719	464.967	3.25929e+06
1720	465.237	3.26046e+06
1721	465.507	3.26055e+06
1722	465.777	3.26079e+06
1723	466.048	3.26169e+06
1724	466.318	3.26122e+06
1725	466.588	3.26063e+06
1726	466.859	3.26148e+06
1727	467.129	3.26198e+06
1728	467.399	3.2615e+06
1729	467.67	3.26297e+06
1730	467.94	3.26362e+06
1731	468.21	3.26419e+06
1732	468.481	3.2657e+06
1733	468.751	3.26651e+06
1734	469.021	3.26506e+06
1735	469.291	3.26727e+06
1736	469.562	3.26586e+06
1737	469.832	3.26798e+06
1738	470.102	3.26882e+06
1739	470.373	3.26807e+06
1740	470.643	3.26885e+06
1741	470.913	3.26919e+06
1742	471.184	3.26985e+06
1743	471.454	3.27e+06
1744	471.724	3.27108e+06
1745	471.995	3.27056e+06
1746	472.265	3.27119e+06
1747	472.535	3.2657e+06
1748	472.806	3.25498e+06
1749	473.076	3.24098e+06
1750	473.346	3.22558e+06
1751	473.616	3.20783e+06
1752	473.887	3.18958e+06
1753	474.157	3.16839e+06
1754	474.427	3.14907e+06
1755	474.698	3.12695e+06
1756	474.968	3.1069e+06
1757	475.238	3.08433e+06
1758	475.509	3.06285e+06
1759	475.779	3.04053e+06
1760	476.049	3.02091e+06
1761	476.32	2.99983e+06
1762	476.59	2.97956e+06
1763	476.86	2.96062e+06
1764	477.13	2.94052e+06
1765	477.401	2.92111e+06
1766	477.671	2.90259e+06
1767	477.941	2.88328e+06
1768	478.212	2.86389e+06
1769	478.482	2.84384e+06
1770	478.752	2.82639e+06
1771	479.023	2.81046e+06
1772	479.293	2.7937e+06
1773	479.563	2.77753e+06
1774	479.834	2.75989e+06
1775	480.104	2.7447e+06
1776	480.374	2.72894e+06
1777	480.644	2.71281e+06
1778	480.915	2.69732e+06
1779	481.185	2.68475e+06
1780	481.455	2.67031e+06
1781	481.726	2.65687e+06
1782	481.996	2.64285e+06
1783	482.266	2.6295e+06
1784	482.537	2.61584e+06
1785	482.807	2.60297e+06
1786	483.077	2.59077e+06
1787	483.348	2.57887e+06
1788	483.618	2.56708e+06
1789	483.888	2.55392e+06
1790	484.158	2.54402e+06
1791	484.429	2.53329e+06
1792	484.699	2.52197e+06
1793	484.969	2.51066e+06
1794	485.24	2.4995e+06
1795	485.51	2.48808e+06
1796	485.78	2.47893e+06
1797	486.051	2.46816e+06
1798	486.321	2.45862e+06
1799	486.591	2.4488e+06
1800	486.862	2.43992e+06
1801	487.132	2.43081e+06
1802	487.402	2.42212e+06
1803	487.673	2.41338e+06
1804	487.943	2.40367e+06
1805	488.213	2.39616e+06
1806	488.483	2.38846e+06
1807	488.754	2.37936e+06
1808	489.024	2.37229e+06
1809	489.294	2.3636e+06
1810	489.565	2.35564e+06
1811	489.835	2.34799e+06
1812	490.105	2.34021e+06
1813	490.376	2.33232e+06
1814	490.646	2.32504e+06
1815	490.916	2.31841e+06
1816	491.187	2.31123e+06
1817	491.457	2.3043e+06
1818	491.727	2.29795e+06
1819	491.997	2.29121e+06
1820	492.268	2.28503e+06
1821	492.538	2.27894e+06
1822	492.808	2.27248e+06
1823	493.079	2.26622e+06
1824	493.349	2.25965e+06
1825	493.619	2.2535e+06
1826	493.89	2.24825e+06
1827	494.16	2.24249e+06
1828	494.43	2.23665e+06
1829	494.701	2.23078e+06
1830	494.971	2.22558e+06
1831	495.241	2.22098e+06
1832	495.512	2.21546e+06
1833	495.782	2.2106e+06
1834	496.052	2.2059e+06
1835	496.322	2.20126e+06
1836	496.593	2.19679e+06
1837	496.863	2.19151e+06
1838	497.133	2.18676e+06
1839	497.404	2.18229e+06
1840	497.674	2.17694e+06
1841	497.944	2.173e+06
1842	498.215	2.1681e+06
1843	498.485	2.16407e+06
1844	498.755	2.16001e+06
1845	499.026	2.15583e+06
1846	499.296	2.15147e+06
1847	499.566	2.14762e+06
1848	499.836	2.14319e+06
1849	500.107	2.13945e+06
1850	500.377	2.13609e+06
1851	500.647	2.13253e+06
1852	500.918	2.12815e+06
1853	501.188	2.12364e+06
1854	501.458	2.12132e+06
1855	501.729	2.11768e+06
1856	501.999	2.11439e+06
1857	502.269	2.11099e+06
1858	502.54	2.10793e+06
1859	502.81	2.10501e+06
1860	503.08	2.10175e+06
1861	503.351	2.09865e+06
1862	503.621	2.09462e+06
1863	503.891	2.09204e+06
1864	504.161	2.08923e+06
1865	504.432	2.08652e+06
1866	504.702	2.084e+06
1867	504.972	2.08097e+06
1868	505.243	2.07826e+06
1869	505.513	2.0754e+06
1870	505.783	2.07316e+06
1871	506.054	2.07019e+06
1872	506.324	2.06796e+06
1873	506.594	2.06489e+06
1874	506.865	2.0625e+06
1875	507.135	2.05955e+06
1876	507.405	2.05795e+06
1877	507.676	2.05505e+06
1878	507.946	2.05335e+06
1879	508.216	2.04993e+06
1880	508.486	2.04867e+06
1881	508.757	2.04603e+06
1882	509.027	2.04408e+06
1883	509.297	2.04115e+06
1884	509.568	2.0389e+06
1885	509.838	2.03662e+06
1886	510.108	2.03476e+06
1887	510.379	2.03291e+06
1888	510.649	2.03014e+06
1889	510.919	2.02837e+06
1890	511.19	2.02709e+06
1891	511.46	2.02498e+06
1892	511.73	2.02364e+06
1893	512	2.02139e+06
1894	512.271	2.01995e+06
1895	512.541	2.0175e+06
1896	512.811	2.01586e+06
1897	513.082	2.01395e+06
1898	513.352	2.01202e+06
1899	513.622	2.01016e+06
1900	513.893	2.00883e+06
1901	514.163	2.00769e+06
1902	514.433	2.00626e+06
1903	514.704	2.00493e+06
1904	514.974	2.00324e+06
1905	515.244	2.00145e+06
1906	515.515	2.00034e+06
1907	515.785	1.99841e+06
1908	516.055	1.99722e+06
1909	516.325	1.99557e+06
1910	516.596	1.99407e+06
1911	516.866	1.99236e+06
1912	517.136	1.99169e+06
1913	517.407	1.98991e+06
1914	517.677	1.98825e+06
1915	517.947	1.98695e+06
1916	518.218	1.9858e+06
1917	518.488	1.98404e+06
1918	518.758	1.98235e+06
1919	519.029	1.98055e+06
1920	519.299	1.97862e+06
1921	519.569	1.97739e+06
1922	519.839	1.9757e+06
1923	520.11	1.97348e+06
1924	520.38	1.97257e+06
1925	520.65	1.97127e+06
1926	520.921	1.97002e+06
1927	521.191	1.96857e+06
1928	521.461	1.96685e+06
1929	521.732	1.9659e+06
1930	522.002	1.9641e+06
1931	522.272	1.96235e+06
1932	522.543	1.96089e+06
1933	522.813	1.9597e+06
1934	523.083	1.95808e+06
1935	523.353	1.95719e+06
1936	523.624	1.95519e+06
1937	523.894	1.95389e+06
1938	524.164	1.95266e+06
1939	524.435	1.95203e+06
1940	524.705	1.95032e+06
1941	524.975	1.94915e+06
1942	525.246	1.94787e+06
1943	525.516	1.94721e+06
1944	525.786	1.94628e+06
1945	526.057	1.9457e+06
1946	526.327	1.94436e+06
1947	526.597	1.94332e+06
1948	526.867	1.94247e+06
1949	527.138	1.94123e+06
1950	527.408	1.93998e+06
1951	527.678	1.9393e+06
1952	527.949	1.93755e+06
1953	528.219	1.93677e+06
1954	528.489	1.93571e+06
1955	528.76	1.93525e+06
1956	529.03	1.93389e+06
1957	529.3	1.93284e+06
1958	529.571	1.93165e+06
1959	529.841	1.9317e+06
1960	530.111	1.93014e+06
1961	530.381	1.92998e+06
1962	530.652	1.92823e+06
1963	530.922	1.92792e+06
1964	531.192	1.92667e+06
1965	531.463	1.92628e+06
1966	531.733	1.92561e+06
1967	532.003	1.92513e+06
1968	532.274	1.92405e+06
1969	532.544	1.92353e+06
1970	532.814	1.92257e+06
1971	533.085	1.92177e+06
1972	533.355	1.9208e+06
1973	533.625	1.91975e+06
1974	533.896	1.91908e+06
1975	534.166	1.91791e+06
1976	534.436	1.91702e+06
1977	534.706	1.9164e+06
1978	534.977	1.91592e+06
1979	535.247	1.91483e+06
1980	535.517	1.91442e+06
1981	535.788	1.91394e+06
1982	536.058	1.91314e+06
1983	536.328	1.91238e+06
1984	536.599	1.91111e+06
1985	536.869	1.91057e+06
1986	537.139	1.91007e+06
1987	537.41	1.90889e+06
1988	537.68	1.90818e+06
1989	537.95	1.90699e+06
1990	538.22	1.90682e+06
1991	538.491	1.90629e+06
1992	538.761	1.90599e+06
1993	539.031	1.90512e+06
1994	539.302	1.9046e+06
1995	539.572	1.90374e+06
1996	539.842	1.90326e+06
1997	540.113	1.90274e+06
1998	540.383	1.90231e+06
1999	540.653	1.90172e+06
[truncated: 769 more rows]
