# Supplementary material for: Approaching intrinsic dynamics of MXenes hybrid hydrogel for 3D printed multimodal intelligent devices with ultrahigh superelasticity and temperature sensitivity
Source: Nat Commun. 2022 Jun 14;13:3420. doi: 10.1038/s41467-022-31051-7 (PMC9197829; doi:10.1038/s41467-022-31051-7)
Supplement: Supplementary file 6 — Source Data [file 41467_2022_31051_MOESM6_ESM.zip › Manuscript/Fig. 4/Fig. 4b/15°C.xlsx]

## Sheet: Sheet1
Item	Smu1_Time(1)(1)	Smu1_R(1)(1)
1	0	1.82957e+06
2	0.27033	1.85042e+06
3	0.54063	1.85419e+06
4	0.81094	1.85579e+06
5	1.08126	1.85625e+06
6	1.35156	1.85744e+06
7	1.62186	1.85659e+06
8	1.89218	1.85829e+06
9	2.16247	1.85853e+06
10	2.43277	1.85885e+06
11	2.70308	1.85898e+06
12	2.97338	1.85913e+06
13	3.24368	1.85917e+06
14	3.514	1.85944e+06
15	3.7843	1.85952e+06
16	4.0546	1.85959e+06
17	4.32491	1.85974e+06
18	4.59523	1.85982e+06
19	4.86553	1.86011e+06
20	5.13585	1.86019e+06
21	5.40616	1.86037e+06
22	5.67647	1.86052e+06
23	5.94677	1.86073e+06
24	6.21709	1.86093e+06
25	6.48738	1.86095e+06
26	6.75769	1.86104e+06
27	7.028	1.86108e+06
28	7.29832	1.8611e+06
29	7.56862	1.86115e+06
30	7.83893	1.86121e+06
31	8.10925	1.86125e+06
32	8.37955	1.86134e+06
33	8.64987	1.86143e+06
34	8.92017	1.86152e+06
35	9.19048	1.86141e+06
36	9.46078	1.86149e+06
37	9.73108	1.86139e+06
38	10.0014	1.86138e+06
39	10.2717	1.86147e+06
40	10.542	1.86152e+06
41	10.8123	1.86143e+06
42	11.0826	1.86147e+06
43	11.3529	1.86138e+06
44	11.6232	1.86147e+06
45	11.8935	1.86149e+06
46	12.1639	1.86145e+06
47	12.4342	1.86151e+06
48	12.7045	1.86152e+06
49	12.9748	1.8616e+06
50	13.2451	1.86152e+06
51	13.5154	1.8616e+06
52	13.7857	1.86175e+06
53	14.056	1.86165e+06
54	14.3263	1.86178e+06
55	14.5967	1.86186e+06
56	14.867	1.86191e+06
57	15.1373	1.86189e+06
58	15.4076	1.86193e+06
59	15.6779	1.86215e+06
60	15.9482	1.86208e+06
61	16.2185	1.86214e+06
62	16.4888	1.86217e+06
63	16.7591	1.8624e+06
64	17.0294	1.86254e+06
65	17.2997	1.86262e+06
66	17.57	1.86267e+06
67	17.8404	1.86286e+06
68	18.1107	1.86269e+06
69	18.381	1.86273e+06
70	18.6513	1.86258e+06
71	18.9216	1.86251e+06
72	19.1919	1.86249e+06
73	19.4622	1.86238e+06
74	19.7325	1.86232e+06
75	20.0028	1.8624e+06
76	20.2732	1.86236e+06
77	20.5435	1.86247e+06
78	20.8138	1.86251e+06
79	21.0841	1.86273e+06
80	21.3544	1.86292e+06
81	21.6247	1.86301e+06
82	21.895	1.86299e+06
83	22.1654	1.86301e+06
84	22.4357	1.86312e+06
85	22.706	1.86325e+06
86	22.9763	1.86332e+06
87	23.2466	1.86366e+06
88	23.5169	1.86379e+06
89	23.7872	1.86383e+06
90	24.0575	1.86397e+06
91	24.3278	1.86422e+06
92	24.5982	1.86492e+06
93	24.8685	1.8662e+06
94	25.1388	1.86774e+06
95	25.4091	1.86941e+06
96	25.6794	1.87136e+06
97	25.9497	1.87367e+06
98	26.22	1.8761e+06
99	26.4903	1.87883e+06
100	26.7606	1.88178e+06
101	27.0309	1.8851e+06
102	27.3012	1.88826e+06
103	27.5715	1.89195e+06
104	27.8419	1.89563e+06
105	28.1122	1.8997e+06
106	28.3825	1.9035e+06
107	28.6528	1.9077e+06
108	28.9231	1.91165e+06
109	29.1934	1.91613e+06
110	29.4637	1.92028e+06
111	29.734	1.92489e+06
112	30.0043	1.92903e+06
113	30.2746	1.93348e+06
114	30.5449	1.93827e+06
115	30.8152	1.9429e+06
116	31.0855	1.94737e+06
117	31.3559	1.95207e+06
118	31.6261	1.95684e+06
119	31.8965	1.96152e+06
120	32.1668	1.9664e+06
121	32.4371	1.97145e+06
122	32.7074	1.97622e+06
123	32.9777	1.9812e+06
124	33.248	1.98629e+06
125	33.5183	1.99108e+06
126	33.7886	1.99605e+06
127	34.0589	2.00103e+06
128	34.3293	2.00628e+06
129	34.5996	2.011e+06
130	34.8699	2.01612e+06
131	35.1402	2.02097e+06
132	35.4105	2.02622e+06
133	35.6808	2.03105e+06
134	35.9511	2.03619e+06
135	36.2214	2.04135e+06
136	36.4917	2.04642e+06
137	36.762	2.05155e+06
138	37.0323	2.05658e+06
139	37.3026	2.06155e+06
140	37.5729	2.06694e+06
141	37.8432	2.07191e+06
142	38.1135	2.07687e+06
143	38.3839	2.08175e+06
144	38.6542	2.08676e+06
145	38.9245	2.09191e+06
146	39.1948	2.09696e+06
147	39.4651	2.10188e+06
148	39.7354	2.10674e+06
149	40.0057	2.11181e+06
150	40.276	2.11684e+06
151	40.5464	2.12172e+06
152	40.8167	2.12642e+06
153	41.087	2.13138e+06
154	41.3573	2.13613e+06
155	41.6276	2.14098e+06
156	41.8979	2.14592e+06
157	42.1682	2.15074e+06
158	42.4385	2.1554e+06
159	42.7088	2.16032e+06
160	42.9791	2.165e+06
161	43.2495	2.16979e+06
162	43.5198	2.17454e+06
163	43.7901	2.17913e+06
164	44.0604	2.18364e+06
165	44.3307	2.18815e+06
166	44.601	2.19266e+06
167	44.8713	2.19716e+06
168	45.1416	2.20171e+06
169	45.412	2.20601e+06
170	45.6823	2.21039e+06
171	45.9526	2.21461e+06
172	46.2229	2.21908e+06
173	46.4932	2.22328e+06
174	46.7635	2.22759e+06
175	47.0338	2.23156e+06
176	47.3041	2.23555e+06
177	47.5744	2.2398e+06
178	47.8447	2.24381e+06
179	48.1151	2.24803e+06
180	48.3854	2.25233e+06
181	48.6557	2.25586e+06
182	48.926	2.25997e+06
183	49.1963	2.26412e+06
184	49.4666	2.268e+06
185	49.7369	2.27218e+06
186	50.0072	2.27586e+06
187	50.2776	2.27985e+06
188	50.5479	2.28369e+06
189	50.8182	2.28726e+06
190	51.0885	2.29078e+06
191	51.3588	2.29454e+06
192	51.6291	2.29806e+06
193	51.8994	2.30148e+06
194	52.1697	2.3051e+06
195	52.44	2.30857e+06
196	52.7103	2.31188e+06
197	52.9807	2.3154e+06
198	53.251	2.31884e+06
199	53.5213	2.32198e+06
200	53.7916	2.32539e+06
201	54.0619	2.32836e+06
202	54.3322	2.33187e+06
203	54.6025	2.3348e+06
204	54.8728	2.3379e+06
205	55.1432	2.34084e+06
206	55.4135	2.34379e+06
207	55.6838	2.34669e+06
208	55.9541	2.3496e+06
209	56.2244	2.35237e+06
210	56.4947	2.35588e+06
211	56.7651	2.35829e+06
212	57.0354	2.36098e+06
213	57.3057	2.36358e+06
214	57.576	2.36655e+06
215	57.8463	2.36906e+06
216	58.1166	2.37186e+06
217	58.3869	2.37428e+06
218	58.6572	2.37669e+06
219	58.9275	2.37921e+06
220	59.1978	2.38179e+06
221	59.4681	2.38443e+06
222	59.7385	2.38688e+06
223	60.0088	2.38931e+06
224	60.2791	2.3918e+06
225	60.5494	2.39396e+06
226	60.8197	2.39629e+06
227	61.09	2.39926e+06
228	61.3603	2.40131e+06
229	61.6307	2.40365e+06
230	61.901	2.40595e+06
231	62.1713	2.40862e+06
232	62.4416	2.41024e+06
233	62.7119	2.41252e+06
234	62.9822	2.41458e+06
235	63.2525	2.41714e+06
236	63.5228	2.41881e+06
237	63.7931	2.42123e+06
238	64.0634	2.42327e+06
239	64.3337	2.42526e+06
240	64.6041	2.42752e+06
241	64.8744	2.42969e+06
242	65.1447	2.43157e+06
243	65.415	2.43328e+06
244	65.6853	2.43519e+06
245	65.9556	2.43723e+06
246	66.2259	2.43933e+06
247	66.4962	2.44087e+06
248	66.7665	2.4426e+06
249	67.0368	2.4441e+06
250	67.3071	2.44613e+06
251	67.5775	2.44793e+06
252	67.8478	2.44971e+06
253	68.1181	2.45121e+06
254	68.3884	2.45285e+06
255	68.6587	2.45446e+06
256	68.929	2.45619e+06
257	69.1993	2.45793e+06
258	69.4696	2.45938e+06
259	69.7399	2.461e+06
260	70.0102	2.46248e+06
261	70.2805	2.46395e+06
262	70.5509	2.46612e+06
263	70.8212	2.46785e+06
264	71.0915	2.469e+06
265	71.3618	2.47028e+06
266	71.6321	2.47163e+06
267	71.9024	2.47316e+06
268	72.1727	2.4742e+06
269	72.443	2.47605e+06
270	72.7133	2.47724e+06
271	72.9836	2.47865e+06
272	73.2539	2.48016e+06
273	73.5242	2.48133e+06
274	73.7946	2.4827e+06
275	74.0649	2.48407e+06
276	74.3352	2.48548e+06
277	74.6055	2.48725e+06
278	74.8758	2.4882e+06
279	75.1461	2.48927e+06
280	75.4164	2.49046e+06
281	75.6867	2.49232e+06
282	75.957	2.49326e+06
283	76.2273	2.49449e+06
284	76.4976	2.49581e+06
285	76.768	2.49646e+06
286	77.0383	2.49824e+06
287	77.3086	2.49939e+06
288	77.5789	2.50021e+06
289	77.8492	2.50171e+06
290	78.1195	2.50296e+06
291	78.3898	2.50351e+06
292	78.6601	2.50477e+06
293	78.9304	2.50581e+06
294	79.2007	2.50685e+06
295	79.4711	2.50791e+06
296	79.7414	2.50945e+06
297	80.0117	2.50975e+06
298	80.282	2.51099e+06
299	80.5523	2.51218e+06
300	80.8226	2.51332e+06
301	81.0929	2.51434e+06
302	81.3632	2.51523e+06
303	81.6336	2.51621e+06
304	81.9039	2.51688e+06
305	82.1742	2.51812e+06
306	82.4445	2.51877e+06
307	82.7148	2.51976e+06
308	82.9851	2.5208e+06
309	83.2554	2.52176e+06
310	83.5258	2.52252e+06
311	83.7961	2.52358e+06
312	84.0664	2.52451e+06
313	84.3367	2.52555e+06
314	84.607	2.52639e+06
315	84.8773	2.52717e+06
316	85.1476	2.52768e+06
317	85.418	2.52878e+06
318	85.6883	2.52926e+06
319	85.9586	2.53058e+06
320	86.2289	2.53099e+06
321	86.4992	2.53212e+06
322	86.7695	2.53338e+06
323	87.0399	2.5342e+06
324	87.3102	2.53476e+06
325	87.5805	2.53565e+06
326	87.8508	2.53643e+06
327	88.1211	2.53717e+06
328	88.3914	2.53782e+06
329	88.6617	2.53873e+06
330	88.932	2.53927e+06
331	89.2023	2.5402e+06
332	89.4726	2.5407e+06
333	89.7429	2.54154e+06
334	90.0132	2.54209e+06
335	90.2835	2.5423e+06
336	90.5538	2.5433e+06
337	90.8242	2.54397e+06
338	91.0945	2.54465e+06
339	91.3648	2.54542e+06
340	91.6351	2.54603e+06
341	91.9054	2.5466e+06
342	92.1757	2.54746e+06
343	92.446	2.54811e+06
344	92.7163	2.54904e+06
345	92.9866	2.54961e+06
346	93.2569	2.55058e+06
347	93.5273	2.55117e+06
348	93.7976	2.55195e+06
349	94.0679	2.5528e+06
350	94.3382	2.55303e+06
351	94.6085	2.55435e+06
352	94.8788	2.55501e+06
353	95.1491	2.55585e+06
354	95.4194	2.55609e+06
355	95.6898	2.55694e+06
356	95.9601	2.55791e+06
357	96.2304	2.55902e+06
358	96.5007	2.55917e+06
359	96.771	2.55979e+06
360	97.0413	2.56031e+06
361	97.3116	2.56147e+06
362	97.5819	2.56168e+06
363	97.8522	2.56244e+06
364	98.1225	2.56307e+06
365	98.3928	2.56374e+06
366	98.6632	2.56446e+06
367	98.9335	2.56437e+06
368	99.2038	2.56511e+06
369	99.4741	2.56562e+06
370	99.7444	2.56649e+06
371	100.015	2.5669e+06
372	100.285	2.5676e+06
373	100.555	2.56771e+06
374	100.826	2.56836e+06
375	101.096	2.56868e+06
376	101.366	2.56964e+06
377	101.637	2.57018e+06
378	101.907	2.57072e+06
379	102.177	2.57118e+06
380	102.448	2.57167e+06
381	102.718	2.57176e+06
382	102.988	2.57248e+06
383	103.258	2.57338e+06
384	103.529	2.57377e+06
385	103.799	2.57453e+06
386	104.069	2.57501e+06
387	104.34	2.57549e+06
388	104.61	2.57651e+06
389	104.88	2.5767e+06
390	105.151	2.57731e+06
391	105.421	2.57735e+06
392	105.691	2.57792e+06
393	105.962	2.5785e+06
394	106.232	2.57831e+06
395	106.502	2.57926e+06
396	106.772	2.57969e+06
397	107.043	2.57986e+06
398	107.313	2.58039e+06
399	107.583	2.58147e+06
400	107.854	2.58184e+06
401	108.124	2.5821e+06
402	108.394	2.58249e+06
403	108.665	2.5831e+06
404	108.935	2.58361e+06
405	109.205	2.58403e+06
406	109.476	2.58485e+06
407	109.746	2.58535e+06
408	110.016	2.58591e+06
409	110.286	2.58617e+06
410	110.557	2.5873e+06
411	110.827	2.58747e+06
412	111.097	2.58758e+06
413	111.368	2.58858e+06
414	111.638	2.58875e+06
415	111.908	2.58884e+06
416	112.179	2.58971e+06
417	112.449	2.59021e+06
418	112.719	2.59034e+06
419	112.99	2.59064e+06
420	113.26	2.59125e+06
421	113.53	2.59137e+06
422	113.8	2.59194e+06
423	114.071	2.59246e+06
424	114.341	2.5927e+06
425	114.611	2.59294e+06
426	114.882	2.59343e+06
427	115.152	2.59378e+06
428	115.422	2.5922e+06
429	115.693	2.5894e+06
430	115.963	2.58541e+06
431	116.233	2.58154e+06
432	116.504	2.57629e+06
433	116.774	2.57076e+06
434	117.044	2.56463e+06
435	117.314	2.55804e+06
436	117.585	2.55091e+06
437	117.855	2.54302e+06
438	118.125	2.53567e+06
439	118.396	2.52746e+06
440	118.666	2.5197e+06
441	118.936	2.51146e+06
442	119.207	2.50277e+06
443	119.477	2.49454e+06
444	119.747	2.48654e+06
445	120.018	2.47795e+06
446	120.288	2.46931e+06
447	120.558	2.46076e+06
448	120.829	2.45259e+06
449	121.099	2.44421e+06
450	121.369	2.43565e+06
451	121.639	2.42706e+06
452	121.91	2.41885e+06
453	122.18	2.41048e+06
454	122.45	2.40205e+06
455	122.721	2.39403e+06
456	122.991	2.38618e+06
457	123.261	2.37773e+06
458	123.532	2.36963e+06
459	123.802	2.36193e+06
460	124.072	2.35404e+06
461	124.343	2.3463e+06
462	124.613	2.33848e+06
463	124.883	2.33115e+06
464	125.154	2.32374e+06
465	125.424	2.31641e+06
466	125.694	2.30915e+06
467	125.964	2.30196e+06
468	126.235	2.29485e+06
469	126.505	2.28809e+06
470	126.775	2.28128e+06
471	127.046	2.2743e+06
472	127.316	2.26756e+06
473	127.586	2.26147e+06
474	127.857	2.25493e+06
475	128.127	2.2486e+06
476	128.397	2.24266e+06
477	128.668	2.23626e+06
478	128.938	2.2302e+06
479	129.208	2.22419e+06
480	129.479	2.21832e+06
481	129.749	2.21249e+06
482	130.019	2.20679e+06
483	130.289	2.20096e+06
484	130.56	2.19586e+06
485	130.83	2.19027e+06
486	131.1	2.18522e+06
487	131.371	2.17969e+06
488	131.641	2.17456e+06
489	131.911	2.1694e+06
490	132.182	2.16433e+06
491	132.452	2.15921e+06
492	132.722	2.15444e+06
493	132.993	2.14963e+06
494	133.263	2.14527e+06
495	133.533	2.14061e+06
496	133.803	2.13604e+06
497	134.074	2.13203e+06
498	134.344	2.1275e+06
499	134.614	2.12312e+06
500	134.885	2.11927e+06
501	135.155	2.11508e+06
502	135.425	2.11116e+06
503	135.696	2.10721e+06
504	135.966	2.10318e+06
505	136.236	2.09963e+06
506	136.507	2.09547e+06
507	136.777	2.09183e+06
508	137.047	2.08806e+06
509	137.317	2.08457e+06
510	137.588	2.08099e+06
511	137.858	2.07743e+06
512	138.128	2.07438e+06
513	138.399	2.0708e+06
514	138.669	2.06749e+06
515	138.939	2.06439e+06
516	139.21	2.06146e+06
517	139.48	2.05832e+06
518	139.75	2.05544e+06
519	140.021	2.05258e+06
520	140.291	2.04963e+06
521	140.561	2.04677e+06
522	140.831	2.04442e+06
523	141.102	2.04169e+06
524	141.372	2.03942e+06
525	141.642	2.03651e+06
526	141.913	2.03407e+06
527	142.183	2.03138e+06
528	142.453	2.02925e+06
529	142.724	2.02678e+06
530	142.994	2.02433e+06
531	143.264	2.02206e+06
532	143.535	2.01983e+06
533	143.805	2.01761e+06
534	144.075	2.01525e+06
535	144.345	2.01306e+06
536	144.616	2.01128e+06
537	144.886	2.00923e+06
538	145.156	2.00712e+06
539	145.427	2.00535e+06
540	145.697	2.00329e+06
541	145.967	2.00151e+06
542	146.238	1.99967e+06
543	146.508	1.99791e+06
544	146.778	1.99627e+06
545	147.049	1.99488e+06
546	147.319	1.99314e+06
547	147.589	1.99173e+06
548	147.86	1.99013e+06
549	148.13	1.98887e+06
550	148.4	1.98755e+06
551	148.67	1.98627e+06
552	148.941	1.98491e+06
553	149.211	1.98361e+06
554	149.481	1.98231e+06
555	149.752	1.98079e+06
556	150.022	1.97957e+06
557	150.292	1.97827e+06
558	150.563	1.97667e+06
559	150.833	1.97507e+06
560	151.103	1.97372e+06
561	151.374	1.97231e+06
562	151.644	1.97101e+06
563	151.914	1.96982e+06
564	152.184	1.9685e+06
565	152.455	1.967e+06
566	152.725	1.96579e+06
567	152.995	1.96436e+06
568	153.266	1.96326e+06
569	153.536	1.96178e+06
570	153.806	1.96054e+06
571	154.077	1.95912e+06
572	154.347	1.95805e+06
573	154.617	1.95704e+06
574	154.888	1.9558e+06
575	155.158	1.95465e+06
576	155.428	1.95357e+06
577	155.698	1.95222e+06
578	155.969	1.95109e+06
579	156.239	1.94995e+06
580	156.509	1.9486e+06
581	156.78	1.94739e+06
582	157.05	1.94646e+06
583	157.32	1.94526e+06
584	157.591	1.94418e+06
585	157.861	1.94305e+06
586	158.131	1.94199e+06
587	158.402	1.94104e+06
588	158.672	1.93995e+06
589	158.942	1.93891e+06
590	159.212	1.93796e+06
591	159.483	1.93673e+06
592	159.753	1.93586e+06
593	160.023	1.93482e+06
594	160.294	1.934e+06
595	160.564	1.93295e+06
596	160.834	1.93211e+06
597	161.105	1.93116e+06
598	161.375	1.93037e+06
599	161.645	1.92951e+06
600	161.916	1.92873e+06
601	162.186	1.92779e+06
602	162.456	1.92702e+06
603	162.726	1.92623e+06
604	162.997	1.92565e+06
605	163.267	1.92491e+06
606	163.537	1.92422e+06
607	163.808	1.92333e+06
608	164.078	1.92268e+06
609	164.348	1.92179e+06
610	164.619	1.92121e+06
611	164.889	1.9206e+06
612	165.159	1.91988e+06
613	165.43	1.91917e+06
614	165.7	1.91841e+06
615	165.97	1.91778e+06
616	166.241	1.9173e+06
617	166.511	1.9165e+06
618	166.781	1.91594e+06
619	167.051	1.91496e+06
620	167.322	1.91451e+06
621	167.592	1.91364e+06
622	167.862	1.91297e+06
623	168.133	1.9121e+06
624	168.403	1.91145e+06
625	168.673	1.91089e+06
626	168.944	1.91015e+06
627	169.214	1.90946e+06
628	169.484	1.90887e+06
629	169.755	1.90831e+06
630	170.025	1.90766e+06
631	170.295	1.9071e+06
632	170.565	1.90634e+06
633	170.836	1.90569e+06
634	171.106	1.90513e+06
635	171.376	1.90445e+06
636	171.647	1.90367e+06
637	171.917	1.90317e+06
638	172.187	1.90242e+06
639	172.458	1.90177e+06
640	172.728	1.90133e+06
641	172.998	1.90075e+06
642	173.269	1.90005e+06
643	173.539	1.89944e+06
644	173.809	1.8988e+06
645	174.079	1.89836e+06
646	174.35	1.89771e+06
647	174.62	1.89728e+06
648	174.89	1.89695e+06
649	175.161	1.89656e+06
650	175.431	1.89598e+06
651	175.701	1.89552e+06
652	175.972	1.89516e+06
653	176.242	1.8947e+06
654	176.512	1.89413e+06
655	176.783	1.89374e+06
656	177.053	1.89331e+06
657	177.323	1.89273e+06
658	177.594	1.89216e+06
659	177.864	1.89177e+06
660	178.134	1.89134e+06
661	178.404	1.8908e+06
662	178.675	1.89028e+06
663	178.945	1.88971e+06
664	179.215	1.88934e+06
665	179.486	1.88869e+06
666	179.756	1.88824e+06
667	180.026	1.88804e+06
668	180.297	1.88766e+06
669	180.567	1.88729e+06
670	180.837	1.88666e+06
671	181.108	1.88605e+06
672	181.378	1.88566e+06
673	181.648	1.8854e+06
674	181.918	1.88482e+06
675	182.189	1.88453e+06
676	182.459	1.88395e+06
677	182.729	1.88377e+06
678	183	1.8833e+06
679	183.27	1.88295e+06
680	183.54	1.88245e+06
681	183.811	1.88208e+06
682	184.081	1.8817e+06
683	184.351	1.88148e+06
684	184.622	1.88117e+06
685	184.892	1.88076e+06
686	185.162	1.88041e+06
687	185.433	1.88003e+06
688	185.703	1.87963e+06
689	185.973	1.87933e+06
690	186.243	1.87888e+06
691	186.514	1.87857e+06
692	186.784	1.87807e+06
693	187.054	1.87768e+06
694	187.325	1.87716e+06
695	187.595	1.87691e+06
696	187.865	1.87634e+06
697	188.136	1.8761e+06
698	188.406	1.87558e+06
699	188.676	1.87524e+06
700	188.947	1.87472e+06
701	189.217	1.87454e+06
702	189.487	1.87396e+06
703	189.757	1.87368e+06
704	190.028	1.87331e+06
705	190.298	1.87328e+06
706	190.568	1.87276e+06
707	190.839	1.87244e+06
708	191.109	1.87224e+06
709	191.379	1.87186e+06
710	191.65	1.87157e+06
711	191.92	1.87142e+06
712	192.19	1.87122e+06
713	192.461	1.87088e+06
714	192.731	1.8706e+06
715	193.001	1.87025e+06
716	193.272	1.87006e+06
717	193.542	1.86979e+06
718	193.812	1.86969e+06
719	194.083	1.86925e+06
720	194.353	1.86904e+06
721	194.623	1.86882e+06
722	194.893	1.86876e+06
723	195.164	1.86839e+06
724	195.434	1.86808e+06
725	195.704	1.86784e+06
726	195.975	1.86748e+06
727	196.245	1.86715e+06
728	196.515	1.86711e+06
729	196.786	1.86678e+06
730	197.056	1.86633e+06
731	197.326	1.86578e+06
732	197.597	1.86561e+06
733	197.867	1.86533e+06
734	198.137	1.86513e+06
735	198.407	1.86488e+06
736	198.678	1.86481e+06
737	198.948	1.86442e+06
738	199.218	1.86425e+06
739	199.489	1.86416e+06
740	199.759	1.86386e+06
741	200.029	1.86353e+06
742	200.3	1.8631e+06
743	200.57	1.86297e+06
744	200.84	1.8628e+06
745	201.111	1.86234e+06
746	201.381	1.86221e+06
747	201.651	1.86212e+06
748	201.922	1.86177e+06
749	202.192	1.86143e+06
750	202.462	1.86128e+06
751	202.732	1.8611e+06
752	203.003	1.86097e+06
753	203.273	1.8608e+06
754	203.543	1.86076e+06
755	203.814	1.86045e+06
756	204.084	1.86045e+06
757	204.354	1.86021e+06
758	204.625	1.86022e+06
759	204.895	1.86093e+06
760	205.165	1.86232e+06
761	205.436	1.86397e+06
762	205.706	1.8662e+06
763	205.976	1.86836e+06
764	206.247	1.87103e+06
765	206.517	1.87355e+06
766	206.787	1.87675e+06
767	207.057	1.88007e+06
768	207.328	1.88334e+06
769	207.598	1.88711e+06
770	207.868	1.89076e+06
771	208.139	1.89474e+06
772	208.409	1.89892e+06
773	208.679	1.90296e+06
774	208.95	1.90738e+06
775	209.22	1.91186e+06
776	209.49	1.91639e+06
777	209.761	1.92088e+06
778	210.031	1.92598e+06
779	210.301	1.93064e+06
780	210.571	1.93577e+06
781	210.842	1.94071e+06
782	211.112	1.94578e+06
783	211.382	1.95101e+06
784	211.653	1.95653e+06
785	211.923	1.96178e+06
786	212.193	1.96705e+06
787	212.464	1.97236e+06
788	212.734	1.97797e+06
789	213.004	1.9835e+06
790	213.275	1.98872e+06
791	213.545	1.99433e+06
792	213.815	1.99975e+06
793	214.085	2.00535e+06
794	214.356	2.0109e+06
795	214.626	2.0164e+06
796	214.896	2.0218e+06
797	215.167	2.02747e+06
798	215.437	2.03324e+06
799	215.707	2.03883e+06
800	215.978	2.04414e+06
801	216.248	2.04984e+06
802	216.518	2.05539e+06
803	216.789	2.06085e+06
804	217.059	2.06655e+06
805	217.329	2.07219e+06
806	217.6	2.07772e+06
807	217.87	2.08316e+06
808	218.14	2.08875e+06
809	218.41	2.09447e+06
810	218.681	2.09972e+06
811	218.951	2.10542e+06
812	219.221	2.11062e+06
813	219.492	2.11619e+06
814	219.762	2.12176e+06
815	220.032	2.12722e+06
816	220.303	2.13277e+06
817	220.573	2.13827e+06
818	220.843	2.14354e+06
819	221.114	2.14898e+06
820	221.384	2.15431e+06
821	221.654	2.15962e+06
822	221.925	2.16506e+06
823	222.195	2.1702e+06
824	222.465	2.17521e+06
825	222.735	2.18043e+06
826	223.006	2.18529e+06
827	223.276	2.19027e+06
828	223.546	2.19534e+06
829	223.817	2.20041e+06
830	224.087	2.20553e+06
831	224.357	2.21023e+06
832	224.628	2.21537e+06
833	224.898	2.22029e+06
834	225.168	2.22519e+06
835	225.439	2.22959e+06
836	225.709	2.23427e+06
837	225.979	2.23889e+06
838	226.249	2.24383e+06
839	226.52	2.24862e+06
840	226.79	2.25278e+06
841	227.06	2.25744e+06
842	227.331	2.26225e+06
843	227.601	2.26618e+06
844	227.871	2.27079e+06
845	228.142	2.27523e+06
846	228.412	2.27942e+06
847	228.682	2.2833e+06
848	228.953	2.28793e+06
849	229.223	2.29192e+06
850	229.493	2.296e+06
851	229.764	2.30012e+06
852	230.034	2.30428e+06
853	230.304	2.30805e+06
854	230.574	2.31225e+06
855	230.845	2.31607e+06
856	231.115	2.31993e+06
857	231.385	2.32368e+06
858	231.656	2.32788e+06
859	231.926	2.33165e+06
860	232.196	2.33557e+06
861	232.467	2.3388e+06
862	232.737	2.34264e+06
863	233.007	2.34598e+06
864	233.278	2.34994e+06
865	233.548	2.35313e+06
866	233.818	2.35679e+06
867	234.088	2.3605e+06
868	234.359	2.36405e+06
869	234.629	2.36715e+06
870	234.899	2.37054e+06
871	235.17	2.37368e+06
872	235.44	2.37678e+06
873	235.71	2.38029e+06
874	235.981	2.38335e+06
875	236.251	2.38608e+06
876	236.521	2.38931e+06
877	236.792	2.39279e+06
878	237.062	2.3957e+06
879	237.332	2.39828e+06
880	237.603	2.40138e+06
881	237.873	2.40418e+06
882	238.143	2.40704e+06
883	238.413	2.40962e+06
884	238.684	2.41263e+06
885	238.954	2.41551e+06
886	239.224	2.41854e+06
887	239.495	2.42123e+06
888	239.765	2.42412e+06
889	240.035	2.42676e+06
890	240.306	2.42912e+06
891	240.576	2.43192e+06
892	240.846	2.43448e+06
893	241.117	2.43725e+06
894	241.387	2.4394e+06
895	241.657	2.44208e+06
896	241.927	2.4447e+06
897	242.198	2.44703e+06
898	242.468	2.44917e+06
899	242.738	2.45173e+06
900	243.009	2.45418e+06
901	243.279	2.45637e+06
902	243.549	2.4584e+06
903	243.82	2.4604e+06
904	244.09	2.46263e+06
905	244.36	2.46497e+06
906	244.631	2.46683e+06
907	244.901	2.46892e+06
908	245.171	2.4708e+06
909	245.441	2.47344e+06
910	245.712	2.47572e+06
911	245.982	2.4778e+06
912	246.252	2.47992e+06
913	246.523	2.48142e+06
914	246.793	2.48335e+06
915	247.063	2.48558e+06
916	247.334	2.48714e+06
917	247.604	2.48903e+06
918	247.874	2.49055e+06
919	248.145	2.49206e+06
920	248.415	2.49399e+06
921	248.685	2.49549e+06
922	248.956	2.4974e+06
923	249.226	2.49926e+06
924	249.496	2.50082e+06
925	249.766	2.50255e+06
926	250.037	2.50446e+06
927	250.307	2.506e+06
928	250.577	2.50717e+06
929	250.848	2.50882e+06
930	251.118	2.51057e+06
931	251.388	2.51241e+06
932	251.659	2.51354e+06
933	251.929	2.51491e+06
934	252.199	2.51608e+06
935	252.47	2.51731e+06
936	252.74	2.51892e+06
937	253.01	2.52067e+06
938	253.281	2.52169e+06
939	253.551	2.52297e+06
940	253.821	2.52466e+06
941	254.091	2.52594e+06
942	254.362	2.52765e+06
943	254.632	2.52865e+06
944	254.902	2.53027e+06
945	255.173	2.53155e+06
946	255.443	2.5329e+06
947	255.713	2.53413e+06
948	255.984	2.53558e+06
949	256.254	2.53688e+06
950	256.524	2.53804e+06
951	256.795	2.5392e+06
952	257.065	2.54055e+06
953	257.335	2.54137e+06
954	257.605	2.54211e+06
955	257.876	2.54378e+06
956	258.146	2.54491e+06
957	258.416	2.54644e+06
958	258.687	2.54748e+06
959	258.957	2.54881e+06
960	259.227	2.54957e+06
961	259.498	2.5505e+06
962	259.768	2.55149e+06
963	260.038	2.55238e+06
964	260.309	2.55368e+06
965	260.579	2.55472e+06
966	260.849	2.55617e+06
967	261.12	2.5565e+06
968	261.39	2.55785e+06
969	261.66	2.55828e+06
970	261.93	2.55934e+06
971	262.201	2.56068e+06
972	262.471	2.56103e+06
973	262.741	2.56192e+06
974	263.012	2.5635e+06
975	263.282	2.56394e+06
976	263.552	2.56506e+06
977	263.823	2.56591e+06
978	264.093	2.56697e+06
979	264.363	2.56784e+06
980	264.634	2.56846e+06
981	264.904	2.56911e+06
982	265.174	2.57015e+06
983	265.444	2.57109e+06
984	265.715	2.57213e+06
985	265.985	2.5728e+06
986	266.255	2.57375e+06
987	266.526	2.57456e+06
988	266.796	2.57581e+06
989	267.066	2.5767e+06
990	267.337	2.57752e+06
991	267.607	2.57828e+06
992	267.877	2.57908e+06
993	268.148	2.58024e+06
994	268.418	2.58063e+06
995	268.688	2.58154e+06
996	268.959	2.58179e+06
997	269.229	2.58327e+06
998	269.499	2.58388e+06
999	269.769	2.58537e+06
1000	270.04	2.58587e+06
1001	270.31	2.58646e+06
1002	270.58	2.58713e+06
1003	270.851	2.58801e+06
1004	271.121	2.58827e+06
1005	271.391	2.5891e+06
1006	271.662	2.58984e+06
1007	271.932	2.59047e+06
1008	272.202	2.59148e+06
1009	272.473	2.59177e+06
1010	272.743	2.59254e+06
1011	273.013	2.59309e+06
1012	273.283	2.59445e+06
1013	273.554	2.59467e+06
1014	273.824	2.59495e+06
1015	274.094	2.59571e+06
1016	274.365	2.59656e+06
1017	274.635	2.59692e+06
1018	274.905	2.59786e+06
1019	275.176	2.59796e+06
1020	275.446	2.59866e+06
1021	275.716	2.59909e+06
1022	275.987	2.60044e+06
1023	276.257	2.60115e+06
1024	276.527	2.60167e+06
1025	276.798	2.60228e+06
1026	277.068	2.60317e+06
1027	277.338	2.60373e+06
1028	277.608	2.60418e+06
1029	277.879	2.6049e+06
1030	278.149	2.60522e+06
1031	278.419	2.60613e+06
1032	278.69	2.60655e+06
1033	278.96	2.607e+06
1034	279.23	2.60778e+06
1035	279.501	2.60822e+06
1036	279.771	2.60917e+06
1037	280.041	2.60956e+06
1038	280.312	2.6098e+06
1039	280.582	2.61079e+06
1040	280.852	2.61119e+06
1041	281.122	2.61197e+06
1042	281.393	2.61196e+06
1043	281.663	2.6127e+06
1044	281.933	2.61324e+06
1045	282.204	2.61389e+06
1046	282.474	2.61435e+06
1047	282.744	2.61522e+06
1048	283.015	2.61515e+06
1049	283.285	2.61524e+06
1050	283.555	2.61582e+06
1051	283.826	2.61628e+06
1052	284.096	2.61676e+06
1053	284.366	2.61697e+06
1054	284.637	2.61786e+06
1055	284.907	2.61829e+06
1056	285.177	2.61836e+06
1057	285.447	2.61877e+06
1058	285.718	2.6199e+06
1059	285.988	2.62014e+06
1060	286.258	2.62089e+06
1061	286.529	2.62128e+06
1062	286.799	2.62187e+06
1063	287.069	2.62185e+06
1064	287.34	2.62265e+06
1065	287.61	2.62304e+06
1066	287.88	2.62386e+06
1067	288.151	2.62506e+06
1068	288.421	2.62521e+06
1069	288.691	2.62584e+06
1070	288.961	2.62647e+06
1071	289.232	2.62686e+06
1072	289.502	2.6272e+06
1073	289.772	2.62798e+06
1074	290.043	2.62809e+06
1075	290.313	2.62794e+06
1076	290.583	2.62826e+06
1077	290.854	2.62918e+06
1078	291.124	2.62944e+06
1079	291.394	2.63006e+06
1080	291.665	2.63089e+06
1081	291.935	2.6311e+06
1082	292.205	2.63164e+06
1083	292.476	2.63234e+06
1084	292.746	2.63249e+06
1085	293.016	2.63316e+06
1086	293.286	2.63381e+06
1087	293.557	2.63412e+06
1088	293.827	2.63442e+06
1089	294.097	2.63435e+06
1090	294.368	2.63529e+06
1091	294.638	2.63581e+06
1092	294.908	2.63635e+06
1093	295.179	2.63479e+06
1094	295.449	2.63152e+06
1095	295.719	2.62757e+06
1096	295.99	2.62245e+06
1097	296.26	2.6173e+06
1098	296.53	2.61114e+06
1099	296.8	2.60366e+06
1100	297.071	2.59703e+06
1101	297.341	2.58841e+06
1102	297.611	2.58102e+06
1103	297.882	2.57297e+06
1104	298.152	2.56497e+06
1105	298.422	2.55563e+06
1106	298.693	2.54673e+06
1107	298.963	2.53771e+06
1108	299.233	2.52917e+06
1109	299.504	2.52039e+06
1110	299.774	2.51135e+06
1111	300.044	2.50156e+06
1112	300.315	2.49291e+06
1113	300.585	2.48339e+06
1114	300.855	2.47451e+06
1115	301.125	2.46521e+06
1116	301.396	2.45593e+06
1117	301.666	2.44678e+06
1118	301.936	2.4379e+06
1119	302.207	2.42904e+06
1120	302.477	2.42047e+06
1121	302.747	2.41159e+06
1122	303.018	2.40263e+06
1123	303.288	2.39442e+06
1124	303.558	2.38618e+06
1125	303.829	2.3778e+06
1126	304.099	2.36939e+06
1127	304.369	2.36089e+06
1128	304.639	2.3532e+06
1129	304.91	2.34567e+06
1130	305.18	2.33766e+06
1131	305.45	2.33003e+06
1132	305.721	2.32225e+06
1133	305.991	2.3149e+06
1134	306.261	2.30751e+06
1135	306.532	2.30031e+06
1136	306.802	2.29357e+06
1137	307.072	2.28663e+06
1138	307.343	2.27935e+06
1139	307.613	2.27278e+06
1140	307.883	2.26626e+06
1141	308.154	2.25937e+06
1142	308.424	2.25289e+06
1143	308.694	2.24632e+06
1144	308.964	2.24036e+06
1145	309.235	2.23434e+06
1146	309.505	2.22831e+06
1147	309.775	2.22246e+06
1148	310.046	2.21652e+06
1149	310.316	2.21095e+06
1150	310.586	2.20529e+06
1151	310.857	2.1997e+06
1152	311.127	2.19443e+06
1153	311.397	2.18888e+06
1154	311.668	2.18342e+06
1155	311.938	2.17841e+06
1156	312.208	2.1735e+06
1157	312.478	2.16832e+06
1158	312.749	2.16346e+06
1159	313.019	2.15865e+06
1160	313.289	2.1542e+06
1161	313.56	2.14993e+06
1162	313.83	2.14517e+06
1163	314.1	2.14107e+06
1164	314.371	2.13656e+06
1165	314.641	2.13251e+06
1166	314.911	2.12839e+06
1167	315.182	2.12401e+06
1168	315.452	2.1205e+06
1169	315.722	2.11679e+06
1170	315.992	2.11311e+06
1171	316.263	2.10934e+06
1172	316.533	2.10572e+06
1173	316.803	2.10232e+06
1174	317.074	2.09881e+06
1175	317.344	2.09525e+06
1176	317.614	2.09168e+06
1177	317.885	2.08855e+06
1178	318.155	2.08556e+06
1179	318.425	2.08246e+06
1180	318.696	2.07917e+06
1181	318.966	2.07629e+06
1182	319.236	2.07355e+06
1183	319.506	2.071e+06
1184	319.777	2.06811e+06
1185	320.047	2.06595e+06
1186	320.317	2.06326e+06
1187	320.588	2.06092e+06
1188	320.858	2.05815e+06
1189	321.128	2.05583e+06
1190	321.399	2.05346e+06
1191	321.669	2.05108e+06
1192	321.939	2.04815e+06
1193	322.21	2.04624e+06
1194	322.48	2.0438e+06
1195	322.75	2.04135e+06
1196	323.021	2.03922e+06
1197	323.291	2.03712e+06
1198	323.561	2.03472e+06
1199	323.831	2.03285e+06
1200	324.102	2.03042e+06
1201	324.372	2.02854e+06
1202	324.642	2.02631e+06
1203	324.913	2.02429e+06
1204	325.183	2.02234e+06
1205	325.453	2.02008e+06
1206	325.724	2.01798e+06
1207	325.994	2.0161e+06
1208	326.264	2.01452e+06
1209	326.535	2.01207e+06
1210	326.805	2.01068e+06
1211	327.075	2.00864e+06
1212	327.345	2.00673e+06
1213	327.616	2.00478e+06
1214	327.886	2.00311e+06
1215	328.156	2.00106e+06
1216	328.427	1.99926e+06
1217	328.697	1.99761e+06
1218	328.967	1.99583e+06
1219	329.238	1.9942e+06
1220	329.508	1.99232e+06
1221	329.778	1.99054e+06
1222	330.049	1.98874e+06
1223	330.319	1.98723e+06
1224	330.589	1.9856e+06
1225	330.859	1.98411e+06
1226	331.13	1.98248e+06
1227	331.4	1.98094e+06
1228	331.67	1.9794e+06
1229	331.941	1.97782e+06
1230	332.211	1.97598e+06
1231	332.481	1.97431e+06
1232	332.752	1.9726e+06
1233	333.022	1.9714e+06
1234	333.292	1.96948e+06
1235	333.563	1.96805e+06
1236	333.833	1.96646e+06
1237	334.103	1.96495e+06
1238	334.374	1.96358e+06
1239	334.644	1.96232e+06
1240	334.914	1.96083e+06
1241	335.184	1.95944e+06
1242	335.455	1.95823e+06
1243	335.725	1.9566e+06
1244	335.995	1.9555e+06
1245	336.266	1.95406e+06
1246	336.536	1.95279e+06
1247	336.806	1.95149e+06
1248	337.077	1.95025e+06
1249	337.347	1.94904e+06
1250	337.617	1.94808e+06
1251	337.888	1.94685e+06
1252	338.158	1.94579e+06
1253	338.428	1.94464e+06
1254	338.698	1.9436e+06
1255	338.969	1.94217e+06
1256	339.239	1.94121e+06
1257	339.509	1.94013e+06
1258	339.78	1.93896e+06
1259	340.05	1.93789e+06
1260	340.32	1.9369e+06
1261	340.591	1.93566e+06
1262	340.861	1.93464e+06
1263	341.131	1.9336e+06
1264	341.402	1.93226e+06
1265	341.672	1.93131e+06
1266	341.942	1.9302e+06
1267	342.213	1.92912e+06
1268	342.483	1.92819e+06
1269	342.753	1.92706e+06
1270	343.023	1.92613e+06
1271	343.294	1.92535e+06
1272	343.564	1.92424e+06
1273	343.834	1.92352e+06
1274	344.105	1.92238e+06
1275	344.375	1.92157e+06
1276	344.645	1.92073e+06
1277	344.916	1.91971e+06
1278	345.186	1.91871e+06
1279	345.456	1.91774e+06
1280	345.727	1.91668e+06
1281	345.997	1.91575e+06
1282	346.267	1.91484e+06
1283	346.538	1.91397e+06
1284	346.808	1.91291e+06
1285	347.078	1.91213e+06
1286	347.348	1.91128e+06
1287	347.619	1.91057e+06
1288	347.889	1.90978e+06
1289	348.159	1.90885e+06
1290	348.43	1.90822e+06
1291	348.7	1.90718e+06
1292	348.97	1.90653e+06
1293	349.241	1.90545e+06
1294	349.511	1.90482e+06
1295	349.781	1.90371e+06
1296	350.052	1.90298e+06
1297	350.322	1.90242e+06
1298	350.592	1.90163e+06
1299	350.862	1.90103e+06
1300	351.133	1.9002e+06
1301	351.403	1.89945e+06
1302	351.673	1.89888e+06
1303	351.944	1.89821e+06
1304	352.214	1.89723e+06
1305	352.484	1.89659e+06
1306	352.755	1.89609e+06
1307	353.025	1.89559e+06
1308	353.295	1.89481e+06
1309	353.566	1.89427e+06
1310	353.836	1.89342e+06
1311	354.106	1.89301e+06
1312	354.377	1.89219e+06
1313	354.647	1.89153e+06
1314	354.917	1.89097e+06
1315	355.187	1.89056e+06
1316	355.458	1.88971e+06
1317	355.728	1.88935e+06
1318	355.998	1.88863e+06
1319	356.269	1.88824e+06
1320	356.539	1.88768e+06
1321	356.809	1.88724e+06
1322	357.08	1.88679e+06
1323	357.35	1.88616e+06
1324	357.62	1.8856e+06
1325	357.891	1.88495e+06
1326	358.161	1.88449e+06
1327	358.431	1.88399e+06
1328	358.702	1.88341e+06
1329	358.972	1.88287e+06
1330	359.242	1.88248e+06
1331	359.512	1.88189e+06
1332	359.783	1.88157e+06
1333	360.053	1.88102e+06
1334	360.323	1.88065e+06
1335	360.594	1.88011e+06
1336	360.864	1.87976e+06
1337	361.134	1.87912e+06
1338	361.405	1.87864e+06
1339	361.675	1.87816e+06
1340	361.945	1.87756e+06
1341	362.215	1.87723e+06
1342	362.486	1.87667e+06
1343	362.756	1.87625e+06
1344	363.026	1.87571e+06
1345	363.297	1.8751e+06
1346	363.567	1.87463e+06
1347	363.837	1.87402e+06
1348	364.108	1.87352e+06
1349	364.378	1.87303e+06
1350	364.648	1.87248e+06
1351	364.919	1.8719e+06
1352	365.189	1.87153e+06
1353	365.459	1.8712e+06
1354	365.729	1.87057e+06
1355	366	1.8704e+06
1356	366.27	1.8696e+06
1357	366.54	1.86923e+06
1358	366.811	1.86889e+06
1359	367.081	1.86839e+06
1360	367.351	1.86797e+06
1361	367.622	1.86769e+06
1362	367.892	1.86743e+06
1363	368.162	1.86702e+06
1364	368.433	1.86672e+06
1365	368.703	1.86639e+06
1366	368.973	1.86609e+06
1367	369.244	1.86591e+06
1368	369.514	1.86559e+06
1369	369.784	1.86516e+06
1370	370.054	1.86468e+06
1371	370.325	1.86442e+06
1372	370.595	1.86412e+06
1373	370.865	1.86371e+06
1374	371.136	1.86349e+06
1375	371.406	1.86319e+06
1376	371.676	1.86279e+06
1377	371.947	1.86247e+06
1378	372.217	1.86232e+06
1379	372.487	1.86202e+06
1380	372.758	1.86186e+06
1381	373.028	1.86156e+06
1382	373.298	1.86117e+06
1383	373.568	1.86086e+06
1384	373.839	1.86047e+06
1385	374.109	1.86039e+06
1386	374.379	1.86006e+06
1387	374.65	1.85985e+06
1388	374.92	1.85922e+06
1389	375.19	1.85879e+06
1390	375.461	1.85837e+06
1391	375.731	1.85813e+06
1392	376.001	1.85783e+06
1393	376.272	1.85738e+06
1394	376.542	1.85703e+06
1395	376.812	1.85657e+06
1396	377.082	1.8564e+06
1397	377.353	1.85603e+06
1398	377.623	1.85569e+06
1399	377.893	1.85553e+06
1400	378.164	1.85508e+06
1401	378.434	1.85454e+06
1402	378.704	1.85436e+06
1403	378.975	1.85423e+06
1404	379.245	1.85358e+06
1405	379.515	1.85341e+06
1406	379.786	1.85291e+06
1407	380.056	1.85265e+06
1408	380.326	1.85241e+06
1409	380.597	1.85217e+06
1410	380.867	1.85194e+06
1411	381.137	1.85161e+06
1412	381.407	1.85137e+06
1413	381.678	1.85109e+06
1414	381.948	1.85074e+06
1415	382.218	1.85025e+06
1416	382.489	1.85027e+06
1417	382.759	1.84985e+06
1418	383.029	1.84962e+06
1419	383.3	1.84944e+06
1420	383.57	1.84931e+06
1421	383.84	1.84908e+06
1422	384.111	1.84908e+06
1423	384.381	1.8489e+06
1424	384.651	1.84994e+06
1425	384.921	1.85098e+06
1426	385.192	1.85254e+06
1427	385.462	1.85452e+06
1428	385.732	1.85683e+06
1429	386.003	1.85928e+06
1430	386.273	1.86221e+06
1431	386.543	1.86542e+06
1432	386.814	1.86854e+06
1433	387.084	1.87227e+06
1434	387.354	1.87595e+06
1435	387.625	1.87994e+06
1436	387.895	1.88364e+06
1437	388.165	1.88791e+06
1438	388.436	1.89227e+06
1439	388.706	1.89661e+06
1440	388.976	1.90118e+06
1441	389.246	1.90614e+06
1442	389.517	1.91095e+06
1443	389.787	1.91614e+06
1444	390.057	1.92088e+06
1445	390.328	1.92595e+06
1446	390.598	1.93094e+06
1447	390.868	1.93634e+06
1448	391.139	1.94152e+06
1449	391.409	1.94687e+06
1450	391.679	1.95229e+06
1451	391.95	1.95775e+06
1452	392.22	1.9633e+06
1453	392.49	1.96911e+06
1454	392.76	1.975e+06
1455	393.031	1.98059e+06
1456	393.301	1.9863e+06
1457	393.571	1.99187e+06
1458	393.842	1.99783e+06
1459	394.112	2.00355e+06
1460	394.382	2.00953e+06
1461	394.653	2.01542e+06
1462	394.923	2.02128e+06
1463	395.193	2.02713e+06
1464	395.464	2.03285e+06
1465	395.734	2.03872e+06
1466	396.004	2.04451e+06
1467	396.275	2.05039e+06
1468	396.545	2.05643e+06
1469	396.815	2.06237e+06
1470	397.085	2.06824e+06
1471	397.356	2.07425e+06
1472	397.626	2.08051e+06
1473	397.896	2.08663e+06
1474	398.167	2.09241e+06
1475	398.437	2.0982e+06
1476	398.707	2.10412e+06
1477	398.978	2.11018e+06
1478	399.248	2.11599e+06
1479	399.518	2.12182e+06
1480	399.789	2.12737e+06
1481	400.059	2.13331e+06
1482	400.329	2.13899e+06
1483	400.599	2.14458e+06
1484	400.87	2.14993e+06
1485	401.14	2.15589e+06
1486	401.41	2.16116e+06
1487	401.681	2.16691e+06
1488	401.951	2.17207e+06
1489	402.221	2.17763e+06
1490	402.492	2.18281e+06
1491	402.762	2.1886e+06
1492	403.032	2.19408e+06
1493	403.303	2.1994e+06
1494	403.573	2.20442e+06
1495	403.843	2.20967e+06
1496	404.114	2.2147e+06
1497	404.384	2.21983e+06
1498	404.654	2.22506e+06
1499	404.924	2.22989e+06
1500	405.195	2.23494e+06
1501	405.465	2.24001e+06
1502	405.735	2.24478e+06
1503	406.006	2.24985e+06
1504	406.276	2.25492e+06
1505	406.546	2.25937e+06
1506	406.817	2.26407e+06
1507	407.087	2.26893e+06
1508	407.357	2.27348e+06
1509	407.628	2.27846e+06
1510	407.898	2.28289e+06
1511	408.168	2.28791e+06
1512	408.438	2.29259e+06
1513	408.709	2.29674e+06
1514	408.979	2.30083e+06
1515	409.249	2.30534e+06
1516	409.52	2.30967e+06
1517	409.79	2.3144e+06
1518	410.06	2.31887e+06
1519	410.331	2.32303e+06
1520	410.601	2.32725e+06
1521	410.871	2.33161e+06
1522	411.142	2.33523e+06
1523	411.412	2.33922e+06
1524	411.682	2.34312e+06
1525	411.953	2.34728e+06
1526	412.223	2.35125e+06
1527	412.493	2.35482e+06
1528	412.763	2.35874e+06
1529	413.034	2.36263e+06
1530	413.304	2.36603e+06
1531	413.574	2.36986e+06
1532	413.845	2.37394e+06
1533	414.115	2.37747e+06
1534	414.385	2.38087e+06
1535	414.656	2.38443e+06
1536	414.926	2.38829e+06
1537	415.196	2.39128e+06
1538	415.467	2.39485e+06
1539	415.737	2.39817e+06
1540	416.007	2.40196e+06
1541	416.278	2.40472e+06
1542	416.548	2.40816e+06
1543	416.818	2.4117e+06
1544	417.088	2.41512e+06
1545	417.359	2.41828e+06
1546	417.629	2.42108e+06
1547	417.899	2.42416e+06
1548	418.17	2.42704e+06
1549	418.44	2.42994e+06
1550	418.71	2.43305e+06
1551	418.981	2.43571e+06
1552	419.251	2.43888e+06
1553	419.521	2.44174e+06
1554	419.792	2.44453e+06
1555	420.062	2.44679e+06
1556	420.332	2.44991e+06
1557	420.603	2.45244e+06
1558	420.873	2.45496e+06
1559	421.143	2.45756e+06
1560	421.413	2.46027e+06
1561	421.684	2.46239e+06
1562	421.954	2.46529e+06
1563	422.224	2.46742e+06
1564	422.495	2.47039e+06
1565	422.765	2.47241e+06
1566	423.035	2.47464e+06
1567	423.306	2.47691e+06
1568	423.576	2.47979e+06
1569	423.846	2.48188e+06
1570	424.117	2.48428e+06
1571	424.387	2.48612e+06
1572	424.657	2.48866e+06
1573	424.927	2.49087e+06
1574	425.198	2.4931e+06
1575	425.468	2.49475e+06
1576	425.738	2.49731e+06
1577	426.009	2.49898e+06
1578	426.279	2.5013e+06
1579	426.549	2.50284e+06
1580	426.82	2.50596e+06
1581	427.09	2.50769e+06
1582	427.36	2.50995e+06
1583	427.631	2.51168e+06
1584	427.901	2.51365e+06
1585	428.171	2.51545e+06
1586	428.442	2.51788e+06
1587	428.712	2.51959e+06
1588	428.982	2.52135e+06
1589	429.252	2.52306e+06
1590	429.523	2.52529e+06
1591	429.793	2.52737e+06
1592	430.063	2.52956e+06
1593	430.334	2.53075e+06
1594	430.604	2.53257e+06
1595	430.874	2.53413e+06
1596	431.145	2.53611e+06
1597	431.415	2.53749e+06
1598	431.685	2.53927e+06
1599	431.956	2.5409e+06
1600	432.226	2.54217e+06
1601	432.496	2.54417e+06
1602	432.766	2.54582e+06
1603	433.037	2.54779e+06
1604	433.307	2.54855e+06
1605	433.577	2.5508e+06
1606	433.848	2.55238e+06
1607	434.118	2.55364e+06
1608	434.388	2.55451e+06
1609	434.659	2.55565e+06
1610	434.929	2.55713e+06
1611	435.199	2.55867e+06
1612	435.47	2.56018e+06
1613	435.74	2.5614e+06
1614	436.01	2.56281e+06
1615	436.281	2.56393e+06
1616	436.551	2.56526e+06
1617	436.821	2.56671e+06
1618	437.091	2.56792e+06
1619	437.362	2.5695e+06
1620	437.632	2.57042e+06
1621	437.902	2.57126e+06
1622	438.173	2.57237e+06
1623	438.443	2.57399e+06
1624	438.713	2.57469e+06
1625	438.984	2.57581e+06
1626	439.254	2.57687e+06
1627	439.524	2.57805e+06
1628	439.795	2.57967e+06
1629	440.065	2.58041e+06
1630	440.335	2.58141e+06
1631	440.605	2.58275e+06
1632	440.876	2.58411e+06
1633	441.146	2.58526e+06
1634	441.416	2.58593e+06
1635	441.687	2.58672e+06
1636	441.957	2.58775e+06
1637	442.227	2.58886e+06
1638	442.498	2.58979e+06
1639	442.768	2.59085e+06
1640	443.038	2.59159e+06
1641	443.309	2.59287e+06
1642	443.579	2.59317e+06
1643	443.849	2.59439e+06
1644	444.12	2.59538e+06
1645	444.39	2.59606e+06
1646	444.66	2.59692e+06
1647	444.93	2.59712e+06
1648	445.201	2.59814e+06
1649	445.471	2.59861e+06
1650	445.741	2.59998e+06
1651	446.012	2.60067e+06
1652	446.282	2.60182e+06
1653	446.552	2.60208e+06
1654	446.823	2.60325e+06
1655	447.093	2.60447e+06
1656	447.363	2.60466e+06
1657	447.634	2.60553e+06
1658	447.904	2.60594e+06
1659	448.174	2.60679e+06
1660	448.445	2.60845e+06
1661	448.715	2.609e+06
1662	448.985	2.60993e+06
1663	449.255	2.61021e+06
1664	449.526	2.61034e+06
1665	449.796	2.61181e+06
1666	450.066	2.61205e+06
1667	450.337	2.61264e+06
1668	450.607	2.61359e+06
1669	450.877	2.61418e+06
1670	451.148	2.61511e+06
1671	451.418	2.6158e+06
1672	451.688	2.61613e+06
1673	451.959	2.61636e+06
1674	452.229	2.61706e+06
1675	452.499	2.61767e+06
1676	452.769	2.61843e+06
1677	453.04	2.61858e+06
1678	453.31	2.61959e+06
1679	453.58	2.62018e+06
1680	453.851	2.6204e+06
1681	454.121	2.62118e+06
1682	454.391	2.62094e+06
1683	454.662	2.62235e+06
1684	454.932	2.62265e+06
1685	455.202	2.62334e+06
1686	455.473	2.62445e+06
1687	455.743	2.62475e+06
1688	456.013	2.62545e+06
1689	456.283	2.62614e+06
1690	456.554	2.62722e+06
1691	456.824	2.62737e+06
1692	457.094	2.6277e+06
1693	457.365	2.62822e+06
1694	457.635	2.62917e+06
1695	457.905	2.62917e+06
1696	458.176	2.62944e+06
1697	458.446	2.63006e+06
1698	458.716	2.63026e+06
1699	458.987	2.63045e+06
1700	459.257	2.63106e+06
1701	459.527	2.63132e+06
1702	459.798	2.63214e+06
1703	460.068	2.63184e+06
1704	460.338	2.63279e+06
1705	460.608	2.6336e+06
1706	460.879	2.63403e+06
1707	461.149	2.63435e+06
1708	461.419	2.63529e+06
1709	461.69	2.63546e+06
1710	461.96	2.63633e+06
1711	462.23	2.63663e+06
1712	462.501	2.63719e+06
1713	462.771	2.63791e+06
1714	463.041	2.63865e+06
1715	463.312	2.63917e+06
1716	463.582	2.63906e+06
1717	463.852	2.63951e+06
1718	464.122	2.6404e+06
1719	464.393	2.64088e+06
1720	464.663	2.64157e+06
1721	464.933	2.64244e+06
1722	465.204	2.64311e+06
1723	465.474	2.64322e+06
1724	465.744	2.64402e+06
1725	466.015	2.64443e+06
1726	466.285	2.64476e+06
1727	466.555	2.64554e+06
1728	466.826	2.64599e+06
1729	467.096	2.64608e+06
1730	467.366	2.64673e+06
1731	467.637	2.64664e+06
1732	467.907	2.64736e+06
1733	468.177	2.64816e+06
1734	468.447	2.64944e+06
1735	468.718	2.64976e+06
1736	468.988	2.64946e+06
1737	469.258	2.65078e+06
1738	469.529	2.65115e+06
1739	469.799	2.65174e+06
1740	470.069	2.65235e+06
1741	470.34	2.65245e+06
1742	470.61	2.65308e+06
1743	470.88	2.65325e+06
1744	471.151	2.65406e+06
1745	471.421	2.6546e+06
1746	471.691	2.65495e+06
1747	471.961	2.65495e+06
1748	472.232	2.65586e+06
1749	472.502	2.65622e+06
1750	472.772	2.657e+06
1751	473.043	2.65753e+06
1752	473.313	2.65817e+06
1753	473.583	2.65802e+06
1754	473.854	2.65928e+06
1755	474.124	2.66006e+06
1756	474.394	2.65937e+06
1757	474.665	2.66023e+06
1758	474.935	2.66071e+06
1759	475.205	2.65971e+06
1760	475.475	2.65694e+06
1761	475.746	2.65299e+06
1762	476.016	2.64888e+06
1763	476.286	2.64324e+06
1764	476.557	2.637e+06
1765	476.827	2.62965e+06
1766	477.097	2.62282e+06
1767	477.368	2.61533e+06
1768	477.638	2.60718e+06
1769	477.908	2.59798e+06
1770	478.179	2.58949e+06
1771	478.449	2.5798e+06
1772	478.719	2.571e+06
1773	478.989	2.56149e+06
1774	479.26	2.55236e+06
1775	479.53	2.54285e+06
1776	479.8	2.53311e+06
1777	480.071	2.52347e+06
1778	480.341	2.514e+06
1779	480.611	2.50416e+06
1780	480.882	2.49464e+06
1781	481.152	2.48511e+06
1782	481.422	2.4757e+06
1783	481.693	2.46601e+06
1784	481.963	2.4566e+06
1785	482.233	2.44763e+06
1786	482.504	2.43799e+06
1787	482.774	2.42862e+06
1788	483.044	2.41954e+06
1789	483.314	2.41098e+06
1790	483.585	2.40229e+06
1791	483.855	2.39381e+06
1792	484.125	2.38497e+06
1793	484.396	2.37648e+06
1794	484.666	2.36778e+06
1795	484.936	2.35935e+06
1796	485.207	2.35107e+06
1797	485.477	2.34299e+06
1798	485.747	2.33544e+06
1799	486.018	2.3269e+06
1800	486.288	2.31923e+06
1801	486.558	2.31195e+06
1802	486.828	2.30441e+06
1803	487.099	2.29713e+06
1804	487.369	2.28965e+06
1805	487.639	2.28241e+06
1806	487.91	2.27538e+06
1807	488.18	2.26878e+06
1808	488.45	2.26217e+06
1809	488.721	2.25553e+06
1810	488.991	2.24834e+06
1811	489.261	2.24205e+06
1812	489.532	2.2355e+06
1813	489.802	2.22939e+06
1814	490.072	2.22337e+06
1815	490.343	2.21725e+06
1816	490.613	2.21132e+06
1817	490.883	2.20559e+06
1818	491.153	2.20002e+06
1819	491.424	2.19421e+06
1820	491.694	2.1888e+06
1821	491.964	2.18355e+06
1822	492.235	2.17829e+06
1823	492.505	2.1733e+06
1824	492.775	2.16814e+06
1825	493.046	2.16353e+06
1826	493.316	2.15848e+06
1827	493.586	2.15425e+06
1828	493.857	2.14965e+06
1829	494.127	2.14501e+06
1830	494.397	2.14088e+06
1831	494.667	2.13634e+06
1832	494.938	2.13192e+06
1833	495.208	2.12822e+06
1834	495.478	2.1241e+06
1835	495.749	2.12029e+06
1836	496.019	2.11651e+06
1837	496.289	2.11322e+06
1838	496.56	2.10949e+06
1839	496.83	2.10635e+06
1840	497.1	2.10305e+06
1841	497.371	2.0995e+06
1842	497.641	2.09612e+06
1843	497.911	2.09293e+06
1844	498.182	2.08972e+06
1845	498.452	2.08658e+06
1846	498.722	2.08378e+06
1847	498.992	2.08047e+06
1848	499.263	2.07748e+06
1849	499.533	2.07414e+06
1850	499.803	2.0713e+06
1851	500.074	2.06814e+06
1852	500.344	2.06556e+06
1853	500.614	2.06265e+06
1854	500.885	2.05964e+06
1855	501.155	2.05706e+06
1856	501.425	2.05385e+06
1857	501.696	2.05082e+06
1858	501.966	2.04828e+06
1859	502.236	2.04525e+06
1860	502.507	2.04256e+06
1861	502.777	2.04005e+06
1862	503.047	2.03742e+06
1863	503.317	2.03471e+06
1864	503.588	2.0322e+06
1865	503.858	2.02973e+06
1866	504.128	2.02745e+06
1867	504.399	2.0249e+06
1868	504.669	2.02242e+06
1869	504.939	2.01985e+06
1870	505.21	2.01766e+06
1871	505.48	2.0151e+06
1872	505.75	2.01313e+06
1873	506.021	2.01022e+06
1874	506.291	2.00808e+06
1875	506.561	2.006e+06
1876	506.831	2.00357e+06
1877	507.102	2.00129e+06
1878	507.372	1.99904e+06
1879	507.642	1.99663e+06
1880	507.913	1.99431e+06
1881	508.183	1.992e+06
1882	508.453	1.98989e+06
1883	508.724	1.98764e+06
1884	508.994	1.98551e+06
1885	509.264	1.98324e+06
1886	509.535	1.98127e+06
1887	509.805	1.97945e+06
1888	510.075	1.97769e+06
1889	510.345	1.97543e+06
1890	510.616	1.97366e+06
1891	510.886	1.97164e+06
1892	511.156	1.96993e+06
1893	511.427	1.96824e+06
1894	511.697	1.96627e+06
1895	511.967	1.96401e+06
1896	512.238	1.96241e+06
1897	512.508	1.96065e+06
1898	512.778	1.95868e+06
1899	513.049	1.95693e+06
1900	513.319	1.95543e+06
1901	513.589	1.95367e+06
1902	513.86	1.95222e+06
1903	514.13	1.95047e+06
1904	514.4	1.94891e+06
1905	514.67	1.94737e+06
1906	514.941	1.94589e+06
1907	515.211	1.94412e+06
1908	515.481	1.94282e+06
1909	515.752	1.94095e+06
1910	516.022	1.93943e+06
1911	516.292	1.93794e+06
1912	516.563	1.93655e+06
1913	516.833	1.93532e+06
1914	517.103	1.93393e+06
1915	517.374	1.93248e+06
1916	517.644	1.93109e+06
1917	517.914	1.92979e+06
1918	518.184	1.92836e+06
1919	518.455	1.92699e+06
1920	518.725	1.92563e+06
1921	518.995	1.92442e+06
1922	519.266	1.92303e+06
1923	519.536	1.92157e+06
1924	519.806	1.92049e+06
1925	520.077	1.91932e+06
1926	520.347	1.91806e+06
1927	520.617	1.91694e+06
1928	520.888	1.91585e+06
1929	521.158	1.9149e+06
1930	521.428	1.9136e+06
1931	521.699	1.91234e+06
1932	521.969	1.91098e+06
1933	522.239	1.91007e+06
1934	522.509	1.90898e+06
1935	522.78	1.90796e+06
1936	523.05	1.90653e+06
1937	523.32	1.90549e+06
1938	523.591	1.90454e+06
1939	523.861	1.90359e+06
1940	524.131	1.90239e+06
1941	524.402	1.90164e+06
1942	524.672	1.90072e+06
1943	524.942	1.8997e+06
1944	525.213	1.89866e+06
1945	525.483	1.89756e+06
1946	525.753	1.89656e+06
1947	526.024	1.89576e+06
1948	526.294	1.89457e+06
1949	526.564	1.89364e+06
1950	526.834	1.89255e+06
1951	527.105	1.8919e+06
1952	527.375	1.89078e+06
1953	527.645	1.88997e+06
1954	527.916	1.88906e+06
1955	528.186	1.88809e+06
1956	528.456	1.88727e+06
1957	528.727	1.88644e+06
1958	528.997	1.88559e+06
1959	529.267	1.88458e+06
1960	529.538	1.88365e+06
1961	529.808	1.88271e+06
1962	530.078	1.88187e+06
1963	530.348	1.88098e+06
1964	530.619	1.8799e+06
1965	530.889	1.87931e+06
1966	531.159	1.87844e+06
1967	531.43	1.87743e+06
1968	531.7	1.87662e+06
1969	531.97	1.87567e+06
1970	532.241	1.87465e+06
1971	532.511	1.87404e+06
1972	532.781	1.87318e+06
1973	533.052	1.8725e+06
1974	533.322	1.87168e+06
1975	533.592	1.87086e+06
1976	533.863	1.86997e+06
1977	534.133	1.86936e+06
1978	534.403	1.86837e+06
1979	534.674	1.86771e+06
1980	534.944	1.86689e+06
1981	535.214	1.86626e+06
1982	535.484	1.86555e+06
1983	535.755	1.865e+06
1984	536.025	1.86416e+06
1985	536.295	1.86345e+06
1986	536.566	1.86266e+06
1987	536.836	1.86188e+06
1988	537.106	1.86136e+06
1989	537.377	1.86086e+06
1990	537.647	1.86004e+06
1991	537.917	1.85913e+06
1992	538.188	1.85883e+06
1993	538.458	1.85818e+06
1994	538.728	1.85785e+06
1995	538.998	1.85723e+06
1996	539.269	1.85686e+06
1997	539.539	1.85616e+06
1998	539.809	1.85575e+06
1999	540.08	1.85493e+06
[truncated: 762 more rows]
