# Supplementary material for: Approaching intrinsic dynamics of MXenes hybrid hydrogel for 3D printed multimodal intelligent devices with ultrahigh superelasticity and temperature sensitivity
Source: Nat Commun. 2022 Jun 14;13:3420. doi: 10.1038/s41467-022-31051-7 (PMC9197829; doi:10.1038/s41467-022-31051-7)
Supplement: Supplementary file 6 — Source Data [file 41467_2022_31051_MOESM6_ESM.zip › Manuscript/Fig. 4/Fig. 4b/3°C.xlsx]

## Sheet: Sheet1
Item	Smu1_Time(1)(1)	Smu1_R(1)(1)
1	0	1.79186e+06
2	0.27033	1.84183e+06
3	0.54063	1.85083e+06
4	0.81094	1.85467e+06
5	1.08126	1.85659e+06
6	1.35156	1.85865e+06
7	1.62186	1.86004e+06
8	1.89218	1.86067e+06
9	2.16247	1.86126e+06
10	2.43277	1.86201e+06
11	2.70308	1.86234e+06
12	2.97338	1.86266e+06
13	3.24368	1.86279e+06
14	3.514	1.86345e+06
15	3.7843	1.86362e+06
16	4.0546	1.86377e+06
17	4.32491	1.86416e+06
18	4.59523	1.86433e+06
19	4.86553	1.86501e+06
20	5.13585	1.86522e+06
21	5.40616	1.86565e+06
22	5.67647	1.86602e+06
23	5.94677	1.86648e+06
24	6.21709	1.867e+06
25	6.48738	1.86704e+06
26	6.75769	1.86726e+06
27	7.028	1.86735e+06
28	7.29832	1.86739e+06
29	7.56862	1.86752e+06
30	7.83893	1.86767e+06
31	8.10925	1.86776e+06
32	8.37955	1.86795e+06
33	8.64987	1.86817e+06
34	8.92017	1.86843e+06
35	9.19048	1.86813e+06
36	9.46078	1.86834e+06
37	9.73108	1.8681e+06
38	10.0014	1.86806e+06
39	10.2717	1.86828e+06
40	10.542	1.86839e+06
41	10.8123	1.86817e+06
42	11.0826	1.86828e+06
43	11.3529	1.86808e+06
44	11.6232	1.86828e+06
45	11.8935	1.86832e+06
46	12.1639	1.86824e+06
47	12.4342	1.86836e+06
48	12.7045	1.86839e+06
49	12.9748	1.8686e+06
50	13.2451	1.86843e+06
51	13.5154	1.86858e+06
52	13.7857	1.86893e+06
53	14.056	1.86871e+06
54	14.3263	1.86902e+06
55	14.5967	1.86921e+06
56	14.867	1.86934e+06
57	15.1373	1.86932e+06
58	15.4076	1.86938e+06
59	15.6779	1.86993e+06
60	15.9482	1.86973e+06
61	16.2185	1.86988e+06
62	16.4888	1.86997e+06
63	16.7591	1.87049e+06
64	17.0294	1.87088e+06
65	17.2997	1.87105e+06
66	17.57	1.87118e+06
67	17.8404	1.87162e+06
68	18.1107	1.87123e+06
69	18.381	1.87131e+06
70	18.6513	1.87096e+06
71	18.9216	1.87075e+06
72	19.1919	1.87071e+06
73	19.4622	1.87045e+06
74	19.7325	1.87034e+06
75	20.0028	1.87051e+06
76	20.2732	1.87042e+06
77	20.5435	1.87068e+06
78	20.8138	1.87075e+06
79	21.0841	1.87131e+06
80	21.3544	1.87173e+06
81	21.6247	1.87196e+06
82	21.895	1.87192e+06
83	22.1654	1.87196e+06
84	22.4357	1.87224e+06
85	22.706	1.87255e+06
86	22.9763	1.87274e+06
87	23.2466	1.87352e+06
88	23.5169	1.87385e+06
89	23.7872	1.87391e+06
90	24.0575	1.87428e+06
91	24.3278	1.87487e+06
92	24.5982	1.87656e+06
93	24.8685	1.87963e+06
94	25.1388	1.88332e+06
95	25.4091	1.88733e+06
96	25.6794	1.89197e+06
97	25.9497	1.89749e+06
98	26.22	1.90332e+06
99	26.4903	1.90987e+06
100	26.7606	1.91692e+06
101	27.0309	1.92487e+06
102	27.3012	1.93243e+06
103	27.5715	1.94128e+06
104	27.8419	1.95008e+06
105	28.1122	1.95983e+06
106	28.3825	1.96896e+06
107	28.6528	1.97899e+06
108	28.9231	1.9885e+06
109	29.1934	1.99919e+06
110	29.4637	2.00916e+06
111	29.734	2.02017e+06
112	30.0043	2.0301e+06
113	30.2746	2.04078e+06
114	30.5449	2.05223e+06
115	30.8152	2.06332e+06
116	31.0855	2.07405e+06
117	31.3559	2.08528e+06
118	31.6261	2.0967e+06
119	31.8965	2.10789e+06
120	32.1668	2.11959e+06
121	32.4371	2.13171e+06
122	32.7074	2.14313e+06
123	32.9777	2.15505e+06
124	33.248	2.16721e+06
125	33.5183	2.17868e+06
126	33.7886	2.1906e+06
127	34.0589	2.20256e+06
128	34.3293	2.21511e+06
129	34.5996	2.2264e+06
130	34.8699	2.23867e+06
131	35.1402	2.25029e+06
132	35.4105	2.2629e+06
133	35.6808	2.27443e+06
134	35.9511	2.28677e+06
135	36.2214	2.29914e+06
136	36.4917	2.31124e+06
137	36.762	2.32355e+06
138	37.0323	2.33558e+06
139	37.3026	2.3475e+06
140	37.5729	2.36039e+06
141	37.8432	2.37233e+06
142	38.1135	2.38419e+06
143	38.3839	2.39589e+06
144	38.6542	2.40788e+06
145	38.9245	2.42019e+06
146	39.1948	2.43231e+06
147	39.4651	2.44408e+06
148	39.7354	2.45574e+06
149	40.0057	2.46787e+06
150	40.276	2.47993e+06
151	40.5464	2.49163e+06
152	40.8167	2.50286e+06
153	41.087	2.51476e+06
154	41.3573	2.52614e+06
155	41.6276	2.53771e+06
156	41.8979	2.54956e+06
157	42.1682	2.56112e+06
158	42.4385	2.57226e+06
159	42.7088	2.58405e+06
160	42.9791	2.59526e+06
161	43.2495	2.60674e+06
162	43.5198	2.61812e+06
163	43.7901	2.62913e+06
164	44.0604	2.6399e+06
165	44.3307	2.65074e+06
166	44.601	2.66151e+06
167	44.8713	2.67229e+06
168	45.1416	2.68319e+06
169	45.412	2.69352e+06
170	45.6823	2.704e+06
171	45.9526	2.71409e+06
172	46.2229	2.72482e+06
173	46.4932	2.73486e+06
174	46.7635	2.74515e+06
175	47.0338	2.75467e+06
176	47.3041	2.76425e+06
177	47.5744	2.77443e+06
178	47.8447	2.78402e+06
179	48.1151	2.79414e+06
180	48.3854	2.80445e+06
181	48.6557	2.81289e+06
182	48.926	2.82271e+06
183	49.1963	2.83267e+06
184	49.4666	2.84197e+06
185	49.7369	2.85199e+06
186	50.0072	2.86079e+06
187	50.2776	2.87035e+06
188	50.5479	2.87955e+06
189	50.8182	2.88807e+06
190	51.0885	2.89655e+06
191	51.3588	2.90554e+06
192	51.6291	2.91398e+06
193	51.8994	2.92214e+06
194	52.1697	2.93082e+06
195	52.44	2.93912e+06
196	52.7103	2.94705e+06
197	52.9807	2.95548e+06
198	53.251	2.96374e+06
199	53.5213	2.97126e+06
200	53.7916	2.97943e+06
201	54.0619	2.98654e+06
202	54.3322	2.99493e+06
203	54.6025	3.00195e+06
204	54.8728	3.00941e+06
205	55.1432	3.01643e+06
206	55.4135	3.02349e+06
207	55.6838	3.03041e+06
208	55.9541	3.03739e+06
209	56.2244	3.04402e+06
210	56.4947	3.05243e+06
211	56.7651	3.05822e+06
212	57.0354	3.06467e+06
213	57.3057	3.0709e+06
214	57.576	3.078e+06
215	57.8463	3.08401e+06
216	58.1166	3.09071e+06
217	58.3869	3.09649e+06
218	58.6572	3.1023e+06
219	58.9275	3.10833e+06
220	59.1978	3.11453e+06
221	59.4681	3.12085e+06
222	59.7385	3.12668e+06
223	60.0088	3.13252e+06
224	60.2791	3.1385e+06
225	60.5494	3.14363e+06
226	60.8197	3.14925e+06
227	61.09	3.15634e+06
228	61.3603	3.16124e+06
229	61.6307	3.16683e+06
230	61.901	3.17237e+06
231	62.1713	3.17877e+06
232	62.4416	3.18265e+06
233	62.7119	3.18811e+06
234	62.9822	3.19303e+06
235	63.2525	3.19916e+06
236	63.5228	3.20318e+06
237	63.7931	3.20898e+06
238	64.0634	3.21386e+06
239	64.3337	3.21859e+06
240	64.6041	3.22403e+06
241	64.8744	3.22925e+06
242	65.1447	3.23374e+06
243	65.415	3.23781e+06
244	65.6853	3.2424e+06
245	65.9556	3.24728e+06
246	66.2259	3.25231e+06
247	66.4962	3.25599e+06
248	66.7665	3.26013e+06
249	67.0368	3.26373e+06
250	67.3071	3.26857e+06
251	67.5775	3.27288e+06
252	67.8478	3.27717e+06
253	68.1181	3.28077e+06
254	68.3884	3.28471e+06
255	68.6587	3.28855e+06
256	68.929	3.29267e+06
257	69.1993	3.29687e+06
258	69.4696	3.30036e+06
259	69.7399	3.3042e+06
260	70.0102	3.30778e+06
261	70.2805	3.31129e+06
262	70.5509	3.31647e+06
263	70.8212	3.3206e+06
264	71.0915	3.32336e+06
265	71.3618	3.32646e+06
266	71.6321	3.32967e+06
267	71.9024	3.33333e+06
268	72.1727	3.33584e+06
269	72.443	3.34028e+06
270	72.7133	3.34312e+06
271	72.9836	3.34651e+06
272	73.2539	3.3501e+06
273	73.5242	3.3529e+06
274	73.7946	3.35619e+06
275	74.0649	3.35949e+06
276	74.3352	3.36285e+06
277	74.6055	3.3671e+06
278	74.8758	3.36937e+06
279	75.1461	3.37193e+06
280	75.4164	3.37477e+06
281	75.6867	3.37921e+06
282	75.957	3.38149e+06
283	76.2273	3.38441e+06
284	76.4976	3.3876e+06
285	76.768	3.38912e+06
286	77.0383	3.39341e+06
287	77.3086	3.39616e+06
288	77.5789	3.39811e+06
289	77.8492	3.40171e+06
290	78.1195	3.4047e+06
291	78.3898	3.40605e+06
292	78.6601	3.40908e+06
293	78.9304	3.41153e+06
294	79.2007	3.41406e+06
295	79.4711	3.41658e+06
296	79.7414	3.42028e+06
297	80.0117	3.421e+06
298	80.282	3.42395e+06
299	80.5523	3.42681e+06
300	80.8226	3.4295e+06
301	81.0929	3.43195e+06
302	81.3632	3.43411e+06
303	81.6336	3.43646e+06
304	81.9039	3.43804e+06
305	82.1742	3.44105e+06
306	82.4445	3.44259e+06
307	82.7148	3.44495e+06
308	82.9851	3.44744e+06
309	83.2554	3.44976e+06
310	83.5258	3.45158e+06
311	83.7961	3.45412e+06
312	84.0664	3.45635e+06
313	84.3367	3.45882e+06
314	84.607	3.4608e+06
315	84.8773	3.4627e+06
316	85.1476	3.46394e+06
317	85.418	3.46656e+06
318	85.6883	3.46769e+06
319	85.9586	3.47087e+06
320	86.2289	3.47183e+06
321	86.4992	3.47456e+06
322	86.7695	3.47759e+06
323	87.0399	3.47956e+06
324	87.3102	3.48086e+06
325	87.5805	3.48301e+06
326	87.8508	3.48488e+06
327	88.1211	3.48667e+06
328	88.3914	3.48821e+06
329	88.6617	3.49038e+06
330	88.932	3.49166e+06
331	89.2023	3.49391e+06
332	89.4726	3.4951e+06
333	89.7429	3.4971e+06
334	90.0132	3.49842e+06
335	90.2835	3.49894e+06
336	90.5538	3.50133e+06
337	90.8242	3.50295e+06
338	91.0945	3.50456e+06
339	91.3648	3.50638e+06
340	91.6351	3.50789e+06
341	91.9054	3.50924e+06
342	92.1757	3.51129e+06
343	92.446	3.51284e+06
344	92.7163	3.51505e+06
345	92.9866	3.51643e+06
346	93.2569	3.51877e+06
347	93.5273	3.52018e+06
348	93.7976	3.52207e+06
349	94.0679	3.52411e+06
350	94.3382	3.52465e+06
351	94.6085	3.52779e+06
352	94.8788	3.52937e+06
353	95.1491	3.53139e+06
354	95.4194	3.53197e+06
355	95.6898	3.53399e+06
356	95.9601	3.53633e+06
357	96.2304	3.539e+06
358	96.5007	3.53936e+06
359	96.771	3.5408e+06
360	97.0413	3.54205e+06
361	97.3116	3.54487e+06
362	97.5819	3.54534e+06
363	97.8522	3.54717e+06
364	98.1225	3.54868e+06
365	98.3928	3.55029e+06
366	98.6632	3.55204e+06
367	98.9335	3.55181e+06
368	99.2038	3.55356e+06
369	99.4741	3.55479e+06
370	99.7444	3.55688e+06
371	100.015	3.55785e+06
372	100.285	3.55954e+06
373	100.555	3.5598e+06
374	100.826	3.56138e+06
375	101.096	3.56212e+06
376	101.366	3.56442e+06
377	101.637	3.56572e+06
378	101.907	3.56702e+06
379	102.177	3.56813e+06
380	102.448	3.56928e+06
381	102.718	3.56951e+06
382	102.988	3.57125e+06
383	103.258	3.57339e+06
384	103.529	3.57428e+06
385	103.799	3.57612e+06
386	104.069	3.57727e+06
387	104.34	3.57846e+06
388	104.61	3.58089e+06
389	104.88	3.58133e+06
390	105.151	3.58278e+06
391	105.421	3.58288e+06
392	105.691	3.58425e+06
393	105.962	3.58562e+06
394	106.232	3.58518e+06
395	106.502	3.58746e+06
396	106.772	3.58848e+06
397	107.043	3.58887e+06
398	107.313	3.59017e+06
399	107.583	3.59273e+06
400	107.854	3.59364e+06
401	108.124	3.59426e+06
402	108.394	3.59522e+06
403	108.665	3.59665e+06
404	108.935	3.59788e+06
405	109.205	3.59888e+06
406	109.476	3.60083e+06
407	109.746	3.60204e+06
408	110.016	3.60339e+06
409	110.286	3.60402e+06
410	110.557	3.60671e+06
411	110.827	3.6071e+06
412	111.097	3.6074e+06
413	111.368	3.6098e+06
414	111.638	3.6102e+06
415	111.908	3.61041e+06
416	112.179	3.61251e+06
417	112.449	3.61369e+06
418	112.719	3.61401e+06
419	112.99	3.61472e+06
420	113.26	3.61618e+06
421	113.53	3.61644e+06
422	113.8	3.61782e+06
423	114.071	3.61908e+06
424	114.341	3.61967e+06
425	114.611	3.62023e+06
426	114.882	3.62138e+06
427	115.152	3.62222e+06
428	115.422	3.61845e+06
429	115.693	3.61176e+06
430	115.963	3.60217e+06
431	116.233	3.59292e+06
432	116.504	3.58033e+06
433	116.774	3.56711e+06
434	117.044	3.55243e+06
435	117.314	3.53665e+06
436	117.585	3.51955e+06
437	117.855	3.50067e+06
438	118.125	3.48307e+06
439	118.396	3.4634e+06
440	118.666	3.4448e+06
441	118.936	3.42507e+06
442	119.207	3.40427e+06
443	119.477	3.38457e+06
444	119.747	3.36539e+06
445	120.018	3.34482e+06
446	120.288	3.32414e+06
447	120.558	3.30363e+06
448	120.829	3.28406e+06
449	121.099	3.26403e+06
450	121.369	3.24353e+06
451	121.639	3.22292e+06
452	121.91	3.20326e+06
453	122.18	3.18321e+06
454	122.45	3.16303e+06
455	122.721	3.14381e+06
456	122.991	3.125e+06
457	123.261	3.10477e+06
458	123.532	3.08538e+06
459	123.802	3.06691e+06
460	124.072	3.04805e+06
461	124.343	3.02948e+06
462	124.613	3.01079e+06
463	124.883	2.99319e+06
464	125.154	2.97547e+06
465	125.424	2.95789e+06
466	125.694	2.94053e+06
467	125.964	2.92332e+06
468	126.235	2.90628e+06
469	126.505	2.89009e+06
470	126.775	2.87379e+06
471	127.046	2.85706e+06
472	127.316	2.84091e+06
473	127.586	2.82632e+06
474	127.857	2.81065e+06
475	128.127	2.79552e+06
476	128.397	2.78126e+06
477	128.668	2.76592e+06
478	128.938	2.75146e+06
479	129.208	2.73705e+06
480	129.479	2.72298e+06
481	129.749	2.70904e+06
482	130.019	2.69535e+06
483	130.289	2.68139e+06
484	130.56	2.66918e+06
485	130.83	2.65577e+06
486	131.1	2.6437e+06
487	131.371	2.63047e+06
488	131.641	2.61816e+06
489	131.911	2.60581e+06
490	132.182	2.59369e+06
491	132.452	2.58138e+06
492	132.722	2.56998e+06
493	132.993	2.55845e+06
494	133.263	2.548e+06
495	133.533	2.53682e+06
496	133.803	2.52588e+06
497	134.074	2.51629e+06
498	134.344	2.50544e+06
499	134.614	2.49495e+06
500	134.885	2.48576e+06
501	135.155	2.4757e+06
502	135.425	2.46631e+06
503	135.696	2.45684e+06
504	135.966	2.4472e+06
505	136.236	2.43868e+06
506	136.507	2.42873e+06
507	136.777	2.42002e+06
508	137.047	2.41098e+06
509	137.317	2.40264e+06
510	137.588	2.39407e+06
511	137.858	2.38551e+06
512	138.128	2.37821e+06
513	138.399	2.36965e+06
514	138.669	2.36172e+06
515	138.939	2.35432e+06
516	139.21	2.3473e+06
517	139.48	2.33978e+06
518	139.75	2.33287e+06
519	140.021	2.326e+06
520	140.291	2.31895e+06
521	140.561	2.3121e+06
522	140.831	2.30645e+06
523	141.102	2.29992e+06
524	141.372	2.2945e+06
525	141.642	2.28754e+06
526	141.913	2.28171e+06
527	142.183	2.27525e+06
528	142.453	2.27012e+06
529	142.724	2.2642e+06
530	142.994	2.25833e+06
531	143.264	2.25291e+06
532	143.535	2.2476e+06
533	143.805	2.24224e+06
534	144.075	2.23661e+06
535	144.345	2.23137e+06
536	144.616	2.22709e+06
537	144.886	2.22218e+06
538	145.156	2.21713e+06
539	145.427	2.21288e+06
540	145.697	2.20794e+06
541	145.967	2.20371e+06
542	146.238	2.19927e+06
543	146.508	2.19508e+06
544	146.778	2.19114e+06
545	147.049	2.18784e+06
546	147.319	2.18366e+06
547	147.589	2.18026e+06
548	147.86	2.17644e+06
549	148.13	2.17341e+06
550	148.4	2.17026e+06
551	148.67	2.16717e+06
552	148.941	2.16394e+06
553	149.211	2.16082e+06
554	149.481	2.1577e+06
555	149.752	2.15407e+06
556	150.022	2.15115e+06
557	150.292	2.14801e+06
558	150.563	2.14421e+06
559	150.833	2.14038e+06
560	151.103	2.13713e+06
561	151.374	2.13374e+06
562	151.644	2.13062e+06
563	151.914	2.1278e+06
564	152.184	2.12462e+06
565	152.455	2.12102e+06
566	152.725	2.11814e+06
567	152.995	2.11471e+06
568	153.266	2.11211e+06
569	153.536	2.10854e+06
570	153.806	2.10557e+06
571	154.077	2.10217e+06
572	154.347	2.09959e+06
573	154.617	2.09722e+06
574	154.888	2.09421e+06
575	155.158	2.09144e+06
576	155.428	2.08886e+06
577	155.698	2.08563e+06
578	155.969	2.08294e+06
579	156.239	2.08021e+06
580	156.509	2.07694e+06
581	156.78	2.07408e+06
582	157.05	2.07184e+06
583	157.32	2.06898e+06
584	157.591	2.06638e+06
585	157.861	2.06369e+06
586	158.131	2.06114e+06
587	158.402	2.05886e+06
588	158.672	2.05626e+06
589	158.942	2.05375e+06
590	159.212	2.05149e+06
591	159.483	2.04856e+06
592	159.753	2.04646e+06
593	160.023	2.04399e+06
594	160.294	2.04202e+06
595	160.564	2.0395e+06
596	160.834	2.03747e+06
597	161.105	2.03519e+06
598	161.375	2.03331e+06
599	161.645	2.03123e+06
600	161.916	2.0294e+06
601	162.186	2.02713e+06
602	162.456	2.02527e+06
603	162.726	2.02336e+06
604	162.997	2.02201e+06
605	163.267	2.02022e+06
606	163.537	2.01859e+06
607	163.808	2.01646e+06
608	164.078	2.0149e+06
609	164.348	2.01274e+06
610	164.619	2.01137e+06
611	164.889	2.00992e+06
612	165.159	2.00816e+06
613	165.43	2.0065e+06
614	165.7	2.00467e+06
615	165.97	2.00316e+06
616	166.241	2.00199e+06
617	166.511	2.0001e+06
618	166.781	1.99873e+06
619	167.051	1.9964e+06
620	167.322	1.99531e+06
621	167.592	1.99321e+06
622	167.862	1.99165e+06
623	168.133	1.98955e+06
624	168.403	1.98798e+06
625	168.673	1.98666e+06
626	168.944	1.98488e+06
627	169.214	1.98324e+06
628	169.484	1.98181e+06
629	169.755	1.98048e+06
630	170.025	1.9789e+06
631	170.295	1.9776e+06
632	170.565	1.97574e+06
633	170.836	1.9742e+06
634	171.106	1.97284e+06
635	171.376	1.97123e+06
636	171.647	1.96937e+06
637	171.917	1.96815e+06
638	172.187	1.96638e+06
639	172.458	1.96482e+06
640	172.728	1.96377e+06
641	172.998	1.96239e+06
642	173.269	1.96067e+06
643	173.539	1.95924e+06
644	173.809	1.95769e+06
645	174.079	1.95664e+06
646	174.35	1.9551e+06
647	174.62	1.95406e+06
648	174.89	1.95324e+06
649	175.161	1.95231e+06
650	175.431	1.95096e+06
651	175.701	1.94984e+06
652	175.972	1.94899e+06
653	176.242	1.94787e+06
654	176.512	1.94648e+06
655	176.783	1.94555e+06
656	177.053	1.94455e+06
657	177.323	1.94318e+06
658	177.594	1.94177e+06
659	177.864	1.94086e+06
660	178.134	1.93982e+06
661	178.404	1.93855e+06
662	178.675	1.93727e+06
663	178.945	1.93594e+06
664	179.215	1.93503e+06
665	179.486	1.93347e+06
666	179.756	1.93239e+06
667	180.026	1.93193e+06
668	180.297	1.93103e+06
669	180.567	1.93012e+06
670	180.837	1.92864e+06
671	181.108	1.92717e+06
672	181.378	1.92623e+06
673	181.648	1.92558e+06
674	181.918	1.92424e+06
675	182.189	1.9235e+06
676	182.459	1.92212e+06
677	182.729	1.92168e+06
678	183	1.92058e+06
679	183.27	1.91975e+06
680	183.54	1.91852e+06
681	183.811	1.91763e+06
682	184.081	1.91674e+06
683	184.351	1.91624e+06
684	184.622	1.91546e+06
685	184.892	1.91449e+06
686	185.162	1.91366e+06
687	185.433	1.91275e+06
688	185.703	1.91178e+06
689	185.973	1.91104e+06
690	186.243	1.91e+06
691	186.514	1.90924e+06
692	186.784	1.90805e+06
693	187.054	1.9071e+06
694	187.325	1.90586e+06
695	187.595	1.90526e+06
696	187.865	1.90391e+06
697	188.136	1.90332e+06
698	188.406	1.90209e+06
699	188.676	1.90125e+06
700	188.947	1.90001e+06
701	189.217	1.89957e+06
702	189.487	1.89821e+06
703	189.757	1.89756e+06
704	190.028	1.89667e+06
705	190.298	1.89656e+06
706	190.568	1.89531e+06
707	190.839	1.89457e+06
708	191.109	1.89407e+06
709	191.379	1.89318e+06
710	191.65	1.89249e+06
711	191.92	1.89212e+06
712	192.19	1.89162e+06
713	192.461	1.89084e+06
714	192.731	1.89015e+06
715	193.001	1.8893e+06
716	193.272	1.88885e+06
717	193.542	1.88818e+06
718	193.812	1.88796e+06
719	194.083	1.88692e+06
720	194.353	1.8864e+06
721	194.623	1.8859e+06
722	194.893	1.88575e+06
723	195.164	1.88486e+06
724	195.434	1.88412e+06
725	195.704	1.88354e+06
726	195.975	1.88269e+06
727	196.245	1.88189e+06
728	196.515	1.88178e+06
729	196.786	1.88098e+06
730	197.056	1.87994e+06
731	197.326	1.87859e+06
732	197.597	1.8782e+06
733	197.867	1.87753e+06
734	198.137	1.87704e+06
735	198.407	1.87645e+06
736	198.678	1.87628e+06
737	198.948	1.87536e+06
738	199.218	1.87497e+06
739	199.489	1.87474e+06
740	199.759	1.874e+06
741	200.029	1.87322e+06
742	200.3	1.8722e+06
743	200.57	1.87188e+06
744	200.84	1.87149e+06
745	201.111	1.87036e+06
746	201.381	1.87006e+06
747	201.651	1.86982e+06
748	201.922	1.86899e+06
749	202.192	1.86817e+06
750	202.462	1.86785e+06
751	202.732	1.86737e+06
752	203.003	1.86709e+06
753	203.273	1.86667e+06
754	203.543	1.86657e+06
755	203.814	1.86581e+06
756	204.084	1.86583e+06
757	204.354	1.86526e+06
758	204.625	1.86529e+06
759	204.895	1.867e+06
760	205.165	1.87032e+06
761	205.436	1.8743e+06
762	205.706	1.87961e+06
763	205.976	1.88479e+06
764	206.247	1.89119e+06
765	206.517	1.89724e+06
766	206.787	1.90489e+06
767	207.057	1.91284e+06
768	207.328	1.92066e+06
769	207.598	1.92968e+06
770	207.868	1.93846e+06
771	208.139	1.94797e+06
772	208.409	1.95799e+06
773	208.679	1.96768e+06
774	208.95	1.97823e+06
775	209.22	1.98898e+06
776	209.49	1.99982e+06
777	209.761	2.01059e+06
778	210.031	2.02279e+06
779	210.301	2.03394e+06
780	210.571	2.04625e+06
781	210.842	2.05806e+06
782	211.112	2.07019e+06
783	211.382	2.08274e+06
784	211.653	2.09595e+06
785	211.923	2.10854e+06
786	212.193	2.12115e+06
787	212.464	2.1339e+06
788	212.734	2.14733e+06
789	213.004	2.16056e+06
790	213.275	2.17306e+06
791	213.545	2.1865e+06
792	213.815	2.19946e+06
793	214.085	2.2129e+06
794	214.356	2.22621e+06
795	214.626	2.23936e+06
796	214.896	2.2523e+06
797	215.167	2.26585e+06
798	215.437	2.2797e+06
799	215.707	2.29307e+06
800	215.978	2.30579e+06
801	216.248	2.31945e+06
802	216.518	2.33272e+06
803	216.789	2.34581e+06
804	217.059	2.35944e+06
805	217.329	2.37299e+06
806	217.6	2.38623e+06
807	217.87	2.39926e+06
808	218.14	2.41263e+06
809	218.41	2.42635e+06
810	218.681	2.43894e+06
811	218.951	2.45259e+06
812	219.221	2.46504e+06
813	219.492	2.47837e+06
814	219.762	2.49172e+06
815	220.032	2.50477e+06
816	220.303	2.51807e+06
817	220.573	2.53123e+06
818	220.843	2.54387e+06
819	221.114	2.55691e+06
820	221.384	2.56966e+06
821	221.654	2.58238e+06
822	221.925	2.59541e+06
823	222.195	2.60772e+06
824	222.465	2.61973e+06
825	222.735	2.63223e+06
826	223.006	2.64387e+06
827	223.276	2.65579e+06
828	223.546	2.66795e+06
829	223.817	2.68007e+06
830	224.087	2.69233e+06
831	224.357	2.7036e+06
832	224.628	2.71592e+06
833	224.898	2.72771e+06
834	225.168	2.73945e+06
835	225.439	2.74996e+06
836	225.709	2.76119e+06
837	225.979	2.77223e+06
838	226.249	2.78408e+06
839	226.52	2.79557e+06
840	226.79	2.80552e+06
841	227.06	2.81666e+06
842	227.331	2.82819e+06
843	227.601	2.8376e+06
844	227.871	2.84865e+06
845	228.142	2.85929e+06
846	228.412	2.86932e+06
847	228.682	2.87864e+06
848	228.953	2.8897e+06
849	229.223	2.89926e+06
850	229.493	2.90903e+06
851	229.764	2.91889e+06
852	230.034	2.92886e+06
853	230.304	2.93788e+06
854	230.574	2.94794e+06
855	230.845	2.95711e+06
856	231.115	2.96634e+06
857	231.385	2.97534e+06
858	231.656	2.98537e+06
859	231.926	2.99441e+06
860	232.196	3.00381e+06
861	232.467	3.01155e+06
862	232.737	3.02074e+06
863	233.007	3.02874e+06
864	233.278	3.03819e+06
865	233.548	3.04584e+06
866	233.818	3.0546e+06
867	234.088	3.0635e+06
868	234.359	3.072e+06
869	234.629	3.07941e+06
870	234.899	3.08756e+06
871	235.17	3.09506e+06
872	235.44	3.10252e+06
873	235.71	3.11091e+06
874	235.981	3.11825e+06
875	236.251	3.12478e+06
876	236.521	3.13254e+06
877	236.792	3.14084e+06
878	237.062	3.1478e+06
879	237.332	3.154e+06
880	237.603	3.16141e+06
881	237.873	3.16815e+06
882	238.143	3.175e+06
883	238.413	3.18115e+06
884	238.684	3.18839e+06
885	238.954	3.19528e+06
886	239.224	3.2025e+06
887	239.495	3.20898e+06
888	239.765	3.21588e+06
889	240.035	3.22221e+06
890	240.306	3.22788e+06
891	240.576	3.23458e+06
892	240.846	3.24069e+06
893	241.117	3.24733e+06
894	241.387	3.25251e+06
895	241.657	3.2589e+06
896	241.927	3.26516e+06
897	242.198	3.27076e+06
898	242.468	3.27589e+06
899	242.738	3.28203e+06
900	243.009	3.2879e+06
901	243.279	3.29314e+06
902	243.549	3.29798e+06
903	243.82	3.30279e+06
904	244.09	3.30812e+06
905	244.36	3.31371e+06
906	244.631	3.31816e+06
907	244.901	3.32318e+06
908	245.171	3.32767e+06
909	245.441	3.33402e+06
910	245.712	3.33946e+06
911	245.982	3.34443e+06
912	246.252	3.3495e+06
913	246.523	3.35312e+06
914	246.793	3.35775e+06
915	247.063	3.36309e+06
916	247.334	3.36681e+06
917	247.604	3.37137e+06
918	247.874	3.37501e+06
919	248.145	3.37861e+06
920	248.415	3.38324e+06
921	248.685	3.38682e+06
922	248.956	3.39139e+06
923	249.226	3.39584e+06
924	249.496	3.39957e+06
925	249.766	3.40373e+06
926	250.037	3.40832e+06
927	250.307	3.41201e+06
928	250.577	3.4148e+06
929	250.848	3.41873e+06
930	251.118	3.42293e+06
931	251.388	3.42735e+06
932	251.659	3.43004e+06
933	251.929	3.43335e+06
934	252.199	3.43615e+06
935	252.47	3.43906e+06
936	252.74	3.44296e+06
937	253.01	3.4471e+06
938	253.281	3.44959e+06
939	253.551	3.45262e+06
940	253.821	3.45666e+06
941	254.091	3.45975e+06
942	254.362	3.46383e+06
943	254.632	3.46623e+06
944	254.902	3.47011e+06
945	255.173	3.47319e+06
946	255.443	3.47644e+06
947	255.713	3.47935e+06
948	255.984	3.48284e+06
949	256.254	3.48592e+06
950	256.524	3.48875e+06
951	256.795	3.49149e+06
952	257.065	3.49476e+06
953	257.335	3.49671e+06
954	257.605	3.49849e+06
955	257.876	3.50247e+06
956	258.146	3.5052e+06
957	258.416	3.50885e+06
958	258.687	3.51134e+06
959	258.957	3.51452e+06
960	259.227	3.51635e+06
961	259.498	3.51858e+06
962	259.768	3.52092e+06
963	260.038	3.52309e+06
964	260.309	3.52618e+06
965	260.579	3.52866e+06
966	260.849	3.53215e+06
967	261.12	3.53295e+06
968	261.39	3.53618e+06
969	261.66	3.5372e+06
970	261.93	3.53973e+06
971	262.201	3.54294e+06
972	262.471	3.54381e+06
973	262.741	3.54591e+06
974	263.012	3.5497e+06
975	263.282	3.55077e+06
976	263.552	3.55347e+06
977	263.823	3.55549e+06
978	264.093	3.55803e+06
979	264.363	3.56011e+06
980	264.634	3.56158e+06
981	264.904	3.56314e+06
982	265.174	3.56561e+06
983	265.444	3.56789e+06
984	265.715	3.5704e+06
985	265.985	3.57198e+06
986	266.255	3.57426e+06
987	266.526	3.57621e+06
988	266.796	3.57918e+06
989	267.066	3.58132e+06
990	267.337	3.5833e+06
991	267.607	3.5851e+06
992	267.877	3.58702e+06
993	268.148	3.58982e+06
994	268.418	3.59077e+06
995	268.688	3.59294e+06
996	268.959	3.59353e+06
997	269.229	3.59708e+06
998	269.499	3.59854e+06
999	269.769	3.60207e+06
1000	270.04	3.60328e+06
1001	270.31	3.60473e+06
1002	270.58	3.60632e+06
1003	270.851	3.6084e+06
1004	271.121	3.60903e+06
1005	271.391	3.61104e+06
1006	271.662	3.6128e+06
1007	271.932	3.61433e+06
1008	272.202	3.61672e+06
1009	272.473	3.61744e+06
1010	272.743	3.61926e+06
1011	273.013	3.6206e+06
1012	273.283	3.62383e+06
1013	273.554	3.62437e+06
1014	273.824	3.62502e+06
1015	274.094	3.62684e+06
1016	274.365	3.62892e+06
1017	274.635	3.62977e+06
1018	274.905	3.632e+06
1019	275.176	3.63224e+06
1020	275.446	3.63391e+06
1021	275.716	3.63493e+06
1022	275.987	3.63818e+06
1023	276.257	3.63989e+06
1024	276.527	3.64115e+06
1025	276.798	3.64258e+06
1026	277.068	3.64474e+06
1027	277.338	3.64609e+06
1028	277.608	3.64713e+06
1029	277.879	3.64888e+06
1030	278.149	3.64962e+06
1031	278.419	3.65179e+06
1032	278.69	3.65283e+06
1033	278.96	3.65389e+06
1034	279.23	3.65575e+06
1035	279.501	3.65682e+06
1036	279.771	3.65909e+06
1037	280.041	3.66003e+06
1038	280.312	3.66063e+06
1039	280.582	3.66297e+06
1040	280.852	3.66393e+06
1041	281.122	3.66581e+06
1042	281.393	3.66577e+06
1043	281.663	3.66754e+06
1044	281.933	3.66884e+06
1045	282.204	3.67038e+06
1046	282.474	3.67153e+06
1047	282.744	3.67359e+06
1048	283.015	3.6734e+06
1049	283.285	3.67364e+06
1050	283.555	3.675e+06
1051	283.826	3.67613e+06
1052	284.096	3.6773e+06
1053	284.366	3.67777e+06
1054	284.637	3.67992e+06
1055	284.907	3.68094e+06
1056	285.177	3.68113e+06
1057	285.447	3.68209e+06
1058	285.718	3.68482e+06
1059	285.988	3.6854e+06
1060	286.258	3.68718e+06
1061	286.529	3.68811e+06
1062	286.799	3.6895e+06
1063	287.069	3.68948e+06
1064	287.34	3.69137e+06
1065	287.61	3.69232e+06
1066	287.88	3.69429e+06
1067	288.151	3.69717e+06
1068	288.421	3.69752e+06
1069	288.691	3.69904e+06
1070	288.961	3.70055e+06
1071	289.232	3.70147e+06
1072	289.502	3.70227e+06
1073	289.772	3.70413e+06
1074	290.043	3.70441e+06
1075	290.313	3.70405e+06
1076	290.583	3.70482e+06
1077	290.854	3.70704e+06
1078	291.124	3.70764e+06
1079	291.394	3.7091e+06
1080	291.665	3.71111e+06
1081	291.935	3.71163e+06
1082	292.205	3.71291e+06
1083	292.476	3.71458e+06
1084	292.746	3.71493e+06
1085	293.016	3.71657e+06
1086	293.286	3.71809e+06
1087	293.557	3.71885e+06
1088	293.827	3.71959e+06
1089	294.097	3.71941e+06
1090	294.368	3.72165e+06
1091	294.638	3.72292e+06
1092	294.908	3.7242e+06
1093	295.179	3.72045e+06
1094	295.449	3.71263e+06
1095	295.719	3.70318e+06
1096	295.99	3.69091e+06
1097	296.26	3.67856e+06
1098	296.53	3.66382e+06
1099	296.8	3.64591e+06
1100	297.071	3.63003e+06
1101	297.341	3.60941e+06
1102	297.611	3.59168e+06
1103	297.882	3.57239e+06
1104	298.152	3.55321e+06
1105	298.422	3.53084e+06
1106	298.693	3.50954e+06
1107	298.963	3.48795e+06
1108	299.233	3.46749e+06
1109	299.504	3.44647e+06
1110	299.774	3.42479e+06
1111	300.044	3.40136e+06
1112	300.315	3.38066e+06
1113	300.585	3.35786e+06
1114	300.855	3.33656e+06
1115	301.125	3.31432e+06
1116	301.396	3.29206e+06
1117	301.666	3.27013e+06
1118	301.936	3.24888e+06
1119	302.207	3.22769e+06
1120	302.477	3.20716e+06
1121	302.747	3.1859e+06
1122	303.018	3.16442e+06
1123	303.288	3.14476e+06
1124	303.558	3.12499e+06
1125	303.829	3.10497e+06
1126	304.099	3.08479e+06
1127	304.369	3.06444e+06
1128	304.639	3.04602e+06
1129	304.91	3.02798e+06
1130	305.18	3.0088e+06
1131	305.45	2.99055e+06
1132	305.721	2.97191e+06
1133	305.991	2.95431e+06
1134	306.261	2.93658e+06
1135	306.532	2.91935e+06
1136	306.802	2.9032e+06
1137	307.072	2.88656e+06
1138	307.343	2.86915e+06
1139	307.613	2.85342e+06
1140	307.883	2.83779e+06
1141	308.154	2.8213e+06
1142	308.424	2.80576e+06
1143	308.694	2.79006e+06
1144	308.964	2.77574e+06
1145	309.235	2.76134e+06
1146	309.505	2.74689e+06
1147	309.775	2.73289e+06
1148	310.046	2.71865e+06
1149	310.316	2.70534e+06
1150	310.586	2.69175e+06
1151	310.857	2.67838e+06
1152	311.127	2.66574e+06
1153	311.397	2.65247e+06
1154	311.668	2.63938e+06
1155	311.938	2.62737e+06
1156	312.208	2.61565e+06
1157	312.478	2.60325e+06
1158	312.749	2.59157e+06
1159	313.019	2.58008e+06
1160	313.289	2.56938e+06
1161	313.56	2.55917e+06
1162	313.83	2.54779e+06
1163	314.1	2.53793e+06
1164	314.371	2.52717e+06
1165	314.641	2.51746e+06
1166	314.911	2.5076e+06
1167	315.182	2.49709e+06
1168	315.452	2.48868e+06
1169	315.722	2.4798e+06
1170	315.992	2.47098e+06
1171	316.263	2.46198e+06
1172	316.533	2.45329e+06
1173	316.803	2.44514e+06
1174	317.074	2.43675e+06
1175	317.344	2.42823e+06
1176	317.614	2.41967e+06
1177	317.885	2.41215e+06
1178	318.155	2.40498e+06
1179	318.425	2.39756e+06
1180	318.696	2.38969e+06
1181	318.966	2.3828e+06
1182	319.236	2.37624e+06
1183	319.506	2.37012e+06
1184	319.777	2.36321e+06
1185	320.047	2.35803e+06
1186	320.317	2.35159e+06
1187	320.588	2.346e+06
1188	320.858	2.33935e+06
1189	321.128	2.3338e+06
1190	321.399	2.3281e+06
1191	321.669	2.3224e+06
1192	321.939	2.31538e+06
1193	322.21	2.31082e+06
1194	322.48	2.30499e+06
1195	322.75	2.29912e+06
1196	323.021	2.29402e+06
1197	323.291	2.28898e+06
1198	323.561	2.28325e+06
1199	323.831	2.27874e+06
1200	324.102	2.27294e+06
1201	324.372	2.26845e+06
1202	324.642	2.26308e+06
1203	324.913	2.25824e+06
1204	325.183	2.2536e+06
1205	325.453	2.24816e+06
1206	325.724	2.24314e+06
1207	325.994	2.23863e+06
1208	326.264	2.23485e+06
1209	326.535	2.22898e+06
1210	326.805	2.22567e+06
1211	327.075	2.22079e+06
1212	327.345	2.21619e+06
1213	327.616	2.21151e+06
1214	327.886	2.20754e+06
1215	328.156	2.20263e+06
1216	328.427	2.19831e+06
1217	328.697	2.19435e+06
1218	328.967	2.1901e+06
1219	329.238	2.18617e+06
1220	329.508	2.18167e+06
1221	329.778	2.17742e+06
1222	330.049	2.1731e+06
1223	330.319	2.16951e+06
1224	330.589	2.1656e+06
1225	330.859	2.16203e+06
1226	331.13	2.15811e+06
1227	331.4	2.15442e+06
1228	331.67	2.15074e+06
1229	331.941	2.14694e+06
1230	332.211	2.14255e+06
1231	332.481	2.13854e+06
1232	332.752	2.13446e+06
1233	333.022	2.13158e+06
1234	333.292	2.12698e+06
1235	333.563	2.12356e+06
1236	333.833	2.11976e+06
1237	334.103	2.11614e+06
1238	334.374	2.11287e+06
1239	334.644	2.10984e+06
1240	334.914	2.10626e+06
1241	335.184	2.10294e+06
1242	335.455	2.10002e+06
1243	335.725	2.09614e+06
1244	335.995	2.09352e+06
1245	336.266	2.09003e+06
1246	336.536	2.08701e+06
1247	336.806	2.08389e+06
1248	337.077	2.08092e+06
1249	337.347	2.07804e+06
1250	337.617	2.07574e+06
1251	337.888	2.0728e+06
1252	338.158	2.07026e+06
1253	338.428	2.06747e+06
1254	338.698	2.06502e+06
1255	338.969	2.06157e+06
1256	339.239	2.05929e+06
1257	339.509	2.05667e+06
1258	339.78	2.0539e+06
1259	340.05	2.05129e+06
1260	340.32	2.04895e+06
1261	340.591	2.04598e+06
1262	340.861	2.04351e+06
1263	341.131	2.04104e+06
1264	341.402	2.03782e+06
1265	341.672	2.03558e+06
1266	341.942	2.03291e+06
1267	342.213	2.03032e+06
1268	342.483	2.02812e+06
1269	342.753	2.02537e+06
1270	343.023	2.02316e+06
1271	343.294	2.02128e+06
1272	343.564	2.01863e+06
1273	343.834	2.01688e+06
1274	344.105	2.01417e+06
1275	344.375	2.01224e+06
1276	344.645	2.01022e+06
1277	344.916	2.00777e+06
1278	345.186	2.00535e+06
1279	345.456	2.00307e+06
1280	345.727	2.00053e+06
1281	345.997	1.99828e+06
1282	346.267	1.99613e+06
1283	346.538	1.99405e+06
1284	346.808	1.99148e+06
1285	347.078	1.98963e+06
1286	347.348	1.98757e+06
1287	347.619	1.98591e+06
1288	347.889	1.98397e+06
1289	348.159	1.98174e+06
1290	348.43	1.98025e+06
1291	348.7	1.97775e+06
1292	348.97	1.97619e+06
1293	349.241	1.97364e+06
1294	349.511	1.9721e+06
1295	349.781	1.96943e+06
1296	350.052	1.9677e+06
1297	350.322	1.96637e+06
1298	350.592	1.96447e+06
1299	350.862	1.96302e+06
1300	351.133	1.96102e+06
1301	351.403	1.95925e+06
1302	351.673	1.9579e+06
1303	351.944	1.95628e+06
1304	352.214	1.95394e+06
1305	352.484	1.95242e+06
1306	352.755	1.9512e+06
1307	353.025	1.94999e+06
1308	353.295	1.94813e+06
1309	353.566	1.94687e+06
1310	353.836	1.94479e+06
1311	354.106	1.94384e+06
1312	354.377	1.94188e+06
1313	354.647	1.94028e+06
1314	354.917	1.93894e+06
1315	355.187	1.93794e+06
1316	355.458	1.93594e+06
1317	355.728	1.93508e+06
1318	355.998	1.93335e+06
1319	356.269	1.93241e+06
1320	356.539	1.93105e+06
1321	356.809	1.92999e+06
1322	357.08	1.92892e+06
1323	357.35	1.92741e+06
1324	357.62	1.9261e+06
1325	357.891	1.92454e+06
1326	358.161	1.9234e+06
1327	358.431	1.9222e+06
1328	358.702	1.92086e+06
1329	358.972	1.91956e+06
1330	359.242	1.91863e+06
1331	359.512	1.91718e+06
1332	359.783	1.91644e+06
1333	360.053	1.9151e+06
1334	360.323	1.91423e+06
1335	360.594	1.91291e+06
1336	360.864	1.91208e+06
1337	361.134	1.91056e+06
1338	361.405	1.90942e+06
1339	361.675	1.90825e+06
1340	361.945	1.90682e+06
1341	362.215	1.90603e+06
1342	362.486	1.90471e+06
1343	362.756	1.90367e+06
1344	363.026	1.90239e+06
1345	363.297	1.90092e+06
1346	363.567	1.89981e+06
1347	363.837	1.89834e+06
1348	364.108	1.89715e+06
1349	364.378	1.89598e+06
1350	364.648	1.89466e+06
1351	364.919	1.89325e+06
1352	365.189	1.89236e+06
1353	365.459	1.8916e+06
1354	365.729	1.89008e+06
1355	366	1.88965e+06
1356	366.27	1.88774e+06
1357	366.54	1.88688e+06
1358	366.811	1.88607e+06
1359	367.081	1.88486e+06
1360	367.351	1.88386e+06
1361	367.622	1.88317e+06
1362	367.892	1.88256e+06
1363	368.162	1.88159e+06
1364	368.433	1.88085e+06
1365	368.703	1.88005e+06
1366	368.973	1.87937e+06
1367	369.244	1.87892e+06
1368	369.514	1.87816e+06
1369	369.784	1.87712e+06
1370	370.054	1.87597e+06
1371	370.325	1.87534e+06
1372	370.595	1.87463e+06
1373	370.865	1.87365e+06
1374	371.136	1.87315e+06
1375	371.406	1.8724e+06
1376	371.676	1.87144e+06
1377	371.947	1.8707e+06
1378	372.217	1.87034e+06
1379	372.487	1.86962e+06
1380	372.758	1.86921e+06
1381	373.028	1.86852e+06
1382	373.298	1.86758e+06
1383	373.568	1.86683e+06
1384	373.839	1.86587e+06
1385	374.109	1.86572e+06
1386	374.379	1.86488e+06
1387	374.65	1.8644e+06
1388	374.92	1.8629e+06
1389	375.19	1.86189e+06
1390	375.461	1.86087e+06
1391	375.731	1.86026e+06
1392	376.001	1.85956e+06
1393	376.272	1.85852e+06
1394	376.542	1.85764e+06
1395	376.812	1.85655e+06
1396	377.082	1.85614e+06
1397	377.353	1.85525e+06
1398	377.623	1.85447e+06
1399	377.893	1.85406e+06
1400	378.164	1.85296e+06
1401	378.434	1.8517e+06
1402	378.704	1.85124e+06
1403	378.975	1.85096e+06
1404	379.245	1.84938e+06
1405	379.515	1.84897e+06
1406	379.786	1.84778e+06
1407	380.056	1.84717e+06
1408	380.326	1.84656e+06
1409	380.597	1.846e+06
1410	380.867	1.84546e+06
1411	381.137	1.84468e+06
1412	381.407	1.84407e+06
1413	381.678	1.84344e+06
1414	381.948	1.84259e+06
1415	382.218	1.84142e+06
1416	382.489	1.84147e+06
1417	382.759	1.84043e+06
1418	383.029	1.83991e+06
1419	383.3	1.83949e+06
1420	383.57	1.83917e+06
1421	383.84	1.83861e+06
1422	384.111	1.83861e+06
1423	384.381	1.83819e+06
1424	384.651	1.84066e+06
1425	384.921	1.84314e+06
1426	385.192	1.84689e+06
1427	385.462	1.85163e+06
1428	385.732	1.85718e+06
1429	386.003	1.86303e+06
1430	386.273	1.87006e+06
1431	386.543	1.87773e+06
1432	386.814	1.88521e+06
1433	387.084	1.89414e+06
1434	387.354	1.90294e+06
1435	387.625	1.91251e+06
1436	387.895	1.92138e+06
1437	388.165	1.93161e+06
1438	388.436	1.94206e+06
1439	388.706	1.95248e+06
1440	388.976	1.96338e+06
1441	389.246	1.97528e+06
1442	389.517	1.98677e+06
1443	389.787	1.99923e+06
1444	390.057	2.01059e+06
1445	390.328	2.02273e+06
1446	390.598	2.03469e+06
1447	390.868	2.04761e+06
1448	391.139	2.06003e+06
1449	391.409	2.07282e+06
1450	391.679	2.08582e+06
1451	391.95	2.09891e+06
1452	392.22	2.1122e+06
1453	392.49	2.12609e+06
1454	392.76	2.14018e+06
1455	393.031	2.15358e+06
1456	393.301	2.16728e+06
1457	393.571	2.18061e+06
1458	393.842	2.19491e+06
1459	394.112	2.20859e+06
1460	394.382	2.22289e+06
1461	394.653	2.23698e+06
1462	394.923	2.25104e+06
1463	395.193	2.26505e+06
1464	395.464	2.27877e+06
1465	395.734	2.29279e+06
1466	396.004	2.30668e+06
1467	396.275	2.32079e+06
1468	396.545	2.33525e+06
1469	396.815	2.34945e+06
1470	397.085	2.36353e+06
1471	397.356	2.3779e+06
1472	397.626	2.39292e+06
1473	397.896	2.40756e+06
1474	398.167	2.4214e+06
1475	398.437	2.43526e+06
1476	398.707	2.44945e+06
1477	398.978	2.46397e+06
1478	399.248	2.47787e+06
1479	399.518	2.49185e+06
1480	399.789	2.50515e+06
1481	400.059	2.51937e+06
1482	400.329	2.53298e+06
1483	400.599	2.54634e+06
1484	400.87	2.55917e+06
1485	401.14	2.57345e+06
1486	401.41	2.58607e+06
1487	401.681	2.59987e+06
1488	401.951	2.6122e+06
1489	402.221	2.62551e+06
1490	402.492	2.63791e+06
1491	402.762	2.6518e+06
1492	403.032	2.66492e+06
1493	403.303	2.67766e+06
1494	403.573	2.68965e+06
1495	403.843	2.70224e+06
1496	404.114	2.71429e+06
1497	404.384	2.72656e+06
1498	404.654	2.73913e+06
1499	404.924	2.7507e+06
1500	405.195	2.76277e+06
1501	405.465	2.77493e+06
1502	405.735	2.78636e+06
1503	406.006	2.79851e+06
1504	406.276	2.81063e+06
1505	406.546	2.82129e+06
1506	406.817	2.83254e+06
1507	407.087	2.8442e+06
1508	407.357	2.85509e+06
1509	407.628	2.86701e+06
1510	407.898	2.87763e+06
1511	408.168	2.88964e+06
1512	408.438	2.90084e+06
1513	408.709	2.91083e+06
1514	408.979	2.92059e+06
1515	409.249	2.93138e+06
1516	409.52	2.94176e+06
1517	409.79	2.9531e+06
1518	410.06	2.96382e+06
1519	410.331	2.97379e+06
1520	410.601	2.98389e+06
1521	410.871	2.99434e+06
1522	411.142	3.00297e+06
1523	411.412	3.01257e+06
1524	411.682	3.02191e+06
1525	411.953	3.03184e+06
1526	412.223	3.04138e+06
1527	412.493	3.04989e+06
1528	412.763	3.0593e+06
1529	413.034	3.06864e+06
1530	413.304	3.07677e+06
1531	413.574	3.08592e+06
1532	413.845	3.09571e+06
1533	414.115	3.10415e+06
1534	414.385	3.11229e+06
1535	414.656	3.12081e+06
1536	414.926	3.13005e+06
1537	415.196	3.13722e+06
1538	415.467	3.14578e+06
1539	415.737	3.15373e+06
1540	416.007	3.16282e+06
1541	416.278	3.16943e+06
1542	416.548	3.17768e+06
1543	416.818	3.18616e+06
1544	417.088	3.19431e+06
1545	417.359	3.20189e+06
1546	417.629	3.20859e+06
1547	417.899	3.216e+06
1548	418.17	3.22286e+06
1549	418.44	3.22983e+06
1550	418.71	3.23729e+06
1551	418.981	3.24366e+06
1552	419.251	3.25123e+06
1553	419.521	3.25808e+06
1554	419.792	3.26475e+06
1555	420.062	3.27021e+06
1556	420.332	3.27767e+06
1557	420.603	3.28372e+06
1558	420.873	3.28978e+06
1559	421.143	3.296e+06
1560	421.413	3.30249e+06
1561	421.684	3.30756e+06
1562	421.954	3.31449e+06
1563	422.224	3.31959e+06
1564	422.495	3.32672e+06
1565	422.765	3.33155e+06
1566	423.035	3.3369e+06
1567	423.306	3.3423e+06
1568	423.576	3.34919e+06
1569	423.846	3.35426e+06
1570	424.117	3.35995e+06
1571	424.387	3.36437e+06
1572	424.657	3.37044e+06
1573	424.927	3.37575e+06
1574	425.198	3.38108e+06
1575	425.468	3.38504e+06
1576	425.738	3.3912e+06
1577	426.009	3.39519e+06
1578	426.279	3.40074e+06
1579	426.549	3.40442e+06
1580	426.82	3.4119e+06
1581	427.09	3.41602e+06
1582	427.36	3.42148e+06
1583	427.631	3.42559e+06
1584	427.901	3.43032e+06
1585	428.171	3.43465e+06
1586	428.442	3.44044e+06
1587	428.712	3.44454e+06
1588	428.982	3.44876e+06
1589	429.252	3.45286e+06
1590	429.523	3.45819e+06
1591	429.793	3.46316e+06
1592	430.063	3.46844e+06
1593	430.334	3.47128e+06
1594	430.604	3.47564e+06
1595	430.874	3.47937e+06
1596	431.145	3.48412e+06
1597	431.415	3.48743e+06
1598	431.685	3.49168e+06
1599	431.956	3.4956e+06
1600	432.226	3.49862e+06
1601	432.496	3.50343e+06
1602	432.766	3.50737e+06
1603	433.037	3.5121e+06
1604	433.307	3.5139e+06
1605	433.577	3.51929e+06
1606	433.848	3.52309e+06
1607	434.118	3.52612e+06
1608	434.388	3.52818e+06
1609	434.659	3.53091e+06
1610	434.929	3.53446e+06
1611	435.199	3.53817e+06
1612	435.47	3.54175e+06
1613	435.74	3.5447e+06
1614	436.01	3.54806e+06
1615	436.281	3.55074e+06
1616	436.551	3.55393e+06
1617	436.821	3.55742e+06
1618	437.091	3.5603e+06
1619	437.362	3.56409e+06
1620	437.632	3.5663e+06
1621	437.902	3.56828e+06
1622	438.173	3.57097e+06
1623	438.443	3.57482e+06
1624	438.713	3.57653e+06
1625	438.984	3.5792e+06
1626	439.254	3.58172e+06
1627	439.524	3.58458e+06
1628	439.795	3.58844e+06
1629	440.065	3.59023e+06
1630	440.335	3.59264e+06
1631	440.605	3.59582e+06
1632	440.876	3.59908e+06
1633	441.146	3.60181e+06
1634	441.416	3.60345e+06
1635	441.687	3.60532e+06
1636	441.957	3.60779e+06
1637	442.227	3.61046e+06
1638	442.498	3.61269e+06
1639	442.768	3.6152e+06
1640	443.038	3.61698e+06
1641	443.309	3.62004e+06
1642	443.579	3.62079e+06
1643	443.849	3.6237e+06
1644	444.12	3.62604e+06
1645	444.39	3.62769e+06
1646	444.66	3.62977e+06
1647	444.93	3.63024e+06
1648	445.201	3.63267e+06
1649	445.471	3.6338e+06
1650	445.741	3.63709e+06
1651	446.012	3.63872e+06
1652	446.282	3.64149e+06
1653	446.552	3.64212e+06
1654	446.823	3.6449e+06
1655	447.093	3.64786e+06
1656	447.363	3.64828e+06
1657	447.634	3.65036e+06
1658	447.904	3.65136e+06
1659	448.174	3.65341e+06
1660	448.445	3.65736e+06
1661	448.715	3.65868e+06
1662	448.985	3.66091e+06
1663	449.255	3.66158e+06
1664	449.526	3.66189e+06
1665	449.796	3.6654e+06
1666	450.066	3.66599e+06
1667	450.337	3.66741e+06
1668	450.607	3.66969e+06
1669	450.877	3.6711e+06
1670	451.148	3.67331e+06
1671	451.418	3.67498e+06
1672	451.688	3.67578e+06
1673	451.959	3.6763e+06
1674	452.229	3.67799e+06
1675	452.499	3.67947e+06
1676	452.769	3.68127e+06
1677	453.04	3.68166e+06
1678	453.31	3.68406e+06
1679	453.58	3.68549e+06
1680	453.851	3.68599e+06
1681	454.121	3.68788e+06
1682	454.391	3.68731e+06
1683	454.662	3.69065e+06
1684	454.932	3.69137e+06
1685	455.202	3.69304e+06
1686	455.473	3.6957e+06
1687	455.743	3.69642e+06
1688	456.013	3.69808e+06
1689	456.283	3.69975e+06
1690	456.554	3.70233e+06
1691	456.824	3.70266e+06
1692	457.094	3.7035e+06
1693	457.365	3.70472e+06
1694	457.635	3.70699e+06
1695	457.905	3.70699e+06
1696	458.176	3.70766e+06
1697	458.446	3.70914e+06
1698	458.716	3.70961e+06
1699	458.987	3.71005e+06
1700	459.257	3.71154e+06
1701	459.527	3.71215e+06
1702	459.798	3.7141e+06
1703	460.068	3.71337e+06
1704	460.338	3.71568e+06
1705	460.608	3.71761e+06
1706	460.879	3.71865e+06
1707	461.149	3.71941e+06
1708	461.419	3.72165e+06
1709	461.69	3.72208e+06
1710	461.96	3.72416e+06
1711	462.23	3.72489e+06
1712	462.501	3.72618e+06
1713	462.771	3.72793e+06
1714	463.041	3.72971e+06
1715	463.312	3.73094e+06
1716	463.582	3.73068e+06
1717	463.852	3.73177e+06
1718	464.122	3.73391e+06
1719	464.393	3.73506e+06
1720	464.663	3.73669e+06
1721	464.933	3.73879e+06
1722	465.204	3.74037e+06
1723	465.474	3.74065e+06
1724	465.744	3.74258e+06
1725	466.015	3.74354e+06
1726	466.285	3.74432e+06
1727	466.555	3.7462e+06
1728	466.826	3.74729e+06
1729	467.096	3.74748e+06
1730	467.366	3.74904e+06
1731	467.637	3.74884e+06
1732	467.907	3.75058e+06
1733	468.177	3.75247e+06
1734	468.447	3.75554e+06
1735	468.718	3.75632e+06
1736	468.988	3.75559e+06
1737	469.258	3.75873e+06
1738	469.529	3.75966e+06
1739	469.799	3.76105e+06
1740	470.069	3.76254e+06
1741	470.34	3.76276e+06
1742	470.61	3.76426e+06
1743	470.88	3.76465e+06
1744	471.151	3.76662e+06
1745	471.421	3.7679e+06
1746	471.691	3.76878e+06
1747	471.961	3.76874e+06
1748	472.232	3.77095e+06
1749	472.502	3.77176e+06
1750	472.772	3.77364e+06
1751	473.043	3.77492e+06
1752	473.313	3.77644e+06
1753	473.583	3.77611e+06
1754	473.854	3.77913e+06
1755	474.124	3.78099e+06
1756	474.394	3.77936e+06
1757	474.665	3.7814e+06
1758	474.935	3.78253e+06
1759	475.205	3.78014e+06
1760	475.475	3.77351e+06
1761	475.746	3.76402e+06
1762	476.016	3.75422e+06
1763	476.286	3.7407e+06
1764	476.557	3.72576e+06
1765	476.827	3.70814e+06
1766	477.097	3.69178e+06
1767	477.368	3.67385e+06
1768	477.638	3.65435e+06
1769	477.908	3.63228e+06
1770	478.179	3.61195e+06
1771	478.449	3.58876e+06
1772	478.719	3.56767e+06
1773	478.989	3.54491e+06
1774	479.26	3.52302e+06
1775	479.53	3.50028e+06
1776	479.8	3.4769e+06
1777	480.071	3.45386e+06
1778	480.341	3.43117e+06
1779	480.611	3.40758e+06
1780	480.882	3.38478e+06
1781	481.152	3.36198e+06
1782	481.422	3.33944e+06
1783	481.693	3.31623e+06
1784	481.963	3.29367e+06
1785	482.233	3.27221e+06
1786	482.504	3.2491e+06
1787	482.774	3.22665e+06
1788	483.044	3.20491e+06
1789	483.314	3.18443e+06
1790	483.585	3.16358e+06
1791	483.855	3.14329e+06
1792	484.125	3.12213e+06
1793	484.396	3.10178e+06
1794	484.666	3.08093e+06
1795	484.936	3.06075e+06
1796	485.207	3.04092e+06
1797	485.477	3.02159e+06
1798	485.747	3.00347e+06
1799	486.018	2.98301e+06
1800	486.288	2.96465e+06
1801	486.558	2.94724e+06
1802	486.828	2.92919e+06
1803	487.099	2.91174e+06
1804	487.369	2.89382e+06
1805	487.639	2.87648e+06
1806	487.91	2.85961e+06
1807	488.18	2.84382e+06
1808	488.45	2.82801e+06
1809	488.721	2.8121e+06
1810	488.991	2.7949e+06
1811	489.261	2.77983e+06
1812	489.532	2.76412e+06
1813	489.802	2.74949e+06
1814	490.072	2.73507e+06
1815	490.343	2.7204e+06
1816	490.613	2.70623e+06
1817	490.883	2.69249e+06
1818	491.153	2.67915e+06
1819	491.424	2.6652e+06
1820	491.694	2.6523e+06
1821	491.964	2.63969e+06
1822	492.235	2.62711e+06
1823	492.505	2.61517e+06
1824	492.775	2.60277e+06
1825	493.046	2.59176e+06
1826	493.316	2.57965e+06
1827	493.586	2.56953e+06
1828	493.857	2.5585e+06
1829	494.127	2.5474e+06
1830	494.397	2.53749e+06
1831	494.667	2.52663e+06
1832	494.938	2.51603e+06
1833	495.208	2.50717e+06
1834	495.478	2.49729e+06
1835	495.749	2.4882e+06
1836	496.019	2.47912e+06
1837	496.289	2.47126e+06
1838	496.56	2.46231e+06
1839	496.83	2.4548e+06
1840	497.1	2.44689e+06
1841	497.371	2.43838e+06
1842	497.641	2.43031e+06
1843	497.911	2.42264e+06
1844	498.182	2.41495e+06
1845	498.452	2.40745e+06
1846	498.722	2.40071e+06
1847	498.992	2.3928e+06
1848	499.263	2.38564e+06
1849	499.533	2.37765e+06
1850	499.803	2.37084e+06
1851	500.074	2.36328e+06
1852	500.344	2.3571e+06
1853	500.614	2.3501e+06
1854	500.885	2.34294e+06
1855	501.155	2.33674e+06
1856	501.425	2.32907e+06
1857	501.696	2.32179e+06
1858	501.966	2.3157e+06
1859	502.236	2.30844e+06
1860	502.507	2.30202e+06
1861	502.777	2.29602e+06
1862	503.047	2.28971e+06
1863	503.317	2.28321e+06
1864	503.588	2.27719e+06
1865	503.858	2.27129e+06
1866	504.128	2.2658e+06
1867	504.399	2.25974e+06
1868	504.669	2.25378e+06
1869	504.939	2.24764e+06
1870	505.21	2.2424e+06
1871	505.48	2.23624e+06
1872	505.75	2.23154e+06
1873	506.021	2.22456e+06
1874	506.291	2.21945e+06
1875	506.561	2.21444e+06
1876	506.831	2.20865e+06
1877	507.102	2.20315e+06
1878	507.372	2.19777e+06
1879	507.642	2.192e+06
1880	507.913	2.18646e+06
1881	508.183	2.18093e+06
1882	508.453	2.17586e+06
1883	508.724	2.1705e+06
1884	508.994	2.16535e+06
1885	509.264	2.15993e+06
1886	509.535	2.15524e+06
1887	509.805	2.15087e+06
1888	510.075	2.14666e+06
1889	510.345	2.14124e+06
1890	510.616	2.13699e+06
1891	510.886	2.13214e+06
1892	511.156	2.12806e+06
1893	511.427	2.12399e+06
1894	511.697	2.11931e+06
1895	511.967	2.11387e+06
1896	512.238	2.11005e+06
1897	512.508	2.10581e+06
1898	512.778	2.10112e+06
1899	513.049	2.09692e+06
1900	513.319	2.09334e+06
1901	513.589	2.0891e+06
1902	513.86	2.08561e+06
1903	514.13	2.08147e+06
1904	514.4	2.07772e+06
1905	514.67	2.07401e+06
1906	514.941	2.07046e+06
1907	515.211	2.06623e+06
1908	515.481	2.06313e+06
1909	515.752	2.05864e+06
1910	516.022	2.05502e+06
1911	516.292	2.05145e+06
1912	516.563	2.04809e+06
1913	516.833	2.04518e+06
1914	517.103	2.04184e+06
1915	517.374	2.03836e+06
1916	517.644	2.03502e+06
1917	517.914	2.0319e+06
1918	518.184	2.0285e+06
1919	518.455	2.02522e+06
1920	518.725	2.02197e+06
1921	518.995	2.01907e+06
1922	519.266	2.01571e+06
1923	519.536	2.0122e+06
1924	519.806	2.00962e+06
1925	520.077	2.00682e+06
1926	520.347	2.00379e+06
1927	520.617	2.00116e+06
1928	520.888	1.9985e+06
1929	521.158	1.99624e+06
1930	521.428	1.99316e+06
1931	521.699	1.99013e+06
1932	521.969	1.98686e+06
1933	522.239	1.98471e+06
1934	522.509	1.98207e+06
1935	522.78	1.97962e+06
1936	523.05	1.9762e+06
1937	523.32	1.9737e+06
1938	523.591	1.97145e+06
1939	523.861	1.96917e+06
1940	524.131	1.96629e+06
1941	524.402	1.96451e+06
1942	524.672	1.96226e+06
1943	524.942	1.95983e+06
1944	525.213	1.95736e+06
1945	525.483	1.95474e+06
1946	525.753	1.95233e+06
1947	526.024	1.95042e+06
1948	526.294	1.94758e+06
1949	526.564	1.94533e+06
1950	526.834	1.94271e+06
1951	527.105	1.94117e+06
1952	527.375	1.93848e+06
1953	527.645	1.93653e+06
1954	527.916	1.93438e+06
1955	528.186	1.93206e+06
1956	528.456	1.93009e+06
1957	528.727	1.9281e+06
1958	528.997	1.92602e+06
1959	529.267	1.92366e+06
1960	529.538	1.9214e+06
1961	529.808	1.91917e+06
1962	530.078	1.91715e+06
1963	530.348	1.91501e+06
1964	530.619	1.91245e+06
1965	530.889	1.911e+06
1966	531.159	1.9089e+06
1967	531.43	1.90651e+06
1968	531.7	1.90456e+06
1969	531.97	1.90228e+06
1970	532.241	1.89986e+06
1971	532.511	1.89838e+06
1972	532.781	1.89633e+06
1973	533.052	1.89468e+06
1974	533.322	1.89273e+06
1975	533.592	1.89078e+06
1976	533.863	1.88867e+06
1977	534.133	1.88718e+06
1978	534.403	1.88484e+06
1979	534.674	1.88323e+06
1980	534.944	1.88128e+06
1981	535.214	1.87977e+06
1982	535.484	1.87805e+06
1983	535.755	1.87675e+06
1984	536.025	1.87474e+06
1985	536.295	1.87305e+06
1986	536.566	1.8711e+06
1987	536.836	1.86927e+06
1988	537.106	1.868e+06
1989	537.377	1.8668e+06
1990	537.647	1.86487e+06
1991	537.917	1.86269e+06
1992	538.188	1.86199e+06
1993	538.458	1.86039e+06
1994	538.728	1.85963e+06
1995	538.998	1.85816e+06
1996	539.269	1.85727e+06
1997	539.539	1.85556e+06
1998	539.809	1.8546e+06
1999	540.08	1.85263e+06
[truncated: 762 more rows]
