# Supplementary material for: Approaching intrinsic dynamics of MXenes hybrid hydrogel for 3D printed multimodal intelligent devices with ultrahigh superelasticity and temperature sensitivity
Source: Nat Commun. 2022 Jun 14;13:3420. doi: 10.1038/s41467-022-31051-7 (PMC9197829; doi:10.1038/s41467-022-31051-7)
Supplement: Supplementary file 6 — Source Data [file 41467_2022_31051_MOESM6_ESM.zip › Manuscript/Fig. 4/Fig. 4c/30°C.xlsx]

## Sheet: Sheet1
Item	Smu1_Time(1)(1)	Smu1_R(1)(1)
1	0	1.84077e+06
2	0.27033	1.84127e+06
3	0.54064	1.8416e+06
4	0.81096	1.84207e+06
5	1.08126	1.84236e+06
6	1.35158	1.84288e+06
7	1.6219	1.84296e+06
8	1.8922	1.84333e+06
9	2.1625	1.84324e+06
10	2.43281	1.84361e+06
11	2.70313	1.84402e+06
12	2.97344	1.84459e+06
13	3.24374	1.84478e+06
14	3.51405	1.84565e+06
15	3.78436	1.84615e+06
16	4.05467	1.84656e+06
17	4.32498	1.84654e+06
18	4.59528	1.84714e+06
19	4.86559	1.84706e+06
20	5.13588	1.84747e+06
21	5.40619	1.84749e+06
22	5.6765	1.8478e+06
23	5.9468	1.84823e+06
24	6.21712	1.84864e+06
25	6.48743	1.84879e+06
26	6.75774	1.84964e+06
27	7.02807	1.85003e+06
28	7.29838	1.85033e+06
29	7.5687	1.85044e+06
30	7.83901	1.85068e+06
31	8.1093	1.85078e+06
32	8.37962	1.85111e+06
33	8.64993	1.85129e+06
34	8.92024	1.85185e+06
35	9.19055	1.85206e+06
36	9.46085	1.85243e+06
37	9.73116	1.85217e+06
38	10.0015	1.85226e+06
39	10.2718	1.85233e+06
40	10.5421	1.85449e+06
41	10.8124	1.85579e+06
42	11.0827	1.85659e+06
43	11.353	1.85501e+06
44	11.6233	1.85376e+06
45	11.8936	1.8535e+06
46	12.164	1.8538e+06
47	12.4343	1.85391e+06
48	12.7046	1.85254e+06
49	12.9749	1.84985e+06
50	13.2452	1.84567e+06
51	13.5155	1.84042e+06
52	13.7858	1.83446e+06
53	14.0561	1.82814e+06
54	14.3264	1.82159e+06
55	14.5968	1.81479e+06
56	14.8671	1.80759e+06
57	15.1373	1.79992e+06
58	15.4077	1.79255e+06
59	15.678	1.78511e+06
60	15.9483	1.77803e+06
61	16.2186	1.7704e+06
62	16.4889	1.76298e+06
63	16.7592	1.75587e+06
64	17.0295	1.74907e+06
65	17.2998	1.74231e+06
66	17.5702	1.73556e+06
67	17.8405	1.72844e+06
68	18.1108	1.72169e+06
69	18.3811	1.7151e+06
70	18.6514	1.70869e+06
71	18.9217	1.70208e+06
72	19.192	1.69594e+06
73	19.4623	1.68947e+06
74	19.7326	1.68337e+06
75	20.0029	1.67722e+06
76	20.2733	1.6713e+06
77	20.5436	1.66588e+06
78	20.8139	1.66105e+06
79	21.0842	1.65556e+06
80	21.3545	1.64956e+06
81	21.6248	1.64408e+06
82	21.8951	1.63838e+06
83	22.1654	1.63318e+06
84	22.4357	1.62817e+06
85	22.7061	1.62455e+06
86	22.9764	1.61991e+06
87	23.2467	1.61534e+06
88	23.517	1.61146e+06
89	23.7873	1.6068e+06
90	24.0576	1.60153e+06
91	24.3279	1.59639e+06
92	24.5982	1.59054e+06
93	24.8685	1.58632e+06
94	25.1388	1.58218e+06
95	25.4091	1.57951e+06
96	25.6794	1.57544e+06
97	25.9497	1.57203e+06
98	26.2201	1.56687e+06
99	26.4904	1.56306e+06
100	26.7607	1.55896e+06
101	27.031	1.55459e+06
102	27.3013	1.55146e+06
103	27.5716	1.54771e+06
104	27.8419	1.54414e+06
105	28.1122	1.54097e+06
106	28.3825	1.53725e+06
107	28.6528	1.53261e+06
108	28.9231	1.52903e+06
109	29.1935	1.52626e+06
110	29.4638	1.52283e+06
111	29.7341	1.51965e+06
112	30.0044	1.51629e+06
113	30.2747	1.5123e+06
114	30.545	1.50939e+06
115	30.8153	1.50681e+06
116	31.0856	1.5037e+06
117	31.3559	1.50131e+06
118	31.6262	1.49776e+06
119	31.8966	1.49455e+06
120	32.1668	1.49041e+06
121	32.4372	1.48757e+06
122	32.7075	1.48414e+06
123	32.9778	1.48098e+06
124	33.2481	1.47892e+06
125	33.5184	1.47582e+06
126	33.7887	1.47309e+06
127	34.059	1.47077e+06
128	34.3293	1.46785e+06
129	34.5996	1.46477e+06
130	34.87	1.46201e+06
131	35.1403	1.45967e+06
132	35.4106	1.45744e+06
133	35.6809	1.4554e+06
134	35.9512	1.45289e+06
135	36.2215	1.44977e+06
136	36.4918	1.44736e+06
137	36.7621	1.445e+06
138	37.0324	1.4421e+06
139	37.3028	1.44014e+06
140	37.5731	1.43787e+06
141	37.8434	1.43507e+06
142	38.1136	1.43271e+06
143	38.384	1.43018e+06
144	38.6543	1.42768e+06
145	38.9246	1.42599e+06
146	39.1949	1.42471e+06
147	39.4652	1.42291e+06
148	39.7355	1.42101e+06
149	40.0058	1.41912e+06
150	40.2761	1.41715e+06
151	40.5464	1.41524e+06
152	40.8167	1.41294e+06
153	41.087	1.41134e+06
154	41.3573	1.40961e+06
155	41.6277	1.40705e+06
156	41.898	1.40449e+06
157	42.1683	1.40282e+06
158	42.4386	1.40059e+06
159	42.7089	1.39888e+06
160	42.9792	1.39684e+06
161	43.2495	1.39496e+06
162	43.5198	1.39279e+06
163	43.7901	1.39114e+06
164	44.0605	1.38952e+06
165	44.3308	1.38726e+06
166	44.6011	1.38605e+06
167	44.8714	1.38537e+06
168	45.1417	1.38449e+06
169	45.412	1.38292e+06
170	45.6823	1.38152e+06
171	45.9526	1.37994e+06
172	46.2229	1.37787e+06
173	46.4932	1.3767e+06
174	46.7635	1.37491e+06
175	47.0339	1.37335e+06
176	47.3041	1.37209e+06
177	47.5745	1.37068e+06
178	47.8448	1.36931e+06
179	48.1151	1.36749e+06
180	48.3854	1.36563e+06
181	48.6557	1.36359e+06
182	48.926	1.36301e+06
183	49.1963	1.36199e+06
184	49.4666	1.36088e+06
185	49.7369	1.36021e+06
186	50.0072	1.35811e+06
187	50.2775	1.35663e+06
188	50.5479	1.35579e+06
189	50.8182	1.35414e+06
190	51.0885	1.35336e+06
191	51.3588	1.35247e+06
192	51.6291	1.35076e+06
193	51.8994	1.35033e+06
194	52.1697	1.34872e+06
195	52.44	1.34762e+06
196	52.7103	1.34551e+06
197	52.9806	1.34458e+06
198	53.2509	1.34406e+06
199	53.5213	1.34302e+06
200	53.7916	1.34075e+06
201	54.0619	1.33901e+06
202	54.3322	1.33813e+06
203	54.6025	1.33728e+06
204	54.8728	1.33585e+06
205	55.1431	1.3342e+06
206	55.4134	1.33327e+06
207	55.6837	1.33193e+06
208	55.954	1.33106e+06
209	56.2243	1.3301e+06
210	56.4946	1.32876e+06
211	56.7649	1.32727e+06
212	57.0352	1.32575e+06
213	57.3056	1.32497e+06
214	57.5759	1.32362e+06
215	57.8462	1.32324e+06
216	58.1165	1.32204e+06
217	58.3868	1.32092e+06
218	58.6571	1.31955e+06
219	58.9274	1.31812e+06
220	59.1977	1.31716e+06
221	59.468	1.31651e+06
222	59.7383	1.31584e+06
223	60.0087	1.31502e+06
224	60.279	1.3137e+06
225	60.5493	1.31262e+06
226	60.8196	1.3111e+06
227	61.0899	1.31123e+06
228	61.3602	1.31051e+06
229	61.6305	1.31006e+06
230	61.9008	1.30887e+06
231	62.1711	1.30752e+06
232	62.4415	1.30713e+06
233	62.7118	1.3059e+06
234	62.9821	1.30466e+06
235	63.2524	1.30369e+06
236	63.5227	1.30301e+06
237	63.793	1.30154e+06
238	64.0633	1.30106e+06
239	64.3336	1.30139e+06
240	64.6039	1.3008e+06
241	64.8742	1.2997e+06
242	65.1445	1.29859e+06
243	65.4148	1.29807e+06
244	65.6851	1.2974e+06
245	65.9554	1.29644e+06
246	66.2258	1.29534e+06
247	66.4961	1.29449e+06
248	66.7664	1.29415e+06
249	67.0367	1.29398e+06
250	67.307	1.29257e+06
251	67.5773	1.29218e+06
252	67.8476	1.29168e+06
253	68.1179	1.29005e+06
254	68.3882	1.28918e+06
255	68.6585	1.28797e+06
256	68.9288	1.28726e+06
257	69.1991	1.28667e+06
258	69.4694	1.28576e+06
259	69.7398	1.28422e+06
260	70.0101	1.28409e+06
261	70.2804	1.28392e+06
262	70.5507	1.28383e+06
263	70.821	1.28353e+06
264	71.0913	1.28231e+06
265	71.3616	1.28186e+06
266	71.6319	1.28195e+06
267	71.9022	1.28142e+06
268	72.1725	1.2809e+06
269	72.4428	1.27976e+06
270	72.7131	1.27861e+06
271	72.9834	1.2778e+06
272	73.2537	1.27716e+06
273	73.5241	1.27622e+06
274	73.7944	1.27644e+06
275	74.0647	1.2762e+06
276	74.335	1.27614e+06
277	74.6053	1.27534e+06
278	74.8756	1.27393e+06
279	75.1459	1.27289e+06
280	75.4163	1.27356e+06
281	75.6866	1.27273e+06
282	75.9569	1.27228e+06
283	76.2272	1.27193e+06
284	76.4975	1.27081e+06
285	76.7678	1.26996e+06
286	77.0381	1.26972e+06
287	77.3084	1.26888e+06
288	77.5787	1.26823e+06
289	77.8491	1.26766e+06
290	78.1194	1.26682e+06
291	78.3897	1.26673e+06
292	78.66	1.26667e+06
293	78.9303	1.26597e+06
294	79.2006	1.26519e+06
295	79.4709	1.26437e+06
296	79.7412	1.26456e+06
297	80.0115	1.26417e+06
298	80.2818	1.26367e+06
299	80.5521	1.26272e+06
300	80.8225	1.2617e+06
301	81.0928	1.26168e+06
302	81.3631	1.26086e+06
303	81.6334	1.26057e+06
304	81.9037	1.25992e+06
305	82.174	1.25943e+06
306	82.4443	1.2589e+06
307	82.7146	1.25806e+06
308	82.9849	1.2581e+06
309	83.2552	1.25761e+06
310	83.5255	1.25663e+06
311	83.7959	1.2563e+06
312	84.0662	1.2557e+06
313	84.3365	1.25574e+06
314	84.6068	1.2544e+06
315	84.8771	1.25399e+06
316	85.1474	1.25362e+06
317	85.4177	1.25327e+06
318	85.688	1.25245e+06
319	85.9583	1.25258e+06
320	86.2286	1.2532e+06
321	86.4989	1.25307e+06
322	86.7692	1.25251e+06
323	87.0395	1.25251e+06
324	87.3098	1.25147e+06
325	87.5802	1.25139e+06
326	87.8505	1.25032e+06
327	88.1208	1.25078e+06
328	88.3911	1.25032e+06
329	88.6614	1.24995e+06
330	88.9317	1.24917e+06
331	89.202	1.24898e+06
332	89.4723	1.24855e+06
333	89.7426	1.24766e+06
334	90.0129	1.24683e+06
335	90.2832	1.24681e+06
336	90.5536	1.24623e+06
337	90.8239	1.24525e+06
338	91.0942	1.2456e+06
339	91.3645	1.24568e+06
340	91.6348	1.24525e+06
341	91.9051	1.24456e+06
342	92.1754	1.24386e+06
343	92.4457	1.24373e+06
344	92.716	1.24397e+06
345	92.9863	1.24332e+06
346	93.2566	1.24219e+06
347	93.5269	1.24226e+06
348	93.7972	1.24161e+06
349	94.0675	1.24042e+06
350	94.3378	1.24018e+06
351	94.6081	1.23892e+06
352	94.8784	1.2386e+06
353	95.1487	1.23881e+06
354	95.419	1.23879e+06
355	95.6894	1.23756e+06
356	95.9597	1.23805e+06
357	96.23	1.23743e+06
358	96.5003	1.2373e+06
359	96.7706	1.23663e+06
360	97.0409	1.23636e+06
361	97.3113	1.23552e+06
362	97.5815	1.23565e+06
363	97.8518	1.23556e+06
364	98.1222	1.23567e+06
365	98.3925	1.23515e+06
366	98.6628	1.23385e+06
367	98.9331	1.23329e+06
368	99.2034	1.23272e+06
369	99.4737	1.23222e+06
370	99.744	1.23133e+06
371	100.014	1.23094e+06
372	100.285	1.23103e+06
373	100.555	1.23053e+06
374	100.825	1.2298e+06
375	101.096	1.22951e+06
376	101.366	1.22891e+06
377	101.636	1.22865e+06
378	101.906	1.22848e+06
379	102.177	1.22824e+06
380	102.447	1.22793e+06
381	102.717	1.22724e+06
382	102.988	1.22679e+06
383	103.258	1.22633e+06
384	103.528	1.22639e+06
385	103.799	1.22603e+06
386	104.069	1.22535e+06
387	104.339	1.22507e+06
388	104.61	1.22514e+06
389	104.88	1.2255e+06
390	105.15	1.22572e+06
391	105.42	1.22512e+06
392	105.691	1.22525e+06
393	105.961	1.22485e+06
394	106.231	1.22449e+06
395	106.502	1.22407e+06
396	106.772	1.22371e+06
397	107.042	1.22364e+06
398	107.313	1.22317e+06
399	107.583	1.22238e+06
400	107.853	1.22156e+06
401	108.124	1.22119e+06
402	108.394	1.22123e+06
403	108.664	1.22078e+06
404	108.934	1.22089e+06
405	109.205	1.22067e+06
406	109.475	1.22026e+06
407	109.745	1.22011e+06
408	110.016	1.21968e+06
409	110.286	1.2195e+06
410	110.556	1.21896e+06
411	110.827	1.21833e+06
412	111.097	1.21773e+06
413	111.367	1.21749e+06
414	111.638	1.21725e+06
415	111.908	1.2169e+06
416	112.178	1.21681e+06
417	112.448	1.21629e+06
418	112.719	1.21593e+06
419	112.989	1.21549e+06
420	113.259	1.21527e+06
421	113.53	1.2146e+06
422	113.8	1.21437e+06
423	114.07	1.21428e+06
424	114.341	1.21319e+06
425	114.611	1.21432e+06
426	114.881	1.21471e+06
427	115.152	1.21441e+06
428	115.422	1.21437e+06
429	115.692	1.21389e+06
430	115.963	1.21389e+06
431	116.233	1.21361e+06
432	116.503	1.21324e+06
433	116.773	1.21263e+06
434	117.044	1.21298e+06
435	117.314	1.21361e+06
436	117.584	1.21341e+06
437	117.855	1.21324e+06
438	118.125	1.21254e+06
439	118.395	1.21213e+06
440	118.666	1.2114e+06
441	118.936	1.21074e+06
442	119.206	1.21075e+06
443	119.477	1.20981e+06
444	119.747	1.20934e+06
445	120.017	1.20955e+06
446	120.287	1.20897e+06
447	120.558	1.20879e+06
448	120.828	1.20916e+06
449	121.098	1.20884e+06
450	121.369	1.20814e+06
451	121.639	1.20749e+06
452	121.909	1.20639e+06
453	122.18	1.20582e+06
454	122.45	1.20543e+06
455	122.72	1.2057e+06
456	122.991	1.20578e+06
457	123.261	1.2052e+06
458	123.531	1.20483e+06
459	123.802	1.205e+06
460	124.072	1.20457e+06
461	124.342	1.20401e+06
462	124.612	1.20431e+06
463	124.883	1.2045e+06
464	125.153	1.20351e+06
465	125.423	1.20279e+06
466	125.694	1.2029e+06
467	125.964	1.20335e+06
468	126.234	1.20372e+06
469	126.505	1.20275e+06
470	126.775	1.20266e+06
471	127.045	1.20207e+06
472	127.316	1.20171e+06
473	127.586	1.20103e+06
474	127.856	1.20073e+06
475	128.126	1.20013e+06
476	128.397	1.20006e+06
477	128.667	1.19991e+06
478	128.937	1.19995e+06
479	129.208	1.19906e+06
480	129.478	1.1987e+06
481	129.748	1.20075e+06
482	130.019	1.19961e+06
483	130.289	1.19737e+06
484	130.559	1.19443e+06
485	130.83	1.18833e+06
486	131.1	1.18653e+06
487	131.37	1.18458e+06
488	131.641	1.18601e+06
489	131.911	1.18591e+06
490	132.181	1.18595e+06
491	132.451	1.18604e+06
492	132.722	1.18614e+06
493	132.992	1.18578e+06
494	133.262	1.1858e+06
495	133.533	1.18593e+06
496	133.803	1.18571e+06
497	134.073	1.18615e+06
498	134.344	1.18693e+06
499	134.614	1.18738e+06
500	134.884	1.1876e+06
501	135.155	1.18799e+06
502	135.425	1.1881e+06
503	135.695	1.18901e+06
504	135.965	1.18977e+06
505	136.236	1.19044e+06
506	136.506	1.19113e+06
507	136.776	1.19143e+06
508	137.047	1.19236e+06
509	137.317	1.19358e+06
510	137.587	1.19412e+06
511	137.858	1.19514e+06
512	138.128	1.19661e+06
513	138.398	1.19648e+06
514	138.669	1.19607e+06
515	138.939	1.19746e+06
516	139.209	1.19921e+06
517	139.48	1.20017e+06
518	139.75	1.20153e+06
519	140.02	1.20262e+06
520	140.29	1.20062e+06
521	140.561	1.20409e+06
522	140.831	1.20476e+06
523	141.101	1.20712e+06
524	141.372	1.20921e+06
525	141.642	1.21007e+06
526	141.912	1.2107e+06
527	142.183	1.21218e+06
528	142.453	1.21356e+06
529	142.723	1.21504e+06
530	142.993	1.21636e+06
531	143.264	1.21816e+06
532	143.534	1.22041e+06
533	143.804	1.22158e+06
534	144.075	1.22282e+06
535	144.345	1.22455e+06
536	144.615	1.22594e+06
537	144.886	1.2278e+06
538	145.156	1.22965e+06
539	145.426	1.23084e+06
540	145.697	1.233e+06
541	145.967	1.23443e+06
542	146.237	1.2363e+06
543	146.507	1.2376e+06
544	146.778	1.23903e+06
545	147.048	1.2407e+06
546	147.318	1.24206e+06
547	147.589	1.24388e+06
548	147.859	1.24551e+06
549	148.129	1.24707e+06
550	148.4	1.24893e+06
551	148.67	1.25036e+06
552	148.94	1.25175e+06
553	149.211	1.25334e+06
554	149.481	1.25513e+06
555	149.751	1.25724e+06
556	150.022	1.25906e+06
557	150.292	1.26038e+06
558	150.562	1.26153e+06
559	150.832	1.26352e+06
560	151.103	1.26569e+06
561	151.373	1.26757e+06
562	151.643	1.26989e+06
563	151.914	1.27178e+06
564	152.184	1.2738e+06
565	152.454	1.27546e+06
566	152.725	1.27653e+06
567	152.995	1.2783e+06
568	153.265	1.28062e+06
569	153.536	1.28246e+06
570	153.806	1.28394e+06
571	154.076	1.28578e+06
572	154.346	1.28702e+06
573	154.617	1.28866e+06
574	154.887	1.29035e+06
575	155.157	1.29187e+06
576	155.428	1.29328e+06
577	155.698	1.29545e+06
578	155.968	1.29753e+06
579	156.239	1.29928e+06
580	156.509	1.30136e+06
581	156.779	1.30349e+06
582	157.05	1.30516e+06
583	157.32	1.30693e+06
584	157.59	1.30867e+06
585	157.86	1.30995e+06
586	158.131	1.3117e+06
587	158.401	1.31391e+06
588	158.671	1.31539e+06
589	158.942	1.31717e+06
590	159.212	1.31899e+06
591	159.482	1.32079e+06
592	159.753	1.32259e+06
593	160.023	1.32482e+06
594	160.293	1.32677e+06
595	160.564	1.32872e+06
596	160.834	1.33045e+06
597	161.104	1.33225e+06
598	161.375	1.33424e+06
599	161.645	1.33652e+06
600	161.915	1.33778e+06
601	162.185	1.33992e+06
602	162.456	1.34144e+06
603	162.726	1.34326e+06
604	162.996	1.34512e+06
605	163.267	1.34677e+06
606	163.537	1.34838e+06
607	163.807	1.35083e+06
608	164.078	1.35308e+06
609	164.348	1.35562e+06
610	164.618	1.35707e+06
611	164.888	1.35867e+06
612	165.159	1.36095e+06
613	165.429	1.36292e+06
614	165.699	1.36491e+06
615	165.97	1.36713e+06
616	166.24	1.36907e+06
617	166.51	1.37083e+06
618	166.781	1.37317e+06
619	167.051	1.37541e+06
620	167.321	1.37679e+06
621	167.592	1.37878e+06
622	167.862	1.38069e+06
623	168.132	1.38253e+06
624	168.402	1.38403e+06
625	168.673	1.38631e+06
626	168.943	1.38843e+06
627	169.213	1.39021e+06
628	169.484	1.3924e+06
629	169.754	1.39448e+06
630	170.024	1.39684e+06
631	170.295	1.39912e+06
632	170.565	1.40124e+06
633	170.835	1.40367e+06
634	171.106	1.40473e+06
635	171.376	1.40636e+06
636	171.646	1.40815e+06
637	171.916	1.41054e+06
638	172.187	1.41221e+06
639	172.457	1.41422e+06
640	172.727	1.41645e+06
641	172.998	1.41819e+06
642	173.268	1.41936e+06
643	173.538	1.42151e+06
644	173.809	1.42337e+06
645	174.079	1.42506e+06
646	174.349	1.42688e+06
647	174.62	1.42885e+06
648	174.89	1.43037e+06
649	175.16	1.43226e+06
650	175.431	1.43379e+06
651	175.701	1.4359e+06
652	175.971	1.43793e+06
653	176.241	1.43919e+06
654	176.512	1.44147e+06
655	176.782	1.44353e+06
656	177.052	1.44569e+06
657	177.323	1.44699e+06
658	177.593	1.44827e+06
659	177.863	1.44985e+06
660	178.134	1.45181e+06
661	178.404	1.45356e+06
662	178.674	1.45519e+06
663	178.945	1.45696e+06
664	179.215	1.45859e+06
665	179.485	1.46067e+06
666	179.755	1.46234e+06
667	180.026	1.46468e+06
668	180.296	1.46659e+06
669	180.566	1.46789e+06
670	180.837	1.46954e+06
671	181.107	1.47086e+06
672	181.377	1.47259e+06
673	181.648	1.47432e+06
674	181.918	1.47587e+06
675	182.188	1.47751e+06
676	182.459	1.47935e+06
677	182.729	1.48098e+06
678	182.999	1.48317e+06
679	183.269	1.48428e+06
680	183.54	1.48614e+06
681	183.81	1.48789e+06
682	184.08	1.48956e+06
683	184.351	1.49115e+06
684	184.621	1.49286e+06
685	184.891	1.49442e+06
686	185.162	1.49598e+06
687	185.432	1.49745e+06
688	185.702	1.49936e+06
689	185.973	1.50099e+06
690	186.243	1.50257e+06
691	186.513	1.50411e+06
692	186.783	1.50595e+06
693	187.054	1.50749e+06
694	187.324	1.50892e+06
695	187.594	1.51011e+06
696	187.865	1.5118e+06
697	188.135	1.5131e+06
698	188.405	1.51499e+06
699	188.676	1.51648e+06
700	188.946	1.51828e+06
701	189.216	1.51976e+06
702	189.487	1.52194e+06
703	189.757	1.52403e+06
704	190.027	1.52541e+06
705	190.297	1.52691e+06
706	190.568	1.52884e+06
707	190.838	1.53018e+06
708	191.108	1.53211e+06
709	191.379	1.53339e+06
710	191.649	1.53482e+06
711	191.919	1.53588e+06
712	192.19	1.53798e+06
713	192.46	1.53939e+06
714	192.73	1.54082e+06
715	193.001	1.54266e+06
716	193.271	1.54388e+06
717	193.541	1.54527e+06
718	193.811	1.54646e+06
719	194.082	1.54795e+06
720	194.352	1.54925e+06
721	194.622	1.55097e+06
722	194.893	1.5527e+06
723	195.163	1.55389e+06
724	195.433	1.55521e+06
725	195.704	1.55654e+06
726	195.974	1.55807e+06
727	196.244	1.55935e+06
728	196.514	1.56096e+06
729	196.785	1.56276e+06
730	197.055	1.5641e+06
731	197.325	1.56512e+06
732	197.596	1.56625e+06
733	197.866	1.56733e+06
734	198.136	1.5688e+06
735	198.407	1.57017e+06
736	198.677	1.57153e+06
737	198.947	1.57301e+06
738	199.218	1.57426e+06
739	199.488	1.5755e+06
740	199.758	1.57671e+06
741	200.028	1.57832e+06
742	200.299	1.57988e+06
743	200.569	1.58124e+06
744	200.839	1.58263e+06
745	201.11	1.58426e+06
746	201.38	1.58558e+06
747	201.65	1.58725e+06
748	201.921	1.5887e+06
749	202.191	1.59002e+06
750	202.461	1.59126e+06
751	202.731	1.5929e+06
752	203.002	1.59444e+06
753	203.272	1.59605e+06
754	203.542	1.59735e+06
755	203.813	1.59859e+06
756	204.083	1.60004e+06
757	204.353	1.60131e+06
758	204.624	1.60235e+06
759	204.894	1.60383e+06
760	205.164	1.60515e+06
761	205.435	1.60695e+06
762	205.705	1.60784e+06
763	205.975	1.60944e+06
764	206.245	1.61107e+06
765	206.516	1.61245e+06
766	206.786	1.61347e+06
767	207.056	1.6148e+06
768	207.327	1.61623e+06
769	207.597	1.61751e+06
770	207.867	1.61872e+06
771	208.138	1.62013e+06
772	208.408	1.6211e+06
773	208.678	1.6224e+06
774	208.949	1.62353e+06
775	209.219	1.62498e+06
776	209.489	1.626e+06
777	209.759	1.62698e+06
778	210.03	1.62806e+06
779	210.3	1.62928e+06
780	210.57	1.6304e+06
781	210.841	1.63192e+06
782	211.111	1.63342e+06
783	211.381	1.63467e+06
784	211.652	1.63602e+06
785	211.922	1.63712e+06
786	212.192	1.63812e+06
787	212.463	1.63929e+06
788	212.733	1.64096e+06
789	213.003	1.6418e+06
790	213.273	1.6431e+06
791	213.544	1.64419e+06
792	213.814	1.64523e+06
793	214.084	1.64631e+06
794	214.355	1.64783e+06
795	214.625	1.64859e+06
796	214.895	1.64997e+06
797	215.166	1.65104e+06
798	215.436	1.65255e+06
799	215.706	1.65349e+06
800	215.977	1.65461e+06
801	216.247	1.6557e+06
802	216.517	1.65695e+06
803	216.788	1.65776e+06
804	217.058	1.65866e+06
805	217.328	1.65979e+06
806	217.598	1.66144e+06
807	217.869	1.66237e+06
808	218.139	1.66404e+06
809	218.409	1.66493e+06
810	218.68	1.66625e+06
811	218.95	1.66781e+06
812	219.22	1.66911e+06
813	219.491	1.67018e+06
814	219.761	1.67156e+06
815	220.031	1.67251e+06
816	220.302	1.67399e+06
817	220.572	1.67483e+06
818	220.842	1.67579e+06
819	221.112	1.67665e+06
820	221.383	1.67796e+06
821	221.653	1.67904e+06
822	221.923	1.68054e+06
823	222.194	1.68155e+06
824	222.464	1.68292e+06
825	222.734	1.68387e+06
826	223.005	1.68541e+06
827	223.275	1.68597e+06
828	223.545	1.68719e+06
829	223.816	1.68812e+06
830	224.086	1.68983e+06
831	224.356	1.69076e+06
832	224.626	1.69193e+06
833	224.897	1.693e+06
834	225.167	1.69408e+06
835	225.437	1.69536e+06
836	225.708	1.69668e+06
837	225.978	1.69803e+06
838	226.248	1.69905e+06
839	226.519	1.69976e+06
840	226.789	1.70102e+06
841	227.059	1.70193e+06
842	227.33	1.7029e+06
843	227.6	1.70397e+06
844	227.87	1.70529e+06
845	228.141	1.70611e+06
846	228.411	1.70717e+06
847	228.681	1.70826e+06
848	228.951	1.70915e+06
849	229.222	1.7099e+06
850	229.492	1.71101e+06
851	229.762	1.71155e+06
852	230.033	1.71326e+06
853	230.303	1.71459e+06
854	230.573	1.7155e+06
855	230.844	1.71638e+06
856	231.114	1.7174e+06
857	231.384	1.71866e+06
858	231.655	1.71987e+06
859	231.925	1.7205e+06
860	232.195	1.72122e+06
861	232.465	1.72248e+06
862	232.736	1.72345e+06
863	233.006	1.72443e+06
864	233.276	1.72507e+06
865	233.547	1.72603e+06
866	233.817	1.727e+06
867	234.087	1.72805e+06
868	234.358	1.72913e+06
869	234.628	1.73052e+06
870	234.898	1.73143e+06
871	235.169	1.73231e+06
872	235.439	1.7331e+06
873	235.709	1.73411e+06
874	235.98	1.73487e+06
875	236.25	1.73624e+06
876	236.52	1.7373e+06
877	236.79	1.73849e+06
878	237.061	1.73949e+06
879	237.331	1.74046e+06
880	237.601	1.7415e+06
881	237.872	1.74263e+06
882	238.142	1.74365e+06
883	238.412	1.74447e+06
884	238.683	1.74506e+06
885	238.953	1.74601e+06
886	239.223	1.74669e+06
887	239.494	1.74759e+06
888	239.764	1.74877e+06
889	240.034	1.75022e+06
890	240.304	1.75134e+06
891	240.575	1.75241e+06
892	240.845	1.75308e+06
893	241.115	1.75362e+06
894	241.386	1.75446e+06
895	241.656	1.75568e+06
896	241.926	1.75637e+06
897	242.197	1.7573e+06
898	242.467	1.75806e+06
899	242.737	1.7593e+06
900	243.008	1.76016e+06
901	243.278	1.76118e+06
902	243.548	1.76171e+06
903	243.818	1.76223e+06
904	244.089	1.76342e+06
905	244.359	1.765e+06
906	244.629	1.76576e+06
907	244.9	1.76684e+06
908	245.17	1.76741e+06
909	245.44	1.76819e+06
910	245.711	1.76899e+06
911	245.981	1.76987e+06
912	246.251	1.77083e+06
913	246.522	1.77163e+06
914	246.792	1.77256e+06
915	247.062	1.77354e+06
916	247.333	1.7743e+06
917	247.603	1.77488e+06
918	247.873	1.77601e+06
919	248.143	1.77673e+06
920	248.414	1.77755e+06
921	248.684	1.77839e+06
922	248.954	1.77909e+06
923	249.225	1.77974e+06
924	249.495	1.78065e+06
925	249.765	1.7818e+06
926	250.036	1.78269e+06
927	250.306	1.78268e+06
928	250.576	1.78125e+06
929	250.846	1.78572e+06
930	251.117	1.79136e+06
931	251.387	1.79253e+06
932	251.657	1.79116e+06
933	251.928	1.78852e+06
934	252.198	1.78802e+06
935	252.468	1.78875e+06
936	252.739	1.78902e+06
937	253.009	1.78899e+06
938	253.279	1.78769e+06
939	253.55	1.78572e+06
940	253.82	1.78242e+06
941	254.09	1.77761e+06
942	254.361	1.77278e+06
943	254.631	1.7676e+06
944	254.901	1.76184e+06
945	255.171	1.75577e+06
946	255.442	1.74954e+06
947	255.712	1.74322e+06
948	255.982	1.73678e+06
949	256.253	1.73015e+06
950	256.523	1.72362e+06
951	256.793	1.71747e+06
952	257.064	1.71179e+06
953	257.334	1.70589e+06
954	257.604	1.70011e+06
955	257.875	1.6935e+06
956	258.145	1.68773e+06
957	258.415	1.68151e+06
958	258.685	1.67566e+06
959	258.956	1.67061e+06
960	259.226	1.66515e+06
961	259.496	1.6597e+06
962	259.767	1.65455e+06
963	260.037	1.64984e+06
964	260.307	1.64492e+06
965	260.578	1.63992e+06
966	260.848	1.63482e+06
967	261.118	1.63018e+06
968	261.389	1.62639e+06
969	261.659	1.62154e+06
970	261.929	1.61725e+06
971	262.2	1.61295e+06
972	262.47	1.60827e+06
973	262.74	1.60363e+06
974	263.01	1.59923e+06
975	263.281	1.59522e+06
976	263.551	1.5915e+06
977	263.821	1.58736e+06
978	264.092	1.58242e+06
979	264.362	1.57969e+06
980	264.632	1.57522e+06
981	264.903	1.57206e+06
982	265.173	1.56733e+06
983	265.443	1.56349e+06
984	265.714	1.55977e+06
985	265.984	1.55673e+06
986	266.254	1.55315e+06
987	266.525	1.54984e+06
988	266.795	1.54665e+06
989	267.065	1.54258e+06
990	267.335	1.539e+06
991	267.606	1.53534e+06
992	267.876	1.53233e+06
993	268.146	1.52975e+06
994	268.417	1.52654e+06
995	268.687	1.52496e+06
996	268.957	1.52008e+06
997	269.228	1.51759e+06
998	269.498	1.51497e+06
999	269.768	1.5121e+06
1000	270.039	1.50887e+06
1001	270.309	1.50642e+06
1002	270.579	1.50304e+06
1003	270.849	1.50083e+06
1004	271.12	1.49788e+06
1005	271.39	1.49544e+06
1006	271.66	1.49238e+06
1007	271.931	1.48972e+06
1008	272.201	1.48687e+06
1009	272.471	1.48421e+06
1010	272.742	1.48183e+06
1011	273.012	1.4799e+06
1012	273.282	1.47769e+06
1013	273.553	1.47517e+06
1014	273.823	1.47229e+06
1015	274.093	1.47034e+06
1016	274.363	1.46798e+06
1017	274.634	1.46529e+06
1018	274.904	1.46327e+06
1019	275.174	1.46123e+06
1020	275.445	1.45881e+06
1021	275.715	1.45673e+06
1022	275.985	1.45404e+06
1023	276.256	1.45211e+06
1024	276.526	1.45003e+06
1025	276.796	1.44812e+06
1026	277.067	1.44535e+06
1027	277.337	1.4437e+06
1028	277.607	1.44116e+06
1029	277.877	1.44008e+06
1030	278.148	1.43817e+06
1031	278.418	1.43585e+06
1032	278.688	1.43356e+06
1033	278.959	1.43193e+06
1034	279.229	1.43054e+06
1035	279.499	1.42823e+06
1036	279.77	1.42597e+06
1037	280.04	1.42413e+06
1038	280.31	1.42281e+06
1039	280.581	1.42077e+06
1040	280.851	1.41929e+06
1041	281.121	1.41784e+06
1042	281.391	1.41609e+06
1043	281.662	1.41368e+06
1044	281.932	1.41112e+06
1045	282.202	1.4101e+06
1046	282.473	1.40813e+06
1047	282.743	1.40685e+06
1048	283.013	1.40596e+06
1049	283.284	1.40334e+06
1050	283.554	1.40232e+06
1051	283.824	1.40089e+06
1052	284.094	1.39912e+06
1053	284.365	1.39729e+06
1054	284.635	1.39597e+06
1055	284.905	1.39424e+06
1056	285.176	1.3925e+06
1057	285.446	1.39036e+06
1058	285.716	1.38847e+06
1059	285.987	1.38693e+06
1060	286.257	1.38579e+06
1061	286.527	1.38412e+06
1062	286.798	1.38234e+06
1063	287.068	1.38061e+06
1064	287.338	1.37924e+06
1065	287.609	1.37755e+06
1066	287.879	1.37614e+06
1067	288.149	1.37462e+06
1068	288.419	1.37374e+06
1069	288.69	1.3728e+06
1070	288.96	1.37113e+06
1071	289.23	1.36949e+06
1072	289.501	1.36884e+06
1073	289.771	1.3671e+06
1074	290.041	1.36615e+06
1075	290.312	1.36485e+06
1076	290.582	1.3634e+06
1077	290.852	1.36221e+06
1078	291.123	1.36121e+06
1079	291.393	1.36078e+06
1080	291.663	1.35971e+06
1081	291.933	1.35848e+06
1082	292.204	1.35694e+06
1083	292.474	1.35507e+06
1084	292.744	1.35393e+06
1085	293.015	1.35284e+06
1086	293.285	1.35163e+06
1087	293.555	1.35068e+06
1088	293.826	1.34992e+06
1089	294.096	1.34809e+06
1090	294.366	1.34708e+06
1091	294.637	1.34612e+06
1092	294.907	1.34515e+06
1093	295.177	1.3443e+06
1094	295.447	1.34309e+06
1095	295.718	1.34157e+06
1096	295.988	1.33997e+06
1097	296.258	1.3391e+06
1098	296.529	1.33852e+06
1099	296.799	1.33711e+06
1100	297.069	1.33574e+06
1101	297.34	1.33429e+06
1102	297.61	1.33377e+06
1103	297.88	1.33286e+06
1104	298.151	1.3311e+06
1105	298.421	1.33125e+06
1106	298.691	1.32948e+06
1107	298.962	1.32831e+06
1108	299.232	1.32761e+06
1109	299.502	1.32679e+06
1110	299.772	1.32553e+06
1111	300.043	1.32428e+06
1112	300.313	1.32321e+06
1113	300.583	1.3222e+06
1114	300.854	1.32115e+06
1115	301.124	1.32072e+06
1116	301.394	1.32001e+06
1117	301.665	1.31918e+06
1118	301.935	1.31775e+06
1119	302.205	1.31678e+06
1120	302.476	1.31519e+06
1121	302.746	1.31411e+06
1122	303.016	1.31355e+06
1123	303.286	1.31281e+06
1124	303.557	1.31255e+06
1125	303.827	1.31118e+06
1126	304.097	1.30984e+06
1127	304.368	1.30947e+06
1128	304.638	1.30817e+06
1129	304.908	1.30848e+06
1130	305.179	1.30756e+06
1131	305.449	1.30646e+06
1132	305.719	1.30546e+06
1133	305.989	1.30431e+06
1134	306.26	1.30355e+06
1135	306.53	1.30312e+06
1136	306.8	1.30202e+06
1137	307.071	1.3003e+06
1138	307.341	1.30072e+06
1139	307.611	1.29989e+06
1140	307.882	1.29916e+06
1141	308.152	1.29838e+06
1142	308.422	1.29751e+06
1143	308.693	1.29679e+06
1144	308.963	1.29532e+06
1145	309.233	1.29476e+06
1146	309.503	1.29445e+06
1147	309.774	1.29347e+06
1148	310.044	1.2938e+06
1149	310.314	1.29328e+06
1150	310.585	1.29191e+06
1151	310.855	1.29161e+06
1152	311.125	1.29113e+06
1153	311.396	1.29048e+06
1154	311.666	1.29035e+06
1155	311.936	1.28981e+06
1156	312.207	1.28921e+06
1157	312.477	1.28895e+06
1158	312.747	1.28819e+06
1159	313.017	1.28723e+06
1160	313.288	1.28632e+06
1161	313.558	1.28574e+06
1162	313.828	1.28533e+06
1163	314.099	1.2845e+06
1164	314.369	1.28309e+06
1165	314.639	1.284e+06
1166	314.91	1.28364e+06
1167	315.18	1.2826e+06
1168	315.45	1.28114e+06
1169	315.721	1.2803e+06
1170	315.991	1.27982e+06
1171	316.261	1.27848e+06
1172	316.531	1.27746e+06
1173	316.802	1.27681e+06
1174	317.072	1.27648e+06
1175	317.342	1.27585e+06
1176	317.613	1.27611e+06
1177	317.883	1.27557e+06
1178	318.153	1.27468e+06
1179	318.424	1.27384e+06
1180	318.694	1.27349e+06
1181	318.964	1.27263e+06
1182	319.235	1.27154e+06
1183	319.505	1.2725e+06
1184	319.775	1.27295e+06
1185	320.046	1.27286e+06
1186	320.316	1.27139e+06
1187	320.586	1.27072e+06
1188	320.856	1.27022e+06
1189	321.127	1.26942e+06
1190	321.397	1.26838e+06
1191	321.667	1.26796e+06
1192	321.938	1.26729e+06
1193	322.208	1.26705e+06
1194	322.478	1.26705e+06
1195	322.749	1.26686e+06
1196	323.019	1.26604e+06
1197	323.289	1.26615e+06
1198	323.56	1.26567e+06
1199	323.83	1.26523e+06
1200	324.1	1.26406e+06
1201	324.371	1.26413e+06
1202	324.641	1.26389e+06
1203	324.911	1.26376e+06
1204	325.181	1.26292e+06
1205	325.452	1.26253e+06
1206	325.722	1.2622e+06
1207	325.992	1.26149e+06
1208	326.263	1.26025e+06
1209	326.533	1.26012e+06
1210	326.803	1.25975e+06
1211	327.074	1.25988e+06
1212	327.344	1.25934e+06
1213	327.614	1.2583e+06
1214	327.884	1.25786e+06
1215	328.155	1.2576e+06
1216	328.425	1.25734e+06
1217	328.695	1.25654e+06
1218	328.966	1.25626e+06
1219	329.236	1.25592e+06
1220	329.506	1.25529e+06
1221	329.777	1.25448e+06
1222	330.047	1.25516e+06
1223	330.317	1.25557e+06
1224	330.588	1.25559e+06
1225	330.858	1.25537e+06
1226	331.128	1.25496e+06
1227	331.398	1.25459e+06
1228	331.669	1.25357e+06
1229	331.939	1.25273e+06
1230	332.209	1.25262e+06
1231	332.48	1.25188e+06
1232	332.75	1.25151e+06
1233	333.02	1.25141e+06
1234	333.291	1.25089e+06
1235	333.561	1.25061e+06
1236	333.831	1.24969e+06
1237	334.102	1.24889e+06
1238	334.372	1.24757e+06
1239	334.642	1.2477e+06
1240	334.913	1.24792e+06
1241	335.183	1.2474e+06
1242	335.453	1.24666e+06
1243	335.724	1.24594e+06
1244	335.994	1.24599e+06
1245	336.264	1.24512e+06
1246	336.534	1.24462e+06
1247	336.805	1.24479e+06
1248	337.075	1.24464e+06
1249	337.345	1.24427e+06
1250	337.616	1.24479e+06
1251	337.886	1.24453e+06
1252	338.156	1.24453e+06
1253	338.427	1.2446e+06
1254	338.697	1.24438e+06
1255	338.967	1.24365e+06
1256	339.238	1.24371e+06
1257	339.508	1.24295e+06
1258	339.778	1.24239e+06
1259	340.048	1.24224e+06
1260	340.319	1.24246e+06
1261	340.589	1.24152e+06
1262	340.859	1.24111e+06
1263	341.13	1.24052e+06
1264	341.4	1.24005e+06
1265	341.67	1.23998e+06
1266	341.941	1.24033e+06
1267	342.211	1.23964e+06
1268	342.481	1.23881e+06
1269	342.752	1.23842e+06
1270	343.022	1.23825e+06
1271	343.292	1.23858e+06
1272	343.563	1.23808e+06
1273	343.833	1.2376e+06
1274	344.103	1.23764e+06
1275	344.373	1.23741e+06
1276	344.644	1.23719e+06
1277	344.914	1.23641e+06
1278	345.184	1.236e+06
1279	345.455	1.23576e+06
1280	345.725	1.2353e+06
1281	345.995	1.23522e+06
1282	346.266	1.23463e+06
1283	346.536	1.2342e+06
1284	346.806	1.23446e+06
1285	347.077	1.23392e+06
1286	347.347	1.23391e+06
1287	347.617	1.23337e+06
1288	347.887	1.23259e+06
1289	348.158	1.23171e+06
1290	348.428	1.23077e+06
1291	348.698	1.23045e+06
1292	348.969	1.23012e+06
1293	349.239	1.23019e+06
1294	349.509	1.22999e+06
1295	349.78	1.2293e+06
1296	350.05	1.22874e+06
1297	350.32	1.2283e+06
1298	350.591	1.227e+06
1299	350.861	1.22585e+06
1300	351.131	1.22618e+06
1301	351.402	1.22615e+06
1302	351.672	1.22624e+06
1303	351.942	1.22596e+06
1304	352.212	1.22535e+06
1305	352.483	1.22544e+06
1306	352.753	1.22496e+06
1307	353.023	1.22466e+06
1308	353.294	1.2242e+06
1309	353.564	1.22362e+06
1310	353.834	1.22397e+06
1311	354.105	1.22314e+06
1312	354.375	1.22301e+06
1313	354.645	1.22297e+06
1314	354.916	1.22278e+06
1315	355.186	1.22251e+06
1316	355.456	1.2228e+06
1317	355.726	1.22228e+06
1318	355.997	1.22258e+06
1319	356.267	1.22299e+06
1320	356.537	1.22249e+06
1321	356.808	1.22258e+06
1322	357.078	1.22241e+06
1323	357.348	1.22238e+06
1324	357.619	1.22154e+06
1325	357.889	1.22167e+06
1326	358.159	1.22132e+06
1327	358.43	1.22167e+06
1328	358.7	1.22121e+06
1329	358.97	1.22143e+06
1330	359.241	1.22072e+06
1331	359.511	1.21987e+06
1332	359.781	1.21877e+06
1333	360.051	1.21853e+06
1334	360.322	1.21863e+06
1335	360.592	1.21909e+06
1336	360.862	1.21877e+06
1337	361.133	1.2192e+06
1338	361.403	1.21863e+06
1339	361.673	1.21842e+06
1340	361.944	1.21807e+06
1341	362.214	1.21801e+06
1342	362.484	1.21792e+06
1343	362.755	1.21773e+06
1344	363.025	1.21722e+06
1345	363.295	1.21683e+06
1346	363.566	1.21701e+06
1347	363.836	1.2166e+06
1348	364.106	1.21649e+06
1349	364.376	1.2166e+06
1350	364.647	1.21655e+06
1351	364.917	1.21629e+06
1352	365.187	1.21649e+06
1353	365.458	1.21571e+06
1354	365.728	1.21489e+06
1355	365.998	1.21458e+06
1356	366.269	1.21473e+06
1357	366.539	1.2146e+06
1358	366.809	1.21454e+06
1359	367.079	1.21428e+06
1360	367.35	1.214e+06
1361	367.62	1.21361e+06
1362	367.89	1.21361e+06
1363	368.161	1.21322e+06
1364	368.431	1.21293e+06
1365	368.701	1.21315e+06
1366	368.972	1.21309e+06
1367	369.242	1.21294e+06
1368	369.512	1.21304e+06
1369	369.783	1.21491e+06
1370	370.053	1.21551e+06
1371	370.323	1.21382e+06
1372	370.594	1.21087e+06
1373	370.864	1.20758e+06
1374	371.134	1.19477e+06
1375	371.404	1.18957e+06
1376	371.675	1.18745e+06
1377	371.945	1.18931e+06
1378	372.215	1.18996e+06
1379	372.486	1.19198e+06
1380	372.756	1.19291e+06
1381	373.026	1.19325e+06
1382	373.297	1.1925e+06
1383	373.567	1.19304e+06
1384	373.837	1.19393e+06
1385	374.108	1.19646e+06
1386	374.378	1.19863e+06
1387	374.648	1.20099e+06
1388	374.918	1.20299e+06
1389	375.189	1.20463e+06
1390	375.459	1.20578e+06
1391	375.729	1.2078e+06
1392	376	1.20918e+06
1393	376.27	1.21012e+06
1394	376.54	1.21133e+06
1395	376.811	1.21259e+06
1396	377.081	1.21365e+06
1397	377.351	1.21545e+06
1398	377.622	1.21762e+06
1399	377.892	1.22024e+06
1400	378.162	1.22169e+06
1401	378.432	1.22275e+06
1402	378.703	1.22447e+06
1403	378.973	1.22618e+06
1404	379.243	1.22832e+06
1405	379.514	1.23025e+06
1406	379.784	1.23222e+06
1407	380.054	1.23424e+06
1408	380.325	1.23584e+06
1409	380.595	1.23728e+06
1410	380.865	1.23918e+06
1411	381.136	1.24052e+06
1412	381.406	1.24278e+06
1413	381.676	1.24454e+06
1414	381.947	1.24603e+06
1415	382.217	1.24764e+06
1416	382.487	1.24937e+06
1417	382.757	1.25099e+06
1418	383.028	1.25184e+06
1419	383.298	1.25325e+06
1420	383.568	1.25479e+06
1421	383.839	1.25674e+06
1422	384.109	1.25921e+06
1423	384.379	1.2612e+06
1424	384.65	1.26274e+06
1425	384.92	1.26424e+06
1426	385.19	1.26619e+06
1427	385.46	1.26783e+06
1428	385.731	1.2697e+06
1429	386.001	1.27215e+06
1430	386.271	1.27386e+06
1431	386.542	1.27577e+06
1432	386.812	1.27729e+06
1433	387.082	1.27902e+06
1434	387.353	1.28062e+06
1435	387.623	1.28264e+06
1436	387.893	1.28439e+06
1437	388.164	1.28609e+06
1438	388.434	1.28773e+06
1439	388.704	1.28936e+06
1440	388.974	1.29137e+06
1441	389.245	1.29343e+06
1442	389.515	1.29527e+06
1443	389.785	1.29709e+06
1444	390.056	1.29952e+06
1445	390.326	1.30128e+06
1446	390.596	1.3028e+06
1447	390.867	1.30447e+06
1448	391.137	1.3065e+06
1449	391.407	1.30806e+06
1450	391.678	1.30984e+06
1451	391.948	1.31155e+06
1452	392.218	1.3135e+06
1453	392.488	1.31502e+06
1454	392.759	1.31714e+06
1455	393.029	1.31884e+06
1456	393.299	1.32063e+06
1457	393.57	1.32226e+06
1458	393.84	1.32389e+06
1459	394.11	1.32614e+06
1460	394.381	1.32855e+06
1461	394.651	1.3308e+06
1462	394.921	1.33284e+06
1463	395.192	1.33502e+06
1464	395.462	1.33721e+06
1465	395.732	1.33943e+06
1466	396.003	1.34149e+06
1467	396.273	1.34346e+06
1468	396.543	1.34525e+06
1469	396.813	1.34706e+06
1470	397.084	1.34864e+06
1471	397.354	1.35065e+06
1472	397.624	1.35267e+06
1473	397.895	1.3544e+06
1474	398.165	1.35616e+06
1475	398.435	1.35806e+06
1476	398.706	1.36008e+06
1477	398.976	1.36225e+06
1478	399.246	1.36381e+06
1479	399.517	1.36565e+06
1480	399.787	1.367e+06
1481	400.057	1.36914e+06
1482	400.328	1.37152e+06
1483	400.598	1.37306e+06
1484	400.868	1.37506e+06
1485	401.138	1.37666e+06
1486	401.409	1.37852e+06
1487	401.679	1.38032e+06
1488	401.949	1.38219e+06
1489	402.22	1.38373e+06
1490	402.49	1.38537e+06
1491	402.76	1.38748e+06
1492	403.031	1.38936e+06
1493	403.301	1.39127e+06
1494	403.571	1.39303e+06
1495	403.842	1.39426e+06
1496	404.112	1.39651e+06
1497	404.382	1.39844e+06
1498	404.652	1.4004e+06
1499	404.923	1.40247e+06
1500	405.193	1.40466e+06
1501	405.463	1.40683e+06
1502	405.734	1.40893e+06
1503	406.004	1.41119e+06
1504	406.274	1.41327e+06
1505	406.545	1.41516e+06
1506	406.815	1.41663e+06
1507	407.085	1.41878e+06
1508	407.356	1.42081e+06
1509	407.626	1.42259e+06
1510	407.896	1.42428e+06
1511	408.166	1.42673e+06
1512	408.437	1.42905e+06
1513	408.707	1.4308e+06
1514	408.977	1.43221e+06
1515	409.248	1.4341e+06
1516	409.518	1.43613e+06
1517	409.788	1.43785e+06
1518	410.059	1.4395e+06
1519	410.329	1.44164e+06
1520	410.599	1.44348e+06
1521	410.87	1.44554e+06
1522	411.14	1.44706e+06
1523	411.41	1.44908e+06
1524	411.68	1.45103e+06
1525	411.951	1.45278e+06
1526	412.221	1.45484e+06
1527	412.491	1.45634e+06
1528	412.762	1.45822e+06
1529	413.032	1.45965e+06
1530	413.302	1.46126e+06
1531	413.573	1.46323e+06
1532	413.843	1.46531e+06
1533	414.113	1.4672e+06
1534	414.384	1.46899e+06
1535	414.654	1.47081e+06
1536	414.924	1.47264e+06
1537	415.194	1.47413e+06
1538	415.465	1.47615e+06
1539	415.735	1.47788e+06
1540	416.005	1.47944e+06
1541	416.276	1.48118e+06
1542	416.546	1.48271e+06
1543	416.816	1.48419e+06
1544	417.087	1.48614e+06
1545	417.357	1.48776e+06
1546	417.627	1.48928e+06
1547	417.898	1.49089e+06
1548	418.168	1.49249e+06
1549	418.438	1.49418e+06
1550	418.709	1.49613e+06
1551	418.979	1.49797e+06
1552	419.249	1.4994e+06
1553	419.519	1.50163e+06
1554	419.79	1.50341e+06
1555	420.06	1.50495e+06
1556	420.33	1.50682e+06
1557	420.601	1.50838e+06
1558	420.871	1.51005e+06
1559	421.141	1.51199e+06
1560	421.412	1.51364e+06
1561	421.682	1.51499e+06
1562	421.952	1.51674e+06
1563	422.223	1.51839e+06
1564	422.493	1.5198e+06
1565	422.763	1.5216e+06
1566	423.033	1.52307e+06
1567	423.304	1.52465e+06
1568	423.574	1.52682e+06
1569	423.844	1.52879e+06
1570	424.115	1.53068e+06
1571	424.385	1.53252e+06
1572	424.655	1.53456e+06
1573	424.926	1.53605e+06
1574	425.196	1.53766e+06
1575	425.466	1.53928e+06
1576	425.737	1.54087e+06
1577	426.007	1.54262e+06
1578	426.277	1.5444e+06
1579	426.547	1.54631e+06
1580	426.818	1.54776e+06
1581	427.088	1.54951e+06
1582	427.358	1.55094e+06
1583	427.629	1.55233e+06
1584	427.899	1.55387e+06
1585	428.169	1.55528e+06
1586	428.44	1.55678e+06
1587	428.71	1.5587e+06
1588	428.98	1.56055e+06
1589	429.25	1.56169e+06
1590	429.521	1.56375e+06
1591	429.791	1.56577e+06
1592	430.061	1.56785e+06
1593	430.332	1.56921e+06
1594	430.602	1.57075e+06
1595	430.872	1.57205e+06
1596	431.143	1.57361e+06
1597	431.413	1.57524e+06
1598	431.683	1.57672e+06
1599	431.954	1.57873e+06
1600	432.224	1.5804e+06
1601	432.494	1.58213e+06
1602	432.764	1.58311e+06
1603	433.035	1.58484e+06
1604	433.305	1.58638e+06
1605	433.575	1.58827e+06
1606	433.846	1.58933e+06
1607	434.116	1.59122e+06
1608	434.386	1.59278e+06
1609	434.657	1.59444e+06
1610	434.927	1.59592e+06
1611	435.197	1.59752e+06
1612	435.468	1.59876e+06
1613	435.738	1.60049e+06
1614	436.008	1.60183e+06
1615	436.279	1.60366e+06
1616	436.549	1.60528e+06
1617	436.819	1.60708e+06
1618	437.089	1.60806e+06
1619	437.36	1.60998e+06
1620	437.63	1.61116e+06
1621	437.9	1.61287e+06
1622	438.171	1.61404e+06
1623	438.441	1.61562e+06
1624	438.711	1.61683e+06
1625	438.982	1.61837e+06
1626	439.252	1.6198e+06
1627	439.522	1.6213e+06
1628	439.793	1.62247e+06
1629	440.063	1.62418e+06
1630	440.333	1.62565e+06
1631	440.603	1.62706e+06
1632	440.874	1.628e+06
1633	441.144	1.62979e+06
1634	441.414	1.63107e+06
1635	441.685	1.63296e+06
1636	441.955	1.63448e+06
1637	442.225	1.63573e+06
1638	442.496	1.63658e+06
1639	442.766	1.63807e+06
1640	443.036	1.63918e+06
1641	443.307	1.6407e+06
1642	443.577	1.64185e+06
1643	443.847	1.64312e+06
1644	444.118	1.64436e+06
1645	444.388	1.64575e+06
1646	444.658	1.64698e+06
1647	444.928	1.64856e+06
1648	445.199	1.64984e+06
1649	445.469	1.6514e+06
1650	445.739	1.65257e+06
1651	446.01	1.65403e+06
1652	446.28	1.6553e+06
1653	446.55	1.65665e+06
1654	446.821	1.65799e+06
1655	447.091	1.65934e+06
1656	447.361	1.66096e+06
1657	447.632	1.6625e+06
1658	447.902	1.66356e+06
1659	448.172	1.66489e+06
1660	448.442	1.66595e+06
1661	448.713	1.66694e+06
1662	448.983	1.66864e+06
1663	449.253	1.67037e+06
1664	449.524	1.67147e+06
1665	449.794	1.67267e+06
1666	450.064	1.67412e+06
1667	450.335	1.67564e+06
1668	450.605	1.67715e+06
1669	450.875	1.67822e+06
1670	451.146	1.6793e+06
1671	451.416	1.68106e+06
1672	451.686	1.68229e+06
1673	451.956	1.68335e+06
1674	452.227	1.6848e+06
1675	452.497	1.68621e+06
1676	452.767	1.68797e+06
1677	453.038	1.68968e+06
1678	453.308	1.69051e+06
1679	453.578	1.69159e+06
1680	453.849	1.69302e+06
1681	454.119	1.69426e+06
1682	454.389	1.69545e+06
1683	454.66	1.6964e+06
1684	454.93	1.69802e+06
1685	455.2	1.69948e+06
1686	455.47	1.70091e+06
1687	455.741	1.7019e+06
1688	456.011	1.70332e+06
1689	456.281	1.70446e+06
1690	456.552	1.70587e+06
1691	456.822	1.70715e+06
1692	457.092	1.70843e+06
1693	457.363	1.70958e+06
1694	457.633	1.71083e+06
1695	457.903	1.71205e+06
1696	458.174	1.71307e+06
1697	458.444	1.71313e+06
1698	458.714	1.7148e+06
1699	458.984	1.71651e+06
1700	459.255	1.71808e+06
1701	459.525	1.71888e+06
1702	459.795	1.72003e+06
1703	460.066	1.72111e+06
1704	460.336	1.72165e+06
1705	460.606	1.72289e+06
1706	460.877	1.7241e+06
1707	461.147	1.72503e+06
1708	461.417	1.7259e+06
1709	461.688	1.72709e+06
1710	461.958	1.72839e+06
1711	462.228	1.72948e+06
1712	462.498	1.73095e+06
1713	462.769	1.73192e+06
1714	463.039	1.73297e+06
1715	463.309	1.73407e+06
1716	463.58	1.73494e+06
1717	463.85	1.73608e+06
1718	464.12	1.73698e+06
1719	464.391	1.73804e+06
1720	464.661	1.73916e+06
1721	464.931	1.74057e+06
1722	465.202	1.74153e+06
1723	465.472	1.74274e+06
1724	465.742	1.74345e+06
1725	466.012	1.74469e+06
1726	466.283	1.74584e+06
1727	466.553	1.74697e+06
1728	466.823	1.74801e+06
1729	467.094	1.74876e+06
1730	467.364	1.74976e+06
1731	467.634	1.75087e+06
1732	467.905	1.75223e+06
1733	468.175	1.75347e+06
1734	468.445	1.75473e+06
1735	468.716	1.75605e+06
1736	468.986	1.75715e+06
1737	469.256	1.75808e+06
1738	469.526	1.75884e+06
1739	469.797	1.75988e+06
1740	470.067	1.7609e+06
1741	470.337	1.76173e+06
1742	470.608	1.76301e+06
1743	470.878	1.76426e+06
1744	471.148	1.76541e+06
1745	471.419	1.76602e+06
1746	471.689	1.76693e+06
1747	471.959	1.76773e+06
1748	472.23	1.76897e+06
1749	472.5	1.77011e+06
1750	472.77	1.77098e+06
1751	473.041	1.77167e+06
1752	473.311	1.77245e+06
1753	473.581	1.77323e+06
1754	473.851	1.77397e+06
1755	474.122	1.77493e+06
1756	474.392	1.77608e+06
1757	474.662	1.77757e+06
1758	474.933	1.77891e+06
1759	475.203	1.77991e+06
1760	475.473	1.78078e+06
1761	475.744	1.78165e+06
1762	476.014	1.78249e+06
1763	476.284	1.78366e+06
1764	476.554	1.78461e+06
1765	476.825	1.78579e+06
1766	477.095	1.78646e+06
1767	477.365	1.78747e+06
1768	477.636	1.78806e+06
1769	477.906	1.78888e+06
1770	478.176	1.78973e+06
1771	478.447	1.79073e+06
1772	478.717	1.79174e+06
1773	478.987	1.7927e+06
1774	479.258	1.7937e+06
1775	479.528	1.79476e+06
1776	479.798	1.79595e+06
1777	480.069	1.79706e+06
1778	480.339	1.79777e+06
1779	480.609	1.79853e+06
1780	480.879	1.79879e+06
1781	481.15	1.7995e+06
1782	481.42	1.80022e+06
1783	481.69	1.80104e+06
1784	481.961	1.80191e+06
1785	482.231	1.8031e+06
1786	482.501	1.80393e+06
1787	482.772	1.80488e+06
1788	483.042	1.8057e+06
1789	483.312	1.80702e+06
1790	483.583	1.80759e+06
1791	483.853	1.80835e+06
1792	484.123	1.80883e+06
1793	484.393	1.81069e+06
1794	484.664	1.81166e+06
1795	484.934	1.81236e+06
1796	485.204	1.81296e+06
1797	485.475	1.81387e+06
1798	485.745	1.81444e+06
1799	486.015	1.81504e+06
1800	486.286	1.81609e+06
1801	486.556	1.81695e+06
1802	486.826	1.81762e+06
1803	487.097	1.81841e+06
1804	487.367	1.81906e+06
1805	487.637	1.81981e+06
1806	487.907	1.82062e+06
1807	488.178	1.82176e+06
1808	488.448	1.82235e+06
1809	488.718	1.82313e+06
1810	488.989	1.82322e+06
1811	489.259	1.82367e+06
1812	489.529	1.82398e+06
1813	489.8	1.82658e+06
1814	490.07	1.83045e+06
1815	490.34	1.83048e+06
1816	490.611	1.82974e+06
1817	490.881	1.8287e+06
1818	491.151	1.82952e+06
1819	491.421	1.82952e+06
1820	491.692	1.82803e+06
1821	491.962	1.82618e+06
1822	492.232	1.82298e+06
1823	492.503	1.81938e+06
1824	492.773	1.81468e+06
1825	493.043	1.80967e+06
1826	493.314	1.80401e+06
1827	493.584	1.79901e+06
1828	493.854	1.79304e+06
1829	494.125	1.78683e+06
1830	494.395	1.78112e+06
1831	494.665	1.77543e+06
1832	494.935	1.76884e+06
1833	495.206	1.76214e+06
1834	495.476	1.75624e+06
1835	495.746	1.74998e+06
1836	496.017	1.74398e+06
1837	496.287	1.73908e+06
1838	496.557	1.73309e+06
1839	496.828	1.72778e+06
1840	497.098	1.72202e+06
1841	497.368	1.71669e+06
1842	497.639	1.71125e+06
1843	497.909	1.70605e+06
1844	498.179	1.70113e+06
1845	498.449	1.69467e+06
1846	498.72	1.68946e+06
1847	498.99	1.68411e+06
1848	499.26	1.67941e+06
1849	499.531	1.67551e+06
1850	499.801	1.67109e+06
1851	500.071	1.66621e+06
1852	500.342	1.66163e+06
1853	500.612	1.65678e+06
1854	500.882	1.65253e+06
1855	501.153	1.64919e+06
1856	501.423	1.64508e+06
1857	501.693	1.64054e+06
1858	501.964	1.63628e+06
1859	502.234	1.63181e+06
1860	502.504	1.62787e+06
1861	502.774	1.62409e+06
1862	503.045	1.62009e+06
1863	503.315	1.61616e+06
1864	503.585	1.61235e+06
1865	503.856	1.60836e+06
1866	504.126	1.60459e+06
1867	504.396	1.60121e+06
1868	504.667	1.59769e+06
1869	504.937	1.59345e+06
1870	505.207	1.58961e+06
1871	505.478	1.5859e+06
1872	505.748	1.583e+06
1873	506.018	1.58072e+06
1874	506.288	1.57814e+06
1875	506.559	1.57481e+06
1876	506.829	1.57153e+06
1877	507.099	1.56952e+06
1878	507.37	1.56685e+06
1879	507.64	1.56399e+06
1880	507.91	1.56131e+06
1881	508.181	1.55762e+06
1882	508.451	1.55458e+06
1883	508.721	1.55147e+06
1884	508.992	1.54891e+06
1885	509.262	1.54531e+06
1886	509.532	1.54225e+06
1887	509.803	1.5397e+06
1888	510.073	1.53477e+06
1889	510.343	1.53224e+06
1890	510.613	1.5297e+06
1891	510.884	1.52754e+06
1892	511.154	1.52554e+06
1893	511.424	1.52344e+06
1894	511.695	1.5209e+06
1895	511.965	1.519e+06
1896	512.235	1.51683e+06
1897	512.506	1.51449e+06
1898	512.776	1.51176e+06
1899	513.046	1.50901e+06
1900	513.317	1.50616e+06
1901	513.587	1.50311e+06
1902	513.857	1.50033e+06
1903	514.127	1.4975e+06
1904	514.398	1.495e+06
1905	514.668	1.49212e+06
1906	514.938	1.48909e+06
1907	515.209	1.48677e+06
1908	515.479	1.48486e+06
1909	515.749	1.48243e+06
1910	516.02	1.48068e+06
1911	516.29	1.47859e+06
1912	516.56	1.47704e+06
1913	516.83	1.47463e+06
1914	517.101	1.47311e+06
1915	517.371	1.47032e+06
1916	517.641	1.46798e+06
1917	517.912	1.46628e+06
1918	518.182	1.46444e+06
1919	518.452	1.46269e+06
1920	518.723	1.46087e+06
1921	518.993	1.45848e+06
1922	519.263	1.45545e+06
1923	519.534	1.45419e+06
1924	519.804	1.45244e+06
1925	520.074	1.4512e+06
1926	520.345	1.44938e+06
1927	520.615	1.4473e+06
1928	520.885	1.44446e+06
1929	521.155	1.4419e+06
1930	521.426	1.44017e+06
1931	521.696	1.43867e+06
1932	521.966	1.43644e+06
1933	522.237	1.43488e+06
1934	522.507	1.43353e+06
1935	522.777	1.43271e+06
1936	523.048	1.4318e+06
1937	523.318	1.43024e+06
1938	523.588	1.42781e+06
1939	523.858	1.42593e+06
1940	524.129	1.42435e+06
1941	524.399	1.42294e+06
1942	524.669	1.42148e+06
1943	524.94	1.41901e+06
1944	525.21	1.41726e+06
1945	525.48	1.41479e+06
1946	525.751	1.41366e+06
1947	526.021	1.41173e+06
1948	526.291	1.41117e+06
1949	526.562	1.40887e+06
1950	526.832	1.40798e+06
1951	527.102	1.40646e+06
1952	527.372	1.40506e+06
1953	527.643	1.40358e+06
1954	527.913	1.40148e+06
1955	528.183	1.39979e+06
1956	528.454	1.39777e+06
1957	528.724	1.39625e+06
1958	528.994	1.39502e+06
1959	529.265	1.39309e+06
1960	529.535	1.39203e+06
1961	529.805	1.39036e+06
1962	530.076	1.38875e+06
1963	530.346	1.38771e+06
1964	530.616	1.38538e+06
1965	530.886	1.38405e+06
1966	531.157	1.38331e+06
1967	531.427	1.38228e+06
1968	531.697	1.37926e+06
1969	531.968	1.37837e+06
1970	532.238	1.37738e+06
1971	532.508	1.37725e+06
1972	532.779	1.37595e+06
1973	533.049	1.37502e+06
1974	533.319	1.37376e+06
1975	533.59	1.37274e+06
1976	533.86	1.37114e+06
1977	534.13	1.37055e+06
1978	534.401	1.36877e+06
1979	534.671	1.36773e+06
1980	534.941	1.36583e+06
1981	535.211	1.36418e+06
1982	535.482	1.36186e+06
1983	535.752	1.36073e+06
1984	536.022	1.35973e+06
1985	536.293	1.3583e+06
1986	536.563	1.35811e+06
1987	536.833	1.35663e+06
1988	537.104	1.35568e+06
1989	537.374	1.3538e+06
1990	537.644	1.35211e+06
1991	537.915	1.3515e+06
1992	538.185	1.35145e+06
1993	538.455	1.3505e+06
1994	538.725	1.34968e+06
1995	538.996	1.34812e+06
1996	539.266	1.34725e+06
1997	539.536	1.34623e+06
1998	539.807	1.34489e+06
1999	540.077	1.34328e+06
[truncated: 719 more rows]
