# Supplementary material for: Approaching intrinsic dynamics of MXenes hybrid hydrogel for 3D printed multimodal intelligent devices with ultrahigh superelasticity and temperature sensitivity
Source: Nat Commun. 2022 Jun 14;13:3420. doi: 10.1038/s41467-022-31051-7 (PMC9197829; doi:10.1038/s41467-022-31051-7)
Supplement: Supplementary file 6 — Source Data [file 41467_2022_31051_MOESM6_ESM.zip › Manuscript/Fig. 4/Fig. 4c/40°C.xlsx]

## Sheet: Sheet1
Item	Smu1_Time(1)(1)	Smu1_R(1)(1)
1	0	1.84051e+06
2	0.27034	1.8409e+06
3	0.54064	1.84129e+06
4	0.81094	1.84162e+06
5	1.08126	1.84205e+06
6	1.35157	1.84244e+06
7	1.62188	1.84292e+06
8	1.89217	1.84333e+06
9	2.16247	1.84383e+06
10	2.43279	1.84422e+06
11	2.70309	1.84465e+06
12	2.97339	1.84496e+06
13	3.2437	1.84532e+06
14	3.51401	1.84561e+06
15	3.78431	1.84595e+06
16	4.05463	1.84624e+06
17	4.32494	1.84658e+06
18	4.59525	1.84688e+06
19	4.86557	1.84723e+06
20	5.13589	1.84758e+06
21	5.40618	1.84793e+06
22	5.67649	1.84827e+06
23	5.94678	1.84866e+06
24	6.21709	1.84901e+06
25	6.48741	1.84931e+06
26	6.75771	1.84964e+06
27	7.02802	1.84996e+06
28	7.29832	1.85024e+06
29	7.56861	1.85053e+06
30	7.83894	1.85092e+06
31	8.10924	1.85126e+06
32	8.37956	1.85163e+06
33	8.64988	1.85204e+06
34	8.92019	1.85245e+06
35	9.1905	1.85284e+06
36	9.46081	1.85328e+06
37	9.73112	1.85371e+06
38	10.0014	1.85414e+06
39	10.2717	1.85454e+06
40	10.542	1.85495e+06
41	10.8123	1.85529e+06
42	11.0827	1.85568e+06
43	11.353	1.85599e+06
44	11.6233	1.85633e+06
45	11.8936	1.85659e+06
46	12.1639	1.85636e+06
47	12.4342	1.8559e+06
48	12.7045	1.85523e+06
49	12.9748	1.85414e+06
50	13.2451	1.85282e+06
51	13.5154	1.85161e+06
52	13.7858	1.85009e+06
53	14.0561	1.84851e+06
54	14.3263	1.84673e+06
55	14.5967	1.845e+06
56	14.867	1.84324e+06
57	15.1373	1.84162e+06
58	15.4076	1.83707e+06
59	15.6779	1.83275e+06
60	15.9482	1.82842e+06
61	16.2185	1.80534e+06
62	16.4888	1.78899e+06
63	16.7591	1.77183e+06
64	17.0294	1.75575e+06
65	17.2997	1.73927e+06
66	17.57	1.7241e+06
67	17.8404	1.70839e+06
68	18.1106	1.69386e+06
69	18.381	1.67902e+06
70	18.6513	1.66525e+06
71	18.9216	1.65108e+06
72	19.1919	1.63784e+06
73	19.4622	1.62457e+06
74	19.7325	1.61181e+06
75	20.0028	1.59906e+06
76	20.2731	1.58669e+06
77	20.5434	1.57437e+06
78	20.8138	1.56265e+06
79	21.0841	1.55062e+06
80	21.3544	1.53892e+06
81	21.6247	1.5276e+06
82	21.895	1.51676e+06
83	22.1653	1.50621e+06
84	22.4356	1.49602e+06
85	22.7059	1.48577e+06
86	22.9763	1.47595e+06
87	23.2466	1.46609e+06
88	23.5169	1.45631e+06
89	23.7872	1.44682e+06
90	24.0575	1.43752e+06
91	24.3278	1.42833e+06
92	24.5981	1.4194e+06
93	24.8684	1.41067e+06
94	25.1387	1.40209e+06
95	25.409	1.39352e+06
96	25.6793	1.38514e+06
97	25.9496	1.37703e+06
98	26.2199	1.36892e+06
99	26.4902	1.36125e+06
100	26.7606	1.3536e+06
101	27.0309	1.34608e+06
102	27.3012	1.33808e+06
103	27.5715	1.33019e+06
104	27.8418	1.3231e+06
105	28.1121	1.31589e+06
106	28.3824	1.30843e+06
107	28.6527	1.30169e+06
108	28.923	1.29519e+06
109	29.1933	1.28879e+06
110	29.4636	1.28247e+06
111	29.734	1.27646e+06
112	30.0043	1.27031e+06
113	30.2746	1.26216e+06
114	30.5449	1.25529e+06
115	30.8152	1.24896e+06
116	31.0855	1.24295e+06
117	31.3558	1.23697e+06
118	31.6261	1.23123e+06
119	31.8964	1.22592e+06
120	32.1667	1.22098e+06
121	32.437	1.21621e+06
122	32.7073	1.2114e+06
123	32.9777	1.20669e+06
124	33.248	1.20184e+06
125	33.5183	1.19598e+06
126	33.7886	1.1899e+06
127	34.0589	1.18448e+06
128	34.3292	1.17914e+06
129	34.5995	1.17459e+06
130	34.8698	1.17058e+06
131	35.1401	1.16662e+06
132	35.4104	1.16256e+06
133	35.6808	1.15888e+06
134	35.9511	1.15483e+06
135	36.2214	1.15123e+06
136	36.4917	1.14726e+06
137	36.762	1.14269e+06
138	37.0323	1.13725e+06
139	37.3026	1.13319e+06
140	37.5729	1.1289e+06
141	37.8432	1.12485e+06
142	38.1135	1.12134e+06
143	38.3839	1.11815e+06
144	38.6542	1.11507e+06
145	38.9245	1.11202e+06
146	39.1948	1.10894e+06
147	39.4651	1.10588e+06
148	39.7354	1.10283e+06
149	40.0057	1.0998e+06
150	40.276	1.09659e+06
151	40.5463	1.09358e+06
152	40.8167	1.09069e+06
153	41.087	1.08764e+06
154	41.3573	1.08449e+06
155	41.6276	1.08142e+06
156	41.8979	1.07842e+06
157	42.1682	1.07578e+06
158	42.4385	1.07305e+06
159	42.7088	1.07045e+06
160	42.9791	1.06778e+06
161	43.2494	1.0651e+06
162	43.5197	1.06238e+06
163	43.79	1.05968e+06
164	44.0603	1.05714e+06
165	44.3307	1.05471e+06
166	44.601	1.05216e+06
167	44.8713	1.04962e+06
168	45.1416	1.04713e+06
169	45.4119	1.04465e+06
170	45.6822	1.04199e+06
171	45.9525	1.03937e+06
172	46.2228	1.03687e+06
173	46.4931	1.03442e+06
174	46.7634	1.03221e+06
175	47.0337	1.02994e+06
176	47.304	1.0276e+06
177	47.5743	1.02532e+06
178	47.8447	1.02302e+06
179	48.115	1.02066e+06
180	48.3852	1.01811e+06
181	48.6556	1.01607e+06
182	48.9259	1.01401e+06
183	49.1962	1.01191e+06
184	49.4665	1.00915e+06
185	49.7368	1.00616e+06
186	50.0071	1.00371e+06
187	50.2775	1.00161e+06
188	50.5478	999605
189	50.818	997469
190	51.0884	995390
191	51.3587	993404
192	51.629	991361
193	51.8993	988985
194	52.1696	986553
195	52.4399	984269
196	52.7102	982338
197	52.9805	980277
198	53.2509	978365
199	53.5212	976304
200	53.7915	974466
201	54.0618	972387
202	54.3321	970530
203	54.6024	968470
204	54.8727	966520
205	55.143	964255
206	55.4134	962250
207	55.6837	960226
208	55.954	958296
209	56.2243	956495
210	56.4946	954879
211	56.7649	953097
212	57.0352	951445
213	57.3055	949774
214	57.5758	947880
215	57.8461	945986
216	58.1164	944130
217	58.3867	942255
218	58.657	940677
219	58.9274	939136
220	59.1977	937762
221	59.468	936406
222	59.7383	934977
223	60.0086	933492
224	60.2789	932006
225	60.5492	930465
226	60.8195	928794
227	61.0898	927328
228	61.3601	925880
229	61.6304	924469
230	61.9007	922965
231	62.171	921312
232	62.4413	919716
233	62.7116	918249
234	62.982	916708
235	63.2523	914944
236	63.5226	913255
237	63.7929	911714
238	64.0632	910210
239	64.3335	908817
240	64.6038	907406
241	64.8741	906051
242	65.1444	904677
243	65.4147	903452
244	65.6851	902171
245	65.9554	899349
246	66.2257	898513
247	66.496	897084
248	66.7663	895784
249	67.0366	894410
250	67.3069	893166
251	67.5772	891960
252	67.8475	890771
253	68.1178	889658
254	68.3881	888469
255	68.6584	887263
256	68.9287	883141
257	69.199	883921
258	69.4694	882695
259	69.7397	881563
260	70.01	880486
261	70.2803	879428
262	70.5506	878444
263	70.8209	877385
264	71.0912	876494
265	71.3616	875566
266	71.6319	874898
267	71.9022	869421
268	72.1725	868177
269	72.4428	867249
270	72.7131	866190
271	72.9834	865039
272	73.2537	863814
273	73.524	862588
274	73.7943	861586
275	74.0646	860416
276	74.3349	859247
277	74.6052	858114
278	74.8756	856982
279	75.1459	856016
280	75.4162	855014
281	75.6865	853825
282	75.9568	852674
283	76.2271	851523
284	76.4974	850409
285	76.7677	849351
286	77.038	848293
287	77.3083	847327
288	77.5786	846603
289	77.8489	845768
290	78.1192	844672
291	78.3895	843596
292	78.6599	842500
293	78.9302	841461
294	79.2005	840309
295	79.4708	839270
296	79.7411	838212
297	80.0114	837079
298	80.2817	836132
299	80.552	835297
300	80.8223	834313
301	81.0927	833310
302	81.363	832345
303	81.6333	831342
304	81.9036	830265
305	82.1739	829337
306	82.4442	828446
307	82.7145	827685
308	82.9848	826385
309	83.2551	825364
310	83.5254	824324
311	83.7957	823507
312	84.066	822709
313	84.3363	821799
314	84.6067	820982
315	84.877	820128
316	85.1473	819070
317	85.4176	818290
318	85.6879	817436
319	85.9582	816675
320	86.4155	815728
321	86.7858	814874
322	87.0561	814020
323	87.3264	813148
324	87.5967	812349
325	87.8671	811755
326	88.1373	810957
327	88.4077	810140
328	88.678	809360
329	88.9483	808450
330	89.2186	807578
331	89.6759	806798
332	90.0462	806130
333	90.3165	805387
334	90.5868	804682
335	90.8571	803790
336	91.1274	802918
337	91.3977	802045
338	91.668	801210
339	91.9383	800449
340	92.2086	799854
341	92.4789	799168
342	92.9362	798332
343	93.2066	797515
344	93.4769	796791
345	93.7472	796086
346	94.0175	795362
347	94.2878	794693
348	94.5581	793988
349	94.8284	793264
350	95.0987	792577
351	95.3691	791871
352	95.6393	791110
353	95.9096	790479
354	96.18	789755
355	96.4502	789086
356	96.7206	788399
357	96.9909	787657
358	97.2612	786988
359	97.5315	786338
360	97.8018	785614
361	98.0721	784909
362	98.3424	784259
363	98.6127	783684
364	98.883	783071
365	99.1533	782514
366	99.4236	781716
367	99.694	780899
368	99.9643	780175
369	100.235	779562
370	100.505	779024
371	100.775	778504
372	101.046	778188
373	101.316	777650
374	101.586	777167
375	101.856	776777
376	102.127	776239
377	102.397	775737
378	102.667	775218
379	102.938	774772
380	103.208	774252
381	103.478	773658
382	103.749	773008
383	104.019	772210
384	104.289	771504
385	104.559	770929
386	104.83	770223
387	105.1	769555
388	105.37	768998
389	105.641	768404
390	105.911	767865
391	106.181	767308
392	106.452	766770
393	106.722	766213
394	106.992	765638
395	107.263	765006
396	107.533	764449
397	107.803	763744
398	108.074	763168
399	108.344	762686
400	108.614	762184
401	108.884	761887
402	109.155	761367
403	109.425	760718
404	109.695	760216
405	109.966	759659
406	110.236	759177
407	110.506	758638
408	110.777	758100
409	111.047	757506
410	111.317	757153
411	111.588	756689
412	111.858	756355
413	112.128	755853
414	112.398	755296
415	112.669	754851
416	112.939	754479
417	113.209	753885
418	113.48	753384
419	113.75	752901
420	114.02	752437
421	114.291	751917
422	114.561	751565
423	114.831	750933
424	115.102	750506
425	115.372	750024
426	115.642	749764
427	115.912	749430
428	116.183	748910
429	116.453	748334
430	116.723	747833
431	116.994	747257
432	117.264	747053
433	117.534	746756
434	117.805	746478
435	118.075	746069
436	118.345	745679
437	118.616	745252
438	118.886	744918
439	119.156	744584
440	119.427	744268
441	119.697	743971
442	119.967	743618
443	120.237	743359
444	120.508	742913
445	120.778	742467
446	121.048	742133
447	121.319	741706
448	121.589	741279
449	121.859	740889
450	122.13	740425
451	122.4	740072
452	122.67	739664
453	122.941	739367
454	123.211	738977
455	123.481	738587
456	123.751	738197
457	124.022	738067
458	124.292	737585
459	124.562	737269
460	124.833	736786
461	125.103	736396
462	125.373	735914
463	125.644	735449
464	125.914	734985
465	126.184	734595
466	126.455	734131
467	126.725	733630
468	126.995	733184
469	127.265	732795
470	127.536	732386
471	127.806	731922
472	128.076	731569
473	128.347	731198
474	128.617	730678
475	128.887	730270
476	129.158	729768
477	129.428	729230
478	129.698	728691
479	129.969	728172
480	130.239	727670
481	130.509	727169
482	130.779	726668
483	131.05	726334
484	131.32	725888
485	131.59	725665
486	131.861	725238
487	132.131	724756
488	132.401	724236
489	132.672	723772
490	132.942	723289
491	133.212	722769
492	133.483	722249
493	133.753	722101
494	134.023	722231
495	134.294	722713
496	134.564	723400
497	134.834	724403
498	135.104	725832
499	135.375	727448
500	135.645	728877
501	135.915	730455
502	136.186	732089
503	136.456	733741
504	136.726	735524
505	136.997	737362
506	137.267	739311
507	137.537	741335
508	137.808	743451
509	138.078	745642
510	138.348	747944
511	138.618	750339
512	138.889	752809
513	139.159	755389
514	139.429	758007
515	139.7	760625
516	139.97	763298
517	140.24	766027
518	140.511	768831
519	140.781	771801
520	141.051	774642
521	141.322	777687
522	141.592	780694
523	141.862	783832
524	142.132	786933
525	142.403	790070
526	142.673	793152
527	142.943	796271
528	143.214	799465
529	143.484	802676
530	143.754	805833
531	144.025	809082
532	144.295	812479
533	144.565	815877
534	144.836	819200
535	145.106	822468
536	145.376	825828
537	145.646	829133
538	145.917	832512
539	146.187	835928
540	146.457	839418
541	146.728	842816
542	146.998	846158
543	147.268	849500
544	147.539	853101
545	147.809	856685
546	148.079	860268
547	148.35	867564
548	148.62	874192
549	148.89	877423
550	149.161	880653
551	149.431	883995
552	149.701	889156
553	149.971	894206
554	150.242	897715
555	150.512	901168
556	150.782	904826
557	151.053	908316
558	151.323	911937
559	151.593	915501
560	151.864	919159
561	152.134	922686
562	152.404	926381
563	152.674	930057
564	152.945	933789
565	153.215	937576
566	153.485	941326
567	153.756	945299
568	154.026	949087
569	154.296	952856
570	154.567	956420
571	154.837	960134
572	155.107	963810
573	155.378	967467
574	155.648	971125
575	155.918	974763
576	156.189	978439
577	156.459	982190
578	156.729	985829
579	156.999	989709
580	157.27	993311
581	157.54	997135
582	157.81	1.00072e+06
583	158.081	1.00445e+06
584	158.351	1.00809e+06
585	158.621	1.01188e+06
586	158.892	1.01555e+06
587	159.162	1.01925e+06
588	159.432	1.02283e+06
589	159.703	1.02636e+06
590	159.973	1.03013e+06
591	160.243	1.03336e+06
592	160.513	1.03672e+06
593	160.784	1.04017e+06
594	161.054	1.04353e+06
595	161.324	1.04698e+06
596	161.595	1.05051e+06
597	161.865	1.05411e+06
598	162.135	1.05785e+06
599	162.406	1.0613e+06
600	162.676	1.06497e+06
601	162.946	1.0686e+06
602	163.217	1.0724e+06
603	163.487	1.07602e+06
604	163.757	1.07973e+06
605	164.027	1.08326e+06
606	164.298	1.08694e+06
607	164.568	1.09058e+06
608	164.838	1.09427e+06
609	165.109	1.09797e+06
610	165.379	1.10157e+06
611	165.649	1.10513e+06
612	165.92	1.10886e+06
613	166.19	1.11256e+06
614	166.46	1.11609e+06
615	166.731	1.11973e+06
616	167.001	1.12325e+06
617	167.271	1.12697e+06
618	167.541	1.13061e+06
619	167.812	1.1343e+06
620	168.082	1.13799e+06
621	168.352	1.14167e+06
622	168.91	1.1452e+06
623	169.28	1.14878e+06
624	169.55	1.15227e+06
625	169.821	1.15591e+06
626	170.091	1.15957e+06
627	170.548	1.16326e+06
628	170.918	1.1666e+06
629	171.189	1.16967e+06
630	171.459	1.17282e+06
631	171.729	1.17611e+06
632	172	1.17958e+06
633	172.27	1.1832e+06
634	172.54	1.18688e+06
635	172.811	1.19041e+06
636	173.081	1.19373e+06
637	173.351	1.19711e+06
638	173.622	1.20056e+06
639	173.892	1.20418e+06
640	174.162	1.20765e+06
641	174.433	1.21101e+06
642	174.703	1.21432e+06
643	174.973	1.21762e+06
644	175.243	1.22104e+06
645	175.514	1.22434e+06
646	175.784	1.22785e+06
647	176.054	1.23123e+06
648	176.325	1.23482e+06
649	176.595	1.23823e+06
650	176.865	1.24159e+06
651	177.136	1.24495e+06
652	177.406	1.24826e+06
653	177.676	1.2516e+06
654	177.947	1.25483e+06
655	178.217	1.2581e+06
656	178.487	1.26142e+06
657	178.757	1.26473e+06
658	179.028	1.2679e+06
659	179.298	1.27104e+06
660	179.568	1.27434e+06
661	179.839	1.27759e+06
662	180.109	1.28075e+06
663	180.379	1.28389e+06
664	180.65	1.28704e+06
665	180.92	1.29022e+06
666	181.19	1.29337e+06
667	181.46	1.29645e+06
668	181.731	1.29952e+06
669	182.001	1.30221e+06
670	182.271	1.30525e+06
671	182.542	1.30826e+06
672	182.812	1.31136e+06
673	183.082	1.31439e+06
674	183.353	1.31743e+06
675	183.623	1.32053e+06
676	183.893	1.3235e+06
677	184.164	1.32657e+06
678	184.434	1.32972e+06
679	184.704	1.33249e+06
680	184.974	1.33537e+06
681	185.245	1.33841e+06
682	185.515	1.3412e+06
683	185.785	1.34428e+06
684	186.056	1.34727e+06
685	186.326	1.35037e+06
686	186.596	1.35336e+06
687	186.867	1.35646e+06
688	187.137	1.35934e+06
689	187.407	1.36233e+06
690	187.678	1.3648e+06
691	187.948	1.36769e+06
692	188.218	1.37074e+06
693	188.488	1.37387e+06
694	188.759	1.37701e+06
695	189.029	1.38017e+06
696	189.299	1.38327e+06
697	189.57	1.38594e+06
698	189.84	1.38876e+06
699	190.11	1.39164e+06
700	190.381	1.39457e+06
701	190.651	1.39734e+06
702	190.921	1.40031e+06
703	191.192	1.40315e+06
704	191.462	1.40603e+06
705	191.732	1.4088e+06
706	192.002	1.41175e+06
707	192.273	1.41448e+06
708	192.543	1.41747e+06
709	192.813	1.42003e+06
710	193.084	1.42311e+06
711	193.354	1.42562e+06
712	193.624	1.42857e+06
713	193.895	1.43115e+06
714	194.165	1.43403e+06
715	194.435	1.43655e+06
716	194.706	1.43943e+06
717	194.976	1.44207e+06
718	195.246	1.44467e+06
719	195.517	1.44743e+06
720	195.787	1.44983e+06
721	196.057	1.45241e+06
722	196.327	1.45491e+06
723	196.598	1.45755e+06
724	196.868	1.46e+06
725	197.138	1.46269e+06
726	197.409	1.46512e+06
727	197.679	1.46772e+06
728	197.949	1.47008e+06
729	198.22	1.47298e+06
730	198.49	1.47519e+06
731	198.76	1.47807e+06
732	199.031	1.48033e+06
733	199.301	1.48289e+06
734	199.571	1.48542e+06
735	199.841	1.48805e+06
736	200.112	1.49062e+06
737	200.382	1.49327e+06
738	200.652	1.49578e+06
739	200.923	1.49828e+06
740	201.193	1.50085e+06
741	201.463	1.50333e+06
742	201.734	1.50597e+06
743	202.004	1.5081e+06
744	202.274	1.51048e+06
745	202.545	1.51288e+06
746	202.815	1.51523e+06
747	203.085	1.51765e+06
748	203.355	1.5201e+06
749	203.626	1.52238e+06
750	203.896	1.525e+06
751	204.166	1.52706e+06
752	204.437	1.52979e+06
753	204.707	1.53196e+06
754	204.977	1.53454e+06
755	205.248	1.53683e+06
756	205.518	1.5393e+06
757	205.788	1.54156e+06
758	206.059	1.54394e+06
759	206.329	1.54639e+06
760	206.599	1.54873e+06
761	206.869	1.55088e+06
762	207.14	1.55302e+06
763	207.41	1.55524e+06
764	207.68	1.55717e+06
765	207.951	1.55937e+06
766	208.221	1.56174e+06
767	208.491	1.56414e+06
768	208.762	1.56633e+06
769	209.032	1.56872e+06
770	209.302	1.57091e+06
771	209.573	1.57325e+06
772	209.843	1.57555e+06
773	210.113	1.57771e+06
774	210.384	1.57955e+06
775	210.654	1.58189e+06
776	210.924	1.58361e+06
777	211.194	1.58577e+06
778	211.465	1.5877e+06
779	211.735	1.58985e+06
780	212.005	1.59187e+06
781	212.276	1.5941e+06
782	212.546	1.59622e+06
783	212.816	1.59796e+06
784	213.087	1.59911e+06
785	213.357	1.60112e+06
786	213.627	1.60338e+06
787	213.898	1.60541e+06
788	214.168	1.60756e+06
789	214.438	1.60959e+06
790	214.708	1.61174e+06
791	214.979	1.61367e+06
792	215.249	1.61579e+06
793	215.519	1.61742e+06
794	215.79	1.61991e+06
795	216.06	1.62167e+06
796	216.33	1.62409e+06
797	216.601	1.62581e+06
798	216.871	1.62795e+06
799	217.141	1.62982e+06
800	217.412	1.63196e+06
801	217.682	1.63389e+06
802	217.952	1.63589e+06
803	218.222	1.6379e+06
804	218.493	1.63976e+06
805	218.763	1.64189e+06
806	219.033	1.64386e+06
807	219.304	1.64585e+06
808	219.574	1.64781e+06
809	219.844	1.64993e+06
810	220.115	1.65201e+06
811	220.385	1.65401e+06
812	220.655	1.65589e+06
813	220.926	1.65791e+06
814	221.196	1.6597e+06
815	221.466	1.66196e+06
816	221.736	1.66356e+06
817	222.007	1.66586e+06
818	222.277	1.66742e+06
819	222.547	1.66941e+06
820	222.818	1.671e+06
821	223.088	1.67293e+06
822	223.358	1.67462e+06
823	223.629	1.67644e+06
824	223.899	1.67824e+06
825	224.169	1.68012e+06
826	224.44	1.68196e+06
827	224.71	1.68361e+06
828	224.98	1.68541e+06
829	225.251	1.6871e+06
830	225.521	1.68886e+06
831	225.791	1.69074e+06
832	226.061	1.69224e+06
833	226.332	1.69391e+06
834	226.602	1.69569e+06
835	226.872	1.69738e+06
836	227.143	1.69933e+06
837	227.413	1.70074e+06
838	227.683	1.70277e+06
839	227.954	1.70427e+06
840	228.224	1.70631e+06
841	228.494	1.70798e+06
842	228.765	1.70997e+06
843	229.035	1.71153e+06
844	229.305	1.71309e+06
845	229.576	1.71452e+06
846	229.846	1.71612e+06
847	230.116	1.71777e+06
848	230.386	1.71942e+06
849	230.657	1.721e+06
850	230.927	1.72302e+06
851	231.197	1.7246e+06
852	231.468	1.72624e+06
853	231.738	1.728e+06
854	232.008	1.72956e+06
855	232.279	1.73123e+06
856	232.549	1.73288e+06
857	232.819	1.73465e+06
858	233.09	1.73637e+06
859	233.36	1.73808e+06
860	233.63	1.73964e+06
861	233.9	1.74127e+06
862	234.171	1.74293e+06
863	234.441	1.74445e+06
864	234.711	1.74664e+06
865	234.982	1.74772e+06
866	235.252	1.7492e+06
867	235.522	1.75071e+06
868	235.793	1.75228e+06
869	236.063	1.75366e+06
870	236.333	1.75529e+06
871	236.604	1.75674e+06
872	236.874	1.75835e+06
873	237.144	1.75969e+06
874	237.415	1.76136e+06
875	237.685	1.76277e+06
876	237.955	1.7643e+06
877	238.225	1.76571e+06
878	238.496	1.76708e+06
879	238.766	1.7686e+06
880	239.036	1.77003e+06
881	239.307	1.77154e+06
882	239.577	1.77298e+06
883	239.847	1.77445e+06
884	240.118	1.7759e+06
885	240.388	1.7775e+06
886	240.658	1.77896e+06
887	240.929	1.78086e+06
888	241.199	1.78173e+06
889	241.469	1.78312e+06
890	241.739	1.78449e+06
891	242.01	1.78587e+06
892	242.28	1.78722e+06
893	242.55	1.78867e+06
894	242.821	1.78999e+06
895	243.091	1.79142e+06
896	243.361	1.79272e+06
897	243.632	1.79361e+06
898	243.902	1.79474e+06
899	244.172	1.79612e+06
900	244.443	1.79736e+06
901	244.713	1.7989e+06
902	244.983	1.80002e+06
903	245.254	1.80154e+06
904	245.524	1.80289e+06
905	245.794	1.80414e+06
906	246.064	1.80442e+06
907	246.335	1.80527e+06
908	246.605	1.8065e+06
909	246.875	1.80809e+06
910	247.146	1.8093e+06
911	247.416	1.8106e+06
912	247.686	1.81212e+06
913	247.957	1.81362e+06
914	248.227	1.81504e+06
915	248.497	1.81661e+06
916	248.768	1.81784e+06
917	249.038	1.81949e+06
918	249.308	1.82075e+06
919	249.578	1.82239e+06
920	249.849	1.82341e+06
921	250.119	1.82538e+06
922	250.389	1.82627e+06
923	250.66	1.82812e+06
924	250.93	1.82909e+06
925	251.2	1.83089e+06
926	251.471	1.83193e+06
927	251.741	1.83375e+06
928	252.011	1.83451e+06
929	252.282	1.83615e+06
930	252.552	1.83433e+06
931	252.822	1.83019e+06
932	253.092	1.82319e+06
933	253.363	1.8152e+06
934	253.633	1.80521e+06
935	253.903	1.79485e+06
936	254.174	1.78312e+06
937	254.444	1.77137e+06
938	254.714	1.75856e+06
939	254.985	1.74545e+06
940	255.255	1.73197e+06
941	255.525	1.71894e+06
942	255.796	1.70563e+06
943	256.066	1.69272e+06
944	256.336	1.6791e+06
945	256.606	1.6658e+06
946	256.877	1.65242e+06
947	257.147	1.63972e+06
948	257.417	1.62695e+06
949	257.688	1.61452e+06
950	257.958	1.60236e+06
951	258.228	1.59057e+06
952	258.499	1.57895e+06
953	258.769	1.56752e+06
954	259.039	1.55612e+06
955	259.31	1.54483e+06
956	259.58	1.53378e+06
957	259.85	1.52314e+06
958	260.121	1.51276e+06
959	260.391	1.50255e+06
960	260.661	1.49169e+06
961	260.931	1.4815e+06
962	261.202	1.47153e+06
963	261.472	1.46154e+06
964	261.742	1.45161e+06
965	262.013	1.4421e+06
966	262.283	1.43295e+06
967	262.553	1.42372e+06
968	262.824	1.41509e+06
969	263.094	1.40655e+06
970	263.364	1.39851e+06
971	263.635	1.39045e+06
972	263.905	1.38258e+06
973	264.175	1.3748e+06
974	264.445	1.36715e+06
975	264.716	1.35962e+06
976	264.986	1.35219e+06
977	265.256	1.34499e+06
978	265.527	1.33793e+06
979	265.797	1.33091e+06
980	266.067	1.32404e+06
981	266.338	1.31721e+06
982	266.608	1.31069e+06
983	266.878	1.30408e+06
984	267.149	1.29768e+06
985	267.419	1.29129e+06
986	267.689	1.285e+06
987	267.959	1.27869e+06
988	268.23	1.2726e+06
989	268.5	1.26675e+06
990	268.77	1.26114e+06
991	269.041	1.25546e+06
992	269.311	1.24976e+06
993	269.581	1.24421e+06
994	269.852	1.23858e+06
995	270.122	1.23266e+06
996	270.392	1.2273e+06
997	270.663	1.22217e+06
998	270.933	1.2169e+06
999	271.203	1.21179e+06
1000	271.474	1.20704e+06
1001	271.744	1.20175e+06
1002	272.014	1.19681e+06
1003	272.284	1.19185e+06
1004	272.555	1.18699e+06
1005	272.825	1.18224e+06
1006	273.095	1.17791e+06
1007	273.366	1.17307e+06
1008	273.636	1.1687e+06
1009	273.906	1.16395e+06
1010	274.177	1.15987e+06
1011	274.447	1.15537e+06
1012	274.717	1.15134e+06
1013	274.987	1.147e+06
1014	275.258	1.14271e+06
1015	275.528	1.13824e+06
1016	275.798	1.13441e+06
1017	276.069	1.13001e+06
1018	276.339	1.12621e+06
1019	276.609	1.1221e+06
1020	276.88	1.11828e+06
1021	277.15	1.11436e+06
1022	277.42	1.11061e+06
1023	277.691	1.10695e+06
1024	277.961	1.10359e+06
1025	278.231	1.10001e+06
1026	278.501	1.09656e+06
1027	278.772	1.09307e+06
1028	279.042	1.08946e+06
1029	279.312	1.08586e+06
1030	279.583	1.08254e+06
1031	279.853	1.07907e+06
1032	280.123	1.07563e+06
1033	280.394	1.07238e+06
1034	280.664	1.06912e+06
1035	280.934	1.06588e+06
1036	281.205	1.06264e+06
1037	281.475	1.05942e+06
1038	281.745	1.05623e+06
1039	282.015	1.05326e+06
1040	282.286	1.05025e+06
1041	282.556	1.04713e+06
1042	282.826	1.04411e+06
1043	283.097	1.04117e+06
1044	283.367	1.0383e+06
1045	283.637	1.03531e+06
1046	283.908	1.03213e+06
1047	284.178	1.02937e+06
1048	284.448	1.02647e+06
1049	284.719	1.02365e+06
1050	284.989	1.02096e+06
1051	285.259	1.01836e+06
1052	285.529	1.0157e+06
1053	285.8	1.0131e+06
1054	286.07	1.01021e+06
1055	286.34	1.00753e+06
1056	286.611	1.00499e+06
1057	286.881	1.00239e+06
1058	287.151	999790
1059	287.422	997302
1060	287.692	994759
1061	287.962	992197
1062	288.233	989709
1063	288.503	987240
1064	288.773	984808
1065	289.043	982320
1066	289.314	980092
1067	289.584	977864
1068	289.854	975487
1069	290.125	973390
1070	290.395	970809
1071	290.665	968562
1072	290.936	966335
1073	291.206	963940
1074	291.476	961582
1075	291.747	959298
1076	292.017	957107
1077	292.287	954935
1078	292.557	952800
1079	292.828	950628
1080	293.098	948289
1081	293.368	945986
1082	293.639	943740
1083	293.909	941623
1084	294.179	939544
1085	294.45	937576
1086	294.72	934903
1087	294.99	932619
1088	295.26	930521
1089	295.531	928646
1090	295.801	927179
1091	296.071	925694
1092	296.342	923652
1093	296.612	921944
1094	296.882	920477
1095	297.153	919047
1096	297.423	917432
1097	297.693	915947
1098	297.964	913775
1099	298.234	911324
1100	298.504	909245
1101	298.775	907388
1102	299.045	905568
1103	299.315	903786
1104	299.585	902004
1105	299.856	900649
1106	300.126	899219
1107	300.396	897789
1108	300.667	896323
1109	300.937	895097
1110	301.207	893649
1111	301.478	892387
1112	301.748	890939
1113	302.018	889602
1114	302.289	888191
1115	302.559	886334
1116	302.829	884608
1117	303.099	883011
1118	303.37	881823
1119	303.64	880820
1120	303.91	879706
1121	304.181	878537
1122	304.451	877404
1123	304.721	876309
1124	304.992	875269
1125	305.262	874062
1126	305.532	872837
1127	305.803	871463
1128	306.073	870182
1129	306.343	868418
1130	306.613	866580
1131	306.884	865132
1132	307.154	863721
1133	307.424	862366
1134	307.695	861196
1135	307.965	859896
1136	308.235	858615
1137	308.506	857446
1138	308.776	856555
1139	309.046	855589
1140	309.317	854605
1141	309.587	853714
1142	309.857	852879
1143	310.127	851598
1144	310.398	850075
1145	310.668	848571
1146	310.938	847235
1147	311.209	846121
1148	311.479	845248
1149	311.749	844320
1150	312.02	843280
1151	312.29	842389
1152	312.56	841423
1153	312.831	840421
1154	313.101	839530
1155	313.371	838601
1156	313.642	837710
1157	313.912	836838
1158	314.182	835854
1159	314.452	834684
1160	314.723	833589
1161	314.993	832308
1162	315.263	831119
1163	315.534	830005
1164	315.804	829077
1165	316.074	828037
1166	316.345	827165
1167	316.615	826218
1168	316.885	821706
1169	317.156	820685
1170	317.426	819850
1171	317.696	818736
1172	317.966	817473
1173	318.237	816415
1174	318.507	815376
1175	318.777	814132
1176	319.048	813352
1177	319.318	812981
1178	319.588	812331
1179	319.859	811662
1180	320.129	811050
1181	320.399	810530
1182	320.67	809787
1183	320.94	809323
1184	321.21	808543
1185	321.481	807801
1186	321.751	807114
1187	322.021	806297
1188	322.291	805331
1189	322.562	804682
1190	322.832	803642
1191	323.102	803178
1192	323.373	802639
1193	323.643	802175
1194	323.913	801563
1195	324.184	801006
1196	324.454	800226
1197	324.724	799539
1198	324.995	798908
1199	325.265	798388
1200	325.535	797571
1201	325.805	796995
1202	326.076	796327
1203	326.346	795584
1204	326.616	794805
1205	326.887	794173
1206	327.157	793542
1207	327.427	792651
1208	327.698	791927
1209	327.968	791240
1210	328.238	790330
1211	328.509	789773
1212	328.779	789123
1213	329.049	788325
1214	329.319	787582
1215	329.59	786914
1216	329.86	786190
1217	330.13	785559
1218	330.401	785095
1219	330.671	784630
1220	330.941	783758
1221	331.212	783052
1222	331.482	782254
1223	331.752	781771
1224	332.023	781121
1225	332.293	780435
1226	332.563	779859
1227	332.833	779376
1228	333.104	778856
1229	333.374	778299
1230	333.644	777780
1231	333.915	776814
1232	334.185	776387
1233	334.455	775663
1234	334.726	775385
1235	334.996	774679
1236	335.266	774048
1237	335.536	773639
1238	335.807	773212
1239	336.077	772730
1240	336.347	772284
1241	336.618	771801
1242	336.888	771152
1243	337.345	770409
1244	337.616	769852
1245	337.886	769314
1246	338.156	768664
1247	338.427	768107
1248	338.697	767438
1249	338.967	766937
1250	339.237	766417
1251	339.508	765935
1252	339.778	765359
1253	340.048	764784
1254	340.319	764282
1255	340.589	763818
1256	340.859	763280
1257	341.13	762741
1258	341.4	762296
1259	341.67	761739
1260	341.941	761256
1261	342.211	760588
1262	342.481	760068
1263	342.751	759288
1264	343.022	758490
1265	343.292	757877
1266	343.562	757766
1267	343.833	757654
1268	344.103	757599
1269	344.373	757190
1270	344.644	756689
1271	344.914	756132
1272	345.184	755686
1273	345.455	755092
1274	345.725	754906
1275	345.995	754572
1276	346.266	754275
1277	346.536	754015
1278	346.806	753774
1279	347.076	753366
1280	347.347	752976
1281	347.617	752567
1282	347.887	751880
1283	348.158	751323
1284	348.428	751063
1285	348.698	750841
1286	348.969	750544
1287	349.239	750154
1288	349.509	749671
1289	349.78	749281
1290	350.05	748687
1291	350.32	748130
1292	350.59	747759
1293	350.861	747462
1294	351.131	747165
1295	351.401	746793
1296	351.672	746515
1297	351.942	746236
1298	352.212	746051
1299	352.483	745921
1300	352.753	745754
1301	353.023	745289
1302	353.294	744732
1303	353.564	744287
1304	353.834	743786
1305	354.104	743303
1306	354.375	742839
1307	354.645	742412
1308	354.915	741910
1309	355.186	741409
1310	355.456	741056
1311	355.726	740759
1312	355.997	740388
1313	356.267	739905
1314	356.537	739478
1315	356.808	738996
1316	357.078	738457
1317	357.348	737993
1318	357.618	737622
1319	357.889	737176
1320	358.159	736823
1321	358.429	736285
1322	358.7	735747
1323	358.97	735208
1324	359.24	734688
1325	359.511	734373
1326	359.781	734076
1327	360.051	733760
1328	360.322	733352
1329	360.592	732869
1330	360.862	732293
1331	361.133	731959
1332	361.403	731606
1333	361.673	731235
1334	361.943	730827
1335	362.214	730585
1336	362.484	730158
1337	362.754	729843
1338	363.025	729471
1339	363.295	729026
1340	363.565	728580
1341	363.836	728135
1342	364.106	727819
1343	364.376	727559
1344	364.647	727095
1345	364.917	726724
1346	365.187	726426
1347	365.458	725962
1348	365.728	725702
1349	365.998	725461
1350	366.268	725108
1351	366.539	724867
1352	366.809	724514
1353	367.079	724329
1354	367.35	723939
1355	367.62	723530
1356	367.89	723140
1357	368.161	722880
1358	368.431	722602
1359	368.701	722342
1360	368.972	722045
1361	369.242	721822
1362	369.512	721432
1363	369.782	721042
1364	370.053	720894
1365	370.323	720801
1366	370.593	720504
1367	370.864	720077
1368	371.134	719557
1369	371.404	719279
1370	371.675	718926
1371	371.945	718573
1372	372.215	718165
1373	372.486	717868
1374	372.756	717459
1375	373.026	717125
1376	373.296	717181
1377	373.567	717478
1378	373.837	717849
1379	374.107	718183
1380	374.378	718926
1381	374.648	720021
1382	374.918	721265
1383	375.189	722769
1384	375.459	724217
1385	375.729	725814
1386	376	727708
1387	376.27	729675
1388	376.54	731681
1389	376.81	733723
1390	377.081	736006
1391	377.351	738346
1392	377.621	740444
1393	377.892	742932
1394	378.162	745252
1395	378.432	747759
1396	378.703	750191
1397	378.973	752846
1398	379.243	755445
1399	379.514	758248
1400	379.784	760996
1401	380.054	763911
1402	380.324	766974
1403	380.595	769871
1404	380.865	772915
1405	381.135	775979
1406	381.406	779265
1407	381.676	782421
1408	381.946	785596
1409	382.217	788938
1410	382.487	792112
1411	382.757	795324
1412	383.028	798332
1413	383.298	801525
1414	383.568	804570
1415	383.838	807949
1416	384.109	811402
1417	384.379	818476
1418	384.649	821836
1419	384.92	827963
1420	385.19	831101
1421	385.46	834368
1422	385.731	837580
1423	386.001	843131
1424	386.271	848219
1425	386.542	851950
1426	386.812	855533
1427	387.082	859172
1428	387.352	862533
1429	387.623	866246
1430	387.893	869959
1431	388.163	873747
1432	388.434	877515
1433	388.704	881136
1434	388.974	885016
1435	389.245	888859
1436	389.515	892442
1437	389.785	896193
1438	390.055	899757
1439	390.326	903471
1440	390.596	907221
1441	390.866	911268
1442	391.137	915445
1443	391.407	919456
1444	391.677	923410
1445	391.948	927253
1446	392.218	931171
1447	392.488	935125
1448	392.759	939043
1449	393.029	943034
1450	393.299	946859
1451	393.57	950888
1452	393.84	954842
1453	394.11	958927
1454	394.38	963197
1455	394.651	967077
1456	394.921	970939
1457	395.191	974782
1458	395.462	978737
1459	395.732	982691
1460	396.002	986608
1461	396.273	990637
1462	396.543	994462
1463	396.813	998324
1464	397.084	1.00217e+06
1465	397.354	1.00595e+06
1466	397.624	1.00991e+06
1467	397.894	1.01384e+06
1468	398.165	1.01767e+06
1469	398.435	1.0214e+06
1470	398.705	1.02524e+06
1471	398.976	1.02924e+06
1472	399.246	1.03323e+06
1473	399.516	1.03703e+06
1474	399.787	1.04104e+06
1475	400.057	1.04492e+06
1476	400.327	1.04877e+06
1477	400.598	1.05265e+06
1478	400.868	1.05642e+06
1479	401.138	1.0603e+06
1480	401.408	1.06375e+06
1481	401.679	1.06743e+06
1482	401.949	1.07095e+06
1483	402.219	1.0747e+06
1484	402.49	1.07829e+06
1485	402.76	1.08178e+06
1486	403.03	1.08525e+06
1487	403.301	1.08913e+06
1488	403.571	1.09281e+06
1489	403.841	1.09667e+06
1490	404.112	1.10034e+06
1491	404.382	1.10411e+06
1492	404.752	1.10788e+06
1493	405.21	1.1118e+06
1494	405.58	1.1154e+06
1495	405.85	1.11921e+06
1496	406.12	1.12218e+06
1497	406.391	1.12604e+06
1498	406.848	1.12951e+06
1499	407.218	1.13319e+06
1500	407.489	1.13662e+06
1501	407.759	1.14058e+06
1502	408.029	1.14408e+06
1503	408.3	1.14789e+06
1504	408.57	1.15155e+06
1505	408.84	1.15533e+06
1506	409.111	1.15897e+06
1507	409.381	1.16285e+06
1508	409.651	1.16653e+06
1509	409.921	1.17013e+06
1510	410.192	1.17368e+06
1511	410.462	1.17696e+06
1512	410.732	1.18029e+06
1513	411.003	1.18359e+06
1514	411.273	1.18699e+06
1515	411.543	1.19042e+06
1516	411.814	1.1938e+06
1517	412.084	1.19724e+06
1518	412.354	1.20067e+06
1519	412.625	1.20413e+06
1520	412.895	1.20758e+06
1521	413.165	1.21111e+06
1522	413.435	1.21454e+06
1523	413.706	1.21785e+06
1524	413.976	1.22115e+06
1525	414.246	1.22444e+06
1526	414.517	1.22776e+06
1527	414.787	1.23121e+06
1528	415.057	1.2348e+06
1529	415.328	1.2384e+06
1530	415.598	1.24219e+06
1531	415.868	1.24568e+06
1532	416.139	1.24932e+06
1533	416.409	1.25292e+06
1534	416.679	1.25637e+06
1535	416.95	1.2599e+06
1536	417.22	1.26311e+06
1537	417.49	1.26677e+06
1538	417.76	1.27029e+06
1539	418.031	1.2738e+06
1540	418.301	1.27709e+06
1541	418.571	1.28091e+06
1542	418.842	1.28446e+06
1543	419.112	1.28799e+06
1544	419.382	1.29157e+06
1545	419.653	1.29504e+06
1546	419.923	1.29829e+06
1547	420.193	1.30178e+06
1548	420.464	1.30511e+06
1549	420.734	1.30848e+06
1550	421.004	1.31188e+06
1551	421.274	1.31537e+06
1552	421.545	1.31881e+06
1553	421.815	1.32202e+06
1554	422.085	1.32536e+06
1555	422.356	1.32883e+06
1556	422.626	1.33203e+06
1557	422.896	1.33446e+06
1558	423.167	1.33735e+06
1559	423.437	1.34046e+06
1560	423.707	1.34348e+06
1561	423.978	1.34649e+06
1562	424.248	1.34955e+06
1563	424.518	1.3526e+06
1564	424.788	1.35583e+06
1565	425.059	1.35897e+06
1566	425.329	1.3619e+06
1567	425.599	1.36478e+06
1568	425.87	1.3679e+06
1569	426.14	1.37029e+06
1570	426.41	1.37332e+06
1571	426.681	1.37601e+06
1572	426.951	1.37905e+06
1573	427.221	1.3818e+06
1574	427.492	1.38494e+06
1575	427.762	1.38787e+06
1576	428.032	1.39097e+06
1577	428.302	1.39391e+06
1578	428.573	1.39691e+06
1579	428.843	1.39996e+06
1580	429.113	1.40299e+06
1581	429.384	1.40609e+06
1582	429.654	1.40889e+06
1583	429.924	1.4118e+06
1584	430.195	1.41461e+06
1585	430.465	1.41761e+06
1586	430.735	1.42053e+06
1587	431.006	1.42359e+06
1588	431.276	1.42625e+06
1589	431.546	1.42942e+06
1590	431.817	1.43184e+06
1591	432.087	1.43483e+06
1592	432.357	1.437e+06
1593	432.627	1.43978e+06
1594	432.898	1.44223e+06
1595	433.168	1.44487e+06
1596	433.438	1.44734e+06
1597	433.709	1.45001e+06
1598	433.979	1.45256e+06
1599	434.249	1.45521e+06
1600	434.52	1.45803e+06
1601	434.79	1.46072e+06
1602	435.06	1.46353e+06
1603	435.331	1.46628e+06
1604	435.601	1.4691e+06
1605	435.871	1.47151e+06
1606	436.141	1.47396e+06
1607	436.412	1.47632e+06
1608	436.682	1.47885e+06
1609	436.952	1.48104e+06
1610	437.223	1.48384e+06
1611	437.493	1.48618e+06
1612	437.763	1.48915e+06
1613	438.034	1.49141e+06
1614	438.304	1.49431e+06
1615	438.574	1.49704e+06
1616	438.845	1.50021e+06
1617	439.115	1.50298e+06
1618	439.385	1.50564e+06
1619	439.656	1.50818e+06
1620	439.926	1.51026e+06
1621	440.196	1.51293e+06
1622	440.466	1.51514e+06
1623	440.737	1.51744e+06
1624	441.007	1.5198e+06
1625	441.277	1.52223e+06
1626	441.548	1.52455e+06
1627	441.818	1.52719e+06
1628	442.088	1.52959e+06
1629	442.359	1.53226e+06
1630	442.629	1.53477e+06
1631	442.899	1.53749e+06
1632	443.17	1.53985e+06
1633	443.44	1.54256e+06
1634	443.71	1.54481e+06
1635	443.98	1.54743e+06
1636	444.251	1.54966e+06
1637	444.521	1.55218e+06
1638	444.791	1.55437e+06
1639	445.062	1.55558e+06
1640	445.332	1.55706e+06
1641	445.602	1.55881e+06
1642	445.873	1.56053e+06
1643	446.143	1.56239e+06
1644	446.413	1.56466e+06
1645	446.684	1.56694e+06
1646	446.954	1.56924e+06
1647	447.224	1.57156e+06
1648	447.494	1.57414e+06
1649	447.765	1.57654e+06
1650	448.035	1.57918e+06
1651	448.305	1.5814e+06
1652	448.576	1.58404e+06
1653	448.846	1.58604e+06
1654	449.116	1.58881e+06
1655	449.387	1.59091e+06
1656	449.657	1.59338e+06
1657	449.927	1.59551e+06
1658	450.198	1.59789e+06
1659	450.468	1.60023e+06
1660	450.738	1.60261e+06
1661	451.008	1.60493e+06
1662	451.279	1.60721e+06
1663	451.549	1.60949e+06
1664	451.819	1.6117e+06
1665	452.09	1.614e+06
1666	452.36	1.61597e+06
1667	452.63	1.61822e+06
1668	452.901	1.62028e+06
1669	453.171	1.62221e+06
1670	453.441	1.62397e+06
1671	453.712	1.62633e+06
1672	453.982	1.62821e+06
1673	454.252	1.63068e+06
1674	454.522	1.63261e+06
1675	454.793	1.63497e+06
1676	455.063	1.63686e+06
1677	455.333	1.63927e+06
1678	455.604	1.64113e+06
1679	455.874	1.64273e+06
1680	456.144	1.64393e+06
1681	456.415	1.64505e+06
1682	456.685	1.64675e+06
1683	456.955	1.64874e+06
1684	457.226	1.65062e+06
1685	457.496	1.65242e+06
1686	457.766	1.65468e+06
1687	458.036	1.65676e+06
1688	458.307	1.65893e+06
1689	458.577	1.66077e+06
1690	458.847	1.66281e+06
1691	459.118	1.66454e+06
1692	459.388	1.66671e+06
1693	459.658	1.66822e+06
1694	459.929	1.6703e+06
1695	460.199	1.6718e+06
1696	460.469	1.67373e+06
1697	460.74	1.67525e+06
1698	461.01	1.6772e+06
1699	461.28	1.67887e+06
1700	461.55	1.68077e+06
1701	461.821	1.68249e+06
1702	462.091	1.68431e+06
1703	462.361	1.6861e+06
1704	462.632	1.68775e+06
1705	462.902	1.68923e+06
1706	463.172	1.69048e+06
1707	463.443	1.69209e+06
1708	463.713	1.69358e+06
1709	463.983	1.69532e+06
1710	464.254	1.69685e+06
1711	464.524	1.69868e+06
1712	464.794	1.70026e+06
1713	465.065	1.70236e+06
1714	465.335	1.7036e+06
1715	465.605	1.70557e+06
1716	465.875	1.70693e+06
1717	466.146	1.70867e+06
1718	466.416	1.70964e+06
1719	466.686	1.71107e+06
1720	466.957	1.71233e+06
1721	467.227	1.71383e+06
1722	467.497	1.71536e+06
1723	467.768	1.71703e+06
1724	468.038	1.71877e+06
1725	468.308	1.72024e+06
1726	468.579	1.72204e+06
1727	468.849	1.72364e+06
1728	469.119	1.72542e+06
1729	469.39	1.72677e+06
1730	469.66	1.72778e+06
1731	469.93	1.729e+06
1732	470.2	1.73034e+06
1733	470.471	1.73162e+06
1734	470.741	1.73361e+06
1735	471.011	1.73485e+06
1736	471.282	1.7368e+06
1737	471.552	1.73819e+06
1738	471.822	1.74022e+06
1739	472.093	1.7417e+06
1740	472.363	1.74317e+06
1741	472.633	1.7445e+06
1742	472.904	1.7461e+06
1743	473.174	1.74762e+06
1744	473.444	1.74922e+06
1745	473.714	1.75072e+06
1746	473.985	1.75238e+06
1747	474.255	1.75429e+06
1748	474.525	1.75592e+06
1749	474.796	1.75759e+06
1750	475.066	1.759e+06
1751	475.336	1.76058e+06
1752	475.607	1.76175e+06
1753	475.877	1.76327e+06
1754	476.147	1.7647e+06
1755	476.418	1.76593e+06
1756	476.688	1.76693e+06
1757	476.958	1.7687e+06
1758	477.229	1.7699e+06
1759	477.499	1.77141e+06
1760	477.769	1.77211e+06
1761	478.039	1.77362e+06
1762	478.31	1.77486e+06
1763	478.58	1.7764e+06
1764	478.85	1.77794e+06
1765	479.121	1.77989e+06
1766	479.391	1.78138e+06
1767	479.661	1.78268e+06
1768	479.932	1.78381e+06
1769	480.202	1.78462e+06
1770	480.472	1.78572e+06
1771	480.743	1.78711e+06
1772	481.013	1.7883e+06
1773	481.283	1.78969e+06
1774	481.553	1.79073e+06
1775	481.824	1.79177e+06
1776	482.094	1.7932e+06
1777	482.364	1.79448e+06
1778	482.635	1.79576e+06
1779	482.905	1.79653e+06
1780	483.175	1.79862e+06
1781	483.446	1.79944e+06
1782	483.716	1.80094e+06
1783	483.986	1.80193e+06
1784	484.257	1.80349e+06
1785	484.527	1.8046e+06
1786	484.797	1.80618e+06
1787	485.067	1.8075e+06
1788	485.338	1.80891e+06
1789	485.608	1.81021e+06
1790	485.878	1.8119e+06
1791	486.149	1.81355e+06
1792	486.419	1.81479e+06
1793	486.689	1.81613e+06
1794	486.96	1.81739e+06
1795	487.23	1.81866e+06
1796	487.5	1.81988e+06
1797	487.771	1.82126e+06
1798	488.041	1.82224e+06
1799	488.311	1.82382e+06
1800	488.581	1.82514e+06
1801	488.852	1.82644e+06
1802	489.122	1.82759e+06
1803	489.392	1.82898e+06
1804	489.663	1.83004e+06
1805	489.933	1.83171e+06
1806	490.203	1.83277e+06
1807	490.474	1.83416e+06
1808	490.744	1.83518e+06
1809	491.014	1.83652e+06
1810	491.285	1.8378e+06
1811	491.555	1.83921e+06
1812	491.825	1.84036e+06
1813	492.095	1.8419e+06
1814	492.366	1.84223e+06
1815	492.636	1.84116e+06
1816	492.906	1.83741e+06
1817	493.177	1.83141e+06
1818	493.447	1.82367e+06
1819	493.717	1.81455e+06
1820	493.988	1.8044e+06
1821	494.258	1.79333e+06
1822	494.528	1.7818e+06
1823	494.798	1.7697e+06
1824	495.069	1.75743e+06
1825	495.339	1.7448e+06
1826	495.609	1.7311e+06
1827	495.88	1.7171e+06
1828	496.15	1.70381e+06
1829	496.42	1.6904e+06
1830	496.691	1.67722e+06
1831	496.961	1.66348e+06
1832	497.231	1.65043e+06
1833	497.502	1.63762e+06
1834	497.772	1.62553e+06
1835	498.042	1.61322e+06
1836	498.312	1.60118e+06
1837	498.583	1.58933e+06
1838	498.853	1.57789e+06
1839	499.123	1.56618e+06
1840	499.394	1.55448e+06
1841	499.664	1.54282e+06
1842	499.934	1.53157e+06
1843	500.205	1.52082e+06
1844	500.475	1.51031e+06
1845	500.745	1.5001e+06
1846	501.016	1.49006e+06
1847	501.286	1.48027e+06
1848	501.556	1.47071e+06
1849	501.826	1.46119e+06
1850	502.097	1.45204e+06
1851	502.367	1.44312e+06
1852	502.637	1.43405e+06
1853	502.908	1.42519e+06
1854	503.178	1.416e+06
1855	503.448	1.40718e+06
1856	503.719	1.39838e+06
1857	503.989	1.39043e+06
1858	504.259	1.38232e+06
1859	504.53	1.37488e+06
1860	504.8	1.36738e+06
1861	505.07	1.36004e+06
1862	505.34	1.35282e+06
1863	505.611	1.34578e+06
1864	505.881	1.33893e+06
1865	506.151	1.33214e+06
1866	506.422	1.32555e+06
1867	506.692	1.31909e+06
1868	506.962	1.31253e+06
1869	507.233	1.3062e+06
1870	507.503	1.30013e+06
1871	507.773	1.2941e+06
1872	508.044	1.28803e+06
1873	508.314	1.28201e+06
1874	508.584	1.27596e+06
1875	508.854	1.27024e+06
1876	509.125	1.26463e+06
1877	509.395	1.25897e+06
1878	509.665	1.25357e+06
1879	509.936	1.24802e+06
1880	510.206	1.24274e+06
1881	510.476	1.23743e+06
1882	510.747	1.23246e+06
1883	511.017	1.2272e+06
1884	511.287	1.22219e+06
1885	511.558	1.21731e+06
1886	511.828	1.21241e+06
1887	512.098	1.20758e+06
1888	512.369	1.20281e+06
1889	512.639	1.19807e+06
1890	512.909	1.19351e+06
1891	513.179	1.18898e+06
1892	513.45	1.18454e+06
1893	513.72	1.18018e+06
1894	513.99	1.17585e+06
1895	514.261	1.17167e+06
1896	514.531	1.16744e+06
1897	514.801	1.16326e+06
1898	515.072	1.15901e+06
1899	515.342	1.15491e+06
1900	515.612	1.15093e+06
1901	515.882	1.14709e+06
1902	516.153	1.14303e+06
1903	516.423	1.13931e+06
1904	516.693	1.13527e+06
1905	516.964	1.13157e+06
1906	517.234	1.12771e+06
1907	517.504	1.12413e+06
1908	517.775	1.12052e+06
1909	518.045	1.11677e+06
1910	518.315	1.11297e+06
1911	518.586	1.10924e+06
1912	518.856	1.10571e+06
1913	519.126	1.10218e+06
1914	519.396	1.09875e+06
1915	519.667	1.09548e+06
1916	519.937	1.09238e+06
1917	520.207	1.08911e+06
1918	520.478	1.08597e+06
1919	520.748	1.08267e+06
1920	521.018	1.07946e+06
1921	521.289	1.07619e+06
1922	521.559	1.07287e+06
1923	521.829	1.06917e+06
1924	522.1	1.06605e+06
1925	522.37	1.06282e+06
1926	522.64	1.05976e+06
1927	522.91	1.05677e+06
1928	523.181	1.05398e+06
1929	523.451	1.05096e+06
1930	523.721	1.04825e+06
1931	523.992	1.04528e+06
1932	524.262	1.04249e+06
1933	524.532	1.03967e+06
1934	524.803	1.03688e+06
1935	525.073	1.0341e+06
1936	525.343	1.03132e+06
1937	525.614	1.02899e+06
1938	525.884	1.02647e+06
1939	526.154	1.02394e+06
1940	526.424	1.02151e+06
1941	526.695	1.01901e+06
1942	526.965	1.01639e+06
1943	527.235	1.01396e+06
1944	527.506	1.01136e+06
1945	527.776	1.00904e+06
1946	528.046	1.00636e+06
1947	528.317	1.00384e+06
1948	528.587	1.00128e+06
1949	528.857	998843
1950	529.128	996615
1951	529.398	994276
1952	529.668	991863
1953	529.938	989542
1954	530.209	987147
1955	530.479	984863
1956	530.749	982672
1957	531.02	980463
1958	531.29	978365
1959	531.56	976249
1960	531.831	974058
1961	532.101	971997
1962	532.371	970011
1963	532.642	967764
1964	532.912	965666
1965	533.182	963587
1966	533.452	961489
1967	533.723	959521
1968	533.993	957609
1969	534.263	955399
1970	534.534	953580
1971	534.804	951686
1972	535.074	949811
1973	535.345	947991
1974	535.615	946172
1975	535.885	944390
1976	536.156	942515
1977	536.426	940788
1978	536.696	939284
1979	536.967	937409
1980	537.237	935552
1981	537.507	934030
1982	537.777	932415
1983	538.048	930781
1984	538.318	928999
1985	538.588	927235
1986	538.859	925452
1987	539.129	923670
1988	539.399	921851
1989	539.67	920161
1990	539.94	918472
1991	540.21	916689
1992	540.481	915148
1993	540.751	913515
1994	541.021	912178
1995	541.291	911064
1996	541.562	909597
1997	541.832	908056
1998	542.102	906441
1999	542.373	904882
[truncated: 703 more rows]
