# Supplementary material for: Approaching intrinsic dynamics of MXenes hybrid hydrogel for 3D printed multimodal intelligent devices with ultrahigh superelasticity and temperature sensitivity
Source: Nat Commun. 2022 Jun 14;13:3420. doi: 10.1038/s41467-022-31051-7 (PMC9197829; doi:10.1038/s41467-022-31051-7)
Supplement: Supplementary file 6 — Source Data [file 41467_2022_31051_MOESM6_ESM.zip › Manuscript/Fig. 4/Fig. 4c/60°C.xlsx]

## Sheet: Sheet1
Item	Smu1_Time(1)(1)	Smu1_R(1)(1)
1	0	1.82538e+06
2	0.27034	1.8254e+06
3	0.54064	1.82538e+06
4	0.81095	1.82625e+06
5	1.08125	1.8271e+06
6	1.35156	1.82721e+06
7	1.62188	1.82727e+06
8	1.89219	1.82764e+06
9	2.16251	1.82833e+06
10	2.43282	1.82842e+06
11	2.70313	1.82848e+06
12	2.97343	1.82915e+06
13	3.24374	1.82967e+06
14	3.51406	1.82922e+06
15	3.78437	1.82954e+06
16	4.05467	1.82978e+06
17	4.32499	1.82987e+06
18	4.5953	1.8303e+06
19	4.86561	1.83071e+06
20	5.13592	1.83117e+06
21	5.40624	1.83145e+06
22	5.67656	1.83165e+06
23	5.94688	1.8321e+06
24	6.21719	1.83247e+06
25	6.4875	1.83295e+06
26	6.75781	1.83375e+06
27	7.02811	1.83407e+06
28	7.29842	1.8344e+06
29	7.56873	1.83485e+06
30	7.83904	1.83559e+06
31	8.10936	1.83635e+06
32	8.37966	1.83743e+06
33	8.64997	1.83848e+06
34	8.92029	1.83923e+06
35	9.1906	1.83982e+06
36	9.46091	1.84053e+06
37	9.73122	1.84056e+06
38	10.0015	1.84121e+06
39	10.2718	1.84142e+06
40	10.5421	1.84244e+06
41	10.8125	1.84344e+06
42	11.0828	1.84426e+06
43	11.3531	1.84465e+06
44	11.6234	1.84548e+06
45	11.8937	1.846e+06
46	12.164	1.84634e+06
47	12.4344	1.84684e+06
48	12.7047	1.8474e+06
49	12.975	1.84775e+06
50	13.2453	1.84825e+06
51	13.5156	1.84873e+06
52	13.7859	1.85033e+06
53	14.0562	1.85111e+06
54	14.3265	1.8504e+06
55	14.5968	1.85131e+06
56	14.8672	1.85176e+06
57	15.1375	1.85116e+06
58	15.4078	1.85013e+06
59	15.6781	1.85161e+06
60	15.9484	1.85111e+06
61	16.2187	1.85128e+06
62	16.489	1.85066e+06
63	16.7593	1.85152e+06
64	17.0296	1.85232e+06
65	17.2999	1.85401e+06
66	17.5702	1.85469e+06
67	17.8405	1.8556e+06
68	18.1108	1.85594e+06
69	18.3812	1.85659e+06
70	18.6515	1.8494e+06
71	18.9218	1.83004e+06
72	19.1921	1.80677e+06
73	19.4624	1.78277e+06
74	19.7327	1.7518e+06
75	20.003	1.72787e+06
76	20.2733	1.70501e+06
77	20.5436	1.67858e+06
78	20.8139	1.65206e+06
79	21.0842	1.62732e+06
80	21.3545	1.60485e+06
81	21.6249	1.58569e+06
82	21.8952	1.56707e+06
83	22.1655	1.55005e+06
84	22.4358	1.53345e+06
85	22.7061	1.51707e+06
86	22.9764	1.50144e+06
87	23.2467	1.48597e+06
88	23.517	1.4711e+06
89	23.7873	1.45642e+06
90	24.0576	1.44353e+06
91	24.3279	1.42966e+06
92	24.5983	1.41587e+06
93	24.8686	1.4026e+06
94	25.1389	1.38878e+06
95	25.4092	1.37567e+06
96	25.6795	1.36273e+06
97	25.9498	1.35005e+06
98	26.2201	1.3381e+06
99	26.4904	1.32622e+06
100	26.7607	1.31443e+06
101	27.031	1.30228e+06
102	27.3013	1.28942e+06
103	27.5717	1.27711e+06
104	27.842	1.26597e+06
105	28.1123	1.25496e+06
106	28.3826	1.24401e+06
107	28.6529	1.23389e+06
108	28.9232	1.22403e+06
109	29.1935	1.21365e+06
110	29.4638	1.20446e+06
111	29.7341	1.19566e+06
112	30.0044	1.18565e+06
113	30.2747	1.17685e+06
114	30.545	1.16725e+06
115	30.8154	1.15745e+06
116	31.0857	1.14904e+06
117	31.356	1.14184e+06
118	31.6263	1.13411e+06
119	31.8966	1.12606e+06
120	32.1669	1.11859e+06
121	32.4372	1.11107e+06
122	32.7076	1.10367e+06
123	32.9779	1.09635e+06
124	33.2482	1.08859e+06
125	33.5185	1.08103e+06
126	33.7888	1.07413e+06
127	34.0591	1.06657e+06
128	34.3294	1.05928e+06
129	34.5997	1.05213e+06
130	34.87	1.04487e+06
131	35.1403	1.0375e+06
132	35.4106	1.03096e+06
133	35.681	1.02417e+06
134	35.9513	1.01724e+06
135	36.2216	1.01093e+06
136	36.4919	1.00477e+06
137	36.7622	998398
138	37.0325	991974
139	37.3028	985457
140	37.5731	978978
141	37.8434	972313
142	38.1137	965258
143	38.3841	959187
144	38.6544	953023
145	38.9247	946896
146	39.195	941215
147	39.4653	935719
148	39.7356	930131
149	40.0059	924506
150	40.2762	918843
151	40.5465	913162
152	40.8168	907332
153	41.0871	901503
154	41.3575	896601
155	41.6278	891811
156	41.8981	887541
157	42.1684	883475
158	42.4387	878295
159	42.709	873078
160	42.9793	867954
161	43.2496	863405
162	43.5199	858448
163	43.7902	852897
164	44.0605	848181
165	44.3309	843948
166	44.6012	839084
167	44.8715	834368
168	45.1418	829745
169	45.4121	825698
170	45.6824	821669
171	45.9528	817826
172	46.2231	813537
173	46.4934	808302
174	46.7637	803568
175	47.034	799595
176	47.3043	795547
177	47.5746	791221
178	47.8449	787490
179	48.1152	783721
180	48.3855	779896
181	48.6558	776016
182	48.9262	772061
183	49.1965	767958
184	49.4668	764152
185	49.7371	760402
186	50.0074	756206
187	50.2777	752122
188	50.548	748743
189	50.8183	745438
190	51.0887	741818
191	51.359	737844
192	51.6293	734150
193	51.8996	730511
194	52.1699	726891
195	52.4402	723716
196	52.7105	721469
197	52.9808	719371
198	53.2511	715398
199	53.5214	711221
200	53.7917	708343
201	54.062	705447
202	54.3323	702996
203	54.6026	699914
204	54.873	696591
205	55.1433	694159
206	55.4136	691263
207	55.6839	688626
208	55.9542	685433
209	56.2245	682555
210	56.4948	679288
211	56.7651	676354
212	57.0354	673792
213	57.3057	669485
214	57.576	666310
215	57.8464	663655
216	58.1166	661316
217	58.387	659237
218	58.6573	657139
219	58.9276	654855
220	59.1979	651699
221	59.4682	649267
222	59.7385	647039
223	60.0089	644551
224	60.2792	641970
225	60.5495	640838
226	60.8198	638443
227	61.0901	637292
228	61.3604	635212
229	61.6307	632279
230	61.901	629828
231	62.1713	627545
232	62.4416	625354
233	62.712	622977
234	62.9823	620564
235	63.2525	618485
236	63.5229	616108
237	63.7932	613862
238	64.0635	612358
239	64.3338	609759
240	64.6041	607252
241	64.8744	604653
242	65.1447	601942
243	65.415	600234
244	65.6853	598229
245	65.9556	596335
246	66.2259	594367
247	66.4962	592214
248	66.7665	590060
249	67.0368	588148
250	67.3071	586774
251	67.5774	584880
252	67.8477	582374
253	68.1181	579868
254	68.3884	577584
255	68.6587	576062
256	68.929	574539
257	69.1993	572367
258	69.4696	570362
259	69.7399	568561
260	70.0102	566983
261	70.2806	565386
262	70.5508	563901
263	70.8212	562100
264	71.0915	560578
265	71.3618	558888
266	71.6321	557050
267	71.9024	555138
268	72.1727	553541
269	72.4431	551666
270	72.7134	550255
271	72.9837	548584
272	73.254	546987
273	73.5243	545781
274	73.7946	544388
275	74.0649	542216
276	74.3353	540526
277	74.6056	539227
278	74.8759	537779
279	75.1462	536238
280	75.4165	534753
281	75.6868	533212
282	75.9571	531596
283	76.2274	530000
284	76.4977	528774
285	76.768	528366
286	77.0383	526398
287	77.3087	524894
288	77.579	523502
289	77.8493	521608
290	78.1196	520067
291	78.3899	518674
292	78.6602	517096
293	78.9305	515593
294	79.2008	514534
295	79.4711	513346
296	79.7414	511972
297	80.0117	510691
298	80.282	509262
299	80.5523	507721
300	80.8226	505883
301	81.0929	504249
302	81.3632	503098
303	81.6335	501909
304	81.9039	500666
305	82.1742	498939
306	82.4445	498085
307	82.7148	497045
308	82.9851	496080
309	83.2554	494353
310	83.5257	493332
311	83.796	492274
312	84.0663	491067
313	84.3366	489749
314	84.6069	488431
315	84.8773	487224
316	85.1476	485145
317	85.4179	483269
318	85.6882	483102
319	85.9585	482267
320	86.2289	481060
321	86.4992	480447
322	86.7695	479018
323	87.0398	477588
324	87.3101	476326
325	87.5804	475639
326	87.8507	474729
327	88.121	473467
328	88.3913	472148
329	88.6616	470756
330	88.9319	469419
331	89.2023	468324
332	89.4725	466987
333	89.7428	465669
334	90.0131	464629
335	90.2834	463757
336	90.5538	462698
337	90.8241	461362
338	91.0944	459858
339	91.3647	458967
340	91.635	457741
341	91.9053	456126
342	92.1756	455216
343	92.4459	454195
344	92.7162	453583
345	92.9865	452394
346	93.2569	451355
347	93.5272	450018
348	93.7975	449220
349	94.0678	449331
350	94.3381	448180
351	94.6084	446936
352	94.8787	446101
353	95.149	445228
354	95.4193	443706
355	95.6896	443204
356	95.9599	442592
357	96.2302	441496
358	96.5005	441106
359	96.7708	441923
360	97.0412	440921
361	97.3114	439064
362	97.5818	437523
363	97.8521	436223
364	98.1224	435722
365	98.3927	434497
366	98.663	433012
367	98.9333	431953
368	99.2036	431118
369	99.4739	430320
370	99.7442	429466
371	100.015	428853
372	100.285	428240
373	100.555	427479
374	100.825	426272
375	101.096	425177
376	101.366	424360
377	101.636	423506
378	101.907	422095
379	102.177	421352
380	102.447	421204
381	102.718	420591
382	102.988	419477
383	103.258	419403
384	103.529	419477
385	103.799	418066
386	104.069	416915
387	104.34	416581
388	104.61	415244
389	104.88	414000
390	105.15	413647
391	105.421	412645
392	105.691	411679
393	105.961	410770
394	106.232	410101
395	106.502	409433
396	106.772	408115
397	107.043	407112
398	107.313	406277
399	107.583	405460
400	107.854	405051
401	108.124	404179
402	108.394	403232
403	108.664	402898
404	108.935	401765
405	109.205	401190
406	109.475	400317
407	109.746	399352
408	110.016	398813
409	110.286	398238
410	110.557	397514
411	110.827	396530
412	111.097	395639
413	111.368	395137
414	111.638	395082
415	111.908	393930
416	112.179	392501
417	112.449	391498
418	112.719	390626
419	112.989	390032
420	113.26	389308
421	113.53	388602
422	113.8	387915
423	114.071	387358
424	114.341	386393
425	114.611	385149
426	114.882	384889
427	115.152	383459
428	115.422	382550
429	115.693	382197
430	115.963	381751
431	116.233	381194
432	116.504	380452
433	116.774	379579
434	117.044	378521
435	117.314	377240
436	117.585	376237
437	117.855	375346
438	118.125	374789
439	118.396	374733
440	118.666	375142
441	118.936	373842
442	119.207	372487
443	119.477	371986
444	119.747	370946
445	120.018	370278
446	120.288	369628
447	120.558	369331
448	120.828	368402
449	121.099	366731
450	121.369	366323
451	121.639	365989
452	121.91	366212
453	122.18	365618
454	122.45	364745
455	122.721	363761
456	122.991	362795
457	123.261	362703
458	123.532	362554
459	123.802	362016
460	124.072	361217
461	124.343	360679
462	124.613	360215
463	124.883	359454
464	125.153	358414
465	125.424	357857
466	125.694	357393
467	125.964	356706
468	126.235	355926
469	126.505	355035
470	126.775	354367
471	127.046	353680
472	127.316	353308
473	127.586	352306
474	127.857	352232
475	128.127	351916
476	128.397	351340
477	128.667	350078
478	128.938	350208
479	129.208	349168
480	129.478	349502
481	129.749	349892
482	130.019	349317
483	130.289	348555
484	130.56	347534
485	130.83	347367
486	131.1	348277
487	131.371	348184
488	131.641	348314
489	131.911	348741
490	132.181	347980
491	132.452	348667
492	132.722	348481
493	132.992	348370
494	133.263	347516
495	133.533	346829
496	133.803	346736
497	134.074	343431
498	134.344	338901
499	134.614	339662
500	134.885	338641
501	135.155	335169
502	135.425	334148
503	135.695	337917
504	135.966	340349
505	136.236	342837
506	136.506	344582
507	136.777	349112
508	137.047	352696
509	137.317	356520
510	137.588	360716
511	137.858	365413
512	138.128	369516
513	138.399	373601
514	138.669	377277
515	138.939	381250
516	139.21	386226
517	139.48	390811
518	139.75	395471
519	140.02	400057
520	140.291	404439
521	140.561	408950
522	140.831	413555
523	141.102	417973
524	141.372	423060
525	141.642	427368
526	141.913	431972
527	142.183	436613
528	142.453	440568
529	142.724	445024
530	142.994	450853
531	143.264	455291
532	143.534	460266
533	143.805	463590
534	144.075	468955
535	144.345	473355
536	144.616	477421
537	144.886	482100
538	145.156	486556
539	145.427	490974
540	145.697	495374
541	145.967	499440
542	146.238	503543
543	146.508	507832
544	146.778	512845
545	147.048	517690
546	147.319	522258
547	147.589	526881
548	147.859	531244
549	148.13	535532
550	148.4	539877
551	148.67	544425
552	148.941	549215
553	149.211	553448
554	149.481	557904
555	149.752	562806
556	150.022	567614
557	150.292	571624
558	150.562	576192
559	150.833	581186
560	151.103	585994
561	151.373	590599
562	151.644	595389
563	151.914	600327
564	152.184	605043
565	152.455	610223
566	152.725	614957
567	152.995	619784
568	153.266	624741
569	153.536	630181
570	153.806	635250
571	154.077	640077
572	154.347	644941
573	154.617	649638
574	154.887	654744
575	155.158	659831
576	155.428	664472
577	155.698	669039
578	155.969	673607
579	156.239	678155
580	156.509	683446
581	156.78	688348
582	157.05	693398
583	157.32	697798
584	157.591	702606
585	157.861	707489
586	158.131	712372
587	158.401	717478
588	158.672	721896
589	158.942	726594
590	159.212	731328
591	159.483	735784
592	159.753	740221
593	160.023	745011
594	160.294	750618
595	160.564	755556
596	160.834	760532
597	161.105	765136
598	161.375	770131
599	161.645	774308
600	161.916	779005
601	162.186	783665
602	162.456	788585
603	162.726	793096
604	162.997	797497
605	163.267	802194
606	163.537	806761
607	163.808	810975
608	164.078	815765
609	164.348	820388
610	164.619	824974
611	164.889	829244
612	165.159	833607
613	165.43	838230
614	165.7	842723
615	165.97	847680
616	166.24	851857
617	166.511	856852
618	166.781	861864
619	167.051	866357
620	167.322	871110
621	167.592	875715
622	167.862	880282
623	168.133	884459
624	168.403	888803
625	168.673	893222
626	168.944	897418
627	169.214	901874
628	169.484	906590
629	169.755	911565
630	170.025	916040
631	170.295	920588
632	170.565	924506
633	170.836	928646
634	171.106	932805
635	171.376	937038
636	171.647	941883
637	171.917	946061
638	172.187	950182
639	172.458	954341
640	172.728	959372
641	172.998	963457
642	173.269	966947
643	173.539	970586
644	173.809	974856
645	174.079	978996
646	174.35	982970
647	174.62	987221
648	174.89	991621
649	175.161	995947
650	175.431	1.00012e+06
651	175.701	1.00447e+06
652	175.972	1.00898e+06
653	176.242	1.01401e+06
654	176.512	1.01869e+06
655	176.783	1.02272e+06
656	177.053	1.0263e+06
657	177.323	1.03109e+06
658	177.594	1.0352e+06
659	177.864	1.039e+06
660	178.134	1.04303e+06
661	178.404	1.0475e+06
662	178.675	1.05222e+06
663	178.945	1.0563e+06
664	179.215	1.05974e+06
665	179.486	1.06323e+06
666	179.756	1.06683e+06
667	180.026	1.07032e+06
668	180.297	1.07496e+06
669	180.567	1.07934e+06
670	180.837	1.08349e+06
671	181.108	1.0872e+06
672	181.378	1.09123e+06
673	181.648	1.09561e+06
674	181.918	1.09951e+06
675	182.189	1.10402e+06
676	182.459	1.10918e+06
677	182.729	1.11423e+06
678	183	1.11874e+06
679	183.27	1.12273e+06
680	183.54	1.12656e+06
681	183.811	1.13023e+06
682	184.081	1.13387e+06
683	184.351	1.13764e+06
684	184.622	1.14102e+06
685	184.892	1.1446e+06
686	185.162	1.14865e+06
687	185.433	1.15207e+06
688	185.703	1.15528e+06
689	185.973	1.15914e+06
690	186.243	1.16269e+06
691	186.514	1.16625e+06
692	186.784	1.16965e+06
693	187.054	1.1734e+06
694	187.325	1.17769e+06
695	187.595	1.18125e+06
696	187.865	1.18443e+06
697	188.136	1.1876e+06
698	188.406	1.19113e+06
699	188.676	1.19453e+06
700	188.947	1.19787e+06
701	189.217	1.20162e+06
702	189.487	1.20557e+06
703	189.757	1.20886e+06
704	190.028	1.21274e+06
705	190.298	1.21636e+06
706	190.568	1.22026e+06
707	190.839	1.22384e+06
708	191.109	1.22722e+06
709	191.379	1.23051e+06
710	191.65	1.23463e+06
711	191.92	1.23877e+06
712	192.19	1.24293e+06
713	192.461	1.24711e+06
714	192.731	1.25123e+06
715	193.001	1.25468e+06
716	193.271	1.25884e+06
717	193.542	1.26307e+06
718	193.812	1.26719e+06
719	194.082	1.27122e+06
720	194.353	1.27468e+06
721	194.623	1.27806e+06
722	194.893	1.28145e+06
723	195.164	1.28548e+06
724	195.434	1.28916e+06
725	195.704	1.29213e+06
726	195.975	1.29538e+06
727	196.245	1.2989e+06
728	196.515	1.30277e+06
729	196.785	1.30596e+06
730	197.056	1.30919e+06
731	197.326	1.31248e+06
732	197.596	1.31587e+06
733	197.867	1.31957e+06
734	198.137	1.32319e+06
735	198.407	1.32677e+06
736	198.678	1.33e+06
737	198.948	1.33321e+06
738	199.218	1.33667e+06
739	199.489	1.33955e+06
740	199.759	1.34259e+06
741	200.029	1.34582e+06
742	200.3	1.349e+06
743	200.57	1.35243e+06
744	200.84	1.35562e+06
745	201.11	1.3588e+06
746	201.381	1.36247e+06
747	201.651	1.36596e+06
748	201.921	1.36927e+06
749	202.192	1.37263e+06
750	202.462	1.37543e+06
751	202.732	1.37959e+06
752	203.003	1.38334e+06
753	203.273	1.38685e+06
754	203.543	1.3899e+06
755	203.814	1.39322e+06
756	204.084	1.39638e+06
757	204.354	1.39987e+06
758	204.624	1.40269e+06
759	204.895	1.40545e+06
760	205.165	1.40844e+06
761	205.435	1.41184e+06
762	205.706	1.41537e+06
763	205.976	1.41877e+06
764	206.246	1.42235e+06
765	206.517	1.42543e+06
766	206.787	1.42861e+06
767	207.057	1.43174e+06
768	207.328	1.43488e+06
769	207.598	1.43778e+06
770	207.868	1.4414e+06
771	208.139	1.44465e+06
772	208.409	1.44825e+06
773	208.679	1.45066e+06
774	208.95	1.45384e+06
775	209.22	1.45723e+06
776	209.49	1.46041e+06
777	209.76	1.46373e+06
778	210.031	1.46646e+06
779	210.301	1.46927e+06
780	210.571	1.47201e+06
781	210.842	1.47474e+06
782	211.112	1.47723e+06
783	211.382	1.47918e+06
784	211.653	1.48243e+06
785	211.923	1.48568e+06
786	212.193	1.48943e+06
787	212.464	1.4927e+06
788	212.734	1.49557e+06
789	213.004	1.49875e+06
790	213.274	1.50114e+06
791	213.545	1.50359e+06
792	213.815	1.50634e+06
793	214.085	1.50914e+06
794	214.356	1.51243e+06
795	214.626	1.51518e+06
796	214.896	1.51807e+06
797	215.167	1.52021e+06
798	215.437	1.52335e+06
799	215.707	1.52608e+06
800	215.978	1.52912e+06
801	216.248	1.53224e+06
802	216.518	1.53521e+06
803	216.789	1.53792e+06
804	217.059	1.54115e+06
805	217.329	1.54366e+06
806	217.6	1.54672e+06
807	217.87	1.54962e+06
808	218.14	1.55283e+06
809	218.41	1.55604e+06
810	218.681	1.55911e+06
811	218.951	1.56141e+06
812	219.221	1.5641e+06
813	219.492	1.56612e+06
814	219.762	1.56848e+06
815	220.032	1.57214e+06
816	220.303	1.57535e+06
817	220.573	1.57862e+06
818	220.843	1.58164e+06
819	221.114	1.58454e+06
820	221.384	1.58747e+06
821	221.654	1.59022e+06
822	221.924	1.59295e+06
823	222.195	1.59588e+06
824	222.465	1.59832e+06
825	222.735	1.60041e+06
826	223.006	1.60327e+06
827	223.276	1.60563e+06
828	223.546	1.60804e+06
829	223.817	1.61081e+06
830	224.087	1.61367e+06
831	224.357	1.61599e+06
832	224.628	1.61753e+06
833	224.898	1.62021e+06
834	225.168	1.62355e+06
835	225.439	1.6257e+06
836	225.709	1.62837e+06
837	225.979	1.63066e+06
838	226.249	1.63309e+06
839	226.52	1.63543e+06
840	226.79	1.6381e+06
841	227.06	1.64096e+06
842	227.331	1.64373e+06
843	227.601	1.64612e+06
844	227.871	1.64885e+06
845	228.142	1.65201e+06
846	228.412	1.65439e+06
847	228.682	1.65674e+06
848	228.953	1.65927e+06
849	229.223	1.66194e+06
850	229.493	1.66419e+06
851	229.763	1.66669e+06
852	230.034	1.66942e+06
853	230.304	1.672e+06
854	230.574	1.67523e+06
855	230.845	1.67743e+06
856	231.115	1.67887e+06
857	231.385	1.68105e+06
858	231.656	1.68326e+06
859	231.926	1.68563e+06
860	232.196	1.68793e+06
861	232.467	1.69001e+06
862	232.737	1.69245e+06
863	233.007	1.69512e+06
864	233.278	1.69757e+06
865	233.548	1.70011e+06
866	233.818	1.70277e+06
867	234.088	1.70501e+06
868	234.359	1.70758e+06
869	234.629	1.70951e+06
870	234.899	1.7119e+06
871	235.17	1.71409e+06
872	235.44	1.71589e+06
873	235.71	1.71857e+06
874	235.981	1.72167e+06
875	236.251	1.72443e+06
876	236.521	1.72689e+06
877	236.792	1.72937e+06
878	237.062	1.73186e+06
879	237.332	1.7337e+06
880	237.602	1.73632e+06
881	237.873	1.73871e+06
882	238.143	1.74066e+06
883	238.413	1.74283e+06
884	238.684	1.74515e+06
885	238.954	1.74701e+06
886	239.224	1.74851e+06
887	239.495	1.75041e+06
888	239.765	1.752e+06
889	240.035	1.75414e+06
890	240.306	1.75644e+06
891	240.576	1.75913e+06
892	240.846	1.76194e+06
893	241.117	1.76522e+06
894	241.387	1.7674e+06
895	241.657	1.76996e+06
896	241.927	1.77271e+06
897	242.198	1.77469e+06
898	242.468	1.77789e+06
899	242.738	1.78093e+06
900	243.009	1.78368e+06
901	243.279	1.7868e+06
902	243.549	1.78982e+06
903	243.82	1.79261e+06
904	244.09	1.7948e+06
905	244.36	1.79755e+06
906	244.631	1.80159e+06
907	244.901	1.80527e+06
908	245.171	1.80833e+06
909	245.441	1.81145e+06
910	245.712	1.81431e+06
911	245.982	1.81802e+06
912	246.252	1.82122e+06
913	246.523	1.82434e+06
914	246.793	1.82733e+06
915	247.063	1.82974e+06
916	247.334	1.83165e+06
917	247.604	1.8342e+06
918	247.874	1.83603e+06
919	248.145	1.83897e+06
920	248.415	1.84108e+06
921	248.685	1.84418e+06
922	248.955	1.84628e+06
923	249.226	1.84877e+06
924	249.496	1.85092e+06
925	249.766	1.8536e+06
926	250.037	1.85581e+06
927	250.307	1.85813e+06
928	250.577	1.86071e+06
929	250.848	1.86338e+06
930	251.118	1.86589e+06
931	251.388	1.86808e+06
932	251.659	1.87031e+06
933	251.929	1.87311e+06
934	252.199	1.87575e+06
935	252.47	1.87474e+06
936	252.74	1.87419e+06
937	253.01	1.86808e+06
938	253.28	1.86295e+06
939	253.551	1.86138e+06
940	253.821	1.8445e+06
941	254.091	1.79439e+06
942	254.362	1.76236e+06
943	254.632	1.7938e+06
944	254.902	1.80796e+06
945	255.173	1.80987e+06
946	255.443	1.80984e+06
947	255.713	1.80668e+06
948	255.984	1.79877e+06
949	256.254	1.78667e+06
950	256.524	1.77209e+06
951	256.794	1.75507e+06
952	257.065	1.73563e+06
953	257.335	1.714e+06
954	257.605	1.69005e+06
955	257.876	1.66718e+06
956	258.146	1.64494e+06
957	258.416	1.61245e+06
958	258.687	1.58099e+06
959	258.957	1.55768e+06
960	259.227	1.53512e+06
961	259.498	1.51384e+06
962	259.768	1.49325e+06
963	260.038	1.47389e+06
964	260.308	1.45675e+06
965	260.579	1.43932e+06
966	260.849	1.42239e+06
967	261.119	1.40538e+06
968	261.39	1.38856e+06
969	261.66	1.37244e+06
970	261.93	1.35698e+06
971	262.201	1.34183e+06
972	262.471	1.3272e+06
973	262.741	1.31318e+06
974	263.012	1.29974e+06
975	263.282	1.28641e+06
976	263.552	1.27412e+06
977	263.822	1.26127e+06
978	264.093	1.2464e+06
979	264.363	1.23541e+06
980	264.633	1.22462e+06
981	264.904	1.21385e+06
982	265.174	1.20312e+06
983	265.444	1.1925e+06
984	265.715	1.18218e+06
985	265.985	1.17203e+06
986	266.255	1.16194e+06
987	266.526	1.1519e+06
988	266.796	1.14247e+06
989	267.066	1.13302e+06
990	267.337	1.12383e+06
991	267.607	1.11494e+06
992	267.877	1.10623e+06
993	268.147	1.09761e+06
994	268.418	1.08879e+06
995	268.688	1.08005e+06
996	268.958	1.07222e+06
997	269.229	1.0644e+06
998	269.499	1.0563e+06
999	269.769	1.04858e+06
1000	270.04	1.04099e+06
1001	270.31	1.03332e+06
1002	270.58	1.02615e+06
1003	270.851	1.0188e+06
1004	271.121	1.01182e+06
1005	271.391	1.0048e+06
1006	271.662	997562
1007	271.932	990489
1008	272.202	984121
1009	272.472	977140
1010	272.743	970530
1011	273.013	964051
1012	273.283	957906
1013	273.554	951742
1014	273.824	946061
1015	274.094	939934
1016	274.365	933529
1017	274.635	927662
1018	274.905	921387
1019	275.176	916262
1020	275.446	910674
1021	275.716	903155
1022	275.987	898272
1023	276.257	893018
1024	276.527	887300
1025	276.797	882955
1026	277.068	878704
1027	277.338	873023
1028	277.608	867304
1029	277.879	862607
1030	278.149	857409
1031	278.419	852563
1032	278.69	847606
1033	278.96	843466
1034	279.23	839975
1035	279.5	835631
1036	279.771	831156
1037	280.041	826626
1038	280.311	821911
1039	280.582	817158
1040	280.852	812776
1041	281.122	808673
1042	281.393	804403
1043	281.663	800133
1044	281.933	796160
1045	282.204	792001
1046	282.474	787991
1047	282.744	784111
1048	283.015	780360
1049	283.285	776090
1050	283.555	771839
1051	283.825	767884
1052	284.096	764152
1053	284.366	760124
1054	284.636	756540
1055	284.907	752827
1056	285.177	749374
1057	285.447	746125
1058	285.718	742634
1059	285.988	738661
1060	286.258	734855
1061	286.529	731216
1062	286.799	727615
1063	287.069	723809
1064	287.339	720374
1065	287.61	717088
1066	287.88	713616
1067	288.15	710813
1068	288.421	708176
1069	288.691	705391
1070	288.961	702458
1071	289.232	699320
1072	289.502	695886
1073	289.772	693008
1074	290.043	690130
1075	290.313	687382
1076	290.583	684449
1077	290.854	681553
1078	291.124	678564
1079	291.394	675797
1080	291.664	672808
1081	291.935	670079
1082	292.205	667109
1083	292.475	664064
1084	292.746	661130
1085	293.016	658123
1086	293.286	655338
1087	293.557	652924
1088	293.827	650362
1089	294.097	647614
1090	294.368	645758
1091	294.638	643307
1092	294.908	640764
1093	295.178	638146
1094	295.449	635732
1095	295.719	633263
1096	295.989	630849
1097	296.26	628176
1098	296.53	626356
1099	296.8	624203
1100	297.071	621214
1101	297.341	618225
1102	297.611	615885
1103	297.882	614641
1104	298.152	612803
1105	298.422	610761
1106	298.692	608775
1107	298.963	606695
1108	299.233	603688
1109	299.503	602017
1110	299.774	599622
1111	300.044	597394
1112	300.314	595834
1113	300.585	593811
1114	300.855	591861
1115	301.125	589318
1116	301.396	587368
1117	301.666	585270
1118	301.936	583265
1119	302.207	581390
1120	302.477	579273
1121	302.747	577213
1122	303.017	575505
1123	303.288	574112
1124	303.558	572924
1125	303.828	570807
1126	304.099	568969
1127	304.369	567410
1128	304.639	565683
1129	304.91	564049
1130	305.18	561989
1131	305.45	560039
1132	305.721	558090
1133	305.991	556363
1134	306.261	554302
1135	306.531	552186
1136	306.802	550422
1137	307.072	548807
1138	307.342	547192
1139	307.613	545836
1140	307.883	544407
1141	308.153	542569
1142	308.424	541009
1143	308.694	539394
1144	308.964	537426
1145	309.235	535811
1146	309.505	534066
1147	309.775	532617
1148	310.046	531058
1149	310.316	529610
1150	310.586	528236
1151	310.856	526639
1152	311.127	525061
1153	311.397	523854
1154	311.667	522351
1155	311.938	520494
1156	312.208	518972
1157	312.478	517598
1158	312.749	516131
1159	313.019	514701
1160	313.289	513513
1161	313.56	512622
1162	313.83	511378
1163	314.1	509986
1164	314.371	508612
1165	314.641	507294
1166	314.911	505994
1167	315.181	504769
1168	315.452	503488
1169	315.722	502207
1170	315.992	501390
1171	316.263	500257
1172	316.533	499162
1173	316.803	497862
1174	317.074	496581
1175	317.344	495300
1176	317.614	493815
1177	317.884	492218
1178	318.155	490696
1179	318.425	489378
1180	318.695	487892
1181	318.966	486036
1182	319.236	484810
1183	319.506	483696
1184	319.777	482712
1185	320.047	481766
1186	320.317	480670
1187	320.588	479463
1188	320.858	478219
1189	321.128	476790
1190	321.399	475305
1191	321.669	473764
1192	321.939	472464
1193	322.209	471424
1194	322.48	470607
1195	322.75	469475
1196	323.02	468027
1197	323.291	466671
1198	323.561	465632
1199	323.831	464629
1200	324.102	463293
1201	324.372	461844
1202	324.642	460898
1203	324.913	459914
1204	325.183	458707
1205	325.453	457556
1206	325.723	456237
1207	325.994	455309
1208	326.264	454789
1209	326.534	453694
1210	326.805	452858
1211	327.075	452320
1212	327.345	451429
1213	327.616	450352
1214	327.886	449572
1215	328.156	448607
1216	328.427	447641
1217	328.697	446435
1218	328.967	445321
1219	329.238	444300
1220	329.508	443538
1221	329.778	442406
1222	330.048	441459
1223	330.319	440401
1224	330.589	439417
1225	330.859	438674
1226	331.13	438080
1227	331.4	437430
1228	331.67	436409
1229	331.941	435388
1230	332.211	434274
1231	332.481	433142
1232	332.752	432139
1233	333.022	430914
1234	333.292	429707
1235	333.562	428556
1236	333.833	427033
1237	334.103	426142
1238	334.373	425232
1239	334.644	424397
1240	334.914	423654
1241	335.184	422763
1242	335.455	421872
1243	335.725	420888
1244	335.995	419960
1245	336.266	419143
1246	336.536	418586
1247	336.806	418122
1248	337.076	417193
1249	337.347	416024
1250	337.617	415003
1251	337.887	413907
1252	338.158	413165
1253	338.428	412441
1254	338.698	411642
1255	338.969	410900
1256	339.239	410027
1257	339.509	408969
1258	339.78	409322
1259	340.05	408727
1260	340.32	407428
1261	340.591	406481
1262	340.861	405478
1263	341.131	404476
1264	341.401	403640
1265	341.672	402898
1266	341.942	401914
1267	342.212	401264
1268	342.483	400763
1269	342.753	400224
1270	343.023	399315
1271	343.294	398312
1272	343.564	397328
1273	343.834	396622
1274	344.105	396177
1275	344.375	395193
1276	344.645	394692
1277	344.915	393912
1278	345.186	393039
1279	345.456	392055
1280	345.726	391146
1281	345.997	390366
1282	346.267	390236
1283	346.537	390032
1284	346.808	389085
1285	347.078	388324
1286	347.348	387432
1287	347.619	386745
1288	347.889	385891
1289	348.159	385149
1290	348.429	384648
1291	348.7	383961
1292	348.97	383385
1293	349.24	382735
1294	349.511	382215
1295	349.781	381454
1296	350.051	380749
1297	350.322	380637
1298	350.592	379913
1299	350.862	379059
1300	351.133	378372
1301	351.403	377741
1302	351.673	377017
1303	351.943	376126
1304	352.214	375346
1305	352.484	374826
1306	352.754	374993
1307	353.025	374845
1308	353.295	374084
1309	353.565	373304
1310	353.836	372710
1311	354.106	371986
1312	354.376	371429
1313	354.647	370612
1314	354.917	370203
1315	355.187	369479
1316	355.458	368662
1317	355.728	367883
1318	355.998	367715
1319	356.268	367177
1320	356.539	366936
1321	356.809	366342
1322	357.079	365692
1323	357.35	365116
1324	357.62	364559
1325	357.89	364095
1326	358.161	363352
1327	358.431	362684
1328	358.701	362201
1329	358.972	361756
1330	359.242	361273
1331	359.512	360605
1332	359.782	359992
1333	360.053	359825
1334	360.323	359175
1335	360.593	358377
1336	360.864	357727
1337	361.134	357430
1338	361.404	357541
1339	361.675	357913
1340	361.945	357616
1341	362.215	357374
1342	362.486	356279
1343	362.756	355889
1344	363.026	355425
1345	363.296	355481
1346	363.567	356000
1347	363.837	355221
1348	364.107	354385
1349	364.378	354088
1350	364.648	353698
1351	364.918	353141
1352	365.189	352529
1353	365.459	351897
1354	365.729	351897
1355	366	351248
1356	366.27	350672
1357	366.54	349929
1358	366.811	349707
1359	367.081	349224
1360	367.351	348667
1361	367.621	348240
1362	367.892	347516
1363	368.162	347107
1364	368.432	346625
1365	368.703	346086
1366	368.973	345678
1367	369.243	345269
1368	369.514	344675
1369	369.784	343840
1370	370.054	343153
1371	370.325	342410
1372	370.595	341760
1373	370.865	341111
1374	371.135	340665
1375	371.406	340349
1376	371.676	339867
1377	371.946	339365
1378	372.217	338920
1379	372.487	338326
1380	372.757	337917
1381	373.028	337509
1382	373.298	337137
1383	373.568	336710
1384	373.839	336228
1385	374.109	335764
1386	374.379	334483
1387	374.649	335281
1388	374.92	343784
1389	375.19	344898
1390	375.46	345566
1391	375.731	346996
1392	376.001	345882
1393	376.271	332904
1394	376.542	346773
1395	376.812	334130
1396	377.082	336655
1397	377.353	339068
1398	377.623	343543
1399	377.893	347924
1400	378.163	335281
1401	378.434	337564
1402	378.704	343227
1403	378.974	345882
1404	379.245	347980
1405	379.515	351173
1406	379.785	356130
1407	380.056	359472
1408	380.326	366119
1409	380.596	369461
1410	380.867	372561
1411	381.137	377240
1412	381.407	381120
1413	381.678	384258
1414	381.948	387525
1415	382.218	392965
1416	382.488	398386
1417	382.759	400429
1418	383.029	404197
1419	383.299	409619
1420	383.57	414539
1421	383.84	419069
1422	384.11	423394
1423	384.381	426885
1424	384.651	430561
1425	384.921	434293
1426	385.192	439324
1427	385.462	443891
1428	385.732	448273
1429	386.002	453248
1430	386.273	458521
1431	386.543	463552
1432	386.813	468510
1433	387.084	472891
1434	387.354	477737
1435	387.624	482452
1436	387.895	487187
1437	388.165	491475
1438	388.435	492274
1439	388.706	496618
1440	388.976	501780
1441	389.246	506402
1442	389.517	510895
1443	389.787	515890
1444	390.057	520401
1445	390.327	525005
1446	390.598	529795
1447	390.868	533898
1448	391.138	536943
1449	391.409	541399
1450	391.679	547749
1451	391.949	554135
1452	392.22	559185
1453	392.49	563251
1454	392.76	568394
1455	393.031	573889
1456	393.301	577584
1457	393.571	583562
1458	393.842	589763
1459	394.112	596020
1460	394.382	601998
1461	394.652	608032
1462	394.923	616832
1463	395.193	621659
1464	395.463	626486
1465	395.734	631406
1466	396.004	636679
1467	396.274	641803
1468	396.545	646686
1469	396.815	651773
1470	397.085	656730
1471	397.356	661427
1472	397.626	666106
1473	397.896	670970
1474	398.166	675240
1475	398.437	679473
1476	398.707	684152
1477	398.977	688534
1478	399.248	693156
1479	399.518	697891
1480	399.788	702959
1481	400.059	707935
1482	400.329	713096
1483	400.599	717441
1484	400.87	722082
1485	401.14	726891
1486	401.41	731903
1487	401.68	736656
1488	401.951	741558
1489	402.221	746143
1490	402.491	750915
1491	402.762	756392
1492	403.032	761962
1493	403.302	766974
1494	403.573	772618
1495	403.843	778244
1496	404.113	783461
1497	404.384	788418
1498	404.654	792354
1499	404.924	797645
1500	405.194	803345
1501	405.465	809360
1502	405.735	815208
1503	406.005	820574
1504	406.276	824473
1505	406.546	829838
1506	406.816	834461
1507	407.087	839140
1508	407.357	844654
1509	407.627	849017
1510	407.898	853807
1511	408.168	858578
1512	408.438	863127
1513	408.708	867601
1514	408.979	872317
1515	409.249	876940
1516	409.519	881414
1517	409.79	884960
1518	410.06	889695
1519	410.33	894392
1520	410.601	898978
1521	410.871	903656
1522	411.141	908353
1523	411.412	912531
1524	411.682	916986
1525	411.952	921368
1526	412.223	925712
1527	412.493	930502
1528	412.763	936109
1529	413.033	941215
1530	413.304	945894
1531	413.574	951240
1532	413.844	956439
1533	414.115	961118
1534	414.385	966205
1535	414.655	970883
1536	414.926	975710
1537	415.196	981020
1538	415.466	985290
1539	415.737	989987
1540	416.007	995112
1541	416.277	999902
1542	416.547	1.00439e+06
1543	416.818	1.00989e+06
1544	417.088	1.01552e+06
1545	417.358	1.02084e+06
1546	417.629	1.02508e+06
1547	417.899	1.03e+06
1548	418.169	1.03503e+06
1549	418.44	1.03941e+06
1550	418.71	1.04476e+06
1551	418.98	1.04968e+06
1552	419.251	1.05423e+06
1553	419.521	1.05887e+06
1554	419.791	1.06327e+06
1555	420.061	1.06759e+06
1556	420.332	1.07158e+06
1557	420.602	1.07567e+06
1558	420.872	1.07933e+06
1559	421.143	1.08343e+06
1560	421.413	1.08764e+06
1561	421.683	1.09208e+06
1562	421.954	1.09537e+06
1563	422.224	1.10073e+06
1564	422.494	1.10565e+06
1565	422.765	1.1099e+06
1566	423.035	1.11466e+06
1567	423.305	1.11895e+06
1568	423.575	1.12273e+06
1569	423.846	1.12661e+06
1570	424.116	1.13053e+06
1571	424.386	1.13473e+06
1572	424.657	1.13846e+06
1573	424.927	1.14232e+06
1574	425.197	1.14644e+06
1575	425.468	1.1511e+06
1576	425.738	1.15532e+06
1577	426.008	1.15907e+06
1578	426.279	1.16276e+06
1579	426.549	1.16581e+06
1580	426.819	1.16896e+06
1581	427.09	1.17173e+06
1582	427.36	1.17488e+06
1583	427.63	1.17845e+06
1584	427.9	1.18164e+06
1585	428.171	1.1853e+06
1586	428.441	1.18899e+06
1587	428.711	1.19189e+06
1588	428.982	1.19544e+06
1589	429.252	1.20093e+06
1590	429.522	1.20572e+06
1591	429.793	1.20936e+06
1592	430.063	1.21289e+06
1593	430.333	1.21746e+06
1594	430.604	1.22163e+06
1595	430.874	1.22557e+06
1596	431.144	1.23023e+06
1597	431.414	1.23565e+06
1598	431.685	1.24039e+06
1599	431.955	1.24419e+06
1600	432.225	1.24865e+06
1601	432.496	1.25234e+06
1602	432.766	1.25637e+06
1603	433.036	1.25925e+06
1604	433.307	1.26352e+06
1605	433.577	1.26757e+06
1606	433.847	1.27159e+06
1607	434.118	1.27481e+06
1608	434.388	1.27726e+06
1609	434.658	1.28056e+06
1610	434.929	1.28363e+06
1611	435.199	1.28715e+06
1612	435.469	1.29016e+06
1613	435.739	1.29278e+06
1614	436.01	1.29683e+06
1615	436.28	1.30063e+06
1616	436.55	1.30408e+06
1617	436.821	1.30678e+06
1618	437.091	1.30969e+06
1619	437.361	1.31333e+06
1620	437.632	1.31695e+06
1621	437.902	1.32029e+06
1622	438.172	1.32358e+06
1623	438.443	1.32725e+06
1624	438.713	1.33091e+06
1625	438.983	1.3336e+06
1626	439.254	1.33693e+06
1627	439.524	1.3407e+06
1628	439.794	1.3432e+06
1629	440.064	1.34716e+06
1630	440.335	1.35056e+06
1631	440.605	1.35393e+06
1632	440.875	1.3582e+06
1633	441.146	1.36225e+06
1634	441.416	1.36567e+06
1635	441.686	1.36886e+06
1636	441.957	1.37257e+06
1637	442.227	1.37651e+06
1638	442.497	1.37985e+06
1639	442.768	1.38299e+06
1640	443.038	1.38613e+06
1641	443.308	1.38967e+06
1642	443.578	1.394e+06
1643	443.849	1.3979e+06
1644	444.119	1.40052e+06
1645	444.389	1.40456e+06
1646	444.66	1.40935e+06
1647	444.93	1.41347e+06
1648	445.2	1.41717e+06
1649	445.471	1.42075e+06
1650	445.741	1.42434e+06
1651	446.011	1.42857e+06
1652	446.282	1.43184e+06
1653	446.552	1.43514e+06
1654	446.822	1.43761e+06
1655	447.092	1.44077e+06
1656	447.363	1.44294e+06
1657	447.633	1.44424e+06
1658	447.903	1.44747e+06
1659	448.174	1.45096e+06
1660	448.444	1.45339e+06
1661	448.714	1.45606e+06
1662	448.985	1.45896e+06
1663	449.255	1.46228e+06
1664	449.525	1.46561e+06
1665	449.796	1.46888e+06
1666	450.066	1.47199e+06
1667	450.336	1.47504e+06
1668	450.607	1.47797e+06
1669	450.877	1.48169e+06
1670	451.147	1.48657e+06
1671	451.417	1.48984e+06
1672	451.688	1.49258e+06
1673	451.958	1.49529e+06
1674	452.228	1.4978e+06
1675	452.499	1.50059e+06
1676	452.769	1.50285e+06
1677	453.039	1.50578e+06
1678	453.31	1.50892e+06
1679	453.58	1.5116e+06
1680	453.85	1.51414e+06
1681	454.121	1.51702e+06
1682	454.391	1.51991e+06
1683	454.661	1.52259e+06
1684	454.931	1.52543e+06
1685	455.202	1.52777e+06
1686	455.472	1.53064e+06
1687	455.742	1.53339e+06
1688	456.013	1.53571e+06
1689	456.283	1.53846e+06
1690	456.553	1.5416e+06
1691	456.824	1.54418e+06
1692	457.094	1.54665e+06
1693	457.364	1.54897e+06
1694	457.635	1.5514e+06
1695	457.905	1.55389e+06
1696	458.175	1.55714e+06
1697	458.445	1.56022e+06
1698	458.716	1.563e+06
1699	458.986	1.56588e+06
1700	459.256	1.56872e+06
1701	459.527	1.57136e+06
1702	459.797	1.57405e+06
1703	460.067	1.57667e+06
1704	460.338	1.57925e+06
1705	460.608	1.58209e+06
1706	460.878	1.58476e+06
1707	461.149	1.58753e+06
1708	461.419	1.59022e+06
1709	461.689	1.59284e+06
1710	461.959	1.59522e+06
1711	462.23	1.59798e+06
1712	462.5	1.60079e+06
1713	462.77	1.6034e+06
1714	463.041	1.60584e+06
1715	463.311	1.60851e+06
1716	463.581	1.61102e+06
1717	463.852	1.61334e+06
1718	464.122	1.61519e+06
1719	464.392	1.61803e+06
1720	464.663	1.62011e+06
1721	464.933	1.62249e+06
1722	465.203	1.62524e+06
1723	465.474	1.62778e+06
1724	465.744	1.63012e+06
1725	466.014	1.63255e+06
1726	466.284	1.63491e+06
1727	466.555	1.63753e+06
1728	466.825	1.6402e+06
1729	467.095	1.64274e+06
1730	467.366	1.64607e+06
1731	467.636	1.6487e+06
1732	467.906	1.65102e+06
1733	468.177	1.65409e+06
1734	468.447	1.65702e+06
1735	468.717	1.66025e+06
1736	468.988	1.66404e+06
1737	469.258	1.66742e+06
1738	469.528	1.67078e+06
1739	469.798	1.67405e+06
1740	470.069	1.67743e+06
1741	470.339	1.6811e+06
1742	470.609	1.68509e+06
1743	470.88	1.68853e+06
1744	471.15	1.69204e+06
1745	471.42	1.69568e+06
1746	471.691	1.69813e+06
1747	471.961	1.70136e+06
1748	472.231	1.70416e+06
1749	472.502	1.70724e+06
1750	472.772	1.70975e+06
1751	473.042	1.71244e+06
1752	473.312	1.71498e+06
1753	473.583	1.71803e+06
1754	473.853	1.72052e+06
1755	474.123	1.72323e+06
1756	474.394	1.72599e+06
1757	474.664	1.72857e+06
1758	474.934	1.73086e+06
1759	475.205	1.73336e+06
1760	475.475	1.73622e+06
1761	475.745	1.73914e+06
1762	476.016	1.74179e+06
1763	476.286	1.74421e+06
1764	476.556	1.74655e+06
1765	476.827	1.74868e+06
1766	477.097	1.75061e+06
1767	477.367	1.75301e+06
1768	477.637	1.75564e+06
1769	477.908	1.75813e+06
1770	478.178	1.76041e+06
1771	478.448	1.76314e+06
1772	478.719	1.76495e+06
1773	478.989	1.76678e+06
1774	479.259	1.76931e+06
1775	479.53	1.77142e+06
1776	479.8	1.77369e+06
1777	480.07	1.77582e+06
1778	480.341	1.77816e+06
1779	480.611	1.78015e+06
1780	480.881	1.7819e+06
1781	481.151	1.78381e+06
1782	481.422	1.78613e+06
1783	481.692	1.78867e+06
1784	481.962	1.79149e+06
1785	482.233	1.79406e+06
1786	482.503	1.79675e+06
1787	482.773	1.79898e+06
1788	483.044	1.80122e+06
1789	483.314	1.80349e+06
1790	483.584	1.80657e+06
1791	483.855	1.80976e+06
1792	484.125	1.81286e+06
1793	484.395	1.81541e+06
1794	484.665	1.81849e+06
1795	484.936	1.82179e+06
1796	485.206	1.82499e+06
1797	485.476	1.82792e+06
1798	485.747	1.83058e+06
1799	486.017	1.8326e+06
1800	486.287	1.83468e+06
1801	486.558	1.83713e+06
1802	486.828	1.83926e+06
1803	487.098	1.84168e+06
1804	487.369	1.84426e+06
1805	487.639	1.84615e+06
1806	487.909	1.84845e+06
1807	488.179	1.85055e+06
1808	488.45	1.85311e+06
1809	488.72	1.85525e+06
1810	488.99	1.85725e+06
1811	489.261	1.8592e+06
1812	489.531	1.86154e+06
1813	489.801	1.8636e+06
1814	490.072	1.86544e+06
1815	490.342	1.86722e+06
1816	490.612	1.86912e+06
1817	490.883	1.87083e+06
1818	491.153	1.87261e+06
1819	491.423	1.87443e+06
1820	491.694	1.87625e+06
1821	491.964	1.87755e+06
1822	492.234	1.87951e+06
1823	492.505	1.87977e+06
1824	492.775	1.87951e+06
1825	493.045	1.88146e+06
1826	493.315	1.87712e+06
1827	493.586	1.86461e+06
1828	493.856	1.83275e+06
1829	494.126	1.82857e+06
1830	494.397	1.78695e+06
1831	494.667	1.79214e+06
1832	494.937	1.8119e+06
1833	495.208	1.83082e+06
1834	495.478	1.83628e+06
1835	495.748	1.8339e+06
1836	496.019	1.82584e+06
1837	496.289	1.81699e+06
1838	496.559	1.80442e+06
1839	496.829	1.79012e+06
1840	497.1	1.77365e+06
1841	497.37	1.75709e+06
1842	497.64	1.7378e+06
1843	497.911	1.71653e+06
1844	498.181	1.6956e+06
1845	498.451	1.67466e+06
1846	498.722	1.654e+06
1847	498.992	1.63439e+06
1848	499.262	1.61285e+06
1849	499.533	1.59334e+06
1850	499.803	1.57284e+06
1851	500.073	1.55246e+06
1852	500.343	1.53428e+06
1853	500.614	1.51618e+06
1854	500.884	1.4975e+06
1855	501.154	1.47847e+06
1856	501.425	1.46093e+06
1857	501.695	1.44366e+06
1858	501.965	1.42861e+06
1859	502.236	1.41179e+06
1860	502.506	1.39647e+06
1861	502.776	1.38098e+06
1862	503.047	1.36493e+06
1863	503.317	1.34965e+06
1864	503.587	1.33516e+06
1865	503.858	1.32165e+06
1866	504.128	1.30848e+06
1867	504.398	1.29538e+06
1868	504.668	1.28327e+06
1869	504.939	1.27113e+06
1870	505.209	1.25919e+06
1871	505.479	1.2477e+06
1872	505.75	1.23675e+06
1873	506.02	1.22581e+06
1874	506.29	1.21467e+06
1875	506.561	1.20374e+06
1876	506.831	1.19327e+06
1877	507.101	1.18274e+06
1878	507.372	1.17186e+06
1879	507.642	1.16323e+06
1880	507.912	1.15337e+06
1881	508.182	1.14388e+06
1882	508.453	1.13482e+06
1883	508.723	1.12556e+06
1884	508.993	1.11668e+06
1885	509.264	1.10801e+06
1886	509.534	1.09953e+06
1887	509.804	1.09028e+06
1888	510.075	1.08077e+06
1889	510.345	1.07197e+06
1890	510.615	1.06427e+06
1891	510.886	1.05666e+06
1892	511.156	1.04888e+06
1893	511.426	1.0419e+06
1894	511.697	1.03481e+06
1895	511.967	1.02725e+06
1896	512.237	1.01999e+06
1897	512.507	1.01312e+06
1898	512.778	1.00662e+06
1899	513.048	1.00024e+06
1900	513.318	993775
1901	513.589	986924
1902	513.859	980277
1903	514.129	974002
1904	514.4	967894
1905	514.67	961823
1906	514.94	956012
1907	515.211	950089
1908	515.481	944371
1909	515.751	938152
1910	516.021	932378
1911	516.292	927179
1912	516.562	921628
1913	516.832	916002
1914	517.103	910247
1915	517.373	904696
1916	517.643	899665
1917	517.914	894466
1918	518.184	888989
1919	518.454	883846
1920	518.725	878908
1921	518.995	873450
1922	519.265	867750
1923	519.536	864798
1924	519.806	859804
1925	520.076	854271
1926	520.346	850019
1927	520.617	846213
1928	520.887	841089
1929	521.157	835297
1930	521.428	831324
1931	521.698	827573
1932	521.968	823470
1933	522.239	819070
1934	522.509	814763
1935	522.779	810567
1936	523.05	806594
1937	523.32	802862
1938	523.59	798740
1939	523.86	794860
1940	524.131	790460
1941	524.401	786487
1942	524.671	783089
1943	524.942	779432
1944	525.212	775626
1945	525.482	771857
1946	525.753	768088
1947	526.023	764245
1948	526.293	760383
1949	526.564	756615
1950	526.834	752827
1951	527.104	749578
1952	527.374	746051
1953	527.645	743061
1954	527.915	739868
1955	528.185	735802
1956	528.456	732646
1957	528.726	728283
1958	528.996	724551
1959	529.267	721005
1960	529.537	717886
1961	529.807	714489
1962	530.078	711277
1963	530.348	708789
1964	530.618	705800
1965	530.888	702495
1966	531.159	699135
1967	531.429	696294
1968	531.699	693398
1969	531.97	690464
1970	532.24	687290
1971	532.51	683781
1972	532.781	681423
1973	533.051	678675
1974	533.321	676113
1975	533.592	673959
1976	533.862	671583
1977	534.132	669169
1978	534.403	666496
1979	534.673	662857
1980	534.943	659961
1981	535.214	657287
1982	535.484	654855
1983	535.754	653147
1984	536.024	651012
1985	536.295	648691
1986	536.565	646203
1987	536.835	643214
1988	537.106	640578
1989	537.376	638239
1990	537.646	635862
1991	537.917	633616
1992	538.187	630571
1993	538.457	627842
1994	538.728	625781
1995	538.998	624091
1996	539.268	621529
1997	539.538	620675
1998	539.809	618744
1999	540.079	616999
[truncated: 703 more rows]
