# Supplementary material for: Approaching intrinsic dynamics of MXenes hybrid hydrogel for 3D printed multimodal intelligent devices with ultrahigh superelasticity and temperature sensitivity
Source: Nat Commun. 2022 Jun 14;13:3420. doi: 10.1038/s41467-022-31051-7 (PMC9197829; doi:10.1038/s41467-022-31051-7)
Supplement: Supplementary file 6 — Source Data [file 41467_2022_31051_MOESM6_ESM.zip › Manuscript/Fig. 4/Fig. 4c/80°C.xlsx]

## Sheet: Sheet1
Item	Smu1_Time(1)(1)	Smu1_R(1)(1)
1	0	1.83059e+06
2	0.27033	1.83139e+06
3	0.54064	1.83217e+06
4	0.81094	1.83293e+06
5	1.08124	1.83371e+06
6	1.35157	1.83447e+06
7	1.62188	1.83527e+06
8	1.89218	1.83602e+06
9	2.16249	1.83681e+06
10	2.4328	1.83757e+06
11	2.70312	1.83837e+06
12	2.97341	1.83917e+06
13	3.24373	1.83991e+06
14	3.51402	1.84071e+06
15	3.78434	1.84147e+06
16	4.05464	1.8422e+06
17	4.32495	1.84294e+06
18	4.59525	1.84368e+06
19	4.86556	1.84439e+06
20	5.13586	1.84513e+06
21	5.40617	1.84584e+06
22	5.67648	1.84654e+06
23	5.94678	1.84725e+06
24	6.2171	1.84795e+06
25	6.48742	1.8487e+06
26	6.75775	1.8494e+06
27	7.02806	1.85016e+06
28	7.29836	1.85087e+06
29	7.56867	1.85159e+06
30	7.83897	1.85233e+06
31	8.10929	1.85304e+06
32	8.37962	1.85376e+06
33	8.64995	1.85449e+06
34	8.92026	1.85519e+06
35	9.19056	1.85584e+06
36	9.46086	1.85638e+06
37	9.73116	1.85664e+06
38	10.0015	1.85659e+06
39	10.2718	1.85614e+06
40	10.5421	1.85519e+06
41	10.8124	1.8536e+06
42	11.0827	1.85126e+06
43	11.353	1.84803e+06
44	11.6233	1.84383e+06
45	11.8936	1.8386e+06
46	12.1639	1.83241e+06
47	12.4342	1.82502e+06
48	12.7046	1.81804e+06
49	12.9749	1.81138e+06
50	13.2452	1.80501e+06
51	13.5155	1.79896e+06
52	13.7858	1.7932e+06
53	14.0561	1.7878e+06
54	14.3264	1.78273e+06
55	14.5967	1.77794e+06
56	14.867	1.77363e+06
57	15.1373	1.76829e+06
58	15.4077	1.76207e+06
59	15.678	1.75509e+06
60	15.9483	1.7474e+06
61	16.2186	1.73919e+06
62	16.4889	1.73054e+06
63	16.7592	1.72159e+06
64	17.0295	1.71252e+06
65	17.2998	1.7034e+06
66	17.5701	1.69434e+06
67	17.8404	1.68533e+06
68	18.1107	1.67646e+06
69	18.381	1.66634e+06
70	18.6513	1.65498e+06
71	18.9216	1.64241e+06
72	19.192	1.62867e+06
73	19.4623	1.61374e+06
74	19.7326	1.59767e+06
75	20.0029	1.5804e+06
76	20.2732	1.56204e+06
77	20.5435	1.54249e+06
78	20.8138	1.52329e+06
79	21.0841	1.50448e+06
80	21.3544	1.48603e+06
81	21.6247	1.46789e+06
82	21.895	1.45014e+06
83	22.1653	1.43275e+06
84	22.4356	1.41568e+06
85	22.7059	1.39896e+06
86	22.9762	1.38258e+06
87	23.2465	1.36654e+06
88	23.5168	1.35085e+06
89	23.7871	1.33546e+06
90	24.0574	1.32035e+06
91	24.3277	1.30551e+06
92	24.598	1.29096e+06
93	24.8684	1.27666e+06
94	25.1387	1.26261e+06
95	25.409	1.24878e+06
96	25.6793	1.23522e+06
97	25.9496	1.22188e+06
98	26.2199	1.20875e+06
99	26.4902	1.19585e+06
100	26.7605	1.18313e+06
101	27.0308	1.17065e+06
102	27.3011	1.15838e+06
103	27.5714	1.14631e+06
104	27.8417	1.13439e+06
105	28.112	1.12268e+06
106	28.3823	1.11111e+06
107	28.6527	1.09971e+06
108	28.923	1.08846e+06
109	29.1933	1.07741e+06
110	29.4636	1.06646e+06
111	29.7339	1.05573e+06
112	30.0042	1.04513e+06
113	30.2745	1.03469e+06
114	30.5448	1.02441e+06
115	30.8151	1.01429e+06
116	31.0855	1.00434e+06
117	31.3558	994573
118	31.6261	984938
119	31.8964	975487
120	32.1667	966167
121	32.437	956977
122	32.7073	947954
123	32.9777	939061
124	33.248	930317
125	33.5183	921684
126	33.7886	913162
127	34.0589	904807
128	34.3292	896545
129	34.5996	888395
130	34.8699	880393
131	35.1402	872503
132	35.4105	864705
133	35.6808	857074
134	35.9511	849537
135	36.2214	842166
136	36.4917	834907
137	36.762	827740
138	37.0323	820574
139	37.3026	813500
140	37.5729	806464
141	37.8432	799465
142	38.1135	792484
143	38.3839	785522
144	38.6542	778541
145	38.9245	771579
146	39.1948	764691
147	39.4651	757877
148	39.7354	751138
149	40.0057	744491
150	40.276	737900
151	40.5463	731421
152	40.8166	724960
153	41.087	718647
154	41.3573	712316
155	41.6276	706060
156	41.8979	699859
157	42.1682	693676
158	42.4385	687587
159	42.7088	681627
160	42.9791	675723
161	43.2494	669949
162	43.5197	664268
163	43.79	658717
164	44.0603	653277
165	44.3307	647949
166	44.601	642750
167	44.8713	637645
168	45.1416	632557
169	45.4119	627545
170	45.6822	622588
171	45.9525	617649
172	46.2229	612766
173	46.4932	607939
174	46.7634	603112
175	47.0338	598359
176	47.3041	593643
177	47.5744	588983
178	47.8447	584360
179	48.115	579775
180	48.3853	575245
181	48.6556	570770
182	48.9259	566314
183	49.1962	561933
184	49.4665	557607
185	49.7369	553281
186	50.0072	549011
187	50.2775	544815
188	50.5478	540638
189	50.8181	536479
190	51.0884	532358
191	51.3587	528292
192	51.629	524244
193	51.8993	520234
194	52.1696	516261
195	52.4399	512362
196	52.7103	508519
197	52.9806	504732
198	53.2509	500944
199	53.5212	497194
200	53.7915	493499
201	54.0618	489842
202	54.3321	486184
203	54.6024	482620
204	54.8727	479055
205	55.143	475527
206	55.4133	472056
207	55.6836	468621
208	55.9539	465223
209	56.2242	461844
210	56.4945	458521
211	56.7649	455291
212	57.0351	452079
213	57.3055	448923
214	57.5758	445822
215	57.8461	442759
216	58.1164	439714
217	58.3867	436725
218	58.657	433736
219	58.9273	430765
220	59.1976	427832
221	59.4679	424935
222	59.7382	422076
223	60.0085	419254
224	60.2788	416451
225	60.5492	413722
226	60.8195	411011
227	61.0898	408356
228	61.3601	405720
229	61.6304	403121
230	61.9007	400540
231	62.171	397978
232	62.4413	395416
233	62.7116	392854
234	63.1689	390329
235	63.4393	387767
236	63.7096	385204
237	63.9799	382661
238	64.2502	380173
239	64.5205	377667
240	64.7908	375216
241	65.0611	372802
242	65.3314	370333
243	65.6017	367938
244	65.872	365506
245	66.1423	363130
246	66.4127	360753
247	66.683	358358
248	66.9533	355926
249	67.2236	353550
250	67.4939	351155
251	67.7642	348834
252	68.0345	346532
253	68.3048	344230
254	68.5751	341965
255	68.8455	339737
256	69.1158	337546
257	69.3861	335318
258	69.6564	333109
259	69.9267	330955
260	70.197	328783
261	70.4673	326648
262	70.7376	324531
263	71.0079	322433
264	71.2782	320391
265	71.5485	318312
266	71.8188	316288
267	72.0892	314283
268	72.3595	312296
269	72.6298	310347
270	72.9001	308435
271	73.1704	306541
272	73.4407	304629
273	73.711	302754
274	73.9813	300915
275	74.2516	299133
276	74.5219	297369
277	74.7922	295661
278	75.0625	293935
279	75.3328	292282
280	75.6031	290611
281	75.8734	288959
282	76.1437	287307
283	76.4141	285654
284	76.6844	284002
285	76.9547	282387
286	77.225	280790
287	77.4953	279212
288	77.7656	277615
289	78.0359	276037
290	78.3062	274478
291	78.5765	272881
292	78.8468	271321
293	79.1171	269762
294	79.3874	268221
295	79.6577	266661
296	79.928	265083
297	80.1984	263487
298	80.4687	261871
299	80.739	260256
300	81.0093	258660
301	81.2796	257081
302	81.5499	255522
303	81.8202	253962
304	82.0905	252440
305	82.3608	250918
306	82.6311	249395
307	82.9014	247873
308	83.1717	246369
309	83.442	244884
310	83.7123	243398
311	83.9827	241969
312	84.253	240558
313	84.5233	239128
314	84.7936	237736
315	85.0639	236325
316	85.3342	234932
317	85.6045	233540
318	85.8748	232166
319	86.1451	230811
320	86.4154	229455
321	86.6857	228100
322	86.956	226782
323	87.2263	225482
324	87.4967	224183
325	87.767	222920
326	88.0373	221695
327	88.3076	220451
328	88.5779	219244
329	88.8482	218037
330	89.1185	216868
331	89.3888	215698
332	89.6591	214491
333	89.9294	213303
334	90.1997	212096
335	90.4701	210908
336	90.7404	209757
337	91.0107	208569
338	91.281	207418
339	91.5513	206267
340	91.8216	205153
341	92.0919	204057
342	92.3622	202906
343	92.6325	201811
344	92.9029	200697
345	93.1732	199583
346	93.4435	198432
347	93.7138	197337
348	93.9841	196260
349	94.2544	195146
350	94.5247	194050
351	94.795	192936
352	95.0653	191822
353	95.3356	190709
354	95.6059	189613
355	95.8762	188518
356	96.1466	187422
357	96.4169	186346
358	96.6872	185324
359	96.9575	184266
360	97.2278	183282
361	97.4981	182280
362	97.7684	181277
363	98.0387	180293
364	98.309	179272
365	98.5793	178269
366	98.8496	177248
367	99.1199	176264
368	99.3902	175262
369	99.6605	174203
370	99.9308	173164
371	100.201	172143
372	100.471	171103
373	100.742	170119
374	101.012	169098
375	101.282	168114
376	101.553	167148
377	101.823	166146
378	102.093	165273
379	102.364	164345
380	102.634	163417
381	102.904	162526
382	103.175	161579
383	103.445	160650
384	103.715	159704
385	103.985	158794
386	104.256	157866
387	104.526	156993
388	104.796	156083
389	105.067	155229
390	105.337	154394
391	105.607	153558
392	105.878	152704
393	106.148	151869
394	106.418	151015
395	106.689	150179
396	106.959	149362
397	107.229	148508
398	107.499	147673
399	107.77	146800
400	108.04	145891
401	108.31	145037
402	108.581	144127
403	108.851	143254
404	109.121	142363
405	109.392	141509
406	109.662	140636
407	109.932	139801
408	110.203	138947
409	110.473	138093
410	110.743	137239
411	111.014	136403
412	111.284	135586
413	111.554	134751
414	111.824	133934
415	112.095	133136
416	112.365	132319
417	112.635	131539
418	112.906	130741
419	113.176	129961
420	113.446	129181
421	113.717	128401
422	113.987	127640
423	114.257	126861
424	114.528	126099
425	114.798	125375
426	115.068	124670
427	115.338	123983
428	115.609	123277
429	115.879	122628
430	116.149	121978
431	116.42	121309
432	116.69	120660
433	116.96	120047
434	117.231	119397
435	117.501	118766
436	117.771	118190
437	118.042	117633
438	118.312	117095
439	118.582	116538
440	118.852	115944
441	119.123	115387
442	119.393	114848
443	119.663	114291
444	119.934	113734
445	120.204	113233
446	120.474	112750
447	120.745	112268
448	121.015	111785
449	121.285	111247
450	121.556	110745
451	121.826	110281
452	122.096	109780
453	122.366	109334
454	122.637	108833
455	122.907	108350
456	123.177	107868
457	123.448	107311
458	123.718	106754
459	123.988	106215
460	124.259	105677
461	124.529	105176
462	124.799	104674
463	125.07	104192
464	125.34	103709
465	125.61	103245
466	125.88	102762
467	126.151	102224
468	126.421	101741
469	126.691	101258
470	126.962	100757
471	127.232	100293
472	127.502	99772.9
473	127.773	99253.1
474	128.043	98770.4
475	128.313	98269.1
476	128.584	97823.5
477	128.854	97396.5
478	129.124	97006.6
479	129.394	96616.7
480	129.665	96226.9
481	129.935	95911.2
482	130.205	95558.5
483	130.476	95187.2
484	130.746	94815.9
485	131.016	94481.7
486	131.287	94147.5
487	131.557	93831.9
488	131.827	93553.4
489	132.098	93349.2
490	132.368	93126.4
491	132.638	92996.4
492	132.908	92959.3
493	133.179	92959.3
494	133.449	93015
495	133.719	93144.9
496	133.99	93367.7
497	134.26	93627.6
498	134.53	93961.8
499	134.801	94407.4
500	135.071	94890.1
501	135.341	95447.1
502	135.612	96096.9
503	135.882	96858.1
504	136.152	97712.1
505	136.422	98659
506	136.693	99717.2
507	136.963	100757
508	137.233	101778
509	137.504	102836
510	137.774	103876
511	138.044	104934
512	138.315	105974
513	138.585	107032
514	138.855	108053
515	139.125	109112
516	139.396	113345
517	139.666	115164
518	139.936	117021
519	140.207	119007
520	140.477	121105
521	140.747	123259
522	141.018	125505
523	141.288	127807
524	141.558	130128
525	141.829	132393
526	142.099	134788
527	142.369	137332
528	142.639	139727
529	142.91	142233
530	143.18	144684
531	143.45	147264
532	143.721	149789
533	143.991	152407
534	144.261	155081
535	144.532	157791
536	144.802	160520
537	145.072	163324
538	145.343	166127
539	145.613	169061
540	145.883	172143
541	146.153	175132
542	146.424	177954
543	146.694	181054
544	146.964	184136
545	147.235	187218
546	147.505	190244
547	147.775	193419
548	148.046	196650
549	148.316	200066
550	148.586	203519
551	148.857	206935
552	149.127	210333
553	149.397	213656
554	149.667	217016
555	149.938	220544
556	150.208	224127
557	150.478	227562
558	150.749	231034
559	151.019	234635
560	151.289	238404
561	151.56	241932
562	151.83	245496
563	152.1	249024
564	152.37	252681
565	152.641	256357
566	152.911	259941
567	153.181	263561
568	153.452	267293
569	153.722	271024
570	153.992	274738
571	154.263	278525
572	154.533	282220
573	154.803	286044
574	155.074	289980
575	155.344	293898
576	155.614	297722
577	155.885	301621
578	156.155	305464
579	156.425	309493
580	156.695	313466
581	156.966	317402
582	157.236	321356
583	157.506	325404
584	157.777	329544
585	158.047	333424
586	158.317	337472
587	158.588	341538
588	158.858	345715
589	159.128	349744
590	159.399	353884
591	159.669	358043
592	159.939	362257
593	160.209	366750
594	160.48	371391
595	160.75	376144
596	161.02	380544
597	161.291	384852
598	161.561	389308
599	161.831	393633
600	162.102	398071
601	162.372	402396
602	162.642	406964
603	162.913	411475
604	163.183	415987
605	163.453	420257
606	163.724	424527
607	163.994	428834
608	164.264	433290
609	164.534	437579
610	164.805	442016
611	165.075	446416
612	165.345	450928
613	165.616	455328
614	165.886	459951
615	166.156	464611
616	166.427	469178
617	166.697	473541
618	166.967	477997
619	167.238	482471
620	167.508	486853
621	167.778	491253
622	168.048	495950
623	168.319	500703
624	168.589	505437
625	168.859	510208
626	169.13	515073
627	169.4	519807
628	169.67	524634
629	169.941	529276
630	170.211	533991
631	170.481	538633
632	170.752	543237
633	171.022	548138
634	171.292	552947
635	171.562	557756
636	171.833	562638
637	172.103	567466
638	172.373	572107
639	172.644	576656
640	172.914	581297
641	173.184	585901
642	173.455	590561
643	173.725	595073
644	173.995	599733
645	174.266	604263
646	174.536	608960
647	174.806	613583
648	175.077	618132
649	175.347	622866
650	175.617	627656
651	175.887	632316
652	176.158	637310
653	176.428	642249
654	176.698	647299
655	176.969	652330
656	177.239	657194
657	177.509	661984
658	177.78	666589
659	178.05	671323
660	178.32	675927
661	178.59	680476
662	178.861	685229
663	179.131	689945
664	179.401	694660
665	179.672	699506
666	179.942	704352
667	180.212	709364
668	180.483	713969
669	180.753	718796
670	181.023	723456
671	181.294	728283
672	181.564	732906
673	181.834	737826
674	182.105	742597
675	182.375	747165
676	182.645	751917
677	182.915	756689
678	183.186	761535
679	183.456	770539
680	183.726	776034
681	183.997	783851
682	184.267	788214
683	184.537	792762
684	184.808	797274
685	185.078	801897
686	185.348	806705
687	185.619	811477
688	185.889	816248
689	186.159	821149
690	186.429	825865
691	186.7	830637
692	186.97	835241
693	187.24	840068
694	187.511	844858
695	187.781	849388
696	188.051	854475
697	188.322	859024
698	188.592	863999
699	188.862	868734
700	189.133	873542
701	189.403	878165
702	189.673	883048
703	189.943	887875
704	190.214	892739
705	190.484	897511
706	190.754	902208
707	191.025	907035
708	191.295	912048
709	191.565	916819
710	191.836	921609
711	192.106	926436
712	192.376	931264
713	192.647	935812
714	192.917	940639
715	193.187	945169
716	193.458	949792
717	193.728	954527
718	193.998	959150
719	194.268	963847
720	194.539	968581
721	194.809	973204
722	195.079	977845
723	195.35	982524
724	195.62	987147
725	195.89	991677
726	196.161	996263
727	196.431	1.0009e+06
728	196.701	1.00542e+06
729	196.972	1.01013e+06
730	197.242	1.01505e+06
731	197.512	1.01979e+06
732	197.782	1.02454e+06
733	198.053	1.02896e+06
734	198.323	1.03377e+06
735	198.593	1.03839e+06
736	198.864	1.04314e+06
737	199.134	1.0476e+06
738	199.404	1.05244e+06
739	199.675	1.05692e+06
740	199.945	1.06141e+06
741	200.215	1.06588e+06
742	200.486	1.07038e+06
743	200.756	1.07493e+06
744	201.026	1.07955e+06
745	201.297	1.08425e+06
746	201.567	1.089e+06
747	201.837	1.09357e+06
748	202.107	1.09817e+06
749	202.378	1.10283e+06
750	202.648	1.1074e+06
751	202.918	1.11193e+06
752	203.189	1.1165e+06
753	203.459	1.12097e+06
754	203.729	1.12531e+06
755	204	1.12983e+06
756	204.27	1.1345e+06
757	204.54	1.13876e+06
758	204.81	1.14336e+06
759	205.081	1.14765e+06
760	205.351	1.15214e+06
761	205.621	1.15662e+06
762	205.992	1.16113e+06
763	206.449	1.16538e+06
764	206.819	1.16961e+06
765	207.09	1.17377e+06
766	207.36	1.17839e+06
767	207.63	1.18302e+06
768	207.9	1.18736e+06
769	208.171	1.19187e+06
770	208.441	1.1965e+06
771	208.711	1.2011e+06
772	208.982	1.20557e+06
773	209.252	1.21014e+06
774	209.522	1.21456e+06
775	209.793	1.21879e+06
776	210.063	1.22325e+06
777	210.333	1.2275e+06
778	210.604	1.2317e+06
779	210.874	1.236e+06
780	211.144	1.24046e+06
781	211.414	1.24495e+06
782	211.685	1.24926e+06
783	211.955	1.25351e+06
784	212.225	1.25756e+06
785	212.496	1.2619e+06
786	212.766	1.26628e+06
787	213.036	1.27061e+06
788	213.307	1.27505e+06
789	213.577	1.27941e+06
790	213.847	1.28387e+06
791	214.118	1.2884e+06
792	214.388	1.29274e+06
793	214.658	1.29692e+06
794	214.928	1.30111e+06
795	215.199	1.3054e+06
796	215.469	1.30967e+06
797	215.739	1.31385e+06
798	216.01	1.31795e+06
799	216.28	1.32245e+06
800	216.55	1.32659e+06
801	216.821	1.33093e+06
802	217.091	1.33511e+06
803	217.361	1.33975e+06
804	217.632	1.34376e+06
805	217.902	1.34777e+06
806	218.172	1.35198e+06
807	218.443	1.35676e+06
808	218.713	1.36084e+06
809	218.983	1.36496e+06
810	219.253	1.36907e+06
811	219.524	1.37321e+06
812	219.794	1.37679e+06
813	220.064	1.38106e+06
814	220.335	1.38485e+06
815	220.605	1.38878e+06
816	220.875	1.39266e+06
817	221.146	1.39669e+06
818	221.416	1.40072e+06
819	221.686	1.40451e+06
820	221.956	1.40835e+06
821	222.227	1.41251e+06
822	222.497	1.41658e+06
823	222.767	1.42066e+06
824	223.038	1.42473e+06
825	223.308	1.42883e+06
826	223.578	1.43249e+06
827	223.849	1.4364e+06
828	224.119	1.44023e+06
829	224.389	1.44428e+06
830	224.66	1.44799e+06
831	224.93	1.45204e+06
832	225.2	1.4558e+06
833	225.471	1.45918e+06
834	225.741	1.46301e+06
835	226.011	1.46667e+06
836	226.281	1.47017e+06
837	226.552	1.47428e+06
838	226.822	1.4781e+06
839	227.092	1.48143e+06
840	227.363	1.48493e+06
841	227.633	1.48859e+06
842	227.903	1.49225e+06
843	228.174	1.49602e+06
844	228.444	1.49945e+06
845	228.714	1.50331e+06
846	228.984	1.50707e+06
847	229.255	1.5107e+06
848	229.525	1.51464e+06
849	229.795	1.51809e+06
850	230.066	1.52145e+06
851	230.336	1.52515e+06
852	230.606	1.52905e+06
853	230.877	1.53272e+06
854	231.147	1.5364e+06
855	231.417	1.53982e+06
856	231.688	1.54316e+06
857	231.958	1.54674e+06
858	232.228	1.55064e+06
859	232.498	1.55372e+06
860	232.769	1.55755e+06
861	233.039	1.56079e+06
862	233.309	1.56453e+06
863	233.58	1.56748e+06
864	233.85	1.57141e+06
865	234.12	1.57453e+06
866	234.391	1.57817e+06
867	234.661	1.58153e+06
868	234.931	1.58536e+06
869	235.202	1.58877e+06
870	235.472	1.59204e+06
871	235.742	1.59546e+06
872	236.012	1.59867e+06
873	236.283	1.60242e+06
874	236.553	1.60578e+06
875	236.823	1.60903e+06
876	237.094	1.61226e+06
877	237.364	1.6156e+06
878	237.634	1.61863e+06
879	237.905	1.6223e+06
880	238.175	1.62565e+06
881	238.445	1.62928e+06
882	238.716	1.63259e+06
883	238.986	1.63615e+06
884	239.256	1.63885e+06
885	239.527	1.64263e+06
886	239.797	1.64562e+06
887	240.067	1.64928e+06
888	240.337	1.65236e+06
889	240.608	1.65546e+06
890	240.878	1.65854e+06
891	241.148	1.66205e+06
892	241.419	1.6653e+06
893	241.689	1.66857e+06
894	241.959	1.67163e+06
895	242.23	1.67488e+06
896	242.5	1.678e+06
897	242.77	1.68086e+06
898	243.041	1.68433e+06
899	243.311	1.68717e+06
900	243.581	1.69057e+06
901	243.851	1.69362e+06
902	244.122	1.69646e+06
903	244.392	1.69956e+06
904	244.662	1.7026e+06
905	244.933	1.70587e+06
906	245.203	1.70906e+06
907	245.473	1.71174e+06
908	245.744	1.71485e+06
909	246.014	1.71792e+06
910	246.284	1.72091e+06
911	246.555	1.72384e+06
912	246.825	1.72705e+06
913	247.095	1.72989e+06
914	247.365	1.73268e+06
915	247.636	1.7357e+06
916	247.906	1.7386e+06
917	248.176	1.74185e+06
918	248.447	1.74478e+06
919	248.717	1.74786e+06
920	248.987	1.75046e+06
921	249.258	1.75362e+06
922	249.528	1.75683e+06
923	249.798	1.75964e+06
924	250.069	1.76229e+06
925	250.339	1.76528e+06
926	250.609	1.76756e+06
927	250.88	1.771e+06
928	251.15	1.77365e+06
929	251.42	1.77638e+06
930	251.69	1.779e+06
931	251.961	1.78191e+06
932	252.231	1.78492e+06
933	252.501	1.78795e+06
934	252.772	1.7907e+06
935	253.042	1.79372e+06
936	253.312	1.79636e+06
937	253.583	1.79523e+06
938	253.853	1.79006e+06
939	254.123	1.78126e+06
940	254.394	1.76994e+06
941	254.664	1.7565e+06
942	254.934	1.74124e+06
943	255.204	1.7243e+06
944	255.475	1.70615e+06
945	255.745	1.6874e+06
946	256.015	1.66829e+06
947	256.286	1.64844e+06
948	256.556	1.62869e+06
949	256.826	1.60836e+06
950	257.097	1.58838e+06
951	257.367	1.56798e+06
952	257.637	1.54804e+06
953	257.908	1.52797e+06
954	258.178	1.50833e+06
955	258.448	1.4892e+06
956	258.718	1.47017e+06
957	258.989	1.45159e+06
958	259.259	1.43334e+06
959	259.529	1.41522e+06
960	259.8	1.39769e+06
961	260.07	1.3802e+06
962	260.34	1.36286e+06
963	260.611	1.34597e+06
964	260.881	1.32946e+06
965	261.151	1.3135e+06
966	261.422	1.29788e+06
967	261.692	1.28272e+06
968	261.962	1.26736e+06
969	262.232	1.25199e+06
970	262.503	1.23753e+06
971	262.773	1.22349e+06
972	263.043	1.2097e+06
973	263.314	1.19612e+06
974	263.584	1.18272e+06
975	263.854	1.16983e+06
976	264.125	1.15695e+06
977	264.395	1.1446e+06
978	264.665	1.13224e+06
979	264.936	1.1203e+06
980	265.206	1.10879e+06
981	265.476	1.09717e+06
982	265.747	1.08543e+06
983	266.017	1.07392e+06
984	266.287	1.06254e+06
985	266.557	1.05151e+06
986	266.828	1.04062e+06
987	267.098	1.02983e+06
988	267.368	1.0191e+06
989	267.639	1.00878e+06
990	267.909	998732
991	268.179	988558
992	268.45	978662
993	268.72	969305
994	268.99	960208
995	269.26	951092
996	269.531	942050
997	269.801	933009
998	270.071	924821
999	270.342	916151
1000	270.612	907963
1001	270.882	899330
1002	271.153	891421
1003	271.423	883419
1004	271.693	875547
1005	271.964	867973
1006	272.234	860175
1007	272.504	852025
1008	272.774	843726
1009	273.045	836021
1010	273.315	829003
1011	273.585	821242
1012	273.856	812349
1013	274.126	806074
1014	274.396	798685
1015	274.667	791463
1016	274.937	784575
1017	275.207	778355
1018	275.478	772061
1019	275.748	766046
1020	276.018	759975
1021	276.289	754071
1022	276.559	747907
1023	276.829	742319
1024	277.099	726686
1025	277.37	720430
1026	277.64	714136
1027	277.91	707823
1028	278.181	701790
1029	278.451	695644
1030	278.721	690037
1031	278.992	684152
1032	279.262	678378
1033	279.532	672790
1034	279.803	666960
1035	280.073	661297
1036	280.343	655635
1037	280.613	650195
1038	280.884	644885
1039	281.154	639835
1040	281.424	634451
1041	281.695	629253
1042	281.965	624129
1043	282.235	618967
1044	282.506	614214
1045	282.776	609369
1046	283.046	604282
1047	283.317	599287
1048	283.587	594293
1049	283.857	589633
1050	284.128	584825
1051	284.398	580146
1052	284.668	575412
1053	284.938	571030
1054	285.209	566482
1055	285.479	562100
1056	285.749	557663
1057	286.02	553337
1058	286.29	548937
1059	286.56	544667
1060	286.831	540526
1061	287.101	536479
1062	287.371	532413
1063	287.642	528422
1064	287.912	524393
1065	288.182	520327
1066	288.452	516706
1067	288.723	512882
1068	288.993	509057
1069	289.263	505307
1070	289.534	501520
1071	289.804	497454
1072	290.074	494000
1073	290.345	490603
1074	290.615	487001
1075	290.885	483436
1076	291.156	479928
1077	291.426	476864
1078	291.696	473782
1079	291.966	470292
1080	292.237	467006
1081	292.507	463571
1082	292.777	460285
1083	293.048	457110
1084	293.318	453898
1085	293.588	450761
1086	293.859	447586
1087	294.129	444374
1088	294.399	441199
1089	294.67	437894
1090	294.94	435035
1091	295.21	432102
1092	295.481	429261
1093	295.751	426421
1094	296.021	423729
1095	296.291	421334
1096	296.562	418604
1097	296.832	415690
1098	297.102	412830
1099	297.373	410138
1100	297.643	407149
1101	297.913	404179
1102	298.184	401524
1103	298.454	398683
1104	298.724	395843
1105	298.995	393912
1106	299.265	391591
1107	299.722	389010
1108	299.992	386207
1109	300.263	383404
1110	300.533	380730
1111	300.803	378149
1112	301.074	375495
1113	301.344	372821
1114	301.614	370185
1115	301.885	367734
1116	302.155	365172
1117	302.425	362666
1118	302.696	360419
1119	302.966	358154
1120	303.236	355889
1121	303.506	353401
1122	303.777	351192
1123	304.047	349205
1124	304.317	346792
1125	304.588	344452
1126	304.858	342652
1127	305.128	340999
1128	305.399	339105
1129	305.669	337435
1130	305.939	335559
1131	306.21	333350
1132	306.48	331122
1133	306.75	328913
1134	307.02	326945
1135	307.291	324977
1136	307.561	322897
1137	307.831	320911
1138	308.102	319017
1139	308.372	317179
1140	308.642	315471
1141	308.913	313577
1142	309.183	311387
1143	309.453	309382
1144	309.724	307321
1145	309.994	305260
1146	310.264	303218
1147	310.534	301324
1148	310.805	299486
1149	311.075	297945
1150	311.345	296293
1151	311.616	294659
1152	311.886	292691
1153	312.156	290556
1154	312.427	288718
1155	312.697	286694
1156	312.967	284689
1157	313.238	282684
1158	313.508	281031
1159	313.778	279193
1160	314.048	277300
1161	314.319	275462
1162	314.589	273661
1163	314.859	272138
1164	315.13	270430
1165	315.4	268537
1166	315.67	266606
1167	315.941	265121
1168	316.211	264081
1169	316.481	262521
1170	316.752	260980
1171	317.022	259328
1172	317.292	257508
1173	317.562	255893
1174	317.833	254148
1175	318.103	252607
1176	318.373	251048
1177	318.644	249525
1178	318.914	248448
1179	319.184	247372
1180	319.455	245998
1181	319.725	244698
1182	319.995	243380
1183	320.266	241486
1184	320.536	240855
1185	320.806	239370
1186	321.076	237587
1187	321.347	236083
1188	321.617	235229
1189	321.887	234357
1190	322.158	232872
1191	322.428	231461
1192	322.698	230161
1193	322.969	229028
1194	323.239	227747
1195	323.509	226559
1196	323.78	225297
1197	324.05	223941
1198	324.32	222753
1199	324.59	221584
1200	324.861	220210
1201	325.131	218724
1202	325.401	217536
1203	325.672	216738
1204	325.942	215531
1205	326.212	214231
1206	326.483	212616
1207	326.753	211242
1208	327.023	209813
1209	327.294	208365
1210	327.564	206954
1211	327.834	205654
1212	328.104	204522
1213	328.375	203240
1214	328.645	202015
1215	328.915	200883
1216	329.186	199620
1217	329.456	198302
1218	329.726	197114
1219	329.997	195907
1220	330.267	194849
1221	330.537	194069
1222	330.808	193066
1223	331.078	192138
1224	331.348	191061
1225	331.618	189854
1226	331.889	188518
1227	332.159	187348
1228	332.429	186216
1229	332.7	185510
1230	332.97	185250
1231	333.24	184730
1232	333.511	184081
1233	333.781	182837
1234	334.051	182224
1235	334.322	181667
1236	334.592	180794
1237	334.862	179699
1238	335.132	178696
1239	335.403	177620
1240	335.673	176487
1241	335.943	175317
1242	336.214	174352
1243	336.484	173405
1244	336.754	172551
1245	337.025	171790
1246	337.295	171159
1247	337.565	170249
1248	337.836	169395
1249	338.106	168318
1250	338.376	167297
1251	338.646	166257
1252	338.917	165385
1253	339.187	164549
1254	339.457	163881
1255	339.728	163083
1256	339.998	162414
1257	340.268	161876
1258	340.539	160929
1259	340.809	160223
1260	341.079	159908
1261	341.35	159481
1262	341.62	158961
1263	341.89	158497
1264	342.16	157940
1265	342.431	157030
1266	342.701	156139
1267	342.971	155341
1268	343.242	154412
1269	343.512	153521
1270	343.782	152630
1271	344.053	151943
1272	344.323	151163
1273	344.593	150383
1274	344.864	149678
1275	345.134	148843
1276	345.404	147933
1277	345.675	147042
1278	345.945	146206
1279	346.215	145556
1280	346.485	144739
1281	346.756	143960
1282	347.026	143273
1283	347.296	142437
1284	347.567	141955
1285	347.837	141379
1286	348.107	141008
1287	348.378	141082
1288	348.648	140989
1289	348.918	140061
1290	349.188	139263
1291	349.459	138297
1292	349.729	137684
1293	349.999	137109
1294	350.27	136273
1295	350.54	135401
1296	350.81	134565
1297	351.081	133711
1298	351.351	133024
1299	351.621	132282
1300	351.892	131651
1301	352.162	130871
1302	352.432	130128
1303	352.703	129293
1304	352.973	128643
1305	353.243	128049
1306	353.513	127195
1307	353.784	126508
1308	354.054	125747
1309	354.324	125023
1310	354.595	124354
1311	354.865	123779
1312	355.135	123537
1313	355.406	122943
1314	355.676	122312
1315	355.946	121699
1316	356.217	120994
1317	356.487	120288
1318	356.757	119564
1319	357.027	118710
1320	357.298	117986
1321	357.568	117522
1322	357.838	116965
1323	358.109	116148
1324	358.379	115702
1325	358.649	115257
1326	358.92	114681
1327	359.19	114087
1328	359.46	113326
1329	359.731	113140
1330	360.001	113066
1331	360.271	112788
1332	360.541	112323
1333	360.812	111562
1334	361.082	110838
1335	361.352	110040
1336	361.623	109557
1337	361.893	109000
1338	362.163	108406
1339	362.434	107868
1340	362.704	107348
1341	362.974	106958
1342	363.245	106475
1343	363.515	105900
1344	363.785	105361
1345	364.056	104674
1346	364.326	104080
1347	364.596	103393
1348	364.866	102781
1349	365.137	102316
1350	365.407	101815
1351	365.677	101592
1352	365.948	101295
1353	366.218	100868
1354	366.488	100553
1355	366.759	100126
1356	367.029	99717.2
1357	367.299	99345.9
1358	367.57	99048.9
1359	367.84	98547.6
1360	368.11	97860.7
1361	368.38	97266.5
1362	368.651	96672.4
1363	368.921	96189.7
1364	369.191	95577.1
1365	369.462	94982.9
1366	369.732	94296
1367	370.002	94054.7
1368	370.273	93609.1
1369	370.543	93200.6
1370	370.813	92773.6
1371	371.084	92309.5
1372	371.354	91826.8
1373	371.624	91306.9
1374	371.894	90954.2
1375	372.165	90545.7
1376	372.435	90081.6
1377	372.705	89765.9
1378	372.976	89524.6
1379	373.246	89580.3
1380	373.516	89673.1
1381	373.787	89821.6
1382	374.057	90285.8
1383	374.327	90954.2
1384	374.598	91566.8
1385	374.868	92383.7
1386	375.138	93330.6
1387	375.408	94073.2
1388	375.679	95261.4
1389	375.949	96579.6
1390	376.219	97860.7
1391	376.49	98677.6
1392	376.76	99977.2
1393	377.03	101648
1394	377.301	103319
1395	377.571	105027
1396	377.841	106809
1397	378.112	108332
1398	378.382	109799
1399	378.652	111377
1400	378.922	112936
1401	379.193	114663
1402	379.463	116408
1403	379.733	118302
1404	380.004	120214
1405	380.274	122349
1406	380.544	124428
1407	380.815	126786
1408	381.085	128773
1409	381.355	131001
1410	381.626	133266
1411	381.896	135586
1412	382.166	137926
1413	382.436	140451
1414	382.707	143031
1415	382.977	145631
1416	383.247	148360
1417	383.518	150848
1418	383.788	153577
1419	384.058	156325
1420	384.329	158998
1421	384.599	161746
1422	384.869	164549
1423	385.14	167427
1424	385.41	170416
1425	385.68	173405
1426	385.951	176431
1427	386.221	179495
1428	386.491	182484
1429	386.761	185492
1430	387.032	188481
1431	387.302	191563
1432	387.572	194607
1433	387.843	197726
1434	388.113	201013
1435	388.383	204317
1436	388.654	207566
1437	388.924	210964
1438	389.194	214361
1439	389.465	217778
1440	389.735	221212
1441	390.005	224591
1442	390.275	228082
1443	390.546	231572
1444	390.816	235229
1445	391.086	238720
1446	391.357	242210
1447	391.627	245775
1448	391.897	249544
1449	392.168	253183
1450	392.438	256952
1451	392.708	261036
1452	392.979	265139
1453	393.249	269261
1454	393.519	273271
1455	393.789	277095
1456	394.06	280994
1457	394.33	284930
1458	394.6	288885
1459	394.871	292691
1460	395.141	296757
1461	395.411	300693
1462	395.682	304777
1463	395.952	308676
1464	396.222	312742
1465	396.493	316696
1466	396.763	320651
1467	397.033	324643
1468	397.304	328801
1469	397.574	332942
1470	397.844	337082
1471	398.114	341333
1472	398.385	345604
1473	398.655	350115
1474	398.925	354459
1475	399.196	358878
1476	399.466	363055
1477	399.736	367400
1478	400.007	371670
1479	400.277	375866
1480	400.547	380266
1481	400.818	384573
1482	401.088	388546
1483	401.358	392557
1484	401.628	397105
1485	401.899	401227
1486	402.169	405850
1487	402.439	410194
1488	402.71	414966
1489	402.98	419681
1490	403.25	424193
1491	403.521	428649
1492	403.791	433401
1493	404.061	438266
1494	404.332	443353
1495	404.602	448106
1496	404.872	452821
1497	405.142	457537
1498	405.413	462290
1499	405.683	466894
1500	405.953	471851
1501	406.224	476864
1502	406.494	482044
1503	406.764	487205
1504	407.035	491958
1505	407.305	496600
1506	407.575	501427
1507	407.846	506050
1508	408.116	510747
1509	408.386	515685
1510	408.657	520457
1511	408.927	525340
1512	409.197	530538
1513	409.467	535625
1514	409.738	540508
1515	410.008	545929
1516	410.278	551035
1517	410.549	556178
1518	410.819	561005
1519	411.089	565683
1520	411.36	570436
1521	411.63	575189
1522	411.9	580165
1523	412.171	585085
1524	412.441	589930
1525	412.711	594869
1526	412.981	599807
1527	413.252	604672
1528	413.522	609573
1529	413.792	614586
1530	414.063	619413
1531	414.333	624481
1532	414.603	629327
1533	414.874	634303
1534	415.144	639557
1535	415.414	644495
1536	415.685	649582
1537	415.955	654521
1538	416.225	659292
1539	416.496	664119
1540	416.766	669002
1541	417.036	673829
1542	417.306	678805
1543	417.577	683855
1544	417.847	688664
1545	418.117	693713
1546	418.388	698633
1547	418.658	703683
1548	418.928	708659
1549	419.199	713765
1550	419.469	718684
1551	419.739	723549
1552	420.01	728432
1553	420.28	733370
1554	420.55	742839
1555	420.82	748520
1556	421.091	756633
1557	421.361	761052
1558	421.631	766120
1559	421.902	770910
1560	422.172	775979
1561	422.442	780880
1562	422.713	785670
1563	422.983	790627
1564	423.253	795659
1565	423.524	800356
1566	423.794	805517
1567	424.064	810270
1568	424.335	815431
1569	424.605	820165
1570	424.875	825048
1571	425.146	829913
1572	425.416	834907
1573	425.686	839623
1574	425.956	844728
1575	426.227	849648
1576	426.497	854494
1577	426.767	859637
1578	427.038	864575
1579	427.308	869458
1580	427.578	874471
1581	427.849	879149
1582	428.119	884125
1583	428.389	888933
1584	428.66	893593
1585	428.93	898458
1586	429.2	903489
1587	429.47	908502
1588	429.741	913645
1589	430.011	918490
1590	430.281	923336
1591	430.552	928015
1592	430.822	932972
1593	431.092	938207
1594	431.363	943016
1595	431.633	947973
1596	431.903	952874
1597	432.174	957776
1598	432.444	962677
1599	432.714	967411
1600	432.984	972220
1601	433.255	977010
1602	433.525	982023
1603	433.795	986757
1604	434.066	991250
1605	434.336	995817
1606	434.606	1.00072e+06
1607	434.877	1.0056e+06
1608	435.147	1.01043e+06
1609	435.417	1.0154e+06
1610	435.688	1.02014e+06
1611	435.958	1.0251e+06
1612	436.228	1.02989e+06
1613	436.498	1.03473e+06
1614	436.769	1.03978e+06
1615	437.039	1.04461e+06
1616	437.309	1.04936e+06
1617	437.58	1.05408e+06
1618	437.85	1.05894e+06
1619	438.12	1.06386e+06
1620	438.391	1.06871e+06
1621	438.661	1.07366e+06
1622	438.931	1.07851e+06
1623	439.202	1.08287e+06
1624	439.472	1.08757e+06
1625	439.742	1.09234e+06
1626	440.012	1.09717e+06
1627	440.283	1.10192e+06
1628	440.553	1.10658e+06
1629	440.823	1.11117e+06
1630	441.094	1.11599e+06
1631	441.364	1.12075e+06
1632	441.634	1.12541e+06
1633	441.905	1.12996e+06
1634	442.175	1.13443e+06
1635	442.445	1.13913e+06
1636	442.716	1.14373e+06
1637	443.086	1.14828e+06
1638	443.543	1.15288e+06
1639	443.913	1.15777e+06
1640	444.184	1.16246e+06
1641	444.454	1.16699e+06
1642	444.724	1.17154e+06
1643	444.995	1.1762e+06
1644	445.265	1.18062e+06
1645	445.535	1.1851e+06
1646	445.806	1.18938e+06
1647	446.076	1.19406e+06
1648	446.346	1.1987e+06
1649	446.616	1.20331e+06
1650	446.887	1.20784e+06
1651	447.157	1.21228e+06
1652	447.427	1.21673e+06
1653	447.698	1.22132e+06
1654	447.968	1.22585e+06
1655	448.238	1.23008e+06
1656	448.509	1.23456e+06
1657	448.779	1.23914e+06
1658	449.049	1.24352e+06
1659	449.32	1.24774e+06
1660	449.59	1.25232e+06
1661	449.86	1.25672e+06
1662	450.13	1.2614e+06
1663	450.401	1.26578e+06
1664	450.671	1.26976e+06
1665	450.941	1.27419e+06
1666	451.212	1.27871e+06
1667	451.482	1.28281e+06
1668	451.752	1.28719e+06
1669	452.023	1.29135e+06
1670	452.293	1.29577e+06
1671	452.563	1.30024e+06
1672	452.834	1.30464e+06
1673	453.104	1.30891e+06
1674	453.374	1.31326e+06
1675	453.644	1.31741e+06
1676	453.915	1.32198e+06
1677	454.185	1.3262e+06
1678	454.455	1.33054e+06
1679	454.726	1.33477e+06
1680	454.996	1.33904e+06
1681	455.266	1.34333e+06
1682	455.537	1.34764e+06
1683	455.807	1.35189e+06
1684	456.077	1.35598e+06
1685	456.348	1.36026e+06
1686	456.618	1.36459e+06
1687	456.888	1.36886e+06
1688	457.158	1.37321e+06
1689	457.429	1.37764e+06
1690	457.699	1.38176e+06
1691	457.969	1.38592e+06
1692	458.24	1.39066e+06
1693	458.51	1.39521e+06
1694	458.78	1.39912e+06
1695	459.051	1.40343e+06
1696	459.321	1.40746e+06
1697	459.591	1.41147e+06
1698	459.862	1.4155e+06
1699	460.132	1.41955e+06
1700	460.402	1.42369e+06
1701	460.672	1.42816e+06
1702	460.943	1.43219e+06
1703	461.213	1.43622e+06
1704	461.483	1.44032e+06
1705	461.754	1.44403e+06
1706	462.024	1.44803e+06
1707	462.294	1.45204e+06
1708	462.565	1.45632e+06
1709	462.835	1.46041e+06
1710	463.105	1.46438e+06
1711	463.376	1.46826e+06
1712	463.646	1.47166e+06
1713	463.916	1.47532e+06
1714	464.187	1.47901e+06
1715	464.457	1.48302e+06
1716	464.727	1.4872e+06
1717	464.997	1.49117e+06
1718	465.268	1.4957e+06
1719	465.538	1.50008e+06
1720	465.808	1.50413e+06
1721	466.079	1.50803e+06
1722	466.349	1.5126e+06
1723	466.619	1.51691e+06
1724	466.89	1.52145e+06
1725	467.16	1.52546e+06
1726	467.43	1.52953e+06
1727	467.701	1.53356e+06
1728	467.971	1.53735e+06
1729	468.241	1.54102e+06
1730	468.511	1.54477e+06
1731	468.782	1.5485e+06
1732	469.052	1.55227e+06
1733	469.322	1.5563e+06
1734	469.593	1.56042e+06
1735	469.863	1.5644e+06
1736	470.133	1.56831e+06
1737	470.404	1.57206e+06
1738	470.674	1.57596e+06
1739	470.944	1.5794e+06
1740	471.215	1.58311e+06
1741	471.485	1.5869e+06
1742	471.755	1.5907e+06
1743	472.026	1.5941e+06
1744	472.296	1.59785e+06
1745	472.566	1.6016e+06
1746	472.836	1.605e+06
1747	473.107	1.6091e+06
1748	473.377	1.61287e+06
1749	473.647	1.61629e+06
1750	473.918	1.61993e+06
1751	474.188	1.62349e+06
1752	474.458	1.62715e+06
1753	474.729	1.63084e+06
1754	474.999	1.63419e+06
1755	475.269	1.63777e+06
1756	475.539	1.64172e+06
1757	475.81	1.64503e+06
1758	476.08	1.64856e+06
1759	476.35	1.65216e+06
1760	476.621	1.65615e+06
1761	476.891	1.65962e+06
1762	477.161	1.66315e+06
1763	477.432	1.66664e+06
1764	477.702	1.67007e+06
1765	477.972	1.67332e+06
1766	478.243	1.67698e+06
1767	478.513	1.68088e+06
1768	478.783	1.68428e+06
1769	479.053	1.68751e+06
1770	479.324	1.69085e+06
1771	479.594	1.69478e+06
1772	479.864	1.69828e+06
1773	480.135	1.70195e+06
1774	480.405	1.70548e+06
1775	480.675	1.70811e+06
1776	480.946	1.71242e+06
1777	481.216	1.71545e+06
1778	481.486	1.71888e+06
1779	481.757	1.72217e+06
1780	482.027	1.72583e+06
1781	482.297	1.72922e+06
1782	482.567	1.73247e+06
1783	482.838	1.73598e+06
1784	483.108	1.73921e+06
1785	483.378	1.74248e+06
1786	483.649	1.74592e+06
1787	483.919	1.7495e+06
1788	484.189	1.75256e+06
1789	484.46	1.75603e+06
1790	484.73	1.75921e+06
1791	485	1.76288e+06
1792	485.271	1.76637e+06
1793	485.541	1.7699e+06
1794	485.811	1.77341e+06
1795	486.082	1.77664e+06
1796	486.352	1.77989e+06
1797	486.622	1.78286e+06
1798	486.892	1.78568e+06
1799	487.163	1.78871e+06
1800	487.433	1.79209e+06
1801	487.703	1.79532e+06
1802	487.974	1.79836e+06
1803	488.244	1.80152e+06
1804	488.514	1.80455e+06
1805	488.785	1.80798e+06
1806	489.055	1.81088e+06
1807	489.325	1.81442e+06
1808	489.596	1.81763e+06
1809	489.866	1.82061e+06
1810	490.136	1.82376e+06
1811	490.406	1.82697e+06
1812	490.677	1.83007e+06
1813	490.947	1.83321e+06
1814	491.217	1.83642e+06
1815	491.488	1.83934e+06
1816	491.758	1.84177e+06
1817	492.028	1.8447e+06
1818	492.299	1.84805e+06
1819	492.569	1.84996e+06
1820	492.839	1.84818e+06
1821	493.11	1.84183e+06
1822	493.38	1.83236e+06
1823	493.65	1.82051e+06
1824	493.92	1.80635e+06
1825	494.191	1.79047e+06
1826	494.461	1.77302e+06
1827	494.731	1.75433e+06
1828	495.002	1.7352e+06
1829	495.272	1.71511e+06
1830	495.542	1.69456e+06
1831	495.813	1.67362e+06
1832	496.083	1.65307e+06
1833	496.353	1.6324e+06
1834	496.624	1.61193e+06
1835	496.894	1.59121e+06
1836	497.164	1.57099e+06
1837	497.434	1.5511e+06
1838	497.705	1.53165e+06
1839	497.975	1.51202e+06
1840	498.245	1.49296e+06
1841	498.516	1.47426e+06
1842	498.786	1.45556e+06
1843	499.056	1.43722e+06
1844	499.327	1.41914e+06
1845	499.597	1.40183e+06
1846	499.867	1.38486e+06
1847	500.138	1.36825e+06
1848	500.408	1.35148e+06
1849	500.678	1.33559e+06
1850	500.948	1.31962e+06
1851	501.219	1.30453e+06
1852	501.489	1.28925e+06
1853	501.759	1.27455e+06
1854	502.03	1.25975e+06
1855	502.3	1.24568e+06
1856	502.57	1.23146e+06
1857	502.841	1.21773e+06
1858	503.111	1.20446e+06
1859	503.381	1.19128e+06
1860	503.652	1.17839e+06
1861	503.922	1.1659e+06
1862	504.192	1.15355e+06
1863	504.462	1.14108e+06
1864	504.733	1.12919e+06
1865	505.003	1.11755e+06
1866	505.273	1.10617e+06
1867	505.544	1.09494e+06
1868	505.814	1.0838e+06
1869	506.084	1.07283e+06
1870	506.355	1.0628e+06
1871	506.625	1.05202e+06
1872	506.895	1.04173e+06
1873	507.166	1.03196e+06
1874	507.436	1.02264e+06
1875	507.706	1.01293e+06
1876	507.976	1.00386e+06
1877	508.247	994555
1878	508.517	985383
1879	508.787	975952
1880	509.058	966669
1881	509.328	957924
1882	509.598	949198
1883	509.869	940435
1884	510.139	931561
1885	510.409	923262
1886	510.68	914870
1887	510.95	906682
1888	511.22	898421
1889	511.49	890400
1890	511.761	882565
1891	512.031	874879
1892	512.301	867341
1893	512.572	859525
1894	512.842	851709
1895	513.112	844245
1896	513.383	836856
1897	513.653	829541
1898	513.923	822468
1899	514.194	815190
1900	514.464	808283
1901	514.734	801340
1902	515.004	794563
1903	515.275	788047
1904	515.545	781493
1905	515.815	774939
1906	516.086	768385
1907	516.356	762129
1908	516.626	756633
1909	516.897	750581
1910	517.167	744250
1911	517.437	738754
1912	517.708	733222
1913	517.978	727893
1914	518.248	722992
1915	518.518	717998
1916	518.789	713022
1917	519.059	707953
1918	519.329	702792
1919	519.6	689128
1920	519.87	683799
1921	520.14	678786
1922	520.411	673625
1923	520.681	668761
1924	520.951	663934
1925	521.222	658680
1926	521.492	653741
1927	521.762	649137
1928	522.033	644365
1929	522.303	639724
1930	522.573	635417
1931	522.843	631481
1932	523.114	626895
1933	523.384	621993
1934	523.654	617166
1935	523.925	612543
1936	524.195	607846
1937	524.465	603390
1938	524.736	598730
1939	525.006	593922
1940	525.276	589670
1941	525.547	585010
1942	525.817	580684
1943	526.087	576544
1944	526.357	572311
1945	526.628	568282
1946	526.898	564291
1947	527.168	560039
1948	527.439	555750
1949	527.709	551573
1950	527.979	547563
1951	528.25	543534
1952	528.52	539691
1953	528.79	535774
1954	529.061	531819
1955	529.331	527920
1956	529.601	524170
1957	529.871	520420
1958	530.142	516836
1959	530.412	513290
1960	530.682	509837
1961	530.953	505975
1962	531.223	502337
1963	531.493	499087
1964	531.764	495801
1965	532.034	492348
1966	532.304	488561
1967	532.575	485089
1968	532.845	481580
1969	533.115	478275
1970	533.385	474525
1971	533.656	470905
1972	533.926	467934
1973	534.196	464963
1974	534.467	462271
1975	534.737	459635
1976	535.007	457648
1977	535.278	455383
1978	535.548	452469
1979	535.818	449368
1980	536.089	446212
1981	536.359	443464
1982	536.629	440531
1983	536.899	437300
1984	537.17	433866
1985	537.44	430617
1986	537.71	427702
1987	537.981	424917
1988	538.251	421928
1989	538.521	418772
1990	538.792	416005
1991	539.062	413369
1992	539.332	410677
1993	539.603	408041
1994	539.873	405274
1995	540.143	402601
1996	540.414	400131
1997	540.684	397458
1998	540.954	395082
1999	541.224	392631
[truncated: 715 more rows]
