# Supplementary material for: Approaching intrinsic dynamics of MXenes hybrid hydrogel for 3D printed multimodal intelligent devices with ultrahigh superelasticity and temperature sensitivity
Source: Nat Commun. 2022 Jun 14;13:3420. doi: 10.1038/s41467-022-31051-7 (PMC9197829; doi:10.1038/s41467-022-31051-7)
Supplement: Supplementary file 6 — Source Data [file 41467_2022_31051_MOESM6_ESM.zip › Manuscript/Fig. 4/Fig. 4d.xlsx]

## Sheet: Sheet1
Temperature / ℃	R/R0
0	2.347
3	1.951
10	1.66
15	1.397
24	1
30	0.6387
40	0.38957
50	0.26846
60	0.1797
70	0.1064
80	0.04967
