# Supplementary material for: Approaching intrinsic dynamics of MXenes hybrid hydrogel for 3D printed multimodal intelligent devices with ultrahigh superelasticity and temperature sensitivity
Source: Nat Commun. 2022 Jun 14;13:3420. doi: 10.1038/s41467-022-31051-7 (PMC9197829; doi:10.1038/s41467-022-31051-7)
Supplement: Supplementary file 6 — Source Data [file 41467_2022_31051_MOESM6_ESM.zip › Manuscript/Fig. 4/Fig. 4e.xlsx]

## Sheet: Sheet1
Raman shift / cm-1	0 °C	0°C fitted	3 °C	3°C fitted	10 °C	10°C fitted	15 °C	15°C fitted	24 °C	24°C fitted	30 °C	30°C fitted	40 °C	40°C fitted	60 °C	60°C fitted	80 °C	80°C fitted
270.342	871.729	883.495	857.331	859.729	781.596	783.829	942.47	947.623	848.867	841.199	754.271	758.209	910.066	907.291	987.524	995.982	1063.6	1059.29
268.545	898.68	881.483	863	857.344	776.488	781.528	950.424	945.399	850.657	838.984	758.488	756.067	900.512	905.292	1003.55	994.337	1046.87	1056.68
266.747	893.938	879.478	861.37	854.966	761.199	779.235	954.616	943.192	808.417	836.776	744.924	753.936	895.213	903.303	1007.95	992.704	1048.62	1054.08
264.949	909.17	877.482	870.458	852.598	752.763	776.951	952.526	941.004	814.237	834.577	772.526	751.816	892.542	901.326	985.237	991.084	1056.34	1051.49
263.151	872.342	875.495	848.652	850.24	736.197	774.675	957.829	938.836	832.747	832.386	749.43	749.708	898.43	899.361	994.43	989.478	1024.28	1048.92
261.35	872.223	873.518	853.605	847.893	767.27	772.409	933.112	936.693	806.665	830.206	755.949	747.615	894.777	897.411	983.893	987.888	1036.28	1046.37
259.551	869	871.552	828.305	845.558	742.749	770.155	934.321	934.574	801.856	828.037	748.053	745.536	880.214	895.477	994.198	986.314	1078.2	1043.85
257.752	885.023	869.598	837.33	843.236	735.642	767.913	925.051	932.484	826.488	825.88	736.67	743.474	878.358	893.559	964	984.76	1039.52	1041.34
255.952	908.023	867.659	852.023	840.929	749	765.684	930.512	930.426	805.267	823.736	710.195	741.431	890.974	891.661	965.805	983.226	1006.49	1038.86
254.15	850.19	865.735	846.762	838.639	744.381	763.471	897.477	928.403	785.524	821.608	721.906	739.408	858.572	889.784	963.334	981.716	1028.95	1036.41
252.349	856.635	863.829	817.544	836.368	744.184	761.275	941.909	926.419	805.547	819.496	745.138	737.409	879.363	887.932	975.138	980.232	1062.09	1033.99
250.549	870.129	861.942	828.441	834.117	722.645	759.099	932.484	924.479	801.162	817.404	708.301	735.436	891.613	886.106	971.387	978.776	1027.33	1031.61
248.747	874.267	860.078	830.366	831.891	752.552	756.943	918.57	922.59	830.983	815.333	744	733.492	872.878	884.31	983.163	977.354	1042.02	1029.27
246.944	855.158	858.24	823.435	829.692	714.435	754.813	939.644	920.756	794.514	813.286	724.881	731.582	876.407	882.549	962.881	975.968	1038.79	1026.98
245.142	869.335	856.431	833.516	827.522	738.74	752.71	917.963	918.986	807.293	811.266	720.181	729.709	855.409	880.826	976.74	974.623	1041.55	1024.73
243.34	847.024	854.654	833.279	825.388	741.035	750.638	929.965	917.288	800.314	809.277	702.219	727.879	877.896	879.147	982.697	973.325	1037.65	1022.55
241.537	846	852.917	843.56	823.293	733.937	748.603	924.623	915.674	788.717	807.323	733.592	726.098	874.126	877.519	961.063	972.081	1008.41	1020.43
239.732	842.726	851.224	821.758	821.245	721.272	746.609	897.363	914.155	786.151	805.41	733	724.375	880.998	875.949	980.184	970.898	1033.85	1018.39
237.929	860.805	849.583	808.307	819.249	745.86	744.663	925.167	912.745	786.609	803.543	712.749	722.716	900.716	874.444	942.112	969.785	1017.78	1016.44
236.125	861.205	848.002	825.333	817.316	726.77	742.773	927.488	911.463	775.128	801.73	710.949	721.132	842.742	873.018	953.128	968.754	1024.1	1014.59
234.319	856.927	846.494	845.731	815.455	706.122	740.948	908.391	910.331	788.805	799.98	704.293	719.638	887.17	871.683	951.024	967.818	1012.73	1012.86
232.515	842.867	845.07	814.978	813.678	729.934	739.198	917.956	909.371	767.398	798.303	720.956	718.246	856.978	870.452	959.066	966.991	1006.93	1011.26
230.71	844.941	843.748	806.98	812.003	722.921	737.539	916.941	908.617	770.04	796.712	728.921	716.978	849.158	869.347	967.059	966.294	1017.96	1009.83
228.903	849.944	842.551	799.26	810.448	719.019	735.987	921.907	908.11	797.702	795.225	706.702	715.856	848.981	868.392	957.442	965.752	1003.28	1008.6
227.098	826.886	841.504	824.626	809.038	729.049	734.564	911.902	907.894	769.016	793.86	707.179	714.908	839.772	867.614	926.212	965.392	1016.05	1007.59
225.292	816.084	840.652	795.014	807.804	719.861	733.296	900.223	908.031	765.07	792.643	695.07	714.172	838.293	867.051	956	965.253	1020.72	1006.86
223.484	843.128	840.064	798.942	806.793	702.105	732.22	908.919	908.604	775.965	791.614	695.849	713.698	852.744	866.754	925.174	965.386	1000.09	1006.48
221.678	843.009	839.858	778.86	806.062	704.898	731.379	916.916	909.706	773.851	790.821	706.084	713.546	832.186	866.779	969.758	965.853	985.86	1006.52
219.869	847.951	840.278	790.122	805.718	713.008	730.847	888.862	911.487	772.146	790.355	684.976	713.816	864.886	867.217	933.065	966.756	984.179	1007.12
218.062	828.012	841.775	799.145	805.938	718.029	730.723	879.128	914.133	774.017	790.36	694.052	714.644	839.14	868.183	945.023	968.239	1022.03	1008.48
216.254	872.08	845.209	835.003	807.078	704.042	731.194	901.99	917.945	771.014	791.101	699.073	716.266	873.878	869.869	945.087	970.558	1034.03	1010.94
214.444	883.005	852.061	833.974	809.811	728.96	732.598	903.058	923.385	770.033	793.042	740.958	719.076	828.053	872.596	983.967	974.154	1047.97	1015.1
212.636	893	864.608	830	815.352	729	735.544	932	931.155	809	796.945	733	723.705	860	876.897	952	979.755	1026	1021.87
210.826	917.979	886.022	842.991	825.78	743.967	741.13	932.014	942.386	805.023	804.032	729.998	731.189	861.981	883.727	1016.95	988.589	1066.95	1032.79
209.017	955.907	919.885	881.916	844.172	759.949	751.107	961.953	958.688	793.084	816.002	736.972	743.007	904.926	894.603	997.981	1002.46	1042.01	1049.97
207.207	1001.97	969.391	894.951	874.565	780.944	768.037	983.909	982.305	842.735	835.03	757.979	761.144	899.916	911.813	1011.01	1023.84	1085.8	1076.26
205.396	1050.58	1035.82	951.683	921.22	806.837	795.096	1013.84	1015.99	885.78	863.446	769.886	787.864	933.959	938.346	1056.73	1055.65	1120.88	1114.88
203.586	1119.92	1116.79	994.686	987.134	850.864	835.385	1033.91	1062.61	916.979	903.105	815.895	825.212	988.623	977.43	1117.64	1100.6	1142.85	1168.79
201.773	1221.58	1205.38	1076.71	1072.42	900.591	890.973	1145.22	1124.79	953.63	954.778	878.553	874.477	1056.49	1031.82	1136.08	1160.54	1222.36	1239.94
199.963	1299.5	1288.68	1170.35	1171.64	959.577	960.916	1208.58	1203.15	1018.52	1016.81	939.819	934.763	1107.59	1101.98	1245.87	1234.69	1330.24	1327.53
198.15	1350.53	1349.71	1278.32	1273.35	1024.58	1040.35	1266.59	1295.07	1090.48	1084.95	1018.58	1002.22	1170.45	1184.81	1333.22	1319.04	1410.61	1427.44
196.338	1369.07	1371.2	1318.2	1358.36	1119.05	1117.97	1389.88	1389.8	1153.59	1150.86	1067.85	1067.29	1267	1269.93	1365.5	1403.58	1525.55	1529.39
194.525	1349.94	1346.31	1376.6	1403.59	1177.53	1175.84	1492.81	1465.48	1194.23	1202.56	1082.1	1114.32	1330.47	1337.35	1452.27	1471.62	1608.01	1616.11
192.713	1276.77	1284.19	1400.7	1393.24	1186.56	1194.17	1464.37	1494.36	1210.54	1226.61	1126.47	1126.82	1365.33	1362.01	1504.47	1502.69	1667.37	1664.8
190.898	1183.27	1203.11	1296.49	1331.82	1195.24	1165.57	1425.46	1464.2	1230.02	1215.37	1103.2	1100.74	1319.66	1333.37	1486.32	1485.27	1654.9	1658.51
189.085	1177.55	1121.22	1232.59	1240.87	1087.96	1102.71	1385.43	1391.44	1180.64	1173.08	1063.97	1049.17	1232.12	1267.22	1388.83	1427.38	1582.34	1599.49
187.27	1049.67	1051.25	1152.37	1143.93	1026.09	1027.12	1297.06	1304.75	1105.95	1112.94	1029.47	990.771	1198.26	1189.52	1336.42	1349.37	1487.2	1507.35
185.457	1011	999.953	1069	1058.9	959.596	956.888	1246.41	1225.2	1054.94	1049.58	956.815	939.152	1168	1119.2	1276.63	1270.48	1406.82	1405.04
183.641	976.237	966.63	995.977	995.505	904.53	902.388	1156.91	1161.24	1003.17	994.025	908.098	899.398	1054.25	1064.32	1212.11	1202.51	1281.6	1308.77
181.827	939.756	943.04	971.593	955.132	880.035	866.48	1116.77	1112.5	950.279	952.858	853.767	868.045	1012.42	1024.97	1150.98	1151.13	1230.24	1228.04
180.01	916.613	917.915	933.396	928.156	842.793	841.882	1065.26	1072.51	925.262	925.477	831.144	835.333	995.829	994.834	1101.68	1116.25	1188.12	1166.29
178.193	869.112	888.324	878.341	898.778	806.882	814.22	1029.84	1034.31	906.268	901.118	795.265	797.078	963.307	966.08	1082.88	1092.77	1138.92	1122.96
176.378	862.163	859.524	857.041	862.223	764.692	779.207	994.773	995.978	859.407	867.37	761.122	759.194	929.936	935.773	1089.33	1072.17	1070.95	1093.66
174.56	864.916	835.555	833.005	826.609	757.167	745.429	931.172	959.998	835.172	828.485	741.921	727.408	901.46	906.249	1048.96	1048.63	1068.37	1071.21
172.744	862.955	817.159	809.774	797.97	738.544	718.733	968.732	929.005	778.314	795.079	724.728	703.055	888.861	880.433	1006.45	1023.38	1050.5	1049.06
170.926	820.116	803.425	806.791	776.678	705.465	699.252	891.372	903.588	785.86	770.318	708.512	684.972	871.698	859.236	1005.63	1000.34	1017.7	1024.99
169.109	792.733	793.195	778.756	761.176	706.293	685.333	909.926	883.252	778.463	752.97	685.391	671.576	843.244	842.387	971.416	981.813	993.781	1000.93
167.29	775.102	785.393	765.329	749.715	682.46	675.174	859.84	867.057	740.511	740.812	672.511	661.405	839.562	829.117	970.978	968.097	993.307	979.142
165.47	769.052	779.207	737.895	740.929	676.895	667.4	869.843	854.095	738.994	731.956	657.785	653.378	836.791	818.638	974.576	958.713	980.628	960.61
163.653	760.984	774.078	753.727	733.873	650	661.102	857.891	843.578	742.164	725.094	655.071	646.763	823.601	810.246	972.836	952.957	946	945.329
161.833	753.805	769.637	718.911	727.924	665.228	655.727	848.626	834.83	733.659	719.419	640.911	641.08	795.683	803.335	950.602	950.113	942.024	932.816
160.012	740.337	765.67	711.291	722.724	652.814	650.973	814.57	827.371	718.872	714.5	607.523	636.054	821.372	797.478	951.698	949.565	941.709	922.544
158.193	723.605	762.046	691.846	718.056	635.363	646.664	819.214	820.859	704.94	710.102	596.121	631.514	792.753	792.375	960.456	950.74	925.633	914
156.372	714.373	758.678	662.066	713.775	589.941	642.686	803.627	815.042	696.815	706.078	577.756	627.341	764.753	787.811	951	953.058	885.69	906.726
154.55	732.977	755.51	676	709.793	618.424	638.962	800.384	809.756	681.256	702.339	585.977	623.457	758.128	783.652	940.448	955.811	883.552	900.377
152.731	696.79	752.501	671.669	706.047	598.862	635.442	803.801	804.891	675.47	698.824	575.331	619.808	739.392	779.809	944.271	958.09	884.867	894.706
150.908	711.52	749.617	669.932	702.483	585.932	632.082	789.972	800.357	666.028	695.483	550.754	616.345	739.794	776.211	957.081	958.879	878.48	889.524
149.086	724.953	746.838	682.651	699.071	614.442	628.853	768.884	796.098	668.581	692.286	561.581	613.038	770.372	772.815	945.326	957.27	855.628	884.716
147.265	692.902	744.145	657.439	695.781	589.732	625.732	776.098	792.066	674.073	689.206	573.561	609.86	751.146	769.583	950	952.863	842.878	880.2
145.441	664.893	741.523	662.67	692.591	589.298	622.7	788.842	788.222	668.521	686.22	559.265	606.788	787.181	766.486	960.884	945.92	857.074	875.912
143.618	695.884	738.961	649.698	689.485	603.244	619.744	752.209	784.538	661.227	683.316	556.262	603.809	743.116	763.505	937.058	937.229	866.547	871.815
141.796	704.237	736.45	641.948	686.451	573.185	616.85	767.815	780.991	650.553	680.48	536.606	600.907	745.158	760.62	930.316	927.714	826.58	867.875
139.971	693.883	733.982	652.759	683.476	585.562	614.01	762.043	777.558	628.722	677.7	558.112	598.07	753.037	757.816	935.16	918.123	842.235	864.065
138.146	702.34	731.551	636.577	680.553	598.01	611.216	734.484	774.226	648.01	674.97	569.495	595.291	762.753	755.082	913.154	908.97	840.402	860.366
136.321	692.833	729.152	646.665	677.674	570.34	608.461	736.498	770.98	653.414	672.281	558.084	592.561	712.763	752.409	918.251	900.521	824.167	856.762
134.498	702	726.781	647.955	674.833	584.781	605.742	743.481	767.811	636.958	669.63	537.916	589.874	724.474	749.789	881.223	892.885	838.261	853.24
132.672	683.442	724.435	653	672.025	601	603.052	739.056	764.707	655.028	667.01	561.614	587.225	719.619	747.214	903.498	886.051	832.47	849.788
130.846	692	722.109	632.522	669.246	564.537	600.388	760.552	761.66	657	664.418	579.358	584.609	730.642	744.679	856.955	879.98	823.373	846.397
129.019	680.551	719.803	634	666.492	576.275	597.747	756.734	758.665	662	661.851	558.183	582.022	711.009	742.179	861.807	874.593	823.734	843.059
127.194	690.87	717.513	625.717	663.761	576	595.127	740.906	755.715	637.884	659.305	558.848	579.461	723.812	739.71	859.826	869.804	825.094	839.768
125.367	688.675	715.238	640.711	661.049	563.325	592.525	738.482	752.806	635.807	656.778	561.518	576.923	717	737.268	832.904	865.519	823.096	836.518
123.539	689.781	712.976	639.121	658.356	596.926	589.939	716.563	749.932	635.586	654.268	557.586	574.405	716.34	734.85	849.121	861.652	805.074	833.305
121.711	707.603	710.725	629.398	655.677	584.099	587.368	734.002	747.09	634.6	651.773	564.102	571.906	723.4	732.455	848.199	858.129	826.502	830.125
119.885	715.591	708.486	649.977	653.014	581.977	584.809	737.819	744.277	654.646	649.293	569.842	569.423	730.512	730.078	836.512	854.884	821.842	826.973
