# Supplementary material for: Approaching intrinsic dynamics of MXenes hybrid hydrogel for 3D printed multimodal intelligent devices with ultrahigh superelasticity and temperature sensitivity
Source: Nat Commun. 2022 Jun 14;13:3420. doi: 10.1038/s41467-022-31051-7 (PMC9197829; doi:10.1038/s41467-022-31051-7)
Supplement: Supplementary file 6 — Source Data [file 41467_2022_31051_MOESM6_ESM.zip › Manuscript/Fig. 4/Fig. 4f.xlsx]

## Sheet: Sheet1
Raman shift / cm-1	temperature / °C	Intensity
270.342	0	883.495
268.545	0	881.483
266.747	0	879.478
264.949	0	877.482
263.151	0	875.495
261.35	0	873.518
259.551	0	871.552
257.752	0	869.598
255.952	0	867.659
254.15	0	865.735
252.349	0	863.829
250.549	0	861.942
248.747	0	860.078
246.944	0	858.24
245.142	0	856.431
243.34	0	854.654
241.537	0	852.917
239.732	0	851.224
237.929	0	849.583
236.125	0	848.002
234.319	0	846.494
232.515	0	845.07
230.71	0	843.748
228.903	0	842.551
227.098	0	841.504
225.292	0	840.652
223.484	0	840.064
221.678	0	839.858
219.869	0	840.278
218.062	0	841.775
216.254	0	845.209
214.444	0	852.061
212.636	0	864.608
210.826	0	886.022
209.017	0	919.885
207.207	0	969.391
205.396	0	1035.82
203.586	0	1116.79
201.773	0	1205.38
199.963	0	1288.68
198.15	0	1349.71
196.338	0	1371.2
194.525	0	1346.31
192.713	0	1284.19
190.898	0	1203.11
189.085	0	1121.22
187.27	0	1051.25
185.457	0	999.953
183.641	0	966.63
181.827	0	943.04
180.01	0	917.915
178.193	0	888.324
176.378	0	859.524
174.56	0	835.555
172.744	0	817.159
170.926	0	803.425
169.109	0	793.195
167.29	0	785.393
165.47	0	779.207
163.653	0	774.078
161.833	0	769.637
160.012	0	765.67
158.193	0	762.046
156.372	0	758.678
154.55	0	755.51
152.731	0	752.501
150.908	0	749.617
149.086	0	746.838
147.265	0	744.145
145.441	0	741.523
143.618	0	738.961
141.796	0	736.45
139.971	0	733.982
138.146	0	731.551
136.321	0	729.152
134.498	0	726.781
132.672	0	724.435
130.846	0	722.109
129.019	0	719.803
127.194	0	717.513
125.367	0	715.238
123.539	0	712.976
121.711	0	710.725
119.885	0	708.486
270.342	3	859.729
268.545	3	857.344
266.747	3	854.966
264.949	3	852.598
263.151	3	850.24
261.35	3	847.893
259.551	3	845.558
257.752	3	843.236
255.952	3	840.929
254.15	3	838.639
252.349	3	836.368
250.549	3	834.117
248.747	3	831.891
246.944	3	829.692
245.142	3	827.522
243.34	3	825.388
241.537	3	823.293
239.732	3	821.245
237.929	3	819.249
236.125	3	817.316
234.319	3	815.455
232.515	3	813.678
230.71	3	812.003
228.903	3	810.448
227.098	3	809.038
225.292	3	807.804
223.484	3	806.793
221.678	3	806.062
219.869	3	805.718
218.062	3	805.938
216.254	3	807.078
214.444	3	809.811
212.636	3	815.352
210.826	3	825.78
209.017	3	844.172
207.207	3	874.565
205.396	3	921.22
203.586	3	987.134
201.773	3	1072.42
199.963	3	1171.64
198.15	3	1273.35
196.338	3	1358.36
194.525	3	1403.59
192.713	3	1393.24
190.898	3	1331.82
189.085	3	1240.87
187.27	3	1143.93
185.457	3	1058.9
183.641	3	995.505
181.827	3	955.132
180.01	3	928.156
178.193	3	898.778
176.378	3	862.223
174.56	3	826.609
172.744	3	797.97
170.926	3	776.678
169.109	3	761.176
167.29	3	749.715
165.47	3	740.929
163.653	3	733.873
161.833	3	727.924
160.012	3	722.724
158.193	3	718.056
156.372	3	713.775
154.55	3	709.793
152.731	3	706.047
150.908	3	702.483
149.086	3	699.071
147.265	3	695.781
145.441	3	692.591
143.618	3	689.485
141.796	3	686.451
139.971	3	683.476
138.146	3	680.553
136.321	3	677.674
134.498	3	674.833
132.672	3	672.025
130.846	3	669.246
129.019	3	666.492
127.194	3	663.761
125.367	3	661.049
123.539	3	658.356
121.711	3	655.677
119.885	3	653.014
270.342	10	783.829
268.545	10	781.528
266.747	10	779.235
264.949	10	776.951
263.151	10	774.675
261.35	10	772.409
259.551	10	770.155
257.752	10	767.913
255.952	10	765.684
254.15	10	763.471
252.349	10	761.275
250.549	10	759.099
248.747	10	756.943
246.944	10	754.813
245.142	10	752.71
243.34	10	750.638
241.537	10	748.603
239.732	10	746.609
237.929	10	744.663
236.125	10	742.773
234.319	10	740.948
232.515	10	739.198
230.71	10	737.539
228.903	10	735.987
227.098	10	734.564
225.292	10	733.296
223.484	10	732.22
221.678	10	731.379
219.869	10	730.847
218.062	10	730.723
216.254	10	731.194
214.444	10	732.598
212.636	10	735.544
210.826	10	741.13
209.017	10	751.107
207.207	10	768.037
205.396	10	795.096
203.586	10	835.385
201.773	10	890.973
199.963	10	960.916
198.15	10	1040.35
196.338	10	1117.97
194.525	10	1175.84
192.713	10	1194.17
190.898	10	1165.57
189.085	10	1102.71
187.27	10	1027.12
185.457	10	956.888
183.641	10	902.388
181.827	10	866.48
180.01	10	841.882
178.193	10	814.22
176.378	10	779.207
174.56	10	745.429
172.744	10	718.733
170.926	10	699.252
169.109	10	685.333
167.29	10	675.174
165.47	10	667.4
163.653	10	661.102
161.833	10	655.727
160.012	10	650.973
158.193	10	646.664
156.372	10	642.686
154.55	10	638.962
152.731	10	635.442
150.908	10	632.082
149.086	10	628.853
147.265	10	625.732
145.441	10	622.7
143.618	10	619.744
141.796	10	616.85
139.971	10	614.01
138.146	10	611.216
136.321	10	608.461
134.498	10	605.742
132.672	10	603.052
130.846	10	600.388
129.019	10	597.747
127.194	10	595.127
125.367	10	592.525
123.539	10	589.939
121.711	10	587.368
119.885	10	584.809
270.342	15	947.623
268.545	15	945.399
266.747	15	943.192
264.949	15	941.004
263.151	15	938.836
261.35	15	936.693
259.551	15	934.574
257.752	15	932.484
255.952	15	930.426
254.15	15	928.403
252.349	15	926.419
250.549	15	924.479
248.747	15	922.59
246.944	15	920.756
245.142	15	918.986
243.34	15	917.288
241.537	15	915.674
239.732	15	914.155
237.929	15	912.745
236.125	15	911.463
234.319	15	910.331
232.515	15	909.371
230.71	15	908.617
228.903	15	908.11
227.098	15	907.894
225.292	15	908.031
223.484	15	908.604
221.678	15	909.706
219.869	15	911.487
218.062	15	914.133
216.254	15	917.945
214.444	15	923.385
212.636	15	931.155
210.826	15	942.386
209.017	15	958.688
207.207	15	982.305
205.396	15	1015.99
203.586	15	1062.61
201.773	15	1124.79
199.963	15	1203.15
198.15	15	1295.07
196.338	15	1389.8
194.525	15	1465.48
192.713	15	1494.36
190.898	15	1464.2
189.085	15	1391.44
187.27	15	1304.75
185.457	15	1225.2
183.641	15	1161.24
181.827	15	1112.5
180.01	15	1072.51
178.193	15	1034.31
176.378	15	995.978
174.56	15	959.998
172.744	15	929.005
170.926	15	903.588
169.109	15	883.252
167.29	15	867.057
165.47	15	854.095
163.653	15	843.578
161.833	15	834.83
160.012	15	827.371
158.193	15	820.859
156.372	15	815.042
154.55	15	809.756
152.731	15	804.891
150.908	15	800.357
149.086	15	796.098
147.265	15	792.066
145.441	15	788.222
143.618	15	784.538
141.796	15	780.991
139.971	15	777.558
138.146	15	774.226
136.321	15	770.98
134.498	15	767.811
132.672	15	764.707
130.846	15	761.66
129.019	15	758.665
127.194	15	755.715
125.367	15	752.806
123.539	15	749.932
121.711	15	747.09
119.885	15	744.277
270.342	24	841.199
268.545	24	838.984
266.747	24	836.776
264.949	24	834.577
263.151	24	832.386
261.35	24	830.206
259.551	24	828.037
257.752	24	825.88
255.952	24	823.736
254.15	24	821.608
252.349	24	819.496
250.549	24	817.404
248.747	24	815.333
246.944	24	813.286
245.142	24	811.266
243.34	24	809.277
241.537	24	807.323
239.732	24	805.41
237.929	24	803.543
236.125	24	801.73
234.319	24	799.98
232.515	24	798.303
230.71	24	796.712
228.903	24	795.225
227.098	24	793.86
225.292	24	792.643
223.484	24	791.614
221.678	24	790.821
219.869	24	790.355
218.062	24	790.36
216.254	24	791.101
214.444	24	793.042
212.636	24	796.945
210.826	24	804.032
209.017	24	816.002
207.207	24	835.03
205.396	24	863.446
203.586	24	903.105
201.773	24	954.778
199.963	24	1016.81
198.15	24	1084.95
196.338	24	1150.86
194.525	24	1202.56
192.713	24	1226.61
190.898	24	1215.37
189.085	24	1173.08
187.27	24	1112.94
185.457	24	1049.58
183.641	24	994.025
181.827	24	952.858
180.01	24	925.477
178.193	24	901.118
176.378	24	867.37
174.56	24	828.485
172.744	24	795.079
170.926	24	770.318
169.109	24	752.97
167.29	24	740.812
165.47	24	731.956
163.653	24	725.094
161.833	24	719.419
160.012	24	714.5
158.193	24	710.102
156.372	24	706.078
154.55	24	702.339
152.731	24	698.824
150.908	24	695.483
149.086	24	692.286
147.265	24	689.206
145.441	24	686.22
143.618	24	683.316
141.796	24	680.48
139.971	24	677.7
138.146	24	674.97
136.321	24	672.281
134.498	24	669.63
132.672	24	667.01
130.846	24	664.418
129.019	24	661.851
127.194	24	659.305
125.367	24	656.778
123.539	24	654.268
121.711	24	651.773
119.885	24	649.293
270.342	30	758.209
268.545	30	756.067
266.747	30	753.936
264.949	30	751.816
263.151	30	749.708
261.35	30	747.615
259.551	30	745.536
257.752	30	743.474
255.952	30	741.431
254.15	30	739.408
252.349	30	737.409
250.549	30	735.436
248.747	30	733.492
246.944	30	731.582
245.142	30	729.709
243.34	30	727.879
241.537	30	726.098
239.732	30	724.375
237.929	30	722.716
236.125	30	721.132
234.319	30	719.638
232.515	30	718.246
230.71	30	716.978
228.903	30	715.856
227.098	30	714.908
225.292	30	714.172
223.484	30	713.698
221.678	30	713.546
219.869	30	713.816
218.062	30	714.644
216.254	30	716.266
214.444	30	719.076
212.636	30	723.705
210.826	30	731.189
209.017	30	743.007
207.207	30	761.144
205.396	30	787.864
203.586	30	825.212
201.773	30	874.477
199.963	30	934.763
198.15	30	1002.22
196.338	30	1067.29
194.525	30	1114.32
192.713	30	1126.82
190.898	30	1100.74
189.085	30	1049.17
187.27	30	990.771
185.457	30	939.152
183.641	30	899.398
181.827	30	868.045
180.01	30	835.333
178.193	30	797.078
176.378	30	759.194
174.56	30	727.408
172.744	30	703.055
170.926	30	684.972
169.109	30	671.576
167.29	30	661.405
165.47	30	653.378
163.653	30	646.763
161.833	30	641.08
160.012	30	636.054
158.193	30	631.514
156.372	30	627.341
154.55	30	623.457
152.731	30	619.808
150.908	30	616.345
149.086	30	613.038
147.265	30	609.86
145.441	30	606.788
143.618	30	603.809
141.796	30	600.907
139.971	30	598.07
138.146	30	595.291
136.321	30	592.561
134.498	30	589.874
132.672	30	587.225
130.846	30	584.609
129.019	30	582.022
127.194	30	579.461
125.367	30	576.923
123.539	30	574.405
121.711	30	571.906
119.885	30	569.423
270.342	40	907.291
268.545	40	905.292
266.747	40	903.303
264.949	40	901.326
263.151	40	899.361
261.35	40	897.411
259.551	40	895.477
257.752	40	893.559
255.952	40	891.661
254.15	40	889.784
252.349	40	887.932
250.549	40	886.106
248.747	40	884.31
246.944	40	882.549
245.142	40	880.826
243.34	40	879.147
241.537	40	877.519
239.732	40	875.949
237.929	40	874.444
236.125	40	873.018
234.319	40	871.683
232.515	40	870.452
230.71	40	869.347
228.903	40	868.392
227.098	40	867.614
225.292	40	867.051
223.484	40	866.754
221.678	40	866.779
219.869	40	867.217
218.062	40	868.183
216.254	40	869.869
214.444	40	872.596
212.636	40	876.897
210.826	40	883.727
209.017	40	894.603
207.207	40	911.813
205.396	40	938.346
203.586	40	977.43
201.773	40	1031.82
199.963	40	1101.98
198.15	40	1184.81
196.338	40	1269.93
194.525	40	1337.35
192.713	40	1362.01
190.898	40	1333.37
189.085	40	1267.22
187.27	40	1189.52
185.457	40	1119.2
183.641	40	1064.32
181.827	40	1024.97
180.01	40	994.834
178.193	40	966.08
176.378	40	935.773
174.56	40	906.249
172.744	40	880.433
170.926	40	859.236
169.109	40	842.387
167.29	40	829.117
165.47	40	818.638
163.653	40	810.246
161.833	40	803.335
160.012	40	797.478
158.193	40	792.375
156.372	40	787.811
154.55	40	783.652
152.731	40	779.809
150.908	40	776.211
149.086	40	772.815
147.265	40	769.583
145.441	40	766.486
143.618	40	763.505
141.796	40	760.62
139.971	40	757.816
138.146	40	755.082
136.321	40	752.409
134.498	40	749.789
132.672	40	747.214
130.846	40	744.679
129.019	40	742.179
127.194	40	739.71
125.367	40	737.268
123.539	40	734.85
121.711	40	732.455
119.885	40	730.078
270.342	60	995.982
268.545	60	994.337
266.747	60	992.704
264.949	60	991.084
263.151	60	989.478
261.35	60	987.888
259.551	60	986.314
257.752	60	984.76
255.952	60	983.226
254.15	60	981.716
252.349	60	980.232
250.549	60	978.776
248.747	60	977.354
246.944	60	975.968
245.142	60	974.623
243.34	60	973.325
241.537	60	972.081
239.732	60	970.898
237.929	60	969.785
236.125	60	968.754
234.319	60	967.818
232.515	60	966.991
230.71	60	966.294
228.903	60	965.752
227.098	60	965.392
225.292	60	965.253
223.484	60	965.386
221.678	60	965.853
219.869	60	966.756
218.062	60	968.239
216.254	60	970.558
214.444	60	974.154
212.636	60	979.755
210.826	60	988.589
209.017	60	1002.46
207.207	60	1023.84
205.396	60	1055.65
203.586	60	1100.6
201.773	60	1160.54
199.963	60	1234.69
198.15	60	1319.04
196.338	60	1403.58
194.525	60	1471.62
192.713	60	1502.69
190.898	60	1485.27
189.085	60	1427.38
187.27	60	1349.37
185.457	60	1270.48
183.641	60	1202.51
181.827	60	1151.13
180.01	60	1116.25
178.193	60	1092.77
176.378	60	1072.17
174.56	60	1048.63
172.744	60	1023.38
170.926	60	1000.34
169.109	60	981.813
167.29	60	968.097
165.47	60	958.713
163.653	60	952.957
161.833	60	950.113
160.012	60	949.565
158.193	60	950.74
156.372	60	953.058
154.55	60	955.811
152.731	60	958.09
150.908	60	958.879
149.086	60	957.27
147.265	60	952.863
145.441	60	945.92
143.618	60	937.229
141.796	60	927.714
139.971	60	918.123
138.146	60	908.97
136.321	60	900.521
134.498	60	892.885
132.672	60	886.051
130.846	60	879.98
129.019	60	874.593
127.194	60	869.804
125.367	60	865.519
123.539	60	861.652
121.711	60	858.129
119.885	60	854.884
270.342	80	1059.29
268.545	80	1056.68
266.747	80	1054.08
264.949	80	1051.49
263.151	80	1048.92
261.35	80	1046.37
259.551	80	1043.85
257.752	80	1041.34
255.952	80	1038.86
254.15	80	1036.41
252.349	80	1033.99
250.549	80	1031.61
248.747	80	1029.27
246.944	80	1026.98
245.142	80	1024.73
243.34	80	1022.55
241.537	80	1020.43
239.732	80	1018.39
237.929	80	1016.44
236.125	80	1014.59
234.319	80	1012.86
232.515	80	1011.26
230.71	80	1009.83
228.903	80	1008.6
227.098	80	1007.59
225.292	80	1006.86
223.484	80	1006.48
221.678	80	1006.52
219.869	80	1007.12
218.062	80	1008.48
216.254	80	1010.94
214.444	80	1015.1
212.636	80	1021.87
210.826	80	1032.79
209.017	80	1049.97
207.207	80	1076.26
205.396	80	1114.88
203.586	80	1168.79
201.773	80	1239.94
199.963	80	1327.53
198.15	80	1427.44
196.338	80	1529.39
194.525	80	1616.11
192.713	80	1664.8
190.898	80	1658.51
189.085	80	1599.49
187.27	80	1507.35
185.457	80	1405.04
183.641	80	1308.77
181.827	80	1228.04
180.01	80	1166.29
178.193	80	1122.96
176.378	80	1093.66
174.56	80	1071.21
172.744	80	1049.06
170.926	80	1024.99
169.109	80	1000.93
167.29	80	979.142
165.47	80	960.61
163.653	80	945.329
161.833	80	932.816
160.012	80	922.544
158.193	80	914
156.372	80	906.726
154.55	80	900.377
152.731	80	894.706
150.908	80	889.524
149.086	80	884.716
147.265	80	880.2
145.441	80	875.912
143.618	80	871.815
141.796	80	867.875
139.971	80	864.065
138.146	80	860.366
136.321	80	856.762
134.498	80	853.24
132.672	80	849.788
130.846	80	846.397
129.019	80	843.059
127.194	80	839.768
125.367	80	836.518
123.539	80	833.305
121.711	80	830.125
119.885	80	826.973
