# Supplementary material for: Approaching intrinsic dynamics of MXenes hybrid hydrogel for 3D printed multimodal intelligent devices with ultrahigh superelasticity and temperature sensitivity
Source: Nat Commun. 2022 Jun 14;13:3420. doi: 10.1038/s41467-022-31051-7 (PMC9197829; doi:10.1038/s41467-022-31051-7)
Supplement: Supplementary file 6 — Source Data [file 41467_2022_31051_MOESM6_ESM.zip › Manuscript/Fig. 4/Fig. 4g.xlsx]

## Sheet: Sheet1
Raman shift / cm-1	0 °C	0°C fitted	3 °C	3°C fitted	10 °C	10°C fitted	15 °C	15°C fitted	24 °C	24°C fitted	30 °C	30°C fitted	40 °C	40°C fitted	60 °C	60°C fitted	80 °C	80°C fitted
3199.97	4323.81	4300.95	4695.26	4735.05	3697.41	3698.42	2792.15	2795.6	2048.88	2057.39	1553.94	1560.13	1819.38	1825.97	1974.08	1987.26	1363.5	1384.21
3198.71	4259.8	4301.31	4779.52	4735.47	3674.57	3698.29	2811	2795.18	2071.63	2057.52	1549.29	1559.88	1875.38	1825.91	2001.31	1987.28	1374.15	1384.41
3197.45	4284.29	4301.68	4792.5	4735.9	3688.4	3698.16	2856.08	2794.77	2070.47	2057.64	1573.19	1559.64	1824.4	1825.85	2021.97	1987.31	1413.39	1384.6
3196.19	4294.44	4302.05	4799.9	4736.32	3713.39	3698.03	2805.15	2794.35	2038	2057.77	1579.72	1559.4	1826.81	1825.79	1977.52	1987.33	1412.2	1384.8
3194.93	4250.97	4302.41	4761.26	4736.74	3718.21	3697.9	2800.93	2793.94	2091.99	2057.9	1547.64	1559.15	1810.21	1825.73	2014.15	1987.35	1408.44	1384.99
3193.67	4258.08	4302.78	4793.09	4737.16	3696.93	3697.78	2787.33	2793.52	2026.18	2058.03	1549.68	1558.91	1805.15	1825.66	1957.51	1987.37	1428.53	1385.19
3192.41	4290.68	4303.14	4798.18	4737.59	3747.04	3697.65	2795.06	2793.11	2080.95	2058.16	1532.05	1558.67	1836.84	1825.61	1980.07	1987.4	1397.18	1385.38
3191.15	4266.8	4303.51	4736.04	4738.01	3702.12	3697.52	2775.69	2792.69	2088.41	2058.28	1562.5	1558.43	1837.05	1825.55	1987.67	1987.42	1432.07	1385.58
3189.89	4326.93	4303.87	4729.07	4738.43	3706.89	3697.39	2797.69	2792.28	2067.5	2058.41	1530.15	1558.19	1838.33	1825.48	1994.75	1987.44	1440.63	1385.78
3188.63	4273.84	4304.24	4738.47	4738.85	3717.25	3697.26	2749.19	2791.86	2060.27	2058.54	1564.95	1557.94	1808.96	1825.42	1987.07	1987.46	1438.25	1385.97
3187.36	4292.48	4304.6	4713.37	4739.28	3641.07	3697.14	2730.29	2791.45	2066.41	2058.67	1564.58	1557.7	1842	1825.36	1992.74	1987.48	1410.13	1386.17
3186.1	4313.55	4304.97	4817.36	4739.7	3711.11	3697.01	2818.76	2791.04	2047.52	2058.8	1554.59	1557.46	1860.97	1825.3	1924.54	1987.51	1389.95	1386.37
3184.84	4265.1	4305.33	4719.2	4740.12	3736.22	3696.88	2816.3	2790.63	2044.12	2058.93	1551.66	1557.22	1819.89	1825.24	1988.24	1987.53	1391.39	1386.57
3183.58	4272.27	4305.7	4688.55	4740.55	3688	3696.75	2777.88	2790.22	2043.85	2059.05	1548.14	1556.98	1800.86	1825.18	1973.42	1987.55	1435.39	1386.77
3182.31	4348.06	4306.06	4734.37	4740.97	3615.68	3696.63	2815.89	2789.8	2042.76	2059.18	1534.59	1556.74	1817.48	1825.12	1985.77	1987.58	1396.12	1386.97
3181.05	4281.93	4306.43	4791.17	4741.39	3680.16	3696.5	2783.34	2789.39	2030.6	2059.31	1504.91	1556.5	1778.06	1825.06	2015.6	1987.6	1413.62	1387.17
3179.79	4310.12	4306.8	4746.04	4741.82	3702.44	3696.37	2822.41	2788.98	2057.88	2059.44	1530.23	1556.27	1839.04	1825	2001.18	1987.62	1423.99	1387.37
3178.52	4237.73	4307.16	4752.52	4742.24	3700.33	3696.24	2837.99	2788.57	2093.13	2059.57	1521.66	1556.03	1827.45	1824.94	1984.61	1987.64	1428.26	1387.57
3177.26	4286.43	4307.52	4743.87	4742.67	3713.64	3696.12	2773.34	2788.16	2088.96	2059.69	1539.59	1555.79	1778.84	1824.88	2021.65	1987.66	1375.74	1387.77
3176	4250.92	4307.89	4784.32	4743.09	3667.2	3695.99	2774.23	2787.76	2034.39	2059.82	1562.31	1555.55	1820.43	1824.82	2012.95	1987.69	1428.32	1387.97
3174.73	4347.9	4308.26	4767.31	4743.51	3688.11	3695.86	2790.88	2787.35	2063.21	2059.95	1544.05	1555.31	1795.13	1824.76	2004.13	1987.71	1431.49	1388.18
3173.47	4293.81	4308.62	4764.55	4743.94	3673.8	3695.74	2796.18	2786.94	2067.96	2060.08	1509.09	1555.08	1799.34	1824.7	1985.44	1987.73	1416.35	1388.38
3172.2	4291.86	4308.99	4731.55	4744.36	3696.26	3695.61	2752.93	2786.54	2028.34	2060.2	1516.04	1554.84	1828.65	1824.64	2004.93	1987.76	1409.85	1388.59
3170.94	4291.42	4309.35	4735.27	4744.79	3722.2	3695.48	2787.35	2786.13	2031.07	2060.33	1532.49	1554.6	1850.13	1824.58	1962.37	1987.78	1447.75	1388.79
3169.67	4313.74	4309.72	4765.73	4745.21	3669.38	3695.36	2797.69	2785.72	2037.8	2060.46	1542.17	1554.37	1825.95	1824.52	1980.67	1987.8	1415.38	1389
3168.41	4279.97	4310.08	4732.48	4745.64	3643.14	3695.23	2780.36	2785.32	2054.12	2060.59	1541.84	1554.13	1784.63	1824.46	2018.23	1987.82	1417.24	1389.2
3167.14	4266.27	4310.45	4751.87	4746.06	3690.48	3695.1	2800.59	2784.92	2033.82	2060.72	1548.98	1553.9	1817.76	1824.4	2049.9	1987.85	1406.94	1389.41
3165.88	4326.98	4310.81	4757.18	4746.49	3732.03	3694.98	2781.07	2784.51	2048.56	2060.84	1520.26	1553.66	1795.32	1824.34	1999.72	1987.87	1417.64	1389.62
3164.61	4311.8	4311.18	4750.32	4746.91	3716.86	3694.85	2784.97	2784.11	2046.17	2060.97	1562.23	1553.43	1774.58	1824.28	2011.65	1987.89	1385.96	1389.83
3163.35	4241.82	4311.54	4766.42	4747.34	3647.71	3694.72	2760.22	2783.71	2063.18	2061.1	1552.64	1553.2	1803.11	1824.22	1991.37	1987.91	1401.38	1390.04
3162.08	4286.7	4311.91	4772.69	4747.76	3684.82	3694.6	2819.16	2783.31	2037.99	2061.23	1549.52	1552.96	1800.57	1824.16	1997	1987.93	1375.79	1390.25
3160.81	4298.57	4312.27	4735.89	4748.19	3716.95	3694.47	2756.2	2782.91	2083.64	2061.36	1514.66	1552.73	1804.56	1824.1	1981.95	1987.96	1410.7	1390.46
3159.55	4300.72	4312.64	4755.15	4748.61	3658.28	3694.34	2789.05	2782.51	2072.87	2061.49	1553.57	1552.5	1792.72	1824.04	1959.36	1987.98	1404.43	1390.67
3158.28	4268.47	4313	4741.97	4749.04	3685.04	3694.22	2809.44	2782.11	2083.27	2061.61	1572.05	1552.27	1824.36	1823.98	2003.74	1988	1418.18	1390.88
3157.01	4287.34	4313.37	4748.61	4749.46	3678.68	3694.09	2772.55	2781.71	2012.05	2061.74	1516.16	1552.04	1847.03	1823.92	1970.06	1988.02	1418.25	1391.1
3155.75	4259.98	4313.73	4737.75	4749.89	3721.35	3693.97	2757.17	2781.31	2055.96	2061.87	1538.63	1551.81	1790.91	1823.86	1996.22	1988.05	1415.03	1391.31
3154.48	4299.68	4314.1	4758.49	4750.32	3646.26	3693.84	2763.83	2780.91	2091.8	2062	1523.59	1551.58	1802.02	1823.8	1977.76	1988.07	1426.1	1391.53
3153.21	4318.39	4314.47	4794.12	4750.74	3624.35	3693.72	2789.09	2780.52	2058.24	2062.13	1547.87	1551.35	1830.89	1823.74	1982.81	1988.09	1436.69	1391.74
3151.94	4280.34	4314.83	4759.96	4751.17	3662.09	3693.59	2790.06	2780.12	2099.34	2062.25	1558.92	1551.12	1837.42	1823.68	2004.8	1988.11	1421.38	1391.96
3150.67	4243.76	4315.2	4791.93	4751.6	3707.99	3693.47	2742.88	2779.73	2084.79	2062.38	1549.42	1550.89	1830.89	1823.62	2017.81	1988.14	1399.79	1392.18
3149.41	4239.82	4315.56	4753.24	4752.02	3668.51	3693.34	2788.77	2779.34	2068.78	2062.51	1532.68	1550.66	1800.66	1823.56	1982.92	1988.16	1442.14	1392.4
3148.14	4292.84	4315.93	4787.71	4752.45	3642.4	3693.22	2727.87	2778.94	2053.19	2062.64	1542.74	1550.44	1816.05	1823.5	1952.62	1988.18	1430.07	1392.62
3146.87	4323.87	4316.29	4797.7	4752.88	3680.78	3693.09	2789.08	2778.55	2097.58	2062.77	1528.85	1550.21	1816.82	1823.44	2002.35	1988.2	1446.25	1392.84
3145.6	4292.79	4316.66	4760.99	4753.3	3668.4	3692.97	2787.3	2778.16	2112.22	2062.89	1511.09	1549.98	1841.17	1823.38	2021.25	1988.23	1431.47	1393.06
3144.33	4335.39	4317.02	4808.35	4753.73	3658.01	3692.84	2776.55	2777.77	2064.25	2063.02	1528.59	1549.76	1836.22	1823.32	1986.16	1988.25	1420.6	1393.28
3143.06	4377.08	4317.39	4808.33	4754.16	3719.27	3692.72	2752.57	2777.38	2080.36	2063.15	1552.15	1549.54	1822.43	1823.26	2008.62	1988.27	1437.07	1393.5
3141.79	4323.47	4317.75	4804.2	4754.59	3688.2	3692.59	2846.3	2777	2037.83	2063.28	1585.11	1549.31	1838.26	1823.19	1997.42	1988.29	1404.41	1393.73
3140.52	4335.15	4318.12	4822.68	4755.02	3675.02	3692.47	2815.77	2776.61	2074.49	2063.41	1543.01	1549.09	1783.3	1823.13	2007.37	1988.32	1418.6	1393.95
3139.25	4310.3	4318.48	4764.42	4755.44	3669.23	3692.34	2807.41	2776.22	2064.89	2063.53	1544.5	1548.87	1811.36	1823.08	1984.87	1988.34	1410.98	1394.18
3137.98	4318.77	4318.85	4786.2	4755.87	3692.08	3692.22	2789.28	2775.84	2070.94	2063.66	1542.7	1548.65	1803.45	1823.01	1989.67	1988.36	1435.35	1394.41
3136.71	4314.41	4319.21	4758.43	4756.3	3694.56	3692.09	2753.47	2775.46	2071.16	2063.79	1543.52	1548.42	1811.56	1822.95	2000.1	1988.38	1419.96	1394.64
3135.44	4283.73	4319.58	4792.79	4756.73	3681.16	3691.97	2798.69	2775.07	2067.51	2063.92	1532.47	1548.2	1836.62	1822.89	2048.89	1988.41	1431.34	1394.87
3134.17	4338.58	4319.94	4775.88	4757.16	3692.69	3691.85	2839.9	2774.69	2052.78	2064.05	1554.09	1547.99	1846.05	1822.83	2017.22	1988.43	1404.49	1395.1
3132.9	4329.61	4320.31	4778.14	4757.59	3786.21	3691.72	2823.96	2774.31	2065.8	2064.18	1538.53	1547.77	1848.78	1822.77	2016.2	1988.45	1440.63	1395.33
3131.62	4366.08	4320.68	4792.25	4758.02	3675.65	3691.6	2791.27	2773.93	2099.88	2064.3	1530.82	1547.55	1806.22	1822.71	2031.1	1988.47	1439.02	1395.57
3130.35	4353.55	4321.04	4844.86	4758.45	3669.41	3691.48	2817.64	2773.56	2032.13	2064.43	1568.1	1547.33	1815.72	1822.65	2023.67	1988.49	1456.83	1395.8
3129.08	4351.97	4321.41	4830.59	4758.88	3725.04	3691.35	2788.31	2773.18	2059.73	2064.56	1562.91	1547.12	1820.78	1822.59	2032.5	1988.52	1459.85	1396.04
3127.81	4340.06	4321.77	4783.69	4759.31	3730.78	3691.23	2760.38	2772.8	2055.17	2064.69	1523.91	1546.9	1826.89	1822.53	2016.06	1988.54	1404.67	1396.27
3126.54	4325.79	4322.14	4804.15	4759.74	3710.95	3691.11	2781.01	2772.43	2087.82	2064.82	1535.32	1546.69	1864.54	1822.47	1991.13	1988.56	1440.59	1396.51
3125.26	4340.77	4322.5	4844.95	4760.17	3706.58	3690.98	2726.04	2772.06	2078.79	2064.94	1560.76	1546.47	1825.98	1822.41	2014.65	1988.59	1460.28	1396.75
3123.99	4384	4322.87	4817.33	4760.6	3709.88	3690.86	2781.58	2771.69	2079.15	2065.07	1518.94	1546.26	1798.73	1822.35	2023.32	1988.61	1441.3	1396.99
3122.72	4358.56	4323.23	4784.72	4761.03	3732.15	3690.74	2760.29	2771.32	2125.94	2065.2	1527	1546.05	1821.79	1822.29	2008.18	1988.63	1443.4	1397.24
3121.44	4340.89	4323.6	4859.74	4761.46	3730.71	3690.62	2803.39	2770.95	2077.38	2065.33	1545.26	1545.84	1822.57	1822.23	2048.68	1988.65	1437.2	1397.48
3120.17	4392.76	4323.96	4842.39	4761.89	3745.84	3690.49	2828.73	2770.58	2068.31	2065.46	1532.82	1545.63	1827.98	1822.17	2047.03	1988.67	1426.31	1397.73
3118.9	4310.74	4324.33	4886.82	4762.32	3720.05	3690.37	2793.69	2770.22	2094.42	2065.58	1561.98	1545.42	1834.21	1822.11	2011.28	1988.7	1451.56	1397.98
3117.62	4334.78	4324.69	4807.58	4762.76	3677.5	3690.25	2762.9	2769.85	2095.33	2065.71	1559.5	1545.22	1833.48	1822.05	2036.54	1988.72	1438.56	1398.23
3116.35	4346.38	4325.06	4834.83	4763.19	3717.04	3690.13	2768.56	2769.49	2061.72	2065.84	1561.98	1545.01	1829.73	1821.99	2007.44	1988.74	1454.22	1398.48
3115.07	4378.44	4325.42	4794.34	4763.62	3745.88	3690.01	2773.96	2769.13	2088.24	2065.97	1552.59	1544.81	1847.82	1821.93	2007.27	1988.77	1446.21	1398.73
3113.8	4392.13	4325.79	4870.24	4764.05	3673.88	3689.89	2806.75	2768.77	2073.5	2066.1	1559.71	1544.6	1808.12	1821.87	2022.83	1988.79	1437.69	1398.99
3112.52	4350.02	4326.15	4834.79	4764.49	3727.34	3689.77	2815.9	2768.42	2063.51	2066.22	1552.46	1544.4	1816.06	1821.81	1999.98	1988.81	1427.11	1399.24
3111.25	4403.29	4326.52	4859.04	4764.92	3697.84	3689.65	2799.67	2768.06	2060.07	2066.35	1564.82	1544.2	1834.8	1821.75	2019.26	1988.83	1446.99	1399.5
3109.97	4377.09	4326.89	4864.26	4765.35	3693.4	3689.53	2827.99	2767.71	2088.37	2066.48	1553.7	1544	1802.11	1821.69	2025.66	1988.86	1470.27	1399.76
3108.7	4322.62	4327.25	4886.03	4765.79	3720.7	3689.41	2824.13	2767.36	2076.28	2066.61	1572.82	1543.8	1846.61	1821.63	2031.59	1988.88	1476.04	1400.02
3107.42	4388.2	4327.62	4875.39	4766.22	3765.63	3689.29	2815.99	2767.01	2070.57	2066.74	1552.24	1543.6	1852.75	1821.57	2023.26	1988.9	1472.36	1400.29
3106.15	4372.54	4327.98	4821.5	4766.66	3737.72	3689.17	2814.99	2766.66	2053.88	2066.86	1545.39	1543.4	1799.53	1821.51	2033.38	1988.92	1433.05	1400.55
3104.87	4338.8	4328.35	4868.87	4767.1	3728.81	3689.05	2781.95	2766.31	2078.39	2066.99	1541.12	1543.21	1795	1821.45	2010.3	1988.95	1426.66	1400.82
3103.59	4340.26	4328.71	4864.87	4767.53	3724.79	3688.93	2747.28	2765.97	2088.82	2067.12	1547.26	1543.02	1806.92	1821.39	2000.36	1988.97	1451.46	1401.09
3102.32	4343.46	4329.08	4854.86	4767.97	3689.51	3688.81	2751.4	2765.63	2105.79	2067.25	1559.01	1542.83	1833.86	1821.33	1998.82	1988.99	1412.63	1401.37
3101.04	4378.15	4329.44	4861.95	4768.4	3675.69	3688.69	2779.38	2765.29	2117.26	2067.38	1565.37	1542.63	1833.9	1821.27	1990.12	1989.02	1435	1401.64
3099.76	4343.86	4329.81	4817.32	4768.84	3671.55	3688.57	2787.24	2764.95	2105.4	2067.51	1541.74	1542.45	1834.89	1821.21	1996.41	1989.04	1452.73	1401.92
3098.49	4328.41	4330.18	4880.07	4769.28	3695.37	3688.45	2801.77	2764.62	2078.76	2067.64	1530.64	1542.26	1822.16	1821.15	2007.93	1989.07	1441.11	1402.2
3097.21	4384.14	4330.54	4840.88	4769.72	3709.14	3688.34	2755.12	2764.28	2074.33	2067.76	1554.4	1542.07	1819.72	1821.1	2016.36	1989.09	1458.33	1402.48
3095.93	4377.92	4330.91	4866.81	4770.15	3725.11	3688.22	2793.25	2763.95	2081.63	2067.89	1522.62	1541.89	1824.8	1821.04	2026.82	1989.12	1457.8	1402.77
3094.65	4391.27	4331.27	4868.32	4770.59	3724.88	3688.1	2790.38	2763.63	2057.76	2068.02	1522.01	1541.71	1835.45	1820.98	2028.49	1989.14	1451.02	1403.05
3093.37	4362.77	4331.64	4838.96	4771.03	3706.13	3687.99	2798.73	2763.3	2071.76	2068.15	1547.59	1541.53	1831.36	1820.92	2037	1989.16	1440.35	1403.34
3092.1	4324.06	4332.01	4817.62	4771.47	3706.25	3687.87	2778.02	2762.98	2057.77	2068.28	1575.12	1541.35	1816.02	1820.86	2008.79	1989.19	1437.96	1403.64
3090.82	4340.64	4332.37	4869.32	4771.91	3772.66	3687.76	2837.81	2762.66	2063.97	2068.41	1543.07	1541.18	1831.07	1820.8	2007.46	1989.22	1410.41	1403.93
3089.54	4379.33	4332.74	4851.51	4772.35	3757.85	3687.64	2822.94	2762.35	2081.7	2068.54	1554.29	1541.01	1799.76	1820.75	2014.82	1989.24	1459.98	1404.23
3088.26	4329.53	4333.11	4822.93	4772.8	3743.5	3687.53	2805.75	2762.04	2040.75	2068.67	1528.62	1540.83	1784.22	1820.69	2002.66	1989.27	1419.38	1404.53
3086.98	4315.42	4333.47	4848.84	4773.24	3682.86	3687.41	2777.77	2761.73	2048.46	2068.8	1526.3	1540.67	1795.41	1820.63	2047.11	1989.3	1437.05	1404.84
3085.7	4340.33	4333.84	4833.74	4773.68	3700.96	3687.3	2761.05	2761.43	2068.36	2068.93	1511.31	1540.5	1819.15	1820.58	2004.37	1989.33	1443.19	1405.15
3084.42	4384.11	4334.21	4827.1	4774.13	3740.94	3687.19	2750.27	2761.13	2063.92	2069.06	1529.26	1540.34	1821.26	1820.53	1975.15	1989.36	1438.06	1405.46
3083.14	4341.85	4334.58	4789.68	4774.57	3758.37	3687.08	2737.84	2760.83	2090.35	2069.19	1520.13	1540.18	1797.22	1820.47	1968.42	1989.39	1428.37	1405.78
3081.86	4339.14	4334.95	4851.18	4775.02	3690.72	3686.97	2750.67	2760.54	2068.25	2069.32	1519.19	1540.02	1829.13	1820.42	1988.99	1989.42	1439.51	1406.1
3080.58	4346.91	4335.32	4832.68	4775.47	3693.63	3686.86	2808.69	2760.25	2063.54	2069.46	1518.26	1539.87	1803.23	1820.37	1980.98	1989.46	1422.4	1406.42
3079.3	4338.48	4335.69	4852.15	4775.91	3714.35	3686.75	2779.25	2759.97	2070.04	2069.59	1537.3	1539.72	1801.11	1820.32	2016.62	1989.49	1434.76	1406.75
3078.02	4324.05	4336.06	4874.01	4776.36	3659.71	3686.64	2784.54	2759.69	2067.81	2069.72	1527.54	1539.58	1793.04	1820.27	1976.5	1989.53	1429.7	1407.08
3076.74	4252.18	4336.44	4829.41	4776.81	3663.68	3686.53	2746.83	2759.42	2062.19	2069.86	1530.64	1539.44	1825.36	1820.23	1996.76	1989.57	1409.16	1407.42
3075.46	4307.51	4336.81	4818.12	4777.27	3693.87	3686.43	2742.47	2759.15	2050.16	2070	1499.19	1539.3	1788.42	1820.18	2005.56	1989.61	1408.55	1407.76
3074.17	4300.67	4337.19	4796.54	4777.72	3696.02	3686.33	2760.47	2758.89	2037.04	2070.14	1504.22	1539.17	1791.56	1820.14	1966.03	1989.66	1440.45	1408.11
3072.89	4325.67	4337.56	4856.3	4778.18	3639.7	3686.23	2769.27	2758.64	2007.86	2070.28	1512.85	1539.04	1793.72	1820.11	1949.48	1989.71	1428.6	1408.46
3071.61	4314.88	4337.94	4856.19	4778.64	3626.33	3686.13	2753.25	2758.39	2042.39	2070.42	1499.4	1538.92	1800.03	1820.07	1977.87	1989.76	1395.7	1408.82
3070.33	4297.83	4338.32	4841.61	4779.1	3672.81	3686.03	2741.6	2758.15	2080.8	2070.56	1513.05	1538.81	1786.27	1820.04	1981.28	1989.82	1389.45	1409.18
3069.05	4290.43	4338.71	4828.21	4779.56	3691.62	3685.94	2711.13	2757.92	2045.84	2070.71	1526.94	1538.7	1811.93	1820.01	2002.72	1989.88	1409.27	1409.55
3067.76	4340.44	4339.1	4793.75	4780.02	3725.03	3685.85	2702.5	2757.7	2034.31	2070.86	1519.96	1538.6	1797.17	1819.99	1996.32	1989.94	1390.77	1409.93
3066.48	4313.53	4339.49	4781.11	4780.49	3672.42	3685.76	2723.49	2757.49	2038.98	2071.01	1492.81	1538.51	1786.4	1819.97	1972.26	1990.02	1396.1	1410.31
3065.2	4329.56	4339.88	4793.84	4780.97	3665.97	3685.67	2717.2	2757.29	2067.52	2071.17	1513.18	1538.42	1810.03	1819.96	1965.9	1990.1	1418.03	1410.7
3063.92	4347.88	4340.28	4777.71	4781.44	3671.9	3685.59	2727.99	2757.1	2061.62	2071.33	1497.17	1538.35	1774.74	1819.96	1980.67	1990.18	1401.27	1411.1
3062.63	4292.24	4340.68	4790.6	4781.92	3635.56	3685.52	2707.64	2756.93	2016.29	2071.49	1506.09	1538.29	1786.54	1819.96	1984.47	1990.28	1411.86	1411.51
3061.35	4317.49	4341.09	4773.68	4782.41	3607.17	3685.45	2681.14	2756.76	2004.27	2071.67	1536.95	1538.23	1792.43	1819.97	1978.2	1990.38	1433.08	1411.92
3060.06	4311.2	4341.51	4751.57	4782.9	3638.52	3685.38	2691.59	2756.62	1979.1	2071.84	1496.91	1538.19	1807.59	1819.99	1931.84	1990.49	1409.82	1412.34
3058.78	4281.11	4341.93	4779.82	4783.4	3669.57	3685.33	2692.12	2756.49	2016.59	2072.03	1500.94	1538.16	1778.99	1820.03	1960.83	1990.62	1394.82	1412.78
3057.49	4295.67	4342.37	4761.48	4783.9	3597.56	3685.28	2711.66	2756.38	2028.54	2072.22	1509.99	1538.15	1765.58	1820.07	2000.89	1990.76	1383.27	1413.22
3056.21	4333.21	4342.81	4711.73	4784.41	3645.83	3685.23	2715.46	2756.28	2012.85	2072.42	1476.96	1538.15	1756.35	1820.13	1948.07	1990.91	1421.72	1413.68
3054.93	4284.25	4343.26	4700.95	4784.93	3667.74	3685.2	2704.97	2756.21	2015.1	2072.64	1490.89	1538.17	1753.82	1820.2	1945.78	1991.08	1394.26	1414.14
3053.64	4212.05	4343.73	4720.74	4785.46	3645.51	3685.18	2680.12	2756.16	1997.81	2072.86	1500.73	1538.21	1770.66	1820.29	1948.43	1991.26	1386.1	1414.62
3052.35	4256.21	4344.21	4705.78	4786	3625.73	3685.17	2689.78	2756.14	2011.29	2073.1	1506.45	1538.27	1746.28	1820.4	1965.02	1991.47	1409.82	1415.12
3051.07	4227.34	4344.7	4727.01	4786.56	3555.37	3685.17	2710.01	2756.15	2041.66	2073.35	1514.61	1538.35	1755.77	1820.53	1962.09	1991.69	1426.65	1415.62
3049.78	4240.07	4345.21	4738.06	4787.12	3594.76	3685.19	2688.39	2756.19	2049.27	2073.62	1501.03	1538.46	1791.31	1820.68	1971.22	1991.95	1408.35	1416.15
3048.5	4216.66	4345.74	4712.22	4787.7	3620.72	3685.22	2684.84	2756.26	2003.33	2073.91	1492.15	1538.59	1796.42	1820.85	1967.27	1992.22	1406.03	1416.69
3047.21	4251.76	4346.3	4691.14	4788.31	3589.56	3685.27	2683.21	2756.36	1996.25	2074.21	1484.63	1538.75	1770.71	1821.06	1915.22	1992.53	1392.61	1417.24
3045.92	4217.88	4346.88	4723.87	4788.92	3578.79	3685.34	2684.58	2756.51	2008.57	2074.54	1462.64	1538.94	1763.25	1821.3	1944.12	1992.86	1423.3	1417.82
3044.64	4127.64	4347.48	4692.94	4789.56	3618.25	3685.44	2671.93	2756.7	2005.72	2074.9	1476.31	1539.17	1768.21	1821.56	1948.36	1993.23	1423.49	1418.42
3043.35	4190.54	4348.12	4708.72	4790.23	3628.04	3685.55	2686.94	2756.94	1988.19	2075.28	1505.7	1539.44	1777.3	1821.87	1944.16	1993.64	1388.73	1419.04
3042.06	4215.95	4348.79	4701.32	4790.92	3586.04	3685.7	2670.48	2757.24	1983.65	2075.7	1494.33	1539.74	1731.09	1822.22	1934.35	1994.09	1392.08	1419.68
3040.78	4218.52	4349.49	4751.44	4791.63	3606.19	3685.88	2684.87	2757.58	1968.42	2076.15	1497.38	1540.09	1731.49	1822.61	1950.21	1994.58	1399.99	1420.35
3039.49	4198.98	4350.24	4712.06	4792.39	3549.15	3686.09	2674.61	2757.99	1981.64	2076.64	1487.28	1540.49	1774.99	1823.05	1924.09	1995.12	1397.52	1421.04
3038.2	4198.96	4351.04	4708.12	4793.17	3567.72	3686.34	2634.25	2758.47	2026.16	2077.17	1496.89	1540.94	1762.8	1823.55	1933.79	1995.72	1371.26	1421.77
3036.91	4259.35	4351.89	4690.06	4794	3599.35	3686.63	2691.76	2759.02	2006.01	2077.75	1489.93	1541.45	1779.11	1824.11	1929.63	1996.37	1404.03	1422.52
3035.63	4214.97	4352.79	4650.29	4794.87	3581.03	3686.96	2683.4	2759.64	2008.59	2078.38	1469.6	1542.02	1747.08	1824.72	1956.36	1997.08	1404.76	1423.31
3034.34	4211.66	4353.76	4642.78	4795.79	3570.36	3687.34	2645.14	2760.36	2020.08	2079.07	1481.99	1542.65	1744.42	1825.41	1947.76	1997.87	1386.79	1424.13
3033.05	4236.29	4354.8	4710.57	4796.77	3636.37	3687.79	2641.38	2761.17	2003.63	2079.82	1491.23	1543.36	1755.47	1826.18	1942.82	1998.72	1404.94	1424.99
3031.76	4205.64	4355.92	4690.71	4797.8	3642.93	3688.29	2655.9	2762.09	1995.4	2080.64	1486.89	1544.15	1744.78	1827.03	1937.17	1999.66	1396.66	1425.89
3030.47	4143.02	4357.12	4668.89	4798.9	3561.85	3688.85	2704.06	2763.11	1969.33	2081.54	1486.74	1545.01	1769.83	1827.97	1925.96	2000.68	1404.86	1426.84
3029.18	4183.22	4358.41	4723.44	4800.07	3583.17	3689.49	2659.1	2764.25	2001.55	2082.51	1474.66	1545.97	1771.17	1829.01	1936.77	2001.8	1398.19	1427.83
3027.89	4220.25	4359.8	4674.45	4801.31	3570.24	3690.21	2654.12	2765.51	2004.14	2083.58	1474.21	1547.02	1747.24	1830.15	1957.92	2003.01	1397.78	1428.87
3026.6	4209.55	4361.31	4616.43	4802.65	3572.91	3691.02	2659.82	2766.92	2019.32	2084.74	1499.18	1548.18	1739.52	1831.41	1942.28	2004.33	1401.16	1429.96
3025.31	4194.34	4362.93	4635.93	4804.08	3584.54	3691.92	2648.97	2768.47	1995.36	2086.01	1498.1	1549.44	1750.02	1832.79	1917.76	2005.76	1398.86	1431.11
3024.02	4212.31	4364.68	4642.22	4805.6	3595.88	3692.92	2648.41	2770.18	2001.26	2087.39	1504.79	1550.83	1800.21	1834.29	1946.53	2007.31	1372.3	1432.31
3022.73	4201.6	4366.58	4612.1	4807.24	3594.75	3694.03	2675.77	2772.06	2017.8	2088.89	1495.18	1552.34	1761.94	1835.94	1941.03	2009	1396.17	1433.58
3021.44	4194.6	4368.63	4669.81	4809	3577.25	3695.26	2666.06	2774.12	2021.24	2090.52	1483.7	1553.98	1786.89	1837.74	1954.72	2010.82	1393.35	1434.92
3020.15	4169.39	4370.85	4680.3	4810.89	3565.14	3696.62	2673.31	2776.37	2014.52	2092.3	1509.84	1555.77	1774.97	1839.7	1964.61	2012.79	1386.71	1436.32
3018.86	4193.68	4373.26	4656.77	4812.93	3537.25	3698.13	2700.87	2778.83	2016.83	2094.24	1526.58	1557.71	1775.22	1841.83	1939.16	2014.91	1371.81	1437.8
3017.57	4220.06	4375.85	4654.24	4815.11	3552.26	3699.78	2691.3	2781.51	2019.89	2096.33	1504.35	1559.81	1806.22	1844.14	1962.51	2017.2	1402.85	1439.36
3016.27	4217.36	4378.68	4657.84	4817.48	3578.52	3701.61	2691.88	2784.46	2004.86	2098.62	1498.03	1562.1	1793.19	1846.67	1954.28	2019.68	1405.89	1441.01
3014.98	4228.78	4381.72	4673.96	4820.01	3565.73	3703.61	2692.82	2787.62	2051.82	2101.09	1512.24	1564.55	1773.37	1849.38	1945.13	2022.33	1408.58	1442.74
3013.69	4258.77	4385.01	4669.38	4822.73	3588.65	3705.79	2706.66	2791.05	2027.19	2103.75	1504.41	1567.2	1787.55	1852.32	1962.13	2025.18	1401.52	1444.56
3012.4	4229.99	4388.56	4655.45	4825.66	3600	3708.18	2726.3	2794.77	2005.4	2106.63	1509.68	1570.04	1800.55	1855.48	1969.17	2028.23	1392.93	1446.48
3011.11	4243.71	4392.38	4709.61	4828.81	3601.01	3710.77	2699.18	2798.77	2017.25	2109.74	1513.19	1573.1	1805.95	1858.88	1990.42	2031.49	1422.82	1448.5
3009.81	4230.61	4396.55	4743.28	4832.22	3579.45	3713.63	2723.62	2803.13	2016.32	2113.11	1507.39	1576.41	1796.21	1862.58	1946.81	2035.01	1400.54	1450.64
3008.52	4240.06	4401	4710.67	4835.85	3619.07	3716.7	2737.55	2807.77	2024.15	2116.72	1506.72	1579.93	1799.29	1866.51	1952.2	2038.74	1424.94	1452.88
3007.23	4309.49	4405.8	4721.7	4839.76	3622.49	3720.04	2761.35	2812.77	2036.01	2120.6	1520.98	1583.69	1814.01	1870.73	1970.45	2042.71	1437.58	1455.23
3005.93	4310.06	4411	4768.39	4843.99	3602.78	3723.68	2742.82	2818.17	2055.56	2124.79	1529.2	1587.75	1828.87	1875.28	1989.13	2046.97	1401.19	1457.72
3004.64	4277.72	4416.55	4705.11	4848.49	3631.91	3727.59	2749.32	2823.9	2069.55	2129.26	1529.41	1592.04	1814.67	1880.1	2045.44	2051.47	1415.52	1460.32
3003.35	4292.81	4422.5	4719.42	4853.31	3647.88	3731.81	2774.99	2830.03	2086.79	2134.04	1547.95	1596.61	1806.25	1885.25	2007.77	2056.24	1413.96	1463.05
3002.05	4269.4	4428.94	4744.34	4858.51	3604.2	3736.39	2773.12	2836.63	2102.03	2139.18	1548.11	1601.51	1826.62	1890.77	1997.94	2061.35	1418.01	1465.93
3000.76	4282.83	4435.8	4783.09	4864.03	3614.44	3741.28	2753.04	2843.6	2085.05	2144.64	1562.21	1606.67	1856.29	1896.61	2038.22	2066.71	1437.41	1468.94
2999.46	4326.02	4443.18	4741.54	4869.98	3619.94	3746.58	2786.61	2851.08	2067.03	2150.49	1576.78	1612.19	1869.22	1902.85	2039.41	2072.41	1459.43	1472.12
2998.17	4356.03	4451.02	4829.5	4876.28	3674.32	3752.22	2822.19	2858.96	2087.33	2156.68	1573.01	1617.99	1850.27	1909.42	2021.14	2078.39	1452.55	1475.42
2996.87	4319.93	4459.46	4797.34	4883.05	3672.21	3758.31	2801.32	2867.39	2099.54	2163.3	1568.5	1624.17	1856.22	1916.43	2046.04	2084.74	1457.84	1478.9
2995.58	4307.05	4468.38	4777.88	4890.21	3661.2	3764.76	2785.16	2876.24	2110.1	2170.27	1552.71	1630.64	1859.17	1923.78	2068.27	2091.38	1484.6	1482.52
2994.28	4347.07	4477.96	4754.82	4897.89	3659.57	3771.71	2801.15	2885.68	2140.33	2177.72	1581.85	1637.52	1856.1	1931.6	2096.3	2098.4	1476.97	1486.33
2992.99	4383.46	4488.08	4808.71	4905.98	3688.06	3779.06	2808.89	2895.56	2156.23	2185.53	1586.37	1644.71	1883.42	1939.77	2101.82	2105.71	1466.5	1490.27
2991.69	4372.6	4498.9	4856.13	4914.63	3745.04	3786.93	2821.48	2906.06	2159.1	2193.84	1595.56	1652.32	1926.01	1948.44	2060.79	2113.43	1460.2	1494.42
2990.4	4430.7	4510.29	4836.59	4923.73	3716.21	3795.24	2877.34	2917.02	2180.36	2202.53	1607.19	1660.24	1932.09	1957.47	2069.04	2121.44	1511.98	1498.71
2989.1	4413.44	4522.45	4859.75	4933.44	3706.56	3804.11	2876.22	2928.63	2193.38	2211.75	1638.76	1668.62	1968.14	1967.01	2083.14	2129.86	1487.45	1503.21
2987.8	4450.17	4535.32	4888.91	4943.69	3733.02	3813.51	2901.48	2940.8	2197.4	2221.43	1659.87	1677.38	1961.22	1977	2100.38	2138.65	1494.72	1507.9
2986.51	4480.53	4548.8	4854.65	4954.44	3731.54	3823.37	2892.09	2953.45	2206.6	2231.51	1650.31	1686.46	1994.91	1987.36	2097.99	2147.73	1510.7	1512.72
2985.21	4478.64	4563.13	4872.34	4965.84	3790.9	3833.86	2905.79	2966.78	2202.08	2242.14	1666.94	1696.01	1972.11	1998.26	2122.35	2157.24	1515.76	1517.77
2983.91	4504.55	4578.22	4940.05	4977.85	3804.7	3844.91	2936.06	2980.69	2243.59	2253.25	1706.48	1705.96	1967.75	2009.6	2139.25	2167.1	1535	1523.01
2982.61	4544.63	4594.09	4941.88	4990.46	3811.31	3856.54	2966.53	2995.19	2264.68	2264.84	1723.62	1716.3	1986.7	2021.4	2167.84	2177.32	1545.83	1528.43
2981.32	4548.58	4610.62	4949.69	5003.59	3827.82	3868.65	3006.4	3010.15	2297.23	2276.82	1705.45	1726.96	2009.66	2033.56	2216.34	2187.8	1527.86	1533.99
2980.02	4591.71	4628.07	4951.23	5017.44	3848.5	3881.45	3010.36	3025.81	2291.1	2289.35	1708.57	1738.09	2047.7	2046.24	2246.71	2198.7	1529.01	1539.78
2978.72	4615.82	4646.34	5025.4	5031.92	3849.71	3894.86	3004.53	3042.05	2285.78	2302.37	1745.56	1749.61	2032.34	2059.37	2241.55	2209.94	1547.25	1545.76
2977.42	4654.8	4665.44	5040.8	5047.05	3869.6	3908.86	3035.35	3058.86	2314.53	2315.84	1765.08	1761.51	2057.3	2072.92	2240.62	2221.5	1551.15	1551.91
2976.12	4626.1	4685.35	5044.81	5062.81	3897.43	3923.48	3058.64	3076.23	2346.68	2329.77	1774.15	1773.79	2101.58	2086.89	2254.84	2233.38	1530.34	1558.25
2974.82	4660.6	4706.1	5099.14	5079.21	3916.14	3938.7	3094.54	3094.14	2356.25	2344.13	1793.82	1786.44	2119.64	2101.27	2256.11	2245.55	1559.23	1564.76
2973.53	4656.48	4727.49	5057.23	5096.11	3946.09	3954.39	3109.59	3112.43	2366.96	2358.81	1797.55	1799.34	2115.54	2115.91	2283.95	2257.9	1579.55	1571.39
2972.23	4755.33	4749.87	5147.18	5113.77	3985.9	3970.81	3184.49	3131.38	2405.43	2374	1840.96	1812.68	2144.16	2131.03	2304.22	2270.62	1570.59	1578.24
2970.93	4707.85	4773.06	5181.29	5132.04	4011.03	3987.81	3219.3	3150.81	2405.8	2389.57	1849.46	1826.35	2167.91	2146.51	2309.13	2283.58	1590.24	1585.25
2969.63	4744.89	4797.03	5211.88	5150.92	4035.74	4005.39	3204.03	3170.71	2448.32	2405.5	1871.99	1840.32	2181.06	2162.3	2324.6	2296.76	1599.61	1592.41
2968.33	4862.61	4821.79	5174.51	5170.38	4074.61	4023.54	3241.94	3191.04	2476.8	2421.77	1870.67	1854.59	2211.01	2178.39	2332.06	2310.14	1602.41	1599.71
2967.03	4863.69	4847.31	5269.56	5190.42	4083.74	4042.23	3264.84	3211.78	2479.63	2438.34	1893.45	1869.13	2217.53	2194.75	2364.91	2323.7	1641.38	1607.16
2965.73	4936.73	4873.56	5270.71	5211	4121.82	4061.46	3272.86	3232.88	2494.06	2455.19	1890.96	1883.91	2252.28	2211.36	2377.02	2337.41	1640.65	1614.73
2964.43	4913.21	4900.5	5311.6	5232.1	4119.96	4081.19	3318.59	3254.32	2479.85	2472.27	1937.88	1898.92	2265.25	2228.16	2346.12	2351.24	1652.89	1622.41
2963.13	4954.25	4928.12	5303.31	5253.69	4119.09	4101.4	3334.48	3276.05	2525.95	2489.55	1963.45	1914.12	2301.88	2245.15	2354.34	2365.17	1664.43	1630.2
2961.82	4992.59	4956.57	5328.71	5275.9	4182.46	4122.21	3332	3298.2	2532.12	2507.12	1958.17	1929.61	2277.16	2262.39	2403	2379.26	1660.64	1638.14
2960.52	5054.21	4985.41	5337.15	5298.37	4179.07	4143.29	3395.56	3320.38	2548.18	2524.68	1994.43	1945.11	2332.42	2279.61	2427.55	2393.27	1683.96	1646.1
2959.22	5079.27	5014.78	5324.6	5321.21	4205.65	4164.75	3407.75	3342.72	2578.71	2542.31	2014.7	1960.71	2347.18	2296.88	2451.41	2407.28	1703.54	1654.12
2957.92	5107.64	5044.64	5393.09	5344.39	4238	4186.56	3423.49	3365.15	2596.45	2559.97	2023.59	1976.38	2348.78	2314.16	2472.5	2421.24	1691.08	1662.19
2956.62	5179.94	5074.92	5429.05	5367.85	4256.17	4208.66	3450.6	3387.63	2617.47	2577.6	2027.84	1992.08	2385.22	2331.41	2484.64	2435.13	1690.73	1670.28
2955.31	5169.58	5105.8	5532.23	5391.71	4252.96	4231.18	3492.9	3410.27	2660.13	2595.3	2058.73	2007.9	2372.72	2348.72	2502.25	2449.01	1713.3	1678.44
2954.01	5160.12	5136.76	5549.12	5415.58	4263.27	4253.74	3471.57	3432.67	2665.08	2612.73	2062.13	2023.55	2431.68	2365.76	2479.01	2462.63	1719.68	1686.53
2952.71	5222.65	5167.95	5568.35	5439.57	4320.36	4276.46	3484.63	3454.93	2640.83	2629.99	2078.89	2039.11	2417.5	2382.64	2505.92	2476.06	1740.98	1694.59
2951.41	5296.44	5199.31	5517.46	5463.63	4354.07	4299.28	3528.87	3476.99	2654.39	2647.01	2086.08	2054.54	2401.59	2399.29	2538.12	2489.26	1714.41	1702.59
2950.1	5325.45	5230.98	5524.67	5487.85	4354.03	4322.31	3554	3498.95	2702.64	2663.88	2121.7	2069.92	2472.59	2415.8	2524.58	2502.28	1726.75	1710.57
2948.8	5358.62	5262.43	5588.8	5511.83	4418.06	4345.15	3535.65	3520.4	2720.89	2680.27	2083.16	2084.95	2466.64	2431.86	2543.34	2514.91	1718.66	1718.39
2947.5	5416.33	5293.8	5604.99	5535.67	4428.67	4367.92	3534.37	3541.45	2696.07	2696.26	2111.98	2099.73	2444.7	2447.55	2541.46	2527.18	1729.26	1726.08
2946.19	5428.11	5325.25	5584.5	5559.48	4459.58	4390.72	3562.41	3562.19	2735.37	2711.92	2148.47	2114.31	2481.58	2462.93	2573.28	2539.16	1740.08	1733.67
2944.89	5475.95	5356.2	5596.62	5582.82	4477.53	4413.14	3585.33	3582.21	2740.86	2726.94	2142.2	2128.41	2479.71	2477.72	2593.03	2550.62	1793.78	1741.01
2943.58	5485.55	5387.05	5656.29	5606	4504.39	4435.47	3627.68	3601.77	2757.45	2741.52	2150.77	2142.22	2479.64	2492.11	2581.46	2561.7	1801.7	1748.19
2942.28	5479.02	5417.24	5633.06	5628.57	4505.39	4457.28	3636.16	3620.48	2774.56	2755.36	2154.97	2155.47	2519.29	2505.81	2595.32	2572.2	1757.37	1755.08
2940.98	5460.18	5446.9	5660.04	5650.64	4515.57	4478.68	3660.7	3638.42	2771.1	2768.54	2176.79	2168.21	2492.85	2518.9	2568.31	2582.17	1780.94	1761.68
2939.67	5549.61	5476.17	5700.57	5672.29	4542.88	4499.77	3654.71	3655.65	2788.12	2781.09	2196.8	2180.51	2531.78	2531.42	2582.67	2591.64	1764.05	1768.03
2938.37	5579.57	5504.51	5685.51	5693.13	4530.69	4520.16	3683.17	3671.84	2792.42	2792.78	2185.25	2192.11	2542.82	2543.14	2588.49	2600.44	1785.28	1773.99
2937.06	5598.03	5532.27	5762.66	5713.4	4527.21	4540.09	3696.48	3687.16	2791.14	2803.74	2196.56	2203.15	2558.58	2554.19	2627.74	2608.67	1788.59	1779.62
2935.75	5598.2	5559.11	5776.17	5732.86	4593.62	4559.32	3750.14	3701.42	2792.12	2813.84	2215.1	2213.5	2593.38	2564.45	2642.19	2616.22	1797.19	1784.85
2934.45	5565.89	5584.77	5719.53	5751.3	4605.93	4577.67	3739.39	3714.45	2803.21	2822.96	2235.45	2223.03	2554.2	2573.8	2604.14	2623.04	1821.23	1789.61
2933.14	5541.74	5609.56	5757.56	5768.94	4594.29	4595.33	3738.88	3726.39	2819.02	2831.22	2223.48	2231.87	2604.58	2582.36	2629.46	2629.19	1781.9	1793.94
2931.84	5671.79	5632.99	5749.47	5785.44	4602.98	4611.99	3752.93	3737.01	2828.86	2838.45	2231.73	2239.82	2601.44	2589.96	2603.11	2634.56	1787.78	1797.76
2930.53	5647.65	5655.35	5697.71	5800.98	4593.47	4627.82	3727.46	3746.41	2847.22	2844.73	2280.73	2246.99	2629.23	2596.7	2581.45	2639.22	1825.44	1801.1
2929.22	5696.69	5676.38	5708.77	5815.37	4613.34	4642.65	3737.34	3754.45	2822.38	2849.98	2265.63	2253.26	2635.47	2602.47	2664.11	2643.09	1839.06	1803.91
2927.91	5661.96	5696	5821.47	5828.57	4606.05	4656.42	3749.53	3761.1	2837.96	2854.18	2304.55	2258.6	2595.7	2607.27	2654.66	2646.17	1830.39	1806.16
2926.61	5702.04	5714	5871.67	5840.42	4644.07	4668.97	3778.61	3766.28	2910.87	2857.29	2294.08	2262.97	2645.96	2611.05	2656.62	2648.43	1802.21	1807.85
2925.3	5686.78	5730.6	5788.35	5851.06	4655.96	4680.45	3805.99	3770.04	2844.98	2859.34	2277.62	2266.41	2662.95	2613.84	2652.12	2649.91	1821.93	1808.96
2923.99	5729.47	5745.58	5809.64	5860.35	4674.03	4690.72	3804.78	3772.31	2854.63	2860.31	2312.55	2268.85	2643.71	2615.62	2656.18	2650.56	1781.75	1809.5
2922.68	5748.55	5758.9	5845.93	5868.25	4662.9	4699.73	3794.8	3773.09	2869.72	2860.18	2288.22	2270.3	2656.57	2616.36	2640.7	2650.39	1796.35	1809.45
2921.38	5799.58	5770.41	5897.26	5874.69	4695.54	4707.39	3766.35	3772.36	2891.2	2858.98	2284.58	2270.73	2632.86	2616.08	2645.87	2649.41	1793.41	1808.82
2920.07	5742.54	5780.26	5855.2	5879.73	4737.89	4713.8	3775.93	3770.14	2866.41	2856.68	2264.43	2270.16	2607.95	2614.76	2608.33	2647.61	1800.98	1807.61
2918.76	5789.14	5788.31	5817.36	5883.3	4702.63	4718.85	3826.62	3766.42	2867.88	2853.31	2299.02	2268.57	2630.3	2612.42	2667.33	2645.01	1821.78	1805.84
2917.45	5775.55	5794.52	5856.46	5885.39	4731.17	4722.53	3836.18	3761.22	2859.75	2848.87	2303.12	2265.98	2603.15	2609.06	2687.21	2641.6	1821.6	1803.5
2916.14	5780.6	5798.89	5876.48	5885.98	4729.88	4724.81	3768.57	3754.57	2872.97	2843.39	2299.75	2262.39	2594.96	2604.7	2655.82	2637.41	1792.14	1800.63
2914.83	5825.44	5801.38	5849.14	5885.09	4705.64	4725.7	3761.68	3746.49	2904.44	2836.89	2286.58	2257.82	2647.59	2599.34	2612.22	2632.45	1785.1	1797.24
2913.52	5787.53	5802	5914.83	5882.71	4809.93	4725.19	3790.68	3737.04	2883.49	2829.4	2245.92	2252.3	2613.15	2593.02	2601.36	2626.73	1763.67	1793.36
2912.21	5831.07	5800.74	5918.59	5878.86	4743.07	4723.28	3706.28	3726.25	2796.6	2820.95	2229.32	2245.84	2592.67	2585.75	2574	2620.28	1771.74	1789.01
2910.9	5833.91	5797.61	5925.46	5873.55	4686.82	4719.97	3715.59	3714.17	2771.29	2811.58	2230.07	2238.48	2605.77	2577.56	2580.78	2613.12	1774.16	1784.22
2909.59	5755.03	5792.62	5907.14	5866.81	4683.91	4715.28	3637.07	3700.86	2802.2	2801.32	2200.68	2230.25	2525.99	2568.49	2589.07	2605.29	1781.37	1779.01
2908.28	5784.82	5785.79	5912.98	5858.68	4737.2	4709.23	3661.14	3686.39	2765.13	2790.21	2203.8	2221.18	2524.12	2558.55	2580.13	2596.79	1760.18	1773.42
2906.97	5771.73	5777.16	5845.21	5849.18	4736.49	4701.84	3615.73	3670.81	2769.33	2778.3	2179.51	2211.32	2519.09	2547.8	2550.79	2587.67	1753.85	1767.48
2905.66	5781.72	5766.75	5845.34	5838.38	4672.3	4693.14	3595.83	3654.19	2749.1	2765.65	2153.5	2200.71	2490	2536.28	2558.18	2577.97	1748.9	1761.23
2904.35	5730.58	5754.61	5838.66	5826.29	4731.16	4683.16	3596.54	3636.61	2703.4	2752.28	2152.71	2189.38	2455.08	2524.01	2549.07	2567.7	1754.34	1754.68
2903.04	5756.16	5740.79	5794.2	5813	4678.29	4671.96	3529.86	3618.13	2676.55	2738.27	2107.15	2177.38	2456.82	2511.05	2547.61	2556.9	1736.86	1747.88
2901.72	5733.1	5725.21	5760.48	5798.43	4665.77	4659.46	3538.68	3598.68	2647.39	2723.54	2131.41	2164.67	2447.76	2497.34	2524.57	2545.54	1699.04	1740.8
2900.41	5719.03	5708.18	5705.32	5782.87	4572.02	4645.92	3491.21	3578.63	2655.75	2708.38	2095.03	2151.48	2418.94	2483.12	2454.27	2533.81	1738.39	1733.57
2899.1	5670.87	5689.66	5729.29	5766.28	4559.08	4631.28	3472.38	3557.91	2640.05	2692.74	2090.44	2137.76	2420.27	2468.36	2482.64	2521.67	1735.53	1726.18
2897.79	5607.25	5669.7	5710.53	5748.72	4560.98	4615.61	3470.59	3536.58	2615.08	2676.66	2079.35	2123.57	2404.26	2453.09	2463.7	2509.16	1699.26	1718.65
2896.48	5646.97	5648.39	5651.08	5730.27	4517.74	4598.97	3393.88	3514.73	2611.29	2660.21	2060.02	2108.96	2384.19	2437.37	2520.99	2496.32	1669.92	1711.01
2895.16	5503.05	5625.62	5632.42	5710.84	4479.58	4581.27	3441.06	3492.26	2582.09	2643.3	2016.97	2093.84	2349.27	2421.12	2441.37	2483.08	1700.28	1703.23
2893.85	5531.24	5601.84	5691.67	5690.81	4535.1	4562.85	3406.35	3469.58	2582.91	2626.27	2029.04	2078.52	2336.85	2404.64	2436	2469.69	1678.97	1695.44
2892.54	5501.61	5576.95	5672.79	5670.11	4478.55	4543.65	3380.85	3446.59	2554.54	2609.03	1999.05	2062.91	2331.59	2387.86	2406.37	2456.09	1673.95	1687.62
2891.22	5509.02	5550.84	5615.78	5648.64	4480.2	4523.59	3358.62	3423.19	2487.13	2591.51	1984.02	2046.94	2317.64	2370.7	2449.23	2442.22	1667.29	1679.72
2889.91	5466.37	5524.01	5622.02	5626.81	4474.96	4503.02	3337.66	3399.79	2532.29	2574.02	1985.86	2030.9	2291.71	2353.48	2407.49	2428.31	1669.2	1671.88
2888.6	5410.58	5496.34	5536.13	5604.54	4446	4481.87	3297.71	3376.28	2548.97	2556.49	1966.42	2014.72	2264.93	2336.1	2381.41	2414.31	1680.27	1664.08
2887.28	5418.56	5467.73	5539.23	5581.72	4367.16	4460.05	3293.33	3352.55	2512.29	2538.83	1949.31	1998.32	2273.01	2318.49	2396.63	2400.15	1697.58	1656.25
2885.97	5350.04	5438.68	5563.66	5558.78	4381.91	4437.95	3272.43	3329.01	2477.59	2521.35	1942.15	1981.98	2288.2	2300.96	2363.54	2386.07	1688.35	1648.55
2884.65	5330.37	5408.86	5512.72	5535.44	4381.69	4415.31	3258.59	3305.38	2478.4	2503.85	1949.37	1965.5	2236.2	2283.3	2384.1	2371.9	1640.21	1640.86
2883.34	5303.19	5378.81	5506.08	5512.14	4349	4392.55	3266.65	3282.05	2445.87	2486.63	1959.6	1949.17	2248.23	2265.81	2331.9	2357.89	1639.3	1633.32
2882.02	5272.29	5348.16	5519.31	5488.56	4321.41	4369.37	3252.77	3258.72	2484.64	2469.47	1887.66	1932.77	2246.58	2248.26	2333.02	2343.85	1618.24	1625.83
2880.71	5263.68	5317.49	5434.83	5465.16	4256.04	4346.21	3221.48	3235.81	2426.29	2452.66	1875.99	1916.6	2198.67	2230.97	2329.54	2330.03	1663.89	1618.52
2879.39	5247.04	5286.39	5461.61	5441.63	4288.08	4322.76	3193.57	3213	2462.93	2435.99	1884.59	1900.42	2209.57	2213.7	2309.69	2316.25	1635.22	1611.27
2878.08	5151.77	5255.45	5408.94	5418.4	4263.86	4299.46	3222.67	3190.68	2439.44	2419.76	1877.91	1884.54	2217.63	2196.77	2306.1	2302.75	1625.65	1604.22
2876.76	5179.3	5224.25	5428.05	5395.17	4259.07	4276.01	3152.78	3168.55	2473.5	2403.72	1860.65	1868.73	2176.4	2179.95	2285.95	2289.34	1605.77	1597.27
2875.44	5119.28	5193.14	5357.19	5372.17	4283.03	4252.64	3210.73	3146.84	2392.79	2388.05	1862.16	1853.14	2202.93	2163.39	2303.5	2276.16	1622.32	1590.47
2874.13	5142.81	5162.41	5335.9	5349.63	4218.33	4229.59	3129.83	3125.7	2398.19	2372.88	1814.09	1837.91	2178.15	2147.25	2284.31	2263.31	1605.67	1583.89
2872.81	5097.07	5131.69	5323.66	5327.26	4209.17	4206.56	3153.07	3104.88	2386.56	2358.01	1850.63	1822.85	2154.87	2131.31	2256.58	2250.64	1593.9	1577.42
2871.49	5025.37	5101.27	5294.41	5305.27	4143.49	4183.77	3128.45	3084.55	2386.16	2343.57	1824.8	1808.08	2135.23	2115.72	2274.28	2238.25	1591.4	1571.13
2870.18	5146.48	5071.45	5292.85	5283.88	4228.39	4161.46	3140.08	3064.89	2391.59	2329.68	1819.42	1793.73	2149.55	2100.62	2264.84	2226.25	1569.92	1565.08
2868.86	5067.64	5041.84	5265.45	5262.79	4151.97	4139.31	3059.16	3045.61	2349.94	2316.15	1833.09	1779.61	2137.51	2085.79	2241.21	2214.48	1577.27	1559.15
2867.54	5077.27	5012.73	5246.97	5242.2	4130.55	4117.54	3085.1	3026.89	2347.28	2303.09	1798.51	1765.84	2115.8	2071.38	2234.16	2203.04	1587.56	1553.42
2866.22	5011.55	4984.17	5221.53	5222.15	4122.71	4096.2	3061.15	3008.74	2348.6	2290.51	1805.79	1752.44	2098.04	2057.39	2222.17	2191.94	1561.88	1547.88
2864.91	4982.59	4956.42	5239.16	5202.81	4068.49	4075.47	3064.62	2991.31	2350.98	2278.52	1798.94	1739.51	2096.72	2043.94	2182.07	2181.27	1569.78	1542.56
2863.59	4998.72	4929.1	5267.21	5183.9	4093.4	4055.07	3022.97	2974.33	2376.75	2266.92	1767.64	1726.86	2029.59	2030.83	2194.65	2170.88	1535.69	1537.4
2862.27	4972.71	4902.46	5206.23	5165.6	4063.62	4035.18	3012.94	2957.95	2339.77	2255.82	1756.51	1714.61	2019.96	2018.18	2178.31	2160.85	1539.03	1532.43
2860.95	4858.97	4876.56	5163.13	5147.93	4052.81	4015.83	2988.29	2942.18	2302.53	2245.22	1715.82	1702.77	2046.74	2006	2174.3	2151.19	1538.61	1527.65
2859.63	4942.94	4851.4	5115.7	5130.89	4012.38	3997.05	2999.65	2927.01	2301.73	2235.1	1748.19	1691.33	2048.5	1994.28	2177.53	2141.9	1549.37	1523.06
2858.31	4854.29	4827.02	5163.34	5114.5	4003.7	3978.85	2969.64	2912.44	2283.55	2225.48	1718.59	1680.29	2031.12	1983.02	2118.29	2132.98	1498.1	1518.66
2856.99	4858.69	4803.45	5148.71	5098.76	4024.21	3961.24	2928.4	2898.48	2264.97	2216.34	1705.55	1669.67	2029.41	1972.24	2148.66	2124.44	1522.6	1514.45
2855.67	4854.46	4780.7	5108.8	5083.68	3964.23	3944.24	2938.31	2885.1	2230.82	2207.67	1684.45	1659.46	2031.34	1961.92	2156.83	2116.26	1566.06	1510.42
2854.35	4802.66	4758.79	5082.87	5069.27	3954.19	3927.85	2928.16	2872.32	2194.06	2199.46	1715.15	1649.65	2022.04	1952.07	2144.03	2108.45	1500.67	1506.57
2853.03	4773.84	4737.72	5117.53	5055.5	3987.94	3912.09	2933.95	2860.12	2233.62	2191.72	1681.63	1640.26	1962.13	1942.67	2108.04	2101	1504.98	1502.89
2851.71	4743.22	4717.49	5067.09	5042.39	3908.24	3896.94	2932.88	2848.48	2248.51	2184.41	1650.96	1631.26	1953.93	1933.72	2126.92	2093.91	1484.9	1499.39
2850.39	4818.2	4698.12	5112.96	5029.92	3917.08	3882.43	2863.81	2837.41	2199.06	2177.53	1650.81	1622.66	1956.63	1925.21	2156.85	2087.17	1521.65	1496.06
2849.07	4742.8	4679.6	5017.21	5018.09	3913.08	3868.53	2841.89	2826.88	2214.23	2171.08	1662.46	1614.44	1963.17	1917.14	2100.32	2080.77	1504.71	1492.9
2847.75	4714.3	4661.92	4997.38	5006.89	3925.95	3855.26	2892.09	2816.87	2196.36	2165.02	1631.8	1606.61	1936.08	1909.5	2112.82	2074.71	1500.16	1489.89
2846.43	4640.35	4645.08	5041.72	4996.3	3840.84	3842.59	2826.97	2807.39	2195.44	2159.36	1643.65	1599.16	1961.82	1902.27	2143.64	2068.98	1511.44	1487.04
2845.11	4721.24	4629.06	4994.54	4986.3	3859.89	3830.53	2849.71	2798.4	2150.29	2154.07	1612.22	1592.07	1940.61	1895.44	2055.41	2063.57	1484.71	1484.34
2843.78	4641.73	4613.75	4991.39	4976.81	3879.64	3818.98	2818.69	2789.83	2193.33	2149.1	1586.76	1585.28	1925.31	1888.95	2058.67	2058.42	1485.36	1481.76
2842.46	4634.68	4599.36	4976.25	4967.97	3825.37	3808.11	2777.75	2781.8	2148.2	2144.51	1595.31	1578.89	1913	1882.89	2071.28	2053.62	1454.85	1479.35
2841.14	4653.16	4585.74	4929.92	4959.68	3862.79	3797.8	2836.25	2774.21	2135.14	2140.25	1606.05	1572.84	1888.34	1877.19	2069.61	2049.1	1471.91	1477.07
2839.82	4638.64	4572.89	4950.76	4951.91	3822.03	3788.04	2815.17	2767.05	2163.27	2136.3	1585.07	1567.11	1863.16	1871.84	2079.03	2044.87	1484.12	1474.92
2838.49	4649.89	4560.69	4923.25	4944.6	3805.51	3778.75	2848.58	2760.26	2153.19	2132.61	1566.89	1561.65	1888.19	1866.8	2041.78	2040.86	1508.85	1472.88
2837.17	4609.64	4549.31	4959.38	4937.83	3834.48	3770.06	2808.33	2753.92	2135.37	2129.24	1568.02	1556.53	1847.73	1862.11	2072.94	2037.15	1464.66	1470.97
2835.85	4586.52	4538.61	4982.59	4931.54	3815.78	3761.88	2802.67	2747.95	2125.65	2126.14	1584.8	1551.7	1874.92	1857.73	2022.49	2033.68	1466.19	1469.18
2834.52	4612.1	4528.52	4999.62	4925.65	3756.85	3754.12	2723.33	2742.3	2104.19	2123.25	1569.79	1547.12	1865.7	1853.61	2036.06	2030.42	1477.42	1467.48
2833.2	4616.34	4519.15	4976.18	4920.23	3791.18	3746.9	2742.7	2737.03	2107.44	2120.63	1547.88	1542.83	1899.65	1849.81	2060.6	2027.4	1458.66	1465.9
2831.88	4570.45	4510.41	4962.66	4915.22	3813.43	3740.12	2761.35	2732.08	2149	2118.23	1583.61	1538.8	1856.78	1846.26	2029.45	2024.6	1509.58	1464.42
2830.55	4583.99	4502.19	4941.36	4910.56	3772.68	3733.74	2748.35	2727.41	2090.43	2116.02	1596.47	1534.98	1874.81	1842.95	2031.89	2021.98	1482.61	1463.02
2829.23	4555.11	4494.62	4973.13	4906.31	3753.48	3727.81	2741.75	2723.06	2131.73	2114.02	1547.18	1531.41	1862.6	1839.9	2029.86	2019.57	1491.03	1461.72
2827.9	4549.72	4487.53	4899.27	4902.37	3813.32	3722.23	2774.16	2718.96	2116.28	2112.18	1574.49	1528.05	1880.14	1837.05	2039.52	2017.32	1460.78	1460.5
2826.58	4517.97	4481.01	4967.36	4898.79	3709.24	3717.07	2729.17	2715.14	2103.82	2110.53	1566	1524.9	1890.39	1834.44	2028.79	2015.26	1454.04	1459.36
2825.25	4555.44	4474.94	4874.15	4895.49	3682.82	3712.24	2736.78	2711.54	2106.19	2109.03	1568.82	1521.94	1887.99	1832.01	2041.93	2013.35	1487.21	1458.29
2823.93	4530.93	4469.39	4887.68	4892.51	3750.32	3707.77	2707.91	2708.19	2151.91	2107.68	1555.45	1519.18	1872.33	1829.78	2014.5	2011.6	1462.44	1457.3
2822.6	4525.28	4464.23	4914.72	4889.77	3762.81	3703.59	2782.56	2705.03	2088.38	2106.45	1553.82	1516.58	1873.51	1827.71	2043.17	2009.97	1444.53	1456.37
2821.28	4481.45	4459.53	4935.96	4887.32	3806.61	3699.75	2740.39	2702.1	2097.64	2105.36	1560.34	1514.15	1889.04	1825.82	2040.07	2008.49	1471.66	1455.51
2819.95	4451.53	4455.18	4924.67	4885.08	3799.85	3696.16	2781.16	2699.33	2104.43	2104.38	1551.58	1511.87	1870.58	1824.08	2055.8	2007.13	1469.52	1454.7
2818.63	4500.27	4451.24	4917.2	4883.08	3681.15	3692.87	2766.44	2696.75	2132.92	2103.5	1533.17	1509.75	1866.36	1822.48	2030.05	2005.89	1496.64	1453.96
2817.3	4528.65	4447.62	4857.63	4881.27	3742.28	3689.8	2757.73	2694.31	2096.63	2102.72	1517.65	1507.74	1855.8	1821.01	2051.33	2004.74	1490.21	1453.26
2815.97	4496.81	4444.32	4944.57	4879.65	3748.91	3686.97	2769.98	2692.03	2113.46	2102.03	1553.92	1505.87	1855.82	1819.66	2040.19	2003.7	1481.13	1452.6
2814.65	4502.14	4441.35	4904.87	4878.23	3744.76	3684.38	2741.78	2689.9	2132.47	2101.43	1525.75	1504.12	1891.94	1818.44	2033.19	2002.76	1479.97	1452.01
2813.32	4540.79	4438.64	4960.41	4876.95	3749.96	3681.97	2713.8	2687.88	2119.38	2100.89	1547.36	1502.48	1842.19	1817.31	2027.31	2001.9	1485.98	1451.44
2811.99	4567.41	4436.19	4990	4875.83	3684.54	3679.76	2734.1	2685.99	2154.24	2100.42	1540.86	1500.94	1880.34	1816.28	2046.09	2001.11	1495.81	1450.92
2810.66	4521.45	4433.99	4918.53	4874.85	3686.93	3677.72	2759.12	2684.2	2125.86	2100.02	1552.72	1499.49	1887.27	1815.34	2041.21	2000.4	1481.56	1450.44
2809.34	4521.78	4432.04	4967.91	4874	3753.33	3675.87	2742.89	2682.53	2125.67	2099.67	1531.72	1498.14	1883.07	1814.49	2063.04	1999.77	1466.41	1449.99
2808.01	4550.81	4430.27	4897.59	4873.27	3704.56	3674.15	2742.76	2680.94	2136.26	2099.37	1557.85	1496.86	1855.63	1813.71	2054.58	1999.19	1467.44	1449.58
2806.68	4497.26	4428.71	5006.3	4872.64	3729.27	3672.57	2780.4	2679.44	2116.81	2099.12	1538.05	1495.66	1876.24	1813	2055.78	1998.66	1491.78	1449.19
2805.35	4541.93	4427.32	4972.81	4872.11	3738.63	3671.13	2757.44	2678.02	2131.92	2098.91	1563.22	1494.54	1901.05	1812.36	2044.61	1998.19	1481.97	1448.83
2804.02	4479.34	4426.1	4924.53	4871.68	3755.38	3669.8	2750.6	2676.67	2120.64	2098.74	1572.4	1493.47	1848.6	1811.77	2042.31	1997.77	1484.8	1448.5
2802.69	4522.21	4425.03	4967.86	4871.32	3796.08	3668.59	2763.74	2675.39	2103.31	2098.6	1542.59	1492.47	1861.65	1811.23	2026.73	1997.4	1487.67	1448.19
2801.36	4559.55	4424.1	4996.78	4871.04	3796.83	3667.47	2779.65	2674.17	2116.17	2098.49	1551.18	1491.52	1867.26	1810.75	2061.44	1997.06	1475.44	1447.91
2800.03	4624.13	4423.3	4939.89	4870.83	3753.15	3666.45	2777.69	2673.01	2141.74	2098.41	1549.97	1490.63	1879.51	1810.31	2078.49	1996.76	1496.76	1447.65
2798.7	4490.54	4422.61	4981.27	4870.68	3778.67	3665.51	2734.08	2671.89	2147.44	2098.36	1586.46	1489.78	1861.78	1809.9	2054.47	1996.49	1442.28	1447.4
2797.37	4573.23	4422.03	4968.95	4870.59	3789.62	3664.66	2760.59	2670.83	2168.95	2098.32	1542.61	1488.97	1855.83	1809.54	2077.46	1996.25	1552.83	1447.18
2796.04	4589.88	4421.55	4986.7	4870.55	3737.15	3663.87	2804.79	2669.81	2154.58	2098.31	1557.66	1488.2	1860.23	1809.21	2027.35	1996.04	1453.93	1446.97
2794.71	4528.12	4421.15	4917.68	4870.55	3786.57	3663.14	2693.3	2668.82	2149.95	2098.31	1561.09	1487.47	1887.88	1808.9	2042.14	1995.86	1485.02	1446.78
2793.38	4530.87	4420.84	4924.28	4870.59	3732.85	3662.48	2751.96	2667.88	2104.48	2098.32	1536.68	1486.78	1879.32	1808.63	2055.59	1995.7	1483.63	1446.61
2792.05	4553.76	4420.6	4945.7	4870.68	3773.36	3661.87	2769.76	2666.96	2131.16	2098.36	1531.41	1486.11	1841.99	1808.38	2039.85	1995.55	1509.45	1446.45
2790.72	4495.74	4420.42	4984.87	4870.79	3748.29	3661.3	2698.66	2666.08	2141.37	2098.4	1540.56	1485.47	1866.5	1808.15	2002.62	1995.43	1442.61	1446.3
2789.39	4545.93	4420.3	4959.18	4870.94	3740.51	3660.78	2743.91	2665.22	2138.82	2098.45	1529.37	1484.85	1828.75	1807.94	2011.61	1995.32	1490.97	1446.16
2788.06	4544.4	4420.24	4947.27	4871.11	3762.71	3660.3	2691.21	2664.39	2106.51	2098.52	1571.38	1484.26	1858.67	1807.74	2058.28	1995.23	1463.98	1446.04
2786.72	4588.46	4420.22	4913.29	4871.31	3709.94	3659.86	2715.96	2663.57	2143.15	2098.59	1549.25	1483.69	1836.05	1807.56	1990.3	1995.15	1512.56	1445.92
2785.39	4512.44	4420.25	4979.53	4871.52	3790.23	3659.44	2684.65	2662.78	2131.15	2098.67	1540.53	1483.14	1845.19	1807.4	2025.41	1995.08	1515.32	1445.82
2784.06	4559.53	4420.31	4970.62	4871.76	3780.02	3659.06	2695.41	2662.01	2146.84	2098.76	1512.24	1482.6	1832.22	1807.25	2044.05	1995.02	1497.25	1445.72
2782.73	4520.6	4420.42	5011.17	4872.01	3747.86	3658.7	2747.1	2661.26	2134.9	2098.85	1553.3	1482.09	1853.68	1807.11	2005.9	1994.97	1506.8	1445.64
2781.4	4529.52	4420.55	4997.06	4872.28	3761.63	3658.36	2726.02	2660.52	2122.88	2098.94	1515.24	1481.58	1861.14	1806.98	2041.31	1994.93	1518.12	1445.56
2780.06	4475.12	4420.71	4956.15	4872.57	3757.77	3658.05	2726.83	2659.79	2127.46	2099.04	1521.46	1481.09	1860.74	1806.85	2060.21	1994.9	1449.86	1445.49
2778.73	4449.52	4420.89	4918.56	4872.86	3766.89	3657.75	2791.97	2659.08	2121.88	2099.15	1532.85	1480.62	1882.5	1806.74	2016.68	1994.88	1448.38	1445.43
2777.4	4589.47	4421.1	4998.49	4873.17	3773.69	3657.47	2767.01	2658.38	2134.49	2099.26	1538.11	1480.15	1838.99	1806.63	2003.36	1994.86	1508.05	1445.37
2776.06	4505.62	4421.32	4935.63	4873.48	3815.71	3657.21	2720.71	2657.69	2146.72	2099.36	1520.73	1479.69	1828.54	1806.53	1994.23	1994.84	1464.55	1445.32
2774.73	4488.66	4421.56	4909.2	4873.81	3728.18	3656.96	2719.2	2657.01	2125.83	2099.48	1517.34	1479.25	1835.98	1806.43	1984.09	1994.83	1496.36	1445.28
2773.39	4540.99	4421.82	4946.24	4874.14	3729.01	3656.72	2735.05	2656.34	2059.52	2099.59	1519.75	1478.81	1852.61	1806.34	2029.15	1994.83	1435.74	1445.24
2772.06	4520.47	4422.09	4959.55	4874.48	3721.26	3656.49	2702.27	2655.68	2138.98	2099.71	1511.88	1478.38	1845.35	1806.25	2066.71	1994.82	1468.67	1445.21
2770.72	4464.85	4422.38	4961.48	4874.82	3704.72	3656.26	2724.24	2655.03	2118.42	2099.83	1519.87	1477.96	1844.03	1806.17	2023.6	1994.82	1485.42	1445.19
2769.39	4497.45	4422.67	5017.29	4875.17	3771.94	3656.05	2707.62	2654.38	2141.51	2099.95	1513.17	1477.54	1838.69	1806.09	1999.85	1994.83	1467.19	1445.16
2768.05	4466.92	4422.97	4965.42	4875.53	3752.43	3655.85	2737.94	2653.74	2093.34	2100.07	1539.5	1477.13	1834.92	1806.01	2022.4	1994.83	1479.48	1445.15
2766.72	4571.28	4423.28	4964.64	4875.89	3744.85	3655.65	2649.34	2653.11	2124.16	2100.19	1535.3	1476.73	1802.24	1805.93	2032.19	1994.84	1458.89	1445.14
2765.38	4566.39	4423.6	4936.04	4876.25	3741.21	3655.46	2717.37	2652.49	2119.22	2100.32	1535.5	1476.33	1830.13	1805.86	1999.5	1994.85	1473.01	1445.13
2764.05	4588.6	4423.93	4929.74	4876.62	3768.36	3655.27	2739.2	2651.87	2109.56	2100.44	1504.12	1475.93	1797.3	1805.79	2027.33	1994.86	1435.04	1445.13
2762.71	4506.47	4424.26	4914.78	4876.98	3717.76	3655.09	2689.76	2651.25	2111.24	2100.56	1501.36	1475.54	1862.91	1805.72	2040.89	1994.88	1497.85	1445.13
2761.37	4508.6	4424.59	4945.37	4877.36	3697.84	3654.91	2705.85	2650.64	2116	2100.69	1527.98	1475.16	1874.54	1805.65	2048.36	1994.89	1458.5	1445.13
2760.04	4567.33	4424.93	4946.88	4877.73	3753.39	3654.74	2706.41	2650.03	2149.39	2100.82	1497.05	1474.78	1872.81	1805.58	2034.94	1994.91	1452.37	1445.14
2758.7	4543.33	4425.28	5020.25	4878.11	3735.22	3654.56	2680.16	2649.43	2064.85	2100.94	1531.35	1474.4	1849.38	1805.52	1986.05	1994.92	1464.34	1445.15
2757.36	4462.1	4425.62	4963.34	4878.48	3731.54	3654.39	2693.59	2648.84	2079.52	2101.07	1506.25	1474.02	1806.44	1805.45	2043.77	1994.94	1444.82	1445.17
2756.03	4499.55	4425.97	4984.73	4878.86	3754.9	3654.23	2712.88	2648.24	2098.05	2101.19	1514.74	1473.65	1859.02	1805.39	2007.01	1994.96	1455.5	1445.19
2754.69	4536.66	4426.32	4865.92	4879.25	3701.02	3654.06	2701.73	2647.65	2094.97	2101.32	1556.16	1473.28	1844	1805.32	2028.48	1994.98	1479.29	1445.21
2753.35	4551.28	4426.68	4924.11	4879.63	3675.11	3653.9	2737.19	2647.07	2123.12	2101.45	1502.18	1472.92	1853.74	1805.26	2031.31	1995	1446.01	1445.24
2752.01	4508.61	4427.03	4933.66	4880.01	3682.41	3653.74	2700.11	2646.48	2157.51	2101.57	1497.46	1472.55	1839.64	1805.2	1960.59	1995.02	1461.88	1445.27
2750.68	4476.8	4427.39	4913.95	4880.4	3672.44	3653.58	2692.48	2645.9	2116.75	2101.7	1498.46	1472.19	1884.98	1805.13	2056.05	1995.04	1451.06	1445.3
2749.34	4515.73	4427.74	4946.45	4880.78	3761.41	3653.42	2749.14	2645.33	2121.9	2101.83	1524.45	1471.84	1787.03	1805.07	2003.63	1995.06	1473.21	1445.33
2748	4480.33	4428.1	4976.5	4881.17	3703.18	3653.26	2723.77	2644.75	2130.37	2101.96	1539.5	1471.48	1840.19	1805.01	2024.03	1995.08	1445.32	1445.37
2746.66	4506.42	4428.46	4940.36	4881.56	3718.58	3653.11	2702.37	2644.18	2095.19	2102.08	1511.12	1471.13	1829.91	1804.95	2017.63	1995.1	1455.23	1445.41
2745.32	4481.91	4428.82	4952.38	4881.95	3711.74	3652.95	2673.27	2643.61	2095.14	2102.21	1539.92	1470.78	1816.83	1804.89	2017.21	1995.12	1489.14	1445.45
2743.98	4504.23	4429.19	4965.19	4882.34	3711.75	3652.8	2687.95	2643.05	2097.21	2102.34	1491.4	1470.43	1782.88	1804.82	2012.04	1995.14	1475.79	1445.5
2742.64	4516.32	4429.55	4958.53	4882.73	3762.79	3652.65	2688.4	2642.49	2103.34	2102.47	1491.72	1470.08	1849.07	1804.76	2000.04	1995.16	1487.82	1445.54
2741.3	4522.81	4429.91	4987.77	4883.12	3731.12	3652.5	2666.9	2641.93	2132.69	2102.6	1514.99	1469.73	1814.36	1804.7	2020.57	1995.19	1458.68	1445.59
2739.96	4489.34	4430.27	5024.81	4883.51	3651.12	3652.35	2689.47	2641.37	2081.46	2102.72	1497.82	1469.39	1824.09	1804.64	2031.15	1995.21	1456.41	1445.64
2738.62	4440.04	4430.64	4901.91	4883.9	3689.6	3652.2	2707.18	2640.81	2076.61	2102.85	1517.63	1469.05	1840.45	1804.58	2008.85	1995.23	1462.75	1445.7
2737.28	4479.9	4431	4925.04	4884.3	3665.26	3652.05	2688.02	2640.26	2107.61	2102.98	1535.36	1468.71	1820.94	1804.52	1985.23	1995.25	1470.4	1445.76
2735.94	4442.86	4431.36	4903.74	4884.69	3667.85	3651.9	2689.87	2639.71	2150.6	2103.11	1476.37	1468.37	1787.25	1804.46	2026.94	1995.27	1470.85	1445.81
2734.6	4489.99	4431.73	4941.55	4885.08	3713.9	3651.75	2706.14	2639.16	2071.23	2103.24	1487.73	1468.03	1808.74	1804.4	1968.29	1995.3	1432.56	1445.87
2733.26	4493.03	4432.09	4921.48	4885.48	3701.1	3651.6	2658.65	2638.61	2098.3	2103.36	1508.88	1467.69	1822.89	1804.34	2042.3	1995.32	1471.48	1445.94
2731.92	4469.14	4432.46	4917.46	4885.87	3704.39	3651.45	2685.49	2638.07	2088.02	2103.49	1500.74	1467.36	1796.53	1804.28	2032.3	1995.34	1458	1446
2730.57	4471.24	4432.82	4910.79	4886.27	3702.98	3651.3	2648.95	2637.52	2075.49	2103.62	1487.88	1467.03	1810.02	1804.22	2023.1	1995.36	1494.64	1446.07
2729.23	4449.11	4433.19	4912.86	4886.67	3705.55	3651.16	2678.56	2636.98	2108.68	2103.75	1517.99	1466.7	1832.34	1804.16	1989.73	1995.38	1452.22	1446.13
2727.89	4463.45	4433.55	4836.65	4887.06	3654.35	3651.01	2683.14	2636.44	2124.14	2103.88	1487.7	1466.37	1819.53	1804.1	1997.4	1995.41	1432.02	1446.2
2726.55	4431.67	4433.91	4928.14	4887.46	3729.45	3650.86	2653.84	2635.9	2088.29	2104	1494.45	1466.04	1792.48	1804.04	1993.5	1995.43	1476.08	1446.28
2725.2	4498	4434.28	4907.39	4887.86	3739.48	3650.72	2652.05	2635.37	2057.37	2104.13	1523.91	1465.71	1782.69	1803.98	1980.59	1995.45	1451.24	1446.35
2723.86	4445.93	4434.65	4966.15	4888.25	3636.61	3650.57	2648.2	2634.83	2112.27	2104.26	1503.32	1465.38	1802.85	1803.92	1985.39	1995.47	1440.42	1446.42
2722.52	4482.34	4435.01	4838.75	4888.65	3775.84	3650.42	2687.45	2634.3	2076.41	2104.39	1480.66	1465.06	1838.95	1803.86	1955.79	1995.5	1457.82	1446.5
2721.17	4510.62	4435.38	4852.33	4889.05	3647.88	3650.28	2616.73	2633.77	2115.79	2104.52	1482.66	1464.73	1834.55	1803.8	1966.21	1995.52	1432.89	1446.58
2719.83	4455.29	4435.74	4921.5	4889.45	3723.54	3650.13	2693.43	2633.24	2093.56	2104.64	1484.19	1464.41	1766.91	1803.73	1955.65	1995.54	1429.36	1446.66
2718.49	4456.44	4436.1	4878.39	4889.85	3693.01	3649.99	2691.07	2632.71	2103.3	2104.77	1453.29	1464.09	1808.59	1803.67	1989.19	1995.56	1430.01	1446.74
2717.14	4445.67	4436.47	4890.11	4890.25	3692.07	3649.84	2653.15	2632.18	2056.87	2104.9	1480.43	1463.77	1811.77	1803.61	1978.38	1995.59	1444.22	1446.82
2715.8	4466.92	4436.84	4931.68	4890.65	3687.74	3649.7	2631.95	2631.66	2079.81	2105.03	1485.35	1463.45	1792.09	1803.55	1986.97	1995.61	1457.26	1446.9
2714.45	4495.04	4437.2	4857.66	4891.05	3641.54	3649.55	2637.82	2631.14	2081.96	2105.16	1505.45	1463.13	1788.55	1803.49	2005.69	1995.63	1438.93	1446.99
2713.11	4377.96	4437.57	4801.89	4891.45	3660.21	3649.41	2673.7	2630.61	2074.97	2105.28	1481.62	1462.81	1836.91	1803.43	1973.29	1995.65	1463.7	1447.08
2711.76	4394.21	4437.93	4897.39	4891.85	3682.27	3649.27	2672.43	2630.09	2098.47	2105.41	1488.35	1462.49	1754.7	1803.37	1981.37	1995.68	1461.82	1447.16
2710.42	4476.51	4438.3	4881.4	4892.25	3724.88	3649.12	2630.93	2629.57	2081.87	2105.54	1481.17	1462.18	1806.56	1803.31	1951.53	1995.7	1447.08	1447.25
2709.07	4493.27	4438.66	4910.58	4892.65	3703.94	3648.98	2636.88	2629.05	2082.22	2105.67	1493.34	1461.86	1811.56	1803.25	1975.96	1995.72	1451.7	1447.34
2707.73	4474.39	4439.03	4890.44	4893.05	3675.02	3648.84	2681.81	2628.54	2094.89	2105.8	1494.66	1461.55	1812.2	1803.19	1993.42	1995.74	1453.96	1447.44
2706.38	4494.44	4439.39	4885.7	4893.45	3717.08	3648.7	2607.8	2628.02	2117.24	2105.93	1461.18	1461.23	1857.53	1803.13	1934.7	1995.77	1395.74	1447.53
2705.03	4410.6	4439.76	4879.51	4893.86	3634.17	3648.55	2639.59	2627.51	2079.84	2106.05	1462.41	1460.92	1754.37	1803.07	2018.14	1995.79	1456.31	1447.62
2703.69	4450.38	4440.12	4886.48	4894.26	3669.28	3648.41	2623.54	2626.99	2065.1	2106.18	1457.9	1460.61	1790.43	1803.01	2010.5	1995.81	1454.91	1447.72
2702.34	4466.62	4440.49	4886.69	4894.66	3652.54	3648.27	2655.72	2626.48	2110.8	2106.31	1475.45	1460.3	1795.34	1802.95	1976.71	1995.83	1422.65	1447.82
2700.99	4429.13	4440.85	4901.41	4895.06	3630.56	3648.12	2620.6	2625.97	2116.99	2106.44	1449.75	1459.99	1805.67	1802.89	2004.53	1995.86	1450.54	1447.91
