# Supplementary material for: Approaching intrinsic dynamics of MXenes hybrid hydrogel for 3D printed multimodal intelligent devices with ultrahigh superelasticity and temperature sensitivity
Source: Nat Commun. 2022 Jun 14;13:3420. doi: 10.1038/s41467-022-31051-7 (PMC9197829; doi:10.1038/s41467-022-31051-7)
Supplement: Supplementary file 6 — Source Data [file 41467_2022_31051_MOESM6_ESM.zip › Manuscript/Fig. 4/Fig. 4h.xlsx]

## Sheet: Sheet1
Raman shift / cm-1	temperature / °C	Intensity
3199.97	0	4300.95
3198.71	0	4301.31
3197.45	0	4301.68
3196.19	0	4302.05
3194.93	0	4302.41
3193.67	0	4302.78
3192.41	0	4303.14
3191.15	0	4303.51
3189.89	0	4303.87
3188.63	0	4304.24
3187.36	0	4304.6
3186.1	0	4304.97
3184.84	0	4305.33
3183.58	0	4305.7
3182.31	0	4306.06
3181.05	0	4306.43
3179.79	0	4306.8
3178.52	0	4307.16
3177.26	0	4307.52
3176	0	4307.89
3174.73	0	4308.26
3173.47	0	4308.62
3172.2	0	4308.99
3170.94	0	4309.35
3169.67	0	4309.72
3168.41	0	4310.08
3167.14	0	4310.45
3165.88	0	4310.81
3164.61	0	4311.18
3163.35	0	4311.54
3162.08	0	4311.91
3160.81	0	4312.27
3159.55	0	4312.64
3158.28	0	4313
3157.01	0	4313.37
3155.75	0	4313.73
3154.48	0	4314.1
3153.21	0	4314.47
3151.94	0	4314.83
3150.67	0	4315.2
3149.41	0	4315.56
3148.14	0	4315.93
3146.87	0	4316.29
3145.6	0	4316.66
3144.33	0	4317.02
3143.06	0	4317.39
3141.79	0	4317.75
3140.52	0	4318.12
3139.25	0	4318.48
3137.98	0	4318.85
3136.71	0	4319.21
3135.44	0	4319.58
3134.17	0	4319.94
3132.9	0	4320.31
3131.62	0	4320.68
3130.35	0	4321.04
3129.08	0	4321.41
3127.81	0	4321.77
3126.54	0	4322.14
3125.26	0	4322.5
3123.99	0	4322.87
3122.72	0	4323.23
3121.44	0	4323.6
3120.17	0	4323.96
3118.9	0	4324.33
3117.62	0	4324.69
3116.35	0	4325.06
3115.07	0	4325.42
3113.8	0	4325.79
3112.52	0	4326.15
3111.25	0	4326.52
3109.97	0	4326.89
3108.7	0	4327.25
3107.42	0	4327.62
3106.15	0	4327.98
3104.87	0	4328.35
3103.59	0	4328.71
3102.32	0	4329.08
3101.04	0	4329.44
3099.76	0	4329.81
3098.49	0	4330.18
3097.21	0	4330.54
3095.93	0	4330.91
3094.65	0	4331.27
3093.37	0	4331.64
3092.1	0	4332.01
3090.82	0	4332.37
3089.54	0	4332.74
3088.26	0	4333.11
3086.98	0	4333.47
3085.7	0	4333.84
3084.42	0	4334.21
3083.14	0	4334.58
3081.86	0	4334.95
3080.58	0	4335.32
3079.3	0	4335.69
3078.02	0	4336.06
3076.74	0	4336.44
3075.46	0	4336.81
3074.17	0	4337.19
3072.89	0	4337.56
3071.61	0	4337.94
3070.33	0	4338.32
3069.05	0	4338.71
3067.76	0	4339.1
3066.48	0	4339.49
3065.2	0	4339.88
3063.92	0	4340.28
3062.63	0	4340.68
3061.35	0	4341.09
3060.06	0	4341.51
3058.78	0	4341.93
3057.49	0	4342.37
3056.21	0	4342.81
3054.93	0	4343.26
3053.64	0	4343.73
3052.35	0	4344.21
3051.07	0	4344.7
3049.78	0	4345.21
3048.5	0	4345.74
3047.21	0	4346.3
3045.92	0	4346.88
3044.64	0	4347.48
3043.35	0	4348.12
3042.06	0	4348.79
3040.78	0	4349.49
3039.49	0	4350.24
3038.2	0	4351.04
3036.91	0	4351.89
3035.63	0	4352.79
3034.34	0	4353.76
3033.05	0	4354.8
3031.76	0	4355.92
3030.47	0	4357.12
3029.18	0	4358.41
3027.89	0	4359.8
3026.6	0	4361.31
3025.31	0	4362.93
3024.02	0	4364.68
3022.73	0	4366.58
3021.44	0	4368.63
3020.15	0	4370.85
3018.86	0	4373.26
3017.57	0	4375.85
3016.27	0	4378.68
3014.98	0	4381.72
3013.69	0	4385.01
3012.4	0	4388.56
3011.11	0	4392.38
3009.81	0	4396.55
3008.52	0	4401
3007.23	0	4405.8
3005.93	0	4411
3004.64	0	4416.55
3003.35	0	4422.5
3002.05	0	4428.94
3000.76	0	4435.8
2999.46	0	4443.18
2998.17	0	4451.02
2996.87	0	4459.46
2995.58	0	4468.38
2994.28	0	4477.96
2992.99	0	4488.08
2991.69	0	4498.9
2990.4	0	4510.29
2989.1	0	4522.45
2987.8	0	4535.32
2986.51	0	4548.8
2985.21	0	4563.13
2983.91	0	4578.22
2982.61	0	4594.09
2981.32	0	4610.62
2980.02	0	4628.07
2978.72	0	4646.34
2977.42	0	4665.44
2976.12	0	4685.35
2974.82	0	4706.1
2973.53	0	4727.49
2972.23	0	4749.87
2970.93	0	4773.06
2969.63	0	4797.03
2968.33	0	4821.79
2967.03	0	4847.31
2965.73	0	4873.56
2964.43	0	4900.5
2963.13	0	4928.12
2961.82	0	4956.57
2960.52	0	4985.41
2959.22	0	5014.78
2957.92	0	5044.64
2956.62	0	5074.92
2955.31	0	5105.8
2954.01	0	5136.76
2952.71	0	5167.95
2951.41	0	5199.31
2950.1	0	5230.98
2948.8	0	5262.43
2947.5	0	5293.8
2946.19	0	5325.25
2944.89	0	5356.2
2943.58	0	5387.05
2942.28	0	5417.24
2940.98	0	5446.9
2939.67	0	5476.17
2938.37	0	5504.51
2937.06	0	5532.27
2935.75	0	5559.11
2934.45	0	5584.77
2933.14	0	5609.56
2931.84	0	5632.99
2930.53	0	5655.35
2929.22	0	5676.38
2927.91	0	5696
2926.61	0	5714
2925.3	0	5730.6
2923.99	0	5745.58
2922.68	0	5758.9
2921.38	0	5770.41
2920.07	0	5780.26
2918.76	0	5788.31
2917.45	0	5794.52
2916.14	0	5798.89
2914.83	0	5801.38
2913.52	0	5802
2912.21	0	5800.74
2910.9	0	5797.61
2909.59	0	5792.62
2908.28	0	5785.79
2906.97	0	5777.16
2905.66	0	5766.75
2904.35	0	5754.61
2903.04	0	5740.79
2901.72	0	5725.21
2900.41	0	5708.18
2899.1	0	5689.66
2897.79	0	5669.7
2896.48	0	5648.39
2895.16	0	5625.62
2893.85	0	5601.84
2892.54	0	5576.95
2891.22	0	5550.84
2889.91	0	5524.01
2888.6	0	5496.34
2887.28	0	5467.73
2885.97	0	5438.68
2884.65	0	5408.86
2883.34	0	5378.81
2882.02	0	5348.16
2880.71	0	5317.49
2879.39	0	5286.39
2878.08	0	5255.45
2876.76	0	5224.25
2875.44	0	5193.14
2874.13	0	5162.41
2872.81	0	5131.69
2871.49	0	5101.27
2870.18	0	5071.45
2868.86	0	5041.84
2867.54	0	5012.73
2866.22	0	4984.17
2864.91	0	4956.42
2863.59	0	4929.1
2862.27	0	4902.46
2860.95	0	4876.56
2859.63	0	4851.4
2858.31	0	4827.02
2856.99	0	4803.45
2855.67	0	4780.7
2854.35	0	4758.79
2853.03	0	4737.72
2851.71	0	4717.49
2850.39	0	4698.12
2849.07	0	4679.6
2847.75	0	4661.92
2846.43	0	4645.08
2845.11	0	4629.06
2843.78	0	4613.75
2842.46	0	4599.36
2841.14	0	4585.74
2839.82	0	4572.89
2838.49	0	4560.69
2837.17	0	4549.31
2835.85	0	4538.61
2834.52	0	4528.52
2833.2	0	4519.15
2831.88	0	4510.41
2830.55	0	4502.19
2829.23	0	4494.62
2827.9	0	4487.53
2826.58	0	4481.01
2825.25	0	4474.94
2823.93	0	4469.39
2822.6	0	4464.23
2821.28	0	4459.53
2819.95	0	4455.18
2818.63	0	4451.24
2817.3	0	4447.62
2815.97	0	4444.32
2814.65	0	4441.35
2813.32	0	4438.64
2811.99	0	4436.19
2810.66	0	4433.99
2809.34	0	4432.04
2808.01	0	4430.27
2806.68	0	4428.71
2805.35	0	4427.32
2804.02	0	4426.1
2802.69	0	4425.03
2801.36	0	4424.1
2800.03	0	4423.3
2798.7	0	4422.61
2797.37	0	4422.03
2796.04	0	4421.55
2794.71	0	4421.15
2793.38	0	4420.84
2792.05	0	4420.6
2790.72	0	4420.42
2789.39	0	4420.3
2788.06	0	4420.24
2786.72	0	4420.22
2785.39	0	4420.25
2784.06	0	4420.31
2782.73	0	4420.42
2781.4	0	4420.55
2780.06	0	4420.71
2778.73	0	4420.89
2777.4	0	4421.1
2776.06	0	4421.32
2774.73	0	4421.56
2773.39	0	4421.82
2772.06	0	4422.09
2770.72	0	4422.38
2769.39	0	4422.67
2768.05	0	4422.97
2766.72	0	4423.28
2765.38	0	4423.6
2764.05	0	4423.93
2762.71	0	4424.26
2761.37	0	4424.59
2760.04	0	4424.93
2758.7	0	4425.28
2757.36	0	4425.62
2756.03	0	4425.97
2754.69	0	4426.32
2753.35	0	4426.68
2752.01	0	4427.03
2750.68	0	4427.39
2749.34	0	4427.74
2748	0	4428.1
2746.66	0	4428.46
2745.32	0	4428.82
2743.98	0	4429.19
2742.64	0	4429.55
2741.3	0	4429.91
2739.96	0	4430.27
2738.62	0	4430.64
2737.28	0	4431
2735.94	0	4431.36
2734.6	0	4431.73
2733.26	0	4432.09
2731.92	0	4432.46
2730.57	0	4432.82
2729.23	0	4433.19
2727.89	0	4433.55
2726.55	0	4433.91
2725.2	0	4434.28
2723.86	0	4434.65
2722.52	0	4435.01
2721.17	0	4435.38
2719.83	0	4435.74
2718.49	0	4436.1
2717.14	0	4436.47
2715.8	0	4436.84
2714.45	0	4437.2
2713.11	0	4437.57
2711.76	0	4437.93
2710.42	0	4438.3
2709.07	0	4438.66
2707.73	0	4439.03
2706.38	0	4439.39
2705.03	0	4439.76
2703.69	0	4440.12
2702.34	0	4440.49
2700.99	0	4440.85
3199.97	3	4735.05
3198.71	3	4735.47
3197.45	3	4735.9
3196.19	3	4736.32
3194.93	3	4736.74
3193.67	3	4737.16
3192.41	3	4737.59
3191.15	3	4738.01
3189.89	3	4738.43
3188.63	3	4738.85
3187.36	3	4739.28
3186.1	3	4739.7
3184.84	3	4740.12
3183.58	3	4740.55
3182.31	3	4740.97
3181.05	3	4741.39
3179.79	3	4741.82
3178.52	3	4742.24
3177.26	3	4742.67
3176	3	4743.09
3174.73	3	4743.51
3173.47	3	4743.94
3172.2	3	4744.36
3170.94	3	4744.79
3169.67	3	4745.21
3168.41	3	4745.64
3167.14	3	4746.06
3165.88	3	4746.49
3164.61	3	4746.91
3163.35	3	4747.34
3162.08	3	4747.76
3160.81	3	4748.19
3159.55	3	4748.61
3158.28	3	4749.04
3157.01	3	4749.46
3155.75	3	4749.89
3154.48	3	4750.32
3153.21	3	4750.74
3151.94	3	4751.17
3150.67	3	4751.6
3149.41	3	4752.02
3148.14	3	4752.45
3146.87	3	4752.88
3145.6	3	4753.3
3144.33	3	4753.73
3143.06	3	4754.16
3141.79	3	4754.59
3140.52	3	4755.02
3139.25	3	4755.44
3137.98	3	4755.87
3136.71	3	4756.3
3135.44	3	4756.73
3134.17	3	4757.16
3132.9	3	4757.59
3131.62	3	4758.02
3130.35	3	4758.45
3129.08	3	4758.88
3127.81	3	4759.31
3126.54	3	4759.74
3125.26	3	4760.17
3123.99	3	4760.6
3122.72	3	4761.03
3121.44	3	4761.46
3120.17	3	4761.89
3118.9	3	4762.32
3117.62	3	4762.76
3116.35	3	4763.19
3115.07	3	4763.62
3113.8	3	4764.05
3112.52	3	4764.49
3111.25	3	4764.92
3109.97	3	4765.35
3108.7	3	4765.79
3107.42	3	4766.22
3106.15	3	4766.66
3104.87	3	4767.1
3103.59	3	4767.53
3102.32	3	4767.97
3101.04	3	4768.4
3099.76	3	4768.84
3098.49	3	4769.28
3097.21	3	4769.72
3095.93	3	4770.15
3094.65	3	4770.59
3093.37	3	4771.03
3092.1	3	4771.47
3090.82	3	4771.91
3089.54	3	4772.35
3088.26	3	4772.8
3086.98	3	4773.24
3085.7	3	4773.68
3084.42	3	4774.13
3083.14	3	4774.57
3081.86	3	4775.02
3080.58	3	4775.47
3079.3	3	4775.91
3078.02	3	4776.36
3076.74	3	4776.81
3075.46	3	4777.27
3074.17	3	4777.72
3072.89	3	4778.18
3071.61	3	4778.64
3070.33	3	4779.1
3069.05	3	4779.56
3067.76	3	4780.02
3066.48	3	4780.49
3065.2	3	4780.97
3063.92	3	4781.44
3062.63	3	4781.92
3061.35	3	4782.41
3060.06	3	4782.9
3058.78	3	4783.4
3057.49	3	4783.9
3056.21	3	4784.41
3054.93	3	4784.93
3053.64	3	4785.46
3052.35	3	4786
3051.07	3	4786.56
3049.78	3	4787.12
3048.5	3	4787.7
3047.21	3	4788.31
3045.92	3	4788.92
3044.64	3	4789.56
3043.35	3	4790.23
3042.06	3	4790.92
3040.78	3	4791.63
3039.49	3	4792.39
3038.2	3	4793.17
3036.91	3	4794
3035.63	3	4794.87
3034.34	3	4795.79
3033.05	3	4796.77
3031.76	3	4797.8
3030.47	3	4798.9
3029.18	3	4800.07
3027.89	3	4801.31
3026.6	3	4802.65
3025.31	3	4804.08
3024.02	3	4805.6
3022.73	3	4807.24
3021.44	3	4809
3020.15	3	4810.89
3018.86	3	4812.93
3017.57	3	4815.11
3016.27	3	4817.48
3014.98	3	4820.01
3013.69	3	4822.73
3012.4	3	4825.66
3011.11	3	4828.81
3009.81	3	4832.22
3008.52	3	4835.85
3007.23	3	4839.76
3005.93	3	4843.99
3004.64	3	4848.49
3003.35	3	4853.31
3002.05	3	4858.51
3000.76	3	4864.03
2999.46	3	4869.98
2998.17	3	4876.28
2996.87	3	4883.05
2995.58	3	4890.21
2994.28	3	4897.89
2992.99	3	4905.98
2991.69	3	4914.63
2990.4	3	4923.73
2989.1	3	4933.44
2987.8	3	4943.69
2986.51	3	4954.44
2985.21	3	4965.84
2983.91	3	4977.85
2982.61	3	4990.46
2981.32	3	5003.59
2980.02	3	5017.44
2978.72	3	5031.92
2977.42	3	5047.05
2976.12	3	5062.81
2974.82	3	5079.21
2973.53	3	5096.11
2972.23	3	5113.77
2970.93	3	5132.04
2969.63	3	5150.92
2968.33	3	5170.38
2967.03	3	5190.42
2965.73	3	5211
2964.43	3	5232.1
2963.13	3	5253.69
2961.82	3	5275.9
2960.52	3	5298.37
2959.22	3	5321.21
2957.92	3	5344.39
2956.62	3	5367.85
2955.31	3	5391.71
2954.01	3	5415.58
2952.71	3	5439.57
2951.41	3	5463.63
2950.1	3	5487.85
2948.8	3	5511.83
2947.5	3	5535.67
2946.19	3	5559.48
2944.89	3	5582.82
2943.58	3	5606
2942.28	3	5628.57
2940.98	3	5650.64
2939.67	3	5672.29
2938.37	3	5693.13
2937.06	3	5713.4
2935.75	3	5732.86
2934.45	3	5751.3
2933.14	3	5768.94
2931.84	3	5785.44
2930.53	3	5800.98
2929.22	3	5815.37
2927.91	3	5828.57
2926.61	3	5840.42
2925.3	3	5851.06
2923.99	3	5860.35
2922.68	3	5868.25
2921.38	3	5874.69
2920.07	3	5879.73
2918.76	3	5883.3
2917.45	3	5885.39
2916.14	3	5885.98
2914.83	3	5885.09
2913.52	3	5882.71
2912.21	3	5878.86
2910.9	3	5873.55
2909.59	3	5866.81
2908.28	3	5858.68
2906.97	3	5849.18
2905.66	3	5838.38
2904.35	3	5826.29
2903.04	3	5813
2901.72	3	5798.43
2900.41	3	5782.87
2899.1	3	5766.28
2897.79	3	5748.72
2896.48	3	5730.27
2895.16	3	5710.84
2893.85	3	5690.81
2892.54	3	5670.11
2891.22	3	5648.64
2889.91	3	5626.81
2888.6	3	5604.54
2887.28	3	5581.72
2885.97	3	5558.78
2884.65	3	5535.44
2883.34	3	5512.14
2882.02	3	5488.56
2880.71	3	5465.16
2879.39	3	5441.63
2878.08	3	5418.4
2876.76	3	5395.17
2875.44	3	5372.17
2874.13	3	5349.63
2872.81	3	5327.26
2871.49	3	5305.27
2870.18	3	5283.88
2868.86	3	5262.79
2867.54	3	5242.2
2866.22	3	5222.15
2864.91	3	5202.81
2863.59	3	5183.9
2862.27	3	5165.6
2860.95	3	5147.93
2859.63	3	5130.89
2858.31	3	5114.5
2856.99	3	5098.76
2855.67	3	5083.68
2854.35	3	5069.27
2853.03	3	5055.5
2851.71	3	5042.39
2850.39	3	5029.92
2849.07	3	5018.09
2847.75	3	5006.89
2846.43	3	4996.3
2845.11	3	4986.3
2843.78	3	4976.81
2842.46	3	4967.97
2841.14	3	4959.68
2839.82	3	4951.91
2838.49	3	4944.6
2837.17	3	4937.83
2835.85	3	4931.54
2834.52	3	4925.65
2833.2	3	4920.23
2831.88	3	4915.22
2830.55	3	4910.56
2829.23	3	4906.31
2827.9	3	4902.37
2826.58	3	4898.79
2825.25	3	4895.49
2823.93	3	4892.51
2822.6	3	4889.77
2821.28	3	4887.32
2819.95	3	4885.08
2818.63	3	4883.08
2817.3	3	4881.27
2815.97	3	4879.65
2814.65	3	4878.23
2813.32	3	4876.95
2811.99	3	4875.83
2810.66	3	4874.85
2809.34	3	4874
2808.01	3	4873.27
2806.68	3	4872.64
2805.35	3	4872.11
2804.02	3	4871.68
2802.69	3	4871.32
2801.36	3	4871.04
2800.03	3	4870.83
2798.7	3	4870.68
2797.37	3	4870.59
2796.04	3	4870.55
2794.71	3	4870.55
2793.38	3	4870.59
2792.05	3	4870.68
2790.72	3	4870.79
2789.39	3	4870.94
2788.06	3	4871.11
2786.72	3	4871.31
2785.39	3	4871.52
2784.06	3	4871.76
2782.73	3	4872.01
2781.4	3	4872.28
2780.06	3	4872.57
2778.73	3	4872.86
2777.4	3	4873.17
2776.06	3	4873.48
2774.73	3	4873.81
2773.39	3	4874.14
2772.06	3	4874.48
2770.72	3	4874.82
2769.39	3	4875.17
2768.05	3	4875.53
2766.72	3	4875.89
2765.38	3	4876.25
2764.05	3	4876.62
2762.71	3	4876.98
2761.37	3	4877.36
2760.04	3	4877.73
2758.7	3	4878.11
2757.36	3	4878.48
2756.03	3	4878.86
2754.69	3	4879.25
2753.35	3	4879.63
2752.01	3	4880.01
2750.68	3	4880.4
2749.34	3	4880.78
2748	3	4881.17
2746.66	3	4881.56
2745.32	3	4881.95
2743.98	3	4882.34
2742.64	3	4882.73
2741.3	3	4883.12
2739.96	3	4883.51
2738.62	3	4883.9
2737.28	3	4884.3
2735.94	3	4884.69
2734.6	3	4885.08
2733.26	3	4885.48
2731.92	3	4885.87
2730.57	3	4886.27
2729.23	3	4886.67
2727.89	3	4887.06
2726.55	3	4887.46
2725.2	3	4887.86
2723.86	3	4888.25
2722.52	3	4888.65
2721.17	3	4889.05
2719.83	3	4889.45
2718.49	3	4889.85
2717.14	3	4890.25
2715.8	3	4890.65
2714.45	3	4891.05
2713.11	3	4891.45
2711.76	3	4891.85
2710.42	3	4892.25
2709.07	3	4892.65
2707.73	3	4893.05
2706.38	3	4893.45
2705.03	3	4893.86
2703.69	3	4894.26
2702.34	3	4894.66
2700.99	3	4895.06
3199.97	10	3698.42
3198.71	10	3698.29
3197.45	10	3698.16
3196.19	10	3698.03
3194.93	10	3697.9
3193.67	10	3697.78
3192.41	10	3697.65
3191.15	10	3697.52
3189.89	10	3697.39
3188.63	10	3697.26
3187.36	10	3697.14
3186.1	10	3697.01
3184.84	10	3696.88
3183.58	10	3696.75
3182.31	10	3696.63
3181.05	10	3696.5
3179.79	10	3696.37
3178.52	10	3696.24
3177.26	10	3696.12
3176	10	3695.99
3174.73	10	3695.86
3173.47	10	3695.74
3172.2	10	3695.61
3170.94	10	3695.48
3169.67	10	3695.36
3168.41	10	3695.23
3167.14	10	3695.1
3165.88	10	3694.98
3164.61	10	3694.85
3163.35	10	3694.72
3162.08	10	3694.6
3160.81	10	3694.47
3159.55	10	3694.34
3158.28	10	3694.22
3157.01	10	3694.09
3155.75	10	3693.97
3154.48	10	3693.84
3153.21	10	3693.72
3151.94	10	3693.59
3150.67	10	3693.47
3149.41	10	3693.34
3148.14	10	3693.22
3146.87	10	3693.09
3145.6	10	3692.97
3144.33	10	3692.84
3143.06	10	3692.72
3141.79	10	3692.59
3140.52	10	3692.47
3139.25	10	3692.34
3137.98	10	3692.22
3136.71	10	3692.09
3135.44	10	3691.97
3134.17	10	3691.85
3132.9	10	3691.72
3131.62	10	3691.6
3130.35	10	3691.48
3129.08	10	3691.35
3127.81	10	3691.23
3126.54	10	3691.11
3125.26	10	3690.98
3123.99	10	3690.86
3122.72	10	3690.74
3121.44	10	3690.62
3120.17	10	3690.49
3118.9	10	3690.37
3117.62	10	3690.25
3116.35	10	3690.13
3115.07	10	3690.01
3113.8	10	3689.89
3112.52	10	3689.77
3111.25	10	3689.65
3109.97	10	3689.53
3108.7	10	3689.41
3107.42	10	3689.29
3106.15	10	3689.17
3104.87	10	3689.05
3103.59	10	3688.93
3102.32	10	3688.81
3101.04	10	3688.69
3099.76	10	3688.57
3098.49	10	3688.45
3097.21	10	3688.34
3095.93	10	3688.22
3094.65	10	3688.1
3093.37	10	3687.99
3092.1	10	3687.87
3090.82	10	3687.76
3089.54	10	3687.64
3088.26	10	3687.53
3086.98	10	3687.41
3085.7	10	3687.3
3084.42	10	3687.19
3083.14	10	3687.08
3081.86	10	3686.97
3080.58	10	3686.86
3079.3	10	3686.75
3078.02	10	3686.64
3076.74	10	3686.53
3075.46	10	3686.43
3074.17	10	3686.33
3072.89	10	3686.23
3071.61	10	3686.13
3070.33	10	3686.03
3069.05	10	3685.94
3067.76	10	3685.85
3066.48	10	3685.76
3065.2	10	3685.67
3063.92	10	3685.59
3062.63	10	3685.52
3061.35	10	3685.45
3060.06	10	3685.38
3058.78	10	3685.33
3057.49	10	3685.28
3056.21	10	3685.23
3054.93	10	3685.2
3053.64	10	3685.18
3052.35	10	3685.17
3051.07	10	3685.17
3049.78	10	3685.19
3048.5	10	3685.22
3047.21	10	3685.27
3045.92	10	3685.34
3044.64	10	3685.44
3043.35	10	3685.55
3042.06	10	3685.7
3040.78	10	3685.88
3039.49	10	3686.09
3038.2	10	3686.34
3036.91	10	3686.63
3035.63	10	3686.96
3034.34	10	3687.34
3033.05	10	3687.79
3031.76	10	3688.29
3030.47	10	3688.85
3029.18	10	3689.49
3027.89	10	3690.21
3026.6	10	3691.02
3025.31	10	3691.92
3024.02	10	3692.92
3022.73	10	3694.03
3021.44	10	3695.26
3020.15	10	3696.62
3018.86	10	3698.13
3017.57	10	3699.78
3016.27	10	3701.61
3014.98	10	3703.61
3013.69	10	3705.79
3012.4	10	3708.18
3011.11	10	3710.77
3009.81	10	3713.63
3008.52	10	3716.7
3007.23	10	3720.04
3005.93	10	3723.68
3004.64	10	3727.59
3003.35	10	3731.81
3002.05	10	3736.39
3000.76	10	3741.28
2999.46	10	3746.58
2998.17	10	3752.22
2996.87	10	3758.31
2995.58	10	3764.76
2994.28	10	3771.71
2992.99	10	3779.06
2991.69	10	3786.93
2990.4	10	3795.24
2989.1	10	3804.11
2987.8	10	3813.51
2986.51	10	3823.37
2985.21	10	3833.86
2983.91	10	3844.91
2982.61	10	3856.54
2981.32	10	3868.65
2980.02	10	3881.45
2978.72	10	3894.86
2977.42	10	3908.86
2976.12	10	3923.48
2974.82	10	3938.7
2973.53	10	3954.39
2972.23	10	3970.81
2970.93	10	3987.81
2969.63	10	4005.39
2968.33	10	4023.54
2967.03	10	4042.23
2965.73	10	4061.46
2964.43	10	4081.19
2963.13	10	4101.4
2961.82	10	4122.21
2960.52	10	4143.29
2959.22	10	4164.75
2957.92	10	4186.56
2956.62	10	4208.66
2955.31	10	4231.18
2954.01	10	4253.74
2952.71	10	4276.46
2951.41	10	4299.28
2950.1	10	4322.31
2948.8	10	4345.15
2947.5	10	4367.92
2946.19	10	4390.72
2944.89	10	4413.14
2943.58	10	4435.47
2942.28	10	4457.28
2940.98	10	4478.68
2939.67	10	4499.77
2938.37	10	4520.16
2937.06	10	4540.09
2935.75	10	4559.32
2934.45	10	4577.67
2933.14	10	4595.33
2931.84	10	4611.99
2930.53	10	4627.82
2929.22	10	4642.65
2927.91	10	4656.42
2926.61	10	4668.97
2925.3	10	4680.45
2923.99	10	4690.72
2922.68	10	4699.73
2921.38	10	4707.39
2920.07	10	4713.8
2918.76	10	4718.85
2917.45	10	4722.53
2916.14	10	4724.81
2914.83	10	4725.7
2913.52	10	4725.19
2912.21	10	4723.28
2910.9	10	4719.97
2909.59	10	4715.28
2908.28	10	4709.23
2906.97	10	4701.84
2905.66	10	4693.14
2904.35	10	4683.16
2903.04	10	4671.96
2901.72	10	4659.46
2900.41	10	4645.92
2899.1	10	4631.28
2897.79	10	4615.61
2896.48	10	4598.97
2895.16	10	4581.27
2893.85	10	4562.85
2892.54	10	4543.65
2891.22	10	4523.59
2889.91	10	4503.02
2888.6	10	4481.87
2887.28	10	4460.05
2885.97	10	4437.95
2884.65	10	4415.31
2883.34	10	4392.55
2882.02	10	4369.37
2880.71	10	4346.21
2879.39	10	4322.76
2878.08	10	4299.46
2876.76	10	4276.01
2875.44	10	4252.64
2874.13	10	4229.59
2872.81	10	4206.56
2871.49	10	4183.77
2870.18	10	4161.46
2868.86	10	4139.31
2867.54	10	4117.54
2866.22	10	4096.2
2864.91	10	4075.47
2863.59	10	4055.07
2862.27	10	4035.18
2860.95	10	4015.83
2859.63	10	3997.05
2858.31	10	3978.85
2856.99	10	3961.24
2855.67	10	3944.24
2854.35	10	3927.85
2853.03	10	3912.09
2851.71	10	3896.94
2850.39	10	3882.43
2849.07	10	3868.53
2847.75	10	3855.26
2846.43	10	3842.59
2845.11	10	3830.53
2843.78	10	3818.98
2842.46	10	3808.11
2841.14	10	3797.8
2839.82	10	3788.04
2838.49	10	3778.75
2837.17	10	3770.06
2835.85	10	3761.88
2834.52	10	3754.12
2833.2	10	3746.9
2831.88	10	3740.12
2830.55	10	3733.74
2829.23	10	3727.81
2827.9	10	3722.23
2826.58	10	3717.07
2825.25	10	3712.24
2823.93	10	3707.77
2822.6	10	3703.59
2821.28	10	3699.75
2819.95	10	3696.16
2818.63	10	3692.87
2817.3	10	3689.8
2815.97	10	3686.97
2814.65	10	3684.38
2813.32	10	3681.97
2811.99	10	3679.76
2810.66	10	3677.72
2809.34	10	3675.87
2808.01	10	3674.15
2806.68	10	3672.57
2805.35	10	3671.13
2804.02	10	3669.8
2802.69	10	3668.59
2801.36	10	3667.47
2800.03	10	3666.45
2798.7	10	3665.51
2797.37	10	3664.66
2796.04	10	3663.87
2794.71	10	3663.14
2793.38	10	3662.48
2792.05	10	3661.87
2790.72	10	3661.3
2789.39	10	3660.78
2788.06	10	3660.3
2786.72	10	3659.86
2785.39	10	3659.44
2784.06	10	3659.06
2782.73	10	3658.7
2781.4	10	3658.36
2780.06	10	3658.05
2778.73	10	3657.75
2777.4	10	3657.47
2776.06	10	3657.21
2774.73	10	3656.96
2773.39	10	3656.72
2772.06	10	3656.49
2770.72	10	3656.26
2769.39	10	3656.05
2768.05	10	3655.85
2766.72	10	3655.65
2765.38	10	3655.46
2764.05	10	3655.27
2762.71	10	3655.09
2761.37	10	3654.91
2760.04	10	3654.74
2758.7	10	3654.56
2757.36	10	3654.39
2756.03	10	3654.23
2754.69	10	3654.06
2753.35	10	3653.9
2752.01	10	3653.74
2750.68	10	3653.58
2749.34	10	3653.42
2748	10	3653.26
2746.66	10	3653.11
2745.32	10	3652.95
2743.98	10	3652.8
2742.64	10	3652.65
2741.3	10	3652.5
2739.96	10	3652.35
2738.62	10	3652.2
2737.28	10	3652.05
2735.94	10	3651.9
2734.6	10	3651.75
2733.26	10	3651.6
2731.92	10	3651.45
2730.57	10	3651.3
2729.23	10	3651.16
2727.89	10	3651.01
2726.55	10	3650.86
2725.2	10	3650.72
2723.86	10	3650.57
2722.52	10	3650.42
2721.17	10	3650.28
2719.83	10	3650.13
2718.49	10	3649.99
2717.14	10	3649.84
2715.8	10	3649.7
2714.45	10	3649.55
2713.11	10	3649.41
2711.76	10	3649.27
2710.42	10	3649.12
2709.07	10	3648.98
2707.73	10	3648.84
2706.38	10	3648.7
2705.03	10	3648.55
2703.69	10	3648.41
2702.34	10	3648.27
2700.99	10	3648.12
3199.97	15	2795.6
3198.71	15	2795.18
3197.45	15	2794.77
3196.19	15	2794.35
3194.93	15	2793.94
3193.67	15	2793.52
3192.41	15	2793.11
3191.15	15	2792.69
3189.89	15	2792.28
3188.63	15	2791.86
3187.36	15	2791.45
3186.1	15	2791.04
3184.84	15	2790.63
3183.58	15	2790.22
3182.31	15	2789.8
3181.05	15	2789.39
3179.79	15	2788.98
3178.52	15	2788.57
3177.26	15	2788.16
3176	15	2787.76
3174.73	15	2787.35
3173.47	15	2786.94
3172.2	15	2786.54
3170.94	15	2786.13
3169.67	15	2785.72
3168.41	15	2785.32
3167.14	15	2784.92
3165.88	15	2784.51
3164.61	15	2784.11
3163.35	15	2783.71
3162.08	15	2783.31
3160.81	15	2782.91
3159.55	15	2782.51
3158.28	15	2782.11
3157.01	15	2781.71
3155.75	15	2781.31
3154.48	15	2780.91
3153.21	15	2780.52
3151.94	15	2780.12
3150.67	15	2779.73
3149.41	15	2779.34
3148.14	15	2778.94
3146.87	15	2778.55
3145.6	15	2778.16
3144.33	15	2777.77
3143.06	15	2777.38
3141.79	15	2777
3140.52	15	2776.61
3139.25	15	2776.22
3137.98	15	2775.84
3136.71	15	2775.46
3135.44	15	2775.07
3134.17	15	2774.69
3132.9	15	2774.31
3131.62	15	2773.93
3130.35	15	2773.56
3129.08	15	2773.18
3127.81	15	2772.8
3126.54	15	2772.43
3125.26	15	2772.06
3123.99	15	2771.69
3122.72	15	2771.32
3121.44	15	2770.95
3120.17	15	2770.58
3118.9	15	2770.22
3117.62	15	2769.85
3116.35	15	2769.49
3115.07	15	2769.13
3113.8	15	2768.77
3112.52	15	2768.42
3111.25	15	2768.06
3109.97	15	2767.71
3108.7	15	2767.36
3107.42	15	2767.01
3106.15	15	2766.66
3104.87	15	2766.31
3103.59	15	2765.97
3102.32	15	2765.63
3101.04	15	2765.29
3099.76	15	2764.95
3098.49	15	2764.62
3097.21	15	2764.28
3095.93	15	2763.95
3094.65	15	2763.63
3093.37	15	2763.3
3092.1	15	2762.98
3090.82	15	2762.66
3089.54	15	2762.35
3088.26	15	2762.04
3086.98	15	2761.73
3085.7	15	2761.43
3084.42	15	2761.13
3083.14	15	2760.83
3081.86	15	2760.54
3080.58	15	2760.25
3079.3	15	2759.97
3078.02	15	2759.69
3076.74	15	2759.42
3075.46	15	2759.15
3074.17	15	2758.89
3072.89	15	2758.64
3071.61	15	2758.39
3070.33	15	2758.15
3069.05	15	2757.92
3067.76	15	2757.7
3066.48	15	2757.49
3065.2	15	2757.29
3063.92	15	2757.1
3062.63	15	2756.93
3061.35	15	2756.76
3060.06	15	2756.62
3058.78	15	2756.49
3057.49	15	2756.38
3056.21	15	2756.28
3054.93	15	2756.21
3053.64	15	2756.16
3052.35	15	2756.14
3051.07	15	2756.15
3049.78	15	2756.19
3048.5	15	2756.26
3047.21	15	2756.36
3045.92	15	2756.51
3044.64	15	2756.7
3043.35	15	2756.94
3042.06	15	2757.24
3040.78	15	2757.58
3039.49	15	2757.99
3038.2	15	2758.47
3036.91	15	2759.02
3035.63	15	2759.64
3034.34	15	2760.36
3033.05	15	2761.17
3031.76	15	2762.09
3030.47	15	2763.11
3029.18	15	2764.25
3027.89	15	2765.51
3026.6	15	2766.92
3025.31	15	2768.47
3024.02	15	2770.18
3022.73	15	2772.06
3021.44	15	2774.12
3020.15	15	2776.37
3018.86	15	2778.83
3017.57	15	2781.51
3016.27	15	2784.46
3014.98	15	2787.62
3013.69	15	2791.05
3012.4	15	2794.77
3011.11	15	2798.77
3009.81	15	2803.13
3008.52	15	2807.77
3007.23	15	2812.77
3005.93	15	2818.17
3004.64	15	2823.9
3003.35	15	2830.03
3002.05	15	2836.63
3000.76	15	2843.6
2999.46	15	2851.08
2998.17	15	2858.96
2996.87	15	2867.39
2995.58	15	2876.24
2994.28	15	2885.68
2992.99	15	2895.56
2991.69	15	2906.06
2990.4	15	2917.02
2989.1	15	2928.63
2987.8	15	2940.8
2986.51	15	2953.45
2985.21	15	2966.78
2983.91	15	2980.69
2982.61	15	2995.19
2981.32	15	3010.15
2980.02	15	3025.81
2978.72	15	3042.05
2977.42	15	3058.86
2976.12	15	3076.23
2974.82	15	3094.14
2973.53	15	3112.43
2972.23	15	3131.38
2970.93	15	3150.81
2969.63	15	3170.71
2968.33	15	3191.04
2967.03	15	3211.78
2965.73	15	3232.88
2964.43	15	3254.32
2963.13	15	3276.05
2961.82	15	3298.2
2960.52	15	3320.38
2959.22	15	3342.72
2957.92	15	3365.15
2956.62	15	3387.63
2955.31	15	3410.27
2954.01	15	3432.67
2952.71	15	3454.93
2951.41	15	3476.99
2950.1	15	3498.95
2948.8	15	3520.4
2947.5	15	3541.45
2946.19	15	3562.19
2944.89	15	3582.21
2943.58	15	3601.77
2942.28	15	3620.48
2940.98	15	3638.42
2939.67	15	3655.65
2938.37	15	3671.84
2937.06	15	3687.16
2935.75	15	3701.42
2934.45	15	3714.45
2933.14	15	3726.39
2931.84	15	3737.01
2930.53	15	3746.41
2929.22	15	3754.45
2927.91	15	3761.1
2926.61	15	3766.28
2925.3	15	3770.04
2923.99	15	3772.31
2922.68	15	3773.09
2921.38	15	3772.36
2920.07	15	3770.14
2918.76	15	3766.42
2917.45	15	3761.22
2916.14	15	3754.57
2914.83	15	3746.49
2913.52	15	3737.04
2912.21	15	3726.25
2910.9	15	3714.17
2909.59	15	3700.86
2908.28	15	3686.39
2906.97	15	3670.81
2905.66	15	3654.19
2904.35	15	3636.61
2903.04	15	3618.13
2901.72	15	3598.68
2900.41	15	3578.63
2899.1	15	3557.91
2897.79	15	3536.58
2896.48	15	3514.73
2895.16	15	3492.26
2893.85	15	3469.58
2892.54	15	3446.59
2891.22	15	3423.19
2889.91	15	3399.79
2888.6	15	3376.28
2887.28	15	3352.55
2885.97	15	3329.01
2884.65	15	3305.38
2883.34	15	3282.05
2882.02	15	3258.72
2880.71	15	3235.81
2879.39	15	3213
2878.08	15	3190.68
2876.76	15	3168.55
2875.44	15	3146.84
2874.13	15	3125.7
2872.81	15	3104.88
2871.49	15	3084.55
2870.18	15	3064.89
2868.86	15	3045.61
2867.54	15	3026.89
2866.22	15	3008.74
2864.91	15	2991.31
2863.59	15	2974.33
2862.27	15	2957.95
2860.95	15	2942.18
2859.63	15	2927.01
2858.31	15	2912.44
2856.99	15	2898.48
2855.67	15	2885.1
2854.35	15	2872.32
2853.03	15	2860.12
2851.71	15	2848.48
2850.39	15	2837.41
2849.07	15	2826.88
2847.75	15	2816.87
2846.43	15	2807.39
2845.11	15	2798.4
2843.78	15	2789.83
2842.46	15	2781.8
2841.14	15	2774.21
2839.82	15	2767.05
2838.49	15	2760.26
2837.17	15	2753.92
2835.85	15	2747.95
2834.52	15	2742.3
2833.2	15	2737.03
2831.88	15	2732.08
2830.55	15	2727.41
2829.23	15	2723.06
2827.9	15	2718.96
2826.58	15	2715.14
2825.25	15	2711.54
2823.93	15	2708.19
2822.6	15	2705.03
2821.28	15	2702.1
2819.95	15	2699.33
2818.63	15	2696.75
2817.3	15	2694.31
2815.97	15	2692.03
2814.65	15	2689.9
2813.32	15	2687.88
2811.99	15	2685.99
2810.66	15	2684.2
2809.34	15	2682.53
2808.01	15	2680.94
2806.68	15	2679.44
2805.35	15	2678.02
2804.02	15	2676.67
2802.69	15	2675.39
2801.36	15	2674.17
2800.03	15	2673.01
2798.7	15	2671.89
2797.37	15	2670.83
2796.04	15	2669.81
2794.71	15	2668.82
2793.38	15	2667.88
2792.05	15	2666.96
2790.72	15	2666.08
2789.39	15	2665.22
2788.06	15	2664.39
2786.72	15	2663.57
2785.39	15	2662.78
2784.06	15	2662.01
2782.73	15	2661.26
2781.4	15	2660.52
2780.06	15	2659.79
2778.73	15	2659.08
2777.4	15	2658.38
2776.06	15	2657.69
2774.73	15	2657.01
2773.39	15	2656.34
2772.06	15	2655.68
2770.72	15	2655.03
2769.39	15	2654.38
2768.05	15	2653.74
2766.72	15	2653.11
2765.38	15	2652.49
2764.05	15	2651.87
2762.71	15	2651.25
2761.37	15	2650.64
2760.04	15	2650.03
2758.7	15	2649.43
2757.36	15	2648.84
2756.03	15	2648.24
2754.69	15	2647.65
2753.35	15	2647.07
2752.01	15	2646.48
2750.68	15	2645.9
2749.34	15	2645.33
2748	15	2644.75
2746.66	15	2644.18
2745.32	15	2643.61
2743.98	15	2643.05
2742.64	15	2642.49
2741.3	15	2641.93
2739.96	15	2641.37
2738.62	15	2640.81
2737.28	15	2640.26
2735.94	15	2639.71
2734.6	15	2639.16
2733.26	15	2638.61
2731.92	15	2638.07
2730.57	15	2637.52
2729.23	15	2636.98
2727.89	15	2636.44
2726.55	15	2635.9
2725.2	15	2635.37
2723.86	15	2634.83
2722.52	15	2634.3
2721.17	15	2633.77
2719.83	15	2633.24
2718.49	15	2632.71
2717.14	15	2632.18
2715.8	15	2631.66
2714.45	15	2631.14
2713.11	15	2630.61
2711.76	15	2630.09
2710.42	15	2629.57
2709.07	15	2629.05
2707.73	15	2628.54
2706.38	15	2628.02
2705.03	15	2627.51
2703.69	15	2626.99
2702.34	15	2626.48
2700.99	15	2625.97
3199.97	24	2057.39
3198.71	24	2057.52
3197.45	24	2057.64
3196.19	24	2057.77
3194.93	24	2057.9
3193.67	24	2058.03
3192.41	24	2058.16
3191.15	24	2058.28
3189.89	24	2058.41
3188.63	24	2058.54
3187.36	24	2058.67
3186.1	24	2058.8
3184.84	24	2058.93
3183.58	24	2059.05
3182.31	24	2059.18
3181.05	24	2059.31
3179.79	24	2059.44
3178.52	24	2059.57
3177.26	24	2059.69
3176	24	2059.82
3174.73	24	2059.95
3173.47	24	2060.08
3172.2	24	2060.2
3170.94	24	2060.33
3169.67	24	2060.46
3168.41	24	2060.59
3167.14	24	2060.72
3165.88	24	2060.84
3164.61	24	2060.97
3163.35	24	2061.1
3162.08	24	2061.23
3160.81	24	2061.36
3159.55	24	2061.49
3158.28	24	2061.61
3157.01	24	2061.74
3155.75	24	2061.87
3154.48	24	2062
3153.21	24	2062.13
3151.94	24	2062.25
3150.67	24	2062.38
3149.41	24	2062.51
3148.14	24	2062.64
3146.87	24	2062.77
3145.6	24	2062.89
3144.33	24	2063.02
3143.06	24	2063.15
3141.79	24	2063.28
3140.52	24	2063.41
3139.25	24	2063.53
3137.98	24	2063.66
3136.71	24	2063.79
3135.44	24	2063.92
3134.17	24	2064.05
3132.9	24	2064.18
3131.62	24	2064.3
3130.35	24	2064.43
3129.08	24	2064.56
3127.81	24	2064.69
3126.54	24	2064.82
3125.26	24	2064.94
3123.99	24	2065.07
3122.72	24	2065.2
3121.44	24	2065.33
3120.17	24	2065.46
3118.9	24	2065.58
3117.62	24	2065.71
3116.35	24	2065.84
3115.07	24	2065.97
3113.8	24	2066.1
3112.52	24	2066.22
3111.25	24	2066.35
3109.97	24	2066.48
3108.7	24	2066.61
3107.42	24	2066.74
3106.15	24	2066.86
3104.87	24	2066.99
3103.59	24	2067.12
3102.32	24	2067.25
3101.04	24	2067.38
3099.76	24	2067.51
3098.49	24	2067.64
3097.21	24	2067.76
3095.93	24	2067.89
3094.65	24	2068.02
3093.37	24	2068.15
3092.1	24	2068.28
3090.82	24	2068.41
3089.54	24	2068.54
3088.26	24	2068.67
3086.98	24	2068.8
3085.7	24	2068.93
3084.42	24	2069.06
3083.14	24	2069.19
3081.86	24	2069.32
3080.58	24	2069.46
3079.3	24	2069.59
3078.02	24	2069.72
3076.74	24	2069.86
3075.46	24	2070
3074.17	24	2070.14
3072.89	24	2070.28
3071.61	24	2070.42
3070.33	24	2070.56
3069.05	24	2070.71
3067.76	24	2070.86
3066.48	24	2071.01
3065.2	24	2071.17
3063.92	24	2071.33
3062.63	24	2071.49
3061.35	24	2071.67
3060.06	24	2071.84
3058.78	24	2072.03
3057.49	24	2072.22
3056.21	24	2072.42
3054.93	24	2072.64
3053.64	24	2072.86
3052.35	24	2073.1
3051.07	24	2073.35
3049.78	24	2073.62
3048.5	24	2073.91
3047.21	24	2074.21
3045.92	24	2074.54
3044.64	24	2074.9
3043.35	24	2075.28
3042.06	24	2075.7
3040.78	24	2076.15
3039.49	24	2076.64
3038.2	24	2077.17
3036.91	24	2077.75
3035.63	24	2078.38
3034.34	24	2079.07
3033.05	24	2079.82
3031.76	24	2080.64
3030.47	24	2081.54
3029.18	24	2082.51
3027.89	24	2083.58
3026.6	24	2084.74
3025.31	24	2086.01
3024.02	24	2087.39
3022.73	24	2088.89
3021.44	24	2090.52
3020.15	24	2092.3
3018.86	24	2094.24
3017.57	24	2096.33
3016.27	24	2098.62
3014.98	24	2101.09
3013.69	24	2103.75
3012.4	24	2106.63
3011.11	24	2109.74
3009.81	24	2113.11
3008.52	24	2116.72
3007.23	24	2120.6
3005.93	24	2124.79
3004.64	24	2129.26
3003.35	24	2134.04
3002.05	24	2139.18
3000.76	24	2144.64
2999.46	24	2150.49
2998.17	24	2156.68
2996.87	24	2163.3
2995.58	24	2170.27
2994.28	24	2177.72
2992.99	24	2185.53
2991.69	24	2193.84
2990.4	24	2202.53
2989.1	24	2211.75
2987.8	24	2221.43
2986.51	24	2231.51
2985.21	24	2242.14
2983.91	24	2253.25
2982.61	24	2264.84
2981.32	24	2276.82
2980.02	24	2289.35
2978.72	24	2302.37
2977.42	24	2315.84
2976.12	24	2329.77
2974.82	24	2344.13
2973.53	24	2358.81
2972.23	24	2374
2970.93	24	2389.57
2969.63	24	2405.5
2968.33	24	2421.77
2967.03	24	2438.34
2965.73	24	2455.19
2964.43	24	2472.27
2963.13	24	2489.55
2961.82	24	2507.12
2960.52	24	2524.68
2959.22	24	2542.31
2957.92	24	2559.97
2956.62	24	2577.6
2955.31	24	2595.3
2954.01	24	2612.73
2952.71	24	2629.99
2951.41	24	2647.01
2950.1	24	2663.88
2948.8	24	2680.27
2947.5	24	2696.26
2946.19	24	2711.92
2944.89	24	2726.94
2943.58	24	2741.52
2942.28	24	2755.36
2940.98	24	2768.54
2939.67	24	2781.09
2938.37	24	2792.78
2937.06	24	2803.74
2935.75	24	2813.84
2934.45	24	2822.96
2933.14	24	2831.22
2931.84	24	2838.45
2930.53	24	2844.73
2929.22	24	2849.98
2927.91	24	2854.18
2926.61	24	2857.29
2925.3	24	2859.34
2923.99	24	2860.31
2922.68	24	2860.18
2921.38	24	2858.98
2920.07	24	2856.68
2918.76	24	2853.31
2917.45	24	2848.87
2916.14	24	2843.39
2914.83	24	2836.89
2913.52	24	2829.4
2912.21	24	2820.95
2910.9	24	2811.58
2909.59	24	2801.32
2908.28	24	2790.21
2906.97	24	2778.3
2905.66	24	2765.65
2904.35	24	2752.28
2903.04	24	2738.27
2901.72	24	2723.54
2900.41	24	2708.38
2899.1	24	2692.74
2897.79	24	2676.66
2896.48	24	2660.21
2895.16	24	2643.3
2893.85	24	2626.27
2892.54	24	2609.03
2891.22	24	2591.51
2889.91	24	2574.02
2888.6	24	2556.49
2887.28	24	2538.83
2885.97	24	2521.35
2884.65	24	2503.85
2883.34	24	2486.63
2882.02	24	2469.47
2880.71	24	2452.66
2879.39	24	2435.99
2878.08	24	2419.76
2876.76	24	2403.72
2875.44	24	2388.05
2874.13	24	2372.88
2872.81	24	2358.01
2871.49	24	2343.57
2870.18	24	2329.68
2868.86	24	2316.15
2867.54	24	2303.09
2866.22	24	2290.51
2864.91	24	2278.52
2863.59	24	2266.92
2862.27	24	2255.82
2860.95	24	2245.22
2859.63	24	2235.1
2858.31	24	2225.48
2856.99	24	2216.34
2855.67	24	2207.67
2854.35	24	2199.46
2853.03	24	2191.72
2851.71	24	2184.41
2850.39	24	2177.53
2849.07	24	2171.08
2847.75	24	2165.02
2846.43	24	2159.36
2845.11	24	2154.07
2843.78	24	2149.1
2842.46	24	2144.51
2841.14	24	2140.25
2839.82	24	2136.3
2838.49	24	2132.61
2837.17	24	2129.24
2835.85	24	2126.14
2834.52	24	2123.25
2833.2	24	2120.63
2831.88	24	2118.23
2830.55	24	2116.02
2829.23	24	2114.02
2827.9	24	2112.18
2826.58	24	2110.53
2825.25	24	2109.03
2823.93	24	2107.68
2822.6	24	2106.45
2821.28	24	2105.36
2819.95	24	2104.38
2818.63	24	2103.5
2817.3	24	2102.72
2815.97	24	2102.03
2814.65	24	2101.43
2813.32	24	2100.89
2811.99	24	2100.42
2810.66	24	2100.02
2809.34	24	2099.67
2808.01	24	2099.37
2806.68	24	2099.12
2805.35	24	2098.91
2804.02	24	2098.74
2802.69	24	2098.6
2801.36	24	2098.49
2800.03	24	2098.41
2798.7	24	2098.36
2797.37	24	2098.32
2796.04	24	2098.31
2794.71	24	2098.31
2793.38	24	2098.32
2792.05	24	2098.36
2790.72	24	2098.4
2789.39	24	2098.45
2788.06	24	2098.52
2786.72	24	2098.59
2785.39	24	2098.67
2784.06	24	2098.76
2782.73	24	2098.85
2781.4	24	2098.94
2780.06	24	2099.04
2778.73	24	2099.15
2777.4	24	2099.26
2776.06	24	2099.36
2774.73	24	2099.48
2773.39	24	2099.59
2772.06	24	2099.71
2770.72	24	2099.83
2769.39	24	2099.95
2768.05	24	2100.07
2766.72	24	2100.19
2765.38	24	2100.32
2764.05	24	2100.44
2762.71	24	2100.56
2761.37	24	2100.69
2760.04	24	2100.82
2758.7	24	2100.94
2757.36	24	2101.07
2756.03	24	2101.19
2754.69	24	2101.32
2753.35	24	2101.45
2752.01	24	2101.57
2750.68	24	2101.7
2749.34	24	2101.83
2748	24	2101.96
2746.66	24	2102.08
2745.32	24	2102.21
2743.98	24	2102.34
2742.64	24	2102.47
2741.3	24	2102.6
2739.96	24	2102.72
2738.62	24	2102.85
2737.28	24	2102.98
2735.94	24	2103.11
2734.6	24	2103.24
2733.26	24	2103.36
2731.92	24	2103.49
2730.57	24	2103.62
2729.23	24	2103.75
2727.89	24	2103.88
2726.55	24	2104
2725.2	24	2104.13
2723.86	24	2104.26
2722.52	24	2104.39
2721.17	24	2104.52
2719.83	24	2104.64
2718.49	24	2104.77
2717.14	24	2104.9
2715.8	24	2105.03
2714.45	24	2105.16
2713.11	24	2105.28
2711.76	24	2105.41
2710.42	24	2105.54
2709.07	24	2105.67
2707.73	24	2105.8
2706.38	24	2105.93
2705.03	24	2106.05
2703.69	24	2106.18
2702.34	24	2106.31
2700.99	24	2106.44
3199.97	30	1560.13
3198.71	30	1559.88
3197.45	30	1559.64
3196.19	30	1559.4
3194.93	30	1559.15
3193.67	30	1558.91
3192.41	30	1558.67
3191.15	30	1558.43
3189.89	30	1558.19
3188.63	30	1557.94
3187.36	30	1557.7
3186.1	30	1557.46
3184.84	30	1557.22
3183.58	30	1556.98
3182.31	30	1556.74
3181.05	30	1556.5
3179.79	30	1556.27
3178.52	30	1556.03
3177.26	30	1555.79
3176	30	1555.55
3174.73	30	1555.31
3173.47	30	1555.08
3172.2	30	1554.84
3170.94	30	1554.6
3169.67	30	1554.37
3168.41	30	1554.13
3167.14	30	1553.9
3165.88	30	1553.66
3164.61	30	1553.43
3163.35	30	1553.2
3162.08	30	1552.96
3160.81	30	1552.73
3159.55	30	1552.5
3158.28	30	1552.27
3157.01	30	1552.04
3155.75	30	1551.81
3154.48	30	1551.58
3153.21	30	1551.35
3151.94	30	1551.12
3150.67	30	1550.89
3149.41	30	1550.66
3148.14	30	1550.44
3146.87	30	1550.21
3145.6	30	1549.98
3144.33	30	1549.76
3143.06	30	1549.54
3141.79	30	1549.31
3140.52	30	1549.09
3139.25	30	1548.87
3137.98	30	1548.65
3136.71	30	1548.42
3135.44	30	1548.2
3134.17	30	1547.99
3132.9	30	1547.77
3131.62	30	1547.55
3130.35	30	1547.33
3129.08	30	1547.12
3127.81	30	1546.9
3126.54	30	1546.69
3125.26	30	1546.47
3123.99	30	1546.26
3122.72	30	1546.05
3121.44	30	1545.84
3120.17	30	1545.63
3118.9	30	1545.42
3117.62	30	1545.22
3116.35	30	1545.01
3115.07	30	1544.81
3113.8	30	1544.6
3112.52	30	1544.4
3111.25	30	1544.2
3109.97	30	1544
3108.7	30	1543.8
3107.42	30	1543.6
3106.15	30	1543.4
3104.87	30	1543.21
3103.59	30	1543.02
3102.32	30	1542.83
3101.04	30	1542.63
[truncated: 1,457 more rows]
