# Supplementary material for: Approaching intrinsic dynamics of MXenes hybrid hydrogel for 3D printed multimodal intelligent devices with ultrahigh superelasticity and temperature sensitivity
Source: Nat Commun. 2022 Jun 14;13:3420. doi: 10.1038/s41467-022-31051-7 (PMC9197829; doi:10.1038/s41467-022-31051-7)
Supplement: Supplementary file 6 — Source Data [file 41467_2022_31051_MOESM6_ESM.zip › Manuscript/Fig. 5/Fig. 5e.xlsx]

## Sheet: Sheet1
voltage / V	Temperature / ℃	Time / s
50	40.1	448
60	43.3	214
70	45.8	158
80	50.1	131
90	52.4	101
