# Supplementary material for: Approaching intrinsic dynamics of MXenes hybrid hydrogel for 3D printed multimodal intelligent devices with ultrahigh superelasticity and temperature sensitivity
Source: Nat Commun. 2022 Jun 14;13:3420. doi: 10.1038/s41467-022-31051-7 (PMC9197829; doi:10.1038/s41467-022-31051-7)
Supplement: Supplementary file 6 — Source Data [file 41467_2022_31051_MOESM6_ESM.zip › Manuscript/Fig. 5/Fig. 5f.xlsx]

## Sheet: Sheet1
Smu1_Time(1)(1)		Smu1_R(1)(1)
0	50	0.8941
0.27033	50	0.97675
0.54063	50	0.99013
0.81095	50	0.99401
1.08125	50	0.99591
1.35157	50	0.99723
1.62189	50	0.99806
1.8922	50	0.99857
2.1625	50	0.9993
2.43282	50	0.99973
2.70312	50	1.00004
2.97343	50	1.00005
3.24374	50	1.00002
3.51405	50	1.00034
3.78436	50	1.00054
4.05466	50	0.99995
4.32499	50	1.00034
4.5953	50	1.00109
4.8656	50	1.00004
5.13592	50	1.00125
5.40622	50	1.0018
5.67653	50	1.00137
5.94684	50	1.00132
6.21714	50	1.00086
6.48745	50	1.00054
6.75776	50	1.00066
7.02807	50	1.00114
7.29839	50	1.0008
7.56869	50	1.00043
7.83902	50	1.00068
8.10932	50	1.00037
8.37962	50	1.0005
8.64994	50	0.99998
8.92025	50	1
9.19057	50	1
9.46087	50	1.0007
9.73117	50	1.00037
10.0015	50	1.00064
10.2718	50	1.00077
10.5421	50	1.00075
10.8124	50	1.0008
11.0827	50	1.00052
11.353	50	1.0007
11.6233	50	1.00012
11.8936	50	1.0003
12.1639	50	1.00027
12.4343	50	1.00005
12.7046	50	1.00023
12.9748	50	0.99989
13.2452	50	0.99971
13.5155	50	0.9995
13.7858	50	0.99946
14.0561	50	0.99925
14.3264	50	0.99914
14.5967	50	0.99946
14.867	50	0.99913
15.1373	50	0.99877
15.4076	50	0.99848
15.6779	50	0.99822
15.9483	50	0.99813
16.2186	50	0.99811
16.4889	50	0.998
16.7592	50	0.99752
17.0295	50	0.99732
17.2998	50	0.99772
17.5701	50	0.99684
17.8405	50	0.99756
18.1108	50	0.99656
18.3811	50	0.9965
18.6514	50	0.99657
18.9217	50	0.99643
19.192	50	0.99704
19.4623	50	0.9965
19.7326	50	0.99566
20.003	50	0.99677
20.2733	50	0.9964
20.5436	50	0.99566
20.8139	50	0.99586
21.0842	50	0.99584
21.3545	50	0.99499
21.6248	50	0.9952
21.8951	50	0.99474
22.1654	50	0.99418
22.4357	50	0.99415
22.7061	50	0.99065
22.9764	50	0.99167
23.2467	50	0.9931
23.517	50	0.99228
23.7873	50	0.9919
24.0576	50	0.99178
24.3279	50	0.99106
24.5982	50	0.99047
24.8685	50	0.99001
25.1388	50	0.98937
25.4091	50	0.98919
25.6794	50	0.9889
25.9497	50	0.98853
26.2201	50	0.98776
26.4903	50	0.98689
26.7607	50	0.98644
27.031	50	0.98744
27.3013	50	0.98337
27.5716	50	0.98302
27.8419	50	0.98284
28.1122	50	0.98248
28.3825	50	0.98225
28.6529	50	0.982
28.9232	50	0.98046
29.1935	50	0.98096
29.4638	50	0.98079
29.7341	50	0.97977
30.0044	50	0.97716
30.2747	50	0.97677
30.545	50	0.97559
30.8153	50	0.97483
31.0856	50	0.97418
31.356	50	0.97393
31.6263	50	0.97347
31.8966	50	0.97247
32.1669	50	0.97138
32.4372	50	0.97024
32.7075	50	0.96946
32.9778	50	0.9689
33.2481	50	0.96814
33.5184	50	0.96753
33.7887	50	0.96662
34.059	50	0.96567
34.3293	50	0.96448
34.5996	50	0.96441
34.87	50	0.96275
35.1403	50	0.96287
35.4106	50	0.96239
35.6809	50	0.96186
35.9512	50	0.96111
36.2215	50	0.96011
36.4918	50	0.95923
36.7621	50	0.95827
37.0324	50	0.95802
37.3027	50	0.9575
37.573	50	0.95688
37.8434	50	0.95572
38.1137	50	0.9549
38.384	50	0.95431
38.6543	50	0.95354
38.9246	50	0.95287
39.1949	50	0.95088
39.4652	50	0.95101
39.7355	50	0.95076
40.0058	50	0.95051
40.2761	50	0.95058
40.5465	50	0.94894
40.8167	50	0.94742
41.0871	50	0.9466
41.3574	50	0.94573
41.6277	50	0.9446
41.898	50	0.9438
42.1683	50	0.94237
42.4386	50	0.94148
42.7089	50	0.94129
42.9792	50	0.94023
43.2495	50	0.93925
43.5198	50	0.93866
43.7901	50	0.93781
44.0605	50	0.93697
44.3308	50	0.93602
44.6011	50	0.93499
44.8714	50	0.93454
45.1417	50	0.93367
45.412	50	0.93315
45.6823	50	0.93251
45.9526	50	0.93188
46.2229	50	0.93121
46.4932	50	0.93048
46.7636	50	0.92973
47.0339	50	0.92899
47.3041	50	0.92826
47.5745	50	0.92751
47.8448	50	0.92643
48.1151	50	0.92575
48.3854	50	0.92493
48.6557	50	0.924
48.926	50	0.92325
49.1963	50	0.92255
49.4666	50	0.92179
49.7369	50	0.92111
50.0072	50	0.91995
50.2775	50	0.91902
50.5478	50	0.91866
50.8181	50	0.91768
51.0885	50	0.91668
51.3588	50	0.91577
51.6291	50	0.91519
51.8994	50	0.9141
52.1697	50	0.91351
52.44	50	0.9129
52.7103	50	0.91246
52.9806	50	0.91178
53.2509	50	0.91067
53.5213	50	0.90982
53.7916	50	0.9088
54.0618	50	0.9081
54.3322	50	0.90734
54.6025	50	0.90609
54.8728	50	0.90553
55.1431	50	0.90502
55.4134	50	0.90427
55.6837	50	0.90316
55.954	50	0.90238
56.2243	50	0.90147
56.4947	50	0.90102
56.765	50	0.89975
57.0353	50	0.89929
57.3056	50	0.89824
57.5759	50	0.89783
57.8462	50	0.89672
58.1165	50	0.89619
58.3868	50	0.8949
58.6571	50	0.89378
58.9274	50	0.89288
59.1977	50	0.89219
59.468	50	0.89128
59.7383	50	0.89087
60.0087	50	0.89037
60.279	50	0.88962
60.5493	50	0.88933
60.8196	50	0.88841
61.0899	50	0.88755
61.3602	50	0.88702
61.6305	50	0.88637
61.9008	50	0.88586
62.1711	50	0.8847
62.4414	50	0.88443
62.7118	50	0.88354
62.9821	50	0.88257
63.2524	50	0.88188
63.5227	50	0.88127
63.793	50	0.88057
64.0633	50	0.87972
64.3337	50	0.87858
64.6039	50	0.87808
64.8743	50	0.87711
65.1445	50	0.87624
65.4149	50	0.87529
65.6852	50	0.8744
65.9555	50	0.87376
66.2258	50	0.87299
66.4961	50	0.87223
66.7664	50	0.87189
67.0367	50	0.87108
67.3071	50	0.8706
67.5774	50	0.86959
67.8477	50	0.86909
68.118	50	0.86802
68.3883	50	0.86739
68.6586	50	0.86675
68.9289	50	0.86589
69.1992	50	0.86545
69.4695	50	0.86441
69.7398	50	0.86363
70.0101	50	0.863
70.2804	50	0.86222
70.5508	50	0.86113
70.8211	50	0.86058
71.0914	50	0.85999
71.3617	50	0.85888
71.632	50	0.85813
71.9023	50	0.8572
72.1726	50	0.85676
72.4429	50	0.85608
72.7132	50	0.85513
72.9835	50	0.8541
73.2539	50	0.85353
73.5242	50	0.85303
73.7945	50	0.85223
74.0648	50	0.8513
74.3351	50	0.85082
74.6054	50	0.85005
74.8757	50	0.84901
75.146	50	0.84821
75.4163	50	0.8472
75.6867	50	0.84666
75.957	50	0.8458
76.2273	50	0.84521
76.4976	50	0.84441
76.7679	50	0.84377
77.0382	50	0.84282
77.3085	50	0.84183
77.5788	50	0.84061
77.8492	50	0.84017
78.1195	50	0.83947
78.3898	50	0.83845
78.6601	50	0.83763
78.9304	50	0.83656
79.2007	50	0.83608
79.471	50	0.83535
79.7413	50	0.83469
80.0117	50	0.83447
80.2819	50	0.83349
80.5523	50	0.8328
80.8226	50	0.83175
81.0929	50	0.83096
81.3632	50	0.83023
81.6335	50	0.82996
81.9038	50	0.82891
82.1741	50	0.82791
82.4444	50	0.82771
82.7147	50	0.82786
82.9851	50	0.82373
83.2554	50	0.82514
83.5257	50	0.82436
83.796	50	0.82373
84.0663	50	0.823
84.3366	50	0.82211
84.6069	50	0.82191
84.8772	50	0.82152
85.1476	50	0.82074
85.4179	50	0.81988
85.6882	50	0.81935
85.9585	50	0.81881
86.2288	50	0.81795
86.4991	50	0.81745
86.7694	50	0.81669
87.0397	50	0.81624
87.3101	50	0.81528
87.5804	50	0.81494
87.8507	50	0.81455
88.121	50	0.81373
88.3913	50	0.81283
88.6616	50	0.81214
88.9319	50	0.8113
89.2022	50	0.8108
89.4725	50	0.81003
89.7428	50	0.80918
90.0131	50	0.80891
90.2834	50	0.8078
90.5537	50	0.807
90.824	50	0.80622
91.0944	50	0.80561
91.3647	50	0.80482
91.635	50	0.8042
91.9053	50	0.80334
92.1756	50	0.80279
92.4459	50	0.80184
92.7163	50	0.80117
92.9866	50	0.80029
93.2569	50	0.79944
93.5272	50	0.79881
93.7975	50	0.79813
94.0678	50	0.79733
94.3381	50	0.79644
94.6084	50	0.79574
94.8787	50	0.79512
95.149	50	0.7941
95.4193	50	0.79348
95.6896	50	0.79273
95.96	50	0.79234
96.2302	50	0.79143
96.5006	50	0.79059
96.7709	50	0.78964
97.0412	50	0.78927
97.3115	50	0.78834
97.5818	50	0.78786
97.8521	50	0.78713
98.1224	50	0.78657
98.3927	50	0.78557
98.663	50	0.78532
98.9334	50	0.7847
99.2037	50	0.78404
99.474	50	0.78279
99.7443	50	0.78245
100.015	50	0.78147
100.285	50	0.78069
100.555	50	0.7799
100.826	50	0.77912
101.096	50	0.77833
101.366	50	0.77788
101.636	50	0.77712
101.907	50	0.77655
102.177	50	0.77569
102.447	50	0.77524
102.718	50	0.77444
102.988	50	0.77391
103.258	50	0.77292
103.529	50	0.77219
103.799	50	0.77152
104.069	50	0.77068
104.34	50	0.77005
104.61	50	0.7695
104.88	50	0.76871
105.15	50	0.768
105.421	50	0.76723
105.691	50	0.76625
105.961	50	0.7654
106.232	50	0.7652
106.502	50	0.76436
106.772	50	0.76361
107.043	50	0.76324
107.313	50	0.76249
107.583	50	0.76149
107.854	50	0.76099
108.124	50	0.76038
108.394	50	0.75949
108.665	50	0.75883
108.935	50	0.75838
109.205	50	0.75771
109.475	50	0.75715
109.746	50	0.75628
110.016	50	0.7559
110.286	50	0.75521
110.557	50	0.75448
110.827	50	0.75359
111.097	50	0.75307
111.368	50	0.75235
111.638	50	0.75168
111.908	50	0.75086
112.179	50	0.75004
112.449	50	0.74971
112.719	50	0.74891
112.99	50	0.74843
113.26	50	0.74704
113.53	50	0.74659
113.8	50	0.74627
114.071	50	0.74518
114.341	50	0.74458
114.611	50	0.74397
114.882	50	0.74342
115.152	50	0.74281
115.422	50	0.74201
115.693	50	0.74104
115.963	50	0.74045
116.233	50	0.74013
116.504	50	0.73946
116.774	50	0.73858
117.044	50	0.7381
117.314	50	0.73742
117.585	50	0.73669
117.855	50	0.73616
118.125	50	0.73567
118.396	50	0.73487
118.666	50	0.73423
118.936	50	0.7336
119.207	50	0.73323
119.477	50	0.7326
119.747	50	0.73175
120.018	50	0.73118
120.288	50	0.73075
120.558	50	0.72986
120.829	50	0.72955
121.099	50	0.72889
121.369	50	0.72804
121.639	50	0.72711
121.91	50	0.72663
122.18	50	0.72627
122.45	50	0.72572
122.721	50	0.72536
122.991	50	0.72465
123.261	50	0.72385
123.532	50	0.7234
123.802	50	0.72283
124.072	50	0.72231
124.343	50	0.72186
124.613	50	0.72122
124.883	50	0.72054
125.153	50	0.71997
125.424	50	0.7196
125.694	50	0.71905
125.964	50	0.71808
126.235	50	0.71751
126.505	50	0.71692
126.775	50	0.71616
127.046	50	0.71542
127.316	50	0.71489
127.586	50	0.71432
127.857	50	0.71384
128.127	50	0.71309
128.397	50	0.7123
128.667	50	0.71168
128.938	50	0.71118
129.208	50	0.71029
129.478	50	0.70934
129.749	50	0.70886
130.019	50	0.70813
130.289	50	0.70715
130.56	50	0.70618
130.83	50	0.70556
131.1	50	0.70481
131.371	50	0.70461
131.641	50	0.70365
131.911	50	0.70311
132.181	50	0.70267
132.452	50	0.70208
132.722	50	0.70135
132.992	50	0.70065
133.263	50	0.69992
133.533	50	0.69955
133.803	50	0.69906
134.074	50	0.69833
134.344	50	0.69705
134.614	50	0.69653
134.885	50	0.69564
135.155	50	0.69485
135.425	50	0.69434
135.696	50	0.69375
135.966	50	0.69273
136.236	50	0.69204
136.506	50	0.69116
136.777	50	0.69059
137.047	50	0.69
137.317	50	0.68941
137.588	50	0.68836
137.858	50	0.68759
138.128	50	0.6869
138.399	50	0.68609
138.669	50	0.68492
138.939	50	0.68427
139.21	50	0.68349
139.48	50	0.68283
139.75	50	0.68265
140.02	50	0.68196
140.291	50	0.68174
140.561	50	0.68099
140.831	50	0.68047
141.102	50	0.67983
141.372	50	0.6791
141.642	50	0.67857
141.913	50	0.67807
142.183	50	0.67742
142.453	50	0.67671
142.724	50	0.67594
142.994	50	0.67543
143.264	50	0.67452
143.535	50	0.6737
143.805	50	0.67321
144.075	50	0.67262
144.345	50	0.67154
144.616	50	0.66907
144.886	50	0.66881
145.156	50	0.66856
145.427	50	0.66808
145.697	50	0.66763
145.967	50	0.66709
146.238	50	0.66654
146.508	50	0.6662
146.778	50	0.66606
147.049	50	0.66568
147.319	50	0.66535
147.589	50	0.66492
147.859	50	0.6646
148.13	50	0.66447
148.4	50	0.66394
148.67	50	0.6636
148.941	50	0.66294
149.211	50	0.66244
149.481	50	0.66203
149.752	50	0.6614
150.022	50	0.66114
150.292	50	0.66049
150.563	50	0.66042
150.833	50	0.65969
151.103	50	0.65928
151.374	50	0.65873
151.644	50	0.65821
151.914	50	0.65764
152.184	50	0.65719
152.455	50	0.65646
152.725	50	0.65612
152.995	50	0.65571
153.266	50	0.65489
153.536	50	0.65437
153.806	50	0.65427
154.077	50	0.65302
154.347	50	0.65271
154.617	50	0.65257
154.888	50	0.65204
155.158	50	0.65141
155.428	50	0.65088
155.698	50	0.65034
155.969	50	0.64977
156.239	50	0.64941
156.509	50	0.64902
156.78	50	0.64854
157.05	50	0.64806
157.32	50	0.6474
157.591	50	0.64651
157.861	50	0.64636
158.131	50	0.64574
158.402	50	0.64531
158.672	50	0.6446
158.942	50	0.64449
159.212	50	0.64387
159.483	50	0.64346
159.753	50	0.64271
160.023	50	0.64221
160.294	50	0.64155
160.564	50	0.64115
160.834	50	0.64069
161.105	50	0.64035
161.375	50	0.63989
161.645	50	0.63944
161.916	50	0.63875
162.186	50	0.63826
162.456	50	0.63792
162.726	50	0.63739
162.997	50	0.63685
163.267	50	0.63625
163.537	50	0.63564
163.808	50	0.63518
164.078	50	0.63455
164.348	50	0.63445
164.619	50	0.63398
164.889	50	0.63357
165.159	50	0.63307
165.43	50	0.63245
165.7	50	0.63179
165.97	50	0.63166
166.24	50	0.63104
166.511	50	0.62983
166.781	50	0.62897
167.051	50	0.62833
167.322	50	0.62806
167.592	50	0.62754
167.862	50	0.62727
168.133	50	0.6269
168.403	50	0.62617
168.673	50	0.62579
168.944	50	0.62529
169.214	50	0.62487
169.484	50	0.6246
169.754	50	0.62392
170.025	50	0.62358
170.295	50	0.62324
170.565	50	0.62289
170.836	50	0.62239
171.106	50	0.62181
171.376	50	0.62121
171.647	50	0.62092
171.917	50	0.62048
172.187	50	0.61983
172.458	50	0.61932
172.728	50	0.61905
172.998	50	0.61846
173.268	50	0.61803
173.539	50	0.61743
173.809	50	0.61682
174.079	50	0.61619
174.35	50	0.61578
174.62	50	0.61516
174.89	50	0.61462
175.161	50	0.61407
175.431	50	0.61386
175.701	50	0.61293
175.972	50	0.61263
176.242	50	0.61198
176.512	50	0.61159
176.782	50	0.61113
177.053	50	0.61065
177.323	50	0.61018
177.593	50	0.60977
177.864	50	0.60888
178.134	50	0.60806
178.404	50	0.60747
178.675	50	0.60706
178.945	50	0.60656
179.215	50	0.60626
179.486	50	0.60574
179.756	50	0.60549
180.026	50	0.60488
180.296	50	0.60454
180.567	50	0.60406
180.837	50	0.60394
181.107	50	0.60344
181.378	50	0.60315
181.648	50	0.60256
181.918	50	0.60221
182.189	50	0.6018
182.459	50	0.60126
182.729	50	0.60032
183	50	0.59862
183.27	50	0.59794
183.54	50	0.59753
183.811	50	0.59689
184.081	50	0.59628
184.351	50	0.5957
184.621	50	0.59534
184.892	50	0.59486
185.162	50	0.59445
185.432	50	0.59407
185.703	50	0.59366
185.973	50	0.5929
186.243	50	0.59261
186.514	50	0.59202
186.784	50	0.59147
187.054	50	0.59106
187.325	50	0.59058
187.595	50	0.59002
187.865	50	0.58981
188.136	50	0.58959
188.406	50	0.58915
188.676	50	0.58861
188.946	50	0.58833
189.217	50	0.5879
189.487	50	0.58758
189.757	50	0.58706
190.028	50	0.58679
190.298	50	0.5862
190.568	50	0.58583
190.839	50	0.58521
191.109	50	0.58488
191.379	50	0.58463
191.65	50	0.58426
191.92	50	0.5838
192.19	50	0.58355
192.46	50	0.58296
192.731	50	0.58271
193.001	50	0.58224
193.271	50	0.5818
193.542	50	0.58119
193.812	50	0.58067
194.082	50	0.58044
194.353	50	0.57998
194.623	50	0.57969
194.893	50	0.57957
195.164	50	0.57905
195.434	50	0.57898
195.704	50	0.57839
195.974	50	0.57789
196.245	50	0.5773
196.515	50	0.57677
196.785	50	0.57646
197.056	50	0.57588
197.326	50	0.57586
197.596	50	0.57541
197.867	50	0.57486
198.137	50	0.57434
198.407	50	0.57382
198.678	50	0.57325
198.948	50	0.57268
199.218	50	0.57222
199.488	50	0.57161
199.759	50	0.57086
200.029	50	0.57047
200.299	50	0.57017
200.57	50	0.56974
200.84	50	0.56952
201.11	50	0.56901
201.381	50	0.5687
201.651	50	0.56827
201.921	50	0.56785
202.192	50	0.56731
202.462	50	0.56712
202.732	50	0.56665
203.002	50	0.56615
203.273	50	0.5659
203.543	50	0.56569
203.813	50	0.56521
204.084	50	0.56451
204.354	50	0.56426
204.624	50	0.56383
204.895	50	0.56351
205.165	50	0.56314
205.435	50	0.56283
205.706	50	0.56241
205.976	50	0.56192
206.246	50	0.56155
206.516	50	0.56125
206.787	50	0.56087
207.057	50	0.56051
207.327	50	0.56018
207.598	50	0.55975
207.868	50	0.55934
208.138	50	0.55918
208.409	50	0.55859
208.679	50	0.55818
208.949	50	0.55778
209.22	50	0.55727
209.49	50	0.55684
209.76	50	0.5567
210.03	50	0.55604
210.301	50	0.55575
210.571	50	0.55538
210.841	50	0.55491
211.112	50	0.55457
211.382	50	0.55423
211.652	50	0.55384
211.923	50	0.5537
212.193	50	0.55338
212.463	50	0.55331
212.734	50	0.55322
213.004	50	0.553
213.274	50	0.55277
213.544	50	0.55256
213.815	50	0.5522
214.085	50	0.55208
214.355	50	0.55161
214.626	50	0.55134
214.896	50	0.55101
215.166	50	0.55056
215.437	50	0.55004
215.707	50	0.5497
215.977	50	0.54936
216.248	50	0.54878
216.518	50	0.54856
216.788	50	0.5479
217.059	50	0.54774
217.329	50	0.54722
217.599	50	0.54681
217.869	50	0.54655
218.14	50	0.54592
218.41	50	0.54564
218.68	50	0.54533
218.951	50	0.54483
219.221	50	0.54444
219.491	50	0.54401
219.762	50	0.54387
220.032	50	0.54349
220.302	50	0.54332
220.573	50	0.54291
220.843	50	0.54244
221.113	50	0.54226
221.383	50	0.54176
221.654	50	0.5415
221.924	50	0.54105
222.194	50	0.54071
222.465	50	0.54028
222.735	50	0.53987
223.005	50	0.53946
223.276	50	0.53902
223.546	50	0.53877
223.816	50	0.53852
224.087	50	0.53804
224.357	50	0.53771
224.627	50	0.53736
224.897	50	0.53713
225.168	50	0.53671
225.438	50	0.53629
225.708	50	0.53597
225.979	50	0.53556
226.249	50	0.5355
226.519	50	0.53514
226.79	50	0.53488
227.06	50	0.53448
227.33	50	0.53436
227.601	50	0.5339
227.871	50	0.53372
228.141	50	0.53334
228.411	50	0.53329
228.682	50	0.53297
228.952	50	0.53295
229.222	50	0.53247
229.493	50	0.53215
229.763	50	0.53197
230.033	50	0.53181
230.304	50	0.53161
230.574	50	0.53142
230.844	50	0.53102
231.115	50	0.53083
231.385	50	0.5307
231.655	50	0.53015
231.925	50	0.52995
232.196	50	0.52953
232.466	50	0.52936
232.736	50	0.52883
233.007	50	0.52854
233.277	50	0.52826
233.547	50	0.52788
233.818	50	0.52776
234.088	50	0.52737
234.358	50	0.52692
234.629	50	0.52665
234.899	50	0.52642
235.169	50	0.52581
235.44	50	0.5256
235.71	50	0.52537
235.98	50	0.52499
236.25	50	0.5246
236.521	50	0.52437
236.791	50	0.52405
237.061	50	0.5238
237.332	50	0.52342
237.602	50	0.523
237.872	50	0.52264
238.143	50	0.52226
238.413	50	0.52187
238.683	50	0.52141
238.954	50	0.52112
239.224	50	0.52059
239.494	50	0.52021
239.764	50	0.51964
240.035	50	0.51946
240.305	50	0.51914
240.575	50	0.51868
240.846	50	0.5185
241.116	50	0.51788
241.386	50	0.51761
241.657	50	0.51752
241.927	50	0.51729
242.197	50	0.51698
242.468	50	0.51693
242.738	50	0.51657
243.008	50	0.51618
243.278	50	0.51581
243.549	50	0.51566
243.819	50	0.5152
244.089	50	0.51495
244.36	50	0.51457
244.63	50	0.51452
244.9	50	0.514
245.171	50	0.51356
245.441	50	0.51331
245.711	50	0.51293
245.982	50	0.51247
246.252	50	0.51204
246.522	50	0.51168
246.793	50	0.51108
247.063	50	0.51058
247.333	50	0.51031
247.603	50	0.50992
247.874	50	0.50969
248.144	50	0.50933
248.414	50	0.50912
248.685	50	0.50858
248.955	50	0.5081
249.225	50	0.50771
249.496	50	0.50738
249.766	50	0.50703
250.036	50	0.50658
250.307	50	0.50637
250.577	50	0.50594
250.847	50	0.50555
251.117	50	0.50515
251.388	50	0.50489
251.658	50	0.50442
251.928	50	0.50396
252.199	50	0.50358
252.469	50	0.50339
252.739	50	0.50294
253.01	50	0.50241
253.28	50	0.50216
253.55	50	0.50173
253.821	50	0.50152
254.091	50	0.50111
254.361	50	0.50073
254.631	50	0.50039
254.902	50	0.49975
255.172	50	0.49946
255.442	50	0.49909
255.713	50	0.49889
255.983	50	0.49836
256.253	50	0.49807
256.524	50	0.49777
256.794	50	0.49734
257.064	50	0.49698
257.335	50	0.49641
257.605	50	0.496
257.875	50	0.49582
258.145	50	0.49556
258.416	50	0.49524
258.686	50	0.49488
258.956	50	0.49475
259.227	50	0.49443
259.497	50	0.49434
259.767	50	0.49417
260.038	50	0.4942
260.308	50	0.49379
260.578	50	0.49375
260.849	50	0.49342
261.119	50	0.49329
261.389	50	0.49301
261.66	50	0.49297
261.93	50	0.49286
262.2	50	0.49256
262.47	50	0.49254
262.741	50	0.49226
263.011	50	0.49218
263.281	50	0.49192
263.552	50	0.49172
263.822	50	0.49167
264.092	50	0.49106
264.363	50	0.49088
264.633	50	0.49063
264.903	50	0.49031
265.174	50	0.48997
265.444	50	0.48978
265.714	50	0.48933
265.984	50	0.48915
266.255	50	0.4888
266.525	50	0.48851
266.795	50	0.48833
267.066	50	0.48824
267.336	50	0.48815
267.606	50	0.4879
267.877	50	0.48778
268.147	50	0.48747
268.417	50	0.48742
268.688	50	0.4871
268.958	50	0.48703
269.228	50	0.48685
269.498	50	0.48653
269.769	50	0.48624
270.039	50	0.48614
270.309	50	0.48592
270.58	50	0.4858
270.85	50	0.48555
271.12	50	0.48521
271.391	50	0.48471
271.661	50	0.48467
271.931	50	0.48432
272.202	50	0.48396
272.472	50	0.4836
272.742	50	0.48332
273.012	50	0.48312
273.283	50	0.48282
273.553	50	0.48246
273.823	50	0.48219
274.094	50	0.48207
274.364	50	0.48166
274.634	50	0.48134
274.905	50	0.48132
275.175	50	0.48087
275.445	50	0.48045
275.716	50	0.48018
275.986	50	0.47982
276.256	50	0.47938
276.526	50	0.47923
276.797	50	0.47888
277.067	50	0.47852
277.337	50	0.47798
277.608	50	0.47763
277.878	50	0.47727
278.148	50	0.47715
278.419	50	0.47666
278.689	50	0.47647
278.959	50	0.47574
279.23	50	0.47497
279.5	50	0.47456
279.77	50	0.47422
280.04	50	0.47388
280.311	50	0.47368
280.581	50	0.47322
280.851	50	0.47315
281.122	50	0.47302
281.392	50	0.47252
281.662	50	0.47244
281.933	50	0.4722
282.203	50	0.47204
282.473	50	0.47185
282.744	50	0.47163
283.014	50	0.47154
283.284	50	0.47135
283.555	50	0.47101
283.825	50	0.47067
284.095	50	0.47012
284.365	50	0.46996
284.636	50	0.46979
284.906	50	0.46969
285.176	50	0.46976
285.447	50	0.46963
285.717	50	0.46956
285.987	50	0.4693
286.258	50	0.46919
286.528	50	0.46917
286.798	50	0.46901
287.069	50	0.46881
287.339	50	0.46867
287.609	50	0.46855
287.879	50	0.46835
288.15	50	0.46808
288.42	50	0.46799
288.69	50	0.46774
288.961	50	0.46748
289.231	50	0.46724
289.501	50	0.46731
289.772	50	0.46694
290.042	50	0.46655
290.312	50	0.46621
290.583	50	0.46574
290.853	50	0.46544
291.123	50	0.46514
291.393	50	0.46475
291.664	50	0.46437
291.934	50	0.46389
292.204	50	0.46368
292.475	50	0.46348
292.745	50	0.463
293.015	50	0.46273
293.286	50	0.46221
293.556	50	0.46203
293.826	50	0.46182
294.097	50	0.46161
294.367	50	0.46127
294.637	50	0.46102
294.908	50	0.4605
295.178	50	0.4602
295.448	50	0.46014
295.718	50	0.45996
295.989	50	0.4595
296.259	50	0.45932
296.529	50	0.45889
296.8	50	0.4585
297.07	50	0.45822
297.34	50	0.45795
297.611	50	0.45757
297.881	50	0.45741
298.151	50	0.45727
298.422	50	0.45704
298.692	50	0.4567
298.962	50	0.45647
299.232	50	0.45613
299.503	50	0.4559
299.773	50	0.45556
300.043	50	0.45538
300.314	50	0.45525
300.584	50	0.45481
300.854	50	0.45459
301.125	50	0.45451
301.395	50	0.4542
301.665	50	0.45395
301.936	50	0.4536
302.206	50	0.45347
302.476	50	0.45306
302.746	50	0.4527
303.017	50	0.45249
303.287	50	0.45236
303.557	50	0.45199
303.828	50	0.45181
304.098	50	0.45133
304.368	50	0.45096
304.639	50	0.45051
304.909	50	0.45058
305.179	50	0.45047
305.45	50	0.45026
305.72	50	0.45008
305.99	50	0.4498
306.26	50	0.44967
306.531	50	0.44956
306.801	50	0.44926
307.071	50	0.44896
307.342	50	0.44892
307.612	50	0.4486
307.882	50	0.44837
308.153	50	0.44819
308.423	50	0.44798
308.693	50	0.44787
308.964	50	0.44773
309.234	50	0.44735
309.504	50	0.44746
309.774	50	0.44724
310.045	50	0.44698
310.315	50	0.44649
310.585	50	0.44646
310.856	50	0.44625
311.126	50	0.44616
311.396	50	0.44573
311.667	50	0.44562
311.937	50	0.44514
312.207	50	0.44494
312.478	50	0.44471
312.748	50	0.4446
313.018	50	0.44434
313.288	50	0.44428
313.559	50	0.44403
313.829	50	0.44378
314.099	50	0.44353
314.37	50	0.44319
314.64	50	0.44289
314.91	50	0.44291
315.181	50	0.44269
315.451	50	0.44255
315.721	50	0.4422
315.992	50	0.44182
316.262	50	0.44166
316.532	50	0.44145
316.803	50	0.44116
317.073	50	0.44096
317.343	50	0.44055
317.613	50	0.44038
317.884	50	0.43989
318.154	50	0.43975
318.424	50	0.43929
318.695	50	0.43923
318.965	50	0.43877
319.235	50	0.43865
319.506	50	0.43825
319.776	50	0.43813
320.046	50	0.43807
320.317	50	0.43786
320.587	50	0.4377
320.857	50	0.43747
321.127	50	0.43745
321.398	50	0.43709
321.668	50	0.43702
321.938	50	0.43684
322.209	50	0.43654
322.479	50	0.43638
322.749	50	0.436
323.02	50	0.43597
323.29	50	0.43567
323.56	50	0.43552
323.831	50	0.43526
324.101	50	0.43509
324.371	50	0.43488
324.641	50	0.43463
324.912	50	0.43443
325.182	50	0.43438
325.452	50	0.43413
325.723	50	0.43408
325.993	50	0.43377
326.263	50	0.4336
326.534	50	0.43356
326.804	50	0.43336
327.074	50	0.43333
327.345	50	0.43303
327.615	50	0.43303
327.885	50	0.43285
328.156	50	0.43274
328.426	50	0.43229
328.696	50	0.43208
328.966	50	0.43156
329.237	50	0.43142
329.507	50	0.43121
329.777	50	0.43097
330.048	50	0.43063
330.318	50	0.43051
330.588	50	0.43014
330.859	50	0.43003
331.129	50	0.42969
331.399	50	0.42942
331.67	50	0.4291
331.94	50	0.42892
332.21	50	0.42869
332.48	50	0.42867
332.751	50	0.42853
333.021	50	0.4284
333.291	50	0.42808
333.562	50	0.42787
333.832	50	0.42746
334.102	50	0.42728
334.373	50	0.42703
334.643	50	0.42667
334.913	50	0.42635
335.184	50	0.42605
335.454	50	0.42589
335.724	50	0.42576
335.994	50	0.4256
336.265	50	0.42526
336.535	50	0.42509
336.805	50	0.4248
337.076	50	0.4246
337.346	50	0.42455
337.616	50	0.42416
337.887	50	0.42386
338.157	50	0.42368
338.427	50	0.42355
338.698	50	0.42325
338.968	50	0.42278
339.238	50	0.42264
339.508	50	0.42239
339.779	50	0.42207
340.049	50	0.42175
340.319	50	0.42145
340.59	50	0.42105
340.86	50	0.4208
341.13	50	0.42052
341.401	50	0.42029
341.671	50	0.41995
341.941	50	0.41988
342.212	50	0.41956
342.482	50	0.4194
342.752	50	0.41913
343.022	50	0.41888
343.293	50	0.41854
343.563	50	0.41836
343.833	50	0.41804
344.104	50	0.41791
344.374	50	0.41756
344.644	50	0.41754
344.915	50	0.41711
345.185	50	0.41697
345.455	50	0.41667
345.726	50	0.4164
345.996	50	0.41627
346.266	50	0.41609
346.537	50	0.41586
346.807	50	0.41581
347.077	50	0.41563
347.347	50	0.41554
347.618	50	0.41543
347.888	50	0.41529
348.158	50	0.41526
348.429	50	0.41515
348.699	50	0.41504
348.969	50	0.41479
349.24	50	0.41472
349.51	50	0.4144
349.78	50	0.41426
350.051	50	0.41403
350.321	50	0.41386
350.591	50	0.41374
350.861	50	0.41351
351.132	50	0.41333
351.402	50	0.41306
351.672	50	0.41303
351.943	50	0.41279
352.213	50	0.41263
352.483	50	0.41242
352.754	50	0.41235
353.024	50	0.41219
353.294	50	0.41226
353.565	50	0.41208
353.835	50	0.41196
354.105	50	0.41181
354.375	50	0.41178
354.646	50	0.41144
354.916	50	0.41131
355.186	50	0.41126
355.457	50	0.41117
355.727	50	0.41108
355.997	50	0.41119
356.268	50	0.41076
356.538	50	0.41065
356.808	50	0.41033
357.079	50	0.41042
357.349	50	0.41015
357.619	50	0.41001
357.889	50	0.4096
358.16	50	0.40944
358.43	50	0.40919
358.7	50	0.40892
358.971	50	0.40899
359.241	50	0.40889
359.511	50	0.40869
359.782	50	0.40848
360.052	50	0.40828
360.322	50	0.40807
360.593	50	0.40801
360.863	50	0.40762
361.133	50	0.40755
361.404	50	0.4073
361.674	50	0.40737
361.944	50	0.40709
362.214	50	0.40678
362.485	50	0.40673
362.755	50	0.40651
363.025	50	0.40644
363.296	50	0.40628
363.566	50	0.40607
363.836	50	0.40589
364.107	50	0.40571
364.377	50	0.40548
364.647	50	0.4051
364.918	50	0.40468
365.188	50	0.40452
365.458	50	0.40444
365.728	50	0.40423
365.999	50	0.40405
366.269	50	0.40393
366.539	50	0.40364
366.81	50	0.40364
367.08	50	0.40339
367.35	50	0.40325
367.621	50	0.40309
367.891	50	0.40302
368.161	50	0.40298
368.432	50	0.40287
368.702	50	0.40268
368.972	50	0.40241
369.242	50	0.40221
369.513	50	0.40223
369.783	50	0.40214
370.053	50	0.40207
370.324	50	0.40175
370.594	50	0.40148
370.864	50	0.40139
371.135	50	0.40111
371.405	50	0.40113
371.675	50	0.40089
371.946	50	0.40048
372.216	50	0.40045
372.486	50	0.4002
372.756	50	0.40029
373.027	50	0.40004
373.297	50	0.39993
373.567	50	0.39977
373.838	50	0.39947
374.108	50	0.39938
374.378	50	0.39916
374.649	50	0.39904
374.919	50	0.39882
375.189	50	0.39881
375.46	50	0.39843
375.73	50	0.39833
376	50	0.39804
376.27	50	0.39791
376.541	50	0.39781
376.811	50	0.39745
377.081	50	0.39743
377.352	50	0.3972
377.622	50	0.39686
377.892	50	0.39683
378.163	50	0.39681
378.433	50	0.39665
378.703	50	0.3967
378.974	50	0.39654
379.244	50	0.39633
379.514	50	0.39631
379.784	50	0.39601
380.055	50	0.39577
380.325	50	0.39538
380.595	50	0.39519
380.866	50	0.39502
381.136	50	0.39481
381.406	50	0.39453
381.677	50	0.39454
381.947	50	0.39435
382.217	50	0.39435
382.488	50	0.39433
382.758	50	0.39433
383.028	50	0.39436
383.299	50	0.39429
383.569	50	0.39422
383.839	50	0.39415
384.109	50	0.3941
384.38	50	0.3941
384.65	50	0.39401
384.92	50	0.3939
385.191	50	0.3937
385.461	50	0.39372
385.731	50	0.3936
386.002	50	0.39345
386.272	50	0.39321
386.542	50	0.39328
386.813	50	0.39319
387.083	50	0.39287
387.353	50	0.39281
387.623	50	0.39272
387.894	50	0.39263
388.164	50	0.39242
388.434	50	0.39219
388.705	50	0.39208
388.975	50	0.39178
389.245	50	0.39169
389.516	50	0.3914
389.786	50	0.39119
390.056	50	0.39119
390.327	50	0.39103
390.597	50	0.39105
390.867	50	0.39078
391.137	50	0.39064
391.408	50	0.39051
391.678	50	0.39055
391.948	50	0.39033
392.219	50	0.39023
392.489	50	0.39014
392.759	50	0.38989
393.03	50	0.39003
393.3	50	0.38989
393.57	50	0.38974
393.841	50	0.38973
394.111	50	0.38967
394.381	50	0.38962
394.651	50	0.38949
394.922	50	0.38949
395.192	50	0.38935
395.462	50	0.3894
395.733	50	0.38939
396.003	50	0.38946
396.273	50	0.38958
396.544	50	0.38946
396.814	50	0.38942
397.084	50	0.38949
397.355	50	0.3894
397.625	50	0.38928
397.895	50	0.38916
398.165	50	0.38891
398.436	50	0.38885
398.706	50	0.38878
398.976	50	0.3885
399.247	50	0.38826
399.517	50	0.38808
399.787	50	0.38796
400.058	50	0.38776
400.328	50	0.38762
400.598	50	0.38742
400.869	50	0.38728
401.139	50	0.3871
401.409	50	0.38714
401.679	50	0.38693
401.95	50	0.38689
402.22	50	0.38639
402.49	50	0.38627
402.761	50	0.38602
403.031	50	0.38585
403.301	50	0.38589
403.572	50	0.38578
403.842	50	0.3858
404.112	50	0.38573
404.383	50	0.38577
404.653	50	0.38566
404.923	50	0.38571
405.194	50	0.38552
405.464	50	0.3855
405.734	50	0.38532
406.004	50	0.38511
406.275	50	0.38494
406.545	50	0.38486
406.815	50	0.38471
407.086	50	0.38475
407.356	50	0.38459
407.626	50	0.38443
407.897	50	0.38428
408.167	50	0.38402
408.437	50	0.38387
408.708	50	0.3838
408.978	50	0.38354
409.248	50	0.38339
409.518	50	0.38336
409.789	50	0.3832
410.059	50	0.38305
410.329	50	0.38279
410.6	50	0.38254
410.87	50	0.38227
411.14	50	0.38234
411.411	50	0.3823
411.681	50	0.38232
411.951	50	0.38234
412.222	50	0.38223
412.492	50	0.38229
412.762	50	0.38238
413.033	50	0.38243
413.303	50	0.38236
413.573	50	0.38222
413.843	50	0.38213
414.114	50	0.38193
414.384	50	0.38184
414.654	50	0.38159
414.925	50	0.38145
415.195	50	0.38111
415.465	50	0.381
415.736	50	0.3807
416.006	50	0.38056
416.276	50	0.38025
416.546	50	0.38007
416.817	50	0.37993
417.087	50	0.37961
417.357	50	0.37956
417.628	50	0.37933
417.898	50	0.37927
418.168	50	0.37904
418.439	50	0.37899
418.709	50	0.37884
418.979	50	0.37875
419.25	50	0.37875
419.52	50	0.37865
419.79	50	0.37858
420.061	50	0.37849
420.331	50	0.37829
420.601	50	0.37809
420.871	50	0.37793
421.142	50	0.37786
421.412	50	0.37767
421.682	50	0.37767
421.953	50	0.37742
422.223	50	0.3772
422.493	50	0.37699
422.764	50	0.37697
423.034	50	0.37663
423.304	50	0.37642
423.575	50	0.37624
423.845	50	0.37597
424.115	50	0.37592
424.385	50	0.3757
424.656	50	0.37561
424.926	50	0.37535
425.196	50	0.37519
425.467	50	0.37503
425.737	50	0.37478
426.007	50	0.37454
426.278	50	0.37431
426.548	50	0.37429
426.818	50	0.37433
427.089	50	0.37404
427.359	50	0.37378
427.629	50	0.37372
427.899	50	0.37367
428.17	50	0.3734
428.44	50	0.37326
428.71	50	0.37313
428.981	50	0.37306
429.251	50	0.37272
429.521	50	0.37263
429.792	50	0.37242
430.062	50	0.37237
430.332	50	0.37231
430.603	50	0.3721
430.873	50	0.37217
431.143	50	0.37194
431.413	50	0.37181
431.684	50	0.37165
431.954	50	0.37167
432.224	50	0.37144
432.495	50	0.37128
432.765	50	0.37126
433.035	50	0.37082
433.306	50	0.3708
433.576	50	0.37062
433.846	50	0.3704
434.116	50	0.37032
434.387	50	0.37014
434.657	50	0.36996
434.927	50	0.36991
435.198	50	0.36978
435.468	50	0.3696
435.738	50	0.36949
436.009	50	0.36935
436.279	50	0.36916
436.549	50	0.36883
436.82	50	0.3688
437.09	50	0.36834
437.36	50	0.36816
437.631	50	0.36803
437.901	50	0.36791
438.171	50	0.36773
438.441	50	0.36759
438.712	50	0.3678
438.982	50	0.36768
439.252	50	0.36764
439.523	50	0.36769
439.793	50	0.36775
440.063	50	0.36784
440.334	50	0.36687
440.604	50	0.36735
440.874	50	0.36746
441.145	50	0.36712
441.415	50	0.36716
441.685	50	0.36739
441.955	50	0.36732
442.226	50	0.36773
442.496	50	0.36782
442.766	50	0.36792
443.037	50	0.36801
443.307	50	0.36819
443.577	50	0.36828
443.848	50	0.36823
444.118	50	0.36819
444.388	50	0.36821
444.659	50	0.36791
444.929	50	0.36782
445.199	50	0.3678
445.469	50	0.36768
445.74	50	0.36782
446.01	50	0.36776
446.28	50	0.36748
446.551	50	0.3673
446.821	50	0.36712
447.091	50	0.36703
447.362	50	0.36684
447.632	50	0.3666
447.902	50	0.36623
448.173	50	0.36668
448.443	50	0.36669
448.713	50	0.36669
448.983	50	0.36646
449.254	50	0.36659
449.524	50	0.36643
449.794	50	0.36701
450.065	50	0.36677
450.335	50	0.36675
450.605	50	0.36668
450.876	50	0.36664
451.146	50	0.3666
451.416	50	0.36662
451.687	50	0.36675
451.957	50	0.36693
452.227	50	0.36698
452.497	50	0.36714
452.768	50	0.36712
453.038	50	0.3673
453.308	50	0.36734
453.579	50	0.36751
453.849	50	0.36755
454.119	50	0.36768
454.39	50	0.3678
454.66	50	0.368
454.93	50	0.36801
455.201	50	0.36812
455.471	50	0.3683
455.741	50	0.36844
456.011	50	0.36853
456.282	50	0.3688
456.552	50	0.36892
456.822	50	0.36925
457.093	50	0.3693
457.363	50	0.36957
457.633	50	0.36939
457.904	50	0.36953
458.174	50	0.36955
458.444	50	0.36978
458.715	50	0.36974
458.985	50	0.36999
459.255	50	0.3701
459.525	50	0.37007
459.796	50	0.37021
460.066	50	0.37024
460.336	50	0.37037
460.607	50	0.37057
460.877	50	0.37073
461.147	50	0.37098
461.418	50	0.37096
461.688	50	0.37119
461.958	50	0.37128
462.229	50	0.37149
462.499	50	0.37142
462.769	50	0.37164
463.04	50	0.37162
463.31	50	0.37183
463.58	50	0.37199
463.85	50	0.37205
464.121	50	0.37224
464.391	50	0.37255
464.661	50	0.3728
464.932	50	0.37315
465.202	50	0.37337
465.472	50	0.37376
465.743	50	0.37365
466.013	50	0.37385
466.283	50	0.3739
466.554	50	0.37413
466.824	50	0.37428
467.094	50	0.37454
467.364	50	0.37472
467.635	50	0.37501
467.905	50	0.37503
468.175	50	0.37515
468.446	50	0.37547
468.716	50	0.37572
468.986	50	0.37588
469.257	50	0.37601
469.527	50	0.37624
469.797	50	0.37643
470.068	50	0.37651
470.338	50	0.37668
470.608	50	0.37688
470.878	50	0.37722
471.149	50	0.37734
471.419	50	0.37747
471.689	50	0.37772
471.96	50	0.3782
472.23	50	0.37842
472.5	50	0.37861
472.771	50	0.37916
473.041	50	0.37881
473.311	50	0.37895
473.582	50	0.3792
473.852	50	0.3794
474.122	50	0.37974
474.392	50	0.3799
474.663	50	0.38013
474.933	50	0.38011
475.203	50	0.38045
475.474	50	0.38073
475.744	50	0.38095
476.014	50	0.38111
476.285	50	0.38138
476.555	50	0.38154
476.825	50	0.38157
477.096	50	0.38197
477.366	50	0.38207
477.636	50	0.38234
477.907	50	0.38252
478.177	50	0.38279
478.447	50	0.38309
478.717	50	0.38355
478.988	50	0.38386
479.258	50	0.38402
479.528	50	0.38428
479.799	50	0.38464
480.069	50	0.38503
480.339	50	0.38536
480.61	50	0.38539
480.88	50	0.38569
481.15	50	0.38605
481.421	50	0.38625
481.691	50	0.38646
481.961	50	0.38684
482.231	50	0.38709
482.502	50	0.38735
482.772	50	0.38751
483.042	50	0.38782
483.313	50	0.38814
483.583	50	0.3886
483.853	50	0.38899
484.124	50	0.38935
484.394	50	0.38982
484.664	50	0.3903
484.935	50	0.39056
485.205	50	0.39115
485.475	50	0.39169
485.745	50	0.39205
486.016	50	0.39226
486.286	50	0.39117
486.556	50	0.39267
486.827	50	0.3931
487.097	50	0.39328
487.367	50	0.39347
487.638	50	0.39374
487.908	50	0.39408
488.178	50	0.3946
488.449	50	0.39499
488.719	50	0.39538
488.989	50	0.39567
489.259	50	0.39595
489.53	50	0.39615
489.8	50	0.39636
490.07	50	0.39643
490.341	50	0.39652
490.611	50	0.39668
490.881	50	0.39677
491.152	50	0.39697
491.422	50	0.39718
491.692	50	0.39711
491.963	50	0.3975
492.233	50	0.39758
492.503	50	0.3977
492.773	50	0.39783
493.044	50	0.39795
493.314	50	0.39831
493.584	50	0.39829
493.855	50	0.39845
494.125	50	0.39866
494.395	50	0.39822
494.666	50	0.39981
494.936	50	0.39852
495.206	50	0.39834
495.477	50	0.39816
495.747	50	0.39827
496.017	50	0.39843
496.287	50	0.39833
496.558	50	0.39836
496.828	50	0.39845
497.098	50	0.39863
497.369	50	0.39874
497.639	50	0.3989
497.909	50	0.39899
498.18	50	0.39929
498.45	50	0.39936
498.72	50	0.39947
498.991	50	0.39975
499.261	50	0.39977
499.531	50	0.40002
499.801	50	0.40025
500.072	50	0.40032
500.342	50	0.40057
500.612	50	0.40084
500.883	50	0.40122
501.153	50	0.40154
501.423	50	0.40189
501.694	50	0.40218
501.964	50	0.40262
502.234	50	0.40307
502.505	50	0.40348
502.775	50	0.40398
503.045	50	0.40437
503.315	50	0.40464
503.586	50	0.40491
503.856	50	0.40521
504.126	50	0.40555
504.397	50	0.40571
504.667	50	0.40584
504.937	50	0.40637
505.208	50	0.40669
505.478	50	0.40705
505.748	50	0.40748
506.019	50	0.40787
506.289	50	0.40842
506.559	50	0.40849
506.829	50	0.40885
507.1	50	0.40919
507.37	50	0.40967
507.64	50	0.40992
507.911	50	0.41003
508.181	50	0.41033
508.451	50	0.41072
508.722	50	0.41106
508.992	50	0.41126
509.262	50	0.41153
509.533	50	0.41181
509.803	50	0.41217
510.073	50	0.41267
510.344	50	0.41272
510.614	50	0.41319
510.884	50	0.41342
511.154	50	0.41358
511.425	50	0.41394
511.695	50	0.4141
511.965	50	0.41456
512.236	50	0.41476
512.506	50	0.41517
512.776	50	0.41506
513.047	50	0.41527
513.317	50	0.41551
513.587	50	0.41581
513.858	50	0.41613
514.128	50	0.41661
514.398	50	0.41708
514.668	50	0.41741
514.939	50	0.41774
515.209	50	0.41827
515.479	50	0.41849
515.75	50	0.41884
516.02	50	0.419
516.29	50	0.41916
516.561	50	0.41936
516.831	50	0.41964
517.101	50	0.41995
517.372	50	0.42023
517.642	50	0.42057
517.912	50	0.42097
518.183	50	0.42105
518.453	50	0.42141
518.723	50	0.42175
518.993	50	0.42196
519.264	50	0.42237
519.534	50	0.42255
519.804	50	0.423
520.075	50	0.4232
520.345	50	0.42341
520.615	50	0.42378
520.886	50	0.42427
521.156	50	0.42446
521.426	50	0.42493
521.697	50	0.42525
521.967	50	0.42559
522.237	50	0.42589
522.507	50	0.4263
522.778	50	0.42653
523.048	50	0.4268
523.318	50	0.42719
523.589	50	0.42746
523.859	50	0.42764
524.129	50	0.42785
524.4	50	0.42796
524.67	50	0.42821
524.94	50	0.42865
525.211	50	0.42899
525.481	50	0.42933
525.751	50	0.42951
526.021	50	0.42974
526.292	50	0.43012
526.562	50	0.43049
526.832	50	0.43069
527.103	50	0.43106
527.373	50	0.43128
527.643	50	0.4316
527.914	50	0.43194
528.184	50	0.43231
528.454	50	0.43267
528.725	50	0.43303
528.995	50	0.4334
529.265	50	0.43369
529.535	50	0.43376
529.806	50	0.43401
530.076	50	0.43429
530.346	50	0.43465
530.617	50	0.43485
530.887	50	0.43515
531.157	50	0.43533
531.428	50	0.43581
531.698	50	0.43624
531.968	50	0.43654
532.239	50	0.43672
532.509	50	0.43725
532.779	50	0.43745
533.049	50	0.43777
533.32	50	0.43797
533.59	50	0.43827
533.86	50	0.43845
534.131	50	0.43875
534.401	50	0.43906
534.671	50	0.43947
534.942	50	0.44004
535.212	50	0.4405
535.482	50	0.44084
535.753	50	0.44132
536.023	50	0.44152
536.293	50	0.44189
536.563	50	0.44211
536.834	50	0.44239
537.104	50	0.44284
537.374	50	0.44318
537.645	50	0.44334
537.915	50	0.44384
538.185	50	0.44414
538.456	50	0.44455
538.726	50	0.44484
538.996	50	0.44521
539.267	50	0.44539
539.537	50	0.44557
539.807	50	0.44583
540.077	50	0.44617
[truncated: 19,700 more rows]
