# Supplementary material for: Approaching intrinsic dynamics of MXenes hybrid hydrogel for 3D printed multimodal intelligent devices with ultrahigh superelasticity and temperature sensitivity
Source: Nat Commun. 2022 Jun 14;13:3420. doi: 10.1038/s41467-022-31051-7 (PMC9197829; doi:10.1038/s41467-022-31051-7)
Supplement: Supplementary file 6 — Source Data [file 41467_2022_31051_MOESM6_ESM.zip › Supplementary information/Supplementary Fig. 10/Supplementary Fig. 10a.xlsx]

## Sheet: Sheet1
MXene loadings / wt%	Elastic Modulus / MPa
0	0.33
0.1	0.592
0.25	0.605
0.5	0.62
1	0.755
2	0.835
