# Supplementary material for: Approaching intrinsic dynamics of MXenes hybrid hydrogel for 3D printed multimodal intelligent devices with ultrahigh superelasticity and temperature sensitivity
Source: Nat Commun. 2022 Jun 14;13:3420. doi: 10.1038/s41467-022-31051-7 (PMC9197829; doi:10.1038/s41467-022-31051-7)
Supplement: Supplementary file 6 — Source Data [file 41467_2022_31051_MOESM6_ESM.zip › Supplementary information/Supplementary Fig. 10/Supplementary Fig. 10b.xlsx]

## Sheet: Sheet1
Ref. Number	Strain / %	Tensile strength / Mpa
1	247	0.875
2	1600	0.5
3	730	0.54
4	896	0.1
5	450	0.18
6	6	0.12
7	906	0.25
8	1500	0.16
9	810	0.148
10	600	1
