# Supplementary material for: Approaching intrinsic dynamics of MXenes hybrid hydrogel for 3D printed multimodal intelligent devices with ultrahigh superelasticity and temperature sensitivity
Source: Nat Commun. 2022 Jun 14;13:3420. doi: 10.1038/s41467-022-31051-7 (PMC9197829; doi:10.1038/s41467-022-31051-7)
Supplement: Supplementary file 6 — Source Data [file 41467_2022_31051_MOESM6_ESM.zip › Supplementary information/Supplementary Fig. 11/0 wt% MXene.csv]

#EXPORTTYPE:	DATA ALL
#FILE:	PVAPUM060G.ngb-dm2
#FORMAT:	NETZSCH5
#FTYPE:	ASCII
#IDENTITY:	1
#DECIMAL:	POINT
#SEPARATOR:	COMMA
#MTYPE:	DMA
#INSTRUMENT:	NETZSCH DMA 242
#PROJECT:	1
#DATE/TIME:	2022/4/14 13:58:40 (UTC+8)
#LABORATORY:	1
#OPERATOR:	1
#REMARK:	1
#SAMPLEHOLDER:	Tension
#SAMPLE:	PVAPUM060G
#SAMPLEDIM/MM:	8.100x3.200x6.100
#MATERIAL:	POLYMER
#CORR. CODE:	0
#RANGE:	-150.0��C/10.0(K/min)/25.0��C
#SEGMENT:	S1/1
#SEG. 1:	-150.0��C/10.0(K/min)/25.0��C
##Temp./��C	Time/min	tan d(1.000 Hz)	E'(1.000 Hz)/MPa	E"(1.000 Hz)/MPa
-150.95261	-0.03000	3.053849e-002	2737.02295	83.86454
-150.94256	-0.02660	2.909836e-002	2740.37085	79.85166
-150.93252	-0.02320	2.765934e-002	2743.71754	75.84194
-150.92248	-0.01979	2.622258e-002	2747.06179	71.83858
-150.91243	-0.01637	2.478942e-002	2750.40191	67.84545
-150.90239	-0.01292	2.336151e-002	2753.73562	63.86715
-150.89235	-0.00946	2.194052e-002	2757.06063	59.90840
-150.88231	-0.00597	2.052821e-002	2760.37463	55.97418
-150.87226	-0.00245	1.912638e-002	2763.67526	52.06959
-150.86222	0.00111	1.773706e-002	2766.95992	48.20032
-150.85218	0.00471	1.636250e-002	2770.22568	44.37274
-150.84213	0.00836	1.500510e-002	2773.46943	40.59367
-150.83209	0.01207	1.366781e-002	2776.68738	36.87141
-150.82205	0.01585	1.235376e-002	2779.87556	33.21478
-150.81200	0.01971	1.106677e-002	2783.02912	29.63460
-150.80196	0.02367	9.811145e-003	2786.14269	26.14306
-150.79192	0.02774	8.592484e-003	2789.20912	22.75595
-150.78187	0.03193	7.417909e-003	2792.21909	19.49338
-150.77183	0.03628	6.297880e-003	2795.15631	16.38481
-150.76179	0.04078	5.248084e-003	2797.99349	13.47429
-150.75174	0.04545	4.288394e-003	2800.69488	10.81756
-150.74170	0.05028	3.444308e-003	2803.21326	8.48615
-150.73166	0.05525	2.742747e-003	2805.49337	6.55533
-150.72161	0.06031	2.212230e-003	2807.47325	5.10472
-150.71157	0.06549	1.886785e-003	2809.09455	4.22991
-150.70153	0.07075	1.790681e-003	2810.30294	3.99862
-150.69148	0.07568	1.907059e-003	2811.05192	4.36067
-150.68144	0.08019	2.225895e-003	2811.34115	5.28727
-150.67140	0.08466	2.757254e-003	2811.22795	6.80947
-150.66136	0.08927	3.505946e-003	2810.73445	8.94187
-150.65131	0.09388	4.469119e-003	2809.84499	11.67564
-150.64127	0.09848	5.631593e-003	2808.58033	14.96780
-150.63123	0.10307	6.969131e-003	2806.98982	18.75043
-150.62118	0.10766	8.458742e-003	2805.11607	22.95890
-150.61114	0.11222	1.007813e-002	2802.99800	27.53048
-150.60110	0.11676	1.180415e-002	2800.67754	32.40010
-150.59105	0.12127	1.361348e-002	2798.19747	37.50225
-150.58101	0.12574	1.548373e-002	2795.59865	42.77398
-150.57097	0.13016	1.739312e-002	2792.92075	48.15409
-150.56092	0.13454	1.932119e-002	2790.20122	53.58513
-150.55088	0.13887	2.124836e-002	2787.47600	59.01205
-150.54084	0.14314	2.315685e-002	2784.77773	64.38496
-150.53079	0.14735	2.502985e-002	2782.13732	69.65663
-150.52075	0.15150	2.685257e-002	2779.58209	74.78552
-150.51071	0.15559	2.861111e-002	2777.13767	79.73264
-150.50066	0.15962	3.029362e-002	2774.82605	84.46468
-150.49062	0.16359	3.188904e-002	2772.66771	88.95066
-150.48058	0.16749	3.338816e-002	2770.67983	93.16469
-150.47053	0.17133	3.478260e-002	2768.87805	97.08326
-150.46049	0.17511	3.606534e-002	2767.27550	100.68670
-150.45045	0.17882	3.723035e-002	2765.88350	103.95813
-150.44041	0.18248	3.827244e-002	2764.71187	106.88297
-150.43036	0.18607	3.918764e-002	2763.76818	109.45007
-150.42032	0.18960	3.997227e-002	2763.05940	111.64921
-150.41028	0.19307	4.062369e-002	2762.59067	113.47295
-150.40023	0.19649	4.113956e-002	2762.36652	114.91478
-150.39019	0.19984	4.151843e-002	2762.38987	115.97062
-150.38015	0.20315	4.175980e-002	2762.66186	116.63916
-150.37010	0.20639	4.186475e-002	2763.18068	116.92341
-150.36006	0.20959	4.184315e-002	2763.92785	116.85128
-150.35002	0.21274	4.170812e-002	2764.87879	116.45975
-150.33997	0.21583	4.147195e-002	2766.01048	115.78353
-150.32993	0.21888	4.114495e-002	2767.30363	114.85173
-150.31989	0.22189	4.073714e-002	2768.73961	113.69254
-150.30984	0.22485	4.025775e-002	2770.30116	112.33208
-150.29980	0.22776	3.971490e-002	2771.97322	110.79320
-150.28976	0.23064	3.911657e-002	2773.74092	109.09845
-150.27971	0.23348	3.847004e-002	2775.59075	107.26838
-150.26967	0.23628	3.778165e-002	2777.51099	105.32082
-150.25963	0.23904	3.705763e-002	2779.49008	103.27341
-150.24958	0.24177	3.630377e-002	2781.51734	101.14242
-150.23954	0.24446	3.552504e-002	2783.58358	98.94192
-150.22950	0.24712	3.472636e-002	2785.67973	96.68578
-150.21946	0.24975	3.391240e-002	2787.79717	94.38717
-150.20941	0.25235	3.308715e-002	2789.92859	92.05735
-150.19937	0.25493	3.225448e-002	2792.06687	89.70723
-150.18933	0.25747	3.141819e-002	2794.20504	87.34753
-150.17928	0.25999	3.058158e-002	2796.33704	84.98757
-150.16924	0.26248	2.974772e-002	2798.45724	82.63602
-150.15920	0.26495	2.891969e-002	2800.56004	80.30154
-150.14915	0.26739	2.810032e-002	2802.64023	77.99215
-150.13911	0.26981	2.729214e-002	2804.69323	75.71494
-150.12907	0.27221	2.649760e-002	2806.71453	73.47689
-150.11902	0.27459	2.571917e-002	2808.69965	71.28491
-150.10898	0.27695	2.495901e-002	2810.64464	69.14515
-150.09894	0.27929	2.421918e-002	2812.54577	67.06338
-150.08889	0.28161	2.350173e-002	2814.39932	65.04538
-150.07885	0.28391	2.280862e-002	2816.20168	63.09673
-150.06881	0.28620	2.214163e-002	2817.94964	61.22245
-150.05876	0.28847	2.150250e-002	2819.64004	59.42741
-150.04872	0.29072	2.089296e-002	2821.26974	57.71652
-150.03868	0.29296	2.031468e-002	2822.83570	56.09449
-150.02863	0.29519	1.976923e-002	2824.33504	54.56579
-150.01859	0.29740	1.925819e-002	2825.76491	53.13484
-150.00855	0.29960	1.878313e-002	2827.12249	51.80606
-149.99850	0.30178	1.834549e-002	2828.40510	50.58359
-149.98846	0.30396	1.794661e-002	2829.61033	49.47116
-149.97842	0.30612	1.758779e-002	2830.73578	48.47248
-149.96838	0.30828	1.727037e-002	2831.77905	47.59130
-149.95833	0.31042	1.699587e-002	2832.73737	46.83191
-149.94829	0.31255	1.676603e-002	2833.60751	46.19930
-149.93825	0.31468	1.658266e-002	2834.38623	45.69852
-149.92820	0.31679	1.644750e-002	2835.07032	45.33455
-149.91816	0.31890	1.636139e-002	2835.65825	45.10972
-149.90812	0.32100	1.632382e-002	2836.15087	45.02258
-149.89807	0.32310	1.633418e-002	2836.54924	45.07141
-149.88803	0.32519	1.639185e-002	2836.85440	45.25444
-149.87799	0.32727	1.649570e-002	2837.06838	45.56841
-149.86794	0.32935	1.664350e-002	2837.19510	46.00701
-149.85790	0.33142	1.683292e-002	2837.23870	46.56362
-149.84786	0.33348	1.706162e-002	2837.20331	47.23159
-149.83781	0.33555	1.732741e-002	2837.09284	48.00467
-149.82777	0.33760	1.762851e-002	2836.91036	48.87782
-149.81773	0.33966	1.796322e-002	2836.65881	49.84622
-149.80768	0.34171	1.832988e-002	2836.34114	50.90509
-149.79764	0.34376	1.872677e-002	2835.96026	52.04961
-149.78760	0.34580	1.915225e-002	2835.51905	53.27505
-149.77755	0.34785	1.960464e-002	2835.02038	54.57666
-149.76751	0.34989	2.008228e-002	2834.46710	55.94972
-149.75747	0.35192	2.058350e-002	2833.86206	57.38950
-149.74743	0.35396	2.110673e-002	2833.20798	58.89147
-149.73738	0.35600	2.165041e-002	2832.50746	60.45122
-149.72734	0.35803	2.221298e-002	2831.76312	62.06436
-149.71730	0.36006	2.279292e-002	2830.97758	63.72649
-149.70725	0.36209	2.338868e-002	2830.15340	65.43324
-149.69721	0.36413	2.399876e-002	2829.29311	67.18032
-149.68717	0.36616	2.462166e-002	2828.39920	68.96344
-149.67712	0.36819	2.525585e-002	2827.47419	70.77831
-149.66708	0.37022	2.589985e-002	2826.52058	72.62065
-149.65704	0.37225	2.655214e-002	2825.54083	74.48618
-149.64699	0.37429	2.721124e-002	2824.53739	76.37066
-149.63695	0.37632	2.787566e-002	2823.51271	78.26983
-149.62691	0.37835	2.854389e-002	2822.46924	80.17942
-149.61686	0.38039	2.921442e-002	2821.40945	82.09514
-149.60682	0.38242	2.988576e-002	2820.33576	84.01268
-149.59678	0.38446	3.055637e-002	2819.25063	85.92772
-149.58673	0.38650	3.122475e-002	2818.15652	87.83597
-149.57669	0.38854	3.188936e-002	2817.05588	89.73302
-149.56665	0.39059	3.254865e-002	2815.95121	91.61447
-149.55660	0.39263	3.320105e-002	2814.84500	93.47586
-149.54656	0.39468	3.384502e-002	2813.73972	95.31277
-149.53652	0.39673	3.447897e-002	2812.63791	97.12069
-149.52648	0.39878	3.510129e-002	2811.54211	98.89501
-149.51643	0.40084	3.571034e-002	2810.45490	100.63109
-149.50639	0.40290	3.630451e-002	2809.37883	102.32433
-149.49635	0.40496	3.688216e-002	2808.31650	103.97003
-149.48630	0.40702	3.744159e-002	2807.27058	105.56336
-149.47626	0.40909	3.798108e-002	2806.24374	107.09942
-149.46622	0.41116	3.849893e-002	2805.23866	108.57337
-149.45617	0.41324	3.899341e-002	2804.25802	109.98029
-149.44613	0.41532	3.946274e-002	2803.30462	111.31507
-149.43609	0.41740	3.990512e-002	2802.38126	112.57258
-149.42604	0.41949	4.031874e-002	2801.49073	113.74768
-149.41600	0.42158	4.070178e-002	2800.63587	114.83517
-149.40596	0.42367	4.105232e-002	2799.81964	115.82960
-149.39591	0.42577	4.136841e-002	2799.04506	116.72537
-149.38587	0.42787	4.164808e-002	2798.31515	117.51688
-149.37583	0.42998	4.188937e-002	2797.63292	118.19856
-149.36578	0.43209	4.209033e-002	2797.00140	118.76482
-149.35574	0.43421	4.224901e-002	2796.42360	119.21010
-149.34570	0.43633	4.236345e-002	2795.90252	119.52884
-149.33565	0.43846	4.243184e-002	2795.44100	119.71585
-149.32561	0.44059	4.245418e-002	2795.03939	119.77115
-149.31557	0.44273	4.243178e-002	2794.69625	119.69850
-149.30553	0.44487	4.236598e-002	2794.41011	119.50177
-149.29548	0.44701	4.225811e-002	2794.17948	119.18478
-149.28544	0.44917	4.210949e-002	2794.00296	118.75128
-149.27540	0.45132	4.192137e-002	2793.87920	118.20492
-149.26535	0.45349	4.169502e-002	2793.80687	117.54933
-149.25531	0.45565	4.143172e-002	2793.78461	116.78815
-149.24527	0.45783	4.113279e-002	2793.81104	115.92519
-149.23522	0.46001	4.079957e-002	2793.88470	114.96435
-149.22518	0.46219	4.043343e-002	2794.00417	113.90952
-149.21514	0.46438	4.003574e-002	2794.16801	112.76464
-149.20509	0.46658	3.960789e-002	2794.37475	111.53371
-149.19505	0.46879	3.915130e-002	2794.62290	110.22084
-149.18501	0.47099	3.866740e-002	2794.91097	108.83012
-149.17496	0.47321	3.815763e-002	2795.23749	107.36566
-149.16492	0.47543	3.762347e-002	2795.60090	105.83173
-149.15488	0.47766	3.706641e-002	2795.99966	104.23268
-149.14483	0.47990	3.648799e-002	2796.43218	102.57285
-149.13479	0.48214	3.588973e-002	2796.89690	100.85662
-149.12475	0.48438	3.527320e-002	2797.39220	99.08855
-149.11470	0.48664	3.464002e-002	2797.91642	97.27327
-149.10466	0.48890	3.399180e-002	2798.46792	95.41543
-149.09462	0.49117	3.333017e-002	2799.04502	93.51971
-149.08458	0.49344	3.265684e-002	2799.64599	91.59099
-149.07453	0.49572	3.197351e-002	2800.26909	89.63424
-149.06449	0.49801	3.128193e-002	2800.91256	87.65439
-149.05445	0.50030	3.058383e-002	2801.57463	85.65651
-149.04440	0.50260	2.988105e-002	2802.25345	83.64582
-149.03436	0.50491	2.917542e-002	2802.94717	81.62764
-149.02432	0.50723	2.846879e-002	2803.65392	79.60725
-149.01427	0.50955	2.776305e-002	2804.37180	77.59011
-149.00423	0.51188	2.706017e-002	2805.09884	75.58186
-148.99419	0.51421	2.636211e-002	2805.83305	73.58819
-148.98414	0.51656	2.567086e-002	2806.57246	71.61477
-148.97410	0.51891	2.498846e-002	2807.31502	69.66749
-148.96406	0.52126	2.431700e-002	2808.05863	67.75236
-148.95401	0.52363	2.365857e-002	2808.80121	65.87540
-148.94397	0.52600	2.301528e-002	2809.54064	64.04268
-148.93393	0.52838	2.238937e-002	2810.27471	62.26064
-148.92388	0.53076	2.178310e-002	2811.00118	60.53577
-148.91384	0.53315	2.119873e-002	2811.71780	58.87458
-148.90380	0.53555	2.063851e-002	2812.42232	57.28356
-148.89375	0.53795	2.010469e-002	2813.11249	55.76916
-148.88371	0.54037	1.959952e-002	2813.78607	54.33786
-148.87367	0.54278	1.912529e-002	2814.44074	52.99626
-148.86362	0.54521	1.868471e-002	2815.07391	51.75213
-148.85358	0.54764	1.828067e-002	2815.68279	50.61382
-148.84354	0.55008	1.791607e-002	2816.26460	49.58966
-148.83350	0.55252	1.759306e-002	2816.81715	48.68584
-148.82345	0.55497	1.731213e-002	2817.33949	47.90374
-148.81341	0.55743	1.707354e-002	2817.83085	47.24408
-148.80337	0.55989	1.687744e-002	2818.29055	46.70728
-148.79332	0.56236	1.672275e-002	2818.71883	46.29021
-148.78328	0.56483	1.660759e-002	2819.11650	45.98742
-148.77324	0.56731	1.653009e-002	2819.48440	45.79345
-148.76319	0.56979	1.648845e-002	2819.82329	45.70312
-148.75315	0.57228	1.648115e-002	2820.13369	45.71198
-148.74311	0.57478	1.650667e-002	2820.41610	45.81564
-148.73306	0.57728	1.656351e-002	2820.67104	46.00970
-148.72302	0.57979	1.665002e-002	2820.89906	46.28941
-148.71298	0.58230	1.676449e-002	2821.10080	46.64981
-148.70293	0.58482	1.690521e-002	2821.27688	47.08591
-148.69289	0.58734	1.707045e-002	2821.42789	47.59272
-148.68285	0.58986	1.725847e-002	2821.55447	48.16514
-148.67280	0.59240	1.746751e-002	2821.65720	48.79808
-148.66276	0.59493	1.769580e-002	2821.73671	49.48642
-148.65272	0.59747	1.794155e-002	2821.79362	50.22490
-148.64267	0.60002	1.820290e-002	2821.82856	51.00820
-148.63263	0.60257	1.847804e-002	2821.84215	51.83100
-148.62259	0.60512	1.876509e-002	2821.83503	52.68788
-148.61255	0.60768	1.906218e-002	2821.80784	53.57335
-148.60250	0.61024	1.936739e-002	2821.76122	54.48190
-148.59246	0.61281	1.967882e-002	2821.69579	55.40800
-148.58242	0.61538	1.999454e-002	2821.61222	56.34600
-148.57237	0.61796	2.031258e-002	2821.51113	57.29021
-148.56233	0.62053	2.063098e-002	2821.39318	58.23496
-148.55229	0.62312	2.094777e-002	2821.25902	59.17447
-148.54224	0.62570	2.126092e-002	2821.10928	60.10291
-148.53220	0.62829	2.156844e-002	2820.94463	61.01443
-148.52216	0.63089	2.186830e-002	2820.76571	61.90315
-148.51211	0.63348	2.215843e-002	2820.57316	62.76312
-148.50207	0.63608	2.243680e-002	2820.36764	63.58835
-148.49203	0.63869	2.270133e-002	2820.14980	64.37287
-148.48198	0.64129	2.294994e-002	2819.92028	65.11058
-148.47194	0.64390	2.318051e-002	2819.67974	65.79537
-148.46190	0.64651	2.339095e-002	2819.42881	66.42113
-148.45185	0.64913	2.357914e-002	2819.16814	66.98172
-148.44181	0.65175	2.374296e-002	2818.89838	67.47097
-148.43177	0.65437	2.388028e-002	2818.62017	67.88273
-148.42172	0.65699	2.398895e-002	2818.33414	68.21069
-148.41168	0.65962	2.406674e-002	2818.04094	68.44839
-148.40164	0.66224	2.411142e-002	2817.74119	68.58935
-148.39160	0.66488	2.412080e-002	2817.43552	68.62726
-148.38155	0.66751	2.409290e-002	2817.12458	68.55627
-148.37151	0.67014	2.402572e-002	2816.80901	68.37065
-148.36147	0.67278	2.391763e-002	2816.48949	68.06561
-148.35142	0.67542	2.376942e-002	2816.16694	67.64354
-148.34138	0.67806	2.358305e-002	2815.84240	67.11009
-148.33134	0.68071	2.336046e-002	2815.51688	66.47094
-148.32129	0.68335	2.310349e-002	2815.19145	65.73150
-148.31125	0.68600	2.281390e-002	2814.86713	64.89691
-148.30121	0.68865	2.249345e-002	2814.54499	63.97230
-148.29116	0.69130	2.214392e-002	2814.22609	62.96289
-148.28112	0.69395	2.176715e-002	2813.91151	61.87404
-148.27108	0.69660	2.136498e-002	2813.60233	60.71112
-148.26103	0.69925	2.093925e-002	2813.29967	59.47953
-148.25099	0.70191	2.049180e-002	2813.00462	58.18463
-148.24095	0.70456	2.002447e-002	2812.71830	56.83183
-148.23090	0.70722	1.953911e-002	2812.44184	55.42649
-148.22086	0.70988	1.903757e-002	2812.17637	53.97406
-148.21082	0.71254	1.852172e-002	2811.92303	52.47997
-148.20077	0.71520	1.799341e-002	2811.68299	50.94967
-148.19073	0.71786	1.745451e-002	2811.45739	49.38860
-148.18069	0.72052	1.690690e-002	2811.24741	47.80224
-148.17065	0.72318	1.635243e-002	2811.05423	46.19604
-148.16060	0.72584	1.579299e-002	2810.87902	44.57548
-148.15056	0.72851	1.523045e-002	2810.72299	42.94606
-148.14052	0.73117	1.466669e-002	2810.58733	41.31325
-148.13047	0.73383	1.410359e-002	2810.47325	39.68256
-148.12043	0.73650	1.354302e-002	2810.38197	38.05948
-148.11039	0.73916	1.298687e-002	2810.31470	36.44949
-148.10034	0.74182	1.243701e-002	2810.27267	34.85808
-148.09030	0.74449	1.189532e-002	2810.25712	33.29076
-148.08026	0.74715	1.136369e-002	2810.26930	31.75301
-148.07021	0.74981	1.084399e-002	2810.31045	30.25034
-148.06017	0.75248	1.033810e-002	2810.38181	28.78822
-148.05013	0.75514	9.847882e-003	2810.48465	27.37213
-148.04008	0.75780	9.375211e-003	2810.62023	26.00751
-148.03004	0.76047	8.921959e-003	2810.78981	24.69985
-148.02000	0.76313	8.490012e-003	2810.99470	23.45467
-148.00995	0.76579	8.081256e-003	2811.23619	22.27748
-147.99991	0.76845	7.697562e-003	2811.51559	21.17374
-147.98987	0.77111	7.340737e-003	2811.83411	20.14875
-147.97982	0.77377	7.012571e-003	2812.19295	19.20773
-147.96978	0.77642	6.714874e-003	2812.59334	18.35598
-147.95974	0.77908	6.449635e-003	2813.03680	17.59931
-147.94970	0.78174	6.218946e-003	2813.52497	16.94384
-147.93965	0.78439	6.024876e-003	2814.05947	16.39564
-147.92961	0.78705	5.868893e-003	2814.64111	15.95898
-147.91957	0.78970	5.751807e-003	2815.26978	15.63621
-147.90952	0.79235	5.674393e-003	2815.94533	15.42958
-147.89948	0.79500	5.636655e-003	2816.66652	15.33905
-147.88944	0.79765	5.636918e-003	2817.42978	15.35965
-147.87939	0.80030	5.673286e-003	2818.23118	15.48576
-147.86935	0.80295	5.743928e-003	2819.06692	15.71194
-147.85931	0.80559	5.847338e-003	2819.93362	16.03371
-147.84926	0.80823	5.982104e-003	2820.82802	16.44688
-147.83922	0.81088	6.146813e-003	2821.74684	16.94723
-147.82918	0.81352	6.339997e-003	2822.68675	17.53040
-147.81913	0.81615	6.560155e-003	2823.64434	18.19192
-147.80909	0.81879	6.805788e-003	2824.61619	18.92734
-147.79905	0.82143	7.075422e-003	2825.59893	19.73226
-147.78900	0.82406	7.367619e-003	2826.58921	20.60242
-147.77896	0.82669	7.680944e-003	2827.58369	21.53353
-147.76892	0.82932	8.013968e-003	2828.57903	22.52134
-147.75887	0.83195	8.365279e-003	2829.57190	23.56164
-147.74883	0.83457	8.733467e-003	2830.55896	24.65024
-147.73879	0.83720	9.117128e-003	2831.53689	25.78294
-147.72874	0.83982	9.514878e-003	2832.50236	26.95564
-147.71870	0.84244	9.925343e-003	2833.45208	28.16422
-147.70866	0.84506	1.034715e-002	2834.38273	29.40460
-147.69862	0.84767	1.077894e-002	2835.29101	30.67274
-147.68857	0.85029	1.121939e-002	2836.17365	31.96465
-147.67853	0.85290	1.166714e-002	2837.02735	33.27633
-147.66849	0.85551	1.212088e-002	2837.84885	34.60383
-147.65844	0.85812	1.257929e-002	2838.63487	35.94323
-147.64840	0.86072	1.304107e-002	2839.38215	37.29065
-147.63836	0.86333	1.350492e-002	2840.08743	38.64220
-147.62831	0.86593	1.396956e-002	2840.74746	39.99407
-147.61827	0.86853	1.443373e-002	2841.35900	41.34246
-147.60823	0.87112	1.489614e-002	2841.91880	42.68358
-147.59818	0.87372	1.535556e-002	2842.42364	44.01369
-147.58814	0.87631	1.581073e-002	2842.87026	45.32906
-147.57810	0.87890	1.626041e-002	2843.25542	46.62598
-147.56805	0.88149	1.670337e-002	2843.57591	47.90077
-147.55801	0.88408	1.713841e-002	2843.82854	49.14983
-147.54797	0.88666	1.756434e-002	2844.01014	50.36960
-147.53792	0.88924	1.797995e-002	2844.11751	51.55648
-147.52788	0.89182	1.838403e-002	2844.14733	52.70682
-147.51784	0.89440	1.877535e-002	2844.09623	53.81696
-147.50779	0.89698	1.915270e-002	2843.96085	54.88326
-147.49775	0.89955	1.951498e-002	2843.73823	55.90241
-147.48771	0.90212	1.986117e-002	2843.42574	56.87141
-147.47767	0.90469	2.019030e-002	2843.02080	57.78731
-147.46762	0.90726	2.050186e-002	2842.52272	58.64866
-147.45758	0.90982	2.079659e-002	2841.93555	59.45774
-147.44754	0.91238	2.107540e-002	2841.26400	60.21740
-147.43749	0.91495	2.133918e-002	2840.51277	60.93045
-147.42745	0.91750	2.158874e-002	2839.68612	61.59939
-147.41741	0.92006	2.182483e-002	2838.78815	62.22660
-147.40736	0.92262	2.204822e-002	2837.82295	62.81443
-147.39732	0.92517	2.225965e-002	2836.79463	63.36527
-147.38728	0.92772	2.245992e-002	2835.70735	63.88156
-147.37723	0.93027	2.264979e-002	2834.56524	64.36572
-147.36719	0.93281	2.283003e-002	2833.37242	64.82017
-147.35715	0.93536	2.300140e-002	2832.13294	65.24725
-147.34710	0.93790	2.316466e-002	2830.85082	65.64932
-147.33706	0.94044	2.332054e-002	2829.53006	66.02873
-147.32702	0.94298	2.346979e-002	2828.17465	66.38781
-147.31697	0.94552	2.361315e-002	2826.78854	66.72885
-147.30693	0.94805	2.375136e-002	2825.37569	67.05419
-147.29689	0.95059	2.388515e-002	2823.94003	67.36610
-147.28684	0.95312	2.401524e-002	2822.48543	67.66687
-147.27680	0.95565	2.414237e-002	2821.01578	67.95876
-147.26676	0.95817	2.426726e-002	2819.53493	68.24403
-147.25672	0.96070	2.439061e-002	2818.04672	68.52494
-147.24667	0.96322	2.451315e-002	2816.55495	68.80371
-147.23663	0.96574	2.463558e-002	2815.06344	69.08257
-147.22659	0.96826	2.475862e-002	2813.57597	69.36373
-147.21654	0.97078	2.488296e-002	2812.09629	69.64941
-147.20650	0.97330	2.500931e-002	2810.62814	69.94179
-147.19646	0.97581	2.513836e-002	2809.17528	70.24307
-147.18641	0.97833	2.527082e-002	2807.74141	70.55542
-147.17637	0.98084	2.540737e-002	2806.33023	70.88103
-147.16633	0.98335	2.554871e-002	2804.94543	71.22205
-147.15628	0.98585	2.569552e-002	2803.59069	71.58064
-147.14624	0.98836	2.584850e-002	2802.26964	71.95894
-147.13620	0.99087	2.600830e-002	2800.98593	72.35907
-147.12615	0.99337	2.617562e-002	2799.74320	72.78317
-147.11611	0.99587	2.635115e-002	2798.54511	73.23340
-147.10607	0.99837	2.653558e-002	2797.39532	73.71194
-147.09602	1.00087	2.672960e-002	2796.29748	74.22095
-147.08598	1.00336	2.693386e-002	2795.25510	74.76246
-147.07594	1.00586	2.714898e-002	2794.27159	75.33841
-147.06589	1.00835	2.737556e-002	2793.35035	75.95072
-147.05585	1.01084	2.761429e-002	2792.49496	76.60152
-147.04581	1.01333	2.786601e-002	2791.70958	77.29346
-147.03577	1.01582	2.813162e-002	2790.99843	78.02931
-147.02572	1.01831	2.841194e-002	2790.36554	78.81162
-147.01568	1.02080	2.870693e-002	2789.81231	79.64037
-147.00564	1.02328	2.901597e-002	2789.33830	80.51371
-146.99559	1.02576	2.933841e-002	2788.94303	81.42977
-146.98555	1.02825	2.967339e-002	2788.62535	82.38597
-146.97551	1.03073	3.001947e-002	2788.38237	83.37802
-146.96546	1.03321	3.037510e-002	2788.21094	84.40133
-146.95542	1.03568	3.073879e-002	2788.10796	85.45137
-146.94538	1.03816	3.110911e-002	2788.07073	86.52396
-146.93533	1.04064	3.148476e-002	2788.09683	87.61516
-146.92529	1.04311	3.186441e-002	2788.18384	88.72102
-146.91525	1.04558	3.224671e-002	2788.32932	89.83756
-146.90520	1.04806	3.263029e-002	2788.53075	90.96067
-146.89516	1.05053	3.301377e-002	2788.78561	92.08626
-146.88512	1.05300	3.339578e-002	2789.09138	93.21022
-146.87507	1.05547	3.377494e-002	2789.44563	94.32845
-146.86503	1.05793	3.414988e-002	2789.84595	95.43689
-146.85499	1.06040	3.451922e-002	2790.28993	96.53145
-146.84494	1.06286	3.488160e-002	2790.77517	97.60805
-146.83490	1.06533	3.523563e-002	2791.29933	98.66258
-146.82486	1.06779	3.557993e-002	2791.86004	99.69095
-146.81482	1.07025	3.591312e-002	2792.45495	100.68903
-146.80477	1.07271	3.623381e-002	2793.08175	101.65272
-146.79473	1.07517	3.654062e-002	2793.73815	102.57789
-146.78469	1.07763	3.683214e-002	2794.42184	103.46040
-146.77464	1.08009	3.710700e-002	2795.13055	104.29613
-146.76460	1.08255	3.736378e-002	2795.86203	105.08092
-146.75456	1.08500	3.760109e-002	2796.61405	105.81061
-146.74451	1.08746	3.781752e-002	2797.38436	106.48105
-146.73447	1.08991	3.801167e-002	2798.17076	107.08806
-146.72443	1.09237	3.818212e-002	2798.97104	107.62744
-146.71438	1.09482	3.832745e-002	2799.78302	108.09500
-146.70434	1.09727	3.844625e-002	2800.60452	108.48653
-146.69430	1.09972	3.853709e-002	2801.43338	108.79781
-146.68425	1.10217	3.859853e-002	2802.26747	109.02461
-146.67421	1.10462	3.862916e-002	2803.10464	109.16270
-146.66417	1.10707	3.862753e-002	2803.94277	109.20781
-146.65412	1.10951	3.859218e-002	2804.77974	109.15563
-146.64408	1.11196	3.852166e-002	2805.61344	109.00186
-146.63404	1.11441	3.841451e-002	2806.44177	108.74220
-146.62399	1.11685	3.826930e-002	2807.26268	108.37239
-146.61395	1.11929	3.808459e-002	2808.07410	107.88819
-146.60391	1.12174	3.785894e-002	2808.87400	107.28534
-146.59386	1.12418	3.759083e-002	2809.66031	106.55934
-146.58382	1.12662	3.727866e-002	2810.43093	105.70550
-146.57378	1.12906	3.692084e-002	2811.18377	104.71910
-146.56374	1.13150	3.651585e-002	2811.91677	103.59562
-146.55369	1.13394	3.606249e-002	2812.62812	102.33157
-146.54365	1.13638	3.555967e-002	2813.31604	100.92371
-146.53361	1.13882	3.500637e-002	2813.97879	99.36894
-146.52356	1.14125	3.440318e-002	2814.61550	97.66899
-146.51352	1.14369	3.375283e-002	2815.22645	95.83173
-146.50348	1.14613	3.305817e-002	2815.81200	93.86541
-146.49343	1.14856	3.232203e-002	2816.37247	91.77820
-146.48339	1.15100	3.154699e-002	2816.90805	89.57754
-146.47335	1.15343	3.073554e-002	2817.41886	87.27065
-146.46330	1.15586	2.989017e-002	2817.90503	84.86473
-146.45326	1.15830	2.901341e-002	2818.36670	82.36704
-146.44322	1.16073	2.810781e-002	2818.80401	79.78501
-146.43317	1.16316	2.717595e-002	2819.21711	77.12604
-146.42313	1.16559	2.622040e-002	2819.60614	74.39756
-146.41309	1.16802	2.524369e-002	2819.97121	71.60691
-146.40304	1.17045	2.424836e-002	2820.31243	68.76141
-146.39300	1.17288	2.323695e-002	2820.62990	65.86837
-146.38296	1.17530	2.221198e-002	2820.92370	62.93511
-146.37291	1.17773	2.117598e-002	2821.19392	59.96891
-146.36287	1.18016	2.013148e-002	2821.44062	56.97708
-146.35283	1.18259	1.908101e-002	2821.66388	53.96691
-146.34279	1.18501	1.802709e-002	2821.86375	50.94571
-146.33274	1.18744	1.697225e-002	2822.04027	47.92076
-146.32270	1.18986	1.591902e-002	2822.19348	44.89936
-146.31266	1.19229	1.486993e-002	2822.32341	41.88882
-146.30261	1.19471	1.382749e-002	2822.43007	38.89640
-146.29257	1.19713	1.279424e-002	2822.51348	35.92937
-146.28253	1.19955	1.177267e-002	2822.57363	32.99502
-146.27248	1.20198	1.076533e-002	2822.61053	30.10061
-146.26244	1.20440	9.774732e-003	2822.62416	27.25343
-146.25240	1.20682	8.803400e-003	2822.61448	24.46078
-146.24235	1.20924	7.853862e-003	2822.58148	21.72993
-146.23231	1.21166	6.928652e-003	2822.52510	19.06821
-146.22227	1.21408	6.030303e-003	2822.44529	16.48290
-146.21222	1.21650	5.161349e-003	2822.34199	13.98134
-146.20218	1.21892	4.324324e-003	2822.21515	11.57082
-146.19214	1.22134	3.521760e-003	2822.06467	9.25866
-146.18209	1.22376	2.756188e-003	2821.89048	7.05215
-146.17205	1.22618	2.030144e-003	2821.69249	4.95860
-146.16201	1.22859	1.346208e-003	2821.47058	2.98547
-146.15196	1.23101	7.069756e-004	2821.22463	1.14022
-146.14192	1.23343	1.150467e-004	2820.95451	-0.56963
-146.13188	1.23584	-4.270281e-004	2820.66010	-2.13673
-146.12184	1.23826	-9.168074e-004	2820.34128	-3.55405
-146.11179	1.24068	-1.351865e-003	2819.99794	-4.81459
-146.10175	1.24309	-1.729748e-003	2819.62997	-5.91127
-146.09171	1.24551	-2.047601e-003	2819.23714	-6.83586
-146.08166	1.24792	-2.302264e-003	2818.81911	-7.57925
-146.07162	1.25034	-2.490569e-003	2818.37557	-8.13233
-146.06158	1.25275	-2.610077e-003	2817.90638	-8.48805
-146.05153	1.25517	-2.661060e-003	2817.41204	-8.64718
-146.04149	1.25758	-2.644424e-003	2816.89319	-8.61231
-146.03145	1.26000	-2.561102e-003	2816.35050	-8.38611
-146.02140	1.26241	-2.412954e-003	2815.78485	-7.97390
-146.01136	1.26483	-2.202914e-003	2815.19738	-7.38411
-146.00132	1.26724	-1.933978e-003	2814.58924	-6.62533
-145.99127	1.26966	-1.609085e-003	2813.96158	-5.70600
-145.98123	1.27207	-1.230824e-003	2813.31545	-4.63356
-145.97119	1.27448	-8.016521e-004	2812.65188	-3.41504
-145.96114	1.27690	-3.240241e-004	2811.97190	-2.05749
-145.95110	1.27931	1.995669e-004	2811.27654	-0.56806
-145.94106	1.28173	7.665621e-004	2810.56685	1.04590
-145.93101	1.28414	1.374396e-003	2809.84389	2.77703
-145.92097	1.28655	2.020505e-003	2809.10871	4.61798
-145.91093	1.28897	2.702360e-003	2808.36235	6.56150
-145.90089	1.29138	3.417455e-003	2807.60586	8.60038
-145.89084	1.29379	4.163279e-003	2806.84027	10.72743
-145.88080	1.29621	4.937327e-003	2806.06663	12.93546
-145.87076	1.29862	5.737097e-003	2805.28597	15.21729
-145.86071	1.30104	6.560088e-003	2804.49935	17.56575
-145.85067	1.30345	7.403800e-003	2803.70779	19.97365
-145.84063	1.30587	8.265738e-003	2802.91235	22.43386
-145.83058	1.30828	9.143417e-003	2802.11406	24.93922
-145.82054	1.31070	1.003435e-002	2801.31397	27.48261
-145.81050	1.31311	1.093605e-002	2800.51311	30.05690
-145.80045	1.31553	1.184604e-002	2799.71253	32.65498
-145.79041	1.31794	1.276185e-002	2798.91326	35.26975
-145.78037	1.32036	1.368100e-002	2798.11636	37.89410
-145.77032	1.32277	1.460102e-002	2797.32285	40.52094
-145.76028	1.32519	1.551943e-002	2796.53379	43.14316
-145.75024	1.32760	1.643375e-002	2795.75023	45.75366
-145.74019	1.33002	1.734151e-002	2794.97321	48.34533
-145.73015	1.33243	1.824024e-002	2794.20379	50.91109
-145.72011	1.33485	1.912747e-002	2793.44302	53.44386
-145.71006	1.33727	2.000074e-002	2792.69193	55.93656
-145.70002	1.33968	2.085758e-002	2791.95157	58.38212
-145.68998	1.34210	2.169551e-002	2791.22301	60.77344
-145.67994	1.34452	2.251206e-002	2790.50730	63.10343
-145.66989	1.34693	2.330477e-002	2789.80550	65.36499
-145.65985	1.34935	2.407116e-002	2789.11866	67.55104
-145.64981	1.35177	2.480877e-002	2788.44784	69.65452
-145.63976	1.35419	2.551513e-002	2787.79410	71.66833
-145.62972	1.35661	2.618777e-002	2787.15850	73.58538
-145.61968	1.35902	2.682419e-002	2786.54211	75.39852
-145.60963	1.36144	2.742189e-002	2785.94602	77.10057
-145.59959	1.36386	2.797836e-002	2785.37131	78.68435
-145.58955	1.36628	2.849117e-002	2784.81902	80.14283
-145.57950	1.36870	2.895791e-002	2784.29021	81.46912
-145.56946	1.37112	2.937618e-002	2783.78591	82.65635
-145.55942	1.37354	2.974406e-002	2783.30696	83.69900
-145.54937	1.37596	3.006226e-002	2782.85304	84.59915
-145.53933	1.37838	3.033244e-002	2782.42347	85.36153
-145.52929	1.38080	3.055624e-002	2782.01753	85.99087
-145.51924	1.38322	3.073525e-002	2781.63455	86.49177
-145.50920	1.38564	3.087100e-002	2781.27388	86.86864
-145.49916	1.38806	3.096502e-002	2780.93487	87.12584
-145.48911	1.39048	3.101882e-002	2780.61689	87.26776
-145.47907	1.39290	3.103392e-002	2780.31929	87.29877
-145.46903	1.39532	3.101186e-002	2780.04144	87.22328
-145.45898	1.39774	3.095415e-002	2779.78268	87.04566
-145.44894	1.40016	3.086232e-002	2779.54239	86.77028
-145.43890	1.40258	3.073785e-002	2779.31994	86.40146
-145.42886	1.40501	3.058225e-002	2779.11471	85.94351
-145.41881	1.40743	3.039701e-002	2778.92607	85.40074
-145.40877	1.40985	3.018361e-002	2778.75342	84.77742
-145.39873	1.41227	2.994355e-002	2778.59615	84.07780
-145.38868	1.41469	2.967828e-002	2778.45364	83.30615
-145.37864	1.41711	2.938928e-002	2778.32528	82.46669
-145.36860	1.41954	2.907802e-002	2778.21048	81.56364
-145.35855	1.42196	2.874595e-002	2778.10865	80.60120
-145.34851	1.42438	2.839452e-002	2778.01918	79.58355
-145.33847	1.42680	2.802519e-002	2777.94149	78.51487
-145.32842	1.42922	2.763939e-002	2777.87500	77.39930
-145.31838	1.43164	2.723856e-002	2777.81912	76.24100
-145.30834	1.43407	2.682414e-002	2777.77327	75.04408
-145.29829	1.43649	2.639754e-002	2777.73688	73.81266
-145.28825	1.43891	2.596020e-002	2777.70938	72.55083
-145.27821	1.44133	2.551353e-002	2777.69020	71.26268
-145.26816	1.44375	2.505894e-002	2777.67878	69.95229
-145.25812	1.44618	2.459784e-002	2777.67456	68.62369
-145.24808	1.44860	2.413163e-002	2777.67698	67.28094
-145.23803	1.45102	2.366171e-002	2777.68549	65.92808
-145.22799	1.45344	2.318948e-002	2777.69953	64.56912
-145.21795	1.45586	2.271632e-002	2777.71857	63.20804
-145.20791	1.45829	2.224360e-002	2777.74206	61.84883
-145.19786	1.46071	2.177273e-002	2777.76946	60.49548
-145.18782	1.46313	2.130506e-002	2777.80023	59.15198
-145.17778	1.46555	2.084200e-002	2777.83383	57.82231
-145.16773	1.46797	2.038492e-002	2777.86971	56.51046
-145.15769	1.47039	1.993517e-002	2777.90737	55.22029
-145.14765	1.47282	1.949404e-002	2777.94632	53.95558
-145.13760	1.47524	1.906285e-002	2777.98608	52.72011
-145.12756	1.47766	1.864296e-002	2778.02614	51.51775
-145.11752	1.48008	1.823584e-002	2778.06587	50.35281
-145.10747	1.48250	1.784303e-002	2778.10462	49.22970
-145.09743	1.48492	1.746603e-002	2778.14174	48.15277
-145.08739	1.48734	1.710584e-002	2778.17700	47.12488
-145.07734	1.48976	1.676284e-002	2778.21065	46.14711
-145.06730	1.49218	1.643738e-002	2778.24296	45.22048
-145.05726	1.49460	1.612970e-002	2778.27429	44.34567
-145.04721	1.49702	1.583943e-002	2778.30550	43.52162
-145.03717	1.49944	1.556598e-002	2778.33762	42.74659
-145.02713	1.50186	1.530875e-002	2778.37172	42.01885
-145.01708	1.50428	1.506722e-002	2778.40877	41.33689
-145.00704	1.50670	1.484101e-002	2778.44969	40.69960
-144.99700	1.50912	1.462975e-002	2778.49538	40.10588
-144.98696	1.51153	1.443307e-002	2778.54673	39.55465
-144.97691	1.51395	1.425056e-002	2778.60470	39.04476
-144.96687	1.51637	1.408182e-002	2778.67024	38.57499
-144.95683	1.51879	1.392642e-002	2778.74431	38.14413
-144.94678	1.52121	1.378397e-002	2778.82790	37.75101
-144.93674	1.52363	1.365406e-002	2778.92196	37.39448
-144.92670	1.52604	1.353632e-002	2779.02748	37.07343
-144.91665	1.52846	1.343037e-002	2779.14542	36.78673
-144.90661	1.53088	1.333581e-002	2779.27679	36.53327
-144.89657	1.53329	1.325227e-002	2779.42258	36.31196
-144.88652	1.53571	1.317938e-002	2779.58378	36.12169
-144.87648	1.53813	1.311676e-002	2779.76142	35.96137
-144.86644	1.54054	1.306404e-002	2779.95651	35.82993
-144.85639	1.54296	1.302086e-002	2780.17007	35.72632
-144.84635	1.54538	1.298686e-002	2780.40313	35.64949
-144.83631	1.54779	1.296168e-002	2780.65673	35.59838
-144.82626	1.55021	1.294497e-002	2780.93192	35.57197
-144.81622	1.55263	1.293637e-002	2781.22975	35.56923
-144.80618	1.55504	1.293553e-002	2781.55127	35.58915
-144.79613	1.55746	1.294212e-002	2781.89757	35.63072
-144.78609	1.55987	1.295579e-002	2782.26971	35.69296
-144.77605	1.56229	1.297619e-002	2782.66879	35.77487
-144.76601	1.56470	1.300301e-002	2783.09589	35.87547
-144.75596	1.56712	1.303589e-002	2783.55213	35.99381
-144.74592	1.56954	1.307453e-002	2784.03860	36.12893
-144.73588	1.57195	1.311858e-002	2784.55643	36.27986
-144.72583	1.57437	1.316772e-002	2785.10675	36.44568
-144.71579	1.57678	1.322165e-002	2785.69071	36.62546
-144.70575	1.57920	1.328003e-002	2786.30945	36.81827
-144.69570	1.58161	1.334256e-002	2786.96413	37.02319
-144.68566	1.58403	1.340892e-002	2787.65592	37.23933
-144.67562	1.58644	1.347881e-002	2788.38597	37.46578
-144.66557	1.58886	1.355191e-002	2789.15546	37.70165
-144.65553	1.59128	1.362794e-002	2789.96561	37.94606
-144.64549	1.59369	1.370658e-002	2790.81769	38.19815
-144.63544	1.59611	1.378754e-002	2791.71298	38.45703
-144.62540	1.59853	1.387052e-002	2792.65271	38.72184
-144.61536	1.60094	1.395524e-002	2793.63800	38.99175
-144.60531	1.60336	1.404141e-002	2794.66990	39.26593
-144.59527	1.60578	1.412874e-002	2795.74943	39.54355
-144.58523	1.60819	1.421698e-002	2796.87569	39.82387
-144.57518	1.61061	1.430596e-002	2798.04489	40.10631
-144.56514	1.61303	1.439547e-002	2799.25297	40.39027
-144.55510	1.61545	1.448532e-002	2800.49590	40.67518
-144.54506	1.61787	1.457532e-002	2801.76973	40.96043
-144.53501	1.62029	1.466528e-002	2803.07059	41.24541
-144.52497	1.62271	1.475499e-002	2804.39456	41.52951
-144.51493	1.62513	1.484425e-002	2805.73774	41.81212
-144.50488	1.62755	1.493286e-002	2807.09612	42.09261
-144.49484	1.62997	1.502061e-002	2808.46571	42.37036
-144.48480	1.63239	1.510732e-002	2809.84252	42.64475
-144.47475	1.63481	1.519277e-002	2811.22250	42.91515
-144.46471	1.63723	1.527675e-002	2812.60161	43.18092
-144.45467	1.63966	1.535905e-002	2813.97579	43.44141
-144.44462	1.64208	1.543947e-002	2815.34097	43.69599
-144.43458	1.64451	1.551779e-002	2816.69303	43.94400
-144.42454	1.64693	1.559380e-002	2818.02784	44.18478
-144.41449	1.64936	1.566729e-002	2819.34126	44.41766
-144.40445	1.65178	1.573804e-002	2820.62914	44.64200
-144.39441	1.65421	1.580582e-002	2821.88724	44.85710
-144.38436	1.65663	1.587042e-002	2823.11138	45.06229
-144.37432	1.65906	1.593162e-002	2824.29732	45.25690
-144.36428	1.66149	1.598920e-002	2825.44078	45.44023
-144.35423	1.66392	1.604292e-002	2826.53746	45.61157
-144.34419	1.66635	1.609257e-002	2827.58308	45.77025
-144.33415	1.66878	1.613790e-002	2828.57328	45.91554
-144.32410	1.67121	1.617870e-002	2829.50369	46.04674
-144.31406	1.67364	1.621472e-002	2830.36993	46.16313
-144.30402	1.67607	1.624573e-002	2831.16758	46.26399
-144.29398	1.67851	1.627150e-002	2831.89219	46.34858
-144.28393	1.68094	1.629179e-002	2832.53927	46.41616
-144.27389	1.68337	1.630635e-002	2833.10432	46.46600
-144.26385	1.68581	1.631494e-002	2833.58283	46.49735
-144.25380	1.68825	1.631732e-002	2833.97023	46.50945
-144.24376	1.69068	1.631324e-002	2834.26197	46.50155
-144.23372	1.69312	1.630247e-002	2834.45346	46.47289
-144.22367	1.69556	1.628473e-002	2834.54000	46.42269
-144.21363	1.69799	1.625977e-002	2834.51682	46.35013
-144.20359	1.70043	1.622733e-002	2834.37913	46.25441
-144.19354	1.70287	1.618715e-002	2834.12223	46.13474
-144.18350	1.70531	1.613900e-002	2833.74162	45.99040
-144.17346	1.70775	1.608264e-002	2833.23284	45.82067
-144.16341	1.71019	1.601785e-002	2832.59135	45.62482
-144.15337	1.71264	1.594429e-002	2831.81174	45.40187
-144.14333	1.71508	1.586160e-002	2830.88789	45.15067
-144.13328	1.71752	1.576939e-002	2829.81366	44.87005
-144.12324	1.71996	1.566741e-002	2828.58440	44.55925
-144.11320	1.72241	1.555591e-002	2827.20075	44.21896
-144.10315	1.72485	1.543523e-002	2825.66452	43.85018
-144.09311	1.72730	1.530573e-002	2823.97761	43.45394
-144.08307	1.72974	1.516802e-002	2822.14477	43.03206
-144.07303	1.73219	1.502298e-002	2820.17356	42.58715
-144.06298	1.73464	1.487152e-002	2818.07162	42.12181
-144.05294	1.73709	1.471449e-002	2815.84640	41.63864
-144.04290	1.73953	1.455271e-002	2813.50449	41.13999
-144.03285	1.74198	1.438695e-002	2811.05220	40.62816
-144.02281	1.74443	1.421799e-002	2808.49589	40.10545
-144.01277	1.74688	1.404665e-002	2805.84203	39.57423
-144.00272	1.74933	1.387373e-002	2803.09729	39.03691
-143.99268	1.75178	1.370008e-002	2800.26836	38.49592
-143.98264	1.75423	1.352651e-002	2797.36189	37.95371
-143.97259	1.75668	1.335386e-002	2794.38451	37.41270
-143.96255	1.75913	1.318296e-002	2791.34284	36.87534
-143.95251	1.76158	1.301463e-002	2788.24349	36.34407
-143.94246	1.76404	1.284973e-002	2785.09306	35.82136
-143.93242	1.76649	1.268908e-002	2781.89818	35.30968
-143.92238	1.76894	1.253354e-002	2778.66547	34.81152
-143.91233	1.77139	1.238395e-002	2775.40155	34.32936
-143.90229	1.77385	1.224118e-002	2772.11305	33.86571
-143.89225	1.77630	1.210607e-002	2768.80659	33.42310
-143.88220	1.77875	1.197949e-002	2765.48882	33.00404
-143.87216	1.78121	1.186230e-002	2762.16636	32.61108
-143.86212	1.78366	1.175538e-002	2758.84587	32.24676
-143.85208	1.78612	1.165959e-002	2755.53398	31.91364
-143.84203	1.78857	1.157582e-002	2752.23735	31.61429
-143.83199	1.79103	1.150494e-002	2748.96261	31.35130
-143.82195	1.79348	1.144783e-002	2745.71644	31.12727
-143.81190	1.79594	1.140540e-002	2742.50549	30.94479
-143.80186	1.79839	1.137853e-002	2739.33642	30.80647
-143.79182	1.80085	1.136812e-002	2736.21591	30.71496
-143.78177	1.80331	1.137507e-002	2733.15062	30.67290
-143.77173	1.80576	1.140028e-002	2730.14723	30.68291
-143.76169	1.80822	1.144467e-002	2727.21243	30.74767
-143.75164	1.81067	1.150916e-002	2724.35294	30.86989
-143.74160	1.81313	1.159466e-002	2721.57544	31.05224
-143.73156	1.81559	1.170210e-002	2718.88665	31.29742
-143.72151	1.81804	1.183239e-002	2716.29324	31.60812
-143.71147	1.82050	1.198646e-002	2713.80186	31.98703
-143.70143	1.82296	1.216524e-002	2711.41921	32.43686
-143.69138	1.82541	1.236968e-002	2709.15212	32.96043
-143.68134	1.82787	1.260078e-002	2707.00749	33.56063
-143.67130	1.83033	1.285952e-002	2704.99224	34.24034
-143.66125	1.83279	1.314686e-002	2703.11307	35.00233
-143.65121	1.83524	1.346360e-002	2701.37614	35.84899
-143.64117	1.83770	1.381056e-002	2699.78755	36.78269
-143.63113	1.84016	1.418842e-002	2698.35289	37.80545
-143.62108	1.84261	1.459645e-002	2697.07163	38.91520
-143.61104	1.84507	1.503299e-002	2695.93934	40.10725
-143.60100	1.84753	1.549638e-002	2694.95151	41.37687
-143.59095	1.84998	1.598500e-002	2694.10380	42.71942
-143.58091	1.85244	1.649730e-002	2693.39241	44.13056
-143.57087	1.85490	1.703177e-002	2692.81356	45.60597
-143.56082	1.85735	1.758688e-002	2692.36351	47.14133
-143.55078	1.85981	1.816111e-002	2692.03846	48.73229
-143.54074	1.86227	1.875289e-002	2691.83459	50.37443
-143.53069	1.86472	1.936067e-002	2691.74808	52.06332
-143.52065	1.86718	1.998289e-002	2691.77514	53.79456
-143.51061	1.86963	2.061801e-002	2691.91208	55.56377
-143.50056	1.87209	2.126448e-002	2692.15523	57.36656
-143.49052	1.87455	2.192077e-002	2692.50093	59.19855
-143.48048	1.87700	2.258531e-002	2692.94554	61.05535
-143.47043	1.87946	2.325656e-002	2693.48550	62.93257
-143.46039	1.88191	2.393297e-002	2694.11720	64.82581
-143.45035	1.88437	2.461301e-002	2694.83711	66.73070
-143.44030	1.88682	2.529510e-002	2695.64171	68.64282
-143.43026	1.88928	2.597771e-002	2696.52753	70.55780
-143.42022	1.89173	2.665928e-002	2697.49110	72.47122
-143.41018	1.89419	2.733826e-002	2698.52898	74.37870
-143.40013	1.89664	2.801310e-002	2699.63780	76.27583
-143.39009	1.89910	2.868224e-002	2700.81418	78.15821
-143.38005	1.90155	2.934413e-002	2702.05475	80.02145
-143.37000	1.90401	2.999722e-002	2703.35620	81.86112
-143.35996	1.90646	3.063992e-002	2704.71524	83.67278
-143.34992	1.90892	3.127069e-002	2706.12858	85.45202
-143.33987	1.91137	3.188796e-002	2707.59297	87.19439
-143.32983	1.91383	3.249015e-002	2709.10521	88.89547
-143.31979	1.91628	3.307570e-002	2710.66210	90.55079
-143.30974	1.91873	3.364304e-002	2712.26047	92.15593
-143.29970	1.92119	3.419059e-002	2713.89718	93.70643
-143.28966	1.92364	3.471678e-002	2715.56913	95.19783
-143.27961	1.92610	3.522004e-002	2717.27320	96.62569
-143.26957	1.92855	3.569877e-002	2719.00633	97.98548
-143.25953	1.93101	3.615135e-002	2720.76545	99.27262
-143.24948	1.93346	3.657617e-002	2722.54753	100.48255
-143.23944	1.93592	3.697161e-002	2724.34953	101.61071
-143.22940	1.93837	3.733613e-002	2726.16852	102.65275
-143.21935	1.94083	3.766823e-002	2728.00163	103.60438
-143.20931	1.94328	3.796637e-002	2729.84593	104.46129
-143.19927	1.94574	3.822884e-002	2731.69847	105.21863
-143.18922	1.94819	3.845367e-002	2733.55613	105.87086
-143.17918	1.95065	3.863889e-002	2735.41582	106.41237
-143.16914	1.95310	3.878275e-002	2737.27462	106.83826
-143.15910	1.95556	3.888506e-002	2739.13057	107.14793
-143.14905	1.95802	3.894616e-002	2740.98213	107.34237
-143.13901	1.96047	3.896642e-002	2742.82774	107.42258
-143.12897	1.96293	3.894679e-002	2744.66619	107.39120
-143.11892	1.96539	3.888908e-002	2746.49682	107.25328
-143.10888	1.96785	3.879514e-002	2748.31900	107.01406
-143.09884	1.97030	3.866684e-002	2750.13208	106.67871
-143.08879	1.97276	3.850576e-002	2751.93524	106.25171
-143.07875	1.97522	3.831341e-002	2753.72761	105.73727
-143.06871	1.97768	3.809130e-002	2755.50830	105.13961
-143.05866	1.98014	3.784096e-002	2757.27644	104.46302
-143.04862	1.98260	3.756397e-002	2759.03115	103.71194
-143.03858	1.98506	3.726194e-002	2760.77158	102.89084
-143.02853	1.98752	3.693645e-002	2762.49683	102.00415
-143.01849	1.98999	3.658905e-002	2764.20602	101.05626
-143.00845	1.99245	3.622132e-002	2765.89823	100.05153
-142.99840	1.99491	3.583481e-002	2767.57256	98.99431
-142.98836	1.99737	3.543106e-002	2769.22806	97.88897
-142.97832	1.99984	3.501165e-002	2770.86380	96.73987
-142.96827	2.00230	3.457814e-002	2772.47883	95.55138
-142.95823	2.00477	3.413207e-002	2774.07218	94.32787
-142.94819	2.00723	3.367501e-002	2775.64287	93.07368
-142.93815	2.00970	3.320851e-002	2777.18991	91.79319
-142.92810	2.01217	3.273413e-002	2778.71231	90.49074
-142.91806	2.01463	3.225343e-002	2780.20906	89.17069
-142.90802	2.01710	3.176796e-002	2781.67912	87.83741
-142.89797	2.01957	3.127928e-002	2783.12147	86.49524
-142.88793	2.02204	3.078894e-002	2784.53506	85.14854
-142.87789	2.02451	3.029850e-002	2785.91883	83.80169
-142.86784	2.02698	2.980952e-002	2787.27170	82.45904
-142.85780	2.02945	2.932356e-002	2788.59259	81.12496
-142.84776	2.03192	2.884219e-002	2789.88041	79.80382
-142.83771	2.03439	2.836695e-002	2791.13404	78.49998
-142.82767	2.03687	2.789942e-002	2792.35236	77.21783
-142.81763	2.03934	2.744115e-002	2793.53425	75.96173
-142.80758	2.04181	2.699371e-002	2794.67855	74.73608
-142.79754	2.04429	2.655867e-002	2795.78410	73.54528
-142.78750	2.04676	2.613761e-002	2796.84972	72.39372
-142.77745	2.04924	2.573210e-002	2797.87423	71.28581
-142.76741	2.05171	2.534368e-002	2798.85645	70.22590
-142.75737	2.05419	2.497392e-002	2799.79516	69.21834
-142.74732	2.05667	2.462438e-002	2800.68917	68.26751
-142.73728	2.05915	2.429667e-002	2801.53719	67.37793
-142.72724	2.06163	2.399244e-002	2802.33796	66.55423
-142.71720	2.06410	2.371334e-002	2803.09018	65.80100
-142.70715	2.06658	2.346090e-002	2803.79260	65.12256
-142.69711	2.06906	2.323649e-002	2804.44404	64.52271
-142.68707	2.07154	2.304144e-002	2805.04333	64.00520
-142.67702	2.07403	2.287686e-002	2805.58942	63.57312
-142.66698	2.07651	2.274207e-002	2806.08214	63.22452
-142.65694	2.07899	2.263554e-002	2806.52177	62.95506
-142.64689	2.08147	2.255574e-002	2806.90855	62.76041
-142.63685	2.08395	2.250120e-002	2807.24269	62.63642
-142.62681	2.08644	2.247061e-002	2807.52429	62.57931
-142.61676	2.08892	2.246263e-002	2807.75341	62.58535
-142.60672	2.09140	2.247595e-002	2807.93015	62.65079
-142.59668	2.09389	2.250921e-002	2808.05456	62.77175
-142.58663	2.09637	2.256104e-002	2808.12669	62.94433
-142.57659	2.09886	2.263004e-002	2808.14659	63.16463
-142.56655	2.10134	2.271486e-002	2808.11429	63.42874
-142.55650	2.10383	2.281413e-002	2808.02975	63.73280
-142.54646	2.10631	2.292649e-002	2807.89296	64.07293
-142.53642	2.10880	2.305058e-002	2807.70388	64.44527
-142.52637	2.11128	2.318503e-002	2807.46245	64.84594
-142.51633	2.11377	2.332847e-002	2807.16856	65.27105
-142.50629	2.11625	2.347953e-002	2806.82213	65.71672
-142.49625	2.11874	2.363686e-002	2806.42304	66.17905
-142.48620	2.12123	2.379907e-002	2805.97113	66.65417
-142.47616	2.12371	2.396481e-002	2805.46626	67.13818
-142.46612	2.12620	2.413270e-002	2804.90824	67.62719
-142.45607	2.12869	2.430138e-002	2804.29688	68.11732
-142.44603	2.13118	2.446947e-002	2803.63195	68.60465
-142.43599	2.13366	2.463561e-002	2802.91321	69.08530
-142.42594	2.13615	2.479842e-002	2802.14042	69.55536
-142.41590	2.13864	2.495653e-002	2801.31327	70.01094
-142.40586	2.14113	2.510856e-002	2800.43148	70.44811
-142.39581	2.14361	2.525315e-002	2799.49475	70.86299
-142.38577	2.14610	2.538892e-002	2798.50271	71.25164
-142.37573	2.14859	2.551448e-002	2797.45500	71.61015
-142.36568	2.15108	2.562846e-002	2796.35126	71.93458
-142.35564	2.15356	2.572948e-002	2795.19109	72.22103
-142.34560	2.15605	2.581617e-002	2793.97406	72.46557
-142.33555	2.15854	2.588715e-002	2792.69975	72.66430
-142.32551	2.16103	2.594104e-002	2791.36772	72.81327
-142.31547	2.16352	2.597644e-002	2789.97744	72.90849
-142.30542	2.16601	2.599192e-002	2788.52836	72.94592
-142.29538	2.16849	2.598608e-002	2787.01995	72.92156
-142.28534	2.17098	2.595757e-002	2785.45171	72.83154
-142.27530	2.17347	2.590507e-002	2783.82320	72.67214
-142.26525	2.17596	2.582730e-002	2782.13398	72.43967
-142.25521	2.17845	2.572286e-002	2780.38348	72.13018
-142.24517	2.18094	2.559007e-002	2778.57063	71.73886
-142.23512	2.18342	2.542718e-002	2776.69425	71.26070
-142.22508	2.18591	2.523248e-002	2774.75326	70.69087
-142.21504	2.18840	2.500555e-002	2772.74843	70.02817
-142.20499	2.19089	2.474708e-002	2770.68211	69.27454
-142.19495	2.19338	2.445776e-002	2768.55674	68.43204
-142.18491	2.19587	2.413862e-002	2766.37518	67.50357
-142.17486	2.19835	2.379159e-002	2764.14169	66.49471
-142.16482	2.20084	2.341883e-002	2761.86083	65.41159
-142.15478	2.20333	2.302244e-002	2759.53711	64.26031
-142.14473	2.20582	2.260439e-002	2757.17481	63.04645
-142.13469	2.20831	2.216648e-002	2754.77801	61.77521
-142.12465	2.21080	2.171052e-002	2752.35077	60.45177
-142.11460	2.21329	2.123835e-002	2749.89722	59.08137
-142.10456	2.21578	2.075184e-002	2747.42158	57.66944
-142.09452	2.21826	2.025292e-002	2744.92807	56.22145
-142.08447	2.22075	1.974348e-002	2742.42094	54.74285
-142.07443	2.22324	1.922541e-002	2739.90443	53.23907
-142.06439	2.22573	1.870061e-002	2737.38274	51.71553
-142.05434	2.22822	1.817097e-002	2734.86010	50.17762
-142.04430	2.23071	1.763836e-002	2732.34075	48.63078
-142.03426	2.23320	1.710472e-002	2729.82900	47.08049
-142.02422	2.23569	1.657194e-002	2727.32916	45.53222
-142.01417	2.23818	1.604196e-002	2724.84553	43.99148
-142.00413	2.24067	1.551667e-002	2722.38245	42.46376
-141.99409	2.24316	1.499801e-002	2719.94421	40.95455
-141.98404	2.24566	1.448789e-002	2717.53515	39.46935
-141.97400	2.24815	1.398824e-002	2715.15959	38.01369
-141.96396	2.25064	1.350099e-002	2712.82193	36.59312
-141.95391	2.25313	1.302810e-002	2710.52655	35.21321
-141.94387	2.25562	1.257150e-002	2708.27786	33.87952
-141.93383	2.25811	1.213315e-002	2706.08028	32.59767
-141.92378	2.26061	1.171501e-002	2703.93826	31.37327
-141.91374	2.26310	1.131905e-002	2701.85626	30.21195
-141.90370	2.26559	1.094723e-002	2699.83874	29.11936
-141.89365	2.26809	1.060154e-002	2697.89022	28.10116
-141.88361	2.27058	1.028397e-002	2696.01520	27.16306
-141.87357	2.27307	9.996494e-003	2694.21821	26.31073
-141.86352	2.27557	9.741135e-003	2692.50384	25.54996
-141.85348	2.27806	9.519915e-003	2690.87670	24.88653
-141.84344	2.28056	9.334857e-003	2689.34141	24.32625
-141.83339	2.28305	9.187980e-003	2687.90256	23.87489
-141.82335	2.28555	9.081294e-003	2686.56478	23.53822
-141.81331	2.28805	9.016809e-003	2685.33267	23.32198
-141.80327	2.29054	8.996558e-003	2684.21089	23.23201
-141.79322	2.29304	9.022707e-003	2683.20437	23.27450
-141.78318	2.29554	9.097475e-003	2682.31815	23.45581
-141.77314	2.29804	9.223069e-003	2681.55728	23.78226
-141.76309	2.30053	9.401438e-003	2680.92626	24.25943
-141.75305	2.30303	9.634199e-003	2680.42897	24.89195
-141.74301	2.30553	9.922952e-003	2680.06925	25.68441
-141.73296	2.30803	1.026862e-002	2679.84960	26.63948
-141.72292	2.31053	1.066905e-002	2679.76643	27.75101
-141.71288	2.31303	1.112117e-002	2679.81435	29.01030
-141.70283	2.31554	1.162196e-002	2679.98803	30.40871
-141.69279	2.31804	1.216855e-002	2680.28252	31.93813
-141.68275	2.32054	1.275830e-002	2680.69335	33.59103
-141.67270	2.32304	1.338857e-002	2681.21602	35.35990
-141.66266	2.32555	1.405671e-002	2681.84603	37.23720
-141.65262	2.32805	1.475997e-002	2682.57874	39.21511
-141.64257	2.33056	1.549559e-002	2683.40951	41.28581
-141.63253	2.33306	1.626082e-002	2684.33369	43.44145
-141.62249	2.33557	1.705291e-002	2685.34667	45.67422
-141.61244	2.33808	1.786911e-002	2686.44391	47.97633
-141.60240	2.34058	1.870670e-002	2687.62085	50.33999
-141.59236	2.34309	1.956292e-002	2688.87295	52.75741
-141.58232	2.34560	2.043502e-002	2690.19567	55.22074
-141.57227	2.34811	2.132024e-002	2691.58449	57.72213
-141.56223	2.35062	2.221580e-002	2693.03486	60.25373
-141.55219	2.35313	2.311895e-002	2694.54229	62.80765
-141.54214	2.35564	2.402690e-002	2696.10227	65.37602
-141.53210	2.35815	2.493688e-002	2697.71031	67.95094
-141.52206	2.36066	2.584610e-002	2699.36193	70.52449
-141.51201	2.36318	2.675177e-002	2701.05265	73.08873
-141.50197	2.36569	2.765108e-002	2702.77799	75.63571
-141.49193	2.36820	2.854124e-002	2704.53348	78.15745
-141.48188	2.37072	2.941944e-002	2706.31468	80.64599
-141.47184	2.37323	3.028286e-002	2708.11715	83.09332
-141.46180	2.37575	3.112868e-002	2709.93645	85.49144
-141.45175	2.37826	3.195408e-002	2711.76816	87.83231
-141.44171	2.38078	3.275620e-002	2713.60780	90.10781
-141.43167	2.38330	3.353218e-002	2715.45094	92.30983
-141.42162	2.38581	3.427917e-002	2717.29313	94.43026
-141.41158	2.38833	3.499430e-002	2719.12996	96.46097
-141.40154	2.39085	3.567473e-002	2720.95705	98.39386
-141.39149	2.39337	3.631759e-002	2722.77001	100.22081
-141.38145	2.39589	3.691999e-002	2724.56441	101.93359
-141.37141	2.39841	3.747898e-002	2726.33581	103.52381
-141.36137	2.40093	3.799160e-002	2728.07977	104.98311
-141.35132	2.40345	3.845495e-002	2729.79187	106.30320
-141.34128	2.40597	3.886624e-002	2731.46786	107.47617
-141.33124	2.40850	3.922270e-002	2733.10351	108.49419
-141.32119	2.41102	3.952155e-002	2734.69459	109.34931
-141.31115	2.41354	3.975952e-002	2736.23639	110.03228
-141.30111	2.41607	3.993301e-002	2737.72392	110.53289
-141.29106	2.41859	4.003843e-002	2739.15217	110.84090
-141.28102	2.42111	4.007346e-002	2740.51742	110.94977
-141.27098	2.42364	4.003876e-002	2741.81887	110.86135
-141.26093	2.42616	3.993542e-002	2743.05613	110.57870
-141.25089	2.42869	3.976469e-002	2744.22899	110.10534
-141.24085	2.43122	3.952928e-002	2745.33865	109.44897
-141.23080	2.43374	3.923264e-002	2746.38700	108.61934
-141.22076	2.43627	3.887822e-002	2747.37596	107.62621
-141.21072	2.43880	3.846923e-002	2748.30718	106.47871
-141.20067	2.44132	3.800858e-002	2749.18200	105.18503
-141.19063	2.44385	3.749913e-002	2750.00171	103.75329
-141.18059	2.44638	3.694377e-002	2750.76761	102.19166
-141.17054	2.44891	3.634548e-002	2751.48109	100.50859
-141.16050	2.45144	3.570728e-002	2752.14353	98.71259
-141.15046	2.45397	3.503217e-002	2752.75635	96.81221
-141.14041	2.45650	3.432315e-002	2753.32088	94.81590
-141.13037	2.45903	3.358318e-002	2753.83844	92.73207
-141.12033	2.46156	3.281523e-002	2754.31035	90.56912
-141.11029	2.46409	3.202228e-002	2754.73791	88.33545
-141.10024	2.46662	3.120729e-002	2755.12239	86.03949
-141.09020	2.46915	3.037325e-002	2755.46507	83.68966
-141.08016	2.47169	2.952313e-002	2755.76723	81.29440
-141.07011	2.47422	2.865990e-002	2756.03011	78.86210
-141.06007	2.47675	2.778654e-002	2756.25494	76.40121
-141.05003	2.47928	2.690602e-002	2756.44294	73.92013
-141.03998	2.48182	2.602131e-002	2756.59534	71.42728
-141.02994	2.48435	2.513540e-002	2756.71332	68.93109
-141.01990	2.48689	2.425125e-002	2756.79806	66.43999
-141.00985	2.48942	2.337184e-002	2756.85075	63.96239
-140.99981	2.49195	2.250017e-002	2756.87254	61.50675
-140.98977	2.49449	2.163920e-002	2756.86456	59.08150
-140.97972	2.49702	2.079192e-002	2756.82797	56.69509
-140.96968	2.49956	1.996131e-002	2756.76387	54.35596
-140.95964	2.50210	1.915036e-002	2756.67338	52.07257
-140.94959	2.50463	1.836206e-002	2756.55760	49.85337
-140.93955	2.50717	1.759939e-002	2756.41761	47.70682
-140.92951	2.50971	1.686536e-002	2756.25448	45.64143
-140.91946	2.51224	1.616298e-002	2756.06926	43.66572
-140.90942	2.51478	1.549525e-002	2755.86300	41.78819
-140.89938	2.51732	1.486516e-002	2755.63674	40.01730
-140.88934	2.51985	1.427568e-002	2755.39152	38.36145
-140.87929	2.52239	1.372976e-002	2755.12835	36.82901
-140.86925	2.52493	1.323045e-002	2754.84824	35.42859
-140.85921	2.52747	1.278092e-002	2754.55214	34.16921
-140.84916	2.53001	1.238440e-002	2754.24099	33.05998
-140.83912	2.53255	1.204403e-002	2753.91573	32.10978
-140.82908	2.53509	1.176237e-002	2753.57741	31.32587
-140.81903	2.53763	1.154172e-002	2753.22709	30.71477
-140.80899	2.54017	1.138432e-002	2752.86584	30.28284
-140.79895	2.54270	1.129032e-002	2752.49513	30.03046
-140.78890	2.54524	1.125691e-002	2752.11698	29.94969
-140.77886	2.54778	1.128106e-002	2751.73342	30.03197
-140.76882	2.55033	1.135985e-002	2751.34650	30.26898
-140.75877	2.55287	1.149070e-002	2750.95822	30.65349
-140.74873	2.55541	1.167117e-002	2750.57058	31.17853
-140.73869	2.55795	1.189879e-002	2750.18557	31.83716
-140.72864	2.56049	1.217105e-002	2749.80522	32.62220
-140.71860	2.56303	1.248535e-002	2749.43159	33.52635
-140.70856	2.56557	1.283910e-002	2749.06675	34.54227
-140.69851	2.56811	1.322974e-002	2748.71276	35.66268
-140.68847	2.57065	1.365472e-002	2748.37172	36.88038
-140.67843	2.57319	1.411151e-002	2748.04571	38.18819
-140.66839	2.57573	1.459756e-002	2747.73685	39.57894
-140.65834	2.57828	1.511036e-002	2747.44726	41.04546
-140.64830	2.58082	1.564736e-002	2747.17909	42.58057
-140.63826	2.58336	1.620604e-002	2746.93446	44.17710
-140.62821	2.58590	1.678387e-002	2746.71556	45.82791
-140.61817	2.58844	1.737832e-002	2746.52455	47.52584
-140.60813	2.59098	1.798687e-002	2746.36363	49.26378
-140.59808	2.59353	1.860702e-002	2746.23499	51.03459
-140.58804	2.59607	1.923624e-002	2746.14086	52.83115
-140.57800	2.59861	1.987203e-002	2746.08348	54.64637
-140.56795	2.60115	2.051188e-002	2746.06508	56.47312
-140.55791	2.60369	2.115328e-002	2746.08793	58.30432
-140.54787	2.60623	2.179372e-002	2746.15430	60.13288
-140.53782	2.60878	2.243070e-002	2746.26649	61.95171
-140.52778	2.61132	2.306173e-002	2746.42679	63.75373
-140.51774	2.61386	2.368430e-002	2746.63754	65.53184
-140.50769	2.61640	2.429590e-002	2746.90109	67.27898
-140.49765	2.61894	2.489404e-002	2747.21978	68.98806
-140.48761	2.62148	2.547623e-002	2747.59597	70.65202
-140.47756	2.62403	2.603997e-002	2748.03205	72.26383
-140.46752	2.62657	2.658278e-002	2748.53041	73.81643
-140.45748	2.62911	2.710216e-002	2749.09346	75.30275
-140.44744	2.63165	2.759557e-002	2749.72372	76.71560
-140.43739	2.63420	2.806048e-002	2750.42369	78.04781
-140.42735	2.63674	2.849438e-002	2751.19587	79.29226
-140.41731	2.63928	2.889485e-002	2752.04260	80.44216
-140.40726	2.64182	2.925955e-002	2752.96619	81.49081
-140.39722	2.64436	2.958608e-002	2753.96898	82.43147
-140.38718	2.64691	2.987174e-002	2755.05384	83.25647
-140.37713	2.64945	3.011351e-002	2756.22410	83.95727
-140.36709	2.65199	3.030838e-002	2757.48314	84.52534
-140.35705	2.65453	3.045408e-002	2758.83318	84.95427
-140.34700	2.65708	3.055046e-002	2760.27326	85.24360
-140.33696	2.65962	3.059771e-002	2761.80190	85.39389
-140.32692	2.66216	3.059619e-002	2763.41737	85.40614
-140.31687	2.66471	3.054781e-002	2765.11554	85.28577
-140.30683	2.66725	3.045535e-002	2766.89097	85.04059
-140.29679	2.66980	3.032157e-002	2768.73821	84.67844
-140.28674	2.67234	3.014903e-002	2770.65213	84.20656
-140.27670	2.67488	2.993996e-002	2772.62815	83.63122
-140.26666	2.67743	2.969654e-002	2774.66171	82.95861
-140.25661	2.67997	2.942097e-002	2776.74823	82.19496
-140.24657	2.68252	2.911558e-002	2778.88297	81.34679
-140.23653	2.68506	2.878268e-002	2781.06111	80.42071
-140.22649	2.68761	2.842463e-002	2783.27786	79.42333
-140.21644	2.69016	2.804374e-002	2785.52842	78.36118
-140.20640	2.69270	2.764229e-002	2787.80805	77.24075
-140.19636	2.69525	2.722259e-002	2790.11199	76.06854
-140.18631	2.69780	2.678694e-002	2792.43547	74.85102
-140.17627	2.70035	2.633763e-002	2794.77369	73.59473
-140.16623	2.70289	2.587699e-002	2797.12185	72.30619
-140.15618	2.70544	2.540731e-002	2799.47515	70.99192
-140.14614	2.70799	2.493092e-002	2801.82877	69.65845
-140.13610	2.71054	2.445012e-002	2804.17787	68.31232
-140.12605	2.71309	2.396722e-002	2806.51763	66.96006
-140.11601	2.71564	2.348455e-002	2808.84319	65.60822
-140.10597	2.71820	2.300442e-002	2811.14969	64.26336
-140.09592	2.72075	2.252917e-002	2813.43224	62.93206
-140.08588	2.72330	2.206111e-002	2815.68597	61.62088
-140.07584	2.72585	2.160258e-002	2817.90595	60.33643
-140.06579	2.72841	2.115593e-002	2820.08726	59.08532
-140.05575	2.73096	2.072348e-002	2822.22497	57.87415
-140.04571	2.73352	2.030760e-002	2824.31412	56.70956
-140.03566	2.73607	1.991064e-002	2826.34973	55.59821
-140.02562	2.73863	1.953494e-002	2828.32681	54.54676
-140.01558	2.74119	1.918289e-002	2830.24035	53.56187
-140.00553	2.74374	1.885685e-002	2832.08532	52.65029
-139.99549	2.74630	1.855921e-002	2833.85663	51.81873
-139.98545	2.74886	1.829235e-002	2835.54923	51.07395
-139.97541	2.75142	1.805867e-002	2837.15804	50.42268
-139.96536	2.75398	1.786055e-002	2838.67793	49.87168
-139.95532	2.75654	1.770038e-002	2840.10382	49.42770
-139.94528	2.75911	1.758061e-002	2841.43051	49.09762
-139.93523	2.76167	1.750371e-002	2842.65270	48.88847
-139.92519	2.76423	1.747218e-002	2843.76507	48.80729
-139.91515	2.76680	1.748846e-002	2844.76238	48.86100
-139.90510	2.76936	1.755485e-002	2845.63965	49.05605
-139.89506	2.77193	1.767360e-002	2846.39195	49.39881
-139.88502	2.77449	1.784672e-002	2847.01472	49.89496
-139.87497	2.77706	1.807350e-002	2847.50803	50.54245
-139.86493	2.77963	1.835146e-002	2847.87487	51.33426
-139.85489	2.78220	1.867812e-002	2848.11829	52.26326
-139.84484	2.78477	1.905103e-002	2848.24117	53.32256
-139.83480	2.78734	1.946793e-002	2848.24610	54.50564
-139.82476	2.78991	1.992651e-002	2848.13567	55.80601
-139.81471	2.79248	2.042451e-002	2847.91244	57.21715
-139.80467	2.79506	2.095959e-002	2847.57899	58.73244
-139.79463	2.79763	2.152940e-002	2847.13791	60.34520
-139.78458	2.80021	2.213162e-002	2846.59177	62.04876
-139.77454	2.80278	2.276389e-002	2845.94309	63.83648
-139.76450	2.80536	2.342392e-002	2845.19433	65.70175
-139.75446	2.80794	2.410936e-002	2844.34793	67.63794
-139.74441	2.81052	2.481789e-002	2843.40633	69.63840
-139.73437	2.81309	2.554716e-002	2842.37193	71.69646
-139.72433	2.81567	2.629483e-002	2841.24712	73.80543
-139.71428	2.81825	2.705855e-002	2840.03429	75.95861
-139.70424	2.82084	2.783597e-002	2838.73574	78.14933
-139.69420	2.82342	2.862476e-002	2837.35376	80.37091
-139.68415	2.82600	2.942258e-002	2835.89064	82.61667
-139.67411	2.82858	3.022706e-002	2834.34863	84.87992
-139.66407	2.83117	3.103587e-002	2832.72992	87.15393
-139.65402	2.83375	3.184663e-002	2831.03675	89.43198
-139.64398	2.83634	3.265699e-002	2829.27129	91.70733
-139.63394	2.83892	3.346458e-002	2827.43568	93.97323
-139.62389	2.84151	3.426704e-002	2825.53205	96.22295
-139.61385	2.84410	3.506201e-002	2823.56251	98.44972
-139.60381	2.84669	3.584709e-002	2821.52913	100.64677
-139.59376	2.84927	3.661992e-002	2819.43396	102.80729
-139.58372	2.85186	3.737811e-002	2817.27902	104.92450
-139.57368	2.85445	3.811928e-002	2815.06634	106.99161
-139.56363	2.85704	3.884105e-002	2812.79788	109.00182
-139.55359	2.85963	3.954104e-002	2810.47561	110.94833
-139.54355	2.86222	4.021686e-002	2808.10148	112.82430
-139.53351	2.86482	4.086608e-002	2805.67736	114.62281
-139.52346	2.86741	4.148626e-002	2803.20509	116.33692
-139.51342	2.87000	4.207499e-002	2800.68654	117.95971
-139.50338	2.87259	4.262994e-002	2798.12360	119.48452
-139.49333	2.87519	4.314880e-002	2795.51817	120.90479
-139.48329	2.87778	4.362928e-002	2792.87214	122.21397
-139.47325	2.88037	4.406881e-002	2790.18716	123.40472
-139.46320	2.88297	4.446456e-002	2787.46458	124.46892
-139.45316	2.88556	4.481365e-002	2784.70577	125.39837
-139.44312	2.88815	4.511392e-002	2781.91262	126.18686
-139.43307	2.89075	4.536504e-002	2779.08856	126.83353
-139.42303	2.89334	4.556699e-002	2776.23726	127.33847
-139.41299	2.89594	4.571995e-002	2773.36257	127.70224
-139.40294	2.89853	4.582534e-002	2770.46943	127.92908
-139.39290	2.90113	4.588517e-002	2767.56333	128.02490
-139.38286	2.90372	4.590143e-002	2764.64974	127.99560
-139.37281	2.90632	4.587592e-002	2761.73400	127.84645
-139.36277	2.90891	4.581016e-002	2758.82130	127.58201
-139.35273	2.91151	4.570568e-002	2755.91684	127.20678
-139.34268	2.91410	4.556403e-002	2753.02583	126.72535
-139.33264	2.91670	4.538681e-002	2750.15365	126.14248
-139.32260	2.91929	4.517565e-002	2747.30568	125.46298
-139.31256	2.92189	4.493216e-002	2744.48730	124.69163
-139.30251	2.92448	4.465791e-002	2741.70395	123.83313
-139.29247	2.92708	4.435448e-002	2738.96107	122.89209
-139.28243	2.92967	4.402341e-002	2736.26413	121.87315
-139.27238	2.93226	4.366627e-002	2733.61862	120.78093
-139.26234	2.93486	4.328460e-002	2731.03010	119.62002
-139.25230	2.93745	4.287995e-002	2728.50415	118.39501
-139.24225	2.94005	4.245384e-002	2726.04634	117.11048
-139.23221	2.94264	4.200781e-002	2723.66231	115.77092
-139.22217	2.94523	4.154336e-002	2721.35771	114.38085
-139.21212	2.94783	4.106201e-002	2719.13821	112.94475
-139.20208	2.95042	4.056525e-002	2717.00957	111.46712
-139.19204	2.95301	4.005459e-002	2714.97757	109.95241
-139.18199	2.95561	3.953153e-002	2713.04803	108.40508
-139.17195	2.95820	3.899754e-002	2711.22678	106.82956
-139.16191	2.96079	3.845410e-002	2709.51971	105.23022
-139.15186	2.96339	3.790267e-002	2707.93270	103.61144
-139.14182	2.96598	3.734471e-002	2706.47168	101.97759
-139.13178	2.96857	3.678169e-002	2705.14264	100.33299
-139.12173	2.97116	3.621503e-002	2703.95163	98.68197
-139.11169	2.97376	3.564620e-002	2702.90468	97.02887
-139.10165	2.97635	3.507663e-002	2702.00795	95.37797
-139.09161	2.97894	3.450774e-002	2701.26763	93.73356
-139.08156	2.98153	3.394098e-002	2700.68991	92.09992
-139.07152	2.98413	3.337775e-002	2700.28103	90.48129
-139.06148	2.98672	3.281947e-002	2700.04722	88.88189
-139.05143	2.98931	3.226754e-002	2699.99475	87.30592
-139.04139	2.99190	3.172336e-002	2700.12998	85.75760
-139.03135	2.99450	3.118837e-002	2700.45968	84.24122
-139.02130	2.99709	3.066398e-002	2700.99066	82.76107
-139.01126	2.99968	3.015163e-002	2701.72966	81.32141
-139.00122	3.00227	2.965262e-002	2702.68259	79.92618
-138.99117	3.00487	2.916822e-002	2703.85497	78.57919
-138.98113	3.00746	2.869969e-002	2705.25210	77.28417
-138.97109	3.01005	2.824754e-002	2706.87165	76.04255
-138.96104	3.01265	2.781141e-002	2708.70219	74.85295
-138.95100	3.01524	2.739086e-002	2710.73173	73.71385
-138.94096	3.01783	2.698552e-002	2712.94853	72.62380
-138.93091	3.02043	2.659507e-002	2715.34160	71.58162
-138.92087	3.02302	2.621921e-002	2717.90011	70.58617
-138.91083	3.02562	2.585767e-002	2720.61318	69.63631
-138.90078	3.02821	2.551012e-002	2723.46976	68.73088
-138.89074	3.03081	2.517626e-002	2726.45873	67.86869
-138.88070	3.03341	2.485580e-002	2729.56894	67.04857
-138.87065	3.03600	2.454843e-002	2732.78928	66.26936
-138.86061	3.03860	2.425387e-002	2736.10867	65.52996
-138.85057	3.04120	2.397184e-002	2739.51604	64.82925
-138.84053	3.04380	2.370205e-002	2743.00030	64.16612
-138.83048	3.04640	2.344424e-002	2746.55032	63.53950
-138.82044	3.04899	2.319814e-002	2750.15496	62.94832
-138.81040	3.05159	2.296347e-002	2753.80308	62.39149
-138.80035	3.05419	2.273997e-002	2757.48351	61.86797
-138.79031	3.05680	2.252740e-002	2761.18506	61.37673
-138.78027	3.05940	2.232548e-002	2764.89654	60.91673
-138.77022	3.06200	2.213399e-002	2768.60672	60.48695
-138.76018	3.06460	2.195267e-002	2772.30433	60.08641
-138.75014	3.06720	2.178128e-002	2775.97811	59.71409
-138.74009	3.06981	2.161958e-002	2779.61677	59.36901
-138.73005	3.07241	2.146734e-002	2783.20895	59.05021
-138.72001	3.07502	2.132434e-002	2786.74331	58.75672
-138.70996	3.07762	2.119034e-002	2790.20848	58.48759
-138.69992	3.08023	2.106513e-002	2793.59301	58.24187
-138.68988	3.08284	2.094850e-002	2796.88542	58.01865
-138.67983	3.08544	2.084021e-002	2800.07423	57.81700
-138.66979	3.08805	2.074008e-002	2803.14793	57.63601
-138.65975	3.09066	2.064788e-002	2806.09501	57.47478
-138.64970	3.09327	2.056343e-002	2808.90395	57.33242
-138.63966	3.09588	2.048651e-002	2811.56313	57.20804
-138.62962	3.09849	2.041693e-002	2814.06066	57.10079
-138.61958	3.10110	2.035452e-002	2816.38461	57.00980
-138.60953	3.10372	2.029908e-002	2818.52315	56.93422
-138.59949	3.10633	2.025043e-002	2820.46494	56.87320
-138.58945	3.10894	2.020837e-002	2822.19881	56.82593
-138.57940	3.11156	2.017273e-002	2823.71355	56.79156
-138.56936	3.11417	2.014334e-002	2824.99620	56.76929
-138.55932	3.11679	2.012007e-002	2826.03227	56.75833
-138.54927	3.11940	2.010276e-002	2826.80724	56.75789
-138.53923	3.12202	2.009123e-002	2827.31178	56.76718
-138.52919	3.12464	2.008519e-002	2827.54724	56.78537
-138.51914	3.12725	2.008433e-002	2827.51626	56.81163
-138.50910	3.12987	2.008834e-002	2827.22292	56.84513
-138.49906	3.13249	2.009681e-002	2826.67853	56.88500
-138.48901	3.13511	2.010933e-002	2825.89666	56.93037
-138.47897	3.13773	2.012548e-002	2824.89076	56.98034
-138.46893	3.14035	2.014485e-002	2823.67287	57.03405
-138.45888	3.14297	2.016705e-002	2822.25401	57.09059
-138.44884	3.14559	2.019167e-002	2820.64517	57.14909
-138.43880	3.14821	2.021832e-002	2818.85757	57.20865
-138.42875	3.15084	2.024658e-002	2816.90281	57.26837
-138.41871	3.15346	2.027605e-002	2814.79253	57.32734
-138.40867	3.15608	2.030631e-002	2812.53833	57.38467
-138.39863	3.15871	2.033695e-002	2810.15168	57.43942
-138.38858	3.16133	2.036756e-002	2807.64400	57.49070
-138.37854	3.16396	2.039772e-002	2805.02673	57.53756
-138.36850	3.16658	2.042702e-002	2802.31131	57.57909
-138.35845	3.16921	2.045505e-002	2799.50921	57.61435
-138.34841	3.17183	2.048137e-002	2796.63188	57.64240
-138.33837	3.17446	2.050557e-002	2793.69078	57.66230
-138.32832	3.17708	2.052722e-002	2790.69733	57.67310
-138.31828	3.17971	2.054591e-002	2787.66297	57.67384
-138.30824	3.18234	2.056120e-002	2784.59913	57.66357
-138.29819	3.18497	2.057266e-002	2781.51725	57.64133
-138.28815	3.18759	2.057987e-002	2778.42874	57.60613
-138.27811	3.19022	2.058239e-002	2775.34505	57.55701
-138.26806	3.19285	2.057979e-002	2772.27761	57.49298
-138.25802	3.19548	2.057164e-002	2769.23784	57.41306
-138.24798	3.19811	2.055749e-002	2766.23718	57.31626
-138.23793	3.20074	2.053691e-002	2763.28706	57.20157
-138.22789	3.20337	2.050945e-002	2760.39892	57.06799
-138.21785	3.20600	2.047467e-002	2757.58417	56.91452
-138.20780	3.20863	2.043213e-002	2754.85428	56.74013
-138.19776	3.21126	2.038138e-002	2752.22073	56.54381
-138.18772	3.21389	2.032196e-002	2749.69500	56.32450
-138.17768	3.21652	2.025341e-002	2747.28858	56.08118
-138.16763	3.21915	2.017530e-002	2745.01285	55.81282
-138.15759	3.22178	2.008718e-002	2742.87914	55.51840
-138.14755	3.22441	1.998860e-002	2740.89885	55.19689
-138.13750	3.22705	1.987906e-002	2739.08374	54.84718
-138.12746	3.22968	1.975808e-002	2737.44583	54.46808
-138.11742	3.23231	1.962515e-002	2735.99710	54.05844
-138.10737	3.23494	1.947983e-002	2734.74856	53.61728
-138.09733	3.23758	1.932181e-002	2733.71002	53.14386
-138.08729	3.24021	1.915075e-002	2732.89115	52.63749
-138.07724	3.24284	1.896673e-002	2732.29700	52.09845
-138.06720	3.24548	1.877090e-002	2731.91934	51.52983
-138.05716	3.24811	1.856461e-002	2731.74760	50.93527
-138.04711	3.25074	1.834922e-002	2731.77136	50.31833
-138.03707	3.25338	1.812598e-002	2731.98125	49.68240
-138.02703	3.25601	1.789614e-002	2732.36838	49.03081
-138.01698	3.25865	1.766094e-002	2732.92383	48.36686
-138.00694	3.26128	1.742164e-002	2733.63849	47.69395
-137.99690	3.26392	1.717953e-002	2734.50312	47.01552
-137.98685	3.26655	1.693590e-002	2735.50844	46.33503
-137.97681	3.26919	1.669206e-002	2736.64524	45.65595
-137.96677	3.27182	1.644929e-002	2737.90442	44.98176
-137.95673	3.27446	1.620890e-002	2739.27688	44.31594
-137.94668	3.27710	1.597220e-002	2740.75353	43.66199
-137.93664	3.27973	1.574050e-002	2742.32528	43.02344
-137.92660	3.28237	1.551512e-002	2743.98307	42.40384
-137.91655	3.28501	1.529739e-002	2745.71780	41.80674
-137.90651	3.28764	1.508866e-002	2747.52044	41.23573
-137.89647	3.29028	1.489025e-002	2749.38193	40.69442
-137.88642	3.29292	1.470353e-002	2751.29325	40.18643
-137.87638	3.29556	1.452984e-002	2753.24537	39.71538
-137.86634	3.29820	1.437056e-002	2755.22927	39.28495
-137.85629	3.30084	1.422705e-002	2757.23593	38.89883
-137.84625	3.30348	1.410070e-002	2759.25635	38.56071
-137.83621	3.30612	1.399289e-002	2761.28151	38.27433
-137.82616	3.30876	1.390501e-002	2763.30242	38.04345
-137.81612	3.31140	1.383848e-002	2765.31007	37.87181
-137.80608	3.31404	1.379470e-002	2767.29545	37.76324
-137.79603	3.31668	1.377511e-002	2769.24954	37.72158
-137.78599	3.31932	1.378114e-002	2771.16334	37.75066
-137.77595	3.32196	1.381421e-002	2773.02783	37.85436
-137.76590	3.32461	1.387578e-002	2774.83403	38.03657
-137.75586	3.32725	1.396731e-002	2776.57295	38.30118
-137.74582	3.32989	1.409025e-002	2778.23554	38.65217
-137.73577	3.33254	1.424613e-002	2779.81262	39.09362
-137.72573	3.33518	1.443647e-002	2781.29502	39.62962
-137.71569	3.33783	1.466277e-002	2782.67366	40.26421
-137.70565	3.34047	1.492645e-002	2783.93984	41.00124
-137.69560	3.34312	1.522894e-002	2785.08491	41.84451
-137.68556	3.34577	1.557168e-002	2786.10007	42.79795
-137.67552	3.34841	1.595649e-002	2786.97511	43.86647
-137.66547	3.35106	1.638537e-002	2787.69915	45.05541
-137.65543	3.35371	1.686022e-002	2788.26157	46.36999
-137.64539	3.35636	1.738157e-002	2788.65760	47.81154
-137.63534	3.35901	1.794850e-002	2788.88826	49.37756
-137.62530	3.36166	1.856006e-002	2788.95478	51.06542
-137.61526	3.36431	1.921477e-002	2788.86053	52.87107
-137.60521	3.36696	1.991013e-002	2788.61305	54.78763
-137.59517	3.36962	2.064349e-002	2788.22038	56.80792
-137.58513	3.37227	2.141230e-002	2787.69031	58.92492
-137.57508	3.37492	2.221424e-002	2787.02954	61.13228
-137.56504	3.37758	2.304705e-002	2786.24449	63.42385
-137.55500	3.38023	2.390849e-002	2785.34161	65.79344
-137.54495	3.38289	2.479622e-002	2784.32760	68.23470
-137.53491	3.38555	2.570787e-002	2783.20932	70.74114
-137.52487	3.38821	2.664109e-002	2781.99359	73.30630
-137.51482	3.39086	2.759349e-002	2780.68727	75.92368
-137.50478	3.39352	2.856269e-002	2779.29713	78.58671
-137.49474	3.39618	2.954629e-002	2777.83000	81.28886
-137.48470	3.39884	3.054188e-002	2776.29269	84.02356
-137.47465	3.40150	3.154706e-002	2774.69206	86.78418
-137.46461	3.40417	3.255940e-002	2773.03499	89.56410
-137.45457	3.40683	3.357647e-002	2771.32835	92.35667
-137.44452	3.40949	3.459581e-002	2769.57906	95.15519
-137.43448	3.41215	3.561498e-002	2767.79406	97.95290
-137.42444	3.41481	3.663149e-002	2765.98028	100.74307
-137.41439	3.41747	3.764289e-002	2764.14467	103.51892
-137.40435	3.42014	3.864667e-002	2762.29420	106.27365
-137.39431	3.42280	3.964036e-002	2760.43584	109.00045
-137.38426	3.42545	4.062147e-002	2758.57656	111.69253
-137.37422	3.42811	4.158752e-002	2756.72331	114.34307
-137.36418	3.43077	4.253601e-002	2754.88306	116.94527
-137.35413	3.43342	4.346446e-002	2753.06274	119.49232
-137.34409	3.43608	4.437041e-002	2751.26927	121.97747
-137.33405	3.43873	4.525138e-002	2749.50953	124.39396
-137.32400	3.44138	4.610493e-002	2747.79039	126.73508
-137.31396	3.44402	4.692862e-002	2746.11862	128.99419
-137.30392	3.44667	4.772004e-002	2744.50098	131.16468
-137.29387	3.44930	4.847679e-002	2742.94420	133.23996
-137.28383	3.45194	4.919651e-002	2741.45486	135.21361
-137.27379	3.45457	4.987690e-002	2740.03943	137.07930
-137.26375	3.45720	5.051564e-002	2738.70441	138.83069
-137.25370	3.45982	5.111048e-002	2737.45615	140.46160
-137.24366	3.46243	5.165920e-002	2736.30083	141.96600
-137.23362	3.46504	5.215962e-002	2735.24464	143.33789
-137.22357	3.46765	5.260959e-002	2734.29360	144.57140
-137.21353	3.47025	5.300716e-002	2733.45331	145.66118
-137.20349	3.47284	5.335038e-002	2732.72925	146.60193
-137.19344	3.47542	5.363734e-002	2732.12693	147.38836
-137.18340	3.47800	5.386605e-002	2731.65196	148.01506
-137.17336	3.48056	5.403450e-002	2731.31001	148.47653
-137.16331	3.48312	5.414069e-002	2731.10673	148.76732
-137.15327	3.48567	5.418324e-002	2731.04625	148.88359
-137.14323	3.48821	5.416151e-002	2731.13072	148.82365
-137.13318	3.49074	5.407494e-002	2731.36214	148.58595
-137.12314	3.49326	5.392369e-002	2731.74069	148.17092
-137.11310	3.49577	5.371087e-002	2732.25899	147.58714
-137.10305	3.49827	5.344041e-002	2732.90768	146.84533
-137.09301	3.50076	5.311618e-002	2733.67747	145.95615
-137.08297	3.50323	5.274169e-002	2734.56001	144.92923
-137.07292	3.50570	5.232011e-002	2735.54781	143.77323
-137.06288	3.50815	5.185458e-002	2736.63341	142.49680
-137.05284	3.51058	5.134824e-002	2737.80942	141.10853
-137.04280	3.51301	5.080416e-002	2739.06852	139.61686
-137.03275	3.51542	5.022541e-002	2740.40348	138.03018
-137.02271	3.51782	4.961504e-002	2741.80705	136.35688
-137.01267	3.52020	4.897596e-002	2743.27232	134.60493
-137.00262	3.52257	4.831091e-002	2744.79282	132.78188
-136.99258	3.52493	4.762264e-002	2746.36205	130.89523
-136.98254	3.52727	4.691385e-002	2747.97362	128.95241
-136.97249	3.52959	4.618708e-002	2749.62152	126.96039
-136.96245	3.53190	4.544479e-002	2751.29996	124.92590
-136.95241	3.53420	4.468942e-002	2753.00315	122.85566
-136.94236	3.53648	4.392338e-002	2754.72543	120.75623
-136.93232	3.53875	4.314882e-002	2756.46169	118.63358
-136.92228	3.54100	4.236789e-002	2758.20690	116.49354
-136.91223	3.54324	4.158271e-002	2759.95605	114.34196
-136.90219	3.54546	4.079532e-002	2761.70433	112.18441
-136.89215	3.54767	4.000756e-002	2763.44740	110.02597
-136.88210	3.54986	3.922126e-002	2765.18096	107.87166
-136.87206	3.55203	3.843825e-002	2766.90071	105.72646
-136.86202	3.55419	3.766024e-002	2768.60262	103.59511
-136.85197	3.55634	3.688879e-002	2770.28307	101.48183
-136.84193	3.55847	3.612541e-002	2771.93845	99.39083
-136.83189	3.56058	3.537165e-002	2773.56519	97.32628
-136.82185	3.56268	3.462892e-002	2775.15992	95.29213
-136.81180	3.56477	3.389851e-002	2776.71968	93.29187
-136.80176	3.56684	3.318167e-002	2778.24152	91.32893
-136.79172	3.56889	3.247966e-002	2779.72251	89.40677
-136.78167	3.57093	3.179366e-002	2781.15986	87.52864
-136.77163	3.57296	3.112470e-002	2782.55120	85.69736
-136.76159	3.57497	3.047379e-002	2783.89419	83.91568
-136.75154	3.57696	2.984191e-002	2785.18651	82.18631
-136.74150	3.57894	2.923005e-002	2786.42590	80.51195
-136.73146	3.58091	2.863904e-002	2787.61040	78.89490
-136.72141	3.58286	2.806968e-002	2788.73819	77.33731
-136.71137	3.58479	2.752274e-002	2789.80745	75.84135
-136.70133	3.58672	2.699902e-002	2790.81635	74.40917
-136.69128	3.58862	2.649920e-002	2791.76334	73.04261
-136.68124	3.59052	2.602380e-002	2792.64719	71.74319
-136.67120	3.59240	2.557338e-002	2793.46669	70.51234
-136.66115	3.59426	2.514846e-002	2794.22063	69.35156
-136.65111	3.59611	2.474958e-002	2794.90779	68.26229
-136.64107	3.59795	2.437729e-002	2795.52688	67.24606
-136.63102	3.59978	2.403215e-002	2796.07660	66.30439
-136.62098	3.60159	2.371471e-002	2796.55562	65.43880
-136.61094	3.60339	2.342553e-002	2796.96263	64.65082
-136.60089	3.60517	2.316486e-002	2797.29711	63.94114
-136.59085	3.60694	2.293203e-002	2797.56097	63.30791
-136.58081	3.60870	2.272618e-002	2797.75662	62.74876
-136.57077	3.61045	2.254645e-002	2797.88643	62.26132
-136.56072	3.61218	2.239198e-002	2797.95282	61.84325
-136.55068	3.61390	2.226185e-002	2797.95831	61.49200
-136.54064	3.61561	2.215499e-002	2797.90585	61.20463
-136.53059	3.61730	2.207031e-002	2797.79842	60.97815
-136.52055	3.61898	2.200672e-002	2797.63899	60.80955
-136.51051	3.62065	2.196313e-002	2797.43055	60.69584
-136.50046	3.62231	2.193849e-002	2797.17594	60.63415
-136.49042	3.62396	2.193197e-002	2796.87748	60.62213
-136.48038	3.62559	2.194272e-002	2796.53743	60.65754
-136.47033	3.62722	2.196995e-002	2796.15800	60.73811
-136.46029	3.62883	2.201281e-002	2795.74145	60.86160
-136.45025	3.63043	2.207051e-002	2795.28998	61.02576
-136.44020	3.63202	2.214231e-002	2794.80558	61.22859
-136.43016	3.63360	2.222753e-002	2794.29014	61.46818
-136.42012	3.63517	2.232545e-002	2793.74553	61.74263
-136.41007	3.63673	2.243540e-002	2793.17365	62.05002
-136.40003	3.63827	2.255667e-002	2792.57638	62.38845
-136.38999	3.63981	2.268862e-002	2791.95546	62.75613
-136.37994	3.64134	2.283069e-002	2791.31244	63.15151
-136.36990	3.64285	2.298231e-002	2790.64883	63.57306
-136.35986	3.64436	2.314292e-002	2789.96612	64.01924
-136.34982	3.64586	2.331198e-002	2789.26584	64.48851
-136.33977	3.64734	2.348892e-002	2788.54948	64.97936
-136.32973	3.64882	2.367324e-002	2787.81838	65.49040
-136.31969	3.65029	2.386450e-002	2787.07377	66.02040
-136.30964	3.65175	2.406223e-002	2786.31687	66.56811
-136.29960	3.65320	2.426600e-002	2785.54889	67.13229
-136.28956	3.65464	2.447535e-002	2784.77104	67.71170
-136.27951	3.65608	2.468982e-002	2783.98453	68.30511
-136.26947	3.65750	2.490903e-002	2783.19044	68.91144
-136.25943	3.65892	2.513261e-002	2782.38972	69.52967
-136.24938	3.66032	2.536020e-002	2781.58337	70.15882
-136.23934	3.66172	2.559143e-002	2780.77234	70.79788
-136.22930	3.66312	2.582595e-002	2779.95762	71.44587
-136.21925	3.66450	2.606339e-002	2779.14017	72.10179
-136.20921	3.66587	2.630342e-002	2778.32087	72.76474
-136.19917	3.66724	2.654576e-002	2777.50050	73.43393
-136.18912	3.66860	2.679012e-002	2776.67983	74.10855
-136.17908	3.66996	2.703620e-002	2775.85964	74.78781
-136.16904	3.67130	2.728372e-002	2775.04071	75.47090
-136.15899	3.67264	2.753238e-002	2774.22382	76.15705
-136.14895	3.67397	2.778191e-002	2773.40970	76.84547
-136.13891	3.67530	2.803206e-002	2772.59899	77.53552
-136.12887	3.67661	2.828262e-002	2771.79233	78.22655
-136.11882	3.67792	2.853333e-002	2770.99034	78.91792
-136.10878	3.67923	2.878397e-002	2770.19365	79.60898
-136.09874	3.68052	2.903431e-002	2769.40287	80.29910
-136.08869	3.68182	2.928410e-002	2768.61865	80.98763
-136.07865	3.68310	2.953315e-002	2767.84152	81.67399
-136.06861	3.68438	2.978126e-002	2767.07200	82.35769
-136.05856	3.68565	3.002825e-002	2766.31058	83.03818
-136.04852	3.68692	3.027392e-002	2765.55776	83.71498
-136.03848	3.68818	3.051810e-002	2764.81405	84.38755
-136.02843	3.68943	3.076060e-002	2764.07995	85.05539
-136.01839	3.69068	3.100123e-002	2763.35594	85.71799
-136.00835	3.69192	3.123982e-002	2762.64247	86.37489
-135.99830	3.69316	3.147623e-002	2761.93995	87.02568
-135.98826	3.69439	3.171030e-002	2761.24879	87.66993
-135.97822	3.69562	3.194187e-002	2760.56941	88.30722
-135.96817	3.69684	3.217080e-002	2759.90221	88.93714
-135.95813	3.69805	3.239693e-002	2759.24762	89.55925
-135.94809	3.69926	3.262011e-002	2758.60602	90.17315
-135.93804	3.70047	3.284020e-002	2757.97778	90.77847
-135.92800	3.70167	3.305709e-002	2757.36322	91.37488
-135.91796	3.70286	3.327066e-002	2756.76268	91.96203
-135.90792	3.70405	3.348078e-002	2756.17646	92.53961
-135.89787	3.70524	3.368733e-002	2755.60489	93.10728
-135.88783	3.70642	3.389019e-002	2755.04831	93.66469
-135.87779	3.70760	3.408924e-002	2754.50703	94.21153
-135.86774	3.70877	3.428436e-002	2753.98138	94.74747
-135.85770	3.70994	3.447544e-002	2753.47168	95.27217
-135.84766	3.71110	3.466235e-002	2752.97826	95.78534
-135.83761	3.71226	3.484499e-002	2752.50143	96.28664
-135.82757	3.71341	3.502324e-002	2752.04152	96.77577
-135.81753	3.71456	3.519698e-002	2751.59885	97.25239
-135.80748	3.71571	3.536610e-002	2751.17374	97.71620
-135.79744	3.71685	3.553049e-002	2750.76648	98.16692
-135.78740	3.71799	3.569011e-002	2750.37718	98.60439
-135.77735	3.71912	3.584490e-002	2750.00593	99.02850
-135.76731	3.72025	3.599483e-002	2749.65282	99.43914
-135.75727	3.72137	3.613985e-002	2749.31793	99.83619
-135.74722	3.72250	3.627994e-002	2749.00135	100.21955
-135.73718	3.72361	3.641503e-002	2748.70315	100.58910
-135.72714	3.72473	3.654510e-002	2748.42342	100.94473
-135.71709	3.72584	3.667017e-002	2748.16202	101.28651
-135.70705	3.72695	3.679036e-002	2747.91847	101.61479
-135.69701	3.72805	3.690581e-002	2747.69229	101.92993
-135.68697	3.72915	3.701665e-002	2747.48296	102.23231
-135.67692	3.73025	3.712301e-002	2747.29000	102.52230
-135.66688	3.73134	3.722502e-002	2747.11290	102.80025
-135.65684	3.73243	3.732282e-002	2746.95117	103.06654
-135.64679	3.73352	3.741654e-002	2746.80432	103.32154
-135.63675	3.73460	3.750629e-002	2746.67191	103.56555
-135.62671	3.73568	3.759216e-002	2746.55361	103.79883
-135.61666	3.73676	3.767425e-002	2746.44907	104.02162
-135.60662	3.73783	3.775263e-002	2746.35795	104.23418
-135.59658	3.73890	3.782740e-002	2746.27989	104.43674
-135.58653	3.73997	3.789865e-002	2746.21456	104.62957
-135.57649	3.74104	3.796646e-002	2746.16161	104.81290
-135.56645	3.74210	3.803094e-002	2746.12070	104.98699
-135.55640	3.74316	3.809215e-002	2746.09150	105.15207
-135.54636	3.74422	3.815020e-002	2746.07368	105.30838
-135.53632	3.74527	3.820515e-002	2746.06695	105.45614
-135.52627	3.74632	3.825709e-002	2746.07097	105.59559
-135.51623	3.74737	3.830611e-002	2746.08543	105.72696
-135.50619	3.74842	3.835229e-002	2746.11003	105.85047
-135.49614	3.74946	3.839570e-002	2746.14443	105.96635
-135.48610	3.75050	3.843644e-002	2746.18834	106.07483
-135.47606	3.75154	3.847457e-002	2746.24144	106.17613
-135.46601	3.75257	3.851018e-002	2746.30346	106.27045
-135.45597	3.75360	3.854333e-002	2746.37413	106.35799
-135.44593	3.75463	3.857409e-002	2746.45320	106.43893
-135.43589	3.75566	3.860254e-002	2746.54038	106.51347
-135.42584	3.75669	3.862873e-002	2746.63542	106.58181
-135.41580	3.75771	3.865275e-002	2746.73804	106.64413
-135.40576	3.75873	3.867465e-002	2746.84798	106.70064
-135.39571	3.75975	3.869451e-002	2746.96497	106.75152
-135.38567	3.76077	3.871240e-002	2747.08877	106.79695
-135.37563	3.76178	3.872838e-002	2747.21913	106.83711
-135.36558	3.76279	3.874249e-002	2747.35584	106.87216
-135.35554	3.76380	3.875482e-002	2747.49864	106.90226
-135.34550	3.76481	3.876541e-002	2747.64731	106.92761
-135.33545	3.76581	3.877434e-002	2747.80161	106.94835
-135.32541	3.76682	3.878166e-002	2747.96130	106.96467
-135.31537	3.76782	3.878742e-002	2748.12615	106.97674
-135.30532	3.76882	3.879170e-002	2748.29593	106.98471
-135.29528	3.76981	3.879455e-002	2748.47043	106.98874
-135.28524	3.77081	3.879602e-002	2748.64945	106.98898
-135.27519	3.77180	3.879616e-002	2748.83277	106.98558
-135.26515	3.77279	3.879503e-002	2749.02019	106.97870
-135.25511	3.77378	3.879268e-002	2749.21151	106.96847
-135.24506	3.77477	3.878916e-002	2749.40650	106.95505
-135.23502	3.77575	3.878454e-002	2749.60498	106.93859
-135.22498	3.77674	3.877886e-002	2749.80672	106.91923
-135.21494	3.77772	3.877217e-002	2750.01153	106.89713
-135.20489	3.77870	3.876453e-002	2750.21923	106.87242
-135.19485	3.77968	3.875598e-002	2750.42964	106.84522
-135.18481	3.78065	3.874656e-002	2750.64255	106.81567
-135.17476	3.78163	3.873634e-002	2750.85780	106.78391
-135.16472	3.78260	3.872534e-002	2751.07519	106.75007
-135.15468	3.78357	3.871363e-002	2751.29455	106.71428
-135.14463	3.78454	3.870126e-002	2751.51567	106.67668
-135.13459	3.78551	3.868826e-002	2751.73839	106.63740
-135.12455	3.78648	3.867468e-002	2751.96251	106.59656
-135.11450	3.78744	3.866058e-002	2752.18789	106.55429
-135.10446	3.78840	3.864598e-002	2752.41434	106.51070
-135.09442	3.78937	3.863094e-002	2752.64171	106.46592
-135.08437	3.79033	3.861549e-002	2752.86982	106.42007
-135.07433	3.79129	3.859969e-002	2753.09851	106.37326
-135.06429	3.79224	3.858357e-002	2753.32760	106.32563
-135.05424	3.79320	3.856718e-002	2753.55694	106.27728
-135.04420	3.79415	3.855055e-002	2753.78635	106.22834
-135.03416	3.79511	3.853374e-002	2754.01568	106.17892
-135.02411	3.79606	3.851678e-002	2754.24477	106.12913
-135.01407	3.79701	3.849971e-002	2754.47347	106.07909
-135.00403	3.79796	3.848257e-002	2754.70162	106.02889
-134.99399	3.79891	3.846540e-002	2754.92907	105.97866
-134.98394	3.79985	3.844824e-002	2755.15567	105.92851
-134.97390	3.80080	3.843113e-002	2755.38127	105.87853
-134.96386	3.80174	3.841410e-002	2755.60571	105.82885
-134.95381	3.80268	3.839721e-002	2755.82883	105.77957
-134.94377	3.80363	3.838048e-002	2756.05049	105.73080
-134.93373	3.80457	3.836395e-002	2756.27056	105.68264
-134.92368	3.80550	3.834766e-002	2756.48887	105.63519
-134.91364	3.80644	3.833164e-002	2756.70531	105.58855
-134.90360	3.80738	3.831594e-002	2756.91971	105.54282
-134.89355	3.80832	3.830058e-002	2757.13194	105.49811
-134.88351	3.80925	3.828561e-002	2757.34186	105.45451
-134.87347	3.81018	3.827106e-002	2757.54932	105.41213
-134.86342	3.81112	3.825696e-002	2757.75419	105.37107
-134.85338	3.81205	3.824336e-002	2757.95632	105.33143
-134.84334	3.81298	3.823028e-002	2758.15558	105.29331
-134.83329	3.81391	3.821777e-002	2758.35183	105.25679
-134.82325	3.81483	3.820586e-002	2758.54493	105.22199
-134.81321	3.81576	3.819457e-002	2758.73476	105.18899
-134.80316	3.81669	3.818396e-002	2758.92118	105.15790
-134.79312	3.81761	3.817404e-002	2759.10404	105.12880
-134.78308	3.81854	3.816487e-002	2759.28322	105.10181
-134.77304	3.81946	3.815646e-002	2759.45858	105.07701
-134.76299	3.82038	3.814886e-002	2759.62998	105.05449
-134.75295	3.82130	3.814210e-002	2759.79731	105.03436
-134.74291	3.82223	3.813620e-002	2759.96043	105.01669
-134.73286	3.82315	3.813120e-002	2760.11922	105.00157
-134.72282	3.82406	3.812714e-002	2760.27356	104.98908
-134.71278	3.82498	3.812403e-002	2760.42332	104.97931
-134.70273	3.82590	3.812191e-002	2760.56838	104.97236
-134.69269	3.82682	3.812082e-002	2760.70861	104.96829
-134.68265	3.82773	3.812078e-002	2760.84389	104.96721
-134.67260	3.82865	3.812183e-002	2760.97410	104.96919
-134.66256	3.82956	3.812399e-002	2761.09910	104.97433
-134.65252	3.83048	3.812731e-002	2761.21874	104.98274
-134.64247	3.83139	3.813183e-002	2761.33290	104.99454
-134.63243	3.83230	3.813759e-002	2761.44142	105.00982
-134.62239	3.83321	3.814461e-002	2761.54416	105.02869
-134.61234	3.83413	3.815295e-002	2761.64097	105.05127
-134.60230	3.83504	3.816264e-002	2761.73173	105.07766
-134.59226	3.83595	3.817373e-002	2761.81628	105.10797
-134.58221	3.83686	3.818623e-002	2761.89448	105.14231
-134.57217	3.83776	3.820020e-002	2761.96623	105.18074
-134.56213	3.83867	3.821560e-002	2762.03151	105.22323
-134.55209	3.83958	3.823241e-002	2762.09034	105.26969
-134.54204	3.84049	3.825061e-002	2762.14274	105.32005
-134.53200	3.84139	3.827017e-002	2762.18872	105.37425
-134.52196	3.84230	3.829107e-002	2762.22830	105.43220
-134.51191	3.84321	3.831327e-002	2762.26150	105.49383
-134.50187	3.84411	3.833676e-002	2762.28832	105.55907
-134.49183	3.84502	3.836150e-002	2762.30880	105.62785
-134.48178	3.84592	3.838747e-002	2762.32294	105.70009
-134.47174	3.84682	3.841465e-002	2762.33078	105.77569
-134.46170	3.84773	3.844297e-002	2762.33237	105.85453
-134.45165	3.84863	3.847241e-002	2762.32776	105.93650
-134.44161	3.84953	3.850292e-002	2762.31702	106.02146
-134.43157	3.85043	3.853446e-002	2762.30019	106.10930
-134.42152	3.85134	3.856698e-002	2762.27733	106.19990
-134.41148	3.85224	3.860044e-002	2762.24849	106.29313
-134.40144	3.85314	3.863480e-002	2762.21373	106.38888
-134.39139	3.85404	3.867002e-002	2762.17309	106.48702
-134.38135	3.85494	3.870605e-002	2762.12664	106.58743
-134.37131	3.85584	3.874285e-002	2762.07440	106.69001
-134.36126	3.85674	3.878040e-002	2762.01642	106.79465
-134.35122	3.85764	3.881865e-002	2761.95273	106.90124
-134.34118	3.85854	3.885756e-002	2761.88336	107.00967
-134.33113	3.85944	3.889710e-002	2761.80836	107.11985
-134.32109	3.86033	3.893723e-002	2761.72775	107.23166
-134.31105	3.86123	3.897791e-002	2761.64157	107.34500
-134.30101	3.86213	3.901911e-002	2761.54986	107.45977
-134.29096	3.86303	3.906079e-002	2761.45265	107.57586
-134.28092	3.86393	3.910292e-002	2761.34998	107.69316
-134.27088	3.86482	3.914544e-002	2761.24188	107.81156
-134.26083	3.86572	3.918834e-002	2761.12838	107.93096
-134.25079	3.86662	3.923156e-002	2761.00952	108.05125
-134.24075	3.86752	3.927507e-002	2760.88532	108.17232
-134.23070	3.86841	3.931884e-002	2760.75583	108.29406
-134.22066	3.86931	3.936282e-002	2760.62107	108.41637
-134.21062	3.87020	3.940697e-002	2760.48107	108.53913
-134.20057	3.87110	3.945127e-002	2760.33587	108.66224
-134.19053	3.87200	3.949567e-002	2760.18550	108.78559
-134.18049	3.87289	3.954013e-002	2760.02999	108.90908
-134.17044	3.87379	3.958461e-002	2759.86937	109.03259
-134.16040	3.87468	3.962909e-002	2759.70366	109.15602
-134.15036	3.87558	3.967351e-002	2759.53289	109.27926
-134.14031	3.87648	3.971785e-002	2759.35708	109.40220
-134.13027	3.87737	3.976207e-002	2759.17627	109.52474
-134.12023	3.87827	3.980612e-002	2758.99047	109.64678
-134.11018	3.87916	3.984997e-002	2758.79973	109.76819
-134.10014	3.88006	3.989359e-002	2758.60405	109.88888
-134.09010	3.88095	3.993693e-002	2758.40347	110.00874
-134.08006	3.88185	3.997996e-002	2758.19802	110.12766
-134.07001	3.88274	4.002264e-002	2757.98771	110.24553
-134.05997	3.88364	4.006493e-002	2757.77256	110.36225
-134.04993	3.88453	4.010679e-002	2757.55261	110.47769
-134.03988	3.88543	4.014819e-002	2757.32786	110.59177
-134.02984	3.88632	4.018909e-002	2757.09835	110.70436
-134.01980	3.88722	4.022944e-002	2756.86409	110.81537
-134.00975	3.88811	4.026922e-002	2756.62511	110.92467
-133.99971	3.88901	4.030838e-002	2756.38143	111.03217
-133.98967	3.88990	4.034689e-002	2756.13307	111.13774
-133.97962	3.89080	4.038470e-002	2755.88006	111.24130
-133.96958	3.89169	4.042178e-002	2755.62239	111.34271
-133.95954	3.89259	4.045809e-002	2755.36011	111.44188
-133.94949	3.89348	4.049359e-002	2755.09322	111.53868
-133.93945	3.89438	4.052824e-002	2754.82174	111.63302
-133.92941	3.89527	4.056200e-002	2754.54569	111.72478
-133.91936	3.89617	4.059484e-002	2754.26508	111.81385
-133.90932	3.89706	4.062671e-002	2753.97995	111.90012
-133.89928	3.89796	4.065758e-002	2753.69030	111.98348
-133.88923	3.89885	4.068741e-002	2753.39615	112.06381
-133.87919	3.89975	4.071615e-002	2753.09751	112.14101
-133.86915	3.90064	4.074377e-002	2752.79440	112.21496
-133.85911	3.90154	4.077024e-002	2752.48684	112.28555
-133.84906	3.90244	4.079550e-002	2752.17483	112.35266
-133.83902	3.90333	4.081952e-002	2751.85840	112.41619
-133.82898	3.90423	4.084226e-002	2751.53756	112.47601
-133.81893	3.90512	4.086368e-002	2751.21231	112.53202
-133.80889	3.90602	4.088375e-002	2750.88269	112.58411
-133.79885	3.90692	4.090241e-002	2750.54869	112.63215
-133.78880	3.90781	4.091964e-002	2750.21033	112.67604
-133.77876	3.90871	4.093539e-002	2749.86763	112.71566
-133.76872	3.90961	4.094961e-002	2749.52059	112.75088
-133.75867	3.91050	4.096227e-002	2749.16922	112.78160
-133.74863	3.91140	4.097333e-002	2748.81354	112.80769
-133.73859	3.91230	4.098274e-002	2748.45355	112.82904
-133.72854	3.91319	4.099047e-002	2748.08927	112.84552
-133.71850	3.91409	4.099647e-002	2747.72071	112.85703
-133.70846	3.91499	4.100070e-002	2747.34787	112.86345
-133.69841	3.91589	4.100312e-002	2746.97077	112.86465
-133.68837	3.91679	4.100369e-002	2746.58942	112.86052
-133.67833	3.91768	4.100238e-002	2746.20382	112.85094
-133.66828	3.91858	4.099913e-002	2745.81399	112.83581
-133.65824	3.91948	4.099390e-002	2745.41992	112.81499
-133.64820	3.92038	4.098666e-002	2745.02164	112.78837
-133.63816	3.92128	4.097737e-002	2744.61915	112.75584
-133.62811	3.92218	4.096598e-002	2744.21246	112.71728
-133.61807	3.92308	4.095246e-002	2743.80157	112.67256
-133.60803	3.92398	4.093676e-002	2743.38650	112.62158
-133.59798	3.92488	4.091883e-002	2742.96725	112.56421
-133.58794	3.92578	4.089863e-002	2742.54382	112.50030
-133.57790	3.92668	4.087611e-002	2742.11621	112.42971
-133.56785	3.92758	4.085123e-002	2741.68442	112.35233
-133.55781	3.92848	4.082393e-002	2741.24846	112.26799
-133.54777	3.92938	4.079416e-002	2740.80832	112.17658
-133.53772	3.93028	4.076189e-002	2740.36400	112.07794
-133.52768	3.93118	4.072705e-002	2739.91551	111.97195
-133.51764	3.93208	4.068961e-002	2739.46284	111.85847
-133.50759	3.93298	4.064952e-002	2739.00601	111.73738
-133.49755	3.93388	4.060675e-002	2738.54502	111.60859
-133.48751	3.93479	4.056127e-002	2738.07990	111.47201
-133.47746	3.93569	4.051305e-002	2737.61065	111.32757
-133.46742	3.93659	4.046207e-002	2737.13731	111.17518
-133.45738	3.93749	4.040830e-002	2736.65987	111.01477
-133.44733	3.93840	4.035170e-002	2736.17837	110.84626
-133.43729	3.93930	4.029226e-002	2735.69281	110.66955
-133.42725	3.94020	4.022994e-002	2735.20321	110.48458
-133.41721	3.94111	4.016471e-002	2734.70960	110.29127
-133.40716	3.94201	4.009660e-002	2734.21203	110.08969
-133.39712	3.94292	4.002568e-002	2733.71061	109.88002
-133.38708	3.94382	3.995202e-002	2733.20543	109.66246
-133.37703	3.94473	3.987568e-002	2732.69661	109.43721
-133.36699	3.94563	3.979673e-002	2732.18425	109.20445
-133.35695	3.94654	3.971524e-002	2731.66844	108.96438
-133.34690	3.94744	3.963128e-002	2731.14929	108.71719
-133.33686	3.94835	3.954491e-002	2730.62691	108.46308
-133.32682	3.94925	3.945620e-002	2730.10139	108.20225
-133.31677	3.95016	3.936523e-002	2729.57284	107.93487
-133.30673	3.95107	3.927204e-002	2729.04135	107.66111
-133.29669	3.95197	3.917670e-002	2728.50702	107.38115
-133.28664	3.95288	3.907927e-002	2727.96995	107.09515
-133.27660	3.95379	3.897980e-002	2727.43022	106.80327
-133.26656	3.95470	3.887835e-002	2726.88794	106.50567
-133.25651	3.95560	3.877497e-002	2726.34320	106.20253
-133.24647	3.95651	3.866974e-002	2725.79610	105.89400
-133.23643	3.95742	3.856270e-002	2725.24673	105.58025
-133.22638	3.95833	3.845391e-002	2724.69518	105.26144
-133.21634	3.95924	3.834343e-002	2724.14156	104.93774
-133.20630	3.96015	3.823133e-002	2723.58596	104.60934
-133.19625	3.96106	3.811766e-002	2723.02849	104.27640
-133.18621	3.96197	3.800249e-002	2722.46924	103.93910
-133.17617	3.96288	3.788588e-002	2721.90832	103.59762
-133.16613	3.96379	3.776789e-002	2721.34581	103.25214
-133.15608	3.96470	3.764859e-002	2720.78183	102.90282
-133.14604	3.96561	3.752803e-002	2720.21648	102.54985
-133.13600	3.96652	3.740629e-002	2719.64984	102.19341
-133.12595	3.96743	3.728341e-002	2719.08203	101.83366
-133.11591	3.96834	3.715946e-002	2718.51315	101.47079
-133.10587	3.96925	3.703451e-002	2717.94329	101.10498
-133.09582	3.97017	3.690862e-002	2717.37257	100.73640
-133.08578	3.97108	3.678185e-002	2716.80108	100.36523
-133.07574	3.97199	3.665426e-002	2716.22893	99.99165
-133.06569	3.97290	3.652592e-002	2715.65623	99.61585
-133.05565	3.97382	3.639689e-002	2715.08307	99.23799
-133.04561	3.97473	3.626724e-002	2714.50955	98.85826
-133.03556	3.97564	3.613702e-002	2713.93579	98.47683
-133.02552	3.97656	3.600630e-002	2713.36189	98.09389
-133.01548	3.97747	3.587514e-002	2712.78794	97.70962
-133.00543	3.97839	3.574361e-002	2712.21406	97.32420
-132.99539	3.97930	3.561177e-002	2711.64035	96.93781
-132.98535	3.98022	3.547969e-002	2711.06692	96.55064
-132.97530	3.98113	3.534743e-002	2710.49386	96.16286
-132.96526	3.98205	3.521505e-002	2709.92129	95.77467
-132.95522	3.98296	3.508262e-002	2709.34931	95.38624
-132.94518	3.98388	3.495021e-002	2708.77802	94.99775
-132.93513	3.98480	3.481787e-002	2708.20754	94.60939
-132.92509	3.98571	3.468568e-002	2707.63796	94.22134
-132.91505	3.98663	3.455369e-002	2707.06939	93.83379
-132.90500	3.98755	3.442198e-002	2706.50196	93.44694
-132.89496	3.98847	3.429061e-002	2705.93576	93.06096
-132.88492	3.98938	3.415965e-002	2705.37090	92.67604
-132.87487	3.99030	3.402916e-002	2704.80750	92.29238
-132.86483	3.99122	3.389921e-002	2704.24567	91.91016
-132.85479	3.99214	3.376987e-002	2703.68550	91.52956
-132.84474	3.99306	3.364120e-002	2703.12712	91.15078
-132.83470	3.99398	3.351327e-002	2702.57063	90.77400
-132.82466	3.99490	3.338614e-002	2702.01615	90.39941
-132.81461	3.99582	3.325988e-002	2701.46377	90.02721
-132.80457	3.99673	3.313457e-002	2700.91362	89.65758
-132.79453	3.99766	3.301026e-002	2700.36580	89.29072
-132.78448	3.99858	3.288702e-002	2699.82042	88.92682
-132.77444	3.99950	3.276493e-002	2699.27760	88.56606
-132.76440	4.00042	3.264404e-002	2698.73743	88.20864
-132.75435	4.00134	3.252443e-002	2698.20005	87.85475
-132.74431	4.00226	3.240616e-002	2697.66554	87.50458
-132.73427	4.00318	3.228931e-002	2697.13404	87.15832
-132.72423	4.00410	3.217393e-002	2696.60566	86.81618
-132.71418	4.00503	3.206011e-002	2696.08051	86.47835
-132.70414	4.00595	3.194791e-002	2695.55870	86.14503
-132.69410	4.00687	3.183740e-002	2695.04037	85.81641
-132.68405	4.00779	3.172865e-002	2694.52562	85.49270
-132.67401	4.00872	3.162172e-002	2694.01457	85.17409
-132.66397	4.00964	3.151670e-002	2693.50734	84.86077
-132.65392	4.01056	3.141364e-002	2693.00403	84.55294
-132.64388	4.01149	3.131262e-002	2692.50478	84.25081
-132.63384	4.01241	3.121371e-002	2692.00969	83.95457
-132.62379	4.01334	3.111698e-002	2691.51889	83.66442
-132.61375	4.01426	3.102250e-002	2691.03248	83.38056
-132.60371	4.01519	3.093033e-002	2690.55058	83.10320
-132.59366	4.01611	3.084056e-002	2690.07331	82.83253
-132.58362	4.01704	3.075325e-002	2689.60079	82.56874
-132.57358	4.01796	3.066846e-002	2689.13313	82.31205
-132.56353	4.01889	3.058628e-002	2688.67045	82.06265
-132.55349	4.01981	3.050677e-002	2688.21287	81.82074
-132.54345	4.02074	3.043001e-002	2687.76050	81.58652
-132.53340	4.02167	3.035606e-002	2687.31348	81.36021
-132.52336	4.02259	3.028500e-002	2686.87191	81.14201
-132.51332	4.02352	3.021691e-002	2686.43594	80.93211
-132.50328	4.02445	3.015184e-002	2686.00566	80.73073
-132.49323	4.02538	3.008988e-002	2685.58122	80.53808
-132.48319	4.02630	3.003110e-002	2685.16273	80.35434
-132.47315	4.02723	2.997556e-002	2684.75031	80.17974
-132.46310	4.02816	2.992335e-002	2684.34409	80.01447
-132.45306	4.02909	2.987454e-002	2683.94418	79.85876
-132.44302	4.03002	2.982919e-002	2683.55072	79.71279
-132.43297	4.03095	2.978740e-002	2683.16382	79.57680
-132.42293	4.03187	2.974922e-002	2682.78361	79.45099
-132.41289	4.03280	2.971474e-002	2682.41022	79.33558
-132.40284	4.03373	2.968402e-002	2682.04377	79.23077
-132.39280	4.03466	2.965715e-002	2681.68437	79.13677
-132.38276	4.03559	2.963420e-002	2681.33217	79.05380
-132.37271	4.03652	2.961524e-002	2680.98727	78.98207
-132.36267	4.03745	2.960035e-002	2680.64980	78.92178
-132.35263	4.03838	2.958959e-002	2680.31989	78.87313
-132.34258	4.03931	2.958303e-002	2679.99765	78.83633
-132.33254	4.04024	2.958076e-002	2679.68320	78.81157
-132.32250	4.04117	2.958283e-002	2679.37667	78.79906
-132.31245	4.04211	2.958932e-002	2679.07818	78.79899
-132.30241	4.04304	2.960030e-002	2678.78784	78.81156
-132.29237	4.04397	2.961584e-002	2678.50578	78.83699
-132.28232	4.04490	2.963601e-002	2678.23212	78.87546
-132.27228	4.04583	2.966089e-002	2677.96700	78.92722
-132.26224	4.04676	2.969057e-002	2677.71057	78.99252
-132.25220	4.04769	2.972516e-002	2677.46297	79.07161
-132.24215	4.04863	2.976473e-002	2677.22436	79.16477
-132.23211	4.04956	2.980938e-002	2676.99489	79.27224
-132.22207	4.05049	2.985920e-002	2676.77471	79.39430
-132.21202	4.05142	2.991428e-002	2676.56396	79.53120
-132.20198	4.05236	2.997472e-002	2676.36281	79.68319
-132.19194	4.05329	3.004061e-002	2676.17139	79.85055
-132.18189	4.05422	3.011199e-002	2675.98981	80.03341
-132.17185	4.05516	3.018884e-002	2675.81804	80.23169
-132.16181	4.05609	3.027112e-002	2675.65606	80.44528
-132.15176	4.05702	3.035879e-002	2675.50384	80.67408
-132.14172	4.05796	3.045180e-002	2675.36134	80.91797
-132.13168	4.05889	3.055013e-002	2675.22854	81.17685
-132.12163	4.05982	3.065372e-002	2675.10540	81.45060
-132.11159	4.06076	3.076255e-002	2674.99190	81.73912
-132.10155	4.06169	3.087657e-002	2674.88801	82.04230
-132.09150	4.06263	3.099573e-002	2674.79368	82.36001
-132.08146	4.06356	3.111995e-002	2674.70884	82.69201
-132.07142	4.06449	3.124914e-002	2674.63337	83.03807
-132.06137	4.06543	3.138321e-002	2674.56720	83.39792
-132.05133	4.06636	3.152207e-002	2674.51022	83.77131
-132.04129	4.06730	3.166563e-002	2674.46232	84.15799
-132.03125	4.06823	3.181380e-002	2674.42343	84.55770
-132.02120	4.06917	3.196649e-002	2674.39344	84.97020
-132.01116	4.07010	3.212360e-002	2674.37225	85.39523
-132.00112	4.07104	3.228505e-002	2674.35976	85.83254
-131.99107	4.07197	3.245075e-002	2674.35590	86.28190
-131.98103	4.07291	3.262063e-002	2674.36058	86.74310
-131.97099	4.07384	3.279461e-002	2674.37373	87.21592
-131.96094	4.07478	3.297261e-002	2674.39527	87.70015
-131.95090	4.07571	3.315456e-002	2674.42512	88.19558
-131.94086	4.07665	3.334038e-002	2674.46319	88.70198
-131.93081	4.07758	3.352998e-002	2674.50942	89.21914
-131.92077	4.07852	3.372330e-002	2674.56372	89.74685
-131.91073	4.07945	3.392026e-002	2674.62602	90.28489
-131.90068	4.08039	3.412077e-002	2674.69624	90.83304
-131.89064	4.08132	3.432476e-002	2674.77429	91.39108
-131.88060	4.08226	3.453214e-002	2674.86009	91.95878
-131.87055	4.08320	3.474284e-002	2674.95356	92.53589
-131.86051	4.08413	3.495676e-002	2675.05462	93.12221
-131.85047	4.08507	3.517382e-002	2675.16319	93.71750
-131.84042	4.08600	3.539395e-002	2675.27919	94.32154
-131.83038	4.08694	3.561707e-002	2675.40253	94.93408
-131.82034	4.08787	3.584308e-002	2675.53313	95.55491
-131.81030	4.08881	3.607191e-002	2675.67091	96.18381
-131.80025	4.08975	3.630348e-002	2675.81580	96.82054
-131.79021	4.09068	3.653772e-002	2675.96772	97.46489
-131.78017	4.09162	3.677453e-002	2676.12658	98.11664
-131.77012	4.09255	3.701385e-002	2676.29232	98.77557
-131.76008	4.09349	3.725558e-002	2676.46486	99.44146
-131.75004	4.09443	3.749967e-002	2676.64411	100.11409
-131.73999	4.09536	3.774601e-002	2676.82999	100.79323
-131.72995	4.09630	3.799454e-002	2677.02245	101.47867
-131.71991	4.09723	3.824518e-002	2677.22138	102.17019
-131.70986	4.09817	3.849784e-002	2677.42673	102.86755
-131.69982	4.09911	3.875244e-002	2677.63840	103.57055
-131.68978	4.10004	3.900890e-002	2677.85633	104.27894
-131.67973	4.10098	3.926715e-002	2678.08043	104.99252
-131.66969	4.10191	3.952710e-002	2678.31063	105.71104
-131.65965	4.10285	3.978866e-002	2678.54686	106.43428
-131.64960	4.10379	4.005176e-002	2678.78903	107.16203
-131.63956	4.10472	4.031632e-002	2679.03706	107.89405
-131.62952	4.10566	4.058226e-002	2679.29089	108.63012
-131.61947	4.10659	4.084949e-002	2679.55043	109.37002
-131.60943	4.10753	4.111794e-002	2679.81561	110.11352
-131.59939	4.10847	4.138753e-002	2680.08637	110.86042
-131.58935	4.10940	4.165817e-002	2680.36262	111.61050
-131.57930	4.11034	4.192980e-002	2680.64430	112.36352
-131.56926	4.11127	4.220234e-002	2680.93133	113.11929
-131.55922	4.11221	4.247569e-002	2681.22363	113.87757
-131.54917	4.11315	4.274980e-002	2681.52115	114.63816
-131.53913	4.11408	4.302457e-002	2681.82379	115.40083
-131.52909	4.11502	4.329993e-002	2682.13150	116.16535
-131.51904	4.11595	4.357579e-002	2682.44419	116.93152
-131.50900	4.11689	4.385209e-002	2682.76180	117.69911
-131.49896	4.11782	4.412873e-002	2683.08424	118.46788
-131.48891	4.11876	4.440564e-002	2683.41146	119.23763
-131.47887	4.11969	4.468273e-002	2683.74337	120.00812
-131.46883	4.12063	4.495993e-002	2684.07990	120.77914
-131.45878	4.12157	4.523716e-002	2684.42098	121.55046
-131.44874	4.12250	4.551433e-002	2684.76654	122.32186
-131.43870	4.12344	4.579137e-002	2685.11650	123.09311
-131.42865	4.12437	4.606819e-002	2685.47080	123.86401
-131.41861	4.12531	4.634473e-002	2685.82937	124.63433
-131.40857	4.12624	4.662090e-002	2686.19214	125.40387
-131.39852	4.12718	4.689663e-002	2686.55905	126.17240
-131.38848	4.12811	4.717183e-002	2686.93002	126.93971
-131.37844	4.12905	4.744643e-002	2687.30498	127.70559
-131.36840	4.12998	4.772036e-002	2687.68388	128.46982
-131.35835	4.13092	4.799353e-002	2688.06664	129.23218
-131.34831	4.13185	4.826587e-002	2688.45320	129.99246
-131.33827	4.13279	4.853730e-002	2688.84348	130.75044
-131.32822	4.13372	4.880773e-002	2689.23742	131.50590
-131.31818	4.13466	4.907710e-002	2689.63494	132.25862
-131.30814	4.13559	4.934531e-002	2690.03599	133.00839
-131.29809	4.13653	4.961230e-002	2690.44049	133.75497
-131.28805	4.13746	4.987798e-002	2690.84838	134.49816
-131.27801	4.13839	5.014228e-002	2691.25958	135.23773
-131.26796	4.13933	5.040511e-002	2691.67403	135.97346
-131.25792	4.14026	5.066639e-002	2692.09166	136.70514
-131.24788	4.14120	5.092606e-002	2692.51241	137.43255
-131.23783	4.14213	5.118402e-002	2692.93620	138.15548
-131.22779	4.14306	5.144021e-002	2693.36299	138.87371
-131.21775	4.14400	5.169455e-002	2693.79271	139.58703
-131.20770	4.14493	5.194695e-002	2694.22529	140.29522
-131.19766	4.14587	5.219735e-002	2694.66067	140.99808
-131.18762	4.14680	5.244567e-002	2695.09880	141.69539
-131.17757	4.14773	5.269182e-002	2695.53961	142.38694
-131.16753	4.14867	5.293574e-002	2695.98303	143.07250
-131.15749	4.14960	5.317734e-002	2696.42900	143.75188
-131.14744	4.15053	5.341655e-002	2696.87746	144.42486
-131.13740	4.15147	5.365329e-002	2697.32835	145.09123
-131.12736	4.15240	5.388749e-002	2697.78160	145.75077
-131.11732	4.15333	5.411907e-002	2698.23715	146.40327
-131.10727	4.15426	5.434795e-002	2698.69492	147.04852
[truncated: 14,023 more rows]
