# Supplementary material for: Approaching intrinsic dynamics of MXenes hybrid hydrogel for 3D printed multimodal intelligent devices with ultrahigh superelasticity and temperature sensitivity
Source: Nat Commun. 2022 Jun 14;13:3420. doi: 10.1038/s41467-022-31051-7 (PMC9197829; doi:10.1038/s41467-022-31051-7)
Supplement: Supplementary file 6 — Source Data [file 41467_2022_31051_MOESM6_ESM.zip › Supplementary information/Supplementary Fig. 11/0.25 wt% MXene.csv]

#EXPORTTYPE:	DATA COMPARE
#FILE:	1.ngb-dm2
#FORMAT:	NETZSCH5
#FTYPE:	ASCII
#IDENTITY:	1
#DECIMAL:	POINT
#SEPARATOR:	COMMA
#MTYPE:	DMA
#INSTRUMENT:	NETZSCH DMA 242
#PROJECT:	1
#DATE/TIME:	2022/4/14 11:58:00 (UTC+8)
#LABORATORY:	1
#OPERATOR:	1
#REMARK:
#SAMPLEHOLDER:	Tension
#SAMPLE:	1
#SAMPLEDIM/MM:	8.150x1.000x5.000
#MATERIAL:	1
#CORR. CODE:	0
#RANGE:	-150.0��C/10.0(K/min)/25.0��C
#SEGMENT:	S1/1
#SEG. 1:	-150.0��C/10.0(K/min)/25.0��C
##Temp./��C	Time/min	tan d(1.000 Hz)	E'(1.000 Hz)/MPa	E"(1.000 Hz)/MPa
-151.31539	-0.25556	2.719553e-002	6394.57295	173.76458
-151.31542	-0.25447	2.732491e-002	6394.91150	174.61603
-151.31544	-0.25339	2.745427e-002	6395.25006	175.46735
-151.31547	-0.25231	2.758359e-002	6395.58863	176.31842
-151.31550	-0.25123	2.771286e-002	6395.92724	177.16912
-151.31552	-0.25014	2.784205e-002	6396.26587	178.01931
-151.31555	-0.24906	2.797114e-002	6396.60456	178.86888
-151.31557	-0.24798	2.810012e-002	6396.94330	179.71769
-151.31560	-0.24690	2.822896e-002	6397.28210	180.56563
-151.31562	-0.24581	2.835765e-002	6397.62097	181.41256
-151.31564	-0.24473	2.848616e-002	6397.95992	182.25836
-151.31566	-0.24365	2.861449e-002	6398.29897	183.10290
-151.31568	-0.24257	2.874259e-002	6398.63812	183.94605
-151.31569	-0.24148	2.887047e-002	6398.97737	184.78768
-151.31571	-0.24040	2.899809e-002	6399.31675	185.62766
-151.31572	-0.23932	2.912544e-002	6399.65625	186.46587
-151.31573	-0.23824	2.925250e-002	6399.99589	187.30217
-151.31574	-0.23716	2.937924e-002	6400.33568	188.13644
-151.31574	-0.23607	2.950566e-002	6400.67562	188.96855
-151.31574	-0.23499	2.963172e-002	6401.01573	189.79836
-151.31574	-0.23391	2.975740e-002	6401.35601	190.62574
-151.31574	-0.23283	2.988270e-002	6401.69648	191.45056
-151.31573	-0.23174	3.000758e-002	6402.03715	192.27268
-151.31572	-0.23066	3.013203e-002	6402.37802	193.09198
-151.31571	-0.22958	3.025602e-002	6402.71910	193.90833
-151.31569	-0.22850	3.037954e-002	6403.06040	194.72159
-151.31567	-0.22741	3.050257e-002	6403.40194	195.53163
-151.31564	-0.22633	3.062508e-002	6403.74372	196.33830
-151.31562	-0.22525	3.074705e-002	6404.08575	197.14149
-151.31558	-0.22417	3.086847e-002	6404.42805	197.94105
-151.31554	-0.22308	3.098931e-002	6404.77061	198.73684
-151.31550	-0.22200	3.110955e-002	6405.11346	199.52874
-151.31546	-0.22092	3.122917e-002	6405.45660	200.31660
-151.31540	-0.21984	3.134815e-002	6405.80004	201.10029
-151.31535	-0.21876	3.146647e-002	6406.14379	201.87968
-151.31528	-0.21767	3.158411e-002	6406.48786	202.65463
-151.31522	-0.21659	3.170105e-002	6406.83226	203.42499
-151.31514	-0.21551	3.181726e-002	6407.17700	204.19063
-151.31506	-0.21443	3.193272e-002	6407.52210	204.95141
-151.31498	-0.21334	3.204742e-002	6407.86755	205.70719
-151.31489	-0.21226	3.216133e-002	6408.21338	206.45783
-151.31479	-0.21118	3.227443e-002	6408.55958	207.20320
-151.31469	-0.21010	3.238670e-002	6408.90618	207.94315
-151.31458	-0.20901	3.249811e-002	6409.25318	208.67755
-151.31446	-0.20793	3.260865e-002	6409.60059	209.40624
-151.31434	-0.20685	3.271830e-002	6409.94842	210.12909
-151.31421	-0.20577	3.282702e-002	6410.29668	210.84596
-151.31407	-0.20468	3.293481e-002	6410.64539	211.55670
-151.31393	-0.20360	3.304163e-002	6410.99455	212.26118
-151.31378	-0.20252	3.314747e-002	6411.34417	212.95925
-151.31362	-0.20144	3.325230e-002	6411.69426	213.65076
-151.31345	-0.20036	3.335611e-002	6412.04484	214.33558
-151.31327	-0.19927	3.345886e-002	6412.39592	215.01355
-151.31309	-0.19819	3.356054e-002	6412.74750	215.68453
-151.31290	-0.19711	3.366113e-002	6413.09959	216.34837
-151.31270	-0.19603	3.376060e-002	6413.45221	217.00494
-151.31249	-0.19494	3.385893e-002	6413.80536	217.65408
-151.31227	-0.19386	3.395610e-002	6414.15907	218.29565
-151.31204	-0.19278	3.405208e-002	6414.51332	218.92949
-151.31180	-0.19170	3.414685e-002	6414.86815	219.55547
-151.31156	-0.19061	3.424040e-002	6415.22356	220.17343
-151.31130	-0.18953	3.433269e-002	6415.57955	220.78323
-151.31104	-0.18845	3.442370e-002	6415.93615	221.38471
-151.31076	-0.18737	3.451341e-002	6416.29336	221.97772
-151.31047	-0.18628	3.460181e-002	6416.65119	222.56213
-151.31018	-0.18520	3.468886e-002	6417.00965	223.13776
-151.30987	-0.18412	3.477453e-002	6417.36876	223.70449
-151.30956	-0.18304	3.485882e-002	6417.72852	224.26215
-151.30923	-0.18196	3.494169e-002	6418.08894	224.81058
-151.30889	-0.18087	3.502313e-002	6418.45005	225.34965
-151.30854	-0.17979	3.510310e-002	6418.81184	225.87919
-151.30818	-0.17871	3.518159e-002	6419.17433	226.39905
-151.30781	-0.17763	3.525856e-002	6419.53753	226.90908
-151.30742	-0.17654	3.533401e-002	6419.90145	227.40913
-151.30703	-0.17546	3.540790e-002	6420.26610	227.89903
-151.30662	-0.17438	3.548020e-002	6420.63150	228.37864
-151.30620	-0.17330	3.555091e-002	6420.99765	228.84780
-151.30576	-0.17221	3.561998e-002	6421.36457	229.30635
-151.30532	-0.17113	3.568741e-002	6421.73226	229.75413
-151.30486	-0.17005	3.575315e-002	6422.10075	230.19100
-151.30439	-0.16897	3.581720e-002	6422.47003	230.61678
-151.30390	-0.16788	3.587952e-002	6422.84012	231.03133
-151.30341	-0.16680	3.594009e-002	6423.21104	231.43448
-151.30289	-0.16572	3.599889e-002	6423.58279	231.82608
-151.30237	-0.16464	3.605589e-002	6423.95539	232.20596
-151.30183	-0.16356	3.611107e-002	6424.32884	232.57396
-151.30128	-0.16247	3.616440e-002	6424.70317	232.92992
-151.30071	-0.16139	3.621585e-002	6425.07838	233.27369
-151.30013	-0.16031	3.626541e-002	6425.45447	233.60509
-151.29953	-0.15923	3.631305e-002	6425.83148	233.92398
-151.29892	-0.15814	3.635874e-002	6426.20939	234.23017
-151.29829	-0.15706	3.640246e-002	6426.58824	234.52353
-151.29765	-0.15598	3.644418e-002	6426.96803	234.80387
-151.29699	-0.15490	3.648388e-002	6427.34876	235.07103
-151.29632	-0.15381	3.652153e-002	6427.73046	235.32486
-151.29563	-0.15273	3.655711e-002	6428.11314	235.56518
-151.29493	-0.15165	3.659060e-002	6428.49680	235.79184
-151.29421	-0.15057	3.662196e-002	6428.88146	236.00467
-151.29347	-0.14948	3.665117e-002	6429.26713	236.20349
-151.29271	-0.14840	3.667820e-002	6429.65382	236.38814
-151.29194	-0.14732	3.670303e-002	6430.04155	236.55845
-151.29116	-0.14624	3.672564e-002	6430.43033	236.71423
-151.29035	-0.14515	3.674598e-002	6430.82017	236.85533
-151.28953	-0.14407	3.676405e-002	6431.21108	236.98156
-151.28869	-0.14299	3.677981e-002	6431.60309	237.09275
-151.28783	-0.14191	3.679324e-002	6431.99619	237.18873
-151.28695	-0.14083	3.680430e-002	6432.39040	237.26935
-151.28606	-0.13974	3.681298e-002	6432.78573	237.33444
-151.28515	-0.13866	3.681926e-002	6433.18220	237.38384
-151.28422	-0.13758	3.682310e-002	6433.57980	237.41739
-151.28327	-0.13650	3.682448e-002	6433.97856	237.43493
-151.28230	-0.13541	3.682339e-002	6434.37849	237.43631
-151.28131	-0.13433	3.681979e-002	6434.77958	237.42136
-151.28030	-0.13325	3.681365e-002	6435.18186	237.38992
-151.27928	-0.13217	3.680495e-002	6435.58535	237.34176
-151.27823	-0.13108	3.679365e-002	6435.99006	237.27666
-151.27716	-0.13000	3.677971e-002	6436.39602	237.19438
-151.27607	-0.12892	3.676311e-002	6436.80324	237.09471
-151.27497	-0.12784	3.674379e-002	6437.21174	236.97740
-151.27384	-0.12675	3.672174e-002	6437.62155	236.84224
-151.27269	-0.12567	3.669691e-002	6438.03269	236.68899
-151.27152	-0.12459	3.666928e-002	6438.44516	236.51748
-151.27032	-0.12351	3.663885e-002	6438.85895	236.32778
-151.26911	-0.12243	3.660565e-002	6439.27402	236.11998
-151.26787	-0.12134	3.656968e-002	6439.69036	235.89419
-151.26662	-0.12026	3.653098e-002	6440.10793	235.65053
-151.26534	-0.11918	3.648954e-002	6440.52669	235.38911
-151.26404	-0.11810	3.644540e-002	6440.94664	235.11004
-151.26272	-0.11701	3.639856e-002	6441.36773	234.81342
-151.26138	-0.11593	3.634905e-002	6441.78993	234.49940
-151.26002	-0.11485	3.629692e-002	6442.21319	234.16828
-151.25864	-0.11377	3.624221e-002	6442.63745	233.82038
-151.25724	-0.11268	3.618498e-002	6443.06264	233.45604
-151.25582	-0.11160	3.612527e-002	6443.48871	233.07557
-151.25438	-0.11052	3.606314e-002	6443.91560	232.67931
-151.25293	-0.10944	3.599864e-002	6444.34324	232.26759
-151.25145	-0.10835	3.593181e-002	6444.77158	231.84073
-151.24995	-0.10727	3.586270e-002	6445.20055	231.39905
-151.24844	-0.10619	3.579137e-002	6445.63011	230.94284
-151.24691	-0.10511	3.571785e-002	6446.06020	230.47238
-151.24536	-0.10403	3.564218e-002	6446.49076	229.98793
-151.24379	-0.10294	3.556440e-002	6446.92174	229.48977
-151.24221	-0.10186	3.548456e-002	6447.35309	228.97818
-151.24061	-0.10078	3.540271e-002	6447.78475	228.45343
-151.23899	-0.09970	3.531887e-002	6448.21667	227.91580
-151.23736	-0.09861	3.523310e-002	6448.64880	227.36557
-151.23571	-0.09753	3.514544e-002	6449.08108	226.80302
-151.23404	-0.09645	3.505594e-002	6449.51345	226.22843
-151.23236	-0.09537	3.496462e-002	6449.94585	225.64210
-151.23066	-0.09428	3.487155e-002	6450.37824	225.04432
-151.22895	-0.09320	3.477677e-002	6450.81055	224.43536
-151.22722	-0.09212	3.468031e-002	6451.24274	223.81553
-151.22548	-0.09104	3.458223e-002	6451.67473	223.18509
-151.22372	-0.08995	3.448256e-002	6452.10648	222.54435
-151.22195	-0.08887	3.438136e-002	6452.53792	221.89359
-151.22017	-0.08779	3.427865e-002	6452.96901	221.23308
-151.21837	-0.08671	3.417450e-002	6453.39968	220.56311
-151.21656	-0.08563	3.406893e-002	6453.82989	219.88396
-151.21473	-0.08454	3.396200e-002	6454.25956	219.19592
-151.21290	-0.08346	3.385375e-002	6454.68865	218.49926
-151.21104	-0.08238	3.374422e-002	6455.11710	217.79427
-151.20918	-0.08130	3.363345e-002	6455.54485	217.08123
-151.20731	-0.08021	3.352148e-002	6455.97185	216.36042
-151.20542	-0.07913	3.340837e-002	6456.39803	215.63213
-151.20352	-0.07805	3.329415e-002	6456.82334	214.89664
-151.20161	-0.07697	3.317887e-002	6457.24773	214.15423
-151.19968	-0.07588	3.306257e-002	6457.67113	213.40518
-151.19775	-0.07480	3.294529e-002	6458.09348	212.64977
-151.19581	-0.07372	3.282707e-002	6458.51474	211.88829
-151.19385	-0.07264	3.270797e-002	6458.93484	211.12101
-151.19189	-0.07155	3.258802e-002	6459.35372	210.34823
-151.18991	-0.07047	3.246727e-002	6459.77133	209.57021
-151.18793	-0.06939	3.234575e-002	6460.18760	208.78724
-151.18593	-0.06831	3.222352e-002	6460.60249	207.99961
-151.18393	-0.06723	3.210061e-002	6461.01592	207.20759
-151.18191	-0.06614	3.197707e-002	6461.42784	206.41146
-151.17989	-0.06506	3.185295e-002	6461.83820	205.61151
-151.17786	-0.06398	3.172828e-002	6462.24694	204.80801
-151.17582	-0.06290	3.160310e-002	6462.65399	204.00125
-151.17377	-0.06181	3.147747e-002	6463.05929	203.19151
-151.17172	-0.06073	3.135142e-002	6463.46279	202.37906
-151.16965	-0.05965	3.122499e-002	6463.86443	201.56419
-151.16758	-0.05857	3.109824e-002	6464.26415	200.74718
-151.16550	-0.05748	3.097120e-002	6464.66189	199.92830
-151.16342	-0.05640	3.084391e-002	6465.05759	199.10784
-151.16133	-0.05532	3.071642e-002	6465.45119	198.28608
-151.15923	-0.05424	3.058878e-002	6465.84263	197.46330
-151.15712	-0.05315	3.046102e-002	6466.23185	196.63978
-151.15501	-0.05207	3.033318e-002	6466.61879	195.81579
-151.15289	-0.05099	3.020532e-002	6467.00339	194.99162
-151.15077	-0.04991	3.007747e-002	6467.38559	194.16755
-151.14864	-0.04882	2.994967e-002	6467.76533	193.34385
-151.14651	-0.04774	2.982198e-002	6468.14255	192.52081
-151.14437	-0.04666	2.969442e-002	6468.51719	191.69871
-151.14223	-0.04558	2.956706e-002	6468.88918	190.87782
-151.14008	-0.04450	2.943992e-002	6469.25847	190.05843
-151.13793	-0.04341	2.931305e-002	6469.62500	189.24082
-151.13577	-0.04233	2.918649e-002	6469.98870	188.42526
-151.13361	-0.04125	2.906029e-002	6470.34952	187.61203
-151.13145	-0.04017	2.893449e-002	6470.70739	186.80142
-151.12928	-0.03908	2.880913e-002	6471.06224	185.99370
-151.12711	-0.03800	2.868425e-002	6471.41403	185.18915
-151.12494	-0.03692	2.855991e-002	6471.76269	184.38805
-151.12277	-0.03584	2.843613e-002	6472.10815	183.59068
-151.12059	-0.03475	2.831297e-002	6472.45035	182.79733
-151.11841	-0.03367	2.819046e-002	6472.78923	182.00827
-151.11623	-0.03259	2.806866e-002	6473.12473	181.22377
-151.11404	-0.03151	2.794759e-002	6473.45679	180.44413
-151.11186	-0.03042	2.782732e-002	6473.78534	179.66962
-151.10967	-0.02934	2.770786e-002	6474.11032	178.90051
-151.10748	-0.02826	2.758928e-002	6474.43167	178.13709
-151.10529	-0.02718	2.747162e-002	6474.74932	177.37964
-151.10311	-0.02610	2.735491e-002	6475.06322	176.62844
-151.10092	-0.02501	2.723920e-002	6475.37329	175.88376
-151.09873	-0.02393	2.712453e-002	6475.67948	175.14589
-151.09654	-0.02285	2.701094e-002	6475.98173	174.41510
-151.09435	-0.02177	2.689849e-002	6476.27996	173.69167
-151.09216	-0.02068	2.678720e-002	6476.57411	172.97589
-151.08997	-0.01960	2.667713e-002	6476.86413	172.26803
-151.08778	-0.01852	2.656831e-002	6477.14994	171.56837
-151.08560	-0.01744	2.646080e-002	6477.43149	170.87720
-151.08341	-0.01635	2.635463e-002	6477.70870	170.19480
-151.08123	-0.01527	2.624984e-002	6477.98151	169.52145
-151.07905	-0.01419	2.614649e-002	6478.24986	168.85743
-151.07687	-0.01311	2.604460e-002	6478.51368	168.20303
-151.07469	-0.01202	2.594424e-002	6478.77290	167.55852
-151.07251	-0.01094	2.584543e-002	6479.02747	166.92417
-151.07034	-0.00986	2.574822e-002	6479.27732	166.30027
-151.06817	-0.00878	2.565265e-002	6479.52238	165.68709
-151.06601	-0.00770	2.555877e-002	6479.76260	165.08490
-151.06384	-0.00661	2.546661e-002	6479.99789	164.49398
-151.06168	-0.00553	2.537623e-002	6480.22821	163.91460
-151.05953	-0.00445	2.528765e-002	6480.45349	163.34703
-151.05738	-0.00337	2.520093e-002	6480.67366	162.79156
-151.05523	-0.00228	2.511611e-002	6480.88865	162.24849
-151.05309	-0.00120	2.503323e-002	6481.09838	161.71811
-151.05095	-0.00012	2.495234e-002	6481.30280	161.20074
-151.04882	0.00096	2.487350e-002	6481.50181	160.69667
-151.04669	0.00205	2.479674e-002	6481.69536	160.20621
-151.04457	0.00313	2.472211e-002	6481.88338	159.72967
-151.04245	0.00421	2.464966e-002	6482.06578	159.26734
-151.04034	0.00529	2.457944e-002	6482.24250	158.81952
-151.03823	0.00638	2.451147e-002	6482.41349	158.38641
-151.03613	0.00746	2.444578e-002	6482.57870	157.96821
-151.03404	0.00854	2.438241e-002	6482.73808	157.56511
-151.03195	0.00962	2.432139e-002	6482.89159	157.17731
-151.02987	0.01070	2.426273e-002	6483.03918	156.80499
-151.02780	0.01179	2.420649e-002	6483.18079	156.44836
-151.02573	0.01287	2.415267e-002	6483.31638	156.10760
-151.02368	0.01395	2.410131e-002	6483.44593	155.78282
-151.02162	0.01503	2.405236e-002	6483.56947	155.47381
-151.01958	0.01612	2.400578e-002	6483.68706	155.18027
-151.01754	0.01720	2.396154e-002	6483.79876	154.90190
-151.01551	0.01828	2.391957e-002	6483.90465	154.63841
-151.01348	0.01936	2.387984e-002	6484.00476	154.38949
-151.01147	0.02045	2.384231e-002	6484.09918	154.15487
-151.00945	0.02153	2.380692e-002	6484.18795	153.93423
-151.00745	0.02261	2.377364e-002	6484.27114	153.72730
-151.00545	0.02369	2.374242e-002	6484.34878	153.53383
-151.00346	0.02478	2.371323e-002	6484.42094	153.35358
-151.00147	0.02586	2.368604e-002	6484.48764	153.18633
-150.99949	0.02694	2.366081e-002	6484.54894	153.03183
-150.99751	0.02802	2.363751e-002	6484.60488	152.88986
-150.99554	0.02910	2.361610e-002	6484.65551	152.76018
-150.99358	0.03019	2.359654e-002	6484.70087	152.64256
-150.99162	0.03127	2.357879e-002	6484.74100	152.53676
-150.98967	0.03235	2.356283e-002	6484.77595	152.44254
-150.98772	0.03343	2.354862e-002	6484.80577	152.35965
-150.98578	0.03452	2.353611e-002	6484.83050	152.28783
-150.98385	0.03560	2.352527e-002	6484.85020	152.22686
-150.98192	0.03668	2.351606e-002	6484.86489	152.17648
-150.97999	0.03776	2.350844e-002	6484.87464	152.13643
-150.97807	0.03885	2.350238e-002	6484.87948	152.10649
-150.97616	0.03993	2.349784e-002	6484.87947	152.08639
-150.97425	0.04101	2.349479e-002	6484.87464	152.07591
-150.97234	0.04209	2.349318e-002	6484.86504	152.07479
-150.97044	0.04318	2.349298e-002	6484.85072	152.08281
-150.96855	0.04426	2.349415e-002	6484.83170	152.09971
-150.96666	0.04534	2.349666e-002	6484.80804	152.12527
-150.96477	0.04642	2.350047e-002	6484.77978	152.15923
-150.96289	0.04751	2.350555e-002	6484.74696	152.20137
-150.96102	0.04859	2.351186e-002	6484.70963	152.25144
-150.95914	0.04967	2.351935e-002	6484.66782	152.30920
-150.95728	0.05075	2.352801e-002	6484.62158	152.37441
-150.95541	0.05183	2.353778e-002	6484.57094	152.44684
-150.95355	0.05292	2.354864e-002	6484.51595	152.52624
-150.95170	0.05400	2.356054e-002	6484.45665	152.61238
-150.94985	0.05508	2.357346e-002	6484.39308	152.70503
-150.94800	0.05616	2.358735e-002	6484.32528	152.80393
-150.94616	0.05725	2.360218e-002	6484.25329	152.90885
-150.94432	0.05833	2.361791e-002	6484.17715	153.01957
-150.94248	0.05941	2.363451e-002	6484.09689	153.13583
-150.94065	0.06049	2.365194e-002	6484.01256	153.25740
-150.93882	0.06158	2.367017e-002	6483.92419	153.38406
-150.93700	0.06266	2.368916e-002	6483.83183	153.51555
-150.93518	0.06374	2.370887e-002	6483.73551	153.65165
-150.93336	0.06482	2.372927e-002	6483.63527	153.79212
-150.93155	0.06591	2.375033e-002	6483.53114	153.93672
-150.92974	0.06699	2.377200e-002	6483.42317	154.08523
-150.92793	0.06807	2.379425e-002	6483.31139	154.23740
-150.92612	0.06915	2.381705e-002	6483.19584	154.39299
-150.92432	0.07023	2.384036e-002	6483.07655	154.55179
-150.92253	0.07132	2.386415e-002	6482.95356	154.71355
-150.92073	0.07240	2.388837e-002	6482.82690	154.87803
-150.91894	0.07348	2.391300e-002	6482.69662	155.04501
-150.91715	0.07456	2.393800e-002	6482.56275	155.21425
-150.91536	0.07565	2.396334e-002	6482.42531	155.38552
-150.91358	0.07673	2.398897e-002	6482.28436	155.55858
-150.91180	0.07781	2.401487e-002	6482.13991	155.73320
-150.91002	0.07889	2.404099e-002	6481.99202	155.90915
-150.90824	0.07998	2.406731e-002	6481.84070	156.08620
-150.90647	0.08106	2.409378e-002	6481.68599	156.26411
-150.90470	0.08214	2.412038e-002	6481.52793	156.44266
-150.90293	0.08322	2.414706e-002	6481.36655	156.62160
-150.90116	0.08431	2.417380e-002	6481.20189	156.80071
-150.89940	0.08539	2.420056e-002	6481.03397	156.97976
-150.89763	0.08647	2.422729e-002	6480.86283	157.15852
-150.89587	0.08755	2.425398e-002	6480.68850	157.33675
-150.89412	0.08863	2.428058e-002	6480.51102	157.51422
-150.89236	0.08972	2.430705e-002	6480.33040	157.69071
-150.89060	0.09080	2.433337e-002	6480.14670	157.86598
-150.88885	0.09188	2.435949e-002	6479.95993	158.03979
-150.88710	0.09296	2.438539e-002	6479.77013	158.21193
-150.88535	0.09405	2.441103e-002	6479.57733	158.38216
-150.88360	0.09513	2.443637e-002	6479.38155	158.55024
-150.88186	0.09621	2.446137e-002	6479.18284	158.71597
-150.88011	0.09729	2.448602e-002	6478.98121	158.87909
-150.87837	0.09838	2.451026e-002	6478.77670	159.03940
-150.87662	0.09946	2.453407e-002	6478.56935	159.19664
-150.87488	0.10054	2.455741e-002	6478.35917	159.35061
-150.87314	0.10162	2.458024e-002	6478.14619	159.50106
-150.87141	0.10271	2.460253e-002	6477.93045	159.64776
-150.86967	0.10379	2.462425e-002	6477.71198	159.79048
-150.86793	0.10487	2.464536e-002	6477.49079	159.92900
-150.86620	0.10595	2.466582e-002	6477.26692	160.06307
-150.86446	0.10703	2.468561e-002	6477.04040	160.19247
-150.86273	0.10812	2.470468e-002	6476.81124	160.31696
-150.86099	0.10920	2.472300e-002	6476.57949	160.43632
-150.85926	0.11028	2.474053e-002	6476.34516	160.55032
-150.85753	0.11136	2.475726e-002	6476.10829	160.65875
-150.85580	0.11245	2.477313e-002	6475.86890	160.76140
-150.85407	0.11353	2.478812e-002	6475.62702	160.85803
-150.85234	0.11461	2.480220e-002	6475.38268	160.94845
-150.85061	0.11569	2.481533e-002	6475.13590	161.03243
-150.84888	0.11678	2.482748e-002	6474.88671	161.10975
-150.84715	0.11786	2.483862e-002	6474.63514	161.18018
-150.84542	0.11894	2.484871e-002	6474.38121	161.24348
-150.84370	0.12002	2.485770e-002	6474.12493	161.29936
-150.84197	0.12111	2.486555e-002	6473.86633	161.34756
-150.84024	0.12219	2.487224e-002	6473.60542	161.38781
-150.83851	0.12327	2.487770e-002	6473.34223	161.41985
-150.83678	0.12435	2.488192e-002	6473.07676	161.44340
-150.83505	0.12543	2.488483e-002	6472.80905	161.45820
-150.83333	0.12652	2.488642e-002	6472.53911	161.46403
-150.83160	0.12760	2.488669e-002	6472.26700	161.46094
-150.82987	0.12868	2.488564e-002	6471.99278	161.44899
-150.82814	0.12976	2.488330e-002	6471.71652	161.42827
-150.82641	0.13085	2.487966e-002	6471.43827	161.39886
-150.82468	0.13193	2.487475e-002	6471.15809	161.36085
-150.82295	0.13301	2.486858e-002	6470.87605	161.31431
-150.82122	0.13409	2.486116e-002	6470.59221	161.25933
-150.81949	0.13518	2.485250e-002	6470.30663	161.19602
-150.81776	0.13626	2.484263e-002	6470.01938	161.12454
-150.81602	0.13734	2.483159e-002	6469.73055	161.04511
-150.81429	0.13842	2.481939e-002	6469.44020	160.95794
-150.81256	0.13951	2.480608e-002	6469.14842	160.86321
-150.81083	0.14059	2.479167e-002	6468.85528	160.76114
-150.80909	0.14167	2.477621e-002	6468.56086	160.65193
-150.80736	0.14275	2.475972e-002	6468.26524	160.53577
-150.80563	0.14384	2.474223e-002	6467.96850	160.41288
-150.80389	0.14492	2.472377e-002	6467.67070	160.28341
-150.80216	0.14600	2.470437e-002	6467.37192	160.14756
-150.80042	0.14708	2.468404e-002	6467.07223	160.00547
-150.79868	0.14816	2.466281e-002	6466.77172	159.85734
-150.79695	0.14925	2.464071e-002	6466.47045	159.70333
-150.79521	0.15033	2.461777e-002	6466.16849	159.54360
-150.79347	0.15141	2.459401e-002	6465.86593	159.37834
-150.79173	0.15249	2.456945e-002	6465.56283	159.20772
-150.79000	0.15358	2.454412e-002	6465.25927	159.03191
-150.78826	0.15466	2.451806e-002	6464.95532	158.85109
-150.78652	0.15574	2.449128e-002	6464.65107	158.66544
-150.78478	0.15682	2.446381e-002	6464.34659	158.47514
-150.78304	0.15791	2.443568e-002	6464.04194	158.28038
-150.78129	0.15899	2.440691e-002	6463.73722	158.08132
-150.77955	0.16007	2.437754e-002	6463.43249	157.87815
-150.77781	0.16115	2.434758e-002	6463.12783	157.67105
-150.77607	0.16224	2.431707e-002	6462.82332	157.46019
-150.77432	0.16332	2.428603e-002	6462.51903	157.24575
-150.77258	0.16440	2.425449e-002	6462.21504	157.02791
-150.77083	0.16548	2.422247e-002	6461.91142	156.80684
-150.76908	0.16656	2.419000e-002	6461.60826	156.58272
-150.76734	0.16765	2.415710e-002	6461.30562	156.35573
-150.76559	0.16873	2.412381e-002	6461.00359	156.12604
-150.76384	0.16981	2.409014e-002	6460.70223	155.89383
-150.76209	0.17089	2.405613e-002	6460.40164	155.65928
-150.76034	0.17198	2.402180e-002	6460.10188	155.42256
-150.75859	0.17306	2.398718e-002	6459.80303	155.18385
-150.75684	0.17414	2.395229e-002	6459.50517	154.94334
-150.75509	0.17522	2.391716e-002	6459.20838	154.70118
-150.75333	0.17631	2.388181e-002	6458.91274	154.45757
-150.75158	0.17739	2.384628e-002	6458.61831	154.21268
-150.74982	0.17847	2.381059e-002	6458.32519	153.96668
-150.74807	0.17955	2.377476e-002	6458.03344	153.71976
-150.74631	0.18064	2.373882e-002	6457.74315	153.47208
-150.74455	0.18172	2.370280e-002	6457.45439	153.22384
-150.74280	0.18280	2.366672e-002	6457.16724	152.97519
-150.74104	0.18388	2.363061e-002	6456.88179	152.72633
-150.73928	0.18496	2.359450e-002	6456.59810	152.47742
-150.73752	0.18605	2.355841e-002	6456.31626	152.22865
-150.73575	0.18713	2.352237e-002	6456.03635	151.98019
-150.73399	0.18821	2.348640e-002	6455.75844	151.73222
-150.73223	0.18929	2.345053e-002	6455.48262	151.48491
-150.73046	0.19038	2.341479e-002	6455.20896	151.23844
-150.72869	0.19146	2.337921e-002	6454.93754	150.99300
-150.72693	0.19254	2.334380e-002	6454.66845	150.74874
-150.72516	0.19362	2.330861e-002	6454.40176	150.50587
-150.72339	0.19471	2.327364e-002	6454.13755	150.26454
-150.72162	0.19579	2.323893e-002	6453.87590	150.02494
-150.71985	0.19687	2.320451e-002	6453.61690	149.78725
-150.71807	0.19795	2.317040e-002	6453.36061	149.55164
-150.71630	0.19904	2.313663e-002	6453.10714	149.31828
-150.71453	0.20012	2.310322e-002	6452.85654	149.08737
-150.71275	0.20120	2.307020e-002	6452.60891	148.85907
-150.71097	0.20228	2.303760e-002	6452.36433	148.63356
-150.70919	0.20336	2.300545e-002	6452.12287	148.41103
-150.70741	0.20445	2.297376e-002	6451.88462	148.19164
-150.70563	0.20553	2.294257e-002	6451.64965	147.97558
-150.70385	0.20661	2.291190e-002	6451.41806	147.76302
-150.70207	0.20769	2.288178e-002	6451.18992	147.55414
-150.70028	0.20878	2.285224e-002	6450.96531	147.34911
-150.69850	0.20986	2.282330e-002	6450.74432	147.14813
-150.69671	0.21094	2.279498e-002	6450.52703	146.95135
-150.69492	0.21202	2.276732e-002	6450.31351	146.75897
-150.69313	0.21311	2.274035e-002	6450.10386	146.57116
-150.69134	0.21419	2.271407e-002	6449.89815	146.38809
-150.68955	0.21527	2.268854e-002	6449.69647	146.20996
-150.68776	0.21635	2.266376e-002	6449.49890	146.03693
-150.68596	0.21744	2.263978e-002	6449.30553	145.86919
-150.68416	0.21852	2.261660e-002	6449.11644	145.70692
-150.68237	0.21960	2.259427e-002	6448.93171	145.55030
-150.68057	0.22068	2.257281e-002	6448.75144	145.39951
-150.67876	0.22176	2.255224e-002	6448.57569	145.25473
-150.67696	0.22285	2.253259e-002	6448.40456	145.11613
-150.67516	0.22393	2.251389e-002	6448.23812	144.98389
-150.67335	0.22501	2.249616e-002	6448.07647	144.85818
-150.67155	0.22609	2.247943e-002	6447.91967	144.73918
-150.66974	0.22718	2.246373e-002	6447.76782	144.62706
-150.66793	0.22826	2.244907e-002	6447.62100	144.52199
-150.66612	0.22934	2.243549e-002	6447.47928	144.42416
-150.66430	0.23042	2.242302e-002	6447.34276	144.33373
-150.66249	0.23151	2.241167e-002	6447.21152	144.25092
-150.66067	0.23259	2.240149e-002	6447.08566	144.17590
-150.65885	0.23367	2.239250e-002	6446.96528	144.10890
-150.65703	0.23475	2.238473e-002	6446.85047	144.05009
-150.65521	0.23584	2.237821e-002	6446.74133	143.99969
-150.65339	0.23692	2.237297e-002	6446.63796	143.95789
-150.65156	0.23800	2.236904e-002	6446.54044	143.92489
-150.64974	0.23908	2.236645e-002	6446.44887	143.90087
-150.64791	0.24017	2.236521e-002	6446.36330	143.88596
-150.64608	0.24125	2.236534e-002	6446.28378	143.88027
-150.64425	0.24233	2.236686e-002	6446.21038	143.88389
-150.64241	0.24341	2.236978e-002	6446.14312	143.89693
-150.64058	0.24449	2.237412e-002	6446.08208	143.91951
-150.63874	0.24558	2.237989e-002	6446.02730	143.95173
-150.63690	0.24666	2.238712e-002	6445.97882	143.99369
-150.63506	0.24774	2.239580e-002	6445.93668	144.04545
-150.63322	0.24882	2.240591e-002	6445.90080	144.10686
-150.63137	0.24991	2.241743e-002	6445.87108	144.17773
-150.62953	0.25099	2.243033e-002	6445.84744	144.25785
-150.62768	0.25207	2.244457e-002	6445.82977	144.34705
-150.62583	0.25315	2.246013e-002	6445.81797	144.44511
-150.62398	0.25424	2.247698e-002	6445.81196	144.55185
-150.62213	0.25532	2.249509e-002	6445.81163	144.66707
-150.62027	0.25640	2.251444e-002	6445.81690	144.79059
-150.61841	0.25748	2.253499e-002	6445.82769	144.92225
-150.61656	0.25857	2.255672e-002	6445.84392	145.06189
-150.61470	0.25965	2.257962e-002	6445.86553	145.20938
-150.61284	0.26073	2.260366e-002	6445.89243	145.36455
-150.61097	0.26181	2.262881e-002	6445.92456	145.52726
-150.60911	0.26289	2.265506e-002	6445.96184	145.69736
-150.60724	0.26398	2.268238e-002	6446.00420	145.87470
-150.60538	0.26506	2.271075e-002	6446.05157	146.05912
-150.60351	0.26614	2.274015e-002	6446.10387	146.25047
-150.60164	0.26722	2.277055e-002	6446.16102	146.44859
-150.59977	0.26831	2.280192e-002	6446.22294	146.65331
-150.59789	0.26939	2.283425e-002	6446.28957	146.86448
-150.59602	0.27047	2.286751e-002	6446.36082	147.08194
-150.59414	0.27155	2.290167e-002	6446.43661	147.30553
-150.59227	0.27264	2.293672e-002	6446.51687	147.53509
-150.59039	0.27372	2.297262e-002	6446.60152	147.77045
-150.58851	0.27480	2.300935e-002	6446.69049	148.01146
-150.58663	0.27588	2.304690e-002	6446.78370	148.25798
-150.58474	0.27697	2.308523e-002	6446.88108	148.50983
-150.58286	0.27805	2.312432e-002	6446.98256	148.76687
-150.58097	0.27913	2.316416e-002	6447.08805	149.02893
-150.57909	0.28021	2.320471e-002	6447.19750	149.29588
-150.57720	0.28129	2.324595e-002	6447.31082	149.56754
-150.57531	0.28238	2.328786e-002	6447.42794	149.84376
-150.57342	0.28346	2.333042e-002	6447.54879	150.12439
-150.57153	0.28454	2.337360e-002	6447.67330	150.40927
-150.56964	0.28562	2.341738e-002	6447.80138	150.69825
-150.56774	0.28671	2.346174e-002	6447.93298	150.99118
-150.56585	0.28779	2.350664e-002	6448.06801	151.28789
-150.56395	0.28887	2.355208e-002	6448.20641	151.58823
-150.56206	0.28995	2.359803e-002	6448.34810	151.89205
-150.56016	0.29104	2.364445e-002	6448.49301	152.19920
-150.55826	0.29212	2.369134e-002	6448.64106	152.50951
-150.55636	0.29320	2.373866e-002	6448.79220	152.82284
-150.55446	0.29428	2.378639e-002	6448.94634	153.13903
-150.55256	0.29537	2.383452e-002	6449.10341	153.45792
-150.55065	0.29645	2.388301e-002	6449.26335	153.77937
-150.54875	0.29753	2.393184e-002	6449.42608	154.10322
-150.54684	0.29861	2.398100e-002	6449.59153	154.42931
-150.54494	0.29969	2.403045e-002	6449.75963	154.75750
-150.54303	0.30078	2.408017e-002	6449.93031	155.08762
-150.54112	0.30186	2.413015e-002	6450.10350	155.41953
-150.53921	0.30294	2.418035e-002	6450.27914	155.75307
-150.53730	0.30402	2.423076e-002	6450.45714	156.08809
-150.53539	0.30511	2.428134e-002	6450.63745	156.42444
-150.53348	0.30619	2.433209e-002	6450.81999	156.76197
-150.53157	0.30727	2.438298e-002	6451.00469	157.10051
-150.52965	0.30835	2.443397e-002	6451.19148	157.43993
-150.52774	0.30944	2.448506e-002	6451.38030	157.78006
-150.52583	0.31052	2.453621e-002	6451.57107	158.12075
-150.52391	0.31160	2.458740e-002	6451.76374	158.46186
-150.52199	0.31268	2.463862e-002	6451.95822	158.80323
-150.52008	0.31377	2.468983e-002	6452.15445	159.14471
-150.51816	0.31485	2.474102e-002	6452.35236	159.48614
-150.51624	0.31593	2.479216e-002	6452.55189	159.82737
-150.51432	0.31701	2.484323e-002	6452.75296	160.16826
-150.51240	0.31809	2.489420e-002	6452.95552	160.50865
-150.51048	0.31918	2.494506e-002	6453.15948	160.84838
-150.50856	0.32026	2.499578e-002	6453.36479	161.18731
-150.50664	0.32134	2.504633e-002	6453.57137	161.52529
-150.50471	0.32242	2.509670e-002	6453.77916	161.86216
-150.50279	0.32351	2.514686e-002	6453.98810	162.19777
-150.50086	0.32459	2.519679e-002	6454.19811	162.53198
-150.49894	0.32567	2.524646e-002	6454.40914	162.86462
-150.49702	0.32675	2.529586e-002	6454.62110	163.19555
-150.49509	0.32784	2.534496e-002	6454.83394	163.52462
-150.49316	0.32892	2.539373e-002	6455.04760	163.85168
-150.49124	0.33000	2.544216e-002	6455.26200	164.17658
-150.48931	0.33108	2.549023e-002	6455.47707	164.49916
-150.48738	0.33217	2.553790e-002	6455.69277	164.81927
-150.48545	0.33325	2.558515e-002	6455.90901	165.13677
-150.48352	0.33433	2.563198e-002	6456.12573	165.45150
-150.48159	0.33541	2.567834e-002	6456.34287	165.76332
-150.47966	0.33650	2.572422e-002	6456.56036	166.07206
-150.47773	0.33758	2.576959e-002	6456.77814	166.37758
-150.47580	0.33866	2.581443e-002	6456.99614	166.67973
-150.47387	0.33974	2.585873e-002	6457.21430	166.97835
-150.47194	0.34082	2.590245e-002	6457.43254	167.27329
-150.47001	0.34191	2.594557e-002	6457.65081	167.56441
-150.46807	0.34299	2.598808e-002	6457.86904	167.85155
-150.46614	0.34407	2.602994e-002	6458.08717	168.13455
-150.46421	0.34515	2.607114e-002	6458.30513	168.41329
-150.46228	0.34624	2.611165e-002	6458.52287	168.68761
-150.46034	0.34732	2.615145e-002	6458.74033	168.95736
-150.45841	0.34840	2.619052e-002	6458.95744	169.22240
-150.45647	0.34948	2.622884e-002	6459.17414	169.48258
-150.45454	0.35057	2.626639e-002	6459.39037	169.73775
-150.45260	0.35165	2.630313e-002	6459.60606	169.98778
-150.45067	0.35273	2.633906e-002	6459.82116	170.23248
-150.44873	0.35381	2.637414e-002	6460.03558	170.47170
-150.44680	0.35490	2.640835e-002	6460.24925	170.70527
-150.44486	0.35598	2.644165e-002	6460.46211	170.93303
-150.44292	0.35706	2.647404e-002	6460.67408	171.15480
-150.44099	0.35814	2.650548e-002	6460.88509	171.37042
-150.43905	0.35922	2.653594e-002	6461.09506	171.57973
-150.43711	0.36031	2.656541e-002	6461.30395	171.78259
-150.43518	0.36139	2.659389e-002	6461.51175	171.97895
-150.43324	0.36247	2.662136e-002	6461.71848	172.16883
-150.43130	0.36355	2.664783e-002	6461.92417	172.35219
-150.42937	0.36464	2.667330e-002	6462.12882	172.52904
-150.42743	0.36572	2.669776e-002	6462.33246	172.69935
-150.42549	0.36680	2.672122e-002	6462.53510	172.86313
-150.42355	0.36788	2.674367e-002	6462.73676	173.02036
-150.42161	0.36897	2.676511e-002	6462.93746	173.17103
-150.41968	0.37005	2.678556e-002	6463.13724	173.31518
-150.41774	0.37113	2.680500e-002	6463.33613	173.45281
-150.41580	0.37221	2.682345e-002	6463.53418	173.58397
-150.41386	0.37330	2.684090e-002	6463.73143	173.70867
-150.41192	0.37438	2.685737e-002	6463.92791	173.82694
-150.40998	0.37546	2.687286e-002	6464.12367	173.93881
-150.40804	0.37654	2.688737e-002	6464.31875	174.04430
-150.40610	0.37762	2.690091e-002	6464.51318	174.14345
-150.40416	0.37871	2.691348e-002	6464.70700	174.23625
-150.40222	0.37979	2.692508e-002	6464.90025	174.32273
-150.40028	0.38087	2.693571e-002	6465.09296	174.40290
-150.39834	0.38195	2.694538e-002	6465.28517	174.47676
-150.39640	0.38304	2.695409e-002	6465.47690	174.54434
-150.39446	0.38412	2.696183e-002	6465.66820	174.60565
-150.39251	0.38520	2.696862e-002	6465.85910	174.66069
-150.39057	0.38628	2.697445e-002	6466.04963	174.70947
-150.38863	0.38737	2.697933e-002	6466.23983	174.75202
-150.38669	0.38845	2.698326e-002	6466.42973	174.78835
-150.38474	0.38953	2.698624e-002	6466.61938	174.81845
-150.38280	0.39061	2.698827e-002	6466.80881	174.84235
-150.38085	0.39170	2.698936e-002	6466.99805	174.86006
-150.37891	0.39278	2.698951e-002	6467.18714	174.87159
-150.37697	0.39386	2.698871e-002	6467.37612	174.87694
-150.37502	0.39494	2.698698e-002	6467.56502	174.87614
-150.37307	0.39602	2.698431e-002	6467.75389	174.86919
-150.37113	0.39711	2.698070e-002	6467.94275	174.85609
-150.36918	0.39819	2.697616e-002	6468.13164	174.83686
-150.36724	0.39927	2.697069e-002	6468.32060	174.81150
-150.36529	0.40035	2.696428e-002	6468.50967	174.78002
-150.36334	0.40144	2.695695e-002	6468.69888	174.74242
-150.36139	0.40252	2.694868e-002	6468.88827	174.69871
-150.35944	0.40360	2.693949e-002	6469.07788	174.64891
-150.35750	0.40468	2.692938e-002	6469.26773	174.59301
-150.35555	0.40577	2.691834e-002	6469.45788	174.53102
-150.35360	0.40685	2.690637e-002	6469.64835	174.46294
-150.35165	0.40793	2.689348e-002	6469.83918	174.38877
-150.34969	0.40901	2.687967e-002	6470.03041	174.30853
-150.34774	0.41010	2.686494e-002	6470.22208	174.22222
-150.34579	0.41118	2.684929e-002	6470.41421	174.12983
-150.34384	0.41226	2.683272e-002	6470.60686	174.03137
-150.34189	0.41334	2.681523e-002	6470.80005	173.92685
-150.33993	0.41442	2.679683e-002	6470.99383	173.81626
-150.33798	0.41551	2.677750e-002	6471.18823	173.69960
-150.33602	0.41659	2.675726e-002	6471.38328	173.57688
-150.33407	0.41767	2.673610e-002	6471.57903	173.44809
-150.33211	0.41875	2.671402e-002	6471.77552	173.31324
-150.33016	0.41984	2.669103e-002	6471.97277	173.17233
-150.32820	0.42092	2.666712e-002	6472.17083	173.02535
-150.32624	0.42200	2.664230e-002	6472.36974	172.87230
-150.32428	0.42308	2.661656e-002	6472.56952	172.71319
-150.32233	0.42417	2.658991e-002	6472.77023	172.54800
-150.32037	0.42525	2.656233e-002	6472.97190	172.37674
-150.31841	0.42633	2.653385e-002	6473.17456	172.19940
-150.31645	0.42741	2.650444e-002	6473.37825	172.01597
-150.31449	0.42850	2.647412e-002	6473.58301	171.82647
-150.31252	0.42958	2.644288e-002	6473.78889	171.63087
-150.31056	0.43066	2.641073e-002	6473.99590	171.42918
-150.30860	0.43174	2.637766e-002	6474.20411	171.22139
-150.30663	0.43282	2.634366e-002	6474.41353	171.00750
-150.30467	0.43391	2.630876e-002	6474.62422	170.78749
-150.30270	0.43499	2.627293e-002	6474.83620	170.56136
-150.30074	0.43607	2.623618e-002	6475.04953	170.32910
-150.29877	0.43715	2.619850e-002	6475.26422	170.09071
-150.29680	0.43824	2.615991e-002	6475.48034	169.84618
-150.29484	0.43932	2.612040e-002	6475.69790	169.59550
-150.29287	0.44040	2.607996e-002	6475.91696	169.33866
-150.29090	0.44148	2.603859e-002	6476.13755	169.07565
-150.28893	0.44257	2.599630e-002	6476.35970	168.80646
-150.28695	0.44365	2.595308e-002	6476.58346	168.53108
-150.28498	0.44473	2.590894e-002	6476.80887	168.24950
-150.28301	0.44581	2.586386e-002	6477.03596	167.96172
-150.28104	0.44690	2.581786e-002	6477.26477	167.66772
-150.27906	0.44798	2.577092e-002	6477.49535	167.36749
-150.27709	0.44906	2.572305e-002	6477.72772	167.06101
-150.27511	0.45014	2.567424e-002	6477.96194	166.74827
-150.27313	0.45123	2.562449e-002	6478.19804	166.42925
-150.27115	0.45231	2.557381e-002	6478.43606	166.10394
-150.26918	0.45339	2.552218e-002	6478.67605	165.77233
-150.26720	0.45447	2.546961e-002	6478.91803	165.43439
-150.26522	0.45555	2.541609e-002	6479.16206	165.09011
-150.26323	0.45664	2.536162e-002	6479.40816	164.73949
-150.26125	0.45772	2.530621e-002	6479.65638	164.38251
-150.25927	0.45880	2.524985e-002	6479.90676	164.01916
-150.25728	0.45988	2.519253e-002	6480.15933	163.64942
-150.25530	0.46097	2.513427e-002	6480.41413	163.27328
-150.25331	0.46205	2.507504e-002	6480.67119	162.89074
-150.25132	0.46313	2.501487e-002	6480.93056	162.50178
-150.24934	0.46421	2.495373e-002	6481.19227	162.10638
-150.24735	0.46530	2.489163e-002	6481.45638	161.70451
-150.24536	0.46638	2.482857e-002	6481.72292	161.29613
-150.24337	0.46746	2.476453e-002	6481.99196	160.88119
-150.24137	0.46854	2.469950e-002	6482.26354	160.45967
-150.23938	0.46963	2.463350e-002	6482.53770	160.03150
-150.23739	0.47071	2.456650e-002	6482.81450	159.59667
-150.23539	0.47179	2.449851e-002	6483.09399	159.15513
-150.23339	0.47287	2.442951e-002	6483.37620	158.70685
-150.23140	0.47395	2.435952e-002	6483.66116	158.25188
-150.22940	0.47504	2.428855e-002	6483.94885	157.79027
-150.22740	0.47612	2.421660e-002	6484.23930	157.32208
-150.22540	0.47720	2.414369e-002	6484.53251	156.84738
-150.22339	0.47828	2.406982e-002	6484.82847	156.36620
-150.22139	0.47937	2.399499e-002	6485.12721	155.87862
-150.21939	0.48045	2.391923e-002	6485.42871	155.38469
-150.21738	0.48153	2.384254e-002	6485.73298	154.88450
-150.21538	0.48261	2.376497e-002	6486.03991	154.37834
-150.21337	0.48370	2.368656e-002	6486.34941	153.86650
-150.21136	0.48478	2.360736e-002	6486.66137	153.34930
-150.20935	0.48586	2.352742e-002	6486.97569	152.82703
-150.20734	0.48694	2.344677e-002	6487.29227	152.30000
-150.20533	0.48803	2.336547e-002	6487.61099	151.76852
-150.20331	0.48911	2.328356e-002	6487.93176	151.23289
-150.20130	0.49019	2.320108e-002	6488.25447	150.69342
-150.19928	0.49127	2.311809e-002	6488.57905	150.15037
-150.19727	0.49235	2.303461e-002	6488.90539	149.60402
-150.19525	0.49344	2.295070e-002	6489.23341	149.05463
-150.19323	0.49452	2.286638e-002	6489.56302	148.50248
-150.19121	0.49560	2.278171e-002	6489.89414	147.94783
-150.18919	0.49668	2.269671e-002	6490.22669	147.39096
-150.18717	0.49777	2.261144e-002	6490.56056	146.83213
-150.18515	0.49885	2.252593e-002	6490.89568	146.27162
-150.18312	0.49993	2.244023e-002	6491.23195	145.70971
-150.18110	0.50101	2.235438e-002	6491.56928	145.14669
-150.17907	0.50210	2.226842e-002	6491.90758	144.58282
-150.17705	0.50318	2.218239e-002	6492.24675	144.01841
-150.17502	0.50426	2.209634e-002	6492.58671	143.45374
-150.17299	0.50534	2.201031e-002	6492.92735	142.88908
-150.17096	0.50643	2.192434e-002	6493.26859	142.32472
-150.16893	0.50751	2.183848e-002	6493.61034	141.76095
-150.16690	0.50859	2.175277e-002	6493.95249	141.19805
-150.16486	0.50967	2.166725e-002	6494.29497	140.63631
-150.16283	0.51075	2.158196e-002	6494.63767	140.07600
-150.16079	0.51184	2.149695e-002	6494.98051	139.51743
-150.15876	0.51292	2.141226e-002	6495.32339	138.96086
-150.15672	0.51400	2.132793e-002	6495.66622	138.40659
-150.15468	0.51508	2.124401e-002	6496.00890	137.85490
-150.15264	0.51617	2.116054e-002	6496.35136	137.30608
-150.15060	0.51725	2.107757e-002	6496.69348	136.76042
-150.14856	0.51833	2.099513e-002	6497.03518	136.21820
-150.14652	0.51941	2.091327e-002	6497.37637	135.67972
-150.14448	0.52050	2.083203e-002	6497.71694	135.14527
-150.14243	0.52158	2.075146e-002	6498.05682	134.61513
-150.14039	0.52266	2.067161e-002	6498.39589	134.08960
-150.13834	0.52374	2.059251e-002	6498.73408	133.56896
-150.13630	0.52483	2.051421e-002	6499.07129	133.05351
-150.13425	0.52591	2.043676e-002	6499.40741	132.54355
-150.13220	0.52699	2.036019e-002	6499.74237	132.03935
-150.13015	0.52807	2.028456e-002	6500.07606	131.54123
-150.12810	0.52915	2.020990e-002	6500.40838	131.04947
-150.12605	0.53024	2.013626e-002	6500.73925	130.56437
-150.12400	0.53132	2.006369e-002	6501.06856	130.08623
-150.12194	0.53240	1.999223e-002	6501.39624	129.61533
-150.11989	0.53348	1.992193e-002	6501.72217	129.15197
-150.11783	0.53457	1.985283e-002	6502.04626	128.69646
-150.11578	0.53565	1.978497e-002	6502.36842	128.24909
-150.11372	0.53673	1.971840e-002	6502.68856	127.81015
-150.11166	0.53781	1.965317e-002	6503.00657	127.37995
-150.10960	0.53890	1.958931e-002	6503.32236	126.95879
-150.10754	0.53998	1.952689e-002	6503.63584	126.54697
-150.10548	0.54106	1.946593e-002	6503.94691	126.14478
-150.10342	0.54214	1.940649e-002	6504.25547	125.75252
-150.10135	0.54323	1.934861e-002	6504.56143	125.37051
-150.09929	0.54431	1.929234e-002	6504.86470	124.99904
-150.09723	0.54539	1.923773e-002	6505.16516	124.63841
-150.09516	0.54647	1.918481e-002	6505.46273	124.28894
-150.09309	0.54756	1.913364e-002	6505.75731	123.95092
-150.09103	0.54864	1.908426e-002	6506.04881	123.62466
-150.08896	0.54972	1.903672e-002	6506.33711	123.31047
-150.08689	0.55080	1.899106e-002	6506.62214	123.00864
-150.08482	0.55188	1.894733e-002	6506.90379	122.71950
-150.08275	0.55297	1.890558e-002	6507.18196	122.44334
-150.08067	0.55405	1.886585e-002	6507.45655	122.18048
-150.07860	0.55513	1.882820e-002	6507.72746	121.93123
-150.07653	0.55621	1.879266e-002	6507.99460	121.69590
-150.07445	0.55730	1.875928e-002	6508.25787	121.47480
-150.07238	0.55838	1.872812e-002	6508.51717	121.26824
-150.07030	0.55946	1.869921e-002	6508.77240	121.07653
-150.06822	0.56054	1.867261e-002	6509.02346	120.89998
-150.06614	0.56163	1.864837e-002	6509.27025	120.73891
-150.06406	0.56271	1.862652e-002	6509.51268	120.59363
-150.06198	0.56379	1.860712e-002	6509.75063	120.46445
-150.05990	0.56487	1.859022e-002	6509.98403	120.35169
-150.05782	0.56596	1.857585e-002	6510.21275	120.25567
-150.05573	0.56704	1.856408e-002	6510.43671	120.17670
-150.05365	0.56812	1.855495e-002	6510.65581	120.11509
-150.05156	0.56920	1.854850e-002	6510.86994	120.07116
-150.04948	0.57028	1.854479e-002	6511.07900	120.04526
-150.04739	0.57137	1.854387e-002	6511.28289	120.03769
-150.04530	0.57245	1.854578e-002	6511.48150	120.04879
-150.04321	0.57353	1.855057e-002	6511.67474	120.07888
-150.04112	0.57461	1.855829e-002	6511.86250	120.12830
-150.03903	0.57570	1.856900e-002	6512.04468	120.19736
-150.03694	0.57678	1.858274e-002	6512.22117	120.28638
-150.03485	0.57786	1.859956e-002	6512.39189	120.39569
-150.03276	0.57894	1.861950e-002	6512.55672	120.52559
-150.03066	0.58003	1.864262e-002	6512.71557	120.67640
-150.02857	0.58111	1.866896e-002	6512.86834	120.84841
-150.02647	0.58219	1.869856e-002	6513.01493	121.04195
-150.02437	0.58327	1.873147e-002	6513.15524	121.25732
-150.02227	0.58436	1.876774e-002	6513.28918	121.49483
-150.02018	0.58544	1.880743e-002	6513.41663	121.75481
-150.01807	0.58652	1.885058e-002	6513.53749	122.03765
-150.01597	0.58760	1.889725e-002	6513.65164	122.34375
-150.01387	0.58868	1.894752e-002	6513.75895	122.67351
-150.01177	0.58977	1.900144e-002	6513.85931	123.02732
-150.00967	0.59085	1.905906e-002	6513.95259	123.40560
-150.00756	0.59193	1.912046e-002	6514.03868	123.80873
-150.00545	0.59301	1.918568e-002	6514.11746	124.23712
-150.00335	0.59410	1.925478e-002	6514.18884	124.69102
-150.00124	0.59518	1.932770e-002	6514.25285	125.17016
-149.99913	0.59626	1.940439e-002	6514.30954	125.67416
-149.99702	0.59734	1.948480e-002	6514.35898	126.20265
-149.99491	0.59843	1.956886e-002	6514.40120	126.75526
-149.99280	0.59951	1.965652e-002	6514.43626	127.33159
-149.99069	0.60059	1.974773e-002	6514.46422	127.93128
-149.98857	0.60167	1.984242e-002	6514.48512	128.55394
-149.98646	0.60276	1.994053e-002	6514.49904	129.19917
-149.98434	0.60384	2.004199e-002	6514.50603	129.86647
-149.98223	0.60492	2.014673e-002	6514.50620	130.55533
-149.98011	0.60600	2.025465e-002	6514.49962	131.26522
-149.97799	0.60708	2.036568e-002	6514.48636	131.99562
-149.97588	0.60817	2.047975e-002	6514.46653	132.74601
-149.97376	0.60925	2.059678e-002	6514.44018	133.51588
-149.97163	0.61033	2.071668e-002	6514.40742	134.30470
-149.96951	0.61141	2.083938e-002	6514.36832	135.11196
-149.96739	0.61250	2.096481e-002	6514.32295	135.93718
-149.96527	0.61358	2.109289e-002	6514.27138	136.77987
-149.96314	0.61466	2.122355e-002	6514.21369	137.63956
-149.96102	0.61574	2.135672e-002	6514.14994	138.51577
-149.95889	0.61683	2.149233e-002	6514.08022	139.40801
-149.95677	0.61791	2.163029e-002	6514.00458	140.31582
-149.95464	0.61899	2.177055e-002	6513.92311	141.23870
-149.95251	0.62007	2.191303e-002	6513.83587	142.17617
-149.95038	0.62116	2.205765e-002	6513.74293	143.12776
-149.94825	0.62224	2.220435e-002	6513.64437	144.09296
-149.94612	0.62332	2.235303e-002	6513.54026	145.07130
-149.94399	0.62440	2.250365e-002	6513.43067	146.06228
-149.94186	0.62548	2.265610e-002	6513.31567	147.06541
-149.93972	0.62657	2.281034e-002	6513.19533	148.08021
-149.93759	0.62765	2.296627e-002	6513.06972	149.10619
-149.93545	0.62873	2.312384e-002	6512.93892	150.14285
-149.93332	0.62981	2.328295e-002	6512.80299	151.18972
-149.93118	0.63090	2.344355e-002	6512.66200	152.24631
-149.92904	0.63198	2.360555e-002	6512.51603	153.31213
-149.92690	0.63306	2.376889e-002	6512.36513	154.38671
-149.92476	0.63414	2.393349e-002	6512.20938	155.46955
-149.92262	0.63523	2.409928e-002	6512.04885	156.56017
-149.92048	0.63631	2.426618e-002	6511.88360	157.65810
-149.91834	0.63739	2.443412e-002	6511.71370	158.76284
-149.91620	0.63847	2.460303e-002	6511.53922	159.87391
-149.91406	0.63956	2.477284e-002	6511.36023	160.99083
-149.91191	0.64064	2.494347e-002	6511.17678	162.11311
-149.90977	0.64172	2.511484e-002	6510.98896	163.24026
-149.90762	0.64280	2.528689e-002	6510.79682	164.37180
-149.90548	0.64389	2.545954e-002	6510.60044	165.50725
-149.90333	0.64497	2.563272e-002	6510.39987	166.64613
-149.90118	0.64605	2.580636e-002	6510.19518	167.78793
-149.89903	0.64713	2.598038e-002	6509.98644	168.93219
-149.89688	0.64821	2.615470e-002	6509.77372	170.07842
-149.89473	0.64930	2.632926e-002	6509.55707	171.22612
-149.89258	0.65038	2.650398e-002	6509.33657	172.37483
-149.89043	0.65146	2.667879e-002	6509.11227	173.52404
-149.88828	0.65254	2.685362e-002	6508.88424	174.67329
-149.88612	0.65363	2.702839e-002	6508.65255	175.82208
-149.88397	0.65471	2.720303e-002	6508.41725	176.96992
-149.88181	0.65579	2.737746e-002	6508.17841	178.11634
-149.87966	0.65687	2.755161e-002	6507.93610	179.26086
-149.87750	0.65796	2.772542e-002	6507.69037	180.40297
-149.87534	0.65904	2.789880e-002	6507.44129	181.54221
-149.87318	0.66012	2.807168e-002	6507.18892	182.67809
-149.87103	0.66120	2.824400e-002	6506.93332	183.81012
-149.86887	0.66229	2.841567e-002	6506.67455	184.93782
-149.86671	0.66337	2.858662e-002	6506.41267	186.06071
-149.86454	0.66445	2.875678e-002	6506.14775	187.17829
-149.86238	0.66553	2.892608e-002	6505.87985	188.29009
-149.86022	0.66661	2.909444e-002	6505.60902	189.39561
-149.85806	0.66770	2.926179e-002	6505.33533	190.49437
-149.85589	0.66878	2.942806e-002	6505.05883	191.58589
-149.85373	0.66986	2.959317e-002	6504.77959	192.66967
-149.85156	0.67094	2.975705e-002	6504.49767	193.74524
-149.84939	0.67203	2.991962e-002	6504.21312	194.81210
-149.84723	0.67311	3.008082e-002	6503.92600	195.86976
-149.84506	0.67419	3.024056e-002	6503.63638	196.91775
-149.84289	0.67527	3.039878e-002	6503.34431	197.95558
-149.84072	0.67636	3.055540e-002	6503.04985	198.98276
-149.83855	0.67744	3.071035e-002	6502.75306	199.99881
-149.83638	0.67852	3.086355e-002	6502.45399	201.00324
-149.83421	0.67960	3.101494e-002	6502.15270	201.99556
-149.83204	0.68069	3.116443e-002	6501.84925	202.97529
-149.82986	0.68177	3.131196e-002	6501.54371	203.94194
-149.82769	0.68285	3.145744e-002	6501.23611	204.89501
-149.82551	0.68393	3.160082e-002	6500.92653	205.83400
-149.82334	0.68501	3.174199e-002	6500.61501	206.75843
-149.82116	0.68610	3.188091e-002	6500.30161	207.66781
-149.81899	0.68718	3.201749e-002	6499.98640	208.56163
-149.81681	0.68826	3.215165e-002	6499.66942	209.43940
-149.81463	0.68934	3.228332e-002	6499.35073	210.30064
-149.81245	0.69043	3.241243e-002	6499.03039	211.14486
-149.81027	0.69151	3.253891e-002	6498.70844	211.97160
-149.80809	0.69259	3.266269e-002	6498.38495	212.78038
-149.80591	0.69367	3.278370e-002	6498.05997	213.57072
-149.80373	0.69476	3.290185e-002	6497.73356	214.34216
-149.80154	0.69584	3.301709e-002	6497.40575	215.09422
-149.79936	0.69692	3.312934e-002	6497.07662	215.82642
-149.79718	0.69800	3.323853e-002	6496.74622	216.53828
-149.79499	0.69909	3.334457e-002	6496.41459	217.22925
-149.79281	0.70017	3.344738e-002	6496.08179	217.89877
-149.79062	0.70125	3.354687e-002	6495.74787	218.54629
-149.78843	0.70233	3.364297e-002	6495.41290	219.17123
-149.78624	0.70341	3.373558e-002	6495.07691	219.77306
-149.78405	0.70450	3.382463e-002	6494.73996	220.35120
-149.78187	0.70558	3.391002e-002	6494.40211	220.90510
-149.77967	0.70666	3.399169e-002	6494.06340	221.43427
-149.77748	0.70774	3.406959e-002	6493.72389	221.93844
-149.77529	0.70883	3.414369e-002	6493.38363	222.41738
-149.77310	0.70991	3.421395e-002	6493.04267	222.87089
-149.77091	0.71099	3.428035e-002	6492.70105	223.29873
-149.76871	0.71207	3.434285e-002	6492.35883	223.70069
-149.76652	0.71316	3.440141e-002	6492.01605	224.07654
-149.76432	0.71424	3.445600e-002	6491.67277	224.42607
-149.76212	0.71532	3.450662e-002	6491.32903	224.74919
-149.75993	0.71640	3.455330e-002	6490.98489	225.04622
-149.75773	0.71749	3.459611e-002	6490.64039	225.31759
-149.75553	0.71857	3.463511e-002	6490.29557	225.56372
-149.75333	0.71965	3.467038e-002	6489.95049	225.78505
-149.75113	0.72073	3.470197e-002	6489.60519	225.98199
-149.74893	0.72181	3.472994e-002	6489.25973	226.15498
-149.74673	0.72290	3.475436e-002	6488.91414	226.30442
-149.74453	0.72398	3.477529e-002	6488.56849	226.43074
-149.74232	0.72506	3.479278e-002	6488.22280	226.53424
-149.74012	0.72614	3.480687e-002	6487.87715	226.61523
-149.73791	0.72723	3.481761e-002	6487.53156	226.67401
-149.73571	0.72831	3.482505e-002	6487.18610	226.71089
-149.73350	0.72939	3.482922e-002	6486.84082	226.72617
-149.73129	0.73047	3.483017e-002	6486.49575	226.72014
-149.72908	0.73156	3.482796e-002	6486.15095	226.69313
-149.72687	0.73264	3.482262e-002	6485.80647	226.64542
-149.72466	0.73372	3.481420e-002	6485.46237	226.57735
-149.72245	0.73480	3.480275e-002	6485.11868	226.48924
-149.72024	0.73589	3.478833e-002	6484.77546	226.38142
-149.71803	0.73697	3.477098e-002	6484.43276	226.25422
-149.71582	0.73805	3.475074e-002	6484.09063	226.10796
-149.71360	0.73913	3.472767e-002	6483.74912	225.94296
-149.71139	0.74022	3.470182e-002	6483.40828	225.75956
-149.70917	0.74130	3.467323e-002	6483.06816	225.55808
-149.70695	0.74238	3.464196e-002	6482.72881	225.33884
-149.70474	0.74346	3.460804e-002	6482.39028	225.10213
-149.70252	0.74454	3.457153e-002	6482.05263	224.84828
-149.70030	0.74563	3.453247e-002	6481.71590	224.57760
-149.69808	0.74671	3.449090e-002	6481.38014	224.29041
-149.69586	0.74779	3.444688e-002	6481.04542	223.98700
-149.69363	0.74887	3.440046e-002	6480.71177	223.66769
-149.69141	0.74996	3.435167e-002	6480.37925	223.33280
-149.68919	0.75104	3.430056e-002	6480.04792	222.98263
-149.68696	0.75212	3.424718e-002	6479.71782	222.61749
-149.68473	0.75320	3.419158e-002	6479.38900	222.23769
-149.68251	0.75429	3.413380e-002	6479.06152	221.84354
-149.68028	0.75537	3.407388e-002	6478.73543	221.43533
-149.67805	0.75645	3.401188e-002	6478.41079	221.01338
-149.67582	0.75753	3.394784e-002	6478.08763	220.57800
-149.67359	0.75862	3.388180e-002	6477.76603	220.12950
-149.67136	0.75970	3.381382e-002	6477.44602	219.66816
-149.66912	0.76078	3.374392e-002	6477.12767	219.19430
-149.66689	0.76186	3.367217e-002	6476.81102	218.70822
-149.66466	0.76294	3.359860e-002	6476.49613	218.21021
-149.66242	0.76403	3.352326e-002	6476.18306	217.70058
-149.66018	0.76511	3.344619e-002	6475.87185	217.17964
-149.65795	0.76619	3.336745e-002	6475.56256	216.64767
-149.65571	0.76727	3.328707e-002	6475.25525	216.10498
-149.65347	0.76836	3.320509e-002	6474.94997	215.55186
-149.65123	0.76944	3.312157e-002	6474.64677	214.98862
-149.64898	0.77052	3.303654e-002	6474.34571	214.41554
-149.64674	0.77160	3.295006e-002	6474.04684	213.83293
-149.64450	0.77269	3.286215e-002	6473.75021	213.24107
-149.64225	0.77377	3.277288e-002	6473.45589	212.64026
-149.64000	0.77485	3.268228e-002	6473.16393	212.03079
-149.63776	0.77593	3.259040e-002	6472.87437	211.41297
-149.63551	0.77702	3.249727e-002	6472.58728	210.78708
-149.63326	0.77810	3.240295e-002	6472.30271	210.15341
-149.63101	0.77918	3.230747e-002	6472.02072	209.51225
-149.62876	0.78026	3.221088e-002	6471.74137	208.86389
-149.62650	0.78134	3.211323e-002	6471.46470	208.20863
-149.62425	0.78243	3.201455e-002	6471.19079	207.54674
-149.62199	0.78351	3.191489e-002	6470.91967	206.87852
-149.61974	0.78459	3.181429e-002	6470.65141	206.20427
-149.61748	0.78567	3.171280e-002	6470.38607	205.52426
-149.61522	0.78676	3.161045e-002	6470.12370	204.83877
-149.61296	0.78784	3.150729e-002	6469.86435	204.14810
-149.61070	0.78892	3.140336e-002	6469.60810	203.45253
-149.60844	0.79000	3.129871e-002	6469.35498	202.75233
-149.60618	0.79109	3.119338e-002	6469.10507	202.04781
-149.60391	0.79217	3.108740e-002	6468.85842	201.33923
-149.60164	0.79325	3.098082e-002	6468.61508	200.62689
-149.59938	0.79433	3.087369e-002	6468.37511	199.91106
-149.59711	0.79542	3.076604e-002	6468.13857	199.19202
-149.59484	0.79650	3.065791e-002	6467.90553	198.47005
-149.59257	0.79758	3.054936e-002	6467.67603	197.74544
-149.59030	0.79866	3.044041e-002	6467.45014	197.01846
-149.58802	0.79974	3.033111e-002	6467.22792	196.28939
-149.58575	0.80083	3.022151e-002	6467.00942	195.55851
-149.58347	0.80191	3.011164e-002	6466.79470	194.82610
-149.58120	0.80299	3.000155e-002	6466.58383	194.09243
-149.57892	0.80407	2.989127e-002	6466.37685	193.35779
-149.57664	0.80516	2.978085e-002	6466.17385	192.62244
-149.57436	0.80624	2.967032e-002	6465.97487	191.88667
-149.57207	0.80732	2.955974e-002	6465.77997	191.15075
-149.56979	0.80840	2.944914e-002	6465.58922	190.41495
-149.56750	0.80949	2.933856e-002	6465.40268	189.67955
-149.56522	0.81057	2.922804e-002	6465.22040	188.94483
-149.56293	0.81165	2.911762e-002	6465.04246	188.21105
-149.56064	0.81273	2.900735e-002	6464.86889	187.47849
-149.55835	0.81382	2.889726e-002	6464.69977	186.74740
-149.55606	0.81490	2.878739e-002	6464.53516	186.01805
-149.55376	0.81598	2.867778e-002	6464.37511	185.29071
-149.55147	0.81706	2.856847e-002	6464.21967	184.56565
-149.54917	0.81814	2.845950e-002	6464.06893	183.84314
-149.54687	0.81923	2.835091e-002	6463.92292	183.12344
-149.54457	0.82031	2.824275e-002	6463.78172	182.40683
-149.54227	0.82139	2.813505e-002	6463.64541	181.69360
-149.53997	0.82247	2.802785e-002	6463.51406	180.98402
-149.53767	0.82356	2.792120e-002	6463.38774	180.27838
-149.53536	0.82464	2.781515e-002	6463.26652	179.57695
-149.53305	0.82572	2.770972e-002	6463.15047	178.88003
-149.53075	0.82680	2.760496e-002	6463.03968	178.18788
-149.52843	0.82789	2.750092e-002	6462.93416	177.50075
-149.52612	0.82897	2.739759e-002	6462.83389	176.81869
-149.52381	0.83005	2.729499e-002	6462.73879	176.14176
-149.52150	0.83113	2.719311e-002	6462.64877	175.46999
-149.51918	0.83222	2.709198e-002	6462.56378	174.80341
-149.51686	0.83330	2.699159e-002	6462.48374	174.14206
-149.51454	0.83438	2.689195e-002	6462.40858	173.48598
-149.51222	0.83546	2.679306e-002	6462.33822	172.83521
-149.50990	0.83655	2.669494e-002	6462.27260	172.18977
-149.50758	0.83763	2.659758e-002	6462.21162	171.54969
-149.50525	0.83871	2.650100e-002	6462.15519	170.91498
-149.50292	0.83979	2.640518e-002	6462.10324	170.28565
-149.50060	0.84087	2.631013e-002	6462.05567	169.66171
-149.49827	0.84196	2.621587e-002	6462.01239	169.04317
-149.49594	0.84304	2.612238e-002	6461.97331	168.43006
-149.49360	0.84412	2.602967e-002	6461.93835	167.82237
-149.49127	0.84520	2.593775e-002	6461.90742	167.22012
-149.48894	0.84629	2.584662e-002	6461.88043	166.62335
-149.48660	0.84737	2.575628e-002	6461.85731	166.03206
-149.48426	0.84845	2.566673e-002	6461.83796	165.44628
-149.48192	0.84953	2.557799e-002	6461.82232	164.86604
-149.47958	0.85062	2.549006e-002	6461.81028	164.29137
-149.47724	0.85170	2.540294e-002	6461.80178	163.72227
-149.47490	0.85278	2.531663e-002	6461.79673	163.15878
-149.47255	0.85386	2.523114e-002	6461.79504	162.60092
-149.47021	0.85495	2.514647e-002	6461.79664	162.04872
-149.46786	0.85603	2.506264e-002	6461.80144	161.50219
-149.46552	0.85711	2.497963e-002	6461.80935	160.96138
-149.46317	0.85819	2.489747e-002	6461.82030	160.42629
-149.46082	0.85927	2.481614e-002	6461.83419	159.89696
-149.45847	0.86036	2.473567e-002	6461.85096	159.37341
-149.45611	0.86144	2.465604e-002	6461.87050	158.85567
-149.45376	0.86252	2.457727e-002	6461.89275	158.34377
-149.45141	0.86360	2.449937e-002	6461.91762	157.83773
-149.44905	0.86469	2.442233e-002	6461.94502	157.33758
-149.44669	0.86577	2.434616e-002	6461.97488	156.84335
-149.44433	0.86685	2.427087e-002	6462.00711	156.35507
-149.44197	0.86793	2.419646e-002	6462.04163	155.87277
-149.43961	0.86902	2.412294e-002	6462.07836	155.39649
-149.43725	0.87010	2.405031e-002	6462.11722	154.92624
-149.43489	0.87118	2.397858e-002	6462.15812	154.46206
-149.43253	0.87226	2.390776e-002	6462.20098	154.00399
-149.43016	0.87335	2.383784e-002	6462.24572	153.55205
-149.42780	0.87443	2.376885e-002	6462.29226	153.10628
-149.42543	0.87551	2.370077e-002	6462.34052	152.66671
-149.42306	0.87659	2.363362e-002	6462.39041	152.23338
-149.42069	0.87767	2.356740e-002	6462.44186	151.80631
-149.41832	0.87876	2.350212e-002	6462.49478	151.38555
-149.41595	0.87984	2.343779e-002	6462.54909	150.97112
-149.41358	0.88092	2.337441e-002	6462.60471	150.56307
-149.41121	0.88200	2.331198e-002	6462.66157	150.16142
-149.40884	0.88309	2.325052e-002	6462.71957	149.76622
-149.40646	0.88417	2.319003e-002	6462.77863	149.37750
-149.40409	0.88525	2.313052e-002	6462.83869	148.99530
-149.40171	0.88633	2.307199e-002	6462.89964	148.61965
-149.39933	0.88742	2.301445e-002	6462.96143	148.25060
-149.39695	0.88850	2.295790e-002	6463.02395	147.88817
-149.39457	0.88958	2.290235e-002	6463.08714	147.53242
-149.39219	0.89066	2.284782e-002	6463.15091	147.18337
-149.38981	0.89175	2.279430e-002	6463.21519	146.84108
-149.38743	0.89283	2.274180e-002	6463.27988	146.50558
-149.38505	0.89391	2.269034e-002	6463.34492	146.17691
-149.38267	0.89499	2.263991e-002	6463.41021	145.85512
-149.38028	0.89607	2.259053e-002	6463.47569	145.54024
-149.37790	0.89716	2.254219e-002	6463.54126	145.23231
-149.37551	0.89824	2.249492e-002	6463.60686	144.93139
-149.37312	0.89932	2.244871e-002	6463.67239	144.63751
-149.37074	0.90040	2.240357e-002	6463.73778	144.35072
-149.36835	0.90149	2.235952e-002	6463.80295	144.07107
-149.36596	0.90257	2.231655e-002	6463.86781	143.79859
-149.36357	0.90365	2.227468e-002	6463.93230	143.53333
-149.36118	0.90473	2.223392e-002	6463.99632	143.27535
-149.35878	0.90582	2.219426e-002	6464.05980	143.02467
-149.35639	0.90690	2.215572e-002	6464.12266	142.78136
-149.35400	0.90798	2.211832e-002	6464.18482	142.54545
-149.35161	0.90906	2.208204e-002	6464.24619	142.31701
-149.34921	0.91015	2.204691e-002	6464.30671	142.09606
-149.34682	0.91123	2.201293e-002	6464.36628	141.88267
-149.34442	0.91231	2.198011e-002	6464.42484	141.67688
-149.34202	0.91339	2.194846e-002	6464.48229	141.47874
-149.33963	0.91447	2.191798e-002	6464.53857	141.28829
-149.33723	0.91556	2.188869e-002	6464.59358	141.10560
-149.33483	0.91664	2.186059e-002	6464.64726	140.93071
-149.33243	0.91772	2.183369e-002	6464.69951	140.76368
-149.33003	0.91880	2.180800e-002	6464.75027	140.60457
-149.32763	0.91989	2.178354e-002	6464.79944	140.45341
-149.32523	0.92097	2.176030e-002	6464.84695	140.31028
-149.32283	0.92205	2.173830e-002	6464.89272	140.17523
-149.32042	0.92313	2.171754e-002	6464.93667	140.04830
-149.31802	0.92422	2.169805e-002	6464.97872	139.92955
-149.31562	0.92530	2.167981e-002	6465.01879	139.81902
-149.31321	0.92638	2.166285e-002	6465.05681	139.71678
-149.31081	0.92746	2.164716e-002	6465.09271	139.62287
-149.30840	0.92855	2.163277e-002	6465.12640	139.53733
-149.30600	0.92963	2.161967e-002	6465.15781	139.46023
-149.30359	0.93071	2.160788e-002	6465.18686	139.39161
-149.30118	0.93179	2.159740e-002	6465.21347	139.33153
-149.29877	0.93287	2.158825e-002	6465.23756	139.28007
-149.29637	0.93396	2.158044e-002	6465.25904	139.23730
-149.29396	0.93504	2.157398e-002	6465.27780	139.20332
-149.29155	0.93612	2.156889e-002	6465.29377	139.17819
-149.28914	0.93720	2.156518e-002	6465.30686	139.16202
-149.28673	0.93829	2.156287e-002	6465.31696	139.15486
-149.28432	0.93937	2.156196e-002	6465.32400	139.15682
-149.28190	0.94045	2.156247e-002	6465.32789	139.16795
-149.27949	0.94153	2.156439e-002	6465.32860	139.18822
-149.27708	0.94262	2.156772e-002	6465.32610	139.21761
-149.27467	0.94370	2.157246e-002	6465.32035	139.25609
-149.27225	0.94478	2.157860e-002	6465.31133	139.30362
-149.26984	0.94586	2.158613e-002	6465.29901	139.36017
-149.26742	0.94695	2.159505e-002	6465.28335	139.42570
-149.26501	0.94803	2.160537e-002	6465.26434	139.50019
-149.26259	0.94911	2.161705e-002	6465.24196	139.58356
-149.26018	0.95019	2.163009e-002	6465.21625	139.67562
-149.25776	0.95128	2.164444e-002	6465.18728	139.77617
-149.25534	0.95236	2.166007e-002	6465.15512	139.88500
-149.25293	0.95344	2.167695e-002	6465.11982	140.00189
-149.25051	0.95452	2.169505e-002	6465.08145	140.12662
-149.24809	0.95560	2.171434e-002	6465.04006	140.25900
-149.24567	0.95669	2.173478e-002	6464.99573	140.39880
-149.24325	0.95777	2.175634e-002	6464.94851	140.54582
-149.24083	0.95885	2.177900e-002	6464.89844	140.69989
-149.23841	0.95993	2.180272e-002	6464.84557	140.86082
-149.23598	0.96102	2.182749e-002	6464.78994	141.02844
-149.23356	0.96210	2.185326e-002	6464.73160	141.20257
-149.23114	0.96318	2.188003e-002	6464.67059	141.38303
-149.22871	0.96426	2.190775e-002	6464.60695	141.56965
-149.22629	0.96535	2.193641e-002	6464.54073	141.76225
-149.22386	0.96643	2.196596e-002	6464.47198	141.96065
-149.22144	0.96751	2.199640e-002	6464.40073	142.16467
-149.21901	0.96859	2.202769e-002	6464.32704	142.37412
-149.21658	0.96968	2.205979e-002	6464.25095	142.58881
-149.21415	0.97076	2.209269e-002	6464.17252	142.80857
-149.21172	0.97184	2.212635e-002	6464.09179	143.03320
-149.20929	0.97292	2.216074e-002	6464.00881	143.26251
-149.20686	0.97400	2.219585e-002	6463.92362	143.49634
-149.20443	0.97509	2.223163e-002	6463.83628	143.73448
-149.20200	0.97617	2.226806e-002	6463.74683	143.97675
-149.19956	0.97725	2.230511e-002	6463.65531	144.22298
-149.19713	0.97833	2.234276e-002	6463.56177	144.47298
-149.19469	0.97942	2.238098e-002	6463.46626	144.72656
-149.19226	0.98050	2.241973e-002	6463.36882	144.98355
-149.18982	0.98158	2.245900e-002	6463.26949	145.24377
-149.18738	0.98266	2.249875e-002	6463.16834	145.50702
-149.18494	0.98375	2.253895e-002	6463.06539	145.77313
-149.18250	0.98483	2.257958e-002	6462.96069	146.04191
-149.18006	0.98591	2.262062e-002	6462.85430	146.31318
-149.17762	0.98699	2.266202e-002	6462.74625	146.58676
-149.17517	0.98808	2.270377e-002	6462.63659	146.86246
-149.17273	0.98916	2.274583e-002	6462.52537	147.14011
-149.17028	0.99024	2.278818e-002	6462.41263	147.41950
-149.16784	0.99132	2.283079e-002	6462.29842	147.70048
-149.16539	0.99240	2.287363e-002	6462.18278	147.98284
-149.16294	0.99349	2.291667e-002	6462.06576	148.26640
-149.16049	0.99457	2.295989e-002	6461.94740	148.55099
-149.15804	0.99565	2.300326e-002	6461.82774	148.83643
-149.15559	0.99673	2.304675e-002	6461.70684	149.12251
-149.15313	0.99782	2.309033e-002	6461.58474	149.40908
-149.15068	0.99890	2.313398e-002	6461.46147	149.69593
-149.14822	0.99998	2.317766e-002	6461.33710	149.98289
-149.14577	1.00106	2.322134e-002	6461.21165	150.26977
-149.14331	1.00215	2.326501e-002	6461.08517	150.55640
-149.14085	1.00323	2.330863e-002	6460.95772	150.84258
-149.13839	1.00431	2.335218e-002	6460.82933	151.12814
-149.13593	1.00539	2.339562e-002	6460.70005	151.41288
-149.13346	1.00648	2.343893e-002	6460.56991	151.69663
-149.13100	1.00756	2.348208e-002	6460.43898	151.97921
-149.12853	1.00864	2.352504e-002	6460.30728	152.26042
-149.12606	1.00972	2.356779e-002	6460.17487	152.54009
-149.12360	1.01080	2.361029e-002	6460.04178	152.81803
-149.12112	1.01189	2.365252e-002	6459.90807	153.09406
-149.11865	1.01297	2.369445e-002	6459.77377	153.36799
-149.11618	1.01405	2.373605e-002	6459.63893	153.63964
-149.11371	1.01513	2.377730e-002	6459.50360	153.90883
-149.11123	1.01622	2.381816e-002	6459.36780	154.17537
-149.10875	1.01730	2.385862e-002	6459.23160	154.43909
-149.10627	1.01838	2.389863e-002	6459.09503	154.69978
-149.10379	1.01946	2.393817e-002	6458.95814	154.95728
-149.10131	1.02055	2.397722e-002	6458.82096	155.21139
-149.09883	1.02163	2.401574e-002	6458.68355	155.46194
-149.09634	1.02271	2.405371e-002	6458.54594	155.70873
-149.09386	1.02379	2.409111e-002	6458.40819	155.95158
-149.09137	1.02488	2.412789e-002	6458.27032	156.19031
-149.08888	1.02596	2.416403e-002	6458.13239	156.42473
-149.08638	1.02704	2.419951e-002	6457.99444	156.65465
-149.08389	1.02812	2.423430e-002	6457.85652	156.87990
-149.08140	1.02920	2.426837e-002	6457.71865	157.10028
-149.07890	1.03029	2.430168e-002	6457.58090	157.31562
-149.07640	1.03137	2.433422e-002	6457.44329	157.52572
-149.07390	1.03245	2.436595e-002	6457.30587	157.73041
-149.07140	1.03353	2.439685e-002	6457.16870	157.92949
-149.06890	1.03462	2.442689e-002	6457.03180	158.12278
-149.06639	1.03570	2.445604e-002	6456.89522	158.31010
-149.06388	1.03678	2.448426e-002	6456.75900	158.49126
-149.06137	1.03786	2.451154e-002	6456.62319	158.66607
-149.05886	1.03895	2.453785e-002	6456.48782	158.83434
-149.05635	1.04003	2.456315e-002	6456.35295	158.99589
-149.05383	1.04111	2.458741e-002	6456.21860	159.15053
-149.05132	1.04219	2.461062e-002	6456.08483	159.29808
-149.04880	1.04328	2.463273e-002	6455.95168	159.43833
-149.04628	1.04436	2.465373e-002	6455.81919	159.57112
-149.04375	1.04544	2.467358e-002	6455.68740	159.69624
-149.04123	1.04652	2.469226e-002	6455.55635	159.81353
-149.03870	1.04761	2.470973e-002	6455.42608	159.92280
-149.03617	1.04869	2.472598e-002	6455.29665	160.02386
-149.03364	1.04977	2.474096e-002	6455.16808	160.11653
-149.03111	1.05085	2.475466e-002	6455.04043	160.20062
-149.02857	1.05193	2.476705e-002	6454.91373	160.27596
-149.02604	1.05302	2.477809e-002	6454.78802	160.34236
-149.02350	1.05410	2.478776e-002	6454.66336	160.39961
-149.02096	1.05518	2.479603e-002	6454.53977	160.44751
-149.01841	1.05626	2.480286e-002	6454.41730	160.48585
-149.01587	1.05735	2.480822e-002	6454.29600	160.51443
-149.01332	1.05843	2.481209e-002	6454.17590	160.53305
-149.01077	1.05951	2.481442e-002	6454.05704	160.54149
-149.00821	1.06059	2.481520e-002	6453.93946	160.53956
-149.00566	1.06168	2.481440e-002	6453.82322	160.52713
-149.00310	1.06276	2.481204e-002	6453.70835	160.50436
-149.00054	1.06384	2.480816e-002	6453.59490	160.47144
-148.99798	1.06492	2.480278e-002	6453.48293	160.42858
-148.99541	1.06601	2.479594e-002	6453.37247	160.37599
-148.99285	1.06709	2.478766e-002	6453.26358	160.31387
-148.99028	1.06817	2.477798e-002	6453.15631	160.24242
-148.98771	1.06925	2.476692e-002	6453.05070	160.16184
-148.98514	1.07033	2.475452e-002	6452.94680	160.07235
-148.98256	1.07142	2.474081e-002	6452.84467	159.97417
-148.97998	1.07250	2.472582e-002	6452.74435	159.86752
-148.97740	1.07358	2.470959e-002	6452.64589	159.75265
-148.97482	1.07466	2.469215e-002	6452.54935	159.62977
-148.97224	1.07575	2.467355e-002	6452.45478	159.49912
-148.96965	1.07683	2.465380e-002	6452.36222	159.36092
-148.96707	1.07791	2.463294e-002	6452.27173	159.21541
-148.96448	1.07899	2.461102e-002	6452.18336	159.06281
-148.96189	1.08008	2.458805e-002	6452.09716	158.90334
-148.95930	1.08116	2.456408e-002	6452.01318	158.73723
-148.95670	1.08224	2.453914e-002	6451.93148	158.56470
-148.95411	1.08332	2.451326e-002	6451.85212	158.38597
-148.95151	1.08441	2.448648e-002	6451.77513	158.20126
-148.94891	1.08549	2.445882e-002	6451.70058	158.01080
-148.94631	1.08657	2.443032e-002	6451.62852	157.81480
-148.94370	1.08765	2.440101e-002	6451.55901	157.61349
-148.94110	1.08873	2.437093e-002	6451.49208	157.40709
-148.93849	1.08982	2.434011e-002	6451.42782	157.19583
-148.93589	1.09090	2.430858e-002	6451.36625	156.97992
-148.93328	1.09198	2.427638e-002	6451.30745	156.75960
-148.93067	1.09306	2.424354e-002	6451.25147	156.53508
-148.92805	1.09415	2.421008e-002	6451.19836	156.30660
-148.92544	1.09523	2.417606e-002	6451.14818	156.07437
-148.92282	1.09631	2.414149e-002	6451.10099	155.83861
-148.92021	1.09739	2.410642e-002	6451.05683	155.59955
-148.91759	1.09848	2.407087e-002	6451.01577	155.35742
-148.91497	1.09956	2.403488e-002	6450.97787	155.11244
-148.91235	1.10064	2.399848e-002	6450.94318	154.86483
-148.90973	1.10172	2.396171e-002	6450.91176	154.61481
-148.90710	1.10281	2.392459e-002	6450.88368	154.36261
-148.90448	1.10389	2.388717e-002	6450.85897	154.10846
-148.90185	1.10497	2.384948e-002	6450.83771	153.85257
-148.89923	1.10605	2.381154e-002	6450.81996	153.59517
-148.89660	1.10713	2.377339e-002	6450.80577	153.33649
-148.89397	1.10822	2.373507e-002	6450.79520	153.07675
-148.89134	1.10930	2.369660e-002	6450.78831	152.81617
-148.88870	1.11038	2.365803e-002	6450.78517	152.55497
-148.88607	1.11146	2.361938e-002	6450.78583	152.29338
-148.88344	1.11255	2.358069e-002	6450.79036	152.03163
-148.88080	1.11363	2.354199e-002	6450.79881	151.76993
-148.87817	1.11471	2.350332e-002	6450.81124	151.50851
-148.87553	1.11579	2.346470e-002	6450.82772	151.24760
-148.87289	1.11688	2.342617e-002	6450.84831	150.98743
-148.87025	1.11796	2.338777e-002	6450.87307	150.72821
-148.86761	1.11904	2.334953e-002	6450.90207	150.47017
-148.86497	1.12012	2.331148e-002	6450.93536	150.21354
-148.86233	1.12121	2.327366e-002	6450.97302	149.95854
-148.85969	1.12229	2.323609e-002	6451.01509	149.70540
-148.85705	1.12337	2.319882e-002	6451.06165	149.45434
-148.85440	1.12445	2.316187e-002	6451.11277	149.20559
-148.85176	1.12553	2.312528e-002	6451.16850	148.95937
-148.84911	1.12662	2.308908e-002	6451.22891	148.71591
-148.84647	1.12770	2.305331e-002	6451.29406	148.47544
-148.84382	1.12878	2.301800e-002	6451.36403	148.23817
-148.84117	1.12986	2.298318e-002	6451.43887	148.00434
-148.83852	1.13095	2.294889e-002	6451.51865	147.77417
-148.83587	1.13203	2.291516e-002	6451.60344	147.54788
-148.83323	1.13311	2.288202e-002	6451.69331	147.32572
-148.83058	1.13419	2.284951e-002	6451.78832	147.10789
-148.82792	1.13528	2.281766e-002	6451.88853	146.89463
-148.82527	1.13636	2.278651e-002	6451.99403	146.68616
-148.82262	1.13744	2.275609e-002	6452.10487	146.48272
-148.81997	1.13852	2.272642e-002	6452.22113	146.28453
-148.81732	1.13961	2.269756e-002	6452.34287	146.09181
-148.81467	1.14069	2.266952e-002	6452.47016	145.90479
-148.81201	1.14177	2.264235e-002	6452.60307	145.72371
-148.80936	1.14285	2.261607e-002	6452.74166	145.54878
-148.80670	1.14394	2.259073e-002	6452.88602	145.38024
-148.80405	1.14502	2.256635e-002	6453.03620	145.21831
-148.80140	1.14610	2.254297e-002	6453.19229	145.06322
-148.79874	1.14718	2.252062e-002	6453.35434	144.91520
-148.79609	1.14826	2.249934e-002	6453.52242	144.77448
-148.79343	1.14935	2.247916e-002	6453.69662	144.64128
-148.79077	1.15043	2.246012e-002	6453.87700	144.51584
-148.78812	1.15151	2.244224e-002	6454.06365	144.39840
-148.78546	1.15259	2.242557e-002	6454.25663	144.28918
-148.78281	1.15368	2.241014e-002	6454.45602	144.18843
-148.78015	1.15476	2.239598e-002	6454.66190	144.09636
-148.77750	1.15584	2.238313e-002	6454.87433	144.01323
-148.77484	1.15692	2.237163e-002	6455.09340	143.93925
-148.77218	1.15801	2.236150e-002	6455.31917	143.87465
-148.76953	1.15909	2.235277e-002	6455.55171	143.81965
-148.76687	1.16017	2.234549e-002	6455.79110	143.77445
-148.76421	1.16125	2.233968e-002	6456.03738	143.73929
-148.76156	1.16234	2.233537e-002	6456.29065	143.71438
-148.75890	1.16342	2.233260e-002	6456.55096	143.69994
-148.75624	1.16450	2.233140e-002	6456.81838	143.69618
-148.75359	1.16558	2.233180e-002	6457.09299	143.70334
-148.75093	1.16666	2.233385e-002	6457.37488	143.72169
-148.74828	1.16775	2.233759e-002	6457.66418	143.75151
-148.74562	1.16883	2.234305e-002	6457.96097	143.79310
-148.74297	1.16991	2.235029e-002	6458.26537	143.84674
-148.74031	1.17099	2.235934e-002	6458.57748	143.91270
-148.73766	1.17208	2.237024e-002	6458.89741	143.99127
-148.73500	1.17316	2.238304e-002	6459.22526	144.08274
-148.73235	1.17424	2.239777e-002	6459.56111	144.18733
-148.72969	1.17532	2.241444e-002	6459.90493	144.30508
-148.72704	1.17641	2.243304e-002	6460.25666	144.43597
-148.72439	1.17749	2.245358e-002	6460.61626	144.58002
-148.72173	1.17857	2.247605e-002	6460.98369	144.73721
-148.71908	1.17965	2.250045e-002	6461.35889	144.90754
-148.71643	1.18074	2.252679e-002	6461.74181	145.09100
-148.71378	1.18182	2.255506e-002	6462.13240	145.28761
-148.71113	1.18290	2.258526e-002	6462.53059	145.49727
-148.70847	1.18398	2.261733e-002	6462.93614	145.71968
-148.70582	1.18506	2.265123e-002	6463.34883	145.95450
-148.70317	1.18615	2.268690e-002	6463.76841	146.20136
-148.70052	1.18723	2.272429e-002	6464.19464	146.45991
-148.69787	1.18831	2.276336e-002	6464.62729	146.72982
-148.69522	1.18939	2.280404e-002	6465.06612	147.01071
-148.69257	1.19048	2.284628e-002	6465.51088	147.30225
-148.68992	1.19156	2.289005e-002	6465.96135	147.60409
-148.68727	1.19264	2.293529e-002	6466.41732	147.91594
-148.68462	1.19372	2.298195e-002	6466.87858	148.23752
-148.68197	1.19481	2.303002e-002	6467.34494	148.56856
-148.67933	1.19589	2.307943e-002	6467.81619	148.90876
-148.67668	1.19697	2.313014e-002	6468.29214	149.25786
-148.67403	1.19805	2.318213e-002	6468.77257	149.61555
-148.67138	1.19914	2.323534e-002	6469.25728	149.98158
-148.66873	1.20022	2.328973e-002	6469.74608	150.35564
-148.66608	1.20130	2.334526e-002	6470.23875	150.73745
-148.66343	1.20238	2.340189e-002	6470.73508	151.12669
-148.66078	1.20346	2.345957e-002	6471.23485	151.52309
-148.65813	1.20455	2.351825e-002	6471.73786	151.92632
-148.65548	1.20563	2.357790e-002	6472.24389	152.33610
-148.65283	1.20671	2.363847e-002	6472.75272	152.75212
-148.65018	1.20779	2.369991e-002	6473.26416	153.17409
-148.64753	1.20888	2.376218e-002	6473.77797	153.60171
-148.64488	1.20996	2.382524e-002	6474.29396	154.03467
-148.64223	1.21104	2.388904e-002	6474.81191	154.47269
-148.63958	1.21212	2.395355e-002	6475.33161	154.91547
-148.63693	1.21321	2.401871e-002	6475.85285	155.36271
-148.63428	1.21429	2.408448e-002	6476.37541	155.81412
-148.63162	1.21537	2.415082e-002	6476.89908	156.26940
-148.62897	1.21645	2.421769e-002	6477.42366	156.72826
-148.62632	1.21754	2.428503e-002	6477.94892	157.19039
-148.62367	1.21862	2.435282e-002	6478.47466	157.65551
-148.62101	1.21970	2.442100e-002	6479.00066	158.12332
-148.61836	1.22078	2.448954e-002	6479.52671	158.59351
-148.61570	1.22186	2.455838e-002	6480.05260	159.06580
-148.61305	1.22295	2.462748e-002	6480.57811	159.53988
-148.61039	1.22403	2.469680e-002	6481.10302	160.01546
-148.60774	1.22511	2.476630e-002	6481.62714	160.49224
-148.60508	1.22619	2.483593e-002	6482.15024	160.96992
-148.60243	1.22728	2.490565e-002	6482.67211	161.44822
-148.59977	1.22836	2.497542e-002	6483.19253	161.92681
-148.59711	1.22944	2.504518e-002	6483.71129	162.40543
-148.59445	1.23052	2.511490e-002	6484.22817	162.88375
-148.59179	1.23161	2.518454e-002	6484.74297	163.36149
-148.58913	1.23269	2.525404e-002	6485.25546	163.83835
-148.58647	1.23377	2.532337e-002	6485.76543	164.31403
-148.58381	1.23485	2.539248e-002	6486.27266	164.78824
-148.58115	1.23594	2.546133e-002	6486.77695	165.26067
-148.57848	1.23702	2.552987e-002	6487.27807	165.73102
-148.57582	1.23810	2.559807e-002	6487.77580	166.19900
-148.57316	1.23918	2.566586e-002	6488.26992	166.66430
-148.57049	1.24027	2.573322e-002	6488.76023	167.12663
-148.56782	1.24135	2.580009e-002	6489.24650	167.58569
-148.56516	1.24243	2.586644e-002	6489.72852	168.04117
-148.56249	1.24351	2.593222e-002	6490.20606	168.49279
-148.55982	1.24459	2.599738e-002	6490.67892	168.94023
-148.55715	1.24568	2.606188e-002	6491.14686	169.38320
-148.55448	1.24676	2.612568e-002	6491.60968	169.82139
-148.55181	1.24784	2.618873e-002	6492.06715	170.25451
-148.54913	1.24892	2.625098e-002	6492.51906	170.68226
-148.54646	1.25001	2.631240e-002	6492.96519	171.10434
-148.54379	1.25109	2.637294e-002	6493.40532	171.52044
-148.54111	1.25217	2.643256e-002	6493.83923	171.93027
-148.53843	1.25325	2.649120e-002	6494.26669	172.33352
-148.53575	1.25434	2.654883e-002	6494.68750	172.72989
-148.53307	1.25542	2.660541e-002	6495.10142	173.11909
-148.53039	1.25650	2.666088e-002	6495.50824	173.50080
-148.52771	1.25758	2.671520e-002	6495.90774	173.87472
-148.52503	1.25867	2.676833e-002	6496.29969	174.24056
-148.52234	1.25975	2.682022e-002	6496.68388	174.59800
-148.51966	1.26083	2.687083e-002	6497.06007	174.94675
-148.51697	1.26191	2.692012e-002	6497.42806	175.28651
-148.51428	1.26299	2.696803e-002	6497.78762	175.61696
-148.51159	1.26408	2.701453e-002	6498.13851	175.93782
-148.50890	1.26516	2.705957e-002	6498.48053	176.24876
-148.50621	1.26624	2.710310e-002	6498.81345	176.54949
-148.50351	1.26732	2.714509e-002	6499.13704	176.83970
-148.50082	1.26841	2.718548e-002	6499.45108	177.11910
-148.49812	1.26949	2.722423e-002	6499.75534	177.38737
-148.49542	1.27057	2.726130e-002	6500.04961	177.64421
-148.49272	1.27165	2.729663e-002	6500.33365	177.88931
-148.49002	1.27274	2.733019e-002	6500.60723	178.12235
-148.48732	1.27382	2.736193e-002	6500.87013	178.34303
-148.48461	1.27490	2.739180e-002	6501.12211	178.55104
-148.48191	1.27598	2.741975e-002	6501.36295	178.74606
-148.47920	1.27707	2.744575e-002	6501.59242	178.92780
-148.47649	1.27815	2.746975e-002	6501.81030	179.09594
-148.47378	1.27923	2.749169e-002	6502.01635	179.25018
-148.47106	1.28031	2.751155e-002	6502.21037	179.39022
-148.46835	1.28139	2.752927e-002	6502.39213	179.51577
-148.46563	1.28248	2.754481e-002	6502.56142	179.62653
-148.46291	1.28356	2.755813e-002	6502.71800	179.72220
-148.46019	1.28464	2.756918e-002	6502.86167	179.80249
-148.45747	1.28572	2.757791e-002	6502.99221	179.86710
-148.45474	1.28681	2.758430e-002	6503.10937	179.91571
-148.45202	1.28789	2.758827e-002	6503.21291	179.94798
-148.44929	1.28897	2.758979e-002	6503.30256	179.96355
-148.44656	1.29005	2.758879e-002	6503.37805	179.96206
-148.44383	1.29114	2.758522e-002	6503.43911	179.94316
-148.44109	1.29222	2.757904e-002	6503.48548	179.90649
-148.43836	1.29330	2.757019e-002	6503.51689	179.85169
-148.43562	1.29438	2.755861e-002	6503.53307	179.77841
-148.43288	1.29547	2.754427e-002	6503.53386	179.68642
-148.43014	1.29655	2.752721e-002	6503.51940	179.57588
-148.42739	1.29763	2.750744e-002	6503.48986	179.44703
-148.42465	1.29871	2.748502e-002	6503.44546	179.30013
-148.42190	1.29979	2.745997e-002	6503.38638	179.13540
-148.41915	1.30088	2.743233e-002	6503.31281	178.95310
-148.41639	1.30196	2.740213e-002	6503.22495	178.75346
-148.41364	1.30304	2.736942e-002	6503.12298	178.53672
-148.41088	1.30412	2.733423e-002	6503.00713	178.30316
-148.40812	1.30521	2.729660e-002	6502.87763	178.05307
-148.40536	1.30629	2.725658e-002	6502.73475	177.78680
-148.40260	1.30737	2.721423e-002	6502.57874	177.50468
-148.39984	1.30845	2.716959e-002	6502.40988	177.20702
-148.39707	1.30954	2.712272e-002	6502.22840	176.89417
-148.39430	1.31062	2.707365e-002	6502.03459	176.56646
-148.39153	1.31170	2.702244e-002	6501.82869	176.22420
-148.38876	1.31278	2.696913e-002	6501.61096	175.86773
-148.38599	1.31387	2.691377e-002	6501.38165	175.49736
-148.38321	1.31495	2.685641e-002	6501.14098	175.11338
-148.38043	1.31603	2.679709e-002	6500.88921	174.71609
-148.37766	1.31711	2.673585e-002	6500.62656	174.30581
-148.37487	1.31819	2.667274e-002	6500.35328	173.88283
-148.37209	1.31928	2.660780e-002	6500.06961	173.44746
-148.36931	1.32036	2.654108e-002	6499.77578	173.00000
-148.36652	1.32144	2.647263e-002	6499.47203	172.54074
-148.36374	1.32252	2.640248e-002	6499.15861	172.07001
-148.36095	1.32361	2.633068e-002	6498.83576	171.58810
-148.35816	1.32469	2.625728e-002	6498.50371	171.09532
-148.35537	1.32577	2.618232e-002	6498.16270	170.59197
-148.35257	1.32685	2.610585e-002	6497.81299	170.07837
-148.34978	1.32794	2.602791e-002	6497.45480	169.55482
-148.34698	1.32902	2.594855e-002	6497.08839	169.02162
-148.34418	1.33010	2.586781e-002	6496.71398	168.47908
-148.34138	1.33118	2.578573e-002	6496.33182	167.92751
-148.33858	1.33227	2.570237e-002	6495.94215	167.36721
-148.33578	1.33335	2.561777e-002	6495.54521	166.79847
-148.33298	1.33443	2.553197e-002	6495.14122	166.22161
-148.33017	1.33551	2.544501e-002	6494.73044	165.63693
-148.32737	1.33660	2.535694e-002	6494.31310	165.04472
-148.32456	1.33768	2.526781e-002	6493.88943	164.44530
-148.32175	1.33876	2.517766e-002	6493.45968	163.83896
-148.31894	1.33984	2.508653e-002	6493.02408	163.22601
-148.31613	1.34092	2.499447e-002	6492.58286	162.60675
-148.31332	1.34201	2.490152e-002	6492.13627	161.98147
-148.31050	1.34309	2.480773e-002	6491.68453	161.35049
-148.30769	1.34417	2.471314e-002	6491.22789	160.71409
-148.30487	1.34525	2.461779e-002	6490.76658	160.07258
-148.30205	1.34634	2.452173e-002	6490.30084	159.42627
-148.29923	1.34742	2.442501e-002	6489.83090	158.77544
-148.29641	1.34850	2.432766e-002	6489.35700	158.12041
-148.29359	1.34958	2.422974e-002	6488.87936	157.46147
-148.29077	1.35067	2.413128e-002	6488.39823	156.79892
-148.28795	1.35175	2.403233e-002	6487.91384	156.13305
-148.28512	1.35283	2.393293e-002	6487.42642	155.46418
-148.28230	1.35391	2.383313e-002	6486.93621	154.79258
-148.27947	1.35500	2.373297e-002	6486.44344	154.11858
-148.27665	1.35608	2.363250e-002	6485.94835	153.44246
-148.27382	1.35716	2.353176e-002	6485.45116	152.76451
-148.27099	1.35824	2.343079e-002	6484.95212	152.08506
-148.26816	1.35932	2.332964e-002	6484.45145	151.40437
-148.26533	1.36041	2.322835e-002	6483.94939	150.72277
-148.26249	1.36149	2.312696e-002	6483.44617	150.04055
-148.25966	1.36257	2.302552e-002	6482.94202	149.35800
-148.25683	1.36365	2.292408e-002	6482.43719	148.67542
-148.25399	1.36474	2.282267e-002	6481.93189	147.99311
-148.25116	1.36582	2.272135e-002	6481.42637	147.31138
-148.24832	1.36690	2.262014e-002	6480.92085	146.63050
-148.24548	1.36798	2.251911e-002	6480.41557	145.95079
-148.24264	1.36907	2.241829e-002	6479.91076	145.27254
-148.23980	1.37015	2.231772e-002	6479.40664	144.59605
-148.23696	1.37123	2.221745e-002	6478.90346	143.92160
-148.23412	1.37231	2.211752e-002	6478.40144	143.24951
-148.23128	1.37340	2.201798e-002	6477.90082	142.58006
-148.22844	1.37448	2.191887e-002	6477.40181	141.91356
-148.22560	1.37556	2.182024e-002	6476.90467	141.25029
-148.22275	1.37664	2.172212e-002	6476.40960	140.59055
-148.21991	1.37772	2.162456e-002	6475.91685	139.93463
-148.21707	1.37881	2.152760e-002	6475.42665	139.28284
-148.21422	1.37989	2.143129e-002	6474.93922	138.63547
-148.21137	1.38097	2.133567e-002	6474.45479	137.99280
-148.20853	1.38205	2.124078e-002	6473.97360	137.35514
-148.20568	1.38314	2.114667e-002	6473.49588	136.72279
-148.20283	1.38422	2.105338e-002	6473.02185	136.09605
-148.19998	1.38530	2.096096e-002	6472.55176	135.47521
-148.19714	1.38638	2.086945e-002	6472.08583	134.86057
-148.19429	1.38747	2.077889e-002	6471.62429	134.25244
-148.19144	1.38855	2.068933e-002	6471.16739	133.65111
-148.18859	1.38963	2.060081e-002	6470.71534	133.05687
-148.18574	1.39071	2.051337e-002	6470.26838	132.47004
-148.18288	1.39180	2.042707e-002	6469.82674	131.89089
-148.18003	1.39288	2.034193e-002	6469.39063	131.31970
-148.17718	1.39396	2.025800e-002	6468.96029	130.75677
-148.17433	1.39504	2.017533e-002	6468.53592	130.20237
-148.17147	1.39612	2.009395e-002	6468.11775	129.65679
-148.16862	1.39721	2.001390e-002	6467.70601	129.12032
-148.16577	1.39829	1.993524e-002	6467.30091	128.59323
-148.16291	1.39937	1.985800e-002	6466.90270	128.07583
-148.16006	1.40045	1.978222e-002	6466.51161	127.56844
-148.15720	1.40154	1.970797e-002	6466.12790	127.07140
-148.15435	1.40262	1.963528e-002	6465.75182	126.58505
-148.15149	1.40370	1.956422e-002	6465.38364	126.10971
-148.14864	1.40478	1.949482e-002	6465.02360	125.64573
-148.14578	1.40587	1.942714e-002	6464.67197	125.19345
-148.14292	1.40695	1.936123e-002	6464.32899	124.75319
-148.14007	1.40803	1.929712e-002	6463.99489	124.32525
-148.13721	1.40911	1.923485e-002	6463.66980	123.90978
-148.13435	1.41020	1.917442e-002	6463.35385	123.50689
-148.13150	1.41128	1.911586e-002	6463.04715	123.11670
-148.12864	1.41236	1.905918e-002	6462.74982	122.73935
-148.12578	1.41344	1.900441e-002	6462.46197	122.37494
-148.12293	1.41452	1.895156e-002	6462.18373	122.02360
-148.12007	1.41561	1.890064e-002	6461.91521	121.68544
-148.11721	1.41669	1.885167e-002	6461.65648	121.36052
-148.11435	1.41777	1.880461e-002	6461.40747	121.04862
-148.11149	1.41885	1.875943e-002	6461.16805	120.74952
-148.10863	1.41994	1.871609e-002	6460.93811	120.46296
-148.10578	1.42102	1.867456e-002	6460.71755	120.18870
-148.10292	1.42210	1.863480e-002	6460.50626	119.92650
-148.10006	1.42318	1.859677e-002	6460.30413	119.67611
-148.09720	1.42427	1.856045e-002	6460.11104	119.43730
-148.09434	1.42535	1.852579e-002	6459.92689	119.20983
-148.09148	1.42643	1.849277e-002	6459.75162	118.99353
-148.08862	1.42751	1.846137e-002	6459.58516	118.78822
-148.08576	1.42860	1.843155e-002	6459.42744	118.59372
-148.08290	1.42968	1.840330e-002	6459.27841	118.40988
-148.08004	1.43076	1.837658e-002	6459.13800	118.23650
-148.07718	1.43184	1.835138e-002	6459.00614	118.07342
-148.07432	1.43293	1.832766e-002	6458.88277	117.92048
-148.07146	1.43401	1.830541e-002	6458.76783	117.77748
-148.06860	1.43509	1.828459e-002	6458.66124	117.64424
-148.06573	1.43617	1.826518e-002	6458.56294	117.52059
-148.06287	1.43725	1.824714e-002	6458.47284	117.40632
-148.06001	1.43834	1.823046e-002	6458.39089	117.30125
-148.05715	1.43942	1.821510e-002	6458.31700	117.20520
-148.05429	1.44050	1.820103e-002	6458.25111	117.11797
-148.05142	1.44158	1.818823e-002	6458.19314	117.03937
-148.04856	1.44267	1.817668e-002	6458.14302	116.96923
-148.04570	1.44375	1.816633e-002	6458.10069	116.90735
-148.04283	1.44483	1.815718e-002	6458.06609	116.85357
-148.03997	1.44591	1.814918e-002	6458.03914	116.80769
-148.03710	1.44700	1.814232e-002	6458.01979	116.76953
-148.03424	1.44808	1.813656e-002	6458.00797	116.73893
-148.03138	1.44916	1.813189e-002	6458.00361	116.71569
-148.02851	1.45024	1.812827e-002	6458.00665	116.69964
-148.02565	1.45133	1.812568e-002	6458.01703	116.69059
-148.02278	1.45241	1.812410e-002	6458.03468	116.68837
-148.01991	1.45349	1.812348e-002	6458.05954	116.69280
-148.01705	1.45457	1.812382e-002	6458.09155	116.70370
-148.01418	1.45565	1.812508e-002	6458.13065	116.72088
-148.01132	1.45674	1.812724e-002	6458.17677	116.74418
-148.00845	1.45782	1.813026e-002	6458.22986	116.77341
-148.00558	1.45890	1.813413e-002	6458.28984	116.80839
-148.00271	1.45998	1.813882e-002	6458.35667	116.84894
-147.99985	1.46107	1.814429e-002	6458.43029	116.89489
-147.99698	1.46215	1.815054e-002	6458.51062	116.94606
-147.99411	1.46323	1.815752e-002	6458.59762	117.00227
-147.99124	1.46431	1.816522e-002	6458.69123	117.06335
-147.98837	1.46540	1.817360e-002	6458.79139	117.12911
-147.98550	1.46648	1.818264e-002	6458.89805	117.19940
-147.98263	1.46756	1.819233e-002	6459.01113	117.27402
-147.97976	1.46864	1.820262e-002	6459.13060	117.35280
-147.97689	1.46973	1.821349e-002	6459.25638	117.43557
-147.97402	1.47081	1.822492e-002	6459.38844	117.52215
-147.97115	1.47189	1.823689e-002	6459.52671	117.61237
-147.96828	1.47297	1.824936e-002	6459.67113	117.70605
-147.96541	1.47405	1.826232e-002	6459.82166	117.80302
-147.96254	1.47514	1.827573e-002	6459.97825	117.90311
-147.95966	1.47622	1.828957e-002	6460.14082	118.00614
-147.95679	1.47730	1.830381e-002	6460.30935	118.11194
-147.95392	1.47838	1.831843e-002	6460.48376	118.22033
-147.95104	1.47947	1.833341e-002	6460.66401	118.33114
-147.94817	1.48055	1.834872e-002	6460.85005	118.44420
-147.94529	1.48163	1.836433e-002	6461.04183	118.55934
-147.94242	1.48271	1.838021e-002	6461.23930	118.67639
-147.93954	1.48380	1.839635e-002	6461.44240	118.79516
-147.93667	1.48488	1.841272e-002	6461.65109	118.91550
-147.93379	1.48596	1.842929e-002	6461.86531	119.03722
-147.93092	1.48704	1.844603e-002	6462.08502	119.16016
-147.92804	1.48813	1.846293e-002	6462.31016	119.28415
-147.92516	1.48921	1.847995e-002	6462.54070	119.40901
-147.92228	1.49029	1.849707e-002	6462.77659	119.53458
-147.91941	1.49137	1.851427e-002	6463.01777	119.66068
-147.91653	1.49245	1.853153e-002	6463.26421	119.78715
-147.91365	1.49354	1.854880e-002	6463.51585	119.91381
-147.91077	1.49462	1.856608e-002	6463.77265	120.04050
-147.90789	1.49570	1.858334e-002	6464.03456	120.16704
-147.90501	1.49678	1.860054e-002	6464.30154	120.29327
-147.90213	1.49787	1.861767e-002	6464.57354	120.41902
-147.89925	1.49895	1.863471e-002	6464.85053	120.54411
-147.89636	1.50003	1.865162e-002	6465.13245	120.66839
-147.89348	1.50111	1.866838e-002	6465.41926	120.79167
-147.89060	1.50220	1.868497e-002	6465.71092	120.91381
-147.88772	1.50328	1.870137e-002	6466.00739	121.03461
-147.88483	1.50436	1.871754e-002	6466.30861	121.15392
-147.88195	1.50544	1.873346e-002	6466.61457	121.27157
-147.87906	1.50653	1.874911e-002	6466.92520	121.38739
-147.87618	1.50761	1.876447e-002	6467.24048	121.50121
-147.87329	1.50869	1.877950e-002	6467.56036	121.61286
-147.87041	1.50977	1.879419e-002	6467.88481	121.72218
-147.86752	1.51085	1.880851e-002	6468.21378	121.82899
-147.86463	1.51194	1.882243e-002	6468.54723	121.93313
-147.86175	1.51302	1.883593e-002	6468.88513	122.03444
-147.85886	1.51410	1.884899e-002	6469.22744	122.13275
-147.85597	1.51518	1.886159e-002	6469.57411	122.22791
-147.85308	1.51627	1.887369e-002	6469.92511	122.31974
-147.85019	1.51735	1.888527e-002	6470.28041	122.40809
-147.84730	1.51843	1.889632e-002	6470.63996	122.49280
-147.84441	1.51951	1.890680e-002	6471.00372	122.57370
-147.84152	1.52060	1.891670e-002	6471.37166	122.65063
-147.83862	1.52168	1.892599e-002	6471.74375	122.72340
-147.83573	1.52276	1.893463e-002	6472.11996	122.79185
-147.83284	1.52384	1.894261e-002	6472.50026	122.85579
-147.82994	1.52493	1.894990e-002	6472.88462	122.91505
-147.82705	1.52601	1.895647e-002	6473.27303	122.96943
-147.82415	1.52709	1.896229e-002	6473.66544	123.01878
-147.82126	1.52817	1.896735e-002	6474.06183	123.06290
-147.81836	1.52925	1.897161e-002	6474.46215	123.10167
-147.81547	1.53034	1.897510e-002	6474.86627	123.13517
-147.81257	1.53142	1.897782e-002	6475.27406	123.16348
-147.80967	1.53250	1.897978e-002	6475.68537	123.18669
-147.80677	1.53358	1.898102e-002	6476.10006	123.20489
-147.80387	1.53467	1.898152e-002	6476.51801	123.21818
-147.80097	1.53575	1.898132e-002	6476.93906	123.22665
-147.79807	1.53683	1.898043e-002	6477.36308	123.23040
-147.79517	1.53791	1.897885e-002	6477.78993	123.22951
-147.79227	1.53900	1.897662e-002	6478.21945	123.22411
-147.78936	1.54008	1.897373e-002	6478.65150	123.21431
-147.78646	1.54116	1.897022e-002	6479.08593	123.20022
-147.78355	1.54224	1.896610e-002	6479.52259	123.18196
-147.78065	1.54333	1.896139e-002	6479.96132	123.15966
-147.77774	1.54441	1.895610e-002	6480.40197	123.13342
-147.77483	1.54549	1.895025e-002	6480.84440	123.10336
-147.77192	1.54657	1.894387e-002	6481.28844	123.06959
-147.76901	1.54766	1.893696e-002	6481.73396	123.03223
-147.76610	1.54874	1.892955e-002	6482.18080	122.99139
-147.76319	1.54982	1.892165e-002	6482.62881	122.94717
-147.76027	1.55090	1.891327e-002	6483.07784	122.89969
-147.75736	1.55198	1.890444e-002	6483.52774	122.84906
-147.75444	1.55307	1.889517e-002	6483.97836	122.79538
-147.75153	1.55415	1.888547e-002	6484.42955	122.73876
-147.74861	1.55523	1.887538e-002	6484.88115	122.67932
-147.74569	1.55631	1.886489e-002	6485.33302	122.61717
-147.74277	1.55740	1.885403e-002	6485.78500	122.55241
-147.73985	1.55848	1.884281e-002	6486.23695	122.48516
-147.73692	1.55956	1.883125e-002	6486.68870	122.41553
-147.73400	1.56064	1.881938e-002	6487.14010	122.34363
-147.73107	1.56173	1.880720e-002	6487.59101	122.26957
-147.72815	1.56281	1.879473e-002	6488.04127	122.19347
-147.72522	1.56389	1.878199e-002	6488.49072	122.11543
-147.72229	1.56497	1.876900e-002	6488.93922	122.03557
-147.71936	1.56606	1.875577e-002	6489.38660	121.95399
-147.71642	1.56714	1.874232e-002	6489.83272	121.87082
-147.71349	1.56822	1.872867e-002	6490.27742	121.78614
-147.71055	1.56930	1.871483e-002	6490.72054	121.70009
-147.70761	1.57038	1.870082e-002	6491.16194	121.61277
-147.70467	1.57147	1.868666e-002	6491.60145	121.52429
-147.70173	1.57255	1.867236e-002	6492.03892	121.43476
-147.69879	1.57363	1.865795e-002	6492.47419	121.34429
-147.69585	1.57471	1.864343e-002	6492.90712	121.25299
-147.69290	1.57580	1.862883e-002	6493.33753	121.16099
-147.68995	1.57688	1.861416e-002	6493.76527	121.06837
-147.68700	1.57796	1.859944e-002	6494.19019	120.97526
-147.68405	1.57904	1.858468e-002	6494.61213	120.88178
-147.68109	1.58013	1.856991e-002	6495.03093	120.78802
-147.67814	1.58121	1.855514e-002	6495.44643	120.69410
-147.67518	1.58229	1.854038e-002	6495.85847	120.60014
-147.67222	1.58337	1.852566e-002	6496.26690	120.50623
-147.66926	1.58446	1.851099e-002	6496.67156	120.41251
-147.66630	1.58554	1.849638e-002	6497.07228	120.31906
-147.66333	1.58662	1.848187e-002	6497.46892	120.22602
-147.66036	1.58770	1.846745e-002	6497.86130	120.13348
-147.65739	1.58878	1.845315e-002	6498.24928	120.04156
-147.65442	1.58987	1.843898e-002	6498.63268	119.95038
-147.65145	1.59095	1.842497e-002	6499.01136	119.86003
-147.64847	1.59203	1.841113e-002	6499.38514	119.77064
-147.64549	1.59311	1.839748e-002	6499.75388	119.68231
-147.64251	1.59420	1.838402e-002	6500.11739	119.59517
-147.63952	1.59528	1.837079e-002	6500.47553	119.50931
-147.63654	1.59636	1.835780e-002	6500.82812	119.42485
-147.63355	1.59744	1.834506e-002	6501.17502	119.34190
-147.63056	1.59853	1.833259e-002	6501.51605	119.26058
-147.62757	1.59961	1.832042e-002	6501.85105	119.18100
-147.62457	1.60069	1.830854e-002	6502.17985	119.10326
-147.62157	1.60177	1.829700e-002	6502.50230	119.02749
-147.61857	1.60286	1.828579e-002	6502.81823	118.95379
-147.61557	1.60394	1.827494e-002	6503.12746	118.88227
-147.61256	1.60502	1.826446e-002	6503.42985	118.81305
-147.60955	1.60610	1.825438e-002	6503.72522	118.74624
-147.60654	1.60718	1.824470e-002	6504.01341	118.68195
-147.60353	1.60827	1.823545e-002	6504.29426	118.62030
-147.60051	1.60935	1.822664e-002	6504.56759	118.56139
-147.59749	1.61043	1.821830e-002	6504.83324	118.50534
-147.59447	1.61151	1.821043e-002	6505.09104	118.45226
-147.59144	1.61260	1.820305e-002	6505.34083	118.40227
-147.58842	1.61368	1.819619e-002	6505.58245	118.35547
-147.58538	1.61476	1.818986e-002	6505.81571	118.31197
-147.58235	1.61584	1.818407e-002	6506.04046	118.27190
-147.57931	1.61693	1.817885e-002	6506.25653	118.23537
-147.57627	1.61801	1.817421e-002	6506.46373	118.20248
-147.57323	1.61909	1.817016e-002	6506.66190	118.17336
-147.57018	1.62017	1.816674e-002	6506.85087	118.14812
-147.56713	1.62126	1.816394e-002	6507.03045	118.12687
-147.56408	1.62234	1.816180e-002	6507.20049	118.10974
-147.56102	1.62342	1.816033e-002	6507.36080	118.09682
-147.55796	1.62450	1.815955e-002	6507.51121	118.08824
-147.55490	1.62558	1.815946e-002	6507.65156	118.08412
-147.55183	1.62667	1.816010e-002	6507.78169	118.08454
-147.54877	1.62775	1.816147e-002	6507.90143	118.08963
-147.54569	1.62883	1.816360e-002	6508.01062	118.09950
-147.54262	1.62991	1.816650e-002	6508.10909	118.11425
-147.53954	1.63100	1.817018e-002	6508.19668	118.13399
-147.53645	1.63208	1.817467e-002	6508.27323	118.15883
-147.53337	1.63316	1.817998e-002	6508.33855	118.18889
-147.53027	1.63424	1.818613e-002	6508.39246	118.22429
-147.52718	1.63533	1.819314e-002	6508.43472	118.26518
-147.52408	1.63641	1.820103e-002	6508.46513	118.31168
-147.52098	1.63749	1.820982e-002	6508.48348	118.36394
-147.51787	1.63857	1.821954e-002	6508.48955	118.42207
-147.51477	1.63966	1.823021e-002	6508.48314	118.48623
-147.51165	1.64074	1.824183e-002	6508.46402	118.55653
-147.50854	1.64182	1.825444e-002	6508.43203	118.63310
-147.50542	1.64290	1.826804e-002	6508.38714	118.71597
-147.50229	1.64399	1.828263e-002	6508.32932	118.80518
-147.49916	1.64507	1.829821e-002	6508.25856	118.90074
-147.49603	1.64615	1.831479e-002	6508.17484	119.00269
-147.49289	1.64723	1.833238e-002	6508.07814	119.11106
-147.48975	1.64831	1.835098e-002	6507.96846	119.22587
-147.48660	1.64940	1.837059e-002	6507.84577	119.34716
-147.48345	1.65048	1.839121e-002	6507.71011	119.47492
-147.48029	1.65156	1.841283e-002	6507.56172	119.60905
-147.47713	1.65264	1.843542e-002	6507.40083	119.74943
-147.47396	1.65373	1.845898e-002	6507.22771	119.89596
-147.47079	1.65481	1.848347e-002	6507.04260	120.04851
-147.46761	1.65589	1.850890e-002	6506.84575	120.20697
-147.46442	1.65697	1.853522e-002	6506.63743	120.37124
-147.46123	1.65806	1.856244e-002	6506.41787	120.54118
-147.45803	1.65914	1.859052e-002	6506.18732	120.71670
-147.45482	1.66022	1.861947e-002	6505.94597	120.89771
-147.45160	1.66130	1.864926e-002	6505.69404	121.08412
-147.44838	1.66239	1.867987e-002	6505.43170	121.27585
-147.44515	1.66347	1.871131e-002	6505.15917	121.47281
-147.44191	1.66455	1.874354e-002	6504.87663	121.67491
-147.43866	1.66563	1.877657e-002	6504.58427	121.88209
-147.43540	1.66671	1.881038e-002	6504.28231	122.09424
-147.43213	1.66780	1.884494e-002	6503.97093	122.31128
-147.42886	1.66888	1.888026e-002	6503.65034	122.53312
-147.42557	1.66996	1.891631e-002	6503.32074	122.75968
-147.42227	1.67104	1.895308e-002	6502.98236	122.99085
-147.41897	1.67213	1.899056e-002	6502.63540	123.22656
-147.41565	1.67321	1.902873e-002	6502.28006	123.46670
-147.41232	1.67429	1.906757e-002	6501.91655	123.71118
-147.40898	1.67537	1.910708e-002	6501.54509	123.95992
-147.40563	1.67646	1.914723e-002	6501.16587	124.21283
-147.40227	1.67754	1.918802e-002	6500.77911	124.46981
-147.39889	1.67862	1.922943e-002	6500.38500	124.73079
-147.39551	1.67970	1.927145e-002	6499.98374	124.99566
-147.39211	1.68079	1.931406e-002	6499.57554	125.26435
-147.38869	1.68187	1.935725e-002	6499.16060	125.53677
-147.38527	1.68295	1.940100e-002	6498.73912	125.81283
-147.38183	1.68403	1.944531e-002	6498.31130	126.09244
-147.37837	1.68511	1.949015e-002	6497.87735	126.37552
-147.37491	1.68620	1.953552e-002	6497.43746	126.66198
-147.37142	1.68728	1.958140e-002	6496.99184	126.95173
-147.36793	1.68836	1.962777e-002	6496.54068	127.24468
-147.36442	1.68944	1.967463e-002	6496.08420	127.54076
-147.36089	1.69053	1.972195e-002	6495.62259	127.83986
-147.35735	1.69161	1.976974e-002	6495.15605	128.14191
-147.35379	1.69269	1.981796e-002	6494.68479	128.44681
-147.35021	1.69377	1.986661e-002	6494.20900	128.75449
-147.34662	1.69486	1.991568e-002	6493.72890	129.06485
-147.34301	1.69594	1.996514e-002	6493.24466	129.37781
-147.33939	1.69702	2.001499e-002	6492.75651	129.69328
-147.33574	1.69810	2.006522e-002	6492.26462	130.01118
-147.33208	1.69919	2.011581e-002	6491.76921	130.33142
-147.32840	1.70027	2.016674e-002	6491.27047	130.65393
-147.32471	1.70135	2.021801e-002	6490.76861	130.97860
-147.32099	1.70243	2.026960e-002	6490.26381	131.30536
-147.31726	1.70351	2.032149e-002	6489.75628	131.63413
-147.31350	1.70460	2.037368e-002	6489.24622	131.96481
-147.30973	1.70568	2.042615e-002	6488.73382	132.29733
-147.30593	1.70676	2.047888e-002	6488.21928	132.63160
-147.30212	1.70784	2.053187e-002	6487.70280	132.96754
-147.29828	1.70893	2.058509e-002	6487.18458	133.30506
-147.29443	1.71001	2.063855e-002	6486.66481	133.64407
-147.29055	1.71109	2.069221e-002	6486.14369	133.98450
-147.28665	1.71217	2.074608e-002	6485.62143	134.32626
-147.28273	1.71326	2.080013e-002	6485.09820	134.66927
-147.27879	1.71434	2.085436e-002	6484.57423	135.01344
-147.27482	1.71542	2.090875e-002	6484.04969	135.35869
-147.27083	1.71650	2.096328e-002	6483.52479	135.70493
-147.26682	1.71759	2.101795e-002	6482.99972	136.05209
-147.26278	1.71867	2.107274e-002	6482.47468	136.40008
-147.25872	1.71975	2.112764e-002	6481.94988	136.74881
-147.25464	1.72083	2.118263e-002	6481.42549	137.09820
-147.25053	1.72191	2.123770e-002	6480.90173	137.44817
-147.24639	1.72300	2.129284e-002	6480.37878	137.79865
-147.24223	1.72408	2.134804e-002	6479.85684	138.14953
-147.23805	1.72516	2.140327e-002	6479.33611	138.50076
-147.23383	1.72624	2.145854e-002	6478.81677	138.85223
-147.22960	1.72733	2.151383e-002	6478.29903	139.20387
-147.22533	1.72841	2.156911e-002	6477.78309	139.55560
-147.22104	1.72949	2.162439e-002	6477.26913	139.90734
-147.21672	1.73057	2.167965e-002	6476.75734	140.25900
-147.21237	1.73166	2.173486e-002	6476.24794	140.61050
-147.20800	1.73274	2.179004e-002	6475.74110	140.96176
-147.20359	1.73382	2.184515e-002	6475.23702	141.31271
-147.19916	1.73490	2.190018e-002	6474.73590	141.66325
-147.19470	1.73599	2.195513e-002	6474.23793	142.01332
-147.19020	1.73707	2.200998e-002	6473.74331	142.36281
-147.18568	1.73815	2.206472e-002	6473.25223	142.71167
-147.18113	1.73923	2.211933e-002	6472.76488	143.05980
-147.17655	1.74032	2.217380e-002	6472.28147	143.40712
-147.17193	1.74140	2.222812e-002	6471.80218	143.75355
-147.16729	1.74248	2.228228e-002	6471.32721	144.09901
-147.16261	1.74356	2.233626e-002	6470.85676	144.44343
-147.15790	1.74464	2.239005e-002	6470.39101	144.78671
-147.15315	1.74573	2.244364e-002	6469.93017	145.12878
-147.14838	1.74681	2.249701e-002	6469.47443	145.46956
-147.14357	1.74789	2.255016e-002	6469.02397	145.80897
-147.13873	1.74897	2.260306e-002	6468.57900	146.14692
-147.13385	1.75006	2.265571e-002	6468.13969	146.48335
-147.12894	1.75114	2.270810e-002	6467.70624	146.81816
-147.12399	1.75222	2.276021e-002	6467.27884	147.15129
-147.11901	1.75330	2.281202e-002	6466.85769	147.48264
-147.11399	1.75439	2.286353e-002	6466.44298	147.81215
-147.10894	1.75547	2.291473e-002	6466.03490	148.13972
-147.10385	1.75655	2.296560e-002	6465.63366	148.46528
-147.09872	1.75763	2.301612e-002	6465.23945	148.78876
-147.09355	1.75872	2.306629e-002	6464.85248	149.11007
-147.08835	1.75980	2.311610e-002	6464.47295	149.42912
-147.08311	1.76088	2.316552e-002	6464.10106	149.74585
-147.07783	1.76196	2.321455e-002	6463.73701	150.06018
-147.07251	1.76304	2.326318e-002	6463.38093	150.37202
-147.06716	1.76413	2.331139e-002	6463.03277	150.68131
-147.06176	1.76521	2.335918e-002	6462.69245	150.98801
-147.05633	1.76629	2.340655e-002	6462.35989	151.29204
-147.05085	1.76737	2.345347e-002	6462.03500	151.59335
-147.04534	1.76846	2.349994e-002	6461.71770	151.89187
-147.03979	1.76954	2.354595e-002	6461.40791	152.18756
-147.03421	1.77062	2.359150e-002	6461.10554	152.48036
-147.02858	1.77170	2.363658e-002	6460.81050	152.77019
-147.02292	1.77279	2.368117e-002	6460.52272	153.05700
-147.01722	1.77387	2.372527e-002	6460.24209	153.34074
-147.01149	1.77495	2.376886e-002	6459.96852	153.62133
-147.00571	1.77603	2.381195e-002	6459.70192	153.89872
-146.99990	1.77712	2.385451e-002	6459.44220	154.17285
-146.99405	1.77820	2.389654e-002	6459.18927	154.44366
-146.98817	1.77928	2.393804e-002	6458.94303	154.71108
-146.98225	1.78036	2.397899e-002	6458.70339	154.97506
-146.97629	1.78144	2.401938e-002	6458.47027	155.23552
-146.97030	1.78253	2.405920e-002	6458.24358	155.49241
-146.96427	1.78361	2.409845e-002	6458.02323	155.74566
-146.95820	1.78469	2.413711e-002	6457.80914	155.99520
-146.95210	1.78577	2.417517e-002	6457.60122	156.24097
-146.94596	1.78686	2.421263e-002	6457.39939	156.48290
-146.93979	1.78794	2.424948e-002	6457.20355	156.72093
-146.93358	1.78902	2.428569e-002	6457.01362	156.95500
-146.92734	1.79010	2.432128e-002	6456.82952	157.18503
-146.92106	1.79119	2.435621e-002	6456.65116	157.41096
-146.91474	1.79227	2.439050e-002	6456.47846	157.63272
-146.90839	1.79335	2.442411e-002	6456.31133	157.85024
-146.90201	1.79443	2.445705e-002	6456.14969	158.06346
-146.89559	1.79552	2.448931e-002	6455.99344	158.27230
-146.88914	1.79660	2.452086e-002	6455.84251	158.47670
-146.88265	1.79768	2.455171e-002	6455.69682	158.67660
-146.87612	1.79876	2.458185e-002	6455.55627	158.87191
-146.86956	1.79984	2.461126e-002	6455.42078	159.06257
-146.86297	1.80093	2.463992e-002	6455.29028	159.24851
-146.85634	1.80201	2.466784e-002	6455.16468	159.42965
-146.84968	1.80309	2.469500e-002	6455.04389	159.60593
-146.84299	1.80417	2.472139e-002	6454.92784	159.77727
-146.83626	1.80526	2.474700e-002	6454.81644	159.94361
-146.82949	1.80634	2.477182e-002	6454.70962	160.10486
-146.82270	1.80742	2.479583e-002	6454.60728	160.26096
-146.81587	1.80850	2.481903e-002	6454.50935	160.41183
-146.80900	1.80959	2.484140e-002	6454.41575	160.55740
-146.80210	1.81067	2.486294e-002	6454.32639	160.69758
-146.79517	1.81175	2.488363e-002	6454.24121	160.83231
-146.78820	1.81283	2.490345e-002	6454.16011	160.96152
-146.78121	1.81392	2.492241e-002	6454.08301	161.08512
-146.77417	1.81500	2.494049e-002	6454.00984	161.20304
-146.76711	1.81608	2.495768e-002	6453.94052	161.31520
-146.76001	1.81716	2.497395e-002	6453.87497	161.42153
-146.75287	1.81824	2.498932e-002	6453.81311	161.52195
-146.74571	1.81933	2.500375e-002	6453.75486	161.61637
-146.73851	1.82041	2.501724e-002	6453.70015	161.70473
-146.73128	1.82149	2.502978e-002	6453.64889	161.78693
-146.72401	1.82257	2.504136e-002	6453.60100	161.86292
-146.71671	1.82366	2.505196e-002	6453.55642	161.93259
-146.70938	1.82474	2.506158e-002	6453.51505	161.99588
-146.70202	1.82582	2.507019e-002	6453.47683	162.05271
-146.69462	1.82690	2.507779e-002	6453.44168	162.10298
-146.68719	1.82799	2.508437e-002	6453.40952	162.14662
-146.67972	1.82907	2.508991e-002	6453.38027	162.18355
-146.67223	1.83015	2.509439e-002	6453.35387	162.21369
-146.66470	1.83123	2.509782e-002	6453.33022	162.23695
-146.65714	1.83232	2.510018e-002	6453.30927	162.25325
-146.64954	1.83340	2.510144e-002	6453.29092	162.26250
-146.64192	1.83448	2.510161e-002	6453.27511	162.26463
-146.63426	1.83556	2.510066e-002	6453.26176	162.25954
-146.62656	1.83665	2.509859e-002	6453.25080	162.24714
-146.61884	1.83773	2.509538e-002	6453.24215	162.22737
-146.61108	1.83881	2.509102e-002	6453.23574	162.20012
-146.60329	1.83989	2.508550e-002	6453.23149	162.16531
-146.59546	1.84097	2.507879e-002	6453.22933	162.12286
-146.58761	1.84206	2.507090e-002	6453.22919	162.07268
-146.57972	1.84314	2.506180e-002	6453.23099	162.01467
-146.57180	1.84422	2.505149e-002	6453.23466	161.94876
-146.56384	1.84530	2.503994e-002	6453.24013	161.87485
-146.55585	1.84639	2.502716e-002	6453.24733	161.79285
-146.54783	1.84747	2.501311e-002	6453.25617	161.70268
-146.53978	1.84855	2.499779e-002	6453.26660	161.60424
-146.53169	1.84963	2.498119e-002	6453.27854	161.49745
-146.52358	1.85072	2.496329e-002	6453.29191	161.38221
-146.51542	1.85180	2.494408e-002	6453.30665	161.25843
-146.50724	1.85288	2.492354e-002	6453.32268	161.12600
-146.49902	1.85396	2.490166e-002	6453.33993	160.98485
-146.49077	1.85505	2.487842e-002	6453.35832	160.83487
-146.48249	1.85613	2.485381e-002	6453.37779	160.67596
-146.47417	1.85721	2.482782e-002	6453.39827	160.50803
-146.46582	1.85829	2.480043e-002	6453.41968	160.33100
-146.45744	1.85937	2.477162e-002	6453.44196	160.14476
-146.44903	1.86046	2.474139e-002	6453.46503	159.94923
-146.44058	1.86154	2.470972e-002	6453.48884	159.74432
-146.43210	1.86262	2.467660e-002	6453.51332	159.52994
-146.42358	1.86370	2.464202e-002	6453.53841	159.30601
-146.41503	1.86479	2.460595e-002	6453.56403	159.07242
-146.40645	1.86587	2.456839e-002	6453.59012	158.82911
-146.39784	1.86695	2.452932e-002	6453.61661	158.57595
-146.38919	1.86803	2.448873e-002	6453.64343	158.31284
-146.38051	1.86912	2.444659e-002	6453.67049	158.03964
-146.37179	1.87020	2.440288e-002	6453.69771	157.75621
-146.36305	1.87128	2.435759e-002	6453.72501	157.46243
-146.35426	1.87236	2.431069e-002	6453.75230	157.15817
-146.34545	1.87345	2.426216e-002	6453.77952	156.84330
-146.33660	1.87453	2.421199e-002	6453.80657	156.51768
-146.32771	1.87561	2.416016e-002	6453.83340	156.18122
-146.31879	1.87669	2.410668e-002	6453.85999	155.83395
-146.30984	1.87777	2.405154e-002	6453.88635	155.47591
-146.30085	1.87886	2.399476e-002	6453.91246	155.10712
-146.29183	1.87994	2.393634e-002	6453.93833	154.72764
-146.28278	1.88102	2.387629e-002	6453.96395	154.33749
-146.27369	1.88210	2.381461e-002	6453.98932	153.93673
-146.26457	1.88319	2.375131e-002	6454.01445	153.52538
[truncated: 14,022 more rows]
