# Supplementary material for: Approaching intrinsic dynamics of MXenes hybrid hydrogel for 3D printed multimodal intelligent devices with ultrahigh superelasticity and temperature sensitivity
Source: Nat Commun. 2022 Jun 14;13:3420. doi: 10.1038/s41467-022-31051-7 (PMC9197829; doi:10.1038/s41467-022-31051-7)
Supplement: Supplementary file 6 — Source Data [file 41467_2022_31051_MOESM6_ESM.zip › Supplementary information/Supplementary Fig. 12/0 wt%.xlsx]

## Sheet: Sheet1
Item	Smu1_Time(1)(1)	Smu1_V(1)(1)	Smu1_I(1)(1)
1	0	-10	-14.1945
2	0.121467	-9.8	-13.7625
3	0.2429	-9.6	-13.3816
4	0.364322	-9.4	-13.0369
5	0.485752	-9.2	-12.6907
6	0.607191	-9	-12.3553
7	0.728615	-8.8	-12.0286
8	0.850028	-8.6	-11.7127
9	0.971458	-8.4	-11.3893
10	1.09286	-8.2	-11.0786
11	1.21427	-8	-10.7668
12	1.33571	-7.8	-10.4612
13	1.45712	-7.6	-10.1571
14	1.57854	-7.4	-9.85785
15	1.69996	-7.2	-9.55995
16	1.82137	-7	-9.2641
17	1.9428	-6.8	-8.9745
18	2.0642	-6.6	-8.67745
19	2.18564	-6.4	-8.3896
20	2.30707	-6.2	-8.1055
21	2.42848	-6	-7.8223
22	2.54993	-5.8	-7.5421
23	2.67134	-5.6	-7.26625
24	2.79276	-5.4	-6.9964
25	2.91419	-5.2	-6.7272
26	3.03561	-5	-6.45845
27	3.15702	-4.8	-6.1748
28	3.27844	-4.6	-5.8942
29	3.39985	-4.4	-5.61105
30	3.52129	-4.2	-5.32905
31	3.64272	-4	-5.0451
32	3.76414	-3.8	-4.76495
33	3.88557	-3.6	-4.47925
34	4.00696	-3.4	-4.1966
35	4.12838	-3.2	-3.914
36	4.2498	-3	-3.63315
37	4.47116	-2.8	-3.3516
38	4.5926	-2.6	-3.07125
39	4.71402	-2.4	-2.79025
40	4.83546	-2.2	-2.5127
41	4.95689	-2	-2.2357
42	5.07829	-1.8	-1.95995
43	5.19974	-1.6	-1.6863
44	5.32116	-1.4	-1.4151
45	5.44258	-1.2	-1.14665
46	5.56401	-1	-0.8842
47	5.68543	-0.8	-0.6241
48	5.80686	-0.6	-0.3782
49	6.03225	-0.4	-0.11325
50	6.16843	-0.2	0.152
51	6.30457	0	0.41675
52	6.63203	0.2	0.6539
53	6.75347	0.4	0.92415
54	6.87489	0.6	1.1921
55	6.99629	0.8	1.45965
56	7.11773	1	1.72625
57	7.23915	1.2	1.98995
58	7.36058	1.4	2.247
59	7.48201	1.6	2.4914
60	7.60342	1.8	2.72835
61	7.72482	2	2.96945
62	7.84625	2.2	3.2086
63	7.96768	2.4	3.4534
64	8.27612	2.6	3.69735
65	8.39756	2.8	3.95235
66	8.519	3	4.2148
67	8.64043	3.2	4.48185
68	8.76186	3.4	4.75255
69	8.88329	3.6	5.0253
70	9.00469	3.8	5.269
71	9.12611	4	5.5503
72	9.24753	4.2	5.83085
73	9.36894	4.4	6.1128
74	9.49036	4.6	6.3946
75	9.6118	4.8	6.67775
76	9.73323	5	6.9616
77	9.85465	5.2	7.2449
78	9.97607	5.4	7.52975
79	10.0975	5.6	7.8152
80	10.2189	5.8	8.1003
81	10.3403	6	8.3866
82	10.4618	6.2	8.6706
83	10.5832	6.4	8.9559
84	10.7046	6.6	9.2415
85	10.8261	6.8	9.52385
86	10.9475	7	9.8083
87	11.0689	7.2	10.0926
88	11.1904	7.4	10.3772
89	11.3118	7.6	10.6627
90	11.4332	7.8	10.9476
91	11.5546	8	11.2328
92	11.676	8.2	11.5182
93	11.7975	8.4	11.8034
94	11.9189	8.6	12.0893
95	12.0403	8.8	12.3758
96	12.1618	9	12.6637
97	12.2832	9.2	12.9523
98	12.4046	9.4	13.2399
99	12.526	9.6	13.5308
100	12.6474	9.8	13.8221
101	12.7689	10	14.1133
