# Supplementary material for: Approaching intrinsic dynamics of MXenes hybrid hydrogel for 3D printed multimodal intelligent devices with ultrahigh superelasticity and temperature sensitivity
Source: Nat Commun. 2022 Jun 14;13:3420. doi: 10.1038/s41467-022-31051-7 (PMC9197829; doi:10.1038/s41467-022-31051-7)
Supplement: Supplementary file 6 — Source Data [file 41467_2022_31051_MOESM6_ESM.zip › Supplementary information/Supplementary Fig. 12/0.1 wt%.xlsx]

## Sheet: Sheet1
Item	Smu1_Time(1)(1)	Smu1_V(1)(1)	Smu1_I(1)(1)
1	0	-10	-15.9391
2	0.121467	-9.8	-15.5716
3	0.2429	-9.6	-15.2188
4	0.364322	-9.4	-14.8729
5	0.485752	-9.2	-14.5311
6	0.607191	-9	-14.1915
7	0.728615	-8.8	-13.8531
8	0.850028	-8.6	-13.5178
9	0.971458	-8.4	-13.1832
10	1.09286	-8.2	-12.849
11	1.21427	-8	-12.516
12	1.33571	-7.8	-12.1846
13	1.45712	-7.6	-11.8539
14	1.57854	-7.4	-11.5239
15	1.69996	-7.2	-11.195
16	1.82137	-7	-10.8674
17	1.9428	-6.8	-10.5401
18	2.0642	-6.6	-10.2142
19	2.18564	-6.4	-9.8884
20	2.30707	-6.2	-9.5614
21	2.42848	-6	-9.23605
22	2.54993	-5.8	-8.9115
23	2.67134	-5.6	-8.58835
24	2.79276	-5.4	-8.26615
25	2.91419	-5.2	-7.9449
26	3.03561	-5	-7.62275
27	3.15702	-4.8	-7.3011
28	3.27844	-4.6	-6.9801
29	3.39985	-4.4	-6.6578
30	3.52129	-4.2	-6.3373
31	3.64272	-4	-6.01765
32	3.76414	-3.8	-5.69875
33	3.88557	-3.6	-5.3803
34	4.00696	-3.4	-5.0633
35	4.12838	-3.2	-4.74845
36	4.2498	-3	-4.43165
37	4.47116	-2.8	-4.115
38	4.5926	-2.6	-3.80005
39	4.71402	-2.4	-3.4858
40	4.83546	-2.2	-3.17285
41	4.95689	-2	-2.8601
42	5.07829	-1.8	-2.54835
43	5.19974	-1.6	-2.23695
44	5.32116	-1.4	-1.92675
45	5.44258	-1.2	-1.6167
46	5.56401	-1	-1.30805
47	5.68543	-0.8	-0.99945
48	5.80686	-0.6	-0.6916
49	6.03225	-0.4	-0.3944
50	6.16843	-0.2	-0.087
51	6.30457	0	0.2184
52	6.63203	0.2	0.5139
53	6.75347	0.4	0.8111
54	6.87489	0.6	1.11935
55	6.99629	0.8	1.42615
56	7.11773	1	1.7317
57	7.23915	1.2	2.03745
58	7.36058	1.4	2.3435
59	7.48201	1.6	2.64925
60	7.60342	1.8	2.95575
61	7.72482	2	3.2617
62	7.84625	2.2	3.56805
63	7.96768	2.4	3.87415
64	8.27612	2.6	4.17825
65	8.39756	2.8	4.48285
66	8.519	3	4.78785
67	8.64043	3.2	5.0955
68	8.76186	3.4	5.3807
69	8.88329	3.6	5.68805
70	9.00469	3.8	5.995
71	9.12611	4	6.30135
72	9.24753	4.2	6.6058
73	9.36894	4.4	6.91135
74	9.49036	4.6	7.21655
75	9.6118	4.8	7.52
76	9.73323	5	7.82425
77	9.85465	5.2	8.1285
78	9.97607	5.4	8.4317
79	10.0975	5.6	8.73485
80	10.2189	5.8	9.03855
81	10.3403	6	9.34125
82	10.4618	6.2	9.64175
83	10.5832	6.4	9.9415
84	10.7046	6.6	10.2401
85	10.8261	6.8	10.539
86	10.9475	7	10.8414
87	11.0689	7.2	11.1422
88	11.1904	7.4	11.4403
89	11.3118	7.6	11.7374
90	11.4332	7.8	12.0334
91	11.5546	8	12.3295
92	11.676	8.2	12.6289
93	11.7975	8.4	12.9282
94	11.9189	8.6	13.2287
95	12.0403	8.8	13.5276
96	12.1618	9	13.8246
97	12.2832	9.2	14.1225
98	12.4046	9.4	14.4206
99	12.526	9.6	14.7188
100	12.6474	9.8	15.0173
101	12.7689	10	15.3144
