# Supplementary material for: Approaching intrinsic dynamics of MXenes hybrid hydrogel for 3D printed multimodal intelligent devices with ultrahigh superelasticity and temperature sensitivity
Source: Nat Commun. 2022 Jun 14;13:3420. doi: 10.1038/s41467-022-31051-7 (PMC9197829; doi:10.1038/s41467-022-31051-7)
Supplement: Supplementary file 6 — Source Data [file 41467_2022_31051_MOESM6_ESM.zip › Supplementary information/Supplementary Fig. 12/0.25 wt%.xlsx]

## Sheet: Sheet1
Item	Smu1_Time(1)(1)	Smu1_V(1)(1)	Smu1_I(1)(1)
1	0	-10	-17.6249
2	0.121467	-9.8	-17.1205
3	0.2429	-9.6	-16.658
4	0.364322	-9.4	-16.219
5	0.485752	-9.2	-15.795
6	0.607191	-9	-15.3826
7	0.728615	-8.8	-14.9784
8	0.850028	-8.6	-14.583
9	0.971458	-8.4	-14.1939
10	1.09286	-8.2	-13.8101
11	1.21427	-8	-13.43
12	1.33571	-7.8	-13.0548
13	1.45712	-7.6	-12.6835
14	1.57854	-7.4	-12.3161
15	1.69996	-7.2	-11.9524
16	1.82137	-7	-11.591
17	1.9428	-6.8	-11.2303
18	2.0642	-6.6	-10.8728
19	2.18564	-6.4	-10.5191
20	2.30707	-6.2	-10.1667
21	2.42848	-6	-9.81625
22	2.54993	-5.8	-9.46655
23	2.67134	-5.6	-9.11795
24	2.79276	-5.4	-8.7708
25	2.91419	-5.2	-8.42575
26	3.03561	-5	-8.0816
27	3.15702	-4.8	-7.739
28	3.27844	-4.6	-7.3969
29	3.39985	-4.4	-7.05665
30	3.52129	-4.2	-6.71665
31	3.64272	-4	-6.37815
32	3.76414	-3.8	-6.0399
33	3.88557	-3.6	-5.7028
34	4.00696	-3.4	-5.36695
35	4.12838	-3.2	-5.0312
36	4.2498	-3	-4.70215
37	4.47116	-2.8	-4.3651
38	4.5926	-2.6	-4.02985
39	4.71402	-2.4	-3.69535
40	4.83546	-2.2	-3.36215
41	4.95689	-2	-3.0286
42	5.07829	-1.8	-2.69635
43	5.19974	-1.6	-2.3638
44	5.32116	-1.4	-2.03235
45	5.44258	-1.2	-1.7009
46	5.56401	-1	-1.37055
47	5.68543	-0.8	-1.03975
48	5.80686	-0.6	-0.70925
49	6.03225	-0.4	-0.3907
50	6.16843	-0.2	-0.06015
51	6.30457	0	0.2686
52	6.63203	0.2	0.57775
53	6.75347	0.4	0.91095
54	6.87489	0.6	1.24295
55	6.99629	0.8	1.5744
56	7.11773	1	1.90505
57	7.23915	1.2	2.2361
58	7.36058	1.4	2.5673
59	7.48201	1.6	2.89795
60	7.60342	1.8	3.229
61	7.72482	2	3.5595
62	7.84625	2.2	3.8906
63	7.96768	2.4	4.2217
64	8.27612	2.6	4.55205
65	8.39756	2.8	4.8826
66	8.519	3	5.2123
67	8.64043	3.2	5.51545
68	8.76186	3.4	5.84755
69	8.88329	3.6	6.1784
70	9.00469	3.8	6.5089
71	9.12611	4	6.83885
72	9.24753	4.2	7.16815
73	9.36894	4.4	7.4978
74	9.49036	4.6	7.82645
75	9.6118	4.8	8.15545
76	9.73323	5	8.4844
77	9.85465	5.2	8.81255
78	9.97607	5.4	9.1411
79	10.0975	5.6	9.4695
80	10.2189	5.8	9.7977
81	10.3403	6	10.1265
82	10.4618	6.2	10.4549
83	10.5832	6.4	10.7843
84	10.7046	6.6	11.1137
85	10.8261	6.8	11.443
86	10.9475	7	11.7733
87	11.0689	7.2	12.1032
88	11.1904	7.4	12.434
89	11.3118	7.6	12.7656
90	11.4332	7.8	13.097
91	11.5546	8	13.4294
92	11.676	8.2	13.7624
93	11.7975	8.4	14.0953
94	11.9189	8.6	14.4294
95	12.0403	8.8	14.7636
96	12.1618	9	15.099
97	12.2832	9.2	15.435
98	12.4046	9.4	15.7709
99	12.526	9.6	16.1075
100	12.6474	9.8	16.4445
101	12.7689	10	16.781
