# Supplementary material for: Approaching intrinsic dynamics of MXenes hybrid hydrogel for 3D printed multimodal intelligent devices with ultrahigh superelasticity and temperature sensitivity
Source: Nat Commun. 2022 Jun 14;13:3420. doi: 10.1038/s41467-022-31051-7 (PMC9197829; doi:10.1038/s41467-022-31051-7)
Supplement: Supplementary file 6 — Source Data [file 41467_2022_31051_MOESM6_ESM.zip › Supplementary information/Supplementary Fig. 12/0.5 wt%.xlsx]

## Sheet: Sheet1
Item	Smu1_Time(1)(1)	Smu1_V(1)(1)	Smu1_I(1)(1)
1	0	-10	-20.378
2	0.121467	-9.8	-19.8239
3	0.2429	-9.6	-19.3256
4	0.364322	-9.4	-18.8505
5	0.485752	-9.2	-18.3878
6	0.607191	-9	-17.9345
7	0.728615	-8.8	-17.4867
8	0.850028	-8.6	-17.0452
9	0.971458	-8.4	-16.6072
10	1.09286	-8.2	-16.1727
11	1.21427	-8	-15.7404
12	1.33571	-7.8	-15.3113
13	1.45712	-7.6	-14.8833
14	1.57854	-7.4	-14.4579
15	1.69996	-7.2	-14.0342
16	1.82137	-7	-13.6128
17	1.9428	-6.8	-13.1921
18	2.0642	-6.6	-12.7729
19	2.18564	-6.4	-12.3557
20	2.30707	-6.2	-11.939
21	2.42848	-6	-11.524
22	2.54993	-5.8	-11.1093
23	2.67134	-5.6	-10.6962
24	2.79276	-5.4	-10.2838
25	2.91419	-5.2	-9.8734
26	3.03561	-5	-9.46315
27	3.15702	-4.8	-9.05435
28	3.27844	-4.6	-8.64615
29	3.39985	-4.4	-8.23995
30	3.52129	-4.2	-7.83465
31	3.64272	-4	-7.43105
32	3.76414	-3.8	-7.02755
33	3.88557	-3.6	-6.625
34	4.00696	-3.4	-6.22405
35	4.12838	-3.2	-5.8235
36	4.2498	-3	-5.42455
37	4.47116	-2.8	-5.026
38	4.5926	-2.6	-4.6377
39	4.71402	-2.4	-4.2385
40	4.83546	-2.2	-3.84275
41	4.95689	-2	-3.44835
42	5.07829	-1.8	-3.05635
43	5.19974	-1.6	-2.66505
44	5.32116	-1.4	-2.27595
45	5.44258	-1.2	-1.8877
46	5.56401	-1	-1.50205
47	5.68543	-0.8	-1.11705
48	5.80686	-0.6	-0.73325
49	6.03225	-0.4	-0.3695
50	6.16843	-0.2	-0.008
51	6.30457	0	0.32185
52	6.63203	0.2	0.6879
53	6.75347	0.4	1.07765
54	6.87489	0.6	1.4647
55	6.99629	0.8	1.85045
56	7.11773	1	2.23495
57	7.23915	1.2	2.61995
58	7.36058	1.4	3.0052
59	7.48201	1.6	3.39
60	7.60342	1.8	3.7758
61	7.72482	2	4.17095
62	7.84625	2.2	4.54305
63	7.96768	2.4	4.93415
64	8.27612	2.6	5.29995
65	8.39756	2.8	5.70155
66	8.519	3	6.08485
67	8.64043	3.2	6.47545
68	8.76186	3.4	6.86695
69	8.88329	3.6	7.2478
70	9.00469	3.8	7.6351
71	9.12611	4	8.01995
72	9.24753	4.2	8.4103
73	9.36894	4.4	8.79595
74	9.49036	4.6	9.18255
75	9.6118	4.8	9.57005
76	9.73323	5	9.95675
77	9.85465	5.2	10.3455
78	9.97607	5.4	10.7373
79	10.0975	5.6	11.1218
80	10.2189	5.8	11.5176
81	10.3403	6	11.9066
82	10.4618	6.2	12.2964
83	10.5832	6.4	12.685
84	10.7046	6.6	13.0706
85	10.8261	6.8	13.4507
86	10.9475	7	13.8377
87	11.0689	7.2	14.2258
88	11.1904	7.4	14.6174
89	11.3118	7.6	15.0037
90	11.4332	7.8	15.3897
91	11.5546	8	15.7801
92	11.676	8.2	16.1639
93	11.7975	8.4	16.5478
94	11.9189	8.6	16.9437
95	12.0403	8.8	17.3396
96	12.1618	9	17.7308
97	12.2832	9.2	18.1283
98	12.4046	9.4	18.5223
99	12.526	9.6	18.9271
100	12.6474	9.8	19.3213
101	12.7689	10	19.7051
