# Supplementary material for: Approaching intrinsic dynamics of MXenes hybrid hydrogel for 3D printed multimodal intelligent devices with ultrahigh superelasticity and temperature sensitivity
Source: Nat Commun. 2022 Jun 14;13:3420. doi: 10.1038/s41467-022-31051-7 (PMC9197829; doi:10.1038/s41467-022-31051-7)
Supplement: Supplementary file 6 — Source Data [file 41467_2022_31051_MOESM6_ESM.zip › Supplementary information/Supplementary Fig. 12/1 wt%.xlsx]

## Sheet: Sheet1
Item	Smu1_Time(1)(1)	Smu1_V(1)(1)	Smu1_I(1)(1)
1	0	-10	-22.4445
2	0.121467	-9.8	-21.782
3	0.2429	-9.6	-21.204
4	0.364322	-9.4	-20.6551
5	0.485752	-9.2	-20.13
6	0.607191	-9	-19.6219
7	0.728615	-8.8	-19.1239
8	0.850028	-8.6	-18.6337
9	0.971458	-8.4	-18.1485
10	1.09286	-8.2	-17.6677
11	1.21427	-8	-17.191
12	1.33571	-7.8	-16.7173
13	1.45712	-7.6	-16.2462
14	1.57854	-7.4	-15.7788
15	1.69996	-7.2	-15.3142
16	1.82137	-7	-14.8523
17	1.9428	-6.8	-14.391
18	2.0642	-6.6	-13.9322
19	2.18564	-6.4	-13.4762
20	2.30707	-6.2	-13.021
21	2.42848	-6	-12.5682
22	2.54993	-5.8	-12.1166
23	2.67134	-5.6	-11.6659
24	2.79276	-5.4	-11.2155
25	2.91419	-5.2	-10.768
26	3.03561	-5	-10.3204
27	3.15702	-4.8	-9.87305
28	3.27844	-4.6	-9.4289
29	3.39985	-4.4	-8.9864
30	3.52129	-4.2	-8.54445
31	3.64272	-4	-8.104
32	3.76414	-3.8	-7.66505
33	3.88557	-3.6	-7.2283
34	4.00696	-3.4	-6.7937
35	4.12838	-3.2	-6.3612
36	4.2498	-3	-5.9305
37	4.47116	-2.8	-5.5005
38	4.5926	-2.6	-5.07265
39	4.71402	-2.4	-4.65835
40	4.83546	-2.2	-4.22825
41	4.95689	-2	-3.8017
42	5.07829	-1.8	-3.3782
43	5.19974	-1.6	-2.9558
44	5.32116	-1.4	-2.53555
45	5.44258	-1.2	-2.11605
46	5.56401	-1	-1.6993
47	5.68543	-0.8	-1.283
48	5.80686	-0.6	-0.86805
49	6.03225	-0.4	-0.477
50	6.16843	-0.2	-0.0618
51	6.30457	0	0.34895
52	6.63203	0.2	0.72415
53	6.75347	0.4	1.14365
54	6.87489	0.6	1.56
55	6.99629	0.8	1.97535
56	7.11773	1	2.38975
57	7.23915	1.2	2.80475
58	7.36058	1.4	3.22045
59	7.48201	1.6	3.63595
60	7.60342	1.8	4.0525
61	7.72482	2	4.46865
62	7.84625	2.2	4.8856
63	7.96768	2.4	5.2649
64	8.27612	2.6	5.6878
65	8.39756	2.8	6.10885
66	8.519	3	6.52825
67	8.64043	3.2	6.94755
68	8.76186	3.4	7.36615
69	8.88329	3.6	7.78345
70	9.00469	3.8	8.20115
71	9.12611	4	8.61835
72	9.24753	4.2	9.03505
73	9.36894	4.4	9.45225
74	9.49036	4.6	9.8679
75	9.6118	4.8	10.2845
76	9.73323	5	10.7011
77	9.85465	5.2	11.1164
78	9.97607	5.4	11.5326
79	10.0975	5.6	11.9488
80	10.2189	5.8	12.3649
81	10.3403	6	12.7812
82	10.4618	6.2	13.196
83	10.5832	6.4	13.6118
84	10.7046	6.6	14.0268
85	10.8261	6.8	14.4412
86	10.9475	7	14.8566
87	11.0689	7.2	15.2728
88	11.1904	7.4	15.6897
89	11.3118	7.6	16.1069
90	11.4332	7.8	16.5243
91	11.5546	8	16.9425
92	11.676	8.2	17.3614
93	11.7975	8.4	17.7801
94	11.9189	8.6	18.2007
95	12.0403	8.8	18.6208
96	12.1618	9	19.0431
97	12.2832	9.2	19.4666
98	12.4046	9.4	19.89
99	12.526	9.6	20.3154
100	12.6474	9.8	20.7419
101	12.7689	10	21.1678
