# Supplementary material for: Approaching intrinsic dynamics of MXenes hybrid hydrogel for 3D printed multimodal intelligent devices with ultrahigh superelasticity and temperature sensitivity
Source: Nat Commun. 2022 Jun 14;13:3420. doi: 10.1038/s41467-022-31051-7 (PMC9197829; doi:10.1038/s41467-022-31051-7)
Supplement: Supplementary file 6 — Source Data [file 41467_2022_31051_MOESM6_ESM.zip › Supplementary information/Supplementary Fig. 12/2 wt%.xlsx]

## Sheet: Sheet1
Item	Smu1_Time(1)(1)	Smu1_V(1)(1)	Smu1_I(1)(1)
1	0	-10	-25.2044
2	0.121467	-9.8	-24.3403
3	0.2429	-9.6	-23.6735
4	0.364322	-9.4	-23.0695
5	0.485752	-9.2	-22.4935
6	0.607191	-9	-21.9348
7	0.728615	-8.8	-21.3854
8	0.850028	-8.6	-20.8443
9	0.971458	-8.4	-20.3076
10	1.09286	-8.2	-19.7761
11	1.21427	-8	-19.2476
12	1.33571	-7.8	-18.723
13	1.45712	-7.6	-18.2
14	1.57854	-7.4	-17.6807
15	1.69996	-7.2	-17.1628
16	1.82137	-7	-16.6461
17	1.9428	-6.8	-16.1324
18	2.0642	-6.6	-15.6214
19	2.18564	-6.4	-15.112
20	2.30707	-6.2	-14.6038
21	2.42848	-6	-14.0985
22	2.54993	-5.8	-13.5943
23	2.67134	-5.6	-13.093
24	2.79276	-5.4	-12.5931
25	2.91419	-5.2	-12.0953
26	3.03561	-5	-11.5983
27	3.15702	-4.8	-11.1032
28	3.27844	-4.6	-10.6087
29	3.39985	-4.4	-10.1159
30	3.52129	-4.2	-9.62315
31	3.64272	-4	-9.1326
32	3.76414	-3.8	-8.6431
33	3.88557	-3.6	-8.1552
34	4.00696	-3.4	-7.66955
35	4.12838	-3.2	-7.18455
36	4.2498	-3	-6.7018
37	4.47116	-2.8	-6.21935
38	4.5926	-2.6	-5.74
39	4.71402	-2.4	-5.2615
40	4.83546	-2.2	-4.80395
41	4.95689	-2	-4.32
42	5.07829	-1.8	-3.84395
43	5.19974	-1.6	-3.3705
44	5.32116	-1.4	-2.90045
45	5.44258	-1.2	-2.4317
46	5.56401	-1	-1.9664
47	5.68543	-0.8	-1.5019
48	5.80686	-0.6	-1.0392
49	6.03225	-0.4	-0.57895
50	6.16843	-0.2	-0.1488
51	6.30457	0	0.31595
52	6.63203	0.2	0.73515
53	6.75347	0.4	1.2089
54	6.87489	0.6	1.6772
55	6.99629	0.8	2.1441
56	7.11773	1	2.6098
57	7.23915	1.2	3.07625
58	7.36058	1.4	3.543
59	7.48201	1.6	4.00925
60	7.60342	1.8	4.4767
61	7.72482	2	4.9437
62	7.84625	2.2	5.3654
63	7.96768	2.4	5.84415
64	8.27612	2.6	6.31605
65	8.39756	2.8	6.78725
66	8.519	3	7.25725
67	8.64043	3.2	7.72735
68	8.76186	3.4	8.19725
69	8.88329	3.6	8.666
70	9.00469	3.8	9.13545
71	9.12611	4	9.60455
72	9.24753	4.2	10.0724
73	9.36894	4.4	10.5402
74	9.49036	4.6	11.0071
75	9.6118	4.8	11.4756
76	9.73323	5	11.9434
77	9.85465	5.2	12.4098
78	9.97607	5.4	12.877
79	10.0975	5.6	13.3433
80	10.2189	5.8	13.8082
81	10.3403	6	14.2725
82	10.4618	6.2	14.7337
83	10.5832	6.4	15.1958
84	10.7046	6.6	15.6567
85	10.8261	6.8	16.1168
86	10.9475	7	16.5772
87	11.0689	7.2	17.0374
88	11.1904	7.4	17.4977
89	11.3118	7.6	17.96
90	11.4332	7.8	18.4223
91	11.5546	8	18.8847
92	11.676	8.2	19.3487
93	11.7975	8.4	19.8141
94	11.9189	8.6	20.2816
95	12.0403	8.8	20.751
96	12.1618	9	21.2221
97	12.2832	9.2	21.6954
98	12.4046	9.4	22.1679
99	12.526	9.6	22.642
100	12.6474	9.8	23.1171
101	12.7689	10	23.5918
