# Supplementary material for: Approaching intrinsic dynamics of MXenes hybrid hydrogel for 3D printed multimodal intelligent devices with ultrahigh superelasticity and temperature sensitivity
Source: Nat Commun. 2022 Jun 14;13:3420. doi: 10.1038/s41467-022-31051-7 (PMC9197829; doi:10.1038/s41467-022-31051-7)
Supplement: Supplementary file 6 — Source Data [file 41467_2022_31051_MOESM6_ESM.zip › Supplementary information/Supplementary Fig. 13/0 wt%.xlsx]

## Sheet: Sheet1
Item	Smu1_Time(1)(1)	Smu1_R(1)(1)
1	0	708554
2	0.120328	715122
3	0.240625	716206
4	0.360925	717305
5	0.481217	718403
6	0.601518	719487
7	0.72183	720578
8	0.842137	721676
9	0.962431	722761
10	1.08273	723859
11	1.20303	724957
12	1.32335	726041
13	1.44365	727139
14	1.56396	728231
15	1.68428	729315
16	1.80457	730413
17	1.92487	731511
18	2.04517	732595
19	2.16546	733694
20	2.28576	734792
21	2.40607	735876
22	2.52637	736967
23	2.64668	738065
24	2.76698	739164
25	2.8873	740248
26	3.0076	741346
27	3.1279	742444
28	3.24821	743528
29	3.36851	744619
30	3.4888	745718
31	3.60911	746802
32	3.72942	747900
33	3.84972	748998
34	3.97003	750082
35	4.09033	751181
36	4.21069	752272
37	4.331	753356
38	4.4513	754454
39	4.5716	755552
40	4.69189	756636
41	4.81218	757735
42	4.93249	758833
43	5.05279	759917
44	5.17308	761008
45	5.2934	762107
46	5.41369	763191
47	5.534	764289
48	5.65431	765387
49	5.7746	766471
50	5.89492	767569
51	6.01521	768661
52	6.13549	769759
53	6.2558	770843
54	6.3761	771941
55	6.49642	773040
56	6.61672	774124
57	6.737	775222
58	6.85732	776313
59	6.97761	777397
60	7.0979	778495
61	7.2182	779594
62	7.33849	780678
63	7.45881	781776
64	7.5791	782874
65	7.69941	783958
66	7.81972	785050
67	7.94001	786148
68	8.0603	787232
69	8.18061	788330
70	8.30091	789428
71	8.42121	790512
72	8.54152	791611
73	8.66182	792702
74	8.78214	793786
75	8.90244	794884
76	9.02273	795982
77	9.14304	797067
78	9.26335	798165
79	9.38365	799263
80	9.50395	800354
81	9.62425	801438
82	9.74454	802537
83	9.86485	803635
84	9.98515	804719
85	10.1055	805817
86	10.2258	806915
87	10.346	808000
88	10.4664	809091
89	10.5867	810189
90	10.707	811273
91	10.8273	812371
92	10.9476	813470
93	11.0679	814554
94	11.1881	815652
95	11.3085	816743
96	11.4288	817827
97	11.5491	818925
98	11.6694	820024
99	11.7897	821108
100	11.91	822206
101	12.0303	823304
102	12.1506	824388
103	12.2709	825480
104	12.3912	826578
105	12.5115	827662
106	12.6318	828760
107	12.7521	829858
108	12.8724	830943
109	12.9927	832041
110	13.113	833132
111	13.2332	834230
112	13.3535	835314
113	13.4738	836413
114	13.5941	837511
115	13.7144	838595
116	13.8347	839693
117	13.955	840784
118	14.0753	841868
119	14.1956	842967
120	14.3159	844065
121	14.4362	845149
122	14.5565	846247
123	14.6768	847346
124	14.7971	848430
125	14.9174	849521
126	15.0377	850619
127	15.158	851703
128	15.2783	852801
129	15.3986	853900
130	15.5189	854984
131	15.6392	856082
132	15.7595	857173
133	15.8798	858257
134	16.0001	859356
135	16.1204	860454
136	16.2407	861538
137	16.361	862636
138	16.4813	863734
139	16.6016	864826
140	16.7219	865910
141	16.8422	867008
142	16.9625	868106
143	17.0829	869190
144	17.2031	870289
145	17.3235	871387
146	17.4438	872471
147	17.5641	873562
148	17.6844	874660
149	17.8046	875744
150	17.9249	876843
151	18.0452	877941
152	18.1655	879025
153	18.2858	880123
154	18.4062	881214
155	18.5265	882299
156	18.6468	883397
157	18.7671	884495
158	18.8874	885579
159	19.0077	886677
160	19.128	887776
161	19.2483	888860
162	19.3686	889951
163	19.4889	891049
164	19.6092	892133
165	19.7295	893232
166	19.8498	894330
167	19.9701	895428
168	20.0904	896512
169	20.2107	897603
170	20.331	898702
171	20.4512	899786
172	20.5716	900884
173	20.6919	901982
174	20.8122	903066
175	20.9325	904165
176	21.0528	905256
177	21.1731	906340
178	21.2934	907438
179	21.4137	908536
180	21.534	909620
181	21.6543	910719
182	21.7746	911817
183	21.8949	912901
184	22.0152	913992
185	22.1355	915090
186	22.2558	916175
187	22.3761	917273
188	22.4964	918371
189	22.6167	919455
190	22.737	920553
191	22.8573	921645
192	22.9776	922729
193	23.0979	923827
194	23.2182	924925
195	23.3385	926023
196	23.4588	927108
197	23.5791	928206
198	23.6994	929297
199	23.8197	930381
200	23.94	931479
201	24.0603	932578
202	24.1806	933662
203	24.3009	934760
204	24.4212	935858
205	24.5415	936942
206	24.6618	938033
207	24.7821	939132
208	24.9024	940216
209	25.0227	941314
210	25.143	942412
211	25.2633	943496
212	25.3836	944595
213	25.5039	945686
214	25.6242	946770
215	25.7445	947868
216	25.8648	948966
217	25.9851	950050
218	26.1054	951149
219	26.2257	952247
220	26.346	953331
221	26.4663	954422
222	26.5866	955521
223	26.7069	956619
224	26.8272	957703
225	26.9475	958801
226	27.0678	959899
227	27.1881	960983
228	27.3084	962075
229	27.4287	963173
230	27.549	964257
231	27.6693	965355
232	27.7896	966454
233	27.9099	967538
234	28.0302	968636
235	28.1505	969727
236	28.2707	970811
237	28.391	971909
238	28.5113	973008
239	28.6316	974092
240	28.752	975190
241	28.8723	976288
242	28.9926	977372
243	29.1129	978464
244	29.2332	979562
245	29.3535	980646
246	29.4738	981744
247	29.5941	982842
248	29.7144	983926
249	29.8347	985025
250	29.955	986116
251	30.0753	987214
252	30.1956	988298
253	30.3159	989396
254	30.4362	990495
255	30.5565	991579
256	30.6768	992677
257	30.7971	993768
258	30.9174	994852
259	31.0377	995951
260	31.158	997049
261	31.2783	998133
262	31.3986	999231
263	31.5189	1.00033e+06
264	31.6392	1.00141e+06
265	31.7595	1.0025e+06
266	31.8798	1.0036e+06
267	32.0001	1.00469e+06
268	32.1204	1.00579e+06
269	32.2407	1.00688e+06
270	32.361	1.00797e+06
271	32.4813	1.00907e+06
272	32.6016	1.01016e+06
273	32.7219	1.01124e+06
274	32.8422	1.01234e+06
275	32.9625	1.01344e+06
276	33.0828	1.01452e+06
277	33.2031	1.01562e+06
278	33.3234	1.01672e+06
279	33.4437	1.01781e+06
280	33.564	1.01889e+06
281	33.6843	1.01999e+06
282	33.8046	1.02109e+06
283	33.9249	1.02217e+06
284	34.0452	1.02327e+06
285	34.1655	1.02437e+06
286	34.2858	1.02545e+06
287	34.4061	1.02655e+06
288	34.5264	1.02764e+06
289	34.6467	1.02873e+06
290	34.767	1.02983e+06
291	34.8873	1.03092e+06
292	35.0076	1.03201e+06
293	35.1279	1.03311e+06
294	35.2482	1.0342e+06
295	35.3685	1.03528e+06
296	35.4888	1.03638e+06
297	35.6091	1.03748e+06
298	35.7294	1.03856e+06
299	35.8497	1.03966e+06
300	35.97	1.04076e+06
301	36.0903	1.04184e+06
302	36.2106	1.04293e+06
303	36.3309	1.04403e+06
304	36.4512	1.04512e+06
305	36.5715	1.04622e+06
306	36.6918	1.04731e+06
307	36.8121	1.0484e+06
308	36.9324	1.0495e+06
309	37.0527	1.05059e+06
310	37.173	1.05169e+06
311	37.2933	1.05277e+06
312	37.4137	1.05387e+06
313	37.534	1.05497e+06
314	37.6543	1.05605e+06
315	37.7746	1.05715e+06
316	37.8949	1.05824e+06
317	38.0152	1.05932e+06
318	38.1354	1.06042e+06
319	38.2558	1.06152e+06
320	38.3761	1.0626e+06
321	38.4963	1.0637e+06
322	38.6166	1.0648e+06
323	38.737	1.06588e+06
324	38.8572	1.06698e+06
325	38.9775	1.06807e+06
326	39.0978	1.06916e+06
327	39.2181	1.07026e+06
328	39.3384	1.07135e+06
329	39.4587	1.07244e+06
330	39.579	1.07354e+06
331	39.6993	1.07463e+06
332	39.8196	1.07571e+06
333	39.9399	1.07681e+06
334	40.0602	1.07791e+06
335	40.1805	1.07899e+06
336	40.3008	1.08009e+06
337	40.4212	1.08119e+06
338	40.5414	1.08228e+06
339	40.6618	1.08336e+06
340	40.7821	1.08446e+06
341	40.9024	1.08556e+06
342	41.0227	1.08665e+06
343	41.143	1.08774e+06
344	41.2633	1.08884e+06
345	41.3836	1.08993e+06
346	41.5038	1.09102e+06
347	41.6242	1.09212e+06
348	41.7445	1.0932e+06
349	41.8648	1.0943e+06
350	41.9851	1.0954e+06
351	42.1054	1.09648e+06
352	42.2257	1.09758e+06
353	42.346	1.09867e+06
354	42.4663	1.09975e+06
355	42.5866	1.10085e+06
356	42.7069	1.10195e+06
357	42.8272	1.10303e+06
358	42.9475	1.10413e+06
359	43.0678	1.10523e+06
360	43.1881	1.10631e+06
361	43.3084	1.10741e+06
362	43.4287	1.1085e+06
363	43.549	1.10959e+06
364	43.6693	1.11069e+06
365	43.7896	1.11179e+06
366	43.9099	1.11288e+06
367	44.0302	1.11397e+06
368	44.1505	1.11506e+06
369	44.2708	1.11616e+06
370	44.3911	1.11724e+06
371	44.5114	1.11834e+06
372	44.6317	1.11944e+06
373	44.752	1.12052e+06
374	44.8723	1.12162e+06
375	44.9926	1.12271e+06
376	45.1129	1.1238e+06
377	45.2332	1.12489e+06
378	45.3535	1.12599e+06
379	45.4738	1.12708e+06
380	45.5941	1.12817e+06
381	45.7144	1.12927e+06
382	45.8347	1.13036e+06
383	45.955	1.13145e+06
384	46.0753	1.13255e+06
385	46.1956	1.13363e+06
386	46.3159	1.13473e+06
387	46.4362	1.13583e+06
388	46.5565	1.13691e+06
389	46.6768	1.13801e+06
390	46.7971	1.1391e+06
391	46.9174	1.14018e+06
392	47.0377	1.14128e+06
393	47.158	1.14238e+06
394	47.2783	1.14348e+06
395	47.3986	1.14456e+06
396	47.5189	1.14566e+06
397	47.6392	1.14675e+06
398	47.7595	1.14784e+06
399	47.8798	1.14893e+06
400	48.0001	1.15003e+06
401	48.1204	1.15112e+06
402	48.2407	1.15222e+06
403	48.361	1.15331e+06
404	48.4813	1.1544e+06
405	48.6016	1.15549e+06
406	48.7219	1.15659e+06
407	48.8422	1.15767e+06
408	48.9625	1.15877e+06
409	49.0828	1.15987e+06
410	49.2031	1.16095e+06
411	49.3234	1.16205e+06
412	49.4437	1.16314e+06
413	49.564	1.16423e+06
414	49.6843	1.16532e+06
415	49.8046	1.16642e+06
416	49.9249	1.16751e+06
417	50.0452	1.1686e+06
418	50.1655	1.1697e+06
419	50.2858	1.17079e+06
420	50.4061	1.17188e+06
421	50.5265	1.17298e+06
422	50.6468	1.17407e+06
423	50.7671	1.17516e+06
424	50.8874	1.17626e+06
425	51.0077	1.17735e+06
426	51.128	1.17844e+06
427	51.2483	1.17953e+06
428	51.3686	1.18063e+06
429	51.4889	1.18171e+06
430	51.6092	1.18281e+06
431	51.7295	1.18391e+06
432	51.8498	1.18499e+06
433	51.9701	1.18609e+06
434	52.0904	1.18718e+06
435	52.2107	1.18827e+06
436	52.3309	1.18936e+06
437	52.4513	1.19046e+06
438	52.5716	1.19155e+06
439	52.6919	1.19265e+06
440	52.8122	1.19374e+06
441	52.9325	1.19483e+06
442	53.0528	1.19592e+06
443	53.173	1.19702e+06
444	53.2933	1.1981e+06
445	53.4136	1.1992e+06
446	53.5339	1.2003e+06
447	53.6543	1.20138e+06
448	53.7746	1.20248e+06
449	53.8948	1.20357e+06
450	54.0152	1.20467e+06
451	54.1355	1.20575e+06
452	54.2558	1.20685e+06
453	54.3761	1.20795e+06
454	54.4964	1.20903e+06
455	54.6167	1.21013e+06
456	54.7369	1.21122e+06
457	54.8572	1.21231e+06
458	54.9775	1.21341e+06
459	55.0978	1.2145e+06
460	55.2181	1.21559e+06
461	55.3384	1.21669e+06
462	55.4587	1.21778e+06
463	55.579	1.21887e+06
464	55.6993	1.21996e+06
465	55.8196	1.22106e+06
466	55.9399	1.22214e+06
467	56.0602	1.22324e+06
468	56.1805	1.22434e+06
469	56.3008	1.22542e+06
470	56.4211	1.22652e+06
471	56.5414	1.22761e+06
472	56.6617	1.2287e+06
473	56.782	1.22979e+06
474	56.9023	1.23089e+06
475	57.0226	1.23198e+06
476	57.1429	1.23308e+06
477	57.2632	1.23417e+06
478	57.3835	1.23526e+06
479	57.5038	1.23635e+06
480	57.6241	1.23745e+06
481	57.7444	1.23855e+06
482	57.8647	1.23963e+06
483	57.985	1.24073e+06
484	58.1053	1.24183e+06
485	58.2256	1.24291e+06
486	58.3459	1.244e+06
487	58.4662	1.2451e+06
488	58.5865	1.24618e+06
489	58.7068	1.24728e+06
490	58.8271	1.24838e+06
491	58.9475	1.24946e+06
492	59.0677	1.25056e+06
493	59.188	1.25165e+06
494	59.3083	1.25274e+06
495	59.4286	1.25384e+06
496	59.549	1.25493e+06
497	59.6693	1.25602e+06
498	59.7896	1.25712e+06
499	59.9099	1.25821e+06
500	60.0302	1.2593e+06
501	60.1504	1.26039e+06
502	60.2708	1.26149e+06
503	60.391	1.26257e+06
504	60.5113	1.26367e+06
505	60.6316	1.26477e+06
506	60.7519	1.26587e+06
507	60.8722	1.26695e+06
508	60.9925	1.26804e+06
509	61.1128	1.26914e+06
510	61.2331	1.27022e+06
511	61.3534	1.27132e+06
512	61.4737	1.27242e+06
513	61.594	1.27351e+06
514	61.7143	1.2746e+06
515	61.8346	1.27569e+06
516	61.9549	1.27678e+06
517	62.0752	1.27788e+06
518	62.1956	1.27898e+06
519	62.3159	1.28006e+06
520	62.4362	1.28116e+06
521	62.5565	1.28226e+06
522	62.6768	1.28334e+06
523	62.7971	1.28443e+06
524	62.9174	1.28553e+06
525	63.0377	1.28661e+06
526	63.158	1.28771e+06
527	63.2783	1.28881e+06
528	63.3986	1.28989e+06
529	63.5189	1.29099e+06
530	63.6392	1.29208e+06
531	63.7595	1.29317e+06
532	63.8798	1.29427e+06
533	64.0001	1.29536e+06
534	64.1204	1.29645e+06
535	64.2407	1.29755e+06
536	64.361	1.29864e+06
537	64.4813	1.29974e+06
538	64.6016	1.30082e+06
539	64.7219	1.30192e+06
540	64.8422	1.30302e+06
541	64.9625	1.3041e+06
542	65.0828	1.3052e+06
543	65.2031	1.3063e+06
544	65.3234	1.30738e+06
545	65.4437	1.30847e+06
546	65.564	1.30957e+06
547	65.6843	1.31065e+06
548	65.8046	1.31175e+06
549	65.9249	1.31285e+06
550	66.0452	1.31394e+06
551	66.1655	1.31503e+06
552	66.2858	1.31612e+06
553	66.4061	1.31721e+06
554	66.5264	1.31831e+06
555	66.6467	1.31941e+06
556	66.767	1.32049e+06
557	66.8873	1.32159e+06
558	67.0076	1.32269e+06
559	67.1279	1.32377e+06
560	67.2482	1.32486e+06
561	67.3685	1.32596e+06
562	67.4888	1.32704e+06
563	67.6091	1.32814e+06
564	67.7294	1.32924e+06
565	67.8497	1.33034e+06
566	67.97	1.33142e+06
567	68.0903	1.33251e+06
568	68.2106	1.33361e+06
569	68.3309	1.3347e+06
570	68.4512	1.33579e+06
571	68.5715	1.33689e+06
572	68.6918	1.33798e+06
573	68.8121	1.33907e+06
574	68.9324	1.34017e+06
575	69.0527	1.34125e+06
576	69.173	1.34235e+06
577	69.2933	1.34345e+06
578	69.4136	1.34453e+06
579	69.534	1.34563e+06
580	69.6542	1.34673e+06
581	69.7746	1.34781e+06
582	69.8949	1.3489e+06
583	70.0151	1.35e+06
584	70.1355	1.35108e+06
585	70.2557	1.35218e+06
586	70.3761	1.35328e+06
587	70.4964	1.35437e+06
588	70.6166	1.35546e+06
589	70.737	1.35656e+06
590	70.8572	1.35764e+06
591	70.9775	1.35874e+06
592	71.0978	1.35984e+06
593	71.2181	1.36093e+06
594	71.3384	1.36202e+06
595	71.4587	1.36312e+06
596	71.579	1.36421e+06
597	71.6993	1.36529e+06
598	71.8196	1.36639e+06
599	71.94	1.36749e+06
600	72.0603	1.36857e+06
601	72.1806	1.36967e+06
602	72.3009	1.37077e+06
603	72.4212	1.37185e+06
604	72.5414	1.37294e+06
605	72.6618	1.37404e+06
606	72.7821	1.37513e+06
607	72.9023	1.37622e+06
608	73.0227	1.37732e+06
609	73.143	1.37841e+06
610	73.2633	1.37951e+06
611	73.3836	1.3806e+06
612	73.5039	1.38168e+06
613	73.6241	1.38278e+06
614	73.7444	1.38388e+06
615	73.8647	1.38496e+06
616	73.985	1.38606e+06
617	74.1053	1.38716e+06
618	74.2256	1.38824e+06
619	74.3459	1.38933e+06
620	74.4662	1.39043e+06
621	74.5865	1.39153e+06
622	74.7068	1.39284e+06
623	74.8271	1.39399e+06
624	74.9474	1.39513e+06
625	75.0677	1.39626e+06
626	75.188	1.39741e+06
627	75.3083	1.39854e+06
628	75.4286	1.39969e+06
629	75.5489	1.40083e+06
630	75.6692	1.40197e+06
631	75.7895	1.40312e+06
632	75.9098	1.40427e+06
633	76.0301	1.40542e+06
634	76.1504	1.40656e+06
635	76.2707	1.40771e+06
636	76.3911	1.40886e+06
637	76.5113	1.41001e+06
638	76.6317	1.41117e+06
639	76.752	1.41232e+06
640	76.8723	1.41347e+06
641	76.9926	1.41463e+06
642	77.1129	1.41579e+06
643	77.2332	1.41695e+06
644	77.3535	1.41811e+06
645	77.4738	1.41928e+06
646	77.5941	1.42045e+06
647	77.7144	1.42161e+06
648	77.8347	1.42278e+06
649	77.955	1.42395e+06
650	78.0753	1.42512e+06
651	78.1956	1.4263e+06
652	78.3159	1.42747e+06
653	78.4362	1.42864e+06
654	78.5565	1.42982e+06
655	78.6768	1.431e+06
656	78.7971	1.43218e+06
657	78.9174	1.43336e+06
658	79.0377	1.43455e+06
659	79.158	1.43572e+06
660	79.2783	1.43692e+06
661	79.3986	1.43811e+06
662	79.5189	1.43929e+06
663	79.6392	1.44049e+06
664	79.7595	1.44168e+06
665	79.8798	1.44288e+06
666	80.0001	1.44408e+06
667	80.1204	1.44529e+06
668	80.2407	1.44648e+06
669	80.361	1.4477e+06
670	80.4813	1.44891e+06
671	80.6016	1.45012e+06
672	80.7219	1.45132e+06
673	80.8422	1.45253e+06
674	80.9625	1.45374e+06
675	81.0828	1.45495e+06
676	81.2031	1.45616e+06
677	81.3234	1.45739e+06
678	81.4437	1.4586e+06
679	81.564	1.45981e+06
680	81.6843	1.46104e+06
681	81.8045	1.46225e+06
682	81.9249	1.46348e+06
683	82.0451	1.4647e+06
684	82.1655	1.46591e+06
685	82.2857	1.46713e+06
686	82.406	1.46836e+06
687	82.5263	1.46958e+06
688	82.6466	1.47082e+06
689	82.7669	1.47204e+06
690	82.8873	1.47327e+06
691	83.0075	1.47451e+06
692	83.1278	1.47573e+06
693	83.2482	1.47697e+06
694	83.3685	1.47821e+06
695	83.4888	1.47943e+06
696	83.6091	1.48067e+06
697	83.7294	1.48191e+06
698	83.8497	1.48313e+06
699	83.97	1.48436e+06
700	84.0903	1.4856e+06
701	84.2106	1.48684e+06
702	84.3309	1.48808e+06
703	84.4512	1.48932e+06
704	84.5715	1.49055e+06
705	84.6918	1.4918e+06
706	84.8121	1.49304e+06
707	84.9324	1.49428e+06
708	85.0527	1.49552e+06
709	85.173	1.49676e+06
710	85.2933	1.49801e+06
711	85.4136	1.49926e+06
712	85.5339	1.5005e+06
713	85.6542	1.50175e+06
714	85.7745	1.503e+06
715	85.8948	1.50425e+06
716	86.0151	1.5055e+06
717	86.1354	1.50675e+06
718	86.2557	1.50801e+06
719	86.376	1.50926e+06
720	86.4963	1.51052e+06
721	86.6166	1.51177e+06
722	86.7369	1.51304e+06
723	86.8572	1.5143e+06
724	86.9775	1.51556e+06
725	87.0978	1.51684e+06
726	87.2181	1.5181e+06
727	87.3384	1.51936e+06
728	87.4587	1.52063e+06
729	87.579	1.52191e+06
730	87.6993	1.52318e+06
731	87.8196	1.52445e+06
732	87.9399	1.52573e+06
733	88.0602	1.527e+06
734	88.1805	1.52827e+06
735	88.3008	1.52954e+06
736	88.4211	1.53082e+06
737	88.5414	1.53209e+06
738	88.6617	1.53337e+06
739	88.782	1.53464e+06
740	88.9023	1.53593e+06
741	89.0226	1.53721e+06
742	89.1429	1.53849e+06
743	89.2632	1.53978e+06
744	89.3835	1.54107e+06
745	89.5038	1.54236e+06
746	89.6241	1.54365e+06
747	89.7444	1.54493e+06
748	89.8647	1.54622e+06
749	89.985	1.54752e+06
750	90.1053	1.54881e+06
751	90.2256	1.55011e+06
752	90.3459	1.55141e+06
753	90.4662	1.5527e+06
754	90.5865	1.554e+06
755	90.7068	1.5553e+06
756	90.8271	1.5566e+06
757	90.9474	1.5579e+06
758	91.0677	1.55921e+06
759	91.188	1.56051e+06
760	91.3083	1.56181e+06
761	91.4286	1.56311e+06
762	91.5489	1.56442e+06
763	91.6692	1.56572e+06
764	91.7895	1.56702e+06
765	91.9098	1.56833e+06
766	92.0301	1.56964e+06
767	92.1504	1.57095e+06
768	92.2707	1.57227e+06
769	92.391	1.57358e+06
770	92.5113	1.5749e+06
771	92.6316	1.57621e+06
772	92.7519	1.57752e+06
773	92.8722	1.57885e+06
774	92.9925	1.58016e+06
775	93.1128	1.58149e+06
776	93.2331	1.58281e+06
777	93.3534	1.58414e+06
778	93.4737	1.58545e+06
779	93.594	1.58678e+06
780	93.7143	1.58812e+06
781	93.8346	1.58944e+06
782	93.9549	1.59077e+06
783	94.0752	1.59211e+06
784	94.1955	1.59345e+06
785	94.3158	1.59478e+06
786	94.4361	1.59612e+06
787	94.5564	1.59747e+06
788	94.6767	1.59881e+06
789	94.797	1.60015e+06
790	94.9173	1.6015e+06
791	95.0376	1.60285e+06
792	95.1579	1.6042e+06
793	95.2782	1.60557e+06
794	95.3985	1.60692e+06
795	95.5188	1.60828e+06
796	95.6391	1.60966e+06
797	95.7594	1.61103e+06
798	95.8797	1.6124e+06
799	96	1.61378e+06
800	96.1203	1.61517e+06
801	96.2406	1.61654e+06
802	96.3609	1.61794e+06
803	96.4812	1.61934e+06
804	96.6015	1.62073e+06
805	96.7218	1.62214e+06
806	96.8421	1.62355e+06
807	96.9624	1.62496e+06
808	97.0827	1.62638e+06
809	97.203	1.6278e+06
810	97.3233	1.62921e+06
811	97.4436	1.63064e+06
812	97.5639	1.63207e+06
813	97.6842	1.6335e+06
814	97.8045	1.63492e+06
815	97.9248	1.63636e+06
816	98.0452	1.63779e+06
817	98.1654	1.63923e+06
818	98.2857	1.64066e+06
819	98.406	1.64211e+06
820	98.5263	1.64355e+06
821	98.6467	1.64499e+06
822	98.767	1.64643e+06
823	98.8873	1.64787e+06
824	99.0076	1.64932e+06
825	99.1279	1.65075e+06
826	99.2482	1.65219e+06
827	99.3684	1.65364e+06
828	99.4887	1.65508e+06
829	99.609	1.65653e+06
830	99.7293	1.65797e+06
831	99.8496	1.65941e+06
832	99.9699	1.66086e+06
833	100.09	1.66231e+06
834	100.211	1.66376e+06
835	100.331	1.6652e+06
836	100.451	1.66666e+06
837	100.571	1.66811e+06
838	100.692	1.66957e+06
839	100.812	1.67102e+06
840	100.932	1.67247e+06
841	101.053	1.67394e+06
842	101.173	1.6754e+06
843	101.293	1.67687e+06
844	101.414	1.67834e+06
845	101.534	1.6798e+06
846	101.654	1.68127e+06
847	101.774	1.68274e+06
848	101.895	1.6842e+06
849	102.015	1.68567e+06
850	102.135	1.68714e+06
851	102.256	1.68862e+06
852	102.376	1.69009e+06
853	102.496	1.69157e+06
854	102.617	1.69305e+06
855	102.737	1.69454e+06
856	102.857	1.69603e+06
857	102.977	1.69753e+06
858	103.098	1.699e+06
859	103.218	1.70051e+06
860	103.338	1.702e+06
861	103.459	1.70351e+06
862	103.579	1.70499e+06
863	103.699	1.7065e+06
864	103.82	1.70802e+06
865	103.94	1.70952e+06
866	104.06	1.71104e+06
867	104.18	1.71256e+06
868	104.301	1.71406e+06
869	104.421	1.71558e+06
870	104.541	1.7171e+06
871	104.662	1.71862e+06
872	104.782	1.72015e+06
873	104.902	1.72167e+06
874	105.023	1.72316e+06
875	105.143	1.72463e+06
876	105.263	1.72612e+06
877	105.383	1.7276e+06
878	105.504	1.72908e+06
879	105.624	1.73057e+06
880	105.744	1.73206e+06
881	105.865	1.73356e+06
882	105.985	1.73504e+06
883	106.105	1.73654e+06
884	106.226	1.73804e+06
885	106.346	1.73954e+06
886	106.466	1.74102e+06
887	106.586	1.74253e+06
888	106.707	1.74403e+06
889	106.827	1.74553e+06
890	106.947	1.74703e+06
891	107.068	1.74854e+06
892	107.188	1.75006e+06
893	107.308	1.75157e+06
894	107.429	1.75309e+06
895	107.549	1.75461e+06
896	107.669	1.75614e+06
897	107.789	1.75766e+06
898	107.91	1.75919e+06
899	108.03	1.76072e+06
900	108.15	1.76226e+06
901	108.271	1.76379e+06
902	108.391	1.76533e+06
903	108.511	1.76688e+06
904	108.632	1.76844e+06
905	108.752	1.76998e+06
906	108.872	1.77155e+06
907	108.992	1.7731e+06
908	109.113	1.77467e+06
909	109.233	1.77624e+06
910	109.353	1.77781e+06
911	109.474	1.77939e+06
912	109.594	1.78097e+06
913	109.714	1.78254e+06
914	109.835	1.78412e+06
915	109.955	1.7857e+06
916	110.075	1.78728e+06
917	110.195	1.78885e+06
918	110.316	1.79044e+06
919	110.436	1.79202e+06
920	110.556	1.7936e+06
921	110.677	1.79518e+06
922	110.797	1.79676e+06
923	110.917	1.79835e+06
924	111.038	1.79993e+06
925	111.158	1.80151e+06
926	111.278	1.8031e+06
927	111.398	1.80468e+06
928	111.519	1.80626e+06
929	111.639	1.80785e+06
930	111.759	1.80945e+06
931	111.88	1.81104e+06
932	112	1.81263e+06
933	112.12	1.81422e+06
934	112.24	1.81582e+06
935	112.361	1.81741e+06
936	112.481	1.81901e+06
937	112.601	1.8206e+06
938	112.722	1.8222e+06
939	112.842	1.82379e+06
940	112.962	1.82539e+06
941	113.083	1.827e+06
942	113.203	1.82861e+06
943	113.323	1.83023e+06
944	113.443	1.83183e+06
945	113.564	1.83345e+06
946	113.684	1.83508e+06
947	113.804	1.83669e+06
948	113.925	1.83833e+06
949	114.045	1.83994e+06
950	114.165	1.84158e+06
951	114.286	1.8432e+06
952	114.406	1.84483e+06
953	114.526	1.84646e+06
954	114.647	1.84809e+06
955	114.767	1.84973e+06
956	114.887	1.85136e+06
957	115.007	1.853e+06
958	115.128	1.85464e+06
959	115.248	1.85628e+06
960	115.368	1.85791e+06
961	115.489	1.85956e+06
962	115.609	1.86121e+06
963	115.729	1.86287e+06
964	115.85	1.86451e+06
965	115.97	1.86617e+06
966	116.09	1.86783e+06
967	116.21	1.86947e+06
968	116.331	1.87113e+06
969	116.451	1.87279e+06
970	116.571	1.87444e+06
971	116.692	1.8761e+06
972	116.812	1.87776e+06
973	116.932	1.87942e+06
974	117.053	1.88109e+06
975	117.173	1.88275e+06
976	117.293	1.88441e+06
977	117.413	1.88608e+06
978	117.534	1.88774e+06
979	117.654	1.88941e+06
980	117.774	1.89107e+06
981	117.895	1.89273e+06
982	118.015	1.8944e+06
983	118.135	1.89608e+06
984	118.256	1.89775e+06
985	118.376	1.89943e+06
986	118.496	1.9011e+06
987	118.616	1.90279e+06
988	118.737	1.90447e+06
989	118.857	1.90615e+06
990	118.977	1.90784e+06
991	119.098	1.90952e+06
992	119.218	1.91122e+06
993	119.338	1.9129e+06
994	119.459	1.91458e+06
995	119.579	1.91628e+06
996	119.699	1.91798e+06
997	119.819	1.91967e+06
998	119.94	1.92136e+06
999	120.06	1.92307e+06
1000	120.18	1.92476e+06
1001	120.301	1.92647e+06
1002	120.421	1.92817e+06
1003	120.541	1.92987e+06
1004	120.662	1.9316e+06
1005	120.782	1.93332e+06
1006	120.902	1.93504e+06
1007	121.022	1.93676e+06
1008	121.143	1.93848e+06
1009	121.263	1.94022e+06
1010	121.383	1.94196e+06
1011	121.504	1.9437e+06
1012	121.624	1.94545e+06
1013	121.744	1.94719e+06
1014	121.865	1.94894e+06
1015	121.985	1.9507e+06
1016	122.105	1.95245e+06
1017	122.225	1.95422e+06
1018	122.346	1.95598e+06
1019	122.466	1.95774e+06
1020	122.586	1.95951e+06
1021	122.707	1.96128e+06
1022	122.827	1.96305e+06
1023	122.947	1.96482e+06
1024	123.068	1.96659e+06
1025	123.188	1.96836e+06
1026	123.308	1.97013e+06
1027	123.428	1.97191e+06
1028	123.549	1.97368e+06
1029	123.669	1.97547e+06
1030	123.789	1.97724e+06
1031	123.91	1.97903e+06
1032	124.03	1.9808e+06
1033	124.15	1.98258e+06
1034	124.271	1.98436e+06
1035	124.391	1.98613e+06
1036	124.511	1.98792e+06
1037	124.631	1.9897e+06
1038	124.752	1.99148e+06
1039	124.872	1.99326e+06
1040	124.992	1.99505e+06
1041	125.113	1.99682e+06
1042	125.233	1.9986e+06
1043	125.353	2.00039e+06
1044	125.474	2.00218e+06
1045	125.594	2.00396e+06
1046	125.714	2.00575e+06
1047	125.834	2.00753e+06
1048	125.955	2.00933e+06
1049	126.075	2.01112e+06
1050	126.195	2.0129e+06
1051	126.316	2.01469e+06
1052	126.436	2.01647e+06
1053	126.556	2.01826e+06
1054	126.677	2.02006e+06
1055	126.797	2.02184e+06
1056	126.917	2.02363e+06
1057	127.038	2.02542e+06
1058	127.158	2.0272e+06
1059	127.278	2.02899e+06
1060	127.398	2.03079e+06
1061	127.519	2.03257e+06
1062	127.639	2.03436e+06
1063	127.759	2.03614e+06
1064	127.88	2.03794e+06
1065	128	2.03972e+06
1066	128.12	2.04152e+06
1067	128.241	2.04332e+06
1068	128.361	2.04511e+06
1069	128.481	2.04691e+06
1070	128.601	2.04871e+06
1071	128.722	2.0505e+06
1072	128.842	2.0523e+06
1073	128.962	2.05411e+06
1074	129.083	2.05591e+06
1075	129.203	2.0577e+06
1076	129.323	2.0595e+06
1077	129.444	2.0613e+06
1078	129.564	2.06312e+06
1079	129.684	2.06491e+06
1080	129.804	2.06672e+06
1081	129.925	2.06852e+06
1082	130.045	2.07033e+06
1083	130.165	2.07214e+06
1084	130.286	2.07396e+06
1085	130.406	2.07577e+06
1086	130.526	2.07758e+06
1087	130.647	2.0794e+06
1088	130.767	2.08121e+06
1089	130.887	2.08304e+06
1090	131.008	2.08485e+06
1091	131.128	2.08667e+06
1092	131.248	2.0885e+06
1093	131.368	2.09032e+06
1094	131.489	2.09214e+06
1095	131.609	2.09398e+06
1096	131.729	2.09582e+06
1097	131.85	2.09764e+06
1098	131.97	2.09949e+06
1099	132.09	2.10132e+06
1100	132.21	2.10317e+06
1101	132.331	2.10501e+06
1102	132.451	2.10686e+06
1103	132.571	2.10871e+06
1104	132.692	2.11057e+06
1105	132.812	2.11242e+06
1106	132.932	2.11427e+06
1107	133.053	2.11613e+06
1108	133.173	2.118e+06
1109	133.293	2.11986e+06
1110	133.413	2.12171e+06
1111	133.534	2.12358e+06
1112	133.654	2.12544e+06
1113	133.774	2.12731e+06
1114	133.895	2.12917e+06
1115	134.015	2.13104e+06
1116	134.135	2.1329e+06
1117	134.256	2.13477e+06
1118	134.376	2.13664e+06
1119	134.496	2.13852e+06
1120	134.616	2.14038e+06
1121	134.737	2.14226e+06
1122	134.857	2.14413e+06
1123	134.977	2.146e+06
1124	135.098	2.14789e+06
1125	135.218	2.14977e+06
1126	135.338	2.15164e+06
1127	135.459	2.15353e+06
1128	135.579	2.15541e+06
1129	135.699	2.15731e+06
1130	135.819	2.15919e+06
1131	135.94	2.16108e+06
1132	136.06	2.16297e+06
1133	136.18	2.16485e+06
1134	136.301	2.16675e+06
1135	136.421	2.16866e+06
1136	136.541	2.17056e+06
1137	136.662	2.17247e+06
1138	136.782	2.17437e+06
1139	136.902	2.17628e+06
1140	137.022	2.17818e+06
1141	137.143	2.18009e+06
1142	137.263	2.18201e+06
1143	137.383	2.18392e+06
1144	137.504	2.18585e+06
1145	137.624	2.18776e+06
1146	137.744	2.18967e+06
1147	137.865	2.19159e+06
1148	137.985	2.1935e+06
1149	138.105	2.19543e+06
1150	138.225	2.19734e+06
1151	138.346	2.19925e+06
1152	138.466	2.20118e+06
1153	138.586	2.20309e+06
1154	138.707	2.20501e+06
1155	138.827	2.20694e+06
1156	138.947	2.20887e+06
1157	139.068	2.21078e+06
1158	139.188	2.21271e+06
1159	139.308	2.21464e+06
1160	139.428	2.21657e+06
1161	139.549	2.2185e+06
1162	139.669	2.22042e+06
1163	139.789	2.22235e+06
1164	139.91	2.22427e+06
1165	140.03	2.2262e+06
1166	140.15	2.22813e+06
1167	140.271	2.23007e+06
1168	140.391	2.23199e+06
1169	140.511	2.23391e+06
1170	140.631	2.23586e+06
1171	140.752	2.23778e+06
1172	140.872	2.23972e+06
1173	140.992	2.24166e+06
1174	141.113	2.24359e+06
1175	141.233	2.24552e+06
1176	141.353	2.24745e+06
1177	141.474	2.24939e+06
1178	141.594	2.25132e+06
1179	141.714	2.25325e+06
1180	141.835	2.25519e+06
1181	141.955	2.25713e+06
1182	142.075	2.25908e+06
1183	142.195	2.26102e+06
1184	142.316	2.26296e+06
1185	142.436	2.26491e+06
1186	142.556	2.26685e+06
1187	142.677	2.2688e+06
1188	142.797	2.27075e+06
1189	142.917	2.2727e+06
1190	143.038	2.27465e+06
1191	143.158	2.27661e+06
1192	143.278	2.27855e+06
1193	143.398	2.28051e+06
1194	143.519	2.28246e+06
1195	143.639	2.28441e+06
1196	143.759	2.28636e+06
1197	143.88	2.28832e+06
1198	144	2.29027e+06
1199	144.12	2.29224e+06
1200	144.24	2.29421e+06
1201	144.361	2.29617e+06
1202	144.481	2.29813e+06
1203	144.601	2.30009e+06
1204	144.722	2.30206e+06
1205	144.842	2.30403e+06
1206	144.962	2.30599e+06
1207	145.083	2.30795e+06
1208	145.203	2.30991e+06
1209	145.323	2.31188e+06
1210	145.444	2.31385e+06
1211	145.564	2.31581e+06
1212	145.684	2.31777e+06
1213	145.804	2.31973e+06
1214	145.925	2.3217e+06
1215	146.045	2.32367e+06
1216	146.165	2.32563e+06
1217	146.286	2.32758e+06
1218	146.406	2.32955e+06
1219	146.526	2.33151e+06
1220	146.647	2.33347e+06
1221	146.767	2.33542e+06
1222	146.887	2.33739e+06
1223	147.007	2.33935e+06
1224	147.128	2.34132e+06
1225	147.248	2.34327e+06
1226	147.368	2.34524e+06
1227	147.489	2.3472e+06
1228	147.609	2.34915e+06
1229	147.729	2.35111e+06
1230	147.85	2.35308e+06
1231	147.97	2.35503e+06
1232	148.09	2.35699e+06
1233	148.21	2.35895e+06
1234	148.331	2.36091e+06
1235	148.451	2.36287e+06
1236	148.571	2.36482e+06
1237	148.692	2.36679e+06
1238	148.812	2.36874e+06
1239	148.932	2.3707e+06
1240	149.053	2.37266e+06
1241	149.173	2.37463e+06
1242	149.293	2.37658e+06
1243	149.413	2.37854e+06
1244	149.534	2.38051e+06
1245	149.654	2.38248e+06
1246	149.774	2.38443e+06
1247	149.895	2.38639e+06
1248	150.015	2.38835e+06
1249	150.135	2.39031e+06
1250	150.256	2.39227e+06
1251	150.376	2.39422e+06
1252	150.496	2.39619e+06
1253	150.616	2.39815e+06
1254	150.737	2.40011e+06
1255	150.857	2.40206e+06
1256	150.977	2.40403e+06
1257	151.098	2.40599e+06
1258	151.218	2.40796e+06
1259	151.338	2.40992e+06
1260	151.459	2.41188e+06
1261	151.579	2.41385e+06
1262	151.699	2.41581e+06
1263	151.819	2.41778e+06
1264	151.94	2.41975e+06
1265	152.06	2.42172e+06
1266	152.18	2.42368e+06
1267	152.301	2.42566e+06
1268	152.421	2.42763e+06
1269	152.541	2.42959e+06
1270	152.662	2.43155e+06
1271	152.782	2.43353e+06
1272	152.902	2.43549e+06
1273	153.022	2.43745e+06
1274	153.143	2.43942e+06
1275	153.263	2.44139e+06
1276	153.383	2.44335e+06
1277	153.504	2.44531e+06
1278	153.624	2.44727e+06
1279	153.744	2.44925e+06
1280	153.865	2.45122e+06
1281	153.985	2.45318e+06
1282	154.105	2.45516e+06
1283	154.225	2.45712e+06
1284	154.346	2.4591e+06
1285	154.466	2.46108e+06
1286	154.586	2.46305e+06
1287	154.707	2.46505e+06
1288	154.827	2.46702e+06
1289	154.947	2.46901e+06
1290	155.067	2.471e+06
1291	155.188	2.473e+06
1292	155.308	2.47499e+06
1293	155.428	2.47699e+06
1294	155.549	2.479e+06
1295	155.669	2.481e+06
1296	155.789	2.483e+06
1297	155.91	2.48501e+06
1298	156.03	2.48702e+06
1299	156.15	2.48904e+06
1300	156.27	2.49105e+06
1301	156.391	2.49306e+06
1302	156.511	2.49508e+06
1303	156.631	2.49709e+06
1304	156.752	2.49912e+06
1305	156.872	2.50114e+06
1306	156.992	2.50317e+06
1307	157.113	2.50519e+06
1308	157.233	2.50722e+06
1309	157.353	2.50925e+06
1310	157.473	2.51129e+06
1311	157.594	2.51333e+06
1312	157.714	2.51537e+06
1313	157.834	2.51741e+06
1314	157.955	2.51946e+06
1315	158.075	2.5215e+06
1316	158.195	2.52354e+06
1317	158.316	2.5256e+06
1318	158.436	2.52764e+06
1319	158.556	2.52968e+06
1320	158.676	2.53173e+06
1321	158.797	2.53377e+06
1322	158.917	2.53582e+06
1323	159.037	2.53787e+06
1324	159.158	2.53993e+06
1325	159.278	2.54197e+06
1326	159.398	2.54401e+06
1327	159.519	2.54607e+06
1328	159.639	2.54812e+06
1329	159.759	2.55018e+06
1330	159.879	2.55223e+06
1331	160	2.55428e+06
1332	160.12	2.55634e+06
1333	160.24	2.55839e+06
1334	160.361	2.56046e+06
1335	160.481	2.56251e+06
1336	160.601	2.56455e+06
1337	160.722	2.5666e+06
1338	160.842	2.56866e+06
1339	160.962	2.57071e+06
1340	161.082	2.57277e+06
1341	161.203	2.57481e+06
1342	161.323	2.57687e+06
1343	161.443	2.57894e+06
1344	161.564	2.58099e+06
1345	161.684	2.58305e+06
1346	161.804	2.58511e+06
1347	161.925	2.58718e+06
1348	162.045	2.58924e+06
1349	162.165	2.59131e+06
1350	162.285	2.59337e+06
1351	162.406	2.59544e+06
1352	162.526	2.59752e+06
1353	162.646	2.59959e+06
1354	162.767	2.60165e+06
1355	162.887	2.60373e+06
1356	163.007	2.60581e+06
1357	163.128	2.60789e+06
1358	163.248	2.60997e+06
1359	163.368	2.61206e+06
1360	163.488	2.61415e+06
1361	163.609	2.61626e+06
1362	163.729	2.61836e+06
1363	163.849	2.62047e+06
1364	163.97	2.62258e+06
1365	164.09	2.6247e+06
1366	164.21	2.62682e+06
1367	164.331	2.62893e+06
1368	164.451	2.63105e+06
1369	164.571	2.63316e+06
1370	164.691	2.63528e+06
1371	164.812	2.6374e+06
1372	164.932	2.63952e+06
1373	165.052	2.64162e+06
1374	165.173	2.64374e+06
1375	165.293	2.64585e+06
1376	165.413	2.64797e+06
1377	165.534	2.65008e+06
1378	165.654	2.6522e+06
1379	165.774	2.65431e+06
1380	165.894	2.65642e+06
1381	166.015	2.65854e+06
1382	166.135	2.66065e+06
1383	166.255	2.66277e+06
1384	166.376	2.66489e+06
1385	166.496	2.667e+06
1386	166.616	2.66912e+06
1387	166.737	2.67123e+06
1388	166.857	2.67337e+06
1389	166.977	2.67549e+06
1390	167.097	2.6776e+06
1391	167.218	2.67973e+06
1392	167.338	2.68185e+06
1393	167.458	2.68398e+06
1394	167.579	2.68611e+06
1395	167.699	2.68823e+06
1396	167.819	2.69037e+06
1397	167.94	2.6925e+06
1398	168.06	2.69463e+06
1399	168.18	2.69677e+06
1400	168.3	2.69891e+06
1401	168.421	2.70106e+06
1402	168.541	2.7032e+06
1403	168.661	2.70533e+06
1404	168.782	2.70747e+06
1405	168.902	2.70962e+06
1406	169.022	2.71174e+06
1407	169.143	2.71389e+06
1408	169.263	2.71602e+06
1409	169.383	2.71816e+06
1410	169.503	2.72029e+06
1411	169.624	2.72242e+06
1412	169.744	2.72455e+06
1413	169.864	2.72668e+06
1414	169.985	2.72881e+06
1415	170.105	2.73094e+06
1416	170.225	2.73307e+06
1417	170.346	2.7352e+06
1418	170.466	2.73733e+06
1419	170.586	2.73946e+06
1420	170.706	2.74159e+06
1421	170.827	2.74372e+06
1422	170.947	2.74585e+06
1423	171.067	2.74798e+06
1424	171.188	2.7501e+06
1425	171.308	2.75222e+06
1426	171.428	2.75434e+06
1427	171.549	2.75646e+06
1428	171.669	2.75856e+06
1429	171.789	2.76068e+06
1430	171.909	2.76279e+06
1431	172.03	2.76489e+06
1432	172.15	2.767e+06
1433	172.27	2.76911e+06
1434	172.391	2.77122e+06
1435	172.511	2.77333e+06
1436	172.631	2.77543e+06
1437	172.752	2.77754e+06
1438	172.872	2.77966e+06
1439	172.992	2.78176e+06
1440	173.113	2.78387e+06
1441	173.233	2.78597e+06
1442	173.353	2.78808e+06
1443	173.473	2.79018e+06
1444	173.594	2.79228e+06
1445	173.714	2.79437e+06
1446	173.834	2.79648e+06
1447	173.955	2.79858e+06
1448	174.075	2.80068e+06
1449	174.195	2.80278e+06
1450	174.316	2.80489e+06
1451	174.436	2.80699e+06
1452	174.556	2.8091e+06
1453	174.676	2.81121e+06
1454	174.797	2.81331e+06
1455	174.917	2.81542e+06
1456	175.037	2.81754e+06
1457	175.158	2.81964e+06
1458	175.278	2.82176e+06
1459	175.398	2.82388e+06
1460	175.519	2.82598e+06
1461	175.639	2.8281e+06
1462	175.759	2.83023e+06
1463	175.879	2.83235e+06
1464	176	2.83446e+06
1465	176.12	2.83658e+06
1466	176.24	2.83869e+06
1467	176.361	2.84081e+06
1468	176.481	2.84293e+06
1469	176.601	2.84504e+06
1470	176.722	2.84715e+06
1471	176.842	2.84926e+06
1472	176.962	2.85136e+06
1473	177.082	2.85348e+06
1474	177.203	2.85559e+06
1475	177.323	2.8577e+06
1476	177.443	2.8598e+06
1477	177.564	2.86191e+06
1478	177.684	2.864e+06
1479	177.804	2.86611e+06
1480	177.925	2.8682e+06
1481	178.045	2.87029e+06
1482	178.165	2.87239e+06
1483	178.285	2.87448e+06
1484	178.406	2.87657e+06
1485	178.526	2.87867e+06
1486	178.646	2.88076e+06
1487	178.767	2.88284e+06
1488	178.887	2.88493e+06
1489	179.007	2.88701e+06
1490	179.128	2.88909e+06
1491	179.248	2.89117e+06
1492	179.368	2.89325e+06
1493	179.488	2.89531e+06
1494	179.609	2.89739e+06
1495	179.729	2.89946e+06
1496	179.849	2.90154e+06
1497	179.97	2.9036e+06
1498	180.09	2.90567e+06
1499	180.21	2.90775e+06
1500	180.331	2.90981e+06
1501	180.451	2.91188e+06
1502	180.571	2.91394e+06
1503	180.691	2.91601e+06
1504	180.812	2.91807e+06
1505	180.932	2.92012e+06
1506	181.052	2.92217e+06
1507	181.173	2.92422e+06
1508	181.293	2.92626e+06
1509	181.413	2.92832e+06
1510	181.534	2.93037e+06
1511	181.654	2.93243e+06
1512	181.774	2.93447e+06
1513	181.894	2.93652e+06
1514	182.015	2.93857e+06
1515	182.135	2.94061e+06
1516	182.255	2.94267e+06
1517	182.376	2.94472e+06
1518	182.496	2.94676e+06
1519	182.616	2.94882e+06
1520	182.737	2.95086e+06
1521	182.857	2.95291e+06
1522	182.977	2.95496e+06
1523	183.097	2.95702e+06
1524	183.218	2.95907e+06
1525	183.338	2.96113e+06
1526	183.458	2.96317e+06
1527	183.579	2.96523e+06
1528	183.699	2.96728e+06
1529	183.819	2.96934e+06
1530	183.94	2.97139e+06
1531	184.06	2.97344e+06
1532	184.18	2.97548e+06
1533	184.3	2.97754e+06
1534	184.421	2.97959e+06
1535	184.541	2.98163e+06
1536	184.661	2.98369e+06
1537	184.782	2.98573e+06
1538	184.902	2.98778e+06
1539	185.022	2.98982e+06
1540	185.143	2.99186e+06
1541	185.263	2.9939e+06
1542	185.383	2.99595e+06
1543	185.503	2.99799e+06
1544	185.624	3.00003e+06
1545	185.744	3.00209e+06
1546	185.864	3.00414e+06
1547	185.985	3.00618e+06
1548	186.105	3.00824e+06
1549	186.225	3.01028e+06
1550	186.346	3.01233e+06
1551	186.466	3.01438e+06
1552	186.586	3.01642e+06
1553	186.706	3.01848e+06
1554	186.827	3.02053e+06
1555	186.947	3.02259e+06
1556	187.067	3.02464e+06
1557	187.188	3.02668e+06
1558	187.308	3.02873e+06
1559	187.428	3.03078e+06
1560	187.549	3.03282e+06
1561	187.669	3.03488e+06
1562	187.789	3.03693e+06
1563	187.909	3.03899e+06
1564	188.03	3.04103e+06
1565	188.15	3.04308e+06
1566	188.27	3.04513e+06
1567	188.391	3.04719e+06
1568	188.511	3.04924e+06
1569	188.631	3.0513e+06
1570	188.752	3.05336e+06
1571	188.872	3.05543e+06
1572	188.992	3.05748e+06
1573	189.113	3.05954e+06
1574	189.233	3.0616e+06
1575	189.353	3.06367e+06
1576	189.473	3.06573e+06
1577	189.594	3.06778e+06
1578	189.714	3.06984e+06
1579	189.834	3.0719e+06
1580	189.955	3.07396e+06
1581	190.075	3.07602e+06
1582	190.195	3.07809e+06
1583	190.315	3.08016e+06
1584	190.436	3.08221e+06
1585	190.556	3.08427e+06
1586	190.676	3.08634e+06
1587	190.797	3.08841e+06
1588	190.917	3.09047e+06
1589	191.037	3.09254e+06
1590	191.158	3.0946e+06
1591	191.278	3.09666e+06
1592	191.398	3.09873e+06
1593	191.518	3.10079e+06
1594	191.639	3.10286e+06
1595	191.759	3.10491e+06
1596	191.879	3.10697e+06
1597	192	3.10904e+06
1598	192.12	3.1111e+06
1599	192.24	3.11316e+06
1600	192.361	3.11521e+06
1601	192.481	3.11727e+06
1602	192.601	3.11932e+06
1603	192.721	3.12138e+06
1604	192.842	3.12343e+06
1605	192.962	3.12548e+06
1606	193.082	3.12754e+06
1607	193.203	3.12958e+06
1608	193.323	3.13163e+06
1609	193.443	3.13369e+06
1610	193.564	3.13573e+06
1611	193.684	3.13777e+06
1612	193.804	3.13982e+06
1613	193.925	3.14186e+06
1614	194.045	3.14391e+06
1615	194.165	3.14595e+06
1616	194.285	3.14799e+06
1617	194.406	3.15005e+06
1618	194.526	3.15209e+06
1619	194.646	3.15414e+06
1620	194.767	3.1562e+06
1621	194.887	3.15824e+06
1622	195.007	3.16029e+06
1623	195.127	3.16234e+06
1624	195.248	3.1644e+06
1625	195.368	3.16645e+06
1626	195.488	3.1685e+06
1627	195.609	3.17055e+06
1628	195.729	3.17261e+06
1629	195.849	3.17466e+06
1630	195.97	3.17673e+06
1631	196.09	3.17879e+06
1632	196.21	3.18086e+06
1633	196.33	3.18294e+06
1634	196.451	3.18502e+06
1635	196.571	3.1871e+06
1636	196.691	3.18917e+06
1637	196.812	3.19127e+06
1638	196.932	3.19336e+06
1639	197.052	3.19547e+06
1640	197.173	3.19757e+06
1641	197.293	3.19967e+06
1642	197.413	3.20178e+06
1643	197.533	3.2039e+06
1644	197.654	3.20601e+06
1645	197.774	3.20813e+06
1646	197.894	3.21026e+06
1647	198.015	3.21239e+06
1648	198.135	3.21452e+06
1649	198.255	3.21665e+06
1650	198.376	3.21878e+06
1651	198.496	3.22091e+06
1652	198.616	3.22304e+06
1653	198.737	3.22518e+06
1654	198.857	3.22731e+06
1655	198.977	3.22945e+06
1656	199.097	3.23158e+06
1657	199.218	3.23371e+06
1658	199.338	3.23585e+06
1659	199.458	3.23799e+06
1660	199.579	3.24012e+06
1661	199.699	3.24224e+06
1662	199.819	3.24438e+06
1663	199.939	3.2465e+06
1664	200.06	3.24864e+06
1665	200.18	3.25075e+06
1666	200.3	3.25287e+06
1667	200.421	3.25498e+06
1668	200.541	3.25712e+06
1669	200.661	3.25924e+06
1670	200.782	3.26134e+06
1671	200.902	3.26346e+06
1672	201.022	3.26557e+06
1673	201.142	3.26767e+06
1674	201.263	3.26979e+06
1675	201.383	3.2719e+06
1676	201.503	3.274e+06
1677	201.624	3.27611e+06
1678	201.744	3.27822e+06
1679	201.864	3.28033e+06
1680	201.985	3.28242e+06
1681	202.105	3.28452e+06
1682	202.225	3.28663e+06
1683	202.345	3.28873e+06
1684	202.466	3.29084e+06
1685	202.586	3.29294e+06
1686	202.706	3.29505e+06
1687	202.827	3.29714e+06
1688	202.947	3.29924e+06
1689	203.067	3.30134e+06
1690	203.188	3.30343e+06
1691	203.308	3.30553e+06
1692	203.428	3.30762e+06
1693	203.548	3.30971e+06
1694	203.669	3.31182e+06
1695	203.789	3.31391e+06
1696	203.909	3.316e+06
1697	204.03	3.31811e+06
1698	204.15	3.3202e+06
1699	204.27	3.3223e+06
1700	204.391	3.32439e+06
1701	204.511	3.32648e+06
1702	204.631	3.32857e+06
1703	204.752	3.33067e+06
1704	204.872	3.33276e+06
1705	204.992	3.33485e+06
1706	205.112	3.33693e+06
1707	205.233	3.33903e+06
1708	205.353	3.3411e+06
1709	205.473	3.34318e+06
1710	205.594	3.34526e+06
1711	205.714	3.34735e+06
1712	205.834	3.34943e+06
1713	205.954	3.35151e+06
1714	206.075	3.35357e+06
1715	206.195	3.35566e+06
1716	206.315	3.35773e+06
1717	206.436	3.35981e+06
1718	206.556	3.36189e+06
1719	206.676	3.36397e+06
1720	206.797	3.36605e+06
1721	206.917	3.36813e+06
1722	207.037	3.37021e+06
1723	207.158	3.37227e+06
1724	207.278	3.37435e+06
1725	207.398	3.37642e+06
1726	207.518	3.37848e+06
1727	207.639	3.38055e+06
1728	207.759	3.38262e+06
1729	207.879	3.38467e+06
1730	208	3.38673e+06
1731	208.12	3.3888e+06
1732	208.24	3.39086e+06
1733	208.361	3.39292e+06
1734	208.481	3.39499e+06
1735	208.601	3.39706e+06
1736	208.721	3.39912e+06
1737	208.842	3.40117e+06
1738	208.962	3.40324e+06
1739	209.082	3.4053e+06
1740	209.203	3.40736e+06
1741	209.323	3.40941e+06
1742	209.443	3.41147e+06
1743	209.564	3.41352e+06
1744	209.684	3.41557e+06
1745	209.804	3.41761e+06
1746	209.924	3.41967e+06
1747	210.045	3.42171e+06
1748	210.165	3.42376e+06
1749	210.285	3.4258e+06
1750	210.406	3.42784e+06
1751	210.526	3.42988e+06
1752	210.646	3.43192e+06
1753	210.767	3.43396e+06
1754	210.887	3.43601e+06
1755	211.007	3.43805e+06
1756	211.127	3.44009e+06
1757	211.248	3.44213e+06
1758	211.368	3.44417e+06
1759	211.488	3.44621e+06
1760	211.609	3.44825e+06
1761	211.729	3.45028e+06
1762	211.849	3.4523e+06
1763	211.97	3.45434e+06
1764	212.09	3.45637e+06
1765	212.21	3.4584e+06
1766	212.331	3.46041e+06
1767	212.451	3.46244e+06
1768	212.571	3.46446e+06
1769	212.691	3.46649e+06
1770	212.812	3.46849e+06
1771	212.932	3.4705e+06
1772	213.052	3.4725e+06
1773	213.173	3.47451e+06
1774	213.293	3.47651e+06
1775	213.413	3.4785e+06
1776	213.533	3.48049e+06
1777	213.654	3.48248e+06
1778	213.774	3.48446e+06
1779	213.894	3.48643e+06
1780	214.015	3.48841e+06
1781	214.135	3.49039e+06
1782	214.255	3.49236e+06
1783	214.376	3.49434e+06
1784	214.496	3.49632e+06
1785	214.616	3.49829e+06
1786	214.736	3.50027e+06
1787	214.857	3.50225e+06
1788	214.977	3.50422e+06
1789	215.097	3.50619e+06
1790	215.218	3.50815e+06
1791	215.338	3.51012e+06
1792	215.458	3.51208e+06
1793	215.579	3.51403e+06
1794	215.699	3.51599e+06
1795	215.819	3.51794e+06
1796	215.94	3.51988e+06
1797	216.06	3.52183e+06
1798	216.18	3.52377e+06
1799	216.3	3.52572e+06
1800	216.421	3.52766e+06
1801	216.541	3.52959e+06
1802	216.661	3.53152e+06
1803	216.782	3.53346e+06
1804	216.902	3.53538e+06
1805	217.022	3.53732e+06
1806	217.143	3.53925e+06
1807	217.263	3.54118e+06
1808	217.383	3.5431e+06
1809	217.503	3.54502e+06
1810	217.624	3.54695e+06
1811	217.744	3.54886e+06
1812	217.864	3.55079e+06
1813	217.985	3.55272e+06
1814	218.105	3.55464e+06
1815	218.225	3.55657e+06
1816	218.346	3.55849e+06
1817	218.466	3.56042e+06
1818	218.586	3.56233e+06
1819	218.706	3.56426e+06
1820	218.827	3.56617e+06
1821	218.947	3.56809e+06
1822	219.067	3.57e+06
1823	219.188	3.57192e+06
1824	219.308	3.57383e+06
1825	219.428	3.57575e+06
1826	219.549	3.57766e+06
1827	219.669	3.57957e+06
1828	219.789	3.58149e+06
1829	219.909	3.5834e+06
1830	220.03	3.58531e+06
1831	220.15	3.58722e+06
1832	220.27	3.58914e+06
1833	220.391	3.59105e+06
1834	220.511	3.59296e+06
1835	220.631	3.59488e+06
1836	220.752	3.59679e+06
1837	220.872	3.5987e+06
1838	220.992	3.6006e+06
1839	221.112	3.60249e+06
1840	221.233	3.60439e+06
1841	221.353	3.60629e+06
1842	221.473	3.60818e+06
1843	221.594	3.61008e+06
1844	221.714	3.61197e+06
1845	221.834	3.61386e+06
1846	221.955	3.61574e+06
1847	222.075	3.61764e+06
1848	222.195	3.61953e+06
1849	222.315	3.62142e+06
1850	222.436	3.6233e+06
1851	222.556	3.62518e+06
1852	222.676	3.62707e+06
1853	222.797	3.62896e+06
1854	222.917	3.63084e+06
1855	223.037	3.63274e+06
1856	223.158	3.63462e+06
1857	223.278	3.63651e+06
1858	223.398	3.6384e+06
1859	223.518	3.64028e+06
1860	223.639	3.64217e+06
1861	223.759	3.64407e+06
1862	223.879	3.64596e+06
1863	224	3.64785e+06
1864	224.12	3.64975e+06
1865	224.24	3.65165e+06
1866	224.361	3.65355e+06
1867	224.481	3.65545e+06
1868	224.601	3.65735e+06
1869	224.722	3.65925e+06
1870	224.842	3.66116e+06
1871	224.962	3.66306e+06
1872	225.082	3.66496e+06
1873	225.203	3.66687e+06
1874	225.323	3.66877e+06
1875	225.443	3.67068e+06
1876	225.564	3.67258e+06
1877	225.684	3.67448e+06
1878	225.804	3.67638e+06
1879	225.925	3.67828e+06
1880	226.045	3.68019e+06
1881	226.165	3.68209e+06
1882	226.285	3.68398e+06
1883	226.406	3.68588e+06
1884	226.526	3.68778e+06
1885	226.646	3.68967e+06
1886	226.767	3.69157e+06
1887	226.887	3.69346e+06
1888	227.007	3.69534e+06
1889	227.128	3.69724e+06
1890	227.248	3.69913e+06
1891	227.368	3.70103e+06
1892	227.488	3.70292e+06
1893	227.609	3.70481e+06
1894	227.729	3.70671e+06
1895	227.849	3.70859e+06
1896	227.97	3.71049e+06
1897	228.09	3.71238e+06
1898	228.21	3.71428e+06
1899	228.331	3.71617e+06
1900	228.451	3.71807e+06
1901	228.571	3.71996e+06
1902	228.692	3.72186e+06
1903	228.812	3.72375e+06
1904	228.932	3.72563e+06
1905	229.052	3.72752e+06
1906	229.173	3.72941e+06
1907	229.293	3.7313e+06
1908	229.413	3.73319e+06
1909	229.534	3.73506e+06
1910	229.654	3.73695e+06
1911	229.774	3.73882e+06
1912	229.895	3.7407e+06
1913	230.015	3.74256e+06
1914	230.135	3.74443e+06
1915	230.255	3.7463e+06
1916	230.376	3.74817e+06
1917	230.496	3.75004e+06
1918	230.616	3.75191e+06
1919	230.737	3.75378e+06
1920	230.857	3.75564e+06
1921	230.977	3.75752e+06
1922	231.098	3.7594e+06
1923	231.218	3.76125e+06
1924	231.338	3.76313e+06
1925	231.458	3.76499e+06
1926	231.579	3.76686e+06
1927	231.699	3.76871e+06
1928	231.819	3.77058e+06
1929	231.94	3.77245e+06
1930	232.06	3.77432e+06
1931	232.18	3.77617e+06
1932	232.301	3.77805e+06
1933	232.421	3.77992e+06
1934	232.541	3.78178e+06
1935	232.662	3.78364e+06
1936	232.782	3.78551e+06
1937	232.902	3.78738e+06
1938	233.022	3.78925e+06
1939	233.143	3.79113e+06
1940	233.263	3.79299e+06
1941	233.383	3.79486e+06
1942	233.504	3.79675e+06
1943	233.624	3.79862e+06
1944	233.744	3.8005e+06
1945	233.865	3.80238e+06
1946	233.985	3.80426e+06
1947	234.105	3.80614e+06
1948	234.225	3.80802e+06
1949	234.346	3.80991e+06
1950	234.466	3.8118e+06
1951	234.586	3.81367e+06
1952	234.707	3.81556e+06
1953	234.827	3.81746e+06
1954	234.947	3.81935e+06
1955	235.067	3.82124e+06
1956	235.188	3.82314e+06
1957	235.308	3.82502e+06
1958	235.428	3.82693e+06
1959	235.549	3.82883e+06
1960	235.669	3.83074e+06
1961	235.789	3.83264e+06
1962	235.91	3.83454e+06
1963	236.03	3.83645e+06
1964	236.15	3.83835e+06
1965	236.271	3.84026e+06
1966	236.391	3.84217e+06
1967	236.511	3.84408e+06
1968	236.631	3.846e+06
1969	236.752	3.84789e+06
1970	236.872	3.84981e+06
1971	236.992	3.85171e+06
1972	237.113	3.85362e+06
1973	237.233	3.85553e+06
1974	237.353	3.85743e+06
1975	237.474	3.85934e+06
1976	237.594	3.86126e+06
1977	237.714	3.86316e+06
1978	237.834	3.86507e+06
1979	237.955	3.86698e+06
1980	238.075	3.86889e+06
1981	238.195	3.87079e+06
1982	238.316	3.8727e+06
1983	238.436	3.8746e+06
1984	238.556	3.87651e+06
1985	238.677	3.87843e+06
1986	238.797	3.88034e+06
1987	238.917	3.88225e+06
1988	239.037	3.88417e+06
1989	239.158	3.88608e+06
1990	239.278	3.88799e+06
1991	239.398	3.8899e+06
1992	239.519	3.89183e+06
1993	239.639	3.89375e+06
1994	239.759	3.89566e+06
1995	239.88	3.89756e+06
1996	240	3.89947e+06
1997	240.12	3.90138e+06
1998	240.24	3.90328e+06
1999	240.361	3.9052e+06
[truncated: 1,406 more rows]
