# Supplementary material for: Approaching intrinsic dynamics of MXenes hybrid hydrogel for 3D printed multimodal intelligent devices with ultrahigh superelasticity and temperature sensitivity
Source: Nat Commun. 2022 Jun 14;13:3420. doi: 10.1038/s41467-022-31051-7 (PMC9197829; doi:10.1038/s41467-022-31051-7)
Supplement: Supplementary file 6 — Source Data [file 41467_2022_31051_MOESM6_ESM.zip › Supplementary information/Supplementary Fig. 13/0.1 wt%.xlsx]

## Sheet: Sheet1
Item	Smu1_Time(1)(1)	Smu1_R(1)(1)
1	0	652980
2	0.120328	679295
3	0.240625	681339
4	0.360925	683514
5	0.481217	685747
6	0.601518	688124
7	0.72183	690579
8	0.842137	693158
9	0.962431	695835
10	1.08273	698578
11	1.20303	701386
12	1.32335	704252
13	1.44365	707197
14	1.56396	710155
15	1.68428	713198
16	1.80457	716254
17	1.92487	719349
18	2.04517	722477
19	2.16546	725618
20	2.28576	728870
21	2.40607	732030
22	2.52637	735236
23	2.64668	738423
24	2.76698	741642
25	2.8873	744828
26	3.0076	747917
27	3.1279	751130
28	3.24821	754349
29	3.36851	757594
30	3.4888	760820
31	3.60911	764052
32	3.72942	767408
33	3.84972	770647
34	3.97003	773893
35	4.09033	777171
36	4.21069	780435
37	4.331	783753
38	4.4513	787044
39	4.5716	790354
40	4.69189	793652
41	4.81218	796969
42	4.93249	800247
43	5.05279	803486
44	5.17308	806718
45	5.2934	810028
46	5.41369	813326
47	5.534	816591
48	5.65431	819921
49	5.7746	823232
50	5.89492	826516
51	6.01521	829873
52	6.13549	833183
53	6.2558	836585
54	6.3761	839902
55	6.49642	843272
56	6.61672	846615
57	6.737	849926
58	6.85732	853288
59	6.97761	856579
60	7.0979	859955
61	7.2182	863312
62	7.33849	866694
63	7.45881	870050
64	7.5791	873394
65	7.69941	876776
66	7.81972	880119
67	7.94001	883489
68	8.0603	886884
69	8.18061	890260
70	8.30091	893727
71	8.42121	897103
72	8.54152	900643
73	8.66182	904116
74	8.78214	907623
75	8.90244	911110
76	9.02273	914551
77	9.14304	917973
78	9.26335	921420
79	9.38365	924875
80	9.50395	928257
81	9.62425	931731
82	9.74454	935192
83	9.86485	938620
84	9.98515	942100
85	10.1055	945457
86	10.2258	948806
87	10.346	952130
88	10.4664	955473
89	10.5867	958862
90	10.707	962199
91	10.8273	965634
92	10.9476	968931
93	11.0679	972340
94	11.1881	975716
95	11.3085	979092
96	11.4288	982552
97	11.5491	985902
98	11.6694	989330
99	11.7897	992739
100	11.91	996213
101	12.0303	999726
102	12.1506	1.00324e+06
103	12.2709	1.00689e+06
104	12.3912	1.01049e+06
105	12.5115	1.01407e+06
106	12.6318	1.01759e+06
107	12.7521	1.02111e+06
108	12.8724	1.02467e+06
109	12.9927	1.02825e+06
110	13.113	1.03193e+06
111	13.2332	1.03555e+06
112	13.3535	1.03913e+06
113	13.4738	1.04264e+06
114	13.5941	1.04617e+06
115	13.7144	1.04974e+06
116	13.8347	1.05334e+06
117	13.955	1.05703e+06
118	14.0753	1.06069e+06
119	14.1956	1.06435e+06
120	14.3159	1.06796e+06
121	14.4362	1.07156e+06
122	14.5565	1.0752e+06
123	14.6768	1.0788e+06
124	14.7971	1.08251e+06
125	14.9174	1.08611e+06
126	15.0377	1.08977e+06
127	15.158	1.09332e+06
128	15.2783	1.09693e+06
129	15.3986	1.10061e+06
130	15.5189	1.10425e+06
131	15.6392	1.10792e+06
132	15.7595	1.11155e+06
133	15.8798	1.11522e+06
134	16.0001	1.11891e+06
135	16.1204	1.12253e+06
136	16.2407	1.12627e+06
137	16.361	1.12993e+06
138	16.4813	1.13365e+06
139	16.6016	1.13733e+06
140	16.7219	1.14098e+06
141	16.8422	1.14467e+06
142	16.9625	1.14838e+06
143	17.0829	1.15211e+06
144	17.2031	1.15582e+06
145	17.3235	1.15956e+06
146	17.4438	1.16331e+06
147	17.5641	1.16703e+06
148	17.6844	1.1708e+06
149	17.8046	1.17458e+06
150	17.9249	1.17842e+06
151	18.0452	1.18219e+06
152	18.1655	1.18599e+06
153	18.2858	1.18989e+06
154	18.4062	1.19376e+06
155	18.5265	1.1977e+06
156	18.6468	1.20157e+06
157	18.7671	1.20547e+06
158	18.8874	1.20935e+06
159	19.0077	1.21329e+06
160	19.128	1.21727e+06
161	19.2483	1.2212e+06
162	19.3686	1.22519e+06
163	19.4889	1.22913e+06
164	19.6092	1.23319e+06
165	19.7295	1.2372e+06
166	19.8498	1.24118e+06
167	19.9701	1.24525e+06
168	20.0904	1.24926e+06
169	20.2107	1.25334e+06
170	20.331	1.25733e+06
171	20.4512	1.26137e+06
172	20.5716	1.26551e+06
173	20.6919	1.2695e+06
174	20.8122	1.27357e+06
175	20.9325	1.27772e+06
176	21.0528	1.28205e+06
177	21.1731	1.28623e+06
178	21.2934	1.29028e+06
179	21.4137	1.29441e+06
180	21.534	1.29853e+06
181	21.6543	1.30261e+06
182	21.7746	1.30659e+06
183	21.8949	1.31064e+06
184	22.0152	1.31472e+06
185	22.1355	1.31876e+06
186	22.2558	1.32284e+06
187	22.3761	1.32689e+06
188	22.4964	1.33094e+06
189	22.6167	1.33493e+06
190	22.737	1.33891e+06
191	22.8573	1.34297e+06
192	22.9776	1.34705e+06
193	23.0979	1.35118e+06
194	23.2182	1.35525e+06
195	23.3385	1.35936e+06
196	23.4588	1.36334e+06
197	23.5791	1.36743e+06
198	23.6994	1.37152e+06
199	23.8197	1.37566e+06
200	23.94	1.37983e+06
201	24.0603	1.38398e+06
202	24.1806	1.38818e+06
203	24.3009	1.39225e+06
204	24.4212	1.39624e+06
205	24.5415	1.40028e+06
206	24.6618	1.4043e+06
207	24.7821	1.40841e+06
208	24.9024	1.41244e+06
209	25.0227	1.41647e+06
210	25.143	1.42055e+06
211	25.2633	1.42469e+06
212	25.3836	1.42892e+06
213	25.5039	1.43311e+06
214	25.6242	1.43746e+06
215	25.7445	1.44172e+06
216	25.8648	1.44597e+06
217	25.9851	1.45014e+06
218	26.1054	1.45436e+06
219	26.2257	1.45865e+06
220	26.346	1.46292e+06
221	26.4663	1.46719e+06
222	26.5866	1.47137e+06
223	26.7069	1.47559e+06
224	26.8272	1.47983e+06
225	26.9475	1.48403e+06
226	27.0678	1.48827e+06
227	27.1881	1.49254e+06
228	27.3084	1.49696e+06
229	27.4287	1.50129e+06
230	27.549	1.50573e+06
231	27.6693	1.51009e+06
232	27.7896	1.51439e+06
233	27.9099	1.51869e+06
234	28.0302	1.52297e+06
235	28.1505	1.52727e+06
236	28.2707	1.5316e+06
237	28.391	1.5359e+06
238	28.5113	1.54018e+06
239	28.6316	1.54439e+06
240	28.752	1.54869e+06
241	28.8723	1.55292e+06
242	28.9926	1.55723e+06
243	29.1129	1.56148e+06
244	29.2332	1.56569e+06
245	29.3535	1.56998e+06
246	29.4738	1.57435e+06
247	29.5941	1.57902e+06
248	29.7144	1.58371e+06
249	29.8347	1.5882e+06
250	29.955	1.59261e+06
251	30.0753	1.59706e+06
252	30.1956	1.60153e+06
253	30.3159	1.60582e+06
254	30.4362	1.60998e+06
255	30.5565	1.61411e+06
256	30.6768	1.61823e+06
257	30.7971	1.62243e+06
258	30.9174	1.62663e+06
259	31.0377	1.63088e+06
260	31.158	1.6351e+06
261	31.2783	1.63937e+06
262	31.3986	1.64362e+06
263	31.5189	1.64794e+06
264	31.6392	1.65229e+06
265	31.7595	1.65667e+06
266	31.8798	1.66106e+06
267	32.0001	1.66546e+06
268	32.1204	1.66987e+06
269	32.2407	1.67429e+06
270	32.361	1.67872e+06
271	32.4813	1.6832e+06
272	32.6016	1.68758e+06
273	32.7219	1.692e+06
274	32.8422	1.6964e+06
275	32.9625	1.70084e+06
276	33.0828	1.70534e+06
277	33.2031	1.70974e+06
278	33.3234	1.7182e+06
279	33.4437	1.72283e+06
280	33.564	1.72737e+06
281	33.6843	1.73202e+06
282	33.8046	1.73667e+06
283	33.9249	1.74123e+06
284	34.0452	1.74579e+06
285	34.1655	1.75029e+06
286	34.2858	1.75486e+06
287	34.4061	1.75952e+06
288	34.5264	1.76418e+06
289	34.6467	1.76889e+06
290	34.767	1.77358e+06
291	34.8873	1.77833e+06
292	35.0076	1.78308e+06
293	35.1279	1.78727e+06
294	35.2482	1.79143e+06
295	35.3685	1.79563e+06
296	35.4888	1.80004e+06
297	35.6091	1.8044e+06
298	35.7294	1.80882e+06
299	35.8497	1.81314e+06
300	35.97	1.81752e+06
301	36.0903	1.82195e+06
302	36.2106	1.82642e+06
303	36.3309	1.831e+06
304	36.4512	1.83548e+06
305	36.5715	1.84002e+06
306	36.6918	1.84456e+06
307	36.8121	1.84914e+06
308	36.9324	1.85376e+06
309	37.0527	1.85838e+06
310	37.173	1.8631e+06
311	37.2933	1.86771e+06
312	37.4137	1.87244e+06
313	37.534	1.87712e+06
314	37.6543	1.88186e+06
315	37.7746	1.88665e+06
316	37.8949	1.89137e+06
317	38.0152	1.89615e+06
318	38.1354	1.90092e+06
319	38.2558	1.90579e+06
320	38.3761	1.91067e+06
321	38.4963	1.91544e+06
322	38.6166	1.92033e+06
323	38.737	1.92522e+06
324	38.8572	1.93019e+06
325	38.9775	1.9351e+06
326	39.0978	1.94e+06
327	39.2181	1.94484e+06
328	39.3384	1.94979e+06
329	39.4587	1.95491e+06
330	39.579	1.95999e+06
331	39.6993	1.96511e+06
332	39.8196	1.97028e+06
333	39.9399	1.9755e+06
334	40.0602	1.98087e+06
335	40.1805	1.98619e+06
336	40.3008	1.99132e+06
337	40.4212	1.99644e+06
338	40.5414	2.00171e+06
339	40.6618	2.00702e+06
340	40.7821	2.0123e+06
341	40.9024	2.01747e+06
342	41.0227	2.02253e+06
343	41.143	2.02769e+06
344	41.2633	2.03294e+06
345	41.3836	2.03825e+06
346	41.5038	2.04338e+06
347	41.6242	2.04846e+06
348	41.7445	2.05344e+06
349	41.8648	2.05845e+06
350	41.9851	2.0636e+06
351	42.1054	2.06869e+06
352	42.2257	2.07375e+06
353	42.346	2.0789e+06
354	42.4663	2.08402e+06
355	42.5866	2.0892e+06
356	42.7069	2.09435e+06
357	42.8272	2.09953e+06
358	42.9475	2.10471e+06
359	43.0678	2.10981e+06
360	43.1881	2.1149e+06
361	43.3084	2.12001e+06
362	43.4287	2.12519e+06
363	43.549	2.13032e+06
364	43.6693	2.13546e+06
365	43.7896	2.1405e+06
366	43.9099	2.14552e+06
367	44.0302	2.15055e+06
368	44.1505	2.15564e+06
369	44.2708	2.16078e+06
370	44.3911	2.16588e+06
371	44.5114	2.17106e+06
372	44.6317	2.17626e+06
373	44.752	2.18147e+06
374	44.8723	2.18674e+06
375	44.9926	2.19194e+06
376	45.1129	2.19719e+06
377	45.2332	2.20237e+06
378	45.3535	2.20749e+06
379	45.4738	2.21263e+06
380	45.5941	2.21775e+06
381	45.7144	2.22303e+06
382	45.8347	2.22835e+06
383	45.955	2.23384e+06
384	46.0753	2.23923e+06
385	46.1956	2.24465e+06
386	46.3159	2.25008e+06
387	46.4362	2.25542e+06
388	46.5565	2.26058e+06
389	46.6768	2.26549e+06
390	46.7971	2.27058e+06
391	46.9174	2.2756e+06
392	47.0377	2.28052e+06
393	47.158	2.28547e+06
394	47.2783	2.29073e+06
395	47.3986	2.29605e+06
396	47.5189	2.30144e+06
397	47.6392	2.30704e+06
398	47.7595	2.31266e+06
399	47.8798	2.31815e+06
400	48.0001	2.32359e+06
401	48.1204	2.32901e+06
402	48.2407	2.3345e+06
403	48.361	2.34008e+06
404	48.4813	2.34559e+06
405	48.6016	2.35117e+06
406	48.7219	2.35679e+06
407	48.8422	2.36237e+06
408	48.9625	2.3677e+06
409	49.0828	2.37301e+06
410	49.2031	2.37826e+06
411	49.3234	2.38345e+06
412	49.4437	2.38875e+06
413	49.564	2.39407e+06
414	49.6843	2.39987e+06
415	49.8046	2.40545e+06
416	49.9249	2.41118e+06
417	50.0452	2.41682e+06
418	50.1655	2.4223e+06
419	50.2858	2.42775e+06
420	50.4061	2.43315e+06
421	50.5265	2.43861e+06
422	50.6468	2.44404e+06
423	50.7671	2.44956e+06
424	50.8874	2.45498e+06
425	51.0077	2.46004e+06
426	51.128	2.4654e+06
427	51.2483	2.47098e+06
428	51.3686	2.47664e+06
429	51.4889	2.48227e+06
430	51.6092	2.48796e+06
431	51.7295	2.49371e+06
432	51.8498	2.4991e+06
433	51.9701	2.50434e+06
434	52.0904	2.50981e+06
435	52.2107	2.51536e+06
436	52.3309	2.52063e+06
437	52.4513	2.52616e+06
438	52.5716	2.53164e+06
439	52.6919	2.53693e+06
440	52.8122	2.5426e+06
441	52.9325	2.54829e+06
442	53.0528	2.55371e+06
443	53.173	2.55889e+06
444	53.2933	2.56393e+06
445	53.4136	2.5689e+06
446	53.5339	2.57383e+06
447	53.6543	2.57906e+06
448	53.7746	2.58414e+06
449	53.8948	2.58929e+06
450	54.0152	2.59432e+06
451	54.1355	2.59935e+06
452	54.2558	2.60442e+06
453	54.3761	2.60937e+06
454	54.4964	2.61445e+06
455	54.6167	2.62011e+06
456	54.7369	2.62586e+06
457	54.8572	2.63141e+06
458	54.9775	2.637e+06
459	55.0978	2.64257e+06
460	55.2181	2.64799e+06
461	55.3384	2.65382e+06
462	55.4587	2.65995e+06
463	55.579	2.66593e+06
464	55.6993	2.67184e+06
465	55.8196	2.67761e+06
466	55.9399	2.68336e+06
467	56.0602	2.68878e+06
468	56.1805	2.69437e+06
469	56.3008	2.7002e+06
470	56.4211	2.70597e+06
471	56.5414	2.71168e+06
472	56.6617	2.71753e+06
473	56.782	2.72317e+06
474	56.9023	2.72854e+06
475	57.0226	2.73426e+06
476	57.1429	2.73998e+06
477	57.2632	2.74548e+06
478	57.3835	2.75138e+06
479	57.5038	2.75712e+06
480	57.6241	2.76305e+06
481	57.7444	2.769e+06
482	57.8647	2.77509e+06
483	57.985	2.78126e+06
484	58.1053	2.78717e+06
485	58.2256	2.7932e+06
486	58.3459	2.79966e+06
487	58.4662	2.80622e+06
488	58.5865	2.81213e+06
489	58.7068	2.81837e+06
490	58.8271	2.824e+06
491	58.9475	2.82913e+06
492	59.0677	2.83438e+06
493	59.188	2.83969e+06
494	59.3083	2.84475e+06
495	59.4286	2.84994e+06
496	59.549	2.85521e+06
497	59.6693	2.86059e+06
498	59.7896	2.86622e+06
499	59.9099	2.87202e+06
500	60.0302	2.87756e+06
501	60.1504	2.88325e+06
502	60.2708	2.89038e+06
503	60.391	2.89725e+06
504	60.5113	2.90366e+06
505	60.6316	2.91025e+06
506	60.7519	2.91791e+06
507	60.8722	2.92472e+06
508	60.9925	2.93031e+06
509	61.1128	2.93586e+06
510	61.2331	2.94093e+06
511	61.3534	2.94656e+06
512	61.4737	2.95248e+06
513	61.594	2.95829e+06
514	61.7143	2.96403e+06
515	61.8346	2.96968e+06
516	61.9549	2.97521e+06
517	62.0752	2.98059e+06
518	62.1956	2.98597e+06
519	62.3159	2.99103e+06
520	62.4362	2.99615e+06
521	62.5565	3.00157e+06
522	62.6768	3.00697e+06
523	62.7971	3.01243e+06
524	62.9174	3.01798e+06
525	63.0377	3.02374e+06
526	63.158	3.02963e+06
527	63.2783	3.03535e+06
528	63.3986	3.04099e+06
529	63.5189	3.04667e+06
530	63.6392	3.05256e+06
531	63.7595	3.05845e+06
532	63.8798	3.06439e+06
533	64.0001	3.07044e+06
534	64.1204	3.07634e+06
535	64.2407	3.08211e+06
536	64.361	3.08789e+06
537	64.4813	3.09388e+06
538	64.6016	3.1e+06
539	64.7219	3.1057e+06
540	64.8422	3.11151e+06
541	64.9625	3.11767e+06
542	65.0828	3.1234e+06
543	65.2031	3.12941e+06
544	65.3234	3.13541e+06
545	65.4437	3.14134e+06
546	65.564	3.14727e+06
547	65.6843	3.15307e+06
548	65.8046	3.15907e+06
549	65.9249	3.16498e+06
550	66.0452	3.17073e+06
551	66.1655	3.17667e+06
552	66.2858	3.18249e+06
553	66.4061	3.18848e+06
554	66.5264	3.19453e+06
555	66.6467	3.20049e+06
556	66.767	3.2069e+06
557	66.8873	3.21313e+06
558	67.0076	3.21921e+06
559	67.1279	3.22513e+06
560	67.2482	3.23087e+06
561	67.3685	3.23661e+06
562	67.4888	3.24231e+06
563	67.6091	3.2485e+06
564	67.7294	3.2549e+06
565	67.8497	3.26916e+06
566	67.97	3.2442e+06
567	68.0903	3.24153e+06
568	68.2106	3.23545e+06
569	68.3309	3.23324e+06
570	68.4512	3.23262e+06
571	68.5715	3.23503e+06
572	68.6918	3.23881e+06
573	68.8121	3.24262e+06
574	68.9324	3.24612e+06
575	69.0527	3.24973e+06
576	69.173	3.25323e+06
577	69.2933	3.25639e+06
578	69.4136	3.26042e+06
579	69.534	3.26482e+06
580	69.6542	3.26871e+06
581	69.7746	3.27333e+06
582	69.8949	3.27885e+06
583	70.0151	3.28409e+06
584	70.1355	3.29009e+06
585	70.2557	3.29585e+06
586	70.3761	3.3013e+06
587	70.4964	3.30663e+06
588	70.6166	3.31197e+06
589	70.737	3.31745e+06
590	70.8572	3.32225e+06
591	70.9775	3.32763e+06
592	71.0978	3.33342e+06
593	71.2181	3.33894e+06
594	71.3384	3.34357e+06
595	71.4587	3.34783e+06
596	71.579	3.34105e+06
597	71.6993	3.34462e+06
598	71.8196	3.34975e+06
599	71.94	3.35553e+06
600	72.0603	3.36168e+06
601	72.1806	3.36769e+06
602	72.3009	3.37356e+06
603	72.4212	3.37933e+06
604	72.5414	3.38511e+06
605	72.6618	3.39137e+06
606	72.7821	3.3978e+06
607	72.9023	3.40386e+06
608	73.0227	3.41002e+06
609	73.143	3.4152e+06
610	73.2633	3.42026e+06
611	73.3836	3.42578e+06
612	73.5039	3.43194e+06
613	73.6241	3.43753e+06
614	73.7444	3.44302e+06
615	73.8647	3.44846e+06
616	73.985	3.454e+06
617	74.1053	3.45983e+06
618	74.2256	3.46578e+06
619	74.3459	3.47133e+06
620	74.4662	3.47677e+06
621	74.5865	3.48234e+06
622	74.7068	3.48828e+06
623	74.8271	3.49462e+06
624	74.9474	3.50082e+06
625	75.0677	3.50718e+06
626	75.188	3.51365e+06
627	75.3083	3.51995e+06
628	75.4286	3.52561e+06
629	75.5489	3.53138e+06
630	75.6692	3.53719e+06
631	75.7895	3.54317e+06
632	75.9098	3.54925e+06
633	76.0301	3.5555e+06
634	76.1504	3.56162e+06
635	76.2707	3.56771e+06
636	76.3911	3.57458e+06
637	76.5113	3.58095e+06
638	76.6317	3.58803e+06
639	76.752	3.59663e+06
640	76.8723	3.6057e+06
641	76.9926	3.61363e+06
642	77.1129	3.62109e+06
643	77.2332	3.62839e+06
644	77.3535	3.63559e+06
645	77.4738	3.64187e+06
646	77.5941	3.64781e+06
647	77.7144	3.65358e+06
648	77.8347	3.6588e+06
649	77.955	3.66396e+06
650	78.0753	3.66921e+06
651	78.1956	3.6749e+06
652	78.3159	3.68078e+06
653	78.4362	3.68637e+06
654	78.5565	3.69164e+06
655	78.6768	3.70064e+06
656	78.7971	3.70885e+06
657	78.9174	3.71586e+06
658	79.0377	3.72085e+06
659	79.158	3.72555e+06
660	79.2783	3.73095e+06
661	79.3986	3.7369e+06
662	79.5189	3.74305e+06
663	79.6392	3.74965e+06
664	79.7595	3.75574e+06
665	79.8798	3.76146e+06
666	80.0001	3.76691e+06
667	80.1204	3.77258e+06
668	80.2407	3.77812e+06
669	80.361	3.78401e+06
670	80.4813	3.79031e+06
671	80.6016	3.7965e+06
672	80.7219	3.80201e+06
673	80.8422	3.80749e+06
674	80.9625	3.81324e+06
675	81.0828	3.81912e+06
676	81.2031	3.82494e+06
677	81.3234	3.83069e+06
678	81.4437	3.83662e+06
679	81.564	3.84283e+06
680	81.6843	3.84925e+06
681	81.8045	3.85548e+06
682	81.9249	3.8618e+06
683	82.0451	3.86803e+06
684	82.1655	3.87418e+06
685	82.2857	3.8806e+06
686	82.406	3.88722e+06
687	82.5263	3.89427e+06
688	82.6466	3.90138e+06
689	82.7669	3.90888e+06
690	82.8873	3.91712e+06
691	83.0075	3.9255e+06
692	83.1278	3.93362e+06
693	83.2482	3.9416e+06
694	83.3685	3.94907e+06
695	83.4888	3.95646e+06
696	83.6091	3.96285e+06
697	83.7294	3.97018e+06
698	83.8497	3.97675e+06
699	83.97	3.98357e+06
700	84.0903	3.9903e+06
701	84.2106	3.99743e+06
702	84.3309	4.00684e+06
703	84.4512	4.01487e+06
704	84.5715	4.02231e+06
705	84.6918	4.03257e+06
706	84.8121	4.04104e+06
707	84.9324	4.04784e+06
708	85.0527	4.0528e+06
709	85.173	4.05858e+06
710	85.2933	4.06481e+06
711	85.4136	4.07105e+06
712	85.5339	4.07829e+06
713	85.6542	4.08493e+06
714	85.7745	4.09295e+06
715	85.8948	4.10204e+06
716	86.0151	4.11001e+06
717	86.1354	4.11679e+06
718	86.2557	4.12374e+06
719	86.376	4.13017e+06
720	86.4963	4.13591e+06
721	86.6166	4.14182e+06
722	86.7369	4.14874e+06
723	86.8572	4.15617e+06
724	86.9775	4.16328e+06
725	87.0978	4.17073e+06
726	87.2181	4.17897e+06
727	87.3384	4.18727e+06
728	87.4587	4.19649e+06
729	87.579	4.20586e+06
730	87.6993	4.21416e+06
731	87.8196	4.22309e+06
732	87.9399	4.23161e+06
733	88.0602	4.24154e+06
734	88.1805	4.24971e+06
735	88.3008	4.25724e+06
736	88.4211	4.26231e+06
737	88.5414	4.26937e+06
738	88.6617	4.27685e+06
739	88.782	4.28339e+06
740	88.9023	4.29071e+06
741	89.0226	4.29859e+06
742	89.1429	4.30463e+06
743	89.2632	4.31163e+06
744	89.3835	4.31813e+06
745	89.5038	4.32257e+06
746	89.6241	4.3269e+06
747	89.7444	4.33168e+06
748	89.8647	4.3361e+06
749	89.985	4.34057e+06
750	90.1053	4.34554e+06
751	90.2256	4.35048e+06
752	90.3459	4.35572e+06
753	90.4662	4.36177e+06
754	90.5865	4.36778e+06
755	90.7068	4.3737e+06
756	90.8271	4.37993e+06
757	90.9474	4.38646e+06
758	91.0677	4.39232e+06
759	91.188	4.39744e+06
760	91.3083	4.40264e+06
761	91.4286	4.40907e+06
762	91.5489	4.41624e+06
763	91.6692	4.42321e+06
764	91.7895	4.43109e+06
765	91.9098	4.4394e+06
766	92.0301	4.44847e+06
767	92.1504	4.45721e+06
768	92.2707	4.46457e+06
769	92.391	4.47326e+06
770	92.5113	4.48071e+06
771	92.6316	4.48886e+06
772	92.7519	4.49655e+06
773	92.8722	4.5048e+06
774	92.9925	4.51075e+06
775	93.1128	4.51602e+06
776	93.2331	4.5217e+06
777	93.3534	4.52806e+06
778	93.4737	4.53591e+06
779	93.594	4.54404e+06
780	93.7143	4.55158e+06
781	93.8346	4.55894e+06
782	93.9549	4.5662e+06
783	94.0752	4.57359e+06
784	94.1955	4.58047e+06
785	94.3158	4.58803e+06
786	94.4361	4.59601e+06
787	94.5564	4.60331e+06
788	94.6767	4.60997e+06
789	94.797	4.61589e+06
790	94.9173	4.62225e+06
791	95.0376	4.62801e+06
792	95.1579	4.63374e+06
793	95.2782	4.63976e+06
794	95.3985	4.64511e+06
795	95.5188	4.65092e+06
796	95.6391	4.65668e+06
797	95.7594	4.66262e+06
798	95.8797	4.66822e+06
799	96	4.67361e+06
800	96.1203	4.67984e+06
801	96.2406	4.68626e+06
802	96.3609	4.69258e+06
803	96.4812	4.69843e+06
804	96.6015	4.70451e+06
805	96.7218	4.71017e+06
806	96.8421	4.71592e+06
807	96.9624	4.72114e+06
808	97.0827	4.72691e+06
809	97.203	4.73363e+06
810	97.3233	4.7402e+06
811	97.4436	4.74679e+06
812	97.5639	4.75406e+06
813	97.6842	4.76052e+06
814	97.8045	4.76752e+06
815	97.9248	4.77476e+06
816	98.0452	4.78181e+06
817	98.1654	4.78896e+06
818	98.2857	4.79568e+06
819	98.406	4.80266e+06
820	98.5263	4.80991e+06
821	98.6467	4.81828e+06
822	98.767	4.8262e+06
823	98.8873	4.83342e+06
824	99.0076	4.84033e+06
825	99.1279	4.84641e+06
826	99.2482	4.85275e+06
827	99.3684	4.85913e+06
828	99.4887	4.86568e+06
829	99.609	4.87226e+06
830	99.7293	4.87884e+06
831	99.8496	4.88536e+06
832	99.9699	4.89157e+06
833	100.09	4.89789e+06
834	100.211	4.90477e+06
835	100.331	4.91175e+06
836	100.451	4.91848e+06
837	100.571	4.92524e+06
838	100.692	4.93202e+06
839	100.812	4.93895e+06
840	100.932	4.94658e+06
841	101.053	4.95391e+06
842	101.173	4.96113e+06
843	101.293	4.96807e+06
844	101.414	4.97521e+06
845	101.534	4.98298e+06
846	101.654	4.99073e+06
847	101.774	4.99892e+06
848	101.895	5.00657e+06
849	102.015	5.01456e+06
850	102.135	5.02259e+06
851	102.256	5.03023e+06
852	102.376	5.03744e+06
853	102.496	5.04598e+06
854	102.617	5.05394e+06
855	102.737	5.06047e+06
856	102.857	5.06693e+06
857	102.977	5.07371e+06
858	103.098	5.08002e+06
859	103.218	5.08692e+06
860	103.338	5.09327e+06
861	103.459	5.09985e+06
862	103.579	5.10637e+06
863	103.699	5.11305e+06
864	103.82	5.11975e+06
865	103.94	5.12674e+06
866	104.06	5.13363e+06
867	104.18	5.14047e+06
868	104.301	5.14779e+06
869	104.421	5.1545e+06
870	104.541	5.16174e+06
871	104.662	5.1688e+06
872	104.782	5.17629e+06
873	104.902	5.1835e+06
874	105.023	5.19083e+06
875	105.143	5.19973e+06
876	105.263	5.20938e+06
877	105.383	5.21864e+06
878	105.504	5.22629e+06
879	105.624	5.23268e+06
880	105.744	5.23934e+06
881	105.865	5.24585e+06
882	105.985	5.25258e+06
883	106.105	5.25891e+06
884	106.226	5.26569e+06
885	106.346	5.27283e+06
886	106.466	5.27995e+06
887	106.586	5.28685e+06
888	106.707	5.29348e+06
889	106.827	5.3005e+06
890	106.947	5.30646e+06
891	107.068	5.31315e+06
892	107.188	5.31946e+06
893	107.308	5.32616e+06
894	107.429	5.33278e+06
895	107.549	5.33971e+06
896	107.669	5.34688e+06
897	107.789	5.35468e+06
898	107.91	5.36213e+06
899	108.03	5.36937e+06
900	108.15	5.37629e+06
901	108.271	5.38344e+06
902	108.391	5.39009e+06
903	108.511	5.39683e+06
904	108.632	5.40297e+06
905	108.752	5.40913e+06
906	108.872	5.41558e+06
907	108.992	5.42222e+06
908	109.113	5.42875e+06
909	109.233	5.43614e+06
910	109.353	5.44315e+06
911	109.474	5.45076e+06
912	109.594	5.45845e+06
913	109.714	5.46624e+06
914	109.835	5.47467e+06
915	109.955	5.48277e+06
916	110.075	5.49066e+06
917	110.195	5.4986e+06
918	110.316	5.50661e+06
919	110.436	5.51417e+06
920	110.556	5.52203e+06
921	110.677	5.53011e+06
922	110.797	5.53702e+06
923	110.917	5.54407e+06
924	111.038	5.55114e+06
925	111.158	5.55786e+06
926	111.278	5.56481e+06
927	111.398	5.57232e+06
928	111.519	5.57987e+06
929	111.639	5.58691e+06
930	111.759	5.5943e+06
931	111.88	5.60138e+06
932	112	5.60851e+06
933	112.12	5.61575e+06
934	112.24	5.62248e+06
935	112.361	5.62951e+06
936	112.481	5.63646e+06
937	112.601	5.64412e+06
938	112.722	5.65156e+06
939	112.842	5.65923e+06
940	112.962	5.66625e+06
941	113.083	5.67408e+06
942	113.203	5.6822e+06
943	113.323	5.69272e+06
944	113.443	5.70405e+06
945	113.564	5.71573e+06
946	113.684	5.72673e+06
947	113.804	5.73592e+06
948	113.925	5.74239e+06
949	114.045	5.74912e+06
950	114.165	5.75662e+06
951	114.286	5.7654e+06
952	114.406	5.77344e+06
953	114.526	5.78093e+06
954	114.647	5.78763e+06
955	114.767	5.79398e+06
956	114.887	5.8004e+06
957	115.007	5.80659e+06
958	115.128	5.81333e+06
959	115.248	5.82066e+06
960	115.368	5.82759e+06
961	115.489	5.83538e+06
962	115.609	5.84283e+06
963	115.729	5.85019e+06
964	115.85	5.85741e+06
965	115.97	5.86436e+06
966	116.09	5.87185e+06
967	116.21	5.87916e+06
968	116.331	5.88605e+06
969	116.451	5.89296e+06
970	116.571	5.90044e+06
971	116.692	5.90742e+06
972	116.812	5.91506e+06
973	116.932	5.92227e+06
974	117.053	5.92974e+06
975	117.173	5.93692e+06
976	117.293	5.94435e+06
977	117.413	5.95137e+06
978	117.534	5.95867e+06
979	117.654	5.96609e+06
980	117.774	5.97347e+06
981	117.895	5.9814e+06
982	118.015	5.98918e+06
983	118.135	5.99649e+06
984	118.256	6.00311e+06
985	118.376	6.0103e+06
986	118.496	6.01748e+06
987	118.616	6.02632e+06
988	118.737	6.03516e+06
989	118.857	6.04333e+06
990	118.977	6.05046e+06
991	119.098	6.0571e+06
992	119.218	6.06461e+06
993	119.338	6.07185e+06
994	119.459	6.0788e+06
995	119.579	6.08668e+06
996	119.699	6.09404e+06
997	119.819	6.10234e+06
998	119.94	6.10959e+06
999	120.06	6.11626e+06
1000	120.18	6.1234e+06
1001	120.301	6.13061e+06
1002	120.421	6.13809e+06
1003	120.541	6.1461e+06
1004	120.662	6.15392e+06
1005	120.782	6.16137e+06
1006	120.902	6.16963e+06
1007	121.022	6.17725e+06
1008	121.143	6.18466e+06
1009	121.263	6.19225e+06
1010	121.383	6.19964e+06
1011	121.504	6.20611e+06
1012	121.624	6.21338e+06
1013	121.744	6.22071e+06
1014	121.865	6.22824e+06
1015	121.985	6.23573e+06
1016	122.105	6.24359e+06
1017	122.225	6.25158e+06
1018	122.346	6.25928e+06
1019	122.466	6.26753e+06
1020	122.586	6.27644e+06
1021	122.707	6.2843e+06
1022	122.827	6.29198e+06
1023	122.947	6.29938e+06
1024	123.068	6.30924e+06
1025	123.188	6.31841e+06
1026	123.308	6.32647e+06
1027	123.428	6.33407e+06
1028	123.549	6.34182e+06
1029	123.669	6.34865e+06
1030	123.789	6.35595e+06
1031	123.91	6.36325e+06
1032	124.03	6.37091e+06
1033	124.15	6.37798e+06
1034	124.271	6.38477e+06
1035	124.391	6.39181e+06
1036	124.511	6.39947e+06
1037	124.631	6.40681e+06
1038	124.752	6.41427e+06
1039	124.872	6.42192e+06
1040	124.992	6.42956e+06
1041	125.113	6.43682e+06
1042	125.233	6.44396e+06
1043	125.353	6.45112e+06
1044	125.474	6.45811e+06
1045	125.594	6.46507e+06
1046	125.714	6.47161e+06
1047	125.834	6.47895e+06
1048	125.955	6.48674e+06
1049	126.075	6.49497e+06
1050	126.195	6.5031e+06
