# Supplementary material for: Approaching intrinsic dynamics of MXenes hybrid hydrogel for 3D printed multimodal intelligent devices with ultrahigh superelasticity and temperature sensitivity
Source: Nat Commun. 2022 Jun 14;13:3420. doi: 10.1038/s41467-022-31051-7 (PMC9197829; doi:10.1038/s41467-022-31051-7)
Supplement: Supplementary file 6 — Source Data [file 41467_2022_31051_MOESM6_ESM.zip › Supplementary information/Supplementary Fig. 13/0.25 wt%.xlsx]

## Sheet: Sheet1
Item	Smu1_Time(1)(1)	Smu1_R(1)(1)
1	0	595912
2	0.120325	642286
3	0.240618	643639
4	0.360922	645641
5	0.481213	647762
6	0.601509	649920
7	0.721807	651940
8	0.842119	653930
9	0.962426	655712
10	1.08271	657607
11	1.20302	659603
12	1.32332	661665
13	1.44363	663751
14	1.56394	665932
15	1.68424	668190
16	1.80454	670520
17	1.92485	672916
18	2.04516	675377
19	2.16546	677939
20	2.28578	680514
21	2.40609	683267
22	2.52639	686074
23	2.6467	688934
24	2.767	691866
25	2.8873	694827
26	3.00761	697932
27	3.12788	701067
28	3.24819	704291
29	3.36847	707562
30	3.48877	710863
31	3.60908	714302
32	3.72938	717687
33	3.84968	721179
34	3.96998	724695
35	4.09026	728318
36	4.21055	731995
37	4.33083	735653
38	4.45114	739431
39	4.57145	743186
40	4.69175	747041
41	4.81206	750897
42	4.93235	754830
43	5.05265	758799
44	5.17297	762803
45	5.29325	766885
46	5.41355	770931
47	5.53386	775073
48	5.65416	779244
49	5.77447	783469
50	5.89478	787748
51	6.01507	791979
52	6.13538	796341
53	6.25569	800650
54	6.37599	805065
55	6.49628	809463
56	6.61658	813819
57	6.73687	818294
58	6.85719	822668
59	6.97748	827114
60	7.09778	831506
61	7.21809	835904
62	7.33838	840302
63	7.4587	844699
64	7.57899	849204
65	7.69929	853626
66	7.8196	858119
67	7.9399	862547
68	8.06021	867064
69	8.1805	871664
70	8.30079	876175
71	8.42109	880800
72	8.5414	885335
73	8.66169	889929
74	8.78201	894506
75	8.90231	899041
76	9.0226	903617
77	9.14289	908158
78	9.2632	912747
79	9.38349	917281
80	9.50379	921876
81	9.62409	926441
82	9.74442	930946
83	9.86471	935546
84	9.98501	940063
85	10.1053	944807
86	10.2256	949383
87	10.3459	953990
88	10.4662	958608
89	10.5865	963173
90	10.7069	967880
91	10.8271	972493
92	10.9474	977266
93	11.0678	981968
94	11.188	986628
95	11.3083	991407
96	11.4287	996061
97	11.5489	1.00084e+06
98	11.6692	1.00557e+06
99	11.7896	1.01035e+06
100	11.9098	1.01514e+06
101	12.0302	1.01984e+06
102	12.1504	1.02468e+06
103	12.2707	1.02943e+06
104	12.3911	1.03433e+06
105	12.5113	1.03913e+06
106	12.6316	1.04404e+06
107	12.7519	1.04889e+06
108	12.8722	1.05373e+06
109	12.9925	1.05859e+06
110	13.1128	1.06338e+06
111	13.2331	1.06826e+06
112	13.3534	1.07318e+06
113	13.4737	1.07812e+06
114	13.594	1.08303e+06
115	13.7143	1.0879e+06
116	13.8346	1.0928e+06
117	13.9549	1.09767e+06
118	14.0752	1.10262e+06
119	14.1955	1.10756e+06
120	14.3158	1.11246e+06
121	14.4361	1.1175e+06
122	14.5564	1.12244e+06
123	14.6767	1.12745e+06
124	14.797	1.13234e+06
125	14.9173	1.13748e+06
126	15.0376	1.14254e+06
127	15.1579	1.14757e+06
128	15.2782	1.15261e+06
129	15.3985	1.15762e+06
130	15.5188	1.16271e+06
131	15.6392	1.16782e+06
132	15.7594	1.17296e+06
133	15.8797	1.17814e+06
134	16.0001	1.1833e+06
135	16.1203	1.18854e+06
136	16.2406	1.19367e+06
137	16.3609	1.19888e+06
138	16.4813	1.20405e+06
139	16.6016	1.20919e+06
140	16.7219	1.2145e+06
141	16.8422	1.21973e+06
142	16.9625	1.22497e+06
143	17.0828	1.23022e+06
144	17.2031	1.23552e+06
145	17.3234	1.2408e+06
146	17.4437	1.24604e+06
147	17.564	1.25117e+06
148	17.6843	1.25656e+06
149	17.8046	1.26197e+06
150	17.9249	1.26726e+06
151	18.0452	1.27259e+06
152	18.1655	1.28274e+06
153	18.2858	1.28815e+06
154	18.4061	1.29358e+06
155	18.5264	1.29906e+06
156	18.6467	1.30446e+06
157	18.767	1.30996e+06
158	18.8873	1.31538e+06
159	19.0076	1.32084e+06
160	19.1279	1.32634e+06
161	19.2482	1.33178e+06
162	19.3685	1.33729e+06
163	19.4888	1.3428e+06
164	19.6091	1.34834e+06
165	19.7294	1.35384e+06
166	19.8497	1.35936e+06
167	19.97	1.36502e+06
168	20.0903	1.37051e+06
169	20.2106	1.37613e+06
170	20.3309	1.38171e+06
171	20.4512	1.38734e+06
172	20.5715	1.39297e+06
173	20.6918	1.3986e+06
174	20.8121	1.4043e+06
175	20.9325	1.40997e+06
176	21.0527	1.4157e+06
177	21.1731	1.4214e+06
178	21.2934	1.42711e+06
179	21.4137	1.43295e+06
180	21.534	1.43879e+06
181	21.6543	1.44477e+06
182	21.7746	1.4507e+06
183	21.8949	1.45665e+06
184	22.0152	1.46253e+06
185	22.2354	1.46838e+06
186	22.3557	1.47423e+06
187	22.476	1.48001e+06
188	22.5964	1.48594e+06
189	22.7167	1.49182e+06
190	22.837	1.49777e+06
191	22.9573	1.5037e+06
192	23.0776	1.50964e+06
193	23.1979	1.51558e+06
194	23.3182	1.52142e+06
195	23.4384	1.5274e+06
196	23.5588	1.53323e+06
197	23.6791	1.53928e+06
198	23.7994	1.54532e+06
199	23.9197	1.55131e+06
200	24.04	1.55739e+06
201	24.1603	1.56338e+06
202	24.2806	1.56942e+06
203	24.4009	1.57544e+06
204	24.5212	1.58143e+06
205	24.6415	1.58762e+06
206	24.7618	1.5937e+06
207	24.8821	1.59995e+06
208	25.0024	1.606e+06
209	25.1227	1.61218e+06
210	25.243	1.61806e+06
211	25.3633	1.62434e+06
212	25.4836	1.63052e+06
213	25.6039	1.63672e+06
214	25.7242	1.64302e+06
215	25.8445	1.64939e+06
216	25.9648	1.65574e+06
217	26.0851	1.66209e+06
218	26.2054	1.66839e+06
219	26.3256	1.67478e+06
220	26.4459	1.68105e+06
221	26.5663	1.68754e+06
222	26.6866	1.69386e+06
223	26.8068	1.70002e+06
224	26.9271	1.70635e+06
225	27.0474	1.71265e+06
226	27.1677	1.71905e+06
227	27.288	1.72526e+06
228	27.4084	1.73163e+06
229	27.5287	1.73795e+06
230	27.6489	1.74429e+06
231	27.7693	1.75055e+06
232	27.8896	1.75689e+06
233	28.0098	1.76337e+06
234	28.1302	1.77022e+06
235	28.2504	1.77665e+06
236	28.3708	1.78299e+06
237	28.4911	1.78931e+06
238	28.6114	1.79583e+06
239	28.7317	1.80233e+06
240	28.852	1.8089e+06
241	28.9723	1.81534e+06
242	29.0926	1.82186e+06
243	29.2129	1.82846e+06
244	29.3332	1.83508e+06
245	29.4535	1.8418e+06
246	29.5738	1.84846e+06
247	29.6942	1.8552e+06
248	29.8145	1.86194e+06
249	29.9347	1.8687e+06
250	30.0551	1.87547e+06
251	30.1754	1.88223e+06
252	30.2956	1.88918e+06
253	30.4159	1.89608e+06
254	30.5362	1.90291e+06
255	30.6565	1.90976e+06
256	30.7768	1.91651e+06
257	30.8971	1.9234e+06
258	31.0174	1.93021e+06
259	31.1377	1.9372e+06
260	31.258	1.94404e+06
261	31.3783	1.95105e+06
262	31.4986	1.95797e+06
263	31.6189	1.96489e+06
264	31.7392	1.97188e+06
265	31.8595	1.97877e+06
266	31.9798	1.98579e+06
267	32.1001	1.99266e+06
268	32.2204	1.99959e+06
269	32.3407	2.00669e+06
270	32.461	2.01362e+06
271	32.5813	2.02046e+06
272	32.7016	2.02718e+06
273	32.8219	2.03393e+06
274	32.9422	2.04056e+06
275	33.0625	2.04752e+06
276	33.1828	2.05439e+06
277	33.3031	2.06117e+06
278	33.4234	2.06814e+06
279	33.5437	2.0752e+06
280	33.664	2.08222e+06
281	33.7843	2.08929e+06
282	33.9045	2.09625e+06
283	34.0249	2.10344e+06
284	34.1451	2.11046e+06
285	34.2655	2.11764e+06
286	34.3858	2.12478e+06
287	34.5061	2.13186e+06
288	34.6264	2.139e+06
289	34.7467	2.14609e+06
290	34.867	2.15324e+06
291	34.9873	2.16025e+06
292	35.1076	2.16711e+06
293	35.2279	2.17436e+06
294	35.3482	2.18133e+06
295	35.4685	2.1884e+06
296	35.5888	2.19538e+06
297	35.7091	2.20265e+06
298	35.8294	2.20978e+06
299	35.9497	2.21686e+06
300	36.07	2.22386e+06
301	36.1903	2.23081e+06
302	36.3106	2.23787e+06
303	36.4309	2.2449e+06
304	36.5512	2.25205e+06
305	36.6715	2.2591e+06
306	36.7918	2.26607e+06
307	36.9121	2.27293e+06
308	37.0324	2.28015e+06
309	37.1527	2.28725e+06
310	37.273	2.29427e+06
311	37.3933	2.30147e+06
312	37.5136	2.30853e+06
313	37.6339	2.31567e+06
314	37.7542	2.32285e+06
315	37.8745	2.3299e+06
316	37.9948	2.33693e+06
317	38.1151	2.34429e+06
318	38.2354	2.35178e+06
319	38.3557	2.3592e+06
320	38.476	2.36637e+06
321	38.5963	2.3737e+06
322	38.7166	2.38094e+06
323	38.8369	2.38831e+06
324	38.9572	2.39548e+06
325	39.0775	2.40288e+06
326	39.1979	2.41018e+06
327	39.3182	2.41729e+06
328	39.4385	2.42488e+06
329	39.5588	2.43204e+06
330	39.6791	2.43937e+06
331	39.7994	2.44665e+06
332	39.9197	2.45415e+06
333	40.04	2.46149e+06
334	40.1603	2.46877e+06
335	40.2806	2.47619e+06
336	40.4009	2.48359e+06
337	40.5212	2.49099e+06
338	40.6415	2.49836e+06
339	40.7617	2.50567e+06
340	40.882	2.5131e+06
341	41.0023	2.52057e+06
342	41.1226	2.52838e+06
343	41.2429	2.53599e+06
344	41.3632	2.54372e+06
345	41.4835	2.55136e+06
346	41.6038	2.55904e+06
347	41.7241	2.56671e+06
348	41.8445	2.57436e+06
349	41.9648	2.582e+06
350	42.085	2.58949e+06
351	42.2053	2.597e+06
352	42.3257	2.60472e+06
353	42.4459	2.61225e+06
354	42.5663	2.62011e+06
355	42.6866	2.62765e+06
356	42.8069	2.63539e+06
357	42.9272	2.64313e+06
358	43.0475	2.65066e+06
359	43.1678	2.65836e+06
360	43.2881	2.66599e+06
361	43.4084	2.67373e+06
362	43.5287	2.68119e+06
363	43.649	2.68883e+06
364	43.7693	2.69626e+06
365	43.8896	2.70393e+06
366	44.0099	2.71154e+06
367	44.1302	2.71924e+06
368	44.2505	2.72718e+06
369	44.3708	2.73501e+06
370	44.4911	2.74289e+06
371	44.6114	2.75065e+06
372	44.7317	2.75851e+06
373	44.8521	2.76649e+06
374	44.9724	2.77441e+06
375	45.0927	2.78251e+06
376	45.213	2.79044e+06
377	45.3333	2.79842e+06
378	45.4536	2.80644e+06
379	45.5739	2.81449e+06
380	45.6942	2.82279e+06
381	45.8145	2.83077e+06
382	45.9348	2.83854e+06
383	46.0551	2.84627e+06
384	46.1754	2.85406e+06
385	46.2957	2.86158e+06
386	46.416	2.86913e+06
387	46.5363	2.87699e+06
388	46.6566	2.88491e+06
389	46.7769	2.89293e+06
390	46.8972	2.90097e+06
391	47.0175	2.90886e+06
392	47.1378	2.91716e+06
393	47.2581	2.92523e+06
394	47.3784	2.93336e+06
395	47.4987	2.94137e+06
396	47.619	2.94955e+06
397	47.7393	2.95774e+06
398	47.8596	2.96571e+06
399	47.9798	2.97374e+06
400	48.1002	2.98175e+06
401	48.2205	2.9898e+06
402	48.3408	2.99783e+06
403	48.4611	3.00595e+06
404	48.5814	3.01399e+06
405	48.7017	3.02199e+06
406	48.822	3.0302e+06
407	48.9423	3.03822e+06
408	49.0626	3.04642e+06
409	49.1829	3.05445e+06
410	49.3032	3.06244e+06
411	49.4235	3.0705e+06
412	49.5438	3.07862e+06
413	49.6641	3.08678e+06
414	49.7844	3.09471e+06
415	49.9047	3.1029e+06
416	50.025	3.11098e+06
417	50.1453	3.11904e+06
418	50.2656	3.12714e+06
419	50.3859	3.13527e+06
420	50.5061	3.14364e+06
421	50.6265	3.15177e+06
422	50.7468	3.16018e+06
423	50.8671	3.1684e+06
424	50.9874	3.17661e+06
425	51.1077	3.18473e+06
426	51.228	3.19273e+06
427	51.3483	3.20094e+06
428	51.4686	3.20899e+06
429	51.5889	3.21714e+06
430	51.7092	3.22537e+06
431	51.8294	3.23356e+06
432	51.9497	3.2418e+06
433	52.07	3.24987e+06
434	52.1903	3.25811e+06
435	52.3107	3.26653e+06
436	52.431	3.27516e+06
437	52.5513	3.28323e+06
438	52.6715	3.29144e+06
439	52.7918	3.30009e+06
440	52.9121	3.30856e+06
441	53.0324	3.31721e+06
442	53.1527	3.32564e+06
443	53.273	3.33398e+06
444	53.3933	3.34229e+06
445	53.5136	3.35052e+06
446	53.6339	3.35895e+06
447	53.7542	3.3673e+06
448	53.8745	3.37545e+06
449	53.9948	3.38386e+06
450	54.1151	3.39238e+06
451	54.2354	3.40113e+06
452	54.3557	3.40962e+06
453	54.476	3.418e+06
454	54.5963	3.42642e+06
455	54.7166	3.43468e+06
456	54.8369	3.44299e+06
457	54.9572	3.45154e+06
458	55.0775	3.45959e+06
459	55.1978	3.46814e+06
460	55.3181	3.47684e+06
461	55.4383	3.48551e+06
462	55.5587	3.49406e+06
463	55.679	3.50261e+06
464	55.7993	3.51105e+06
465	55.9196	3.51963e+06
466	56.0399	3.52827e+06
467	56.1602	3.53684e+06
468	56.2805	3.54529e+06
469	56.4008	3.55382e+06
470	56.5211	3.56247e+06
471	56.6413	3.57125e+06
472	56.7616	3.58014e+06
473	56.882	3.58898e+06
474	57.0023	3.59762e+06
475	57.1225	3.60641e+06
476	57.2429	3.6149e+06
477	57.3632	3.62354e+06
478	57.4834	3.63209e+06
479	57.6038	3.64093e+06
480	57.724	3.64947e+06
481	57.8443	3.65775e+06
482	57.9647	3.66629e+06
483	58.085	3.67485e+06
484	58.2053	3.68358e+06
485	58.3256	3.69227e+06
486	58.4458	3.70123e+06
487	58.5662	3.70986e+06
488	58.6864	3.71837e+06
489	58.8067	3.72685e+06
490	58.9271	3.73522e+06
491	59.0474	3.74372e+06
492	59.1677	3.75241e+06
493	59.288	3.76115e+06
494	59.4083	3.77037e+06
495	59.5286	3.7791e+06
496	59.6489	3.7874e+06
497	59.7692	3.79512e+06
498	59.8895	3.80361e+06
499	60.0098	3.81228e+06
500	60.1301	3.82096e+06
501	60.2504	3.82977e+06
502	60.3707	3.8385e+06
503	60.491	3.84729e+06
504	60.6113	3.85584e+06
505	60.7316	3.86457e+06
506	60.8519	3.87319e+06
507	60.9722	3.8821e+06
508	61.0925	3.89095e+06
509	61.2128	3.89951e+06
510	61.3331	3.90853e+06
511	61.4534	3.91685e+06
512	61.5737	3.92566e+06
513	61.694	3.93455e+06
514	61.8143	3.94335e+06
515	61.9346	3.95223e+06
516	62.0549	3.96087e+06
517	62.1752	3.96985e+06
518	62.2955	3.97851e+06
519	62.4158	3.98725e+06
520	62.5361	3.9958e+06
521	62.6564	4.00443e+06
522	62.7767	4.01298e+06
523	62.897	4.02171e+06
524	63.0173	4.03057e+06
525	63.1376	4.03974e+06
526	63.2579	4.04901e+06
527	63.3782	4.05885e+06
528	63.4985	4.06835e+06
529	63.6188	4.07767e+06
530	63.7391	4.08734e+06
531	63.8594	4.09722e+06
532	63.9797	4.10679e+06
533	64.1	4.11664e+06
534	64.2203	4.12624e+06
535	64.3406	4.13567e+06
536	64.4609	4.14504e+06
537	64.5812	4.15417e+06
538	64.7015	4.16341e+06
539	64.8218	4.17251e+06
540	64.9421	4.18171e+06
541	65.0624	4.1908e+06
542	65.1827	4.19984e+06
543	65.303	4.20916e+06
544	65.4233	4.21847e+06
545	65.5436	4.22772e+06
546	65.6639	4.23696e+06
547	65.7842	4.24605e+06
548	65.9045	4.25497e+06
549	66.0248	4.26383e+06
550	66.1451	4.27286e+06
551	66.2654	4.28191e+06
552	66.3857	4.29097e+06
553	66.506	4.30022e+06
554	66.6263	4.30906e+06
555	66.7466	4.31803e+06
556	66.8669	4.32694e+06
557	66.9872	4.33578e+06
558	67.1075	4.34448e+06
559	67.2278	4.35319e+06
560	67.3481	4.36224e+06
561	67.4684	4.37125e+06
562	67.5887	4.38017e+06
563	67.709	4.38912e+06
564	67.8293	4.39852e+06
565	67.9496	4.4078e+06
566	68.0699	4.41671e+06
567	68.1902	4.42559e+06
568	68.3105	4.43431e+06
569	68.4308	4.44336e+06
570	68.551	4.45223e+06
571	68.6714	4.46129e+06
572	68.7917	4.47066e+06
573	68.912	4.47995e+06
574	69.0323	4.48943e+06
575	69.1526	4.49866e+06
576	69.2729	4.50819e+06
577	69.3932	4.51769e+06
578	69.5135	4.5274e+06
579	69.6338	4.53744e+06
580	69.7541	4.54748e+06
581	69.8744	4.55741e+06
582	69.9947	4.56753e+06
583	70.115	4.57834e+06
584	70.2353	4.58932e+06
585	70.3556	4.59999e+06
586	70.4759	4.61076e+06
587	70.5962	4.62138e+06
588	70.7165	4.63217e+06
589	70.8368	4.64248e+06
590	70.9571	4.65249e+06
591	71.0774	4.66265e+06
592	71.1977	4.67251e+06
593	71.318	4.68211e+06
594	71.4383	4.69181e+06
595	71.5586	4.70157e+06
596	71.6789	4.71116e+06
597	71.7992	4.72067e+06
598	71.9195	4.73036e+06
599	72.0398	4.7401e+06
600	72.1601	4.75001e+06
601	72.2803	4.75952e+06
602	72.4006	4.76935e+06
603	72.5209	4.77944e+06
604	72.6412	4.78948e+06
605	72.7615	4.79976e+06
606	72.8818	4.80963e+06
607	73.0021	4.81984e+06
608	73.1224	4.82997e+06
609	73.2427	4.84014e+06
610	73.363	4.85006e+06
611	73.4833	4.85981e+06
612	73.6036	4.86944e+06
613	73.7239	4.87899e+06
614	73.8442	4.88869e+06
615	73.9645	4.89831e+06
616	74.0848	4.90791e+06
617	74.2051	4.91748e+06
618	74.3254	4.92709e+06
619	74.4457	4.93678e+06
620	74.566	4.94629e+06
621	74.6863	4.95637e+06
622	74.8066	4.96653e+06
623	74.9269	4.9766e+06
624	75.0472	4.98664e+06
625	75.1675	4.99657e+06
626	75.2878	5.00653e+06
627	75.4081	5.01629e+06
628	75.5284	5.02614e+06
629	75.6487	5.0359e+06
630	75.769	5.04602e+06
631	75.8893	5.05609e+06
632	76.0096	5.06577e+06
633	76.1299	5.07561e+06
634	76.2502	5.08567e+06
635	76.3705	5.09555e+06
636	76.4908	5.1053e+06
637	76.6111	5.11499e+06
638	76.7314	5.12461e+06
639	76.8517	5.13409e+06
640	76.9721	5.14372e+06
641	77.0924	5.15331e+06
642	77.2127	5.16298e+06
643	77.333	5.17236e+06
644	77.4533	5.182e+06
645	77.5736	5.19171e+06
646	77.6939	5.20131e+06
647	77.8142	5.21094e+06
648	77.9345	5.22063e+06
649	78.0548	5.23041e+06
650	78.1751	5.24043e+06
651	78.2954	5.25029e+06
652	78.4157	5.26049e+06
653	78.536	5.27044e+06
654	78.6563	5.28048e+06
655	78.7766	5.29022e+06
656	78.8969	5.30016e+06
657	79.0172	5.30978e+06
658	79.1375	5.3194e+06
659	79.2578	5.3293e+06
660	79.3781	5.33928e+06
661	79.4984	5.34915e+06
662	79.6187	5.35893e+06
663	79.739	5.36862e+06
664	79.8593	5.37852e+06
665	79.9796	5.38807e+06
666	80.0999	5.39779e+06
667	80.2202	5.40761e+06
668	80.3405	5.41749e+06
669	80.4608	5.42739e+06
670	80.5811	5.43703e+06
671	80.7014	5.44712e+06
672	80.8217	5.4569e+06
673	80.942	5.46699e+06
674	81.0623	5.4773e+06
675	81.1826	5.48743e+06
676	81.3029	5.49788e+06
677	81.4232	5.50804e+06
678	81.5435	5.51825e+06
679	81.6638	5.52852e+06
680	81.7841	5.53861e+06
681	81.9044	5.54863e+06
682	82.0247	5.55855e+06
683	82.145	5.56887e+06
684	82.2653	5.57875e+06
685	82.3856	5.58877e+06
686	82.5059	5.5985e+06
687	82.6262	5.60861e+06
688	82.7465	5.61875e+06
689	82.8668	5.62907e+06
690	82.9871	5.63971e+06
691	83.1074	5.65014e+06
692	83.2277	5.66102e+06
693	83.348	5.67215e+06
694	83.4683	5.68365e+06
695	83.5886	5.69491e+06
696	83.7089	5.70584e+06
697	83.8292	5.71701e+06
698	83.9495	5.72758e+06
699	84.0698	5.73875e+06
700	84.1901	5.74931e+06
701	84.3104	5.75952e+06
702	84.4307	5.76994e+06
703	84.551	5.78037e+06
704	84.6713	5.79128e+06
705	84.7916	5.80215e+06
706	84.9119	5.81343e+06
707	85.0322	5.82455e+06
708	85.1526	5.83548e+06
709	85.2729	5.84667e+06
710	85.3932	5.85748e+06
711	85.5135	5.8685e+06
712	85.6338	5.87947e+06
713	85.7541	5.8904e+06
714	85.8744	5.90136e+06
715	85.9947	5.91214e+06
716	86.115	5.92319e+06
717	86.2353	5.93437e+06
718	86.3556	5.94566e+06
719	86.4759	5.95686e+06
720	86.5962	5.96804e+06
721	86.7165	5.97913e+06
722	86.8368	5.99019e+06
723	86.9571	6.00148e+06
724	87.0774	6.01254e+06
725	87.1977	6.02353e+06
726	87.318	6.03456e+06
727	87.4383	6.04566e+06
728	87.5586	6.05668e+06
729	87.6789	6.06718e+06
730	87.7992	6.07778e+06
731	87.9195	6.08809e+06
732	88.0398	6.09875e+06
733	88.1601	6.10922e+06
734	88.2804	6.11961e+06
735	88.4007	6.13027e+06
736	88.521	6.1408e+06
737	88.6413	6.15155e+06
738	88.7616	6.16225e+06
739	88.8819	6.17304e+06
740	89.0022	6.18376e+06
741	89.1225	6.19425e+06
742	89.2428	6.20505e+06
743	89.3631	6.21564e+06
744	89.4834	6.22583e+06
745	89.6037	6.23615e+06
746	89.724	6.24707e+06
747	89.8443	6.25779e+06
748	89.9646	6.26839e+06
749	90.0849	6.27923e+06
750	90.2052	6.29004e+06
751	90.3255	6.30088e+06
752	90.4458	6.31172e+06
753	90.5661	6.32281e+06
754	90.6864	6.33405e+06
755	90.8067	6.34509e+06
756	90.927	6.35623e+06
757	91.0473	6.36716e+06
758	91.1676	6.37827e+06
759	91.2879	6.38898e+06
760	91.4082	6.40001e+06
761	91.5285	6.41135e+06
762	91.6488	6.42225e+06
763	91.7691	6.43296e+06
764	91.8894	6.44323e+06
765	92.0097	6.45342e+06
766	92.13	6.4638e+06
767	92.2503	6.47427e+06
768	92.3706	6.48475e+06
769	92.4909	6.49521e+06
770	92.6112	6.5062e+06
771	92.7315	6.51715e+06
772	92.8517	6.52817e+06
773	92.9721	6.53929e+06
774	93.0924	6.55054e+06
775	93.2127	6.56183e+06
776	93.3329	6.57306e+06
777	93.4532	6.58426e+06
778	93.5735	6.59544e+06
779	93.6938	6.60696e+06
780	93.8141	6.61849e+06
781	93.9344	6.62972e+06
782	94.0547	6.64114e+06
783	94.175	6.65279e+06
784	94.2953	6.66417e+06
785	94.4156	6.67561e+06
786	94.5359	6.6868e+06
787	94.6563	6.69794e+06
788	94.7765	6.7088e+06
789	94.8968	6.7199e+06
790	95.0172	6.73105e+06
791	95.1374	6.74205e+06
792	95.2578	6.75292e+06
793	95.3781	6.76381e+06
794	95.4984	6.77455e+06
795	95.6186	6.78545e+06
796	95.7389	6.79666e+06
797	95.8593	6.80757e+06
798	95.9796	6.81837e+06
799	96.0998	6.82885e+06
800	96.2202	6.83918e+06
801	96.3404	6.84974e+06
802	96.4607	6.86003e+06
803	96.5811	6.87045e+06
804	96.7013	6.88113e+06
805	96.8216	6.89194e+06
806	96.942	6.90333e+06
807	97.0622	6.91437e+06
808	97.1825	6.92555e+06
809	97.3028	6.93646e+06
810	97.4231	6.94721e+06
811	97.5434	6.95812e+06
812	97.6637	6.96836e+06
813	97.784	6.97907e+06
814	97.9043	6.98932e+06
815	98.0246	6.99971e+06
816	98.1449	7.00981e+06
817	98.2652	7.01996e+06
818	98.3855	7.03007e+06
819	98.5058	7.04047e+06
820	98.6261	7.05096e+06
821	98.7464	7.06179e+06
822	98.8667	7.07315e+06
823	98.987	7.08476e+06
824	99.1073	7.09641e+06
825	99.2276	7.10834e+06
826	99.3479	7.11975e+06
827	99.4682	7.13134e+06
828	99.5885	7.1427e+06
829	99.7088	7.15438e+06
830	99.8291	7.16564e+06
831	99.9494	7.17667e+06
832	100.07	7.18748e+06
833	100.19	7.19822e+06
834	100.31	7.20882e+06
835	100.431	7.21908e+06
836	100.551	7.22931e+06
837	100.671	7.23938e+06
838	100.792	7.24959e+06
839	100.912	7.25967e+06
840	101.032	7.26964e+06
841	101.152	7.28008e+06
842	101.273	7.29026e+06
843	101.393	7.30031e+06
844	101.513	7.31114e+06
845	101.634	7.32139e+06
846	101.754	7.33182e+06
847	101.874	7.34242e+06
848	101.995	7.35303e+06
849	102.115	7.36377e+06
850	102.235	7.3745e+06
851	102.355	7.3853e+06
852	102.476	7.39631e+06
853	102.596	7.40766e+06
854	102.716	7.41858e+06
855	102.837	7.42944e+06
856	102.957	7.44022e+06
857	103.077	7.4505e+06
858	103.198	7.46115e+06
859	103.318	7.47187e+06
860	103.438	7.48277e+06
861	103.559	7.49364e+06
862	103.679	7.50453e+06
863	103.799	7.51554e+06
864	103.919	7.5262e+06
865	104.04	7.53751e+06
866	104.16	7.54883e+06
867	104.28	7.56015e+06
868	104.401	7.5716e+06
869	104.521	7.58277e+06
870	104.641	7.59464e+06
871	104.762	7.60632e+06
872	104.882	7.61832e+06
873	105.002	7.63037e+06
874	105.122	7.643e+06
875	105.243	7.65516e+06
876	105.363	7.66714e+06
877	105.483	7.6793e+06
878	105.604	7.69094e+06
879	105.724	7.70268e+06
880	105.844	7.71442e+06
881	105.965	7.72611e+06
882	106.085	7.73773e+06
883	106.205	7.74947e+06
884	106.325	7.76086e+06
885	106.446	7.7722e+06
886	106.566	7.78356e+06
887	106.686	7.79521e+06
888	106.807	7.80641e+06
889	106.927	7.81766e+06
890	107.047	7.82908e+06
891	107.168	7.84074e+06
892	107.288	7.85232e+06
893	107.408	7.86441e+06
894	107.528	7.87654e+06
895	107.649	7.88864e+06
896	107.769	7.90049e+06
897	107.889	7.91253e+06
898	108.01	7.92486e+06
899	108.13	7.9367e+06
900	108.25	7.94908e+06
901	108.37	7.96117e+06
902	108.491	7.9737e+06
903	108.611	7.98604e+06
904	108.731	7.99823e+06
905	108.852	8.01056e+06
906	108.972	8.02275e+06
907	109.092	8.03486e+06
908	109.213	8.04698e+06
909	109.333	8.05942e+06
910	109.453	8.07198e+06
911	109.574	8.08414e+06
912	109.694	8.09624e+06
913	109.814	8.10855e+06
914	109.934	8.12063e+06
915	110.055	8.13273e+06
916	110.175	8.14419e+06
917	110.295	8.15596e+06
918	110.416	8.16761e+06
919	110.536	8.17932e+06
920	110.656	8.19139e+06
921	110.777	8.20292e+06
922	110.897	8.21492e+06
923	111.017	8.22668e+06
924	111.137	8.23822e+06
925	111.258	8.24991e+06
926	111.378	8.26181e+06
927	111.498	8.27392e+06
928	111.619	8.28594e+06
929	111.739	8.29817e+06
930	111.859	8.31012e+06
931	111.98	8.3225e+06
932	112.1	8.33507e+06
933	112.22	8.34763e+06
934	112.34	8.36059e+06
935	112.461	8.37358e+06
936	112.581	8.38615e+06
937	112.701	8.3991e+06
938	112.822	8.41232e+06
939	112.942	8.42581e+06
940	113.062	8.43957e+06
941	113.183	8.45321e+06
942	113.303	8.46636e+06
943	113.423	8.47977e+06
944	113.543	8.49331e+06
945	113.664	8.50691e+06
946	113.784	8.52062e+06
947	113.904	8.53372e+06
948	114.025	8.54663e+06
949	114.145	8.55886e+06
950	114.265	8.57163e+06
951	114.386	8.58385e+06
952	114.506	8.59628e+06
953	114.626	8.60834e+06
954	114.746	8.62014e+06
955	114.867	8.63195e+06
956	114.987	8.64374e+06
957	115.107	8.65407e+06
958	115.228	8.66696e+06
959	115.348	8.67929e+06
960	115.468	8.69183e+06
961	115.589	8.70417e+06
962	115.709	8.71664e+06
963	115.829	8.729e+06
964	115.949	8.74177e+06
965	116.07	8.75409e+06
966	116.19	8.76665e+06
967	116.31	8.77893e+06
968	116.431	8.7916e+06
969	116.551	8.80454e+06
970	116.671	8.81734e+06
971	116.792	8.82994e+06
972	116.912	8.84233e+06
973	117.032	8.85532e+06
974	117.152	8.8684e+06
975	117.273	8.88097e+06
976	117.393	8.89431e+06
977	117.513	8.90781e+06
978	117.634	8.92076e+06
979	117.754	8.9337e+06
980	117.874	8.94649e+06
981	117.995	8.95936e+06
982	118.115	8.9719e+06
983	118.235	8.98405e+06
984	118.356	8.99669e+06
985	118.476	9.00922e+06
986	118.596	9.02164e+06
987	118.716	9.03338e+06
988	118.837	9.04542e+06
989	118.957	9.05677e+06
990	119.077	9.0687e+06
991	119.198	9.08048e+06
992	119.318	9.09247e+06
993	119.438	9.10442e+06
994	119.558	9.1158e+06
995	119.679	9.12767e+06
996	119.799	9.13893e+06
997	119.919	9.14997e+06
998	120.04	9.16203e+06
999	120.16	9.17417e+06
1000	120.28	9.17899e+06
1001	120.401	9.18485e+06
1002	120.521	9.19013e+06
1003	120.641	9.19537e+06
1004	120.761	9.20107e+06
1005	120.882	9.20698e+06
1006	121.002	9.21205e+06
1007	121.122	9.21629e+06
1008	121.243	9.21905e+06
1009	121.363	9.21979e+06
