# Supplementary material for: Approaching intrinsic dynamics of MXenes hybrid hydrogel for 3D printed multimodal intelligent devices with ultrahigh superelasticity and temperature sensitivity
Source: Nat Commun. 2022 Jun 14;13:3420. doi: 10.1038/s41467-022-31051-7 (PMC9197829; doi:10.1038/s41467-022-31051-7)
Supplement: Supplementary file 6 — Source Data [file 41467_2022_31051_MOESM6_ESM.zip › Supplementary information/Supplementary Fig. 13/0.5 wt%.xlsx]

## Sheet: Sheet1
Item	Smu1_Time(1)(1)	Smu1_R(1)(1)
1	0	507482
2	0.120328	521478
3	0.240625	522356
4	0.360925	523548
5	0.481217	524827
6	0.601518	526253
7	0.72183	527771
8	0.842137	529415
9	0.962431	531150
10	1.08273	533018
11	1.20303	535134
12	1.32335	537347
13	1.44365	539463
14	1.56396	541686
15	1.68428	544015
16	1.80457	546568
17	1.92487	548978
18	2.04517	551500
19	2.16546	554018
20	2.28576	556697
21	2.40607	559432
22	2.52637	562147
23	2.64668	564893
24	2.76698	567684
25	2.8873	570455
26	3.0076	573312
27	3.1279	576189
28	3.24821	579163
29	3.36851	582112
30	3.4888	585111
31	3.60911	588034
32	3.72942	590988
33	3.84972	594007
34	3.97003	597047
35	4.09033	600077
36	4.21069	603050
37	4.331	606045
38	4.4513	609049
39	4.5716	612038
40	4.69189	615037
41	4.81218	618092
42	4.93249	621183
43	5.05279	624294
44	5.17308	627323
45	5.2934	630490
46	5.41369	633575
47	5.534	636686
48	5.65431	639782
49	5.7746	643025
50	5.89492	646070
51	6.01521	649109
52	6.13549	652099
53	6.2558	655154
54	6.3761	658229
55	6.49642	661254
56	6.61672	664319
57	6.737	667379
58	6.85732	670434
59	6.97761	673484
60	7.0979	676473
61	7.2182	679558
62	7.33849	682730
63	7.45881	685948
64	7.5791	689155
65	7.69941	692225
66	7.81972	695361
67	7.94001	698401
68	8.0603	701558
69	8.18061	704664
70	8.30091	707785
71	8.42121	711002
72	8.54152	714306
73	8.66182	717386
74	8.78214	720593
75	8.90244	723699
76	9.02273	726881
77	9.14304	730124
78	9.26335	733448
79	9.38365	736792
80	9.50395	739974
81	9.62425	742999
82	9.74454	746160
83	9.86485	749302
84	9.98515	752438
85	10.1055	755615
86	10.2258	758685
87	10.346	761867
88	10.4664	765079
89	10.5867	768286
90	10.707	771397
91	10.8273	774488
92	10.9476	777599
93	11.0679	780659
94	11.1881	783744
95	11.3085	786810
96	11.4288	789936
97	11.5491	793036
98	11.6694	796096
99	11.7897	799253
100	11.91	802379
101	12.0303	805536
102	12.1506	808555
103	12.2709	811620
104	12.3912	814706
105	12.5115	817801
106	12.6318	820953
107	12.7521	824094
108	12.8724	827301
109	12.9927	830534
110	13.113	833726
111	13.2332	836878
112	13.3535	840039
113	13.4738	843307
114	13.5941	846479
115	13.7144	849661
116	13.8347	852787
117	13.955	855918
118	14.0753	859039
119	14.1956	862155
120	14.3159	865312
121	14.4362	868402
122	14.5565	871600
123	14.6768	874766
124	14.7971	878009
125	14.9174	881267
126	15.0377	884429
127	15.158	887783
128	15.2783	891097
129	15.3986	894365
130	15.5189	897613
131	15.6392	900927
132	15.7595	904210
133	15.8798	907428
134	16.0001	910716
135	16.1204	914000
136	16.2407	917278
137	16.361	920617
138	16.4813	923911
139	16.6016	927133
140	16.7219	930346
141	16.8422	933543
142	16.9625	936801
143	17.0829	939973
144	17.2031	943261
145	17.3235	946544
146	17.4438	949838
147	17.5641	953132
148	17.6844	956491
149	17.8046	959861
150	17.9249	963175
151	18.0452	966499
152	18.1655	969686
153	18.2858	972913
154	18.4062	976105
155	18.5265	979348
156	18.6468	982565
157	18.7671	985783
158	18.8874	988990
159	19.0077	992116
160	19.128	995283
161	19.2483	998439
162	19.3686	1.00161e+06
163	19.4889	1.00482e+06
164	19.6092	1.00792e+06
165	19.7295	1.0111e+06
166	19.8498	1.01428e+06
167	19.9701	1.01747e+06
168	20.0904	1.02067e+06
169	20.2107	1.02388e+06
170	20.331	1.02729e+06
171	20.4512	1.03063e+06
172	20.5716	1.03402e+06
173	20.6919	1.03731e+06
174	20.8122	1.0407e+06
175	20.9325	1.04403e+06
176	21.0528	1.04743e+06
177	21.1731	1.05083e+06
178	21.2934	1.0542e+06
179	21.4137	1.05764e+06
180	21.534	1.06111e+06
181	21.6543	1.06461e+06
182	21.7746	1.06811e+06
183	21.8949	1.07145e+06
184	22.0152	1.07482e+06
185	22.1355	1.07824e+06
186	22.2558	1.08163e+06
187	22.3761	1.08509e+06
188	22.4964	1.08839e+06
189	22.6167	1.09169e+06
190	22.737	1.09491e+06
191	22.8573	1.09817e+06
192	22.9776	1.10152e+06
193	23.0979	1.10492e+06
194	23.2182	1.10827e+06
195	23.3385	1.11161e+06
196	23.4588	1.11494e+06
197	23.5791	1.11822e+06
198	23.6994	1.12161e+06
199	23.8197	1.12495e+06
200	23.94	1.12835e+06
201	24.0603	1.1318e+06
202	24.1806	1.13516e+06
203	24.3009	1.13862e+06
204	24.4212	1.14201e+06
205	24.5415	1.14552e+06
206	24.6618	1.14892e+06
207	24.7821	1.15239e+06
208	24.9024	1.15587e+06
209	25.0227	1.15928e+06
210	25.143	1.16283e+06
211	25.2633	1.16632e+06
212	25.3836	1.16985e+06
213	25.5039	1.17341e+06
214	25.6242	1.177e+06
215	25.7445	1.18069e+06
216	25.8648	1.18425e+06
217	25.9851	1.18785e+06
218	26.1054	1.19137e+06
219	26.2257	1.19488e+06
220	26.346	1.1984e+06
221	26.4663	1.20177e+06
222	26.5866	1.20516e+06
223	26.7069	1.20843e+06
224	26.8272	1.21185e+06
225	26.9475	1.21511e+06
226	27.0678	1.2184e+06
227	27.1881	1.22163e+06
228	27.3084	1.22489e+06
229	27.4287	1.22821e+06
230	27.549	1.23158e+06
231	27.6693	1.23502e+06
232	27.7896	1.23846e+06
233	27.9099	1.24186e+06
234	28.0302	1.24526e+06
235	28.1505	1.24862e+06
236	28.2707	1.25213e+06
237	28.391	1.25567e+06
238	28.5113	1.25934e+06
239	28.6316	1.26301e+06
240	28.752	1.2667e+06
241	28.8723	1.27051e+06
242	28.9926	1.27418e+06
243	29.1129	1.27792e+06
244	29.2332	1.2816e+06
245	29.3535	1.28534e+06
246	29.4738	1.28894e+06
247	29.5941	1.29241e+06
248	29.7144	1.29588e+06
249	29.8347	1.29944e+06
250	29.955	1.30301e+06
251	30.0753	1.30652e+06
252	30.1956	1.3099e+06
253	30.3159	1.31338e+06
254	30.4362	1.31678e+06
255	30.5565	1.32025e+06
256	30.6768	1.32357e+06
257	30.7971	1.32704e+06
258	30.9174	1.33055e+06
259	31.0377	1.33406e+06
260	31.158	1.33759e+06
261	31.2783	1.34113e+06
262	31.3986	1.34467e+06
263	31.5189	1.34809e+06
264	31.6392	1.35157e+06
265	31.7595	1.35497e+06
266	31.8798	1.35838e+06
267	32.0001	1.36183e+06
268	32.1204	1.36534e+06
269	32.2407	1.36888e+06
270	32.361	1.37238e+06
271	32.4813	1.37593e+06
272	32.6016	1.37933e+06
273	32.7219	1.38275e+06
274	32.8422	1.38629e+06
275	32.9625	1.38975e+06
276	33.0828	1.39327e+06
277	33.2031	1.39674e+06
278	33.3234	1.40022e+06
279	33.4437	1.4038e+06
280	33.564	1.40735e+06
281	33.6843	1.41096e+06
282	33.8046	1.41443e+06
283	33.9249	1.418e+06
284	34.0452	1.42153e+06
285	34.1655	1.42489e+06
286	34.2858	1.42837e+06
287	34.4061	1.43178e+06
288	34.5264	1.4354e+06
289	34.6467	1.4389e+06
290	34.767	1.44259e+06
291	34.8873	1.44637e+06
292	35.0076	1.44998e+06
293	35.1279	1.4536e+06
294	35.2482	1.45708e+06
295	35.3685	1.46031e+06
296	35.4888	1.4642e+06
297	35.6091	1.46813e+06
298	35.7294	1.47175e+06
299	35.8497	1.47566e+06
300	35.97	1.47988e+06
301	36.0903	1.48369e+06
302	36.2106	1.48737e+06
303	36.3309	1.4913e+06
304	36.4512	1.49616e+06
305	36.5715	1.50055e+06
306	36.6918	1.50491e+06
307	36.8121	1.5098e+06
308	36.9324	1.51408e+06
309	37.0527	1.51775e+06
310	37.173	1.52147e+06
311	37.2933	1.52527e+06
312	37.4137	1.52915e+06
313	37.534	1.53289e+06
314	37.6543	1.53659e+06
315	37.7746	1.54004e+06
316	37.8949	1.54332e+06
317	38.0152	1.54658e+06
318	38.1354	1.55006e+06
319	38.2558	1.55387e+06
320	38.3761	1.55735e+06
321	38.4963	1.56072e+06
322	38.6166	1.56458e+06
323	38.737	1.56823e+06
324	38.8572	1.5717e+06
325	38.9775	1.57497e+06
326	39.0978	1.57832e+06
327	39.2181	1.58189e+06
328	39.3384	1.58544e+06
329	39.4587	1.58882e+06
330	39.579	1.59241e+06
331	39.6993	1.59601e+06
332	39.8196	1.59976e+06
333	39.9399	1.60379e+06
334	40.0602	1.60744e+06
335	40.1805	1.61094e+06
336	40.3008	1.61471e+06
337	40.4212	1.61866e+06
338	40.5414	1.62267e+06
339	40.6618	1.62644e+06
340	40.7821	1.63017e+06
341	40.9024	1.63381e+06
342	41.0227	1.63774e+06
343	41.143	1.64187e+06
344	41.2633	1.6457e+06
345	41.3836	1.64938e+06
346	41.5038	1.65285e+06
347	41.6242	1.65622e+06
348	41.7445	1.65941e+06
349	41.8648	1.66253e+06
350	41.9851	1.66594e+06
351	42.1054	1.66934e+06
352	42.2257	1.67296e+06
353	42.346	1.67688e+06
354	42.4663	1.68112e+06
355	42.5866	1.68701e+06
356	42.7069	1.69439e+06
357	42.8272	1.70211e+06
358	42.9475	1.70981e+06
359	43.0678	1.721e+06
360	43.1881	1.72428e+06
361	43.3084	1.72897e+06
362	43.4287	1.73412e+06
363	43.549	1.73908e+06
364	43.6693	1.74422e+06
365	43.7896	1.7505e+06
366	43.9099	1.75465e+06
367	44.0302	1.75699e+06
368	44.1505	1.75966e+06
369	44.2708	1.76219e+06
370	44.3911	1.76407e+06
371	44.5114	1.76592e+06
372	44.6317	1.76783e+06
373	44.752	1.7713e+06
374	44.8723	1.77501e+06
375	44.9926	1.77882e+06
376	45.1129	1.78239e+06
377	45.2332	1.78586e+06
378	45.3535	1.78988e+06
379	45.4738	1.79371e+06
380	45.5941	1.79699e+06
381	45.7144	1.79997e+06
382	45.8347	1.8031e+06
383	45.955	1.80638e+06
384	46.0753	1.80967e+06
385	46.1956	1.81321e+06
386	46.3159	1.8197e+06
387	46.4362	1.82245e+06
388	46.5565	1.82692e+06
389	46.6768	1.83147e+06
390	46.7971	1.83504e+06
391	46.9174	1.83891e+06
392	47.0377	1.84197e+06
393	47.158	1.84496e+06
394	47.2783	1.84819e+06
395	47.3986	1.85099e+06
396	47.5189	1.8541e+06
397	47.6392	1.85705e+06
398	47.7595	1.86065e+06
399	47.8798	1.86482e+06
400	48.0001	1.86838e+06
401	48.1204	1.8718e+06
402	48.2407	1.87512e+06
403	48.361	1.87888e+06
404	48.4813	1.8826e+06
405	48.6016	1.88648e+06
406	48.7219	1.89009e+06
407	48.8422	1.89383e+06
408	48.9625	1.8977e+06
409	49.0828	1.9013e+06
410	49.2031	1.90564e+06
411	49.3234	1.91024e+06
412	49.4437	1.91481e+06
413	49.564	1.91851e+06
414	49.6843	1.92212e+06
415	49.8046	1.92629e+06
416	49.9249	1.93011e+06
417	50.0452	1.93455e+06
418	50.1655	1.93909e+06
419	50.2858	1.94359e+06
420	50.4061	1.94763e+06
421	50.5265	1.95134e+06
422	50.6468	1.95579e+06
423	50.7671	1.96015e+06
424	50.8874	1.96432e+06
425	51.0077	1.96872e+06
426	51.128	1.97293e+06
427	51.2483	1.97685e+06
428	51.3686	1.98088e+06
429	51.4889	1.98482e+06
430	51.6092	1.9888e+06
431	51.7295	1.99272e+06
432	51.8498	1.99689e+06
433	51.9701	2.00116e+06
434	52.0904	2.00554e+06
435	52.2107	2.00983e+06
436	52.3309	2.01393e+06
437	52.4513	2.01836e+06
438	52.5716	2.02272e+06
439	52.6919	2.02639e+06
440	52.8122	2.03015e+06
441	52.9325	2.03412e+06
442	53.0528	2.03805e+06
443	53.173	2.04243e+06
444	53.2933	2.04642e+06
445	53.4136	2.05029e+06
446	53.5339	2.05418e+06
447	53.6543	2.05821e+06
448	53.7746	2.06216e+06
449	53.8948	2.06595e+06
450	54.0152	2.06974e+06
451	54.1355	2.07371e+06
452	54.2558	2.07773e+06
453	54.3761	2.082e+06
454	54.4964	2.08584e+06
455	54.6167	2.09023e+06
456	54.7369	2.09442e+06
457	54.8572	2.09868e+06
458	54.9775	2.10255e+06
459	55.0978	2.10676e+06
460	55.2181	2.11105e+06
461	55.3384	2.11532e+06
462	55.4587	2.11978e+06
463	55.579	2.12466e+06
464	55.6993	2.12934e+06
465	55.8196	2.13365e+06
466	55.9399	2.13761e+06
467	56.0602	2.14162e+06
468	56.1805	2.14567e+06
469	56.3008	2.14975e+06
470	56.4211	2.15366e+06
471	56.5414	2.15768e+06
472	56.6617	2.16189e+06
473	56.782	2.16621e+06
474	56.9023	2.17038e+06
475	57.0226	2.17511e+06
476	57.1429	2.17918e+06
477	57.2632	2.18375e+06
478	57.3835	2.18808e+06
479	57.5038	2.19283e+06
480	57.6241	2.1968e+06
481	57.7444	2.20108e+06
482	57.8647	2.20544e+06
483	57.985	2.20942e+06
484	58.1053	2.21365e+06
485	58.2256	2.21779e+06
486	58.3459	2.22173e+06
487	58.4662	2.2256e+06
488	58.5865	2.22986e+06
489	58.7068	2.23445e+06
490	58.8271	2.23835e+06
491	58.9475	2.24273e+06
492	59.0677	2.24605e+06
493	59.188	2.24959e+06
494	59.3083	2.25305e+06
495	59.4286	2.25705e+06
496	59.549	2.26135e+06
497	59.6693	2.2654e+06
498	59.7896	2.26949e+06
499	59.9099	2.27334e+06
500	60.0302	2.2773e+06
501	60.1504	2.28096e+06
502	60.2708	2.28463e+06
503	60.391	2.28836e+06
504	60.5113	2.29216e+06
505	60.6316	2.29572e+06
506	60.7519	2.29989e+06
507	60.8722	2.30324e+06
508	60.9925	2.30765e+06
509	61.1128	2.31095e+06
510	61.2331	2.31481e+06
511	61.3534	2.31843e+06
512	61.4737	2.32278e+06
513	61.594	2.3265e+06
514	61.7143	2.3302e+06
515	61.8346	2.33397e+06
516	61.9549	2.33832e+06
517	62.0752	2.34194e+06
518	62.1956	2.34564e+06
519	62.3159	2.34932e+06
520	62.4362	2.35332e+06
521	62.5565	2.35777e+06
522	62.6768	2.3614e+06
523	62.7971	2.3654e+06
524	62.9174	2.36953e+06
525	63.0377	2.37391e+06
526	63.158	2.37854e+06
527	63.2783	2.38266e+06
528	63.3986	2.38734e+06
529	63.5189	2.39137e+06
530	63.6392	2.39554e+06
531	63.7595	2.39945e+06
532	63.8798	2.40376e+06
533	64.0001	2.40876e+06
534	64.1204	2.41239e+06
535	64.2407	2.41698e+06
536	64.361	2.42149e+06
537	64.4813	2.42603e+06
538	64.6016	2.43051e+06
539	64.7219	2.43511e+06
540	64.8422	2.43941e+06
541	64.9625	2.44342e+06
542	65.0828	2.4481e+06
543	65.2031	2.45264e+06
544	65.3234	2.45677e+06
545	65.4437	2.46165e+06
546	65.564	2.46573e+06
547	65.6843	2.47006e+06
548	65.8046	2.47475e+06
549	65.9249	2.47917e+06
550	66.0452	2.48373e+06
551	66.1655	2.48826e+06
552	66.2858	2.49247e+06
553	66.4061	2.4966e+06
554	66.5264	2.50099e+06
555	66.6467	2.5051e+06
556	66.767	2.50933e+06
557	66.8873	2.51363e+06
558	67.0076	2.51824e+06
559	67.1279	2.52303e+06
560	67.2482	2.52761e+06
561	67.3685	2.532e+06
562	67.4888	2.53637e+06
563	67.6091	2.54088e+06
564	67.7294	2.54548e+06
565	67.8497	2.54984e+06
566	67.97	2.55492e+06
567	68.0903	2.55906e+06
568	68.2106	2.56374e+06
569	68.3309	2.56891e+06
570	68.4512	2.57439e+06
571	68.5715	2.57953e+06
572	68.6918	2.58379e+06
573	68.8121	2.58856e+06
574	68.9324	2.59354e+06
575	69.0527	2.59816e+06
576	69.173	2.60225e+06
577	69.2933	2.60665e+06
578	69.4136	2.61107e+06
579	69.534	2.6156e+06
580	69.6542	2.61976e+06
581	69.7746	2.62445e+06
582	69.8949	2.62885e+06
583	70.0151	2.63357e+06
584	70.1355	2.63831e+06
585	70.2557	2.64247e+06
586	70.3761	2.64712e+06
587	70.4964	2.65179e+06
588	70.6166	2.65626e+06
589	70.737	2.66072e+06
590	70.8572	2.66548e+06
591	70.9775	2.67024e+06
592	71.0978	2.67509e+06
593	71.2181	2.68007e+06
594	71.3384	2.68506e+06
595	71.4587	2.68995e+06
596	71.579	2.69505e+06
597	71.6993	2.70058e+06
598	71.8196	2.70657e+06
599	71.94	2.71168e+06
600	72.0603	2.71631e+06
601	72.1806	2.72115e+06
602	72.3009	2.72629e+06
603	72.4212	2.73133e+06
604	72.5414	2.73527e+06
605	72.6618	2.74048e+06
606	72.7821	2.7451e+06
607	72.9023	2.74937e+06
608	73.0227	2.75435e+06
609	73.143	2.75899e+06
610	73.2633	2.76345e+06
611	73.3836	2.76896e+06
612	73.5039	2.77409e+06
613	73.6241	2.77908e+06
614	73.7444	2.78498e+06
615	73.8647	2.79118e+06
616	73.985	2.79714e+06
617	74.1053	2.80211e+06
618	74.2256	2.80652e+06
619	74.3459	2.81052e+06
620	74.4662	2.81421e+06
621	74.5865	2.81886e+06
622	74.7068	2.82379e+06
623	74.8271	2.82846e+06
624	74.9474	2.83348e+06
625	75.0677	2.83851e+06
626	75.188	2.84335e+06
627	75.3083	2.84816e+06
628	75.4286	2.8534e+06
629	75.5489	2.85835e+06
630	75.6692	2.86278e+06
631	75.7895	2.86757e+06
632	75.9098	2.87225e+06
633	76.0301	2.87578e+06
634	76.1504	2.87865e+06
635	76.2707	2.8814e+06
636	76.3911	2.88538e+06
637	76.5113	2.88927e+06
638	76.6317	2.89502e+06
639	76.752	2.90019e+06
640	76.8723	2.90508e+06
641	76.9926	2.91021e+06
642	77.1129	2.91429e+06
643	77.2332	2.91862e+06
644	77.3535	2.92319e+06
645	77.4738	2.92741e+06
646	77.5941	2.93147e+06
647	77.7144	2.93627e+06
648	77.8347	2.94172e+06
649	77.955	2.94736e+06
650	78.0753	2.95166e+06
651	78.1956	2.95652e+06
652	78.3159	2.96068e+06
653	78.4362	2.96509e+06
654	78.5565	2.97064e+06
655	78.6768	2.97725e+06
656	78.7971	2.98321e+06
657	78.9174	2.98875e+06
658	79.0377	2.99332e+06
659	79.158	2.99736e+06
660	79.2783	3.00132e+06
661	79.3986	3.00501e+06
662	79.5189	3.009e+06
663	79.6392	3.01322e+06
664	79.7595	3.01702e+06
665	79.8798	3.02095e+06
666	80.0001	3.02471e+06
667	80.1204	3.02853e+06
668	80.2407	3.03333e+06
669	80.361	3.03758e+06
670	80.4813	3.0427e+06
671	80.6016	3.04918e+06
672	80.7219	3.05492e+06
673	80.8422	3.05936e+06
674	80.9625	3.06389e+06
675	81.0828	3.0676e+06
676	81.2031	3.07143e+06
677	81.3234	3.07496e+06
678	81.4437	3.07967e+06
679	81.564	3.08328e+06
680	81.6843	3.08757e+06
681	81.8045	3.09172e+06
682	81.9249	3.09687e+06
683	82.0451	3.10156e+06
684	82.1655	3.10514e+06
685	82.2857	3.10872e+06
686	82.406	3.11259e+06
687	82.5263	3.11714e+06
688	82.6466	3.12207e+06
689	82.7669	3.12972e+06
690	82.8873	3.13777e+06
691	83.0075	3.14615e+06
692	83.1278	3.15383e+06
693	83.2482	3.16164e+06
694	83.3685	3.1675e+06
695	83.4888	3.17466e+06
696	83.6091	3.18243e+06
697	83.7294	3.18846e+06
698	83.8497	3.19425e+06
699	83.97	3.20243e+06
700	84.0903	3.20826e+06
701	84.2106	3.21264e+06
702	84.3309	3.22188e+06
703	84.4512	3.23066e+06
704	84.5715	3.23471e+06
705	84.6918	3.23962e+06
706	84.8121	3.24738e+06
707	84.9324	3.25732e+06
708	85.0527	3.26822e+06
709	85.173	3.27662e+06
710	85.2933	3.27904e+06
711	85.4136	3.28168e+06
712	85.5339	3.2864e+06
713	85.6542	3.29129e+06
714	85.7745	3.29608e+06
715	85.8948	3.30175e+06
716	86.0151	3.30693e+06
717	86.1354	3.31218e+06
718	86.2557	3.31928e+06
719	86.376	3.32497e+06
720	86.4963	3.32571e+06
721	86.6166	3.32567e+06
722	86.7369	3.32652e+06
723	86.8572	3.33309e+06
724	86.9775	3.3399e+06
725	87.0978	3.34807e+06
726	87.2181	3.35395e+06
727	87.3384	3.35658e+06
728	87.4587	3.36105e+06
729	87.579	3.36961e+06
730	87.6993	3.37741e+06
731	87.8196	3.38207e+06
732	87.9399	3.38977e+06
733	88.0602	3.39734e+06
734	88.1805	3.40167e+06
735	88.3008	3.4049e+06
736	88.4211	3.40769e+06
737	88.5414	3.40913e+06
738	88.6617	3.41171e+06
739	88.782	3.41805e+06
740	88.9023	3.42268e+06
741	89.0226	3.4245e+06
742	89.1429	3.42534e+06
743	89.2632	3.42809e+06
744	89.3835	3.43344e+06
745	89.5038	3.43787e+06
746	89.6241	3.4414e+06
747	89.7444	3.44696e+06
748	89.8647	3.44982e+06
749	89.985	3.45219e+06
750	90.1053	3.45461e+06
751	90.2256	3.45691e+06
752	90.3459	3.45984e+06
753	90.4662	3.46733e+06
754	90.5865	3.47886e+06
755	90.7068	3.49111e+06
756	90.8271	3.49838e+06
757	90.9474	3.50239e+06
758	91.0677	3.50726e+06
759	91.188	3.51438e+06
760	91.3083	3.51992e+06
761	91.4286	3.52713e+06
762	91.5489	3.5319e+06
763	91.6692	3.53431e+06
764	91.7895	3.53853e+06
765	91.9098	3.54218e+06
766	92.0301	3.54433e+06
767	92.1504	3.54497e+06
768	92.2707	3.54692e+06
769	92.391	3.54977e+06
770	92.5113	3.5518e+06
771	92.6316	3.55416e+06
772	92.7519	3.55719e+06
773	92.8722	3.56034e+06
774	92.9925	3.56481e+06
775	93.1128	3.56952e+06
776	93.2331	3.57527e+06
777	93.3534	3.58273e+06
778	93.4737	3.58852e+06
779	93.594	3.59189e+06
780	93.7143	3.59485e+06
781	93.8346	3.5977e+06
782	93.9549	3.60032e+06
783	94.0752	3.6032e+06
784	94.1955	3.60732e+06
785	94.3158	3.61296e+06
786	94.4361	3.6192e+06
787	94.5564	3.62536e+06
788	94.6767	3.63394e+06
789	94.797	3.6389e+06
790	94.9173	3.64298e+06
791	95.0376	3.64713e+06
792	95.1579	3.65031e+06
793	95.2782	3.65365e+06
794	95.3985	3.6578e+06
795	95.5188	3.66122e+06
796	95.6391	3.6642e+06
797	95.7594	3.66874e+06
798	95.8797	3.67256e+06
799	96	3.67645e+06
800	96.1203	3.67978e+06
801	96.2406	3.68322e+06
802	96.3609	3.6865e+06
803	96.4812	3.69097e+06
804	96.6015	3.69451e+06
805	96.7218	3.69872e+06
806	96.8421	3.70299e+06
807	96.9624	3.70743e+06
808	97.0827	3.71138e+06
809	97.203	3.7151e+06
810	97.3233	3.71936e+06
811	97.4436	3.72395e+06
812	97.5639	3.72869e+06
813	97.6842	3.73408e+06
814	97.8045	3.73826e+06
815	97.9248	3.74325e+06
816	98.0452	3.74874e+06
817	98.1654	3.75358e+06
818	98.2857	3.75917e+06
819	98.406	3.76461e+06
820	98.5263	3.76958e+06
821	98.6467	3.77506e+06
822	98.767	3.78063e+06
823	98.8873	3.78606e+06
824	99.0076	3.79034e+06
825	99.1279	3.79529e+06
826	99.2482	3.80108e+06
827	99.3684	3.80529e+06
828	99.4887	3.80983e+06
829	99.609	3.81466e+06
830	99.7293	3.81949e+06
831	99.8496	3.82385e+06
832	99.9699	3.82884e+06
833	100.09	3.83315e+06
834	100.211	3.837e+06
835	100.331	3.84133e+06
836	100.451	3.84565e+06
837	100.571	3.84974e+06
838	100.692	3.85479e+06
839	100.812	3.85967e+06
840	100.932	3.86432e+06
841	101.053	3.86968e+06
842	101.173	3.87572e+06
843	101.293	3.88145e+06
844	101.414	3.88717e+06
845	101.534	3.89326e+06
846	101.654	3.8982e+06
847	101.774	3.90265e+06
848	101.895	3.90674e+06
849	102.015	3.91068e+06
850	102.135	3.91502e+06
851	102.256	3.91872e+06
852	102.376	3.92328e+06
853	102.496	3.92822e+06
854	102.617	3.93299e+06
855	102.737	3.93879e+06
856	102.857	3.94448e+06
857	102.977	3.94958e+06
858	103.098	3.95459e+06
859	103.218	3.95836e+06
860	103.338	3.96117e+06
861	103.459	3.96365e+06
862	103.579	3.96669e+06
863	103.699	3.97012e+06
864	103.82	3.97418e+06
865	103.94	3.97789e+06
866	104.06	3.98137e+06
867	104.18	3.98522e+06
868	104.301	3.98949e+06
869	104.421	3.9946e+06
870	104.541	3.99784e+06
871	104.662	4.00225e+06
872	104.782	4.00653e+06
873	104.902	4.01085e+06
874	105.023	4.01506e+06
875	105.143	4.0194e+06
876	105.263	4.02357e+06
877	105.383	4.02824e+06
878	105.504	4.03198e+06
879	105.624	4.03585e+06
880	105.744	4.04024e+06
881	105.865	4.04381e+06
882	105.985	4.048e+06
883	106.105	4.05206e+06
884	106.226	4.05608e+06
885	106.346	4.05996e+06
886	106.466	4.0637e+06
887	106.586	4.06701e+06
888	106.707	4.07028e+06
889	106.827	4.07454e+06
890	106.947	4.07835e+06
891	107.068	4.08213e+06
892	107.188	4.08861e+06
893	107.308	4.09187e+06
894	107.429	4.09564e+06
895	107.549	4.10017e+06
896	107.669	4.10417e+06
897	107.789	4.10907e+06
898	107.91	4.1136e+06
899	108.03	4.11844e+06
900	108.15	4.12461e+06
901	108.271	4.129e+06
902	108.391	4.13369e+06
903	108.511	4.13956e+06
904	108.632	4.14421e+06
905	108.752	4.14978e+06
906	108.872	4.15474e+06
907	108.992	4.15881e+06
908	109.113	4.16382e+06
909	109.233	4.16932e+06
910	109.353	4.17401e+06
911	109.474	4.17955e+06
912	109.594	4.18514e+06
913	109.714	4.19083e+06
914	109.835	4.19675e+06
915	109.955	4.20276e+06
916	110.075	4.20865e+06
917	110.195	4.21433e+06
918	110.316	4.22015e+06
919	110.436	4.22689e+06
920	110.556	4.23317e+06
921	110.677	4.2397e+06
922	110.797	4.24464e+06
923	110.917	4.24914e+06
924	111.038	4.25413e+06
925	111.158	4.25947e+06
926	111.278	4.26501e+06
927	111.398	4.26981e+06
928	111.519	4.27536e+06
929	111.639	4.28139e+06
930	111.759	4.28774e+06
931	111.88	4.29502e+06
932	112	4.30194e+06
933	112.12	4.30882e+06
934	112.24	4.31645e+06
935	112.361	4.3232e+06
936	112.481	4.32883e+06
937	112.601	4.33591e+06
938	112.722	4.34209e+06
939	112.842	4.34847e+06
940	112.962	4.35496e+06
941	113.083	4.35955e+06
942	113.203	4.36551e+06
943	113.323	4.37073e+06
944	113.443	4.37404e+06
945	113.564	4.37741e+06
946	113.684	4.38144e+06
947	113.804	4.38583e+06
948	113.925	4.39027e+06
949	114.045	4.39472e+06
950	114.165	4.3994e+06
951	114.286	4.40391e+06
952	114.406	4.41042e+06
953	114.526	4.41639e+06
954	114.647	4.42221e+06
955	114.767	4.42977e+06
956	114.887	4.43422e+06
957	115.007	4.43879e+06
958	115.128	4.44373e+06
959	115.248	4.44957e+06
960	115.368	4.45546e+06
961	115.489	4.45955e+06
962	115.609	4.46395e+06
963	115.729	4.46809e+06
964	115.85	4.4726e+06
965	115.97	4.47885e+06
966	116.09	4.48458e+06
967	116.21	4.48985e+06
968	116.331	4.49481e+06
969	116.451	4.50002e+06
970	116.571	4.50777e+06
971	116.692	4.51383e+06
972	116.812	4.51909e+06
973	116.932	4.52343e+06
974	117.053	4.52866e+06
975	117.173	4.53368e+06
976	117.293	4.53855e+06
977	117.413	4.54319e+06
978	117.534	4.54718e+06
979	117.654	4.55166e+06
980	117.774	4.55682e+06
981	117.895	4.56161e+06
982	118.015	4.56677e+06
983	118.135	4.57264e+06
984	118.256	4.57881e+06
985	118.376	4.58542e+06
986	118.496	4.59167e+06
987	118.616	4.59662e+06
988	118.737	4.60149e+06
989	118.857	4.6065e+06
990	118.977	4.61169e+06
991	119.098	4.61665e+06
992	119.218	4.62162e+06
993	119.338	4.62581e+06
994	119.459	4.6298e+06
995	119.579	4.63426e+06
996	119.699	4.63905e+06
997	119.819	4.64387e+06
998	119.94	4.65003e+06
999	120.06	4.6551e+06
1000	120.18	4.66003e+06
1001	120.301	4.66601e+06
1002	120.421	4.67097e+06
1003	120.541	4.67564e+06
1004	120.662	4.68044e+06
1005	120.782	4.68559e+06
1006	120.902	4.69051e+06
1007	121.022	4.69526e+06
1008	121.143	4.69983e+06
1009	121.263	4.70458e+06
1010	121.383	4.70902e+06
1011	121.504	4.71454e+06
1012	121.624	4.71951e+06
1013	121.744	4.7242e+06
1014	121.865	4.72982e+06
1015	121.985	4.73561e+06
1016	122.105	4.74076e+06
1017	122.225	4.74658e+06
1018	122.346	4.75202e+06
1019	122.466	4.75765e+06
1020	122.586	4.7624e+06
1021	122.707	4.7681e+06
