# Supplementary material for: Approaching intrinsic dynamics of MXenes hybrid hydrogel for 3D printed multimodal intelligent devices with ultrahigh superelasticity and temperature sensitivity
Source: Nat Commun. 2022 Jun 14;13:3420. doi: 10.1038/s41467-022-31051-7 (PMC9197829; doi:10.1038/s41467-022-31051-7)
Supplement: Supplementary file 6 — Source Data [file 41467_2022_31051_MOESM6_ESM.zip › Supplementary information/Supplementary Fig. 13/1 wt%.xlsx]

## Sheet: Sheet1
Item	Smu1_Time(1)(1)	Smu1_R(1)(1)
1	0	472417
2	0.120328	475006
3	0.240625	517698
4	0.360925	519536
5	0.481217	521364
6	0.601518	523216
7	0.72183	525101
8	0.842137	526971
9	0.962431	528899
10	1.08273	530831
11	1.20303	532792
12	1.32335	534752
13	1.44365	536689
14	1.56396	538678
15	1.68428	540634
16	1.80457	542703
17	1.92487	544734
18	2.04517	546818
19	2.16546	548939
20	2.28576	551060
21	2.40607	553280
22	2.52637	555487
23	2.64668	557749
24	2.76698	560078
25	2.8873	562398
26	3.0076	564784
27	3.1279	567136
28	3.24821	569583
29	3.36851	572045
30	3.4888	574515
31	3.60911	577029
32	3.72942	579528
33	3.84972	582084
34	3.97003	584630
35	4.09033	587242
36	4.21069	589827
37	4.331	592463
38	4.4513	595136
39	4.5716	597744
40	4.69189	600489
41	4.81218	603186
42	4.93249	605931
43	5.05279	608643
44	5.17308	611397
45	5.2934	614184
46	5.41369	616939
47	5.534	619806
48	5.65431	622584
49	5.7746	625442
50	5.89492	628291
51	6.01521	631111
52	6.13549	633997
53	6.2558	636860
54	6.3761	639780
55	6.49642	642643
56	6.61672	645558
57	6.737	648463
58	6.85732	651387
59	6.97761	654344
60	7.0979	657273
61	7.2182	660231
62	7.33849	663155
63	7.45881	666084
64	7.5791	669084
65	7.69941	672051
66	7.81972	675060
67	7.94001	678008
68	8.0603	681022
69	8.18061	684003
70	8.30091	686998
71	8.42121	690002
72	8.54152	692983
73	8.66182	696012
74	8.78214	699035
75	8.90244	702063
76	9.02273	705082
77	9.14304	708068
78	9.26335	711082
79	9.38365	714105
80	9.50395	717166
81	9.62425	720199
82	9.74454	723223
83	9.86485	726260
84	9.98515	729289
85	10.1055	732350
86	10.2258	735383
87	10.346	738491
88	10.4664	741553
89	10.5867	744642
90	10.707	747703
91	10.8273	750760
92	10.9476	753892
93	11.0679	756982
94	11.1881	760109
95	11.3085	763260
96	11.4288	766369
97	11.5491	769477
98	11.6694	772543
99	11.7897	775699
100	11.91	778765
101	12.0303	781897
102	12.1506	785015
103	12.2709	788086
104	12.3912	791204
105	12.5115	794274
106	12.6318	797411
107	12.7521	800515
108	12.8724	803633
109	12.9927	806770
110	13.113	809874
111	13.2332	813010
112	13.3535	816119
113	13.4738	819279
114	13.5941	822426
115	13.7144	825633
116	13.8347	828813
117	13.955	831968
118	14.0753	835171
119	14.1956	838304
120	14.3159	841516
121	14.4362	844695
122	14.5565	847913
123	14.6768	851149
124	14.7971	854342
125	14.9174	857559
126	15.0377	860724
127	15.158	863956
128	15.2783	867182
129	15.3986	870385
130	15.5189	873603
131	15.6392	876735
132	15.7595	879961
133	15.8798	883108
134	16.0001	886306
135	16.1204	889504
136	16.2407	892698
137	16.361	895990
138	16.4813	899278
139	16.6016	902571
140	16.7219	905821
141	16.8422	909072
142	16.9625	912350
143	17.0829	915619
144	17.2031	918959
145	17.3235	922228
146	17.4438	925545
147	17.5641	928838
148	17.6844	932111
149	17.8046	935423
150	17.9249	938744
151	18.0452	942094
152	18.1655	945358
153	18.2858	948688
154	18.4062	952028
155	18.5265	955350
156	18.6468	958699
157	18.7671	962048
158	18.8874	965426
159	19.0077	968738
160	19.128	972064
161	19.2483	975375
162	19.3686	978673
163	19.4889	982008
164	19.6092	985282
165	19.7295	988608
166	19.8498	991877
167	19.9701	995155
168	20.0904	998528
169	20.2107	1.00185e+06
170	20.331	1.00527e+06
171	20.4512	1.00859e+06
172	20.5716	1.01203e+06
173	20.6919	1.01545e+06
174	20.8122	1.01885e+06
175	20.9325	1.02227e+06
176	21.0528	1.02567e+06
177	21.1731	1.02912e+06
178	21.2934	1.03255e+06
179	21.4137	1.03598e+06
180	21.534	1.03943e+06
181	21.6543	1.04287e+06
182	21.7746	1.04638e+06
183	21.8949	1.04988e+06
184	22.0152	1.05339e+06
185	22.1355	1.05686e+06
186	22.2558	1.06038e+06
187	22.3761	1.06392e+06
188	22.4964	1.0674e+06
189	22.6167	1.07096e+06
190	22.737	1.07448e+06
191	22.8573	1.07806e+06
192	22.9776	1.08161e+06
193	23.0979	1.08518e+06
194	23.2182	1.08867e+06
195	23.3385	1.09219e+06
196	23.4588	1.09577e+06
197	23.5791	1.09936e+06
198	23.6994	1.10299e+06
199	23.8197	1.10663e+06
200	23.94	1.11019e+06
201	24.0603	1.1138e+06
202	24.1806	1.11731e+06
203	24.3009	1.12096e+06
204	24.4212	1.12453e+06
205	24.5415	1.12813e+06
206	24.6618	1.13174e+06
207	24.7821	1.1353e+06
208	24.9024	1.13896e+06
209	25.0227	1.14254e+06
210	25.143	1.14615e+06
211	25.2633	1.14976e+06
212	25.3836	1.15335e+06
213	25.5039	1.15696e+06
214	25.6242	1.16055e+06
215	25.7445	1.16435e+06
216	25.8648	1.16802e+06
217	25.9851	1.17173e+06
218	26.1054	1.17535e+06
219	26.2257	1.17895e+06
220	26.346	1.18257e+06
221	26.4663	1.18614e+06
222	26.5866	1.18981e+06
223	26.7069	1.19343e+06
224	26.8272	1.19703e+06
225	26.9475	1.20053e+06
226	27.0678	1.20417e+06
227	27.1881	1.20787e+06
228	27.3084	1.21154e+06
229	27.4287	1.21531e+06
230	27.549	1.21894e+06
231	27.6693	1.22265e+06
232	27.7896	1.22636e+06
233	27.9099	1.23013e+06
234	28.0302	1.2339e+06
235	28.1505	1.23756e+06
236	28.2707	1.24135e+06
237	28.391	1.24506e+06
238	28.5113	1.24879e+06
239	28.6316	1.25255e+06
240	28.752	1.25626e+06
241	28.8723	1.26005e+06
242	28.9926	1.26374e+06
243	29.1129	1.26747e+06
244	29.2332	1.27119e+06
245	29.3535	1.27495e+06
246	29.4738	1.27875e+06
247	29.5941	1.28252e+06
248	29.7144	1.2864e+06
249	29.8347	1.29022e+06
250	29.955	1.29413e+06
251	30.0753	1.29805e+06
252	30.1956	1.30188e+06
253	30.3159	1.30576e+06
254	30.4362	1.3096e+06
255	30.5565	1.3135e+06
256	30.6768	1.31735e+06
257	30.7971	1.32121e+06
258	30.9174	1.32506e+06
259	31.0377	1.32894e+06
260	31.158	1.33281e+06
261	31.2783	1.33667e+06
262	31.3986	1.34053e+06
263	31.5189	1.34435e+06
264	31.6392	1.34824e+06
265	31.7595	1.35213e+06
266	31.8798	1.35595e+06
267	32.0001	1.35985e+06
268	32.1204	1.36367e+06
269	32.2407	1.36752e+06
270	32.361	1.37136e+06
271	32.4813	1.37519e+06
272	32.6016	1.37909e+06
273	32.7219	1.38291e+06
274	32.8422	1.3868e+06
275	32.9625	1.39065e+06
276	33.0828	1.39452e+06
277	33.2031	1.39835e+06
278	33.3234	1.40221e+06
279	33.4437	1.40607e+06
280	33.564	1.40991e+06
281	33.6843	1.41379e+06
282	33.8046	1.41768e+06
283	33.9249	1.42148e+06
284	34.0452	1.42536e+06
285	34.1655	1.42918e+06
286	34.2858	1.43307e+06
287	34.4061	1.43693e+06
288	34.5264	1.4408e+06
289	34.6467	1.44465e+06
290	34.767	1.44853e+06
291	34.8873	1.45242e+06
292	35.0076	1.45626e+06
293	35.1279	1.46016e+06
294	35.2482	1.46402e+06
295	35.3685	1.46793e+06
296	35.4888	1.47179e+06
297	35.6091	1.47566e+06
298	35.7294	1.47953e+06
299	35.8497	1.48343e+06
300	35.97	1.48741e+06
301	36.0903	1.49134e+06
302	36.2106	1.49528e+06
303	36.3309	1.49924e+06
304	36.4512	1.50316e+06
305	36.5715	1.50717e+06
306	36.6918	1.51106e+06
307	36.8121	1.51507e+06
308	36.9324	1.51908e+06
309	37.0527	1.52313e+06
310	37.173	1.52715e+06
311	37.2933	1.5312e+06
312	37.4137	1.53533e+06
313	37.534	1.53942e+06
314	37.6543	1.54357e+06
315	37.7746	1.54772e+06
316	37.8949	1.55184e+06
317	38.0152	1.55602e+06
318	38.1354	1.56018e+06
319	38.2558	1.56436e+06
320	38.3761	1.56856e+06
321	38.4963	1.57272e+06
322	38.6166	1.57689e+06
323	38.737	1.58107e+06
324	38.8572	1.58524e+06
325	38.9775	1.58937e+06
326	39.0978	1.59356e+06
327	39.2181	1.59773e+06
328	39.3384	1.60195e+06
329	39.4587	1.60619e+06
330	39.579	1.61039e+06
331	39.6993	1.61463e+06
332	39.8196	1.6188e+06
333	39.9399	1.62301e+06
334	40.0602	1.62724e+06
335	40.1805	1.63149e+06
336	40.3008	1.63578e+06
337	40.4212	1.64e+06
338	40.5414	1.64427e+06
339	40.6618	1.6485e+06
340	40.7821	1.65277e+06
341	40.9024	1.65701e+06
342	41.0227	1.66134e+06
343	41.143	1.66577e+06
344	41.2633	1.6701e+06
345	41.3836	1.67444e+06
346	41.5038	1.67869e+06
347	41.6242	1.68297e+06
348	41.7445	1.68723e+06
349	41.8648	1.6915e+06
350	41.9851	1.69585e+06
351	42.1054	1.7002e+06
352	42.2257	1.70464e+06
353	42.346	1.70909e+06
354	42.4663	1.7135e+06
355	42.5866	1.71789e+06
356	42.7069	1.72225e+06
357	42.8272	1.72674e+06
358	42.9475	1.73123e+06
359	43.0678	1.73583e+06
360	43.1881	1.74027e+06
361	43.3084	1.74467e+06
362	43.4287	1.74907e+06
363	43.549	1.75341e+06
364	43.6693	1.75781e+06
365	43.7896	1.76226e+06
366	43.9099	1.76677e+06
367	44.0302	1.77127e+06
368	44.1505	1.77584e+06
369	44.2708	1.78044e+06
370	44.3911	1.78488e+06
371	44.5114	1.78934e+06
372	44.6317	1.79374e+06
373	44.752	1.79823e+06
374	44.8723	1.80265e+06
375	44.9926	1.80707e+06
376	45.1129	1.81159e+06
377	45.2332	1.81606e+06
378	45.3535	1.82062e+06
379	45.4738	1.82504e+06
380	45.5941	1.82954e+06
381	45.7144	1.83396e+06
382	45.8347	1.8384e+06
383	45.955	1.84291e+06
384	46.0753	1.84736e+06
385	46.1956	1.85185e+06
386	46.3159	1.85632e+06
387	46.4362	1.86073e+06
388	46.5565	1.86518e+06
389	46.6768	1.86952e+06
390	46.7971	1.87396e+06
391	46.9174	1.87839e+06
392	47.0377	1.88286e+06
393	47.158	1.88734e+06
394	47.2783	1.89179e+06
395	47.3986	1.89627e+06
396	47.5189	1.90071e+06
397	47.6392	1.90518e+06
398	47.7595	1.90963e+06
399	47.8798	1.91419e+06
400	48.0001	1.91874e+06
401	48.1204	1.92329e+06
402	48.2407	1.92788e+06
403	48.361	1.93249e+06
404	48.4813	1.9372e+06
405	48.6016	1.94187e+06
406	48.7219	1.94657e+06
407	48.8422	1.95128e+06
408	48.9625	1.95596e+06
409	49.0828	1.96072e+06
410	49.2031	1.96538e+06
411	49.3234	1.97017e+06
412	49.4437	1.975e+06
413	49.564	1.9799e+06
414	49.6843	1.98486e+06
415	49.8046	1.98973e+06
416	49.9249	1.99454e+06
417	50.0452	1.99932e+06
418	50.1655	2.00413e+06
419	50.2858	2.00899e+06
420	50.4061	2.01379e+06
421	50.5265	2.01853e+06
422	50.6468	2.0232e+06
423	50.7671	2.02795e+06
424	50.8874	2.03279e+06
425	51.0077	2.03766e+06
426	51.128	2.0426e+06
427	51.2483	2.04743e+06
428	51.3686	2.05236e+06
429	51.4889	2.05721e+06
430	51.6092	2.06207e+06
431	51.7295	2.06688e+06
432	51.8498	2.07163e+06
433	51.9701	2.0764e+06
434	52.0904	2.08112e+06
435	52.2107	2.08579e+06
436	52.3309	2.0905e+06
437	52.4513	2.09518e+06
438	52.5716	2.09988e+06
439	52.6919	2.10458e+06
440	52.8122	2.10935e+06
441	52.9325	2.11404e+06
442	53.0528	2.11886e+06
443	53.173	2.12355e+06
444	53.2933	2.12831e+06
445	53.4136	2.13306e+06
446	53.5339	2.13776e+06
447	53.6543	2.14255e+06
448	53.7746	2.14723e+06
449	53.8948	2.15211e+06
450	54.0152	2.15697e+06
451	54.1355	2.16181e+06
452	54.2558	2.16664e+06
453	54.3761	2.1714e+06
454	54.4964	2.17624e+06
455	54.6167	2.18096e+06
456	54.7369	2.18576e+06
457	54.8572	2.19067e+06
458	54.9775	2.19563e+06
459	55.0978	2.20066e+06
460	55.2181	2.20554e+06
461	55.3384	2.21054e+06
462	55.4587	2.21547e+06
463	55.579	2.22036e+06
464	55.6993	2.22505e+06
465	55.8196	2.22942e+06
466	55.9399	2.23391e+06
467	56.0602	2.23892e+06
468	56.1805	2.24367e+06
469	56.3008	2.24819e+06
470	56.4211	2.25286e+06
471	56.5414	2.25754e+06
472	56.6617	2.26216e+06
473	56.782	2.26695e+06
474	56.9023	2.27174e+06
475	57.0226	2.27665e+06
476	57.1429	2.28143e+06
477	57.2632	2.28629e+06
478	57.3835	2.29106e+06
479	57.5038	2.29583e+06
480	57.6241	2.30073e+06
481	57.7444	2.30564e+06
482	57.8647	2.31071e+06
483	57.985	2.31579e+06
484	58.1053	2.32092e+06
485	58.2256	2.32601e+06
486	58.3459	2.33096e+06
487	58.4662	2.33585e+06
488	58.5865	2.34065e+06
489	58.7068	2.34547e+06
490	58.8271	2.35043e+06
491	58.9475	2.35537e+06
492	59.0677	2.36042e+06
493	59.188	2.36546e+06
494	59.3083	2.37057e+06
495	59.4286	2.37568e+06
496	59.549	2.3807e+06
497	59.6693	2.3857e+06
498	59.7896	2.39062e+06
499	59.9099	2.39565e+06
500	60.0302	2.40056e+06
501	60.1504	2.40554e+06
502	60.2708	2.41047e+06
503	60.391	2.41539e+06
504	60.5113	2.42038e+06
505	60.6316	2.4253e+06
506	60.7519	2.43022e+06
507	60.8722	2.43518e+06
508	60.9925	2.44025e+06
509	61.1128	2.44541e+06
510	61.2331	2.45054e+06
511	61.3534	2.45575e+06
512	61.4737	2.46091e+06
513	61.594	2.46637e+06
514	61.7143	2.47184e+06
515	61.8346	2.4771e+06
516	61.9549	2.48221e+06
517	62.0752	2.48763e+06
518	62.1956	2.49324e+06
519	62.3159	2.49912e+06
520	62.4362	2.50518e+06
521	62.5565	2.5106e+06
522	62.6768	2.5158e+06
523	62.7971	2.52149e+06
524	62.9174	2.52694e+06
525	63.0377	2.53211e+06
526	63.158	2.5374e+06
527	63.2783	2.54283e+06
528	63.3986	2.54831e+06
529	63.5189	2.5536e+06
530	63.6392	2.55876e+06
531	63.7595	2.56395e+06
532	63.8798	2.56959e+06
533	64.0001	2.57487e+06
534	64.1204	2.57983e+06
535	64.2407	2.58482e+06
536	64.361	2.58964e+06
537	64.4813	2.59437e+06
538	64.6016	2.59905e+06
539	64.7219	2.60377e+06
540	64.8422	2.60849e+06
541	64.9625	2.61317e+06
542	65.0828	2.61798e+06
543	65.2031	2.62285e+06
544	65.3234	2.62789e+06
545	65.4437	2.63287e+06
546	65.564	2.63801e+06
547	65.6843	2.64315e+06
548	65.8046	2.64838e+06
549	65.9249	2.6536e+06
550	66.0452	2.65866e+06
551	66.1655	2.66381e+06
552	66.2858	2.66881e+06
553	66.4061	2.67389e+06
554	66.5264	2.67888e+06
555	66.6467	2.68385e+06
556	66.767	2.68885e+06
557	66.8873	2.69372e+06
558	67.0076	2.69871e+06
559	67.1279	2.70356e+06
560	67.2482	2.70851e+06
561	67.3685	2.7135e+06
562	67.4888	2.71847e+06
563	67.6091	2.72352e+06
564	67.7294	2.72841e+06
565	67.8497	2.73347e+06
566	67.97	2.73846e+06
567	68.0903	2.74347e+06
568	68.2106	2.74851e+06
569	68.3309	2.75354e+06
570	68.4512	2.75864e+06
571	68.5715	2.76372e+06
572	68.6918	2.76878e+06
573	68.8121	2.77389e+06
574	68.9324	2.77902e+06
575	69.0527	2.78417e+06
576	69.173	2.7893e+06
577	69.2933	2.79446e+06
578	69.4136	2.79952e+06
579	69.534	2.80456e+06
580	69.6542	2.80957e+06
581	69.7746	2.81457e+06
582	69.8949	2.81957e+06
583	70.0151	2.82448e+06
584	70.1355	2.82953e+06
585	70.2557	2.83447e+06
586	70.3761	2.83948e+06
587	70.4964	2.8444e+06
588	70.6166	2.84936e+06
589	70.737	2.85434e+06
590	70.8572	2.85928e+06
591	70.9775	2.86426e+06
592	71.0978	2.8692e+06
593	71.2181	2.87409e+06
594	71.3384	2.87908e+06
595	71.4587	2.88401e+06
596	71.579	2.88922e+06
597	71.6993	2.89437e+06
598	71.8196	2.8996e+06
599	71.94	2.90486e+06
600	72.0603	2.91015e+06
601	72.1806	2.91554e+06
602	72.3009	2.92096e+06
603	72.4212	2.92646e+06
604	72.5414	2.9319e+06
605	72.6618	2.93724e+06
606	72.7821	2.94259e+06
607	72.9023	2.94798e+06
608	73.0227	2.95339e+06
609	73.143	2.95872e+06
610	73.2633	2.96412e+06
611	73.3836	2.96949e+06
612	73.5039	2.97487e+06
613	73.6241	2.98026e+06
614	73.7444	2.98563e+06
615	73.8647	2.9911e+06
616	73.985	2.99652e+06
617	74.1053	3.0021e+06
618	74.2256	3.00751e+06
619	74.3459	3.01299e+06
620	74.4662	3.01839e+06
621	74.5865	3.02374e+06
622	74.7068	3.02914e+06
623	74.8271	3.03438e+06
624	74.9474	3.03966e+06
625	75.0677	3.04487e+06
626	75.188	3.04995e+06
627	75.3083	3.05512e+06
628	75.4286	3.06014e+06
629	75.5489	3.06528e+06
630	75.6692	3.07031e+06
631	75.7895	3.0754e+06
632	75.9098	3.08054e+06
633	76.0301	3.08553e+06
634	76.1504	3.09073e+06
635	76.2707	3.09579e+06
636	76.3911	3.10092e+06
637	76.5113	3.10602e+06
638	76.6317	3.11121e+06
639	76.752	3.11648e+06
640	76.8723	3.12164e+06
641	76.9926	3.12685e+06
642	77.1129	3.13209e+06
643	77.2332	3.1375e+06
644	77.3535	3.14286e+06
645	77.4738	3.14822e+06
646	77.5941	3.15368e+06
647	77.7144	3.15893e+06
648	77.8347	3.16439e+06
649	77.955	3.16988e+06
650	78.0753	3.17542e+06
651	78.1956	3.18089e+06
652	78.3159	3.18635e+06
653	78.4362	3.1919e+06
654	78.5565	3.19739e+06
655	78.6768	3.20287e+06
656	78.7971	3.20831e+06
657	78.9174	3.21389e+06
658	79.0377	3.21942e+06
659	79.158	3.22496e+06
660	79.2783	3.23071e+06
661	79.3986	3.23642e+06
662	79.5189	3.24224e+06
663	79.6392	3.24808e+06
664	79.7595	3.25386e+06
665	79.8798	3.25966e+06
666	80.0001	3.26524e+06
667	80.1204	3.27093e+06
668	80.2407	3.27647e+06
669	80.361	3.28202e+06
670	80.4813	3.29235e+06
671	80.6016	3.29787e+06
672	80.7219	3.30343e+06
673	80.8422	3.30921e+06
674	80.9625	3.31506e+06
675	81.0828	3.32105e+06
676	81.2031	3.32706e+06
677	81.3234	3.33306e+06
678	81.4437	3.33901e+06
679	81.564	3.34463e+06
680	81.6843	3.35009e+06
681	81.8045	3.35536e+06
682	81.9249	3.36066e+06
683	82.0451	3.36597e+06
684	82.1655	3.37153e+06
685	82.2857	3.37705e+06
686	82.406	3.38254e+06
687	82.5263	3.38816e+06
688	82.6466	3.39375e+06
689	82.7669	3.39924e+06
690	82.8873	3.40452e+06
691	83.0075	3.40981e+06
692	83.1278	3.41522e+06
693	83.2482	3.42066e+06
694	83.3685	3.42616e+06
695	83.4888	3.43173e+06
696	83.6091	3.43734e+06
697	83.7294	3.44289e+06
698	83.8497	3.44832e+06
699	83.97	3.45376e+06
700	84.0903	3.45905e+06
701	84.2106	3.46451e+06
702	84.3309	3.47013e+06
703	84.4512	3.4758e+06
704	84.5715	3.48154e+06
705	84.6918	3.48738e+06
706	84.8121	3.49323e+06
707	84.9324	3.49902e+06
708	85.0527	3.50478e+06
709	85.173	3.51043e+06
710	85.2933	3.51599e+06
711	85.4136	3.52139e+06
712	85.5339	3.52635e+06
713	85.6542	3.53137e+06
714	85.7745	3.53644e+06
715	85.8948	3.54131e+06
716	86.0151	3.54672e+06
717	86.1354	3.55273e+06
718	86.2557	3.55877e+06
719	86.376	3.56455e+06
720	86.4963	3.57056e+06
721	86.6166	3.57652e+06
722	86.7369	3.58253e+06
723	86.8572	3.58867e+06
724	86.9775	3.59469e+06
725	87.0978	3.60109e+06
726	87.2181	3.60798e+06
727	87.3384	3.61396e+06
728	87.4587	3.6189e+06
729	87.579	3.62409e+06
730	87.6993	3.6288e+06
731	87.8196	3.63331e+06
732	87.9399	3.63705e+06
733	88.0602	3.6383e+06
734	88.1805	3.63813e+06
