# Supplementary material for: Approaching intrinsic dynamics of MXenes hybrid hydrogel for 3D printed multimodal intelligent devices with ultrahigh superelasticity and temperature sensitivity
Source: Nat Commun. 2022 Jun 14;13:3420. doi: 10.1038/s41467-022-31051-7 (PMC9197829; doi:10.1038/s41467-022-31051-7)
Supplement: Supplementary file 6 — Source Data [file 41467_2022_31051_MOESM6_ESM.zip › Supplementary information/Supplementary Fig. 13/2 wt%.xlsx]

## Sheet: Sheet1
Item	Smu1_Time(1)(1)	Smu1_R(1)(1)
1	0	423877
2	0.120328	441515
3	0.240625	442642
4	0.360925	443714
5	0.481217	444842
6	0.601518	445948
7	0.72183	447122
8	0.842137	448339
9	0.962431	449598
10	1.08273	450878
11	1.20303	452200
12	1.32335	453608
13	1.44365	455079
14	1.56396	456626
15	1.68428	458186
16	1.80457	459826
17	1.92487	461602
18	2.04517	463395
19	2.16546	465197
20	2.28576	467011
21	2.40607	468948
22	2.52637	470902
23	2.64668	473127
24	2.76698	475264
25	2.8873	477205
26	3.0076	479265
27	3.1279	481312
28	3.24821	483457
29	3.36851	485623
30	3.4888	487776
31	3.60911	489938
32	3.72942	492117
33	3.84972	494342
34	3.97003	496597
35	4.09033	498950
36	4.21069	501328
37	4.331	503740
38	4.4513	506147
39	4.5716	508580
40	4.69189	510988
41	4.81218	513362
42	4.93249	515829
43	5.05279	518236
44	5.17308	520627
45	5.2934	522962
46	5.41369	524696
47	5.534	527011
48	5.65431	529469
49	5.7746	532004
50	5.89492	534445
51	6.01521	536895
52	6.13549	539375
53	6.2558	541825
54	6.3761	544309
55	6.49642	546772
56	6.61672	549268
57	6.737	551731
58	6.85732	554164
59	6.97761	556614
60	7.0979	559056
61	7.2182	561595
62	7.33849	564129
63	7.45881	566740
64	7.5791	569301
65	7.69941	571865
66	7.81972	574497
67	7.94001	577096
68	8.0603	579737
69	8.18061	582369
70	8.30091	585022
71	8.42121	587633
72	8.54152	590240
73	8.66182	592800
74	8.78214	595369
75	8.90244	597963
76	9.02273	600515
77	9.14304	603084
78	9.26335	605674
79	9.38365	608255
80	9.50395	610913
81	9.62425	613600
82	9.74454	616304
83	9.86485	619021
84	9.98515	621730
85	10.1055	624405
86	10.2258	627062
87	10.346	629707
88	10.4664	632395
89	10.5867	635057
90	10.707	637719
91	10.8273	640440
92	10.9476	643089
93	11.0679	645688
94	11.1881	648341
95	11.3085	650995
96	11.4288	653720
97	11.5491	656429
98	11.6694	659150
99	11.7897	661969
100	11.91	664766
101	12.0303	667632
102	12.1506	670425
103	12.2709	673248
104	12.3912	676105
105	12.5115	678907
106	12.6318	681730
107	12.7521	684451
108	12.8724	687317
109	12.9927	690152
110	13.113	692980
111	13.2332	695811
112	13.3535	698617
113	13.4738	701478
114	13.5941	704276
115	13.7144	707027
116	13.8347	709748
117	13.955	712380
118	14.0753	715059
119	14.1956	717781
120	14.3159	720532
121	14.4362	723164
122	14.5565	726021
123	14.6768	728933
124	14.7971	731743
125	14.9174	734583
126	15.0377	737313
127	15.158	740153
128	15.2783	742916
129	15.3986	745744
130	15.5189	748622
131	15.6392	751407
132	15.7595	754115
133	15.8798	756815
134	16.0001	759554
135	16.1204	762309
136	16.2407	765034
137	16.361	767815
138	16.4813	770528
139	16.6016	773325
140	16.7219	776140
141	16.8422	778950
142	16.9625	781735
143	17.0829	784528
144	17.2031	787347
145	17.3235	790052
146	17.4438	792858
147	17.5641	795689
148	17.6844	798614
149	17.8046	801594
150	17.9249	804548
151	18.0452	807549
152	18.1655	810516
153	18.2858	813407
154	18.4062	816218
155	18.5265	819252
156	18.6468	822211
157	18.7671	825017
158	18.8874	828052
159	19.0077	830846
160	19.128	833690
161	19.2483	836606
162	19.3686	839488
163	19.4889	842358
164	19.6092	845287
165	19.7295	848237
166	19.8498	851162
167	19.9701	853883
168	20.0904	856753
169	20.2107	859593
170	20.331	862484
171	20.4512	865298
172	20.5716	868155
173	20.6919	871110
174	20.8122	873958
175	20.9325	876823
176	21.0528	879655
177	21.1731	882461
178	21.2934	885233
179	21.4137	888094
180	21.534	890960
181	21.6543	893889
182	21.7746	896826
183	21.8949	899721
184	22.0152	902701
185	22.1355	905634
186	22.2558	908542
187	22.3761	911497
188	22.4964	914493
189	22.6167	917427
190	22.737	920423
191	22.8573	923365
192	22.9776	926341
193	23.0979	931699
194	23.2182	934492
195	23.3385	937395
196	23.4588	940324
197	23.5791	943262
198	23.6994	946233
199	23.8197	949086
200	23.94	951985
201	24.0603	955143
202	24.1806	957970
203	24.3009	960849
204	24.4212	963964
205	24.5415	966978
206	24.6618	969937
207	24.7821	973027
208	24.9024	976074
209	25.0227	979041
210	25.143	981932
211	25.2633	984882
212	25.3836	987799
213	25.5039	990838
214	25.6242	993877
215	25.7445	996916
216	25.8648	999913
217	25.9851	1.00287e+06
218	26.1054	1.0059e+06
219	26.2257	1.00902e+06
220	26.346	1.01218e+06
221	26.4663	1.01561e+06
222	26.5866	1.01867e+06
223	26.7069	1.02182e+06
224	26.8272	1.02488e+06
225	26.9475	1.02795e+06
226	27.0678	1.031e+06
227	27.1881	1.03404e+06
228	27.3084	1.03718e+06
229	27.4287	1.04038e+06
230	27.549	1.04369e+06
231	27.6693	1.04706e+06
232	27.7896	1.05041e+06
233	27.9099	1.05372e+06
234	28.0302	1.05688e+06
235	28.1505	1.06004e+06
236	28.2707	1.0631e+06
237	28.391	1.06622e+06
238	28.5113	1.0694e+06
239	28.6316	1.07251e+06
240	28.752	1.07552e+06
241	28.8723	1.07864e+06
242	28.9926	1.08192e+06
243	29.1129	1.08508e+06
244	29.2332	1.08794e+06
245	29.3535	1.09098e+06
246	29.4738	1.09425e+06
247	29.5941	1.09735e+06
248	29.7144	1.1003e+06
249	29.8347	1.10327e+06
250	29.955	1.10646e+06
251	30.0753	1.10959e+06
252	30.1956	1.11268e+06
253	30.3159	1.11573e+06
254	30.4362	1.11895e+06
255	30.5565	1.12199e+06
256	30.6768	1.12507e+06
257	30.7971	1.12807e+06
258	30.9174	1.13126e+06
259	31.0377	1.13463e+06
260	31.158	1.13811e+06
261	31.2783	1.1415e+06
262	31.3986	1.14455e+06
263	31.5189	1.14786e+06
264	31.6392	1.15117e+06
265	31.7595	1.15457e+06
266	31.8798	1.15779e+06
267	32.0001	1.16103e+06
268	32.1204	1.16428e+06
269	32.2407	1.16729e+06
270	32.361	1.17031e+06
271	32.4813	1.17333e+06
272	32.6016	1.17631e+06
273	32.7219	1.17941e+06
274	32.8422	1.18264e+06
275	32.9625	1.18609e+06
276	33.0828	1.18911e+06
277	33.2031	1.19238e+06
278	33.3234	1.19571e+06
279	33.4437	1.19923e+06
280	33.564	1.20269e+06
281	33.6843	1.20609e+06
282	33.8046	1.20951e+06
283	33.9249	1.21286e+06
284	34.0452	1.21655e+06
285	34.1655	1.22032e+06
286	34.2858	1.22388e+06
287	34.4061	1.22718e+06
288	34.5264	1.23028e+06
289	34.6467	1.23377e+06
290	34.767	1.23718e+06
291	34.8873	1.24048e+06
292	35.0076	1.24368e+06
293	35.1279	1.247e+06
294	35.2482	1.25049e+06
295	35.3685	1.2541e+06
296	35.4888	1.25758e+06
297	35.6091	1.26132e+06
298	35.7294	1.26513e+06
299	35.8497	1.26885e+06
300	35.97	1.27228e+06
301	36.0903	1.27533e+06
302	36.2106	1.27818e+06
303	36.3309	1.281e+06
304	36.4512	1.28399e+06
305	36.5715	1.28698e+06
306	36.6918	1.28999e+06
307	36.8121	1.29298e+06
308	36.9324	1.29602e+06
309	37.0527	1.29912e+06
310	37.173	1.30226e+06
311	37.2933	1.30538e+06
312	37.4137	1.30847e+06
313	37.534	1.31167e+06
314	37.6543	1.31484e+06
315	37.7746	1.31808e+06
316	37.8949	1.32139e+06
317	38.0152	1.32479e+06
318	38.1354	1.32824e+06
319	38.2558	1.33172e+06
320	38.3761	1.33525e+06
321	38.4963	1.33873e+06
322	38.6166	1.34227e+06
323	38.737	1.34582e+06
324	38.8572	1.34921e+06
325	38.9775	1.35239e+06
326	39.0978	1.35571e+06
327	39.2181	1.35907e+06
328	39.3384	1.36238e+06
329	39.4587	1.36577e+06
330	39.579	1.36897e+06
331	39.6993	1.37225e+06
332	39.8196	1.37569e+06
333	39.9399	1.37913e+06
334	40.0602	1.38241e+06
335	40.1805	1.38592e+06
336	40.3008	1.38945e+06
337	40.4212	1.39267e+06
338	40.5414	1.39606e+06
339	40.6618	1.40002e+06
340	40.7821	1.40351e+06
341	40.9024	1.40693e+06
342	41.0227	1.41032e+06
343	41.143	1.41357e+06
344	41.2633	1.41736e+06
345	41.3836	1.42119e+06
346	41.5038	1.42502e+06
347	41.6242	1.42941e+06
348	41.7445	1.43236e+06
349	41.8648	1.43569e+06
350	41.9851	1.43853e+06
351	42.1054	1.44179e+06
352	42.2257	1.44506e+06
353	42.346	1.44917e+06
354	42.4663	1.45237e+06
355	42.5866	1.45536e+06
356	42.7069	1.45839e+06
357	42.8272	1.46129e+06
358	42.9475	1.46445e+06
359	43.0678	1.46802e+06
360	43.1881	1.47199e+06
361	43.3084	1.47568e+06
362	43.4287	1.47914e+06
363	43.549	1.48256e+06
364	43.6693	1.48605e+06
365	43.7896	1.48957e+06
366	43.9099	1.49285e+06
367	44.0302	1.49623e+06
368	44.1505	1.49963e+06
369	44.2708	1.50285e+06
370	44.3911	1.50648e+06
371	44.5114	1.51046e+06
372	44.6317	1.51446e+06
373	44.752	1.51812e+06
374	44.8723	1.52218e+06
375	44.9926	1.52628e+06
376	45.1129	1.53026e+06
377	45.2332	1.53414e+06
378	45.3535	1.53882e+06
379	45.4738	1.54339e+06
380	45.5941	1.54731e+06
381	45.7144	1.55038e+06
382	45.8347	1.55437e+06
383	45.955	1.55877e+06
384	46.0753	1.56251e+06
385	46.1956	1.56566e+06
386	46.3159	1.56927e+06
387	46.4362	1.57298e+06
388	46.5565	1.57592e+06
389	46.6768	1.57892e+06
390	46.7971	1.58275e+06
391	46.9174	1.58633e+06
392	47.0377	1.58933e+06
393	47.158	1.59265e+06
394	47.2783	1.59598e+06
395	47.3986	1.59887e+06
396	47.5189	1.60204e+06
397	47.6392	1.6051e+06
398	47.7595	1.60869e+06
399	47.8798	1.61254e+06
400	48.0001	1.61605e+06
401	48.1204	1.61927e+06
402	48.2407	1.62246e+06
403	48.361	1.62584e+06
404	48.4813	1.62936e+06
405	48.6016	1.63282e+06
406	48.7219	1.63601e+06
407	48.8422	1.63928e+06
408	48.9625	1.64251e+06
409	49.0828	1.64605e+06
410	49.2031	1.64975e+06
411	49.3234	1.65339e+06
412	49.4437	1.65679e+06
413	49.564	1.66007e+06
414	49.6843	1.66337e+06
415	49.8046	1.66664e+06
416	49.9249	1.66988e+06
417	50.0452	1.67331e+06
418	50.1655	1.67685e+06
419	50.2858	1.68048e+06
420	50.4061	1.68399e+06
421	50.5265	1.68762e+06
422	50.6468	1.69128e+06
423	50.7671	1.69485e+06
424	50.8874	1.69808e+06
425	51.0077	1.70182e+06
426	51.128	1.70594e+06
427	51.2483	1.7099e+06
428	51.3686	1.71396e+06
429	51.4889	1.7185e+06
430	51.6092	1.72251e+06
431	51.7295	1.72624e+06
432	51.8498	1.72979e+06
433	51.9701	1.7335e+06
434	52.0904	1.7372e+06
435	52.2107	1.74113e+06
436	52.3309	1.74488e+06
437	52.4513	1.74835e+06
438	52.5716	1.75194e+06
439	52.6919	1.75548e+06
440	52.8122	1.75897e+06
441	52.9325	1.76241e+06
442	53.0528	1.76594e+06
443	53.173	1.76953e+06
444	53.2933	1.77325e+06
445	53.4136	1.77702e+06
446	53.5339	1.7807e+06
447	53.6543	1.78414e+06
448	53.7746	1.78761e+06
449	53.8948	1.79136e+06
450	54.0152	1.79537e+06
451	54.1355	1.79932e+06
452	54.2558	1.80308e+06
453	54.3761	1.80687e+06
454	54.4964	1.81095e+06
455	54.6167	1.81523e+06
456	54.7369	1.81921e+06
457	54.8572	1.823e+06
458	54.9775	1.82674e+06
459	55.0978	1.83032e+06
460	55.2181	1.83374e+06
461	55.3384	1.83719e+06
462	55.4587	1.84083e+06
463	55.579	1.84463e+06
464	55.6993	1.84849e+06
465	55.8196	1.85217e+06
466	55.9399	1.856e+06
467	56.0602	1.85924e+06
468	56.1805	1.86248e+06
469	56.3008	1.86573e+06
470	56.4211	1.86928e+06
471	56.5414	1.87294e+06
472	56.6617	1.87661e+06
473	56.782	1.88011e+06
474	56.9023	1.8839e+06
475	57.0226	1.88739e+06
476	57.1429	1.89105e+06
477	57.2632	1.89474e+06
478	57.3835	1.8982e+06
479	57.5038	1.90173e+06
480	57.6241	1.90552e+06
481	57.7444	1.90948e+06
482	57.8647	1.91308e+06
483	57.985	1.91633e+06
484	58.1053	1.91988e+06
485	58.2256	1.92335e+06
486	58.3459	1.92729e+06
487	58.4662	1.93107e+06
488	58.5865	1.93464e+06
489	58.7068	1.93822e+06
490	58.8271	1.94173e+06
491	58.9475	1.94514e+06
492	59.0677	1.94863e+06
493	59.188	1.95211e+06
494	59.3083	1.95555e+06
495	59.4286	1.9591e+06
496	59.549	1.96295e+06
497	59.6693	1.96703e+06
498	59.7896	1.97102e+06
499	59.9099	1.97494e+06
500	60.0302	1.97882e+06
501	60.1504	1.98246e+06
502	60.2708	1.9861e+06
503	60.391	1.98975e+06
504	60.5113	1.99349e+06
505	60.6316	1.99713e+06
506	60.7519	2.00074e+06
507	60.8722	2.00466e+06
508	60.9925	2.00856e+06
509	61.1128	2.0128e+06
510	61.2331	2.01697e+06
511	61.3534	2.02072e+06
512	61.4737	2.02465e+06
513	61.594	2.02876e+06
514	61.7143	2.03282e+06
515	61.8346	2.03686e+06
516	61.9549	2.04104e+06
517	62.0752	2.04519e+06
518	62.1956	2.04919e+06
519	62.3159	2.05322e+06
520	62.4362	2.05694e+06
521	62.5565	2.061e+06
522	62.6768	2.06628e+06
523	62.7971	2.07075e+06
524	62.9174	2.07455e+06
525	63.0377	2.07804e+06
526	63.158	2.08171e+06
527	63.2783	2.08549e+06
528	63.3986	2.08892e+06
529	63.5189	2.092e+06
530	63.6392	2.0954e+06
531	63.7595	2.09917e+06
532	63.8798	2.10313e+06
533	64.0001	2.10701e+06
534	64.1204	2.11083e+06
535	64.2407	2.11453e+06
536	64.361	2.11818e+06
537	64.4813	2.12167e+06
538	64.6016	2.12563e+06
539	64.7219	2.12931e+06
540	64.8422	2.13261e+06
541	64.9625	2.1361e+06
542	65.0828	2.14049e+06
543	65.2031	2.14478e+06
544	65.3234	2.14881e+06
545	65.4437	2.15339e+06
546	65.564	2.15804e+06
547	65.6843	2.16269e+06
548	65.8046	2.16811e+06
549	65.9249	2.17311e+06
550	66.0452	2.17772e+06
551	66.1655	2.18197e+06
552	66.2858	2.18643e+06
553	66.4061	2.19006e+06
554	66.5264	2.19361e+06
555	66.6467	2.19713e+06
556	66.767	2.20037e+06
557	66.8873	2.20396e+06
558	67.0076	2.20794e+06
559	67.1279	2.21168e+06
560	67.2482	2.21564e+06
561	67.3685	2.21944e+06
562	67.4888	2.22335e+06
563	67.6091	2.22741e+06
564	67.7294	2.23108e+06
565	67.8497	2.23445e+06
566	67.97	2.23785e+06
567	68.0903	2.24123e+06
568	68.2106	2.24492e+06
569	68.3309	2.24878e+06
570	68.4512	2.25247e+06
571	68.5715	2.25623e+06
572	68.6918	2.26024e+06
573	68.8121	2.26377e+06
574	68.9324	2.26748e+06
575	69.0527	2.27113e+06
576	69.173	2.27475e+06
577	69.2933	2.27906e+06
