# Supplementary material for: Approaching intrinsic dynamics of MXenes hybrid hydrogel for 3D printed multimodal intelligent devices with ultrahigh superelasticity and temperature sensitivity
Source: Nat Commun. 2022 Jun 14;13:3420. doi: 10.1038/s41467-022-31051-7 (PMC9197829; doi:10.1038/s41467-022-31051-7)
Supplement: Supplementary file 6 — Source Data [file 41467_2022_31051_MOESM6_ESM.zip › Supplementary information/Supplementary Fig. 14/Supplementary Fig. 14a.xlsx]

## Sheet: Sheet1
Item	Smu1_Time(1)(1)	Smu1_R(1)(1)
1	0	1.57592e+06
2	0.120345	1.65459e+06
3	0.240631	1.65831e+06
4	0.360937	1.66206e+06
5	0.481241	1.66559e+06
6	0.601546	1.66964e+06
7	0.721849	1.67382e+06
8	0.842138	1.67822e+06
9	0.962455	1.68293e+06
10	1.08276	1.68766e+06
11	1.20307	1.69264e+06
12	1.32338	1.69785e+06
13	1.44368	1.70321e+06
14	1.56399	1.70862e+06
15	1.68431	1.71407e+06
16	1.80459	1.71984e+06
17	1.9249	1.72554e+06
18	2.04518	1.73092e+06
19	2.16548	1.73681e+06
20	2.28578	1.74292e+06
21	2.40606	1.74923e+06
22	2.52636	1.75556e+06
23	2.64665	1.76196e+06
24	2.76695	1.76822e+06
25	2.88726	1.77463e+06
26	3.00755	1.78106e+06
27	3.12784	1.78771e+06
28	3.24815	1.79439e+06
29	3.36845	1.80126e+06
30	3.48874	1.80754e+06
31	3.60904	1.81433e+06
32	3.72934	1.82101e+06
33	3.84965	1.82787e+06
34	3.96994	1.83455e+06
35	4.09024	1.84151e+06
36	4.21056	1.84857e+06
37	4.33085	1.85565e+06
38	4.45115	1.86255e+06
39	4.57146	1.86917e+06
40	4.69176	1.87604e+06
41	4.81207	1.88283e+06
42	4.93238	1.88893e+06
43	5.05267	1.8958e+06
44	5.17298	1.90296e+06
45	5.29327	1.90992e+06
46	5.41357	1.91669e+06
47	5.53388	1.92382e+06
48	5.65417	1.93079e+06
49	5.77449	1.93801e+06
50	5.8948	1.94489e+06
51	6.01511	1.95202e+06
52	6.1354	1.95903e+06
53	6.25571	1.96626e+06
54	6.37602	1.97345e+06
55	6.49634	1.98065e+06
56	6.61663	1.98781e+06
57	6.73693	1.99469e+06
58	6.85724	2.00185e+06
59	6.97754	2.00907e+06
60	7.09784	2.01625e+06
61	7.21814	2.02341e+06
62	7.33844	2.03097e+06
63	7.45874	2.03839e+06
64	7.57904	2.04571e+06
65	7.69933	2.05319e+06
66	7.81964	2.06035e+06
67	7.93994	2.06734e+06
68	8.06023	2.07456e+06
69	8.18055	2.08202e+06
70	8.30084	2.08941e+06
71	8.42113	2.09684e+06
72	8.54144	2.10433e+06
73	8.66172	2.11191e+06
74	8.78204	2.1193e+06
75	8.90235	2.12696e+06
76	9.02264	2.13459e+06
77	9.14295	2.14185e+06
78	9.26323	2.14932e+06
79	9.38352	2.15679e+06
80	9.50382	2.16431e+06
81	9.62411	2.1715e+06
82	9.74442	2.17916e+06
83	9.86472	2.18681e+06
84	9.98502	2.19436e+06
85	10.1053	2.20193e+06
86	10.2256	2.2096e+06
87	10.3459	2.21707e+06
88	10.4662	2.22363e+06
89	10.5865	2.23121e+06
90	10.7068	2.2389e+06
91	10.8271	2.24646e+06
92	10.9474	2.25385e+06
93	11.0678	2.26115e+06
94	11.1881	2.26864e+06
95	11.3084	2.27609e+06
96	11.4287	2.28367e+06
97	11.549	2.29149e+06
98	11.6693	2.29943e+06
99	11.7896	2.30742e+06
100	11.9099	2.31505e+06
101	12.0302	2.32304e+06
102	12.1505	2.33065e+06
103	12.2708	2.33828e+06
104	12.3911	2.34597e+06
105	12.5114	2.35393e+06
106	12.6317	2.3619e+06
107	12.752	2.36976e+06
108	12.8723	2.37745e+06
109	12.9926	2.3854e+06
110	13.1129	2.39307e+06
111	13.2332	2.40101e+06
112	13.3535	2.40902e+06
113	13.4738	2.41668e+06
114	13.5941	2.42467e+06
115	13.7144	2.43267e+06
116	13.8347	2.44063e+06
117	13.955	2.44895e+06
118	14.0753	2.45672e+06
119	14.1956	2.46468e+06
120	14.3159	2.47303e+06
121	14.4362	2.48106e+06
122	14.5566	2.48942e+06
123	14.6769	2.49754e+06
124	14.7972	2.50559e+06
125	14.9175	2.51333e+06
126	15.0378	2.52132e+06
127	15.1581	2.5286e+06
128	15.2783	2.537e+06
129	15.3987	2.54548e+06
130	15.519	2.55374e+06
131	15.6393	2.56193e+06
132	15.7596	2.57022e+06
133	15.8799	2.57812e+06
134	16.0002	2.58656e+06
135	16.1205	2.59411e+06
136	16.2408	2.6027e+06
137	16.3611	2.6111e+06
138	16.4814	2.61963e+06
139	16.6017	2.62834e+06
140	16.722	2.6368e+06
141	16.8423	2.64583e+06
142	16.9627	2.65472e+06
143	17.083	2.66287e+06
144	17.2033	2.67143e+06
145	17.3235	2.68e+06
146	17.4439	2.68854e+06
147	17.5641	2.69844e+06
148	17.6844	2.70684e+06
149	17.8047	2.71555e+06
150	17.9251	2.72494e+06
151	18.0454	2.73364e+06
152	18.1657	2.74214e+06
153	18.286	2.74948e+06
154	18.4063	2.75799e+06
155	18.5266	2.76677e+06
156	18.6469	2.7755e+06
157	18.7672	2.78415e+06
158	18.8875	2.79279e+06
159	19.0077	2.80158e+06
160	19.128	2.80995e+06
161	19.2483	2.81906e+06
162	19.3687	2.82766e+06
163	19.489	2.83586e+06
164	19.6093	2.84432e+06
165	19.7295	2.85335e+06
166	19.8498	2.86191e+06
167	19.9701	2.87103e+06
168	20.0904	2.88005e+06
169	20.2107	2.88917e+06
170	20.331	2.8986e+06
171	20.4514	2.90829e+06
172	20.5717	2.91776e+06
173	20.692	2.92669e+06
174	20.8123	2.93604e+06
175	20.9326	2.94512e+06
176	21.0529	2.95429e+06
177	21.1732	2.96381e+06
178	21.2935	2.97214e+06
179	21.4138	2.98045e+06
180	21.5341	2.99025e+06
181	21.6544	2.99996e+06
182	21.7747	3.00919e+06
183	21.895	3.01856e+06
184	22.0153	3.02818e+06
185	22.1356	3.03736e+06
186	22.2559	3.04681e+06
187	22.3762	3.05597e+06
188	22.4965	3.06609e+06
189	22.6168	3.07702e+06
190	22.7371	3.08682e+06
191	22.8574	3.09694e+06
192	22.9777	3.10536e+06
193	23.098	3.11415e+06
194	23.2183	3.12247e+06
195	23.3386	3.13193e+06
196	23.4589	3.14181e+06
197	23.5792	3.15234e+06
198	23.6995	3.16261e+06
199	23.8198	3.17191e+06
200	23.9401	3.18155e+06
201	24.0604	3.19128e+06
202	24.1807	3.20103e+06
203	24.301	3.21011e+06
204	24.4213	3.21876e+06
205	24.5416	3.22773e+06
206	24.6619	3.23696e+06
207	24.7822	3.24659e+06
208	24.9025	3.25699e+06
209	25.0228	3.26719e+06
210	25.1431	3.27701e+06
211	25.2634	3.28706e+06
212	25.3837	3.29689e+06
213	25.504	3.30711e+06
214	25.6243	3.31733e+06
215	25.7446	3.32711e+06
216	25.8649	3.3368e+06
217	25.9852	3.34707e+06
218	26.1055	3.35708e+06
219	26.2258	3.36712e+06
220	26.3461	3.37678e+06
221	26.4664	3.38708e+06
222	26.5867	3.39853e+06
223	26.707	3.40819e+06
224	26.8273	3.4178e+06
225	26.9476	3.42765e+06
226	27.0679	3.43772e+06
227	27.1882	3.44817e+06
228	27.3085	3.45816e+06
229	27.4288	3.469e+06
230	27.5491	3.48158e+06
231	27.6694	3.49412e+06
232	27.7897	3.50477e+06
233	27.91	3.51497e+06
234	28.0303	3.52477e+06
235	28.1506	3.53532e+06
236	28.2709	3.54564e+06
237	28.3912	3.55495e+06
238	28.5115	3.56475e+06
239	28.6318	3.57506e+06
240	28.7521	3.58595e+06
241	28.8724	3.5956e+06
242	28.9927	3.60556e+06
243	29.113	3.61556e+06
244	29.2333	3.62562e+06
245	29.3536	3.63607e+06
246	29.4739	3.64634e+06
247	29.5942	3.65677e+06
248	29.7145	3.66711e+06
249	29.8348	3.67743e+06
250	29.9551	3.68812e+06
251	30.0754	3.69923e+06
252	30.1958	3.7101e+06
253	30.316	3.72079e+06
254	30.4363	3.7309e+06
255	30.5566	3.74151e+06
256	30.6769	3.75167e+06
257	30.7972	3.76197e+06
258	30.9175	3.77292e+06
259	31.0378	3.7834e+06
260	31.1581	3.79456e+06
261	31.2784	3.80606e+06
262	31.3987	3.81649e+06
263	31.519	3.82685e+06
264	31.6393	3.83766e+06
265	31.7596	3.84774e+06
266	31.8799	3.85764e+06
267	32.0002	3.86618e+06
268	32.1205	3.87631e+06
269	32.2408	3.88667e+06
270	32.3611	3.89718e+06
271	32.4814	3.90768e+06
272	32.6017	3.92087e+06
273	32.722	3.93103e+06
274	32.8423	3.94127e+06
275	32.9626	3.95128e+06
276	33.0829	3.96189e+06
277	33.2032	3.97148e+06
278	33.3235	3.98214e+06
279	33.4438	3.99322e+06
280	33.5641	4.00324e+06
281	33.6844	4.01414e+06
282	33.8047	4.02516e+06
283	33.925	4.03611e+06
284	34.0453	4.04664e+06
285	34.1656	4.05764e+06
286	34.2859	4.06856e+06
287	34.4062	4.07912e+06
288	34.5265	4.0896e+06
289	34.6468	4.10021e+06
290	34.7671	4.11094e+06
291	34.8874	4.12199e+06
292	35.0077	4.13363e+06
293	35.128	4.14277e+06
294	35.2483	4.15278e+06
295	35.3686	4.16305e+06
296	35.4889	4.17355e+06
297	35.6093	4.18485e+06
298	35.7296	4.1962e+06
299	35.8499	4.20691e+06
300	35.9702	4.21731e+06
301	36.0905	4.22792e+06
302	36.2108	4.2387e+06
303	36.3311	4.24964e+06
304	36.4514	4.2603e+06
305	36.5717	4.27108e+06
306	36.692	4.28126e+06
307	36.8123	4.29222e+06
308	36.9326	4.30421e+06
309	37.0529	4.31545e+06
310	37.1732	4.32575e+06
311	37.2935	4.33622e+06
312	37.4138	4.34726e+06
313	37.5341	4.35836e+06
314	37.6544	4.36982e+06
315	37.7747	4.38078e+06
316	37.895	4.39204e+06
317	38.0153	4.40285e+06
318	38.1356	4.41396e+06
319	38.2559	4.42496e+06
320	38.3762	4.43528e+06
321	38.4965	4.44683e+06
322	38.6168	4.45747e+06
323	38.7371	4.46839e+06
324	38.8574	4.47997e+06
325	38.9777	4.49115e+06
326	39.098	4.50339e+06
327	39.2183	4.51535e+06
328	39.3386	4.52667e+06
329	39.4589	4.53775e+06
330	39.5792	4.5486e+06
331	39.6995	4.55995e+06
332	39.8198	4.57063e+06
333	39.9401	4.5849e+06
334	40.0604	4.59952e+06
335	40.1807	4.61144e+06
336	40.301	4.62274e+06
337	40.4213	4.63375e+06
338	40.5416	4.64494e+06
339	40.6619	4.65648e+06
340	40.7822	4.66844e+06
341	40.9025	4.68011e+06
342	41.0228	4.69299e+06
343	41.1431	4.70516e+06
344	41.2634	4.71765e+06
345	41.3837	4.73023e+06
346	41.504	4.74169e+06
347	41.6243	4.75235e+06
348	41.7446	4.76365e+06
349	41.8649	4.77451e+06
350	41.9852	4.78543e+06
351	42.1055	4.79708e+06
352	42.2258	4.80868e+06
353	42.3462	4.82032e+06
354	42.4664	4.8324e+06
355	42.5867	4.84423e+06
356	42.707	4.85583e+06
357	42.8274	4.86741e+06
358	42.9477	4.87889e+06
359	43.068	4.89072e+06
360	43.1883	4.90234e+06
361	43.3086	4.91441e+06
362	43.4289	4.92579e+06
363	43.5492	4.93808e+06
364	43.6695	4.95163e+06
365	43.7898	4.96271e+06
366	43.9101	4.97363e+06
367	44.0304	4.98502e+06
368	44.1507	5.00622e+06
369	44.271	5.02181e+06
370	44.3913	5.03399e+06
371	44.5116	5.04719e+06
372	44.6319	5.06035e+06
373	44.7522	5.07135e+06
374	44.8725	5.08273e+06
375	44.9928	5.09349e+06
376	45.1131	5.10524e+06
377	45.2334	5.11683e+06
378	45.3537	5.12936e+06
379	45.474	5.14186e+06
380	45.5943	5.15407e+06
381	45.7146	5.16528e+06
382	45.8349	5.17705e+06
383	45.9552	5.18914e+06
384	46.0755	5.20149e+06
385	46.1959	5.21423e+06
386	46.3161	5.22609e+06
387	46.4364	5.23801e+06
388	46.5567	5.25025e+06
389	46.6771	5.2648e+06
390	46.7974	5.27666e+06
391	46.9177	5.28803e+06
392	47.038	5.29907e+06
393	47.1582	5.31074e+06
394	47.2785	5.32259e+06
395	47.3989	5.33469e+06
396	47.5191	5.34734e+06
397	47.6394	5.35942e+06
398	47.7597	5.37098e+06
399	47.8801	5.38383e+06
400	48.0003	5.39557e+06
401	48.1206	5.4069e+06
402	48.2409	5.41906e+06
403	48.3612	5.43248e+06
404	48.4815	5.44548e+06
405	48.6018	5.45892e+06
406	48.7221	5.47165e+06
407	48.8425	5.4864e+06
408	48.9628	5.49926e+06
409	49.0831	5.51204e+06
410	49.2034	5.52475e+06
411	49.3237	5.53773e+06
412	49.4439	5.5505e+06
413	49.5642	5.56262e+06
414	49.6845	5.57549e+06
415	49.8048	5.58753e+06
416	49.9251	5.59987e+06
417	50.0454	5.61167e+06
418	50.1657	5.6249e+06
419	50.286	5.63763e+06
420	50.4063	5.65062e+06
421	50.5266	5.66403e+06
422	50.6469	5.67745e+06
423	50.7672	5.68937e+06
424	50.8875	5.70152e+06
425	51.0078	5.72514e+06
426	51.1281	5.73773e+06
427	51.2484	5.75144e+06
428	51.3687	5.76593e+06
429	51.4891	5.77954e+06
430	51.6093	5.7922e+06
431	51.7296	5.80479e+06
432	51.8499	5.81768e+06
433	51.9702	5.83043e+06
434	52.0905	5.84269e+06
435	52.2108	5.85578e+06
436	52.3311	5.86896e+06
437	52.4514	5.88187e+06
438	52.5717	5.89569e+06
439	52.6921	5.90948e+06
440	52.8123	5.92265e+06
441	52.9326	5.9365e+06
442	53.0529	5.9498e+06
443	53.1732	5.96312e+06
444	53.2935	5.97655e+06
445	53.4138	5.99013e+06
446	53.5341	6.00454e+06
447	53.6545	6.01885e+06
448	53.7748	6.03364e+06
449	53.8951	6.04691e+06
450	54.0154	6.06086e+06
451	54.1357	6.07577e+06
452	54.256	6.08983e+06
453	54.3763	6.10508e+06
454	54.4966	6.12106e+06
455	54.6169	6.13578e+06
456	54.7372	6.15141e+06
457	54.8575	6.16734e+06
458	54.9778	6.18273e+06
459	55.0981	6.19765e+06
460	55.2184	6.22096e+06
461	55.3387	6.23803e+06
462	55.459	6.25464e+06
463	55.5793	6.26994e+06
464	55.6996	6.28781e+06
465	55.8199	6.30135e+06
466	55.9402	6.31502e+06
467	56.0605	6.32976e+06
468	56.1808	6.34334e+06
469	56.3011	6.35767e+06
470	56.4214	6.37102e+06
471	56.5417	6.38501e+06
472	56.662	6.39954e+06
473	56.7823	6.41344e+06
474	56.9026	6.42666e+06
475	57.0229	6.43965e+06
476	57.1432	6.45309e+06
477	57.2635	6.46653e+06
478	57.3838	6.47999e+06
479	57.5042	6.49471e+06
480	57.6245	6.5091e+06
481	57.7448	6.52387e+06
482	57.8651	6.53792e+06
483	57.9854	6.55206e+06
484	58.1057	6.56753e+06
485	58.226	6.58331e+06
486	58.4462	6.59894e+06
487	58.5666	6.61426e+06
488	58.6869	6.62889e+06
489	58.8072	6.64375e+06
490	58.9275	6.65818e+06
491	59.0477	6.67287e+06
492	59.168	6.68779e+06
493	59.2883	6.70399e+06
494	59.4086	6.71882e+06
495	59.5289	6.73318e+06
496	59.6492	6.74719e+06
497	59.7695	6.76088e+06
498	59.8898	6.77513e+06
499	60.0102	6.7896e+06
500	60.1305	6.80366e+06
501	60.2508	6.81765e+06
502	60.3711	6.83216e+06
503	60.4914	6.84616e+06
504	60.6117	6.86248e+06
505	60.732	6.88166e+06
506	60.8523	6.89452e+06
507	60.9726	6.90882e+06
508	61.0929	6.92231e+06
509	61.2132	6.93692e+06
510	61.3335	6.95105e+06
511	61.4538	6.96512e+06
512	61.5741	6.97839e+06
513	61.6944	6.99187e+06
514	61.8147	7.00663e+06
515	61.935	7.01992e+06
516	62.0552	7.03459e+06
517	62.1755	7.04896e+06
518	62.2958	7.06398e+06
519	62.4161	7.07889e+06
520	62.5364	7.09317e+06
521	62.6567	7.10809e+06
522	62.777	7.1219e+06
523	62.8973	7.13745e+06
524	63.0176	7.1526e+06
525	63.1379	7.16722e+06
526	63.2583	7.18191e+06
527	63.3785	7.19562e+06
528	63.4989	7.2102e+06
529	63.6192	7.22457e+06
530	63.7395	7.23893e+06
531	63.8598	7.2536e+06
532	63.9801	7.26903e+06
533	64.1004	7.28436e+06
534	64.2207	7.29823e+06
535	64.341	7.3128e+06
536	64.4613	7.32686e+06
537	64.5816	7.34182e+06
538	64.7019	7.35665e+06
539	64.8222	7.37108e+06
540	64.9425	7.38544e+06
541	65.0628	7.39934e+06
542	65.1831	7.41379e+06
543	65.3034	7.43185e+06
544	65.4237	7.4458e+06
545	65.544	7.46003e+06
546	65.6643	7.47429e+06
547	65.7846	7.4886e+06
548	65.9049	7.50314e+06
549	66.0252	7.51871e+06
550	66.1455	7.53399e+06
551	66.2658	7.54897e+06
552	66.3861	7.56435e+06
553	66.5064	7.57951e+06
554	66.6267	7.59579e+06
555	66.747	7.61152e+06
556	66.8673	7.62898e+06
557	66.9876	7.64389e+06
558	67.1079	7.65967e+06
559	67.2282	7.67591e+06
560	67.3485	7.69159e+06
561	67.4688	7.70762e+06
562	67.5891	7.7236e+06
563	67.7094	7.74139e+06
564	67.8297	7.76193e+06
565	67.95	7.77712e+06
566	68.0703	7.79269e+06
567	68.1907	7.8084e+06
568	68.311	7.8246e+06
569	68.4313	7.84208e+06
570	68.5516	7.85888e+06
571	68.6719	7.87498e+06
572	68.7922	7.89125e+06
573	68.9125	7.90792e+06
574	69.0328	7.92456e+06
575	69.1531	7.94152e+06
576	69.2733	7.95874e+06
577	69.3937	7.97524e+06
578	69.514	7.99201e+06
579	69.6342	8.00804e+06
580	69.7546	8.02506e+06
581	69.8748	8.04186e+06
582	69.9951	8.05926e+06
583	70.1154	8.07656e+06
584	70.2357	8.09226e+06
585	70.3561	8.11025e+06
586	70.4764	8.12691e+06
587	70.5967	8.15109e+06
588	70.7169	8.16724e+06
589	70.8372	8.1833e+06
590	70.9575	8.19973e+06
591	71.0779	8.21639e+06
592	71.1982	8.23388e+06
593	71.3185	8.25163e+06
594	71.4388	8.27048e+06
595	71.559	8.2872e+06
596	71.6794	8.30472e+06
597	71.7997	8.32155e+06
598	71.92	8.33832e+06
599	72.0403	8.35619e+06
600	72.1606	8.37417e+06
601	72.2809	8.39163e+06
602	72.4012	8.40837e+06
603	72.5215	8.42545e+06
604	72.6418	8.44232e+06
605	72.7621	8.46041e+06
606	72.8824	8.47856e+06
607	73.0027	8.49547e+06
608	73.123	8.51386e+06
609	73.2433	8.53227e+06
610	73.3636	8.5508e+06
611	73.4839	8.5691e+06
612	73.6042	8.58648e+06
613	73.7245	8.6059e+06
614	73.8448	8.62416e+06
615	73.9651	8.64188e+06
616	74.0854	8.65998e+06
617	74.2057	8.67848e+06
618	74.326	8.69944e+06
619	74.4463	8.71785e+06
620	74.5666	8.73574e+06
621	74.6869	8.75474e+06
622	74.8072	8.77301e+06
623	74.9275	8.79318e+06
624	75.0479	8.81201e+06
625	75.1681	8.83064e+06
626	75.2884	8.84972e+06
627	75.4087	8.8684e+06
628	75.529	8.888e+06
629	75.6493	8.91093e+06
630	75.7696	8.92937e+06
631	75.8899	8.94787e+06
632	76.0102	8.96661e+06
633	76.1305	8.98535e+06
634	76.2508	9.00517e+06
635	76.3711	9.02397e+06
636	76.4914	9.04276e+06
637	76.6117	9.06145e+06
638	76.732	9.08072e+06
639	76.8523	9.10124e+06
640	76.9726	9.1199e+06
641	77.0929	9.13973e+06
642	77.2132	9.16013e+06
643	77.3335	9.17867e+06
644	77.4538	9.19854e+06
645	77.5741	9.21759e+06
646	77.6944	9.23661e+06
647	77.8147	9.25545e+06
648	77.935	9.27428e+06
649	78.0553	9.29336e+06
650	78.1756	9.31149e+06
651	78.2959	9.33292e+06
652	78.4162	9.35144e+06
653	78.5365	9.37069e+06
654	78.6568	9.39135e+06
655	78.7771	9.41082e+06
656	78.8974	9.42968e+06
657	79.0177	9.44785e+06
658	79.138	9.46585e+06
659	79.2583	9.48421e+06
660	79.3786	9.50239e+06
661	79.4989	9.52159e+06
662	79.6192	9.54655e+06
663	79.7395	9.56305e+06
664	79.8598	9.57964e+06
665	79.9802	9.59815e+06
666	80.1004	9.61695e+06
667	80.2208	9.63562e+06
668	80.3411	9.65449e+06
669	80.4614	9.67418e+06
670	80.5817	9.69514e+06
671	80.702	9.71401e+06
672	80.8223	9.73314e+06
673	80.9426	9.75325e+06
674	81.0629	9.77225e+06
675	81.1832	9.79148e+06
676	81.3034	9.81165e+06
677	81.4238	9.83129e+06
678	81.5441	9.85081e+06
679	81.6644	9.87236e+06
680	81.7847	9.89224e+06
681	81.905	9.91139e+06
682	82.0253	9.93174e+06
683	82.1456	9.9524e+06
684	82.2659	9.97197e+06
685	82.3862	9.99129e+06
686	82.5065	1.00124e+07
687	82.6268	1.00327e+07
688	82.7471	1.00534e+07
689	82.8674	1.00742e+07
690	82.9877	1.00952e+07
691	83.108	1.01139e+07
692	83.2283	1.01334e+07
693	83.3486	1.01546e+07
694	83.4689	1.01755e+07
695	83.5892	1.0196e+07
696	83.7095	1.02166e+07
697	83.8299	1.02359e+07
698	83.9502	1.02573e+07
699	84.0705	1.02841e+07
700	84.1908	1.03022e+07
701	84.311	1.03224e+07
702	84.4313	1.03426e+07
703	84.5516	1.03618e+07
704	84.6719	1.03843e+07
705	84.7923	1.04058e+07
706	84.9125	1.04276e+07
707	85.0328	1.04501e+07
708	85.1531	1.04701e+07
709	85.2734	1.0491e+07
710	85.3937	1.05112e+07
711	85.514	1.05336e+07
712	85.6343	1.05545e+07
713	85.7546	1.05754e+07
714	85.8749	1.05964e+07
715	85.9952	1.06188e+07
716	86.1155	1.06411e+07
717	86.2358	1.0662e+07
718	86.3561	1.06847e+07
719	86.4764	1.07078e+07
720	86.5967	1.07318e+07
721	86.717	1.07563e+07
722	86.8373	1.07784e+07
723	86.9576	1.08009e+07
724	87.0779	1.08259e+07
725	87.1982	1.08482e+07
726	87.3185	1.08701e+07
727	87.4388	1.08911e+07
728	87.5591	1.09122e+07
729	87.6794	1.0934e+07
730	87.7997	1.09551e+07
731	87.92	1.09764e+07
732	88.0403	1.09978e+07
733	88.1606	1.10197e+07
734	88.2809	1.1043e+07
735	88.4012	1.10655e+07
736	88.5215	1.10878e+07
737	88.6418	1.11105e+07
738	88.7621	1.11428e+07
739	88.8824	1.11634e+07
740	89.0027	1.1184e+07
741	89.123	1.12057e+07
742	89.2433	1.12265e+07
743	89.3636	1.12499e+07
744	89.4839	1.12709e+07
745	89.6042	1.12925e+07
746	89.7245	1.13136e+07
747	89.8448	1.13371e+07
748	89.9651	1.13596e+07
749	90.0854	1.13824e+07
750	90.2057	1.14057e+07
751	90.326	1.14299e+07
752	90.4463	1.14578e+07
753	90.5666	1.14799e+07
754	90.6869	1.15038e+07
755	90.8072	1.15305e+07
756	90.9275	1.15572e+07
757	91.0478	1.15799e+07
758	91.1681	1.1605e+07
759	91.2884	1.16261e+07
760	91.4087	1.16463e+07
761	91.529	1.16712e+07
762	91.6493	1.16943e+07
763	91.7696	1.17159e+07
764	91.8899	1.1738e+07
765	92.0102	1.17629e+07
766	92.1304	1.17838e+07
767	92.2507	1.18041e+07
768	92.371	1.18256e+07
769	92.4913	1.1848e+07
770	92.6116	1.18717e+07
771	92.732	1.18966e+07
772	92.8523	1.19208e+07
773	92.9726	1.19409e+07
774	93.0929	1.1973e+07
775	93.2132	1.19936e+07
776	93.3335	1.20111e+07
777	93.4538	1.203e+07
778	93.5741	1.20494e+07
779	93.6944	1.2071e+07
780	93.8147	1.20935e+07
781	93.935	1.21136e+07
782	94.0553	1.21352e+07
783	94.1756	1.21599e+07
784	94.2959	1.21849e+07
785	94.4162	1.22139e+07
786	94.5365	1.22371e+07
787	94.6568	1.22615e+07
788	94.777	1.22868e+07
789	94.8973	1.23099e+07
790	95.0176	1.23344e+07
791	95.1379	1.23577e+07
792	95.2582	1.23835e+07
793	95.3786	1.24083e+07
794	95.4989	1.24322e+07
795	95.6192	1.24554e+07
796	95.7395	1.24784e+07
797	95.8598	1.25012e+07
798	95.9801	1.25234e+07
799	96.1004	1.25472e+07
800	96.2207	1.25671e+07
801	96.341	1.2591e+07
802	96.4613	1.2616e+07
803	96.5816	1.26371e+07
804	96.7019	1.26595e+07
805	96.8222	1.26814e+07
806	96.9425	1.27027e+07
807	97.0628	1.27255e+07
808	97.183	1.27479e+07
809	97.3033	1.27713e+07
810	97.4236	1.27918e+07
811	97.5439	1.28139e+07
812	97.6643	1.28352e+07
813	97.7846	1.28595e+07
814	97.9049	1.28819e+07
815	98.0252	1.29022e+07
816	98.1455	1.29232e+07
817	98.2658	1.29467e+07
818	98.3861	1.29764e+07
819	98.5064	1.29932e+07
820	98.6267	1.30121e+07
821	98.747	1.30331e+07
822	98.8673	1.30541e+07
823	98.9876	1.30753e+07
824	99.1079	1.30979e+07
825	99.2282	1.31209e+07
826	99.3485	1.3143e+07
827	99.4688	1.31638e+07
828	99.5891	1.3185e+07
829	99.7094	1.32081e+07
830	99.8297	1.32284e+07
831	99.95	1.32486e+07
832	100.07	1.32706e+07
833	100.191	1.32929e+07
834	100.311	1.3314e+07
835	100.431	1.33368e+07
836	100.552	1.33586e+07
837	100.672	1.33776e+07
838	100.792	1.33998e+07
839	100.912	1.34204e+07
840	101.033	1.34415e+07
841	101.153	1.3462e+07
842	101.273	1.34944e+07
843	101.394	1.35114e+07
844	101.514	1.35297e+07
845	101.634	1.35498e+07
846	101.755	1.35689e+07
847	101.875	1.35869e+07
848	101.995	1.36087e+07
849	102.115	1.36295e+07
850	102.236	1.36483e+07
851	102.356	1.36681e+07
852	102.476	1.36886e+07
853	102.597	1.37095e+07
854	102.717	1.37311e+07
855	102.837	1.37508e+07
856	102.958	1.37721e+07
857	103.078	1.37933e+07
858	103.198	1.3814e+07
859	103.318	1.38354e+07
860	103.439	1.38583e+07
861	103.559	1.38779e+07
862	103.679	1.38995e+07
863	103.8	1.39191e+07
864	103.92	1.39404e+07
865	104.04	1.39606e+07
866	104.161	1.39843e+07
867	104.281	1.40012e+07
868	104.401	1.402e+07
869	104.521	1.40385e+07
870	104.642	1.4059e+07
871	104.762	1.40793e+07
872	104.882	1.41e+07
873	105.003	1.41191e+07
874	105.123	1.41407e+07
875	105.243	1.41638e+07
876	105.364	1.4183e+07
877	105.484	1.42009e+07
878	105.604	1.4224e+07
879	105.724	1.42423e+07
880	105.845	1.42607e+07
881	105.965	1.42804e+07
882	106.085	1.43e+07
883	106.206	1.43203e+07
884	106.326	1.43419e+07
885	106.446	1.43611e+07
886	106.567	1.43816e+07
887	106.687	1.44006e+07
888	106.807	1.44206e+07
889	106.927	1.44413e+07
890	107.048	1.44591e+07
891	107.168	1.44782e+07
892	107.288	1.45047e+07
893	107.409	1.45228e+07
894	107.529	1.45409e+07
895	107.649	1.45607e+07
896	107.77	1.45809e+07
897	107.89	1.46015e+07
898	108.01	1.46203e+07
899	108.131	1.46423e+07
900	108.251	1.4662e+07
901	108.371	1.46856e+07
902	108.491	1.47041e+07
903	108.612	1.47238e+07
904	108.732	1.47444e+07
905	108.852	1.47625e+07
906	108.973	1.47817e+07
907	109.093	1.48018e+07
908	109.213	1.48352e+07
909	109.333	1.48501e+07
910	109.454	1.48666e+07
911	109.574	1.48845e+07
912	109.694	1.49046e+07
913	109.815	1.49243e+07
914	109.935	1.49419e+07
915	110.055	1.49608e+07
916	110.176	1.49857e+07
917	110.296	1.50053e+07
918	110.416	1.50253e+07
919	110.536	1.5047e+07
920	110.657	1.50686e+07
921	110.777	1.50945e+07
922	110.897	1.51129e+07
923	111.018	1.51329e+07
924	111.138	1.51563e+07
925	111.258	1.51789e+07
926	111.379	1.5202e+07
927	111.499	1.52277e+07
928	111.619	1.52492e+07
929	111.74	1.52689e+07
930	111.86	1.52917e+07
931	111.98	1.53164e+07
932	112.1	1.53391e+07
933	112.221	1.53651e+07
934	112.341	1.53893e+07
935	112.461	1.54133e+07
936	112.582	1.54355e+07
937	112.702	1.54691e+07
938	112.822	1.54902e+07
939	112.943	1.55092e+07
940	113.063	1.55298e+07
941	113.183	1.55527e+07
942	113.303	1.55757e+07
943	113.424	1.55973e+07
944	113.544	1.56196e+07
945	113.664	1.56466e+07
946	113.785	1.56712e+07
947	113.905	1.56941e+07
948	114.025	1.57157e+07
949	114.146	1.57411e+07
950	114.266	1.57668e+07
951	114.386	1.57942e+07
952	114.506	1.58148e+07
953	114.627	1.58365e+07
954	114.747	1.58597e+07
955	114.867	1.58782e+07
956	114.988	1.59007e+07
957	115.108	1.59242e+07
958	115.228	1.5948e+07
959	115.349	1.59773e+07
960	115.469	1.59972e+07
961	115.589	1.60203e+07
962	115.709	1.60418e+07
963	115.83	1.60622e+07
964	115.95	1.60827e+07
965	116.07	1.6105e+07
966	116.191	1.61279e+07
967	116.311	1.61504e+07
968	116.431	1.6173e+07
969	116.552	1.61976e+07
970	116.672	1.62197e+07
971	116.792	1.6239e+07
972	116.912	1.62617e+07
973	117.033	1.62845e+07
974	117.153	1.63056e+07
975	117.273	1.6327e+07
976	117.394	1.63521e+07
977	117.514	1.63726e+07
978	117.634	1.63952e+07
979	117.755	1.64151e+07
980	117.875	1.64349e+07
981	117.995	1.64563e+07
982	118.115	1.64751e+07
983	118.236	1.64945e+07
984	118.356	1.65167e+07
985	118.476	1.65425e+07
986	118.597	1.65622e+07
987	118.717	1.65827e+07
988	118.837	1.66001e+07
989	118.958	1.66204e+07
990	119.078	1.66405e+07
991	119.198	1.66601e+07
992	119.318	1.668e+07
993	119.439	1.66983e+07
994	119.559	1.67194e+07
995	119.679	1.67399e+07
996	119.8	1.67589e+07
997	119.92	1.67846e+07
998	120.04	1.68022e+07
999	120.16	1.68223e+07
1000	120.281	1.6842e+07
1001	120.401	1.68585e+07
1002	120.521	1.68756e+07
1003	120.642	1.68979e+07
1004	120.762	1.69203e+07
1005	120.882	1.6939e+07
1006	121.003	1.69735e+07
1007	121.123	1.69895e+07
1008	121.243	1.70084e+07
1009	121.364	1.70263e+07
1010	121.484	1.70471e+07
1011	121.604	1.70701e+07
1012	121.724	1.70908e+07
1013	121.845	1.71115e+07
1014	121.965	1.7138e+07
1015	122.085	1.71581e+07
1016	122.206	1.71791e+07
1017	122.326	1.72014e+07
1018	122.446	1.7225e+07
1019	122.567	1.72457e+07
1020	122.687	1.72677e+07
1021	122.807	1.72899e+07
1022	122.927	1.73099e+07
1023	123.048	1.73293e+07
1024	123.168	1.73524e+07
1025	123.288	1.73746e+07
1026	123.409	1.73937e+07
1027	123.529	1.74175e+07
1028	123.649	1.74386e+07
1029	123.77	1.74596e+07
1030	123.89	1.74938e+07
1031	124.01	1.7513e+07
1032	124.13	1.75249e+07
1033	124.251	1.75402e+07
1034	124.371	1.75586e+07
1035	124.491	1.75859e+07
1036	124.612	1.76118e+07
1037	124.732	1.76394e+07
1038	124.852	1.767e+07
1039	124.973	1.77011e+07
1040	125.093	1.77306e+07
1041	125.213	1.77644e+07
1042	125.333	1.7795e+07
1043	125.454	1.78199e+07
1044	125.574	1.78445e+07
1045	125.694	1.78737e+07
1046	125.815	1.78994e+07
1047	125.935	1.7939e+07
1048	126.055	1.79644e+07
1049	126.176	1.79888e+07
1050	126.296	1.80123e+07
1051	126.416	1.804e+07
1052	126.536	1.80653e+07
1053	126.657	1.8089e+07
1054	126.777	1.81137e+07
1055	126.897	1.81386e+07
1056	127.018	1.81613e+07
1057	127.138	1.81895e+07
1058	127.258	1.8212e+07
1059	127.379	1.82369e+07
1060	127.499	1.8262e+07
1061	127.619	1.82853e+07
1062	127.739	1.83135e+07
1063	127.86	1.8337e+07
1064	127.98	1.83617e+07
1065	128.1	1.83879e+07
1066	128.221	1.84225e+07
1067	128.341	1.84435e+07
1068	128.461	1.84654e+07
1069	128.582	1.84864e+07
1070	128.702	1.85084e+07
1071	128.822	1.85348e+07
1072	128.942	1.8555e+07
1073	129.063	1.85786e+07
1074	129.183	1.86019e+07
1075	129.303	1.86254e+07
1076	129.424	1.86566e+07
1077	129.544	1.86802e+07
1078	129.664	1.87036e+07
1079	129.785	1.87293e+07
1080	129.905	1.87511e+07
1081	130.025	1.87752e+07
1082	130.146	1.87992e+07
1083	130.266	1.88221e+07
1084	130.386	1.88444e+07
1085	130.506	1.88815e+07
1086	130.627	1.89028e+07
1087	130.747	1.89264e+07
1088	130.867	1.89519e+07
1089	130.988	1.89744e+07
1090	131.108	1.89949e+07
1091	131.228	1.90238e+07
1092	131.348	1.90482e+07
1093	131.469	1.90728e+07
1094	131.589	1.90964e+07
1095	131.709	1.91193e+07
1096	131.83	1.91472e+07
1097	131.95	1.91895e+07
1098	132.07	1.92653e+07
