# Supplementary material for: Approaching intrinsic dynamics of MXenes hybrid hydrogel for 3D printed multimodal intelligent devices with ultrahigh superelasticity and temperature sensitivity
Source: Nat Commun. 2022 Jun 14;13:3420. doi: 10.1038/s41467-022-31051-7 (PMC9197829; doi:10.1038/s41467-022-31051-7)
Supplement: Supplementary file 6 — Source Data [file 41467_2022_31051_MOESM6_ESM.zip › Supplementary information/Supplementary Fig. 14/Supplementary Fig. 14b.xlsx]

## Sheet: Sheet1
Item	Smu1_Time(1)(1)	Smu1_R(1)(1)
1	0	1.63825e+06
2	0.212273	1.82349e+06
3	0.332578	1.83175e+06
4	0.452878	1.84094e+06
5	0.573167	1.85014e+06
6	0.693477	1.85928e+06
7	0.813768	1.86928e+06
8	0.934071	1.87965e+06
9	1.05438	1.89035e+06
10	1.17466	1.90165e+06
11	1.29497	1.91277e+06
12	1.41528	1.92437e+06
13	1.53558	1.936e+06
14	1.65587	1.94749e+06
15	1.77616	1.95956e+06
16	1.89647	1.97175e+06
17	2.01678	1.98414e+06
18	2.13707	1.99621e+06
19	2.25736	2.00855e+06
20	2.37768	2.02118e+06
21	2.49799	2.0334e+06
22	2.6183	2.04601e+06
23	2.7386	2.05877e+06
24	2.85889	2.07137e+06
25	2.97919	2.08415e+06
26	3.09949	2.09691e+06
27	3.21977	2.10963e+06
28	3.34009	2.12265e+06
29	3.4604	2.13569e+06
30	3.58068	2.14896e+06
31	3.701	2.16166e+06
32	3.82129	2.17458e+06
33	3.9416	2.1877e+06
34	4.0619	2.20079e+06
35	4.18219	2.21382e+06
36	4.30251	2.22696e+06
37	4.42279	2.24036e+06
38	4.54308	2.2535e+06
39	4.6634	2.26683e+06
40	4.78369	2.28018e+06
41	4.90402	2.29396e+06
42	5.02433	2.30638e+06
43	5.14461	2.31993e+06
44	5.26491	2.33341e+06
45	5.38523	2.34663e+06
46	5.50553	2.36039e+06
47	5.62585	2.37355e+06
48	5.74614	2.38736e+06
49	5.86643	2.40117e+06
50	5.98672	2.41444e+06
51	6.10702	2.42777e+06
52	6.22733	2.44065e+06
53	6.34763	2.45325e+06
54	6.46794	2.46683e+06
55	6.58824	2.47995e+06
56	6.70855	2.49327e+06
57	6.82883	2.50726e+06
58	6.94914	2.51971e+06
59	7.06944	2.53369e+06
60	7.18973	2.54794e+06
61	7.31004	2.56203e+06
62	7.43034	2.57566e+06
63	7.55065	2.59016e+06
64	7.67095	2.60367e+06
65	7.79124	2.61694e+06
66	7.91154	2.63075e+06
67	8.03182	2.64429e+06
68	8.15212	2.65813e+06
69	8.27243	2.67097e+06
70	8.39272	2.68485e+06
71	8.51304	2.69905e+06
72	8.63333	2.71309e+06
73	8.75362	2.72698e+06
74	8.87392	2.73978e+06
75	8.99421	2.74964e+06
76	9.1145	2.76396e+06
77	9.23481	2.77749e+06
78	9.35507	2.79256e+06
79	9.47537	2.80729e+06
80	9.59567	2.82208e+06
81	9.71597	2.83703e+06
82	9.83628	2.85136e+06
83	9.95657	2.86581e+06
84	10.0769	2.88067e+06
85	10.1972	2.89312e+06
86	10.3175	2.90852e+06
87	10.4378	2.92187e+06
88	10.5581	2.93522e+06
89	10.6784	2.94862e+06
90	10.7987	2.96122e+06
91	10.919	2.97572e+06
92	11.0393	2.98776e+06
93	11.1596	3.00137e+06
94	11.2799	3.01337e+06
95	11.4002	3.02659e+06
96	11.5205	3.04135e+06
97	11.6408	3.05671e+06
98	11.7611	3.07208e+06
99	11.8814	3.08529e+06
100	12.0017	3.10136e+06
101	12.122	3.11469e+06
102	12.2423	3.12609e+06
103	12.3626	3.13848e+06
104	12.4829	3.14957e+06
105	12.6032	3.16359e+06
106	12.7235	3.17736e+06
107	12.8438	3.19248e+06
108	12.9641	3.20693e+06
109	13.0844	3.2211e+06
110	13.2047	3.23605e+06
111	13.3249	3.24842e+06
112	13.4453	3.26309e+06
113	13.5656	3.27734e+06
114	13.6858	3.29238e+06
115	13.8062	3.30632e+06
116	13.9265	3.31898e+06
117	14.0467	3.32896e+06
118	14.1671	3.34524e+06
119	14.2874	3.36069e+06
120	14.4077	3.37591e+06
121	14.528	3.3908e+06
122	14.6483	3.40463e+06
123	14.7686	3.41905e+06
124	14.8889	3.4331e+06
125	15.0091	3.44706e+06
126	15.1294	3.45976e+06
127	15.2497	3.4736e+06
128	15.37	3.48826e+06
129	15.4903	3.50261e+06
130	15.6106	3.51543e+06
131	15.7309	3.52812e+06
132	15.8512	3.54241e+06
133	15.9715	3.55401e+06
134	16.0918	3.56719e+06
135	16.2121	3.58055e+06
136	16.3324	3.59598e+06
137	16.4528	3.61053e+06
138	16.5731	3.62463e+06
139	16.6934	3.63464e+06
140	16.8137	3.64619e+06
141	16.934	3.66156e+06
142	17.0543	3.67574e+06
143	17.1746	3.68893e+06
144	17.2949	3.70328e+06
145	17.4152	3.71799e+06
146	17.5355	3.73159e+06
147	17.6557	3.74586e+06
148	17.7761	3.76051e+06
149	17.8963	3.77589e+06
150	18.0166	3.79139e+06
151	18.137	3.80471e+06
152	18.2573	3.81948e+06
153	18.3776	3.83307e+06
154	18.4978	3.84573e+06
155	18.6181	3.85902e+06
156	18.7384	3.87148e+06
157	18.8587	3.88503e+06
158	18.979	3.8962e+06
159	19.0993	3.90983e+06
160	19.2196	3.92437e+06
161	19.3399	3.93983e+06
162	19.4602	3.95202e+06
163	19.5806	3.96632e+06
164	19.7009	3.98147e+06
165	19.8212	3.99635e+06
166	19.9415	4.00939e+06
167	20.0618	4.0243e+06
168	20.1821	4.03909e+06
169	20.3024	4.05353e+06
170	20.4227	4.06809e+06
171	20.543	4.08319e+06
172	20.6633	4.09628e+06
173	20.7836	4.11249e+06
174	20.9039	4.12813e+06
175	21.0243	4.14353e+06
176	21.1446	4.15895e+06
177	21.2648	4.1683e+06
178	21.3852	4.18496e+06
179	21.5055	4.20074e+06
180	21.6258	4.21527e+06
181	21.7461	4.22713e+06
182	21.8664	4.24307e+06
183	21.9866	4.25773e+06
184	22.1069	4.27374e+06
185	22.2272	4.28829e+06
186	22.3475	4.30377e+06
187	22.4678	4.31823e+06
188	22.5881	4.3338e+06
189	22.7084	4.34977e+06
190	22.8287	4.36455e+06
191	22.949	4.38008e+06
192	23.0693	4.39517e+06
193	23.1896	4.41078e+06
194	23.31	4.42511e+06
195	23.4303	4.44304e+06
196	23.5505	4.45185e+06
197	23.6709	4.46789e+06
198	23.7912	4.48353e+06
199	23.9115	4.49824e+06
200	24.0318	4.51668e+06
201	24.1521	4.53181e+06
202	24.2724	4.54361e+06
203	24.3927	4.5593e+06
204	24.513	4.57626e+06
205	24.6333	4.59266e+06
206	24.7536	4.60861e+06
207	24.8739	4.62546e+06
208	24.9942	4.64089e+06
209	25.1145	4.65347e+06
210	25.2348	4.65902e+06
211	25.3551	4.67788e+06
212	25.4754	4.69523e+06
213	25.5957	4.71284e+06
214	25.716	4.73155e+06
215	25.8363	4.74492e+06
216	25.9566	4.76176e+06
217	26.0769	4.77873e+06
218	26.1972	4.79701e+06
219	26.3175	4.81371e+06
220	26.4378	4.82952e+06
221	26.5581	4.84354e+06
222	26.6784	4.86002e+06
223	26.7987	4.86418e+06
224	26.919	4.88335e+06
225	27.0393	4.90201e+06
226	27.1597	4.92021e+06
227	27.28	4.93643e+06
228	27.4003	4.95353e+06
229	27.5206	4.96949e+06
230	27.6409	4.9873e+06
231	27.7612	5.00356e+06
232	27.8815	5.01932e+06
233	28.0018	5.0343e+06
234	28.1221	5.05081e+06
235	28.2424	5.06768e+06
236	28.3627	5.08289e+06
237	28.483	5.09729e+06
238	28.6033	5.114e+06
239	28.7236	5.13143e+06
240	28.8439	5.14879e+06
241	28.9642	5.16487e+06
242	29.0844	5.18148e+06
243	29.2047	5.19743e+06
244	29.325	5.21382e+06
245	29.4453	5.22979e+06
246	29.5657	5.24575e+06
247	29.6859	5.26301e+06
248	29.8063	5.27989e+06
249	29.9266	5.29606e+06
250	30.0468	5.31355e+06
251	30.1672	5.32656e+06
252	30.2875	5.34404e+06
253	30.4078	5.36072e+06
254	30.5281	5.37849e+06
255	30.6484	5.39465e+06
256	30.7687	5.41121e+06
257	30.889	5.42666e+06
258	31.0093	5.44409e+06
259	31.1296	5.46068e+06
260	31.2499	5.47721e+06
261	31.3702	5.49497e+06
262	31.4905	5.51258e+06
263	31.6108	5.53028e+06
264	31.7311	5.54759e+06
265	31.8514	5.56224e+06
266	31.9717	5.57988e+06
267	32.092	5.59686e+06
268	32.2123	5.61448e+06
269	32.3326	5.63205e+06
270	32.4529	5.64949e+06
271	32.5732	5.66733e+06
272	32.6935	5.68417e+06
273	32.8138	5.70143e+06
274	32.9341	5.71859e+06
275	33.0544	5.73622e+06
276	33.1747	5.7539e+06
277	33.295	5.77159e+06
278	33.4153	5.78976e+06
279	33.5356	5.80678e+06
280	33.6559	5.82243e+06
281	33.7762	5.83883e+06
282	33.8965	5.8558e+06
283	34.0168	5.87344e+06
284	34.1371	5.89091e+06
285	34.2574	5.90667e+06
286	34.3777	5.92362e+06
287	34.498	5.94169e+06
288	34.6183	5.95929e+06
289	34.7386	5.97691e+06
290	34.8589	5.9942e+06
291	34.9792	6.01083e+06
292	35.0995	6.02901e+06
293	35.2198	6.04643e+06
294	35.3401	6.06456e+06
295	35.4604	6.08129e+06
296	35.5807	6.097e+06
297	35.701	6.11471e+06
298	35.8213	6.13147e+06
299	35.9416	6.14773e+06
300	36.0619	6.16507e+06
301	36.1822	6.18301e+06
302	36.3025	6.20016e+06
303	36.4228	6.2182e+06
304	36.5431	6.23631e+06
305	36.6634	6.25332e+06
306	36.7837	6.27114e+06
307	36.904	6.28923e+06
308	37.0243	6.30517e+06
309	37.1446	6.32291e+06
310	37.2648	6.34046e+06
311	37.3852	6.35792e+06
312	37.5055	6.37571e+06
313	37.6258	6.39459e+06
314	37.7461	6.40949e+06
315	37.8663	6.42784e+06
316	37.9866	6.44649e+06
317	38.107	6.46408e+06
318	38.2272	6.48325e+06
319	38.3475	6.50035e+06
320	38.4679	6.51855e+06
321	38.5881	6.53679e+06
322	38.7085	6.55414e+06
323	38.8288	6.57121e+06
324	38.9491	6.58647e+06
325	39.0694	6.60304e+06
326	39.1897	6.62216e+06
327	39.31	6.63914e+06
328	39.4303	6.65941e+06
329	39.5506	6.67753e+06
330	39.6709	6.6964e+06
331	39.7912	6.7116e+06
332	39.9115	6.73257e+06
333	40.0318	6.75207e+06
334	40.1521	6.77034e+06
335	40.2724	6.78913e+06
336	40.3927	6.80654e+06
337	40.513	6.82522e+06
338	40.6333	6.84353e+06
339	40.7536	6.86275e+06
340	40.8739	6.88141e+06
341	40.9942	6.89963e+06
342	41.1145	6.91822e+06
343	41.2348	6.93727e+06
344	41.3551	6.95606e+06
345	41.4754	6.97446e+06
346	41.5957	6.99289e+06
347	41.716	7.01155e+06
348	41.8363	7.03047e+06
349	41.9566	7.04984e+06
350	42.0769	7.06835e+06
351	42.1972	7.0876e+06
352	42.3175	7.10636e+06
353	42.4378	7.12571e+06
354	42.5581	7.14341e+06
355	42.6784	7.16171e+06
356	42.7987	7.18039e+06
357	42.919	7.19908e+06
358	43.0393	7.21814e+06
359	43.1596	7.23576e+06
360	43.2799	7.25503e+06
361	43.4002	7.27438e+06
362	43.5205	7.29155e+06
363	43.6408	7.30994e+06
364	43.7611	7.32903e+06
365	43.8814	7.347e+06
366	44.0017	7.3651e+06
367	44.122	7.38293e+06
368	44.2423	7.40095e+06
369	44.3626	7.41858e+06
370	44.4829	7.43547e+06
371	44.6032	7.4545e+06
372	44.7234	7.47344e+06
373	44.8437	7.49266e+06
374	44.9641	7.51176e+06
375	45.0844	7.53098e+06
376	45.2047	7.54911e+06
377	45.325	7.56792e+06
378	45.4453	7.5824e+06
379	45.5656	7.60172e+06
380	45.6859	7.62126e+06
381	45.8062	7.64077e+06
382	45.9265	7.66094e+06
383	46.0468	7.68084e+06
384	46.1671	7.70175e+06
385	46.2874	7.72232e+06
386	46.4077	7.74262e+06
387	46.528	7.76276e+06
388	46.6483	7.78246e+06
389	46.7686	7.80268e+06
390	46.8889	7.82293e+06
391	47.0092	7.84334e+06
392	47.1295	7.86382e+06
393	47.2498	7.88361e+06
394	47.3701	7.90412e+06
395	47.4904	7.92514e+06
396	47.6107	7.94478e+06
397	47.731	7.96464e+06
398	47.8513	7.98526e+06
399	47.9716	8.00568e+06
400	48.0919	8.0262e+06
401	48.2122	8.04702e+06
402	48.3325	8.06742e+06
403	48.4528	8.08674e+06
404	48.5731	8.10641e+06
405	48.6934	8.12738e+06
406	48.8137	8.14779e+06
407	48.934	8.16778e+06
408	49.0543	8.18877e+06
409	49.1746	8.21036e+06
410	49.2949	8.23143e+06
411	49.4152	8.2514e+06
412	49.5355	8.27171e+06
413	49.6558	8.29068e+06
414	49.7761	8.3097e+06
415	49.8964	8.329e+06
416	50.0167	8.34891e+06
417	50.137	8.36896e+06
418	50.2574	8.38814e+06
419	50.3776	8.40939e+06
420	50.4979	8.43082e+06
421	50.6182	8.45164e+06
422	50.7385	8.47277e+06
423	50.8588	8.49247e+06
424	50.9791	8.51306e+06
425	51.0994	8.53241e+06
426	51.2197	8.55356e+06
427	51.34	8.57448e+06
428	51.4603	8.5952e+06
429	51.5806	8.61627e+06
430	51.7009	8.6354e+06
431	51.8212	8.65629e+06
432	51.9415	8.67688e+06
433	52.0618	8.6971e+06
434	52.1821	8.7171e+06
435	52.3024	8.73693e+06
436	52.4227	8.75812e+06
437	52.543	8.77868e+06
438	52.6633	8.79962e+06
439	52.7837	8.82069e+06
440	52.9039	8.84131e+06
441	53.0242	8.86242e+06
442	53.1445	8.88261e+06
443	53.2649	8.90273e+06
444	53.3851	8.92259e+06
445	53.5054	8.94326e+06
446	53.6257	8.96513e+06
447	53.746	8.986e+06
448	53.8663	9.00694e+06
449	53.9866	9.02796e+06
450	54.1069	9.04988e+06
451	54.2272	9.07182e+06
452	54.3475	9.0931e+06
453	54.4678	9.11557e+06
454	54.5881	9.13666e+06
455	54.7084	9.15701e+06
456	54.8287	9.17732e+06
457	54.949	9.19837e+06
458	55.0693	9.21952e+06
459	55.1896	9.24136e+06
460	55.3099	9.26302e+06
461	55.4303	9.2834e+06
462	55.5506	9.30471e+06
463	55.6709	9.32637e+06
464	55.7912	9.34711e+06
465	55.9115	9.36767e+06
466	56.0318	9.38793e+06
467	56.1521	9.40866e+06
468	56.2724	9.43e+06
469	56.3927	9.45168e+06
470	56.513	9.47337e+06
471	56.6333	9.49324e+06
472	56.7536	9.51367e+06
473	56.8739	9.53369e+06
474	56.9942	9.55495e+06
475	57.1145	9.57514e+06
476	57.2348	9.59547e+06
477	57.3551	9.61598e+06
478	57.4754	9.63673e+06
479	57.5957	9.65618e+06
480	57.716	9.67664e+06
481	57.8363	9.69769e+06
482	57.9566	9.71865e+06
483	58.0769	9.73818e+06
484	58.1972	9.75828e+06
485	58.3175	9.7791e+06
486	58.4378	9.80017e+06
487	58.5581	9.82159e+06
488	58.6784	9.8427e+06
489	58.7987	9.8647e+06
490	58.919	9.88642e+06
491	59.0393	9.90695e+06
492	59.1596	9.92785e+06
493	59.2799	9.94972e+06
494	59.4002	9.97092e+06
495	59.5205	9.99063e+06
496	59.6408	1.00119e+07
497	59.7611	1.00327e+07
498	59.8814	1.00548e+07
499	60.0017	1.0076e+07
500	60.122	1.00982e+07
501	60.2423	1.01207e+07
502	60.3626	1.01426e+07
503	60.4829	1.01624e+07
504	60.6032	1.01826e+07
505	60.7235	1.02045e+07
506	60.8438	1.02259e+07
507	60.9641	1.02484e+07
508	61.0844	1.02706e+07
509	61.2047	1.02924e+07
510	61.325	1.03147e+07
511	61.4453	1.03356e+07
512	61.5656	1.03571e+07
513	61.6859	1.03787e+07
514	61.8062	1.04009e+07
515	61.9265	1.04239e+07
516	62.0468	1.04468e+07
517	62.1671	1.04693e+07
518	62.2874	1.04908e+07
519	62.4077	1.05121e+07
520	62.528	1.05341e+07
521	62.6483	1.05569e+07
522	62.7686	1.058e+07
523	62.8889	1.06029e+07
524	63.0092	1.06265e+07
525	63.1295	1.065e+07
526	63.2498	1.06728e+07
527	63.3701	1.06961e+07
528	63.4904	1.0719e+07
529	63.6107	1.07402e+07
530	63.731	1.07608e+07
531	63.8513	1.07827e+07
532	63.9716	1.08051e+07
533	64.0919	1.08283e+07
534	64.2122	1.08495e+07
535	64.3325	1.08714e+07
536	64.4528	1.08932e+07
537	64.5731	1.09148e+07
538	64.6934	1.09372e+07
539	64.8137	1.09603e+07
540	64.934	1.09847e+07
541	65.0543	1.1009e+07
542	65.1746	1.10327e+07
543	65.2949	1.10571e+07
544	65.4152	1.10806e+07
545	65.5355	1.11039e+07
546	65.6558	1.11271e+07
547	65.7761	1.11507e+07
548	65.8964	1.11739e+07
549	66.0167	1.11979e+07
550	66.137	1.12224e+07
551	66.2573	1.12459e+07
552	66.3776	1.12682e+07
553	66.4979	1.12904e+07
554	66.6182	1.13135e+07
555	66.7385	1.13362e+07
556	66.8588	1.13582e+07
557	66.9791	1.13807e+07
558	67.0994	1.14034e+07
559	67.2197	1.14261e+07
560	67.34	1.14485e+07
561	67.4603	1.14696e+07
562	67.5806	1.1492e+07
563	67.7009	1.15145e+07
564	67.8212	1.15377e+07
565	67.9415	1.15607e+07
566	68.0618	1.1583e+07
567	68.1821	1.16049e+07
568	68.3024	1.16262e+07
569	68.4227	1.16467e+07
570	68.543	1.16681e+07
571	68.6633	1.16899e+07
572	68.7836	1.17119e+07
573	68.9039	1.17348e+07
574	69.0242	1.1758e+07
575	69.1445	1.17808e+07
576	69.2648	1.18041e+07
577	69.3851	1.18266e+07
578	69.5054	1.18489e+07
579	69.6257	1.18712e+07
580	69.746	1.1893e+07
581	69.8663	1.19163e+07
582	69.9866	1.1939e+07
583	70.1069	1.19624e+07
584	70.2272	1.19865e+07
585	70.3475	1.20091e+07
586	70.4678	1.20325e+07
587	70.5881	1.20561e+07
588	70.7084	1.20789e+07
589	70.8287	1.21023e+07
590	70.949	1.21258e+07
591	71.0693	1.21493e+07
592	71.1896	1.21729e+07
593	71.3099	1.2196e+07
594	71.4302	1.22192e+07
595	71.5505	1.22424e+07
596	71.6708	1.22658e+07
597	71.7911	1.22889e+07
598	71.9114	1.23116e+07
599	72.0317	1.23356e+07
600	72.152	1.2359e+07
601	72.2723	1.2382e+07
602	72.3926	1.24045e+07
603	72.5129	1.24296e+07
604	72.6332	1.24552e+07
605	72.7535	1.2481e+07
606	72.8738	1.25072e+07
607	72.9941	1.25339e+07
608	73.1144	1.25602e+07
609	73.2347	1.25852e+07
610	73.355	1.26087e+07
611	73.4753	1.2634e+07
612	73.5956	1.26589e+07
613	73.7159	1.2683e+07
614	73.8362	1.27067e+07
615	73.9565	1.27302e+07
616	74.0769	1.27557e+07
617	74.1972	1.27795e+07
618	74.3175	1.28041e+07
619	74.4378	1.28279e+07
620	74.5581	1.28522e+07
621	74.6784	1.28764e+07
622	74.7987	1.28995e+07
623	74.919	1.29233e+07
624	75.0393	1.29455e+07
625	75.1596	1.2968e+07
626	75.2799	1.2991e+07
627	75.4002	1.30147e+07
628	75.5205	1.30374e+07
629	75.6408	1.30593e+07
630	75.7611	1.30825e+07
631	75.8814	1.31045e+07
632	76.0017	1.31271e+07
633	76.122	1.31506e+07
634	76.2423	1.31745e+07
635	76.3626	1.31996e+07
636	76.4829	1.32247e+07
637	76.6032	1.32511e+07
638	76.7235	1.32779e+07
639	76.8438	1.33023e+07
640	76.9641	1.33262e+07
641	77.0844	1.33503e+07
642	77.2047	1.33744e+07
643	77.325	1.33983e+07
644	77.4453	1.34219e+07
645	77.5656	1.34469e+07
646	77.6859	1.34721e+07
647	77.8062	1.34958e+07
648	77.9265	1.35181e+07
649	78.0468	1.3541e+07
650	78.1671	1.35623e+07
651	78.2875	1.35837e+07
652	78.4078	1.36054e+07
653	78.5281	1.36279e+07
654	78.6484	1.36516e+07
655	78.7687	1.36756e+07
656	78.889	1.36992e+07
657	79.0093	1.37236e+07
658	79.1296	1.37462e+07
659	79.2498	1.37697e+07
660	79.3701	1.37902e+07
661	79.4904	1.38122e+07
662	79.6107	1.38352e+07
663	79.731	1.38597e+07
664	79.8513	1.38828e+07
665	79.9716	1.3906e+07
666	80.0919	1.39303e+07
667	80.2122	1.39543e+07
668	80.3325	1.3978e+07
669	80.4528	1.40028e+07
670	80.5731	1.40276e+07
671	80.6934	1.40518e+07
672	80.8137	1.40763e+07
673	80.934	1.40998e+07
674	81.0543	1.41226e+07
675	81.1746	1.41458e+07
676	81.295	1.41691e+07
677	81.4153	1.41915e+07
678	81.5356	1.42156e+07
679	81.6559	1.42396e+07
680	81.7761	1.42643e+07
681	81.8965	1.42896e+07
682	82.0168	1.4315e+07
683	82.137	1.43399e+07
684	82.2574	1.43648e+07
685	82.3776	1.43898e+07
686	82.498	1.44159e+07
687	82.6183	1.44419e+07
688	82.7385	1.44663e+07
689	82.8588	1.44905e+07
690	82.9791	1.45141e+07
691	83.0994	1.45381e+07
692	83.2197	1.45629e+07
693	83.3401	1.45867e+07
694	83.4604	1.46103e+07
695	83.5807	1.46344e+07
696	83.701	1.46591e+07
697	83.8213	1.46851e+07
698	83.9416	1.47103e+07
699	84.0619	1.47353e+07
700	84.1822	1.47596e+07
701	84.3025	1.47844e+07
702	84.4228	1.48088e+07
703	84.5431	1.48332e+07
704	84.6634	1.48573e+07
705	84.7837	1.4879e+07
706	84.904	1.4901e+07
707	85.0243	1.49236e+07
708	85.1446	1.49474e+07
709	85.2649	1.49714e+07
710	85.3852	1.4996e+07
711	85.5055	1.5021e+07
712	85.6258	1.50454e+07
713	85.7461	1.50703e+07
714	85.8664	1.50946e+07
715	85.9867	1.51191e+07
716	86.107	1.51439e+07
717	86.2273	1.51678e+07
718	86.3476	1.51909e+07
719	86.4679	1.52127e+07
720	86.5882	1.52359e+07
721	86.7085	1.52584e+07
722	86.8288	1.52813e+07
723	86.9491	1.53051e+07
724	87.0694	1.53295e+07
725	87.1897	1.53549e+07
726	87.31	1.53798e+07
727	87.4303	1.54045e+07
728	87.5506	1.54297e+07
729	87.6709	1.54551e+07
730	87.7912	1.54816e+07
731	87.9115	1.55085e+07
732	88.0318	1.55361e+07
733	88.1521	1.55624e+07
734	88.2724	1.55874e+07
735	88.3927	1.56125e+07
736	88.5131	1.5636e+07
737	88.6333	1.56595e+07
738	88.7536	1.56842e+07
739	88.8739	1.57097e+07
740	88.9942	1.57346e+07
741	89.1145	1.57598e+07
742	89.2348	1.57847e+07
743	89.3551	1.58095e+07
744	89.4754	1.58354e+07
745	89.5957	1.5861e+07
746	89.716	1.58864e+07
747	89.8363	1.59115e+07
748	89.9566	1.59359e+07
749	90.0769	1.59617e+07
750	90.1972	1.59874e+07
751	90.3175	1.60132e+07
752	90.4378	1.60385e+07
753	90.5581	1.6065e+07
754	90.6784	1.6091e+07
755	90.7987	1.61159e+07
756	90.919	1.61406e+07
757	91.0393	1.61661e+07
758	91.1596	1.61929e+07
759	91.2799	1.62199e+07
760	91.4002	1.6246e+07
761	91.5205	1.62718e+07
762	91.6408	1.62976e+07
763	91.7611	1.63232e+07
764	91.8814	1.63486e+07
765	92.0017	1.6375e+07
766	92.122	1.64013e+07
767	92.2423	1.64276e+07
768	92.3626	1.64523e+07
769	92.4829	1.64782e+07
770	92.6032	1.6504e+07
771	92.7235	1.65296e+07
772	92.8438	1.65555e+07
773	92.9641	1.65819e+07
774	93.0844	1.66069e+07
775	93.2047	1.66327e+07
776	93.325	1.66587e+07
777	93.4453	1.66848e+07
778	93.5656	1.67121e+07
779	93.6859	1.67388e+07
780	93.8062	1.67871e+07
781	93.9265	1.68147e+07
782	94.0468	1.68408e+07
783	94.1671	1.68664e+07
784	94.2874	1.68932e+07
785	94.4077	1.69183e+07
786	94.528	1.69438e+07
787	94.6483	1.69686e+07
788	94.7686	1.69945e+07
789	94.8889	1.70189e+07
790	95.0092	1.7044e+07
791	95.1295	1.70696e+07
792	95.2498	1.70954e+07
793	95.3701	1.71211e+07
794	95.4904	1.71476e+07
795	95.6107	1.71742e+07
796	95.731	1.71999e+07
797	95.8513	1.72249e+07
798	95.9716	1.72492e+07
799	96.0919	1.72748e+07
800	96.2122	1.72999e+07
801	96.3325	1.73251e+07
802	96.4528	1.73514e+07
803	96.5731	1.73773e+07
804	96.7894	1.74046e+07
805	96.9097	1.74331e+07
806	97.03	1.74597e+07
807	97.1503	1.74857e+07
808	97.2706	1.7511e+07
809	97.3909	1.75348e+07
810	97.5112	1.75585e+07
811	97.6315	1.7583e+07
812	97.7518	1.76075e+07
813	97.8721	1.76329e+07
814	97.9924	1.76573e+07
815	98.1127	1.76808e+07
816	98.233	1.77063e+07
817	98.3533	1.77303e+07
818	98.4736	1.77553e+07
819	98.5939	1.77797e+07
820	98.7142	1.78032e+07
821	98.8345	1.78277e+07
822	98.9548	1.78516e+07
823	99.0751	1.78766e+07
824	99.1954	1.79017e+07
825	99.3157	1.79263e+07
826	99.436	1.79507e+07
827	99.5563	1.79763e+07
828	99.6766	1.80029e+07
829	99.7969	1.80281e+07
830	99.9172	1.80538e+07
831	100.037	1.80785e+07
832	100.158	1.81033e+07
833	100.278	1.81283e+07
834	100.398	1.81532e+07
835	100.519	1.81787e+07
836	100.639	1.82039e+07
837	100.759	1.82296e+07
838	100.88	1.82541e+07
839	101	1.8278e+07
840	101.12	1.83017e+07
841	101.24	1.8326e+07
842	101.361	1.8351e+07
843	101.481	1.83767e+07
844	101.601	1.84021e+07
845	101.722	1.84276e+07
846	101.842	1.84522e+07
847	101.962	1.84777e+07
848	102.083	1.85037e+07
849	102.203	1.85304e+07
850	102.323	1.85572e+07
851	102.444	1.8584e+07
852	102.564	1.86102e+07
853	102.684	1.86365e+07
854	102.804	1.86625e+07
855	102.925	1.86876e+07
856	103.045	1.87129e+07
857	103.165	1.87388e+07
858	103.286	1.87644e+07
859	103.406	1.87901e+07
860	103.526	1.88161e+07
861	103.647	1.88425e+07
862	103.767	1.88683e+07
863	103.887	1.88935e+07
864	104.007	1.8918e+07
865	104.128	1.89422e+07
866	104.248	1.89664e+07
867	104.368	1.89914e+07
868	104.489	1.90166e+07
869	104.609	1.90397e+07
870	104.729	1.90638e+07
871	104.85	1.90886e+07
872	104.97	1.91139e+07
873	105.09	1.9141e+07
874	105.21	1.91663e+07
875	105.331	1.9193e+07
876	105.451	1.92189e+07
877	105.571	1.92445e+07
878	105.692	1.92708e+07
879	105.812	1.92971e+07
880	105.932	1.93236e+07
881	106.053	1.93495e+07
882	106.173	1.93777e+07
883	106.293	1.9404e+07
884	106.413	1.94315e+07
885	106.534	1.94575e+07
886	106.654	1.94848e+07
887	106.774	1.95124e+07
888	106.895	1.95385e+07
889	107.015	1.95642e+07
890	107.135	1.95919e+07
891	107.256	1.96195e+07
892	107.376	1.96476e+07
893	107.496	1.96739e+07
894	107.616	1.97007e+07
895	107.737	1.97278e+07
896	107.857	1.97553e+07
897	107.977	1.9784e+07
898	108.098	1.98115e+07
899	108.218	1.98408e+07
900	108.338	1.987e+07
901	108.459	1.98996e+07
902	108.579	1.99283e+07
903	108.699	1.9958e+07
904	108.819	1.99869e+07
905	108.94	2.00166e+07
906	109.06	2.0047e+07
907	109.18	2.00764e+07
908	109.301	2.01066e+07
909	109.421	2.01361e+07
910	109.541	2.01654e+07
911	109.662	2.01947e+07
912	109.782	2.02226e+07
913	109.902	2.0251e+07
914	110.022	2.02803e+07
915	110.143	2.03095e+07
916	110.263	2.03394e+07
917	110.383	2.03691e+07
918	110.504	2.03997e+07
919	110.624	2.04293e+07
920	110.744	2.04595e+07
921	110.865	2.049e+07
922	110.985	2.05214e+07
923	111.105	2.05535e+07
924	111.225	2.05843e+07
925	111.346	2.06161e+07
926	111.466	2.06472e+07
927	111.586	2.06785e+07
928	111.707	2.07092e+07
929	111.827	2.07397e+07
930	111.947	2.07707e+07
931	112.068	2.08005e+07
932	112.188	2.08307e+07
933	112.308	2.08597e+07
934	112.428	2.08894e+07
935	112.549	2.09185e+07
936	112.669	2.0947e+07
937	112.789	2.09758e+07
938	112.91	2.10049e+07
939	113.03	2.10328e+07
940	113.15	2.10614e+07
941	113.271	2.10896e+07
942	113.391	2.11176e+07
943	113.511	2.11462e+07
944	113.632	2.11747e+07
945	113.752	2.12028e+07
946	113.872	2.12306e+07
947	113.992	2.12592e+07
948	114.113	2.12876e+07
949	114.233	2.13147e+07
950	114.353	2.13425e+07
951	114.474	2.13699e+07
952	114.594	2.13967e+07
953	114.714	2.14229e+07
954	114.834	2.14512e+07
955	114.955	2.14803e+07
956	115.075	2.15096e+07
957	115.195	2.15382e+07
958	115.316	2.15669e+07
959	115.436	2.1596e+07
960	115.556	2.16258e+07
961	115.677	2.16558e+07
962	115.797	2.16852e+07
963	115.917	2.17167e+07
964	116.038	2.17412e+07
965	116.158	2.17711e+07
966	116.278	2.18012e+07
967	116.398	2.18311e+07
968	116.519	2.18604e+07
969	116.639	2.18892e+07
970	116.759	2.19181e+07
971	116.88	2.19477e+07
972	117	2.19791e+07
973	117.12	2.20102e+07
974	117.241	2.20414e+07
975	117.361	2.20739e+07
976	117.481	2.21048e+07
977	117.601	2.21349e+07
978	117.722	2.21653e+07
979	117.842	2.21943e+07
980	117.962	2.2224e+07
981	118.083	2.22526e+07
982	118.203	2.22838e+07
983	118.323	2.23138e+07
984	118.444	2.23451e+07
985	118.564	2.23751e+07
986	118.684	2.24052e+07
987	118.804	2.24337e+07
988	118.925	2.246e+07
989	119.045	2.24884e+07
990	119.165	2.25158e+07
991	119.286	2.25436e+07
992	119.406	2.25706e+07
993	119.526	2.25968e+07
994	119.647	2.2623e+07
995	119.767	2.26487e+07
996	119.887	2.26747e+07
997	120.007	2.27009e+07
998	120.128	2.27282e+07
999	120.248	2.27552e+07
1000	120.368	2.27818e+07
1001	120.489	2.28088e+07
1002	120.609	2.28346e+07
1003	120.729	2.28606e+07
1004	120.85	2.28865e+07
1005	120.97	2.29116e+07
1006	121.09	2.29361e+07
1007	121.21	2.29619e+07
1008	121.331	2.29866e+07
1009	121.451	2.30123e+07
1010	121.571	2.30387e+07
1011	121.692	2.30648e+07
1012	121.812	2.30913e+07
1013	121.932	2.31172e+07
1014	122.053	2.31423e+07
1015	122.173	2.31669e+07
1016	122.293	2.3191e+07
1017	122.413	2.32144e+07
1018	122.534	2.32384e+07
1019	122.654	2.32632e+07
1020	122.774	2.32862e+07
1021	122.895	2.33081e+07
1022	123.015	2.33287e+07
1023	123.135	2.33476e+07
1024	123.256	2.33643e+07
1025	123.376	2.33781e+07
1026	123.496	2.33498e+07
1027	123.616	2.31746e+07
