# Supplementary material for: Approaching intrinsic dynamics of MXenes hybrid hydrogel for 3D printed multimodal intelligent devices with ultrahigh superelasticity and temperature sensitivity
Source: Nat Commun. 2022 Jun 14;13:3420. doi: 10.1038/s41467-022-31051-7 (PMC9197829; doi:10.1038/s41467-022-31051-7)
Supplement: Supplementary file 6 — Source Data [file 41467_2022_31051_MOESM6_ESM.zip › Supplementary information/Supplementary Fig. 14/Supplementary Fig. 14c.xlsx]

## Sheet: Sheet1
Item	Smu1_Time(1)(1)	Smu1_R(1)(1)
1	0	1.39128e+06
2	0.212273	1.49972e+06
3	0.332578	1.50399e+06
4	0.452878	1.50844e+06
5	0.573167	1.51303e+06
6	0.693477	1.51771e+06
7	0.813768	1.52258e+06
8	0.934071	1.5277e+06
9	1.05438	1.53297e+06
10	1.17466	1.53852e+06
11	1.29497	1.54402e+06
12	1.41528	1.54976e+06
13	1.53558	1.55557e+06
14	1.65587	1.56138e+06
15	1.77616	1.56761e+06
16	1.89647	1.57379e+06
17	2.01678	1.58009e+06
18	2.13707	1.5864e+06
19	2.25736	1.5928e+06
20	2.37768	1.5992e+06
21	2.49799	1.60565e+06
22	2.6183	1.61226e+06
23	2.7386	1.61883e+06
24	2.85889	1.62559e+06
25	2.97919	1.63218e+06
26	3.09949	1.63853e+06
27	3.21977	1.64497e+06
28	3.34009	1.65155e+06
29	3.4604	1.65824e+06
30	3.58068	1.66488e+06
31	3.701	1.67147e+06
32	3.82129	1.67842e+06
33	3.9416	1.68508e+06
34	4.0619	1.69187e+06
35	4.18219	1.69849e+06
36	4.30251	1.70556e+06
37	4.42279	1.71229e+06
38	4.54308	1.71917e+06
39	4.6634	1.7259e+06
40	4.78369	1.73266e+06
41	4.90402	1.7393e+06
42	5.02433	1.74602e+06
43	5.14461	1.75295e+06
44	5.26491	1.75974e+06
45	5.38523	1.7666e+06
46	5.50553	1.77336e+06
47	5.62585	1.7803e+06
48	5.74614	1.7872e+06
49	5.86643	1.79388e+06
50	5.98672	1.80046e+06
51	6.10702	1.80718e+06
52	6.22733	1.81402e+06
53	6.34763	1.82087e+06
54	6.46794	1.82759e+06
55	6.58824	1.8348e+06
56	6.70855	1.84163e+06
57	6.82883	1.84868e+06
58	6.94914	1.85567e+06
59	7.06944	1.86254e+06
60	7.18973	1.86965e+06
61	7.31004	1.87652e+06
62	7.43034	1.88346e+06
63	7.55065	1.89024e+06
64	7.67095	1.89724e+06
65	7.79124	1.90421e+06
66	7.91154	1.91136e+06
67	8.03182	1.91848e+06
68	8.15212	1.92538e+06
69	8.27243	1.93237e+06
70	8.39272	1.93931e+06
71	8.51304	1.94611e+06
72	8.63333	1.95318e+06
73	8.75362	1.96011e+06
74	8.87392	1.96714e+06
75	8.99421	1.97438e+06
76	9.1145	1.9813e+06
77	9.23481	1.98795e+06
78	9.35507	1.99507e+06
79	9.47537	2.00222e+06
80	9.59567	2.00783e+06
81	9.71597	2.01584e+06
82	9.83628	2.02308e+06
83	9.95657	2.03101e+06
84	10.0769	2.0387e+06
85	10.1972	2.04624e+06
86	10.3175	2.05397e+06
87	10.4378	2.06128e+06
88	10.5581	2.06882e+06
89	10.6784	2.07606e+06
90	10.7987	2.08352e+06
91	10.919	2.09093e+06
92	11.0393	2.09807e+06
93	11.1596	2.10542e+06
94	11.2799	2.11257e+06
95	11.4002	2.11979e+06
96	11.5205	2.1268e+06
97	11.6408	2.13409e+06
98	11.7611	2.14167e+06
99	11.8814	2.14896e+06
100	12.0017	2.15635e+06
101	12.122	2.16372e+06
102	12.2423	2.17094e+06
103	12.3626	2.17786e+06
104	12.4829	2.18568e+06
105	12.6032	2.19286e+06
106	12.7235	2.19986e+06
107	12.8438	2.20706e+06
108	12.9641	2.21398e+06
109	13.0844	2.22123e+06
110	13.2047	2.22834e+06
111	13.3249	2.23542e+06
112	13.4453	2.24283e+06
113	13.5656	2.24989e+06
114	13.6858	2.25691e+06
115	13.8062	2.26394e+06
116	13.9265	2.27113e+06
117	14.0467	2.27834e+06
118	14.1671	2.28543e+06
119	14.2874	2.29249e+06
120	14.4077	2.29937e+06
121	14.528	2.3063e+06
122	14.6483	2.31327e+06
123	14.7686	2.32044e+06
124	14.8889	2.32745e+06
125	15.0091	2.33442e+06
126	15.1294	2.34139e+06
127	15.2497	2.34863e+06
128	15.37	2.3558e+06
129	15.4903	2.36276e+06
130	15.6106	2.36947e+06
131	15.7309	2.37652e+06
132	15.8512	2.38369e+06
133	15.9715	2.39093e+06
134	16.0918	2.39818e+06
135	16.2121	2.40536e+06
136	16.3324	2.41268e+06
137	16.4528	2.4201e+06
138	16.5731	2.42734e+06
139	16.6934	2.43436e+06
140	16.8137	2.44149e+06
141	16.934	2.44862e+06
142	17.0543	2.45575e+06
143	17.1746	2.46295e+06
144	17.2949	2.47008e+06
145	17.4152	2.47719e+06
146	17.5355	2.48432e+06
147	17.6557	2.49143e+06
148	17.7761	2.49881e+06
149	17.8963	2.50592e+06
150	18.0166	2.51319e+06
151	18.137	2.52045e+06
152	18.2573	2.52785e+06
153	18.3776	2.53503e+06
154	18.4978	2.54236e+06
155	18.6181	2.54932e+06
156	18.7384	2.55637e+06
157	18.8587	2.56375e+06
158	18.979	2.57058e+06
159	19.0993	2.57796e+06
160	19.2196	2.5852e+06
161	19.3399	2.59229e+06
162	19.4602	2.59965e+06
163	19.5806	2.60693e+06
164	19.7009	2.61378e+06
165	19.8212	2.62065e+06
166	19.9415	2.62763e+06
167	20.0618	2.63483e+06
168	20.1821	2.64189e+06
169	20.3024	2.6492e+06
170	20.4227	2.65618e+06
171	20.543	2.66346e+06
172	20.6633	2.67086e+06
173	20.7836	2.67814e+06
174	20.9039	2.6853e+06
175	21.0243	2.69272e+06
176	21.1446	2.70036e+06
177	21.2648	2.70766e+06
178	21.3852	2.71501e+06
179	21.5055	2.72248e+06
180	21.6258	2.72988e+06
181	21.7461	2.73716e+06
182	21.8664	2.74463e+06
183	21.9866	2.75189e+06
184	22.1069	2.75926e+06
185	22.2272	2.76668e+06
186	22.3475	2.77382e+06
187	22.4678	2.78081e+06
188	22.5881	2.78803e+06
189	22.7084	2.79521e+06
190	22.8287	2.80268e+06
191	22.949	2.81006e+06
192	23.0693	2.81736e+06
193	23.1896	2.82478e+06
194	23.31	2.83204e+06
195	23.4303	2.8394e+06
196	23.5505	2.84669e+06
197	23.6709	2.85419e+06
198	23.7912	2.86152e+06
199	23.9115	2.86902e+06
200	24.0318	2.87638e+06
201	24.1521	2.88359e+06
202	24.2724	2.89141e+06
203	24.3927	2.89886e+06
204	24.513	2.90636e+06
205	24.6333	2.91408e+06
206	24.7536	2.92158e+06
207	24.8739	2.92936e+06
208	24.9942	2.93711e+06
209	25.1145	2.94489e+06
210	25.2348	2.9526e+06
211	25.3551	2.96043e+06
212	25.4754	2.96822e+06
213	25.5957	2.97594e+06
214	25.716	2.98343e+06
215	25.8363	2.99083e+06
216	25.9566	2.99827e+06
217	26.0769	3.00558e+06
218	26.1972	3.01316e+06
219	26.3175	3.0207e+06
220	26.4378	3.02841e+06
221	26.5581	3.03623e+06
222	26.6784	3.04393e+06
223	26.7987	3.0516e+06
224	26.919	3.05914e+06
225	27.0393	3.06683e+06
226	27.1597	3.07424e+06
227	27.28	3.08166e+06
228	27.4003	3.08921e+06
229	27.5206	3.09668e+06
230	27.6409	3.10463e+06
231	27.7612	3.11212e+06
232	27.8815	3.11976e+06
233	28.0018	3.12719e+06
234	28.1221	3.13485e+06
235	28.2424	3.14292e+06
236	28.3627	3.15035e+06
237	28.483	3.15777e+06
238	28.6033	3.16521e+06
239	28.7236	3.17242e+06
240	28.8439	3.17983e+06
241	28.9642	3.18735e+06
242	29.0844	3.19501e+06
243	29.2047	3.2026e+06
244	29.325	3.21036e+06
245	29.4453	3.21807e+06
246	29.5657	3.22569e+06
247	29.6859	3.23337e+06
248	29.8063	3.2408e+06
249	29.9266	3.24862e+06
250	30.0468	3.25638e+06
251	30.1672	3.26427e+06
252	30.2875	3.27198e+06
253	30.4078	3.27959e+06
254	30.5281	3.28695e+06
255	30.6484	3.29455e+06
256	30.7687	3.30204e+06
257	30.889	3.30928e+06
258	31.0093	3.31646e+06
259	31.1296	3.32365e+06
260	31.2499	3.33129e+06
261	31.3702	3.33911e+06
262	31.4905	3.34672e+06
263	31.6108	3.35441e+06
264	31.7311	3.36195e+06
265	31.8514	3.36965e+06
266	31.9717	3.37747e+06
267	32.092	3.38523e+06
268	32.2123	3.39309e+06
269	32.3326	3.40071e+06
270	32.4529	3.4082e+06
271	32.5732	3.41595e+06
272	32.6935	3.42378e+06
273	32.8138	3.4318e+06
274	32.9341	3.43952e+06
275	33.0544	3.44745e+06
276	33.1747	3.45539e+06
277	33.295	3.46327e+06
278	33.4153	3.47095e+06
279	33.5356	3.47913e+06
280	33.6559	3.48706e+06
281	33.7762	3.49458e+06
282	33.8965	3.5021e+06
283	34.0168	3.50964e+06
284	34.1371	3.51736e+06
285	34.2574	3.52508e+06
286	34.3777	3.53247e+06
287	34.498	3.54029e+06
288	34.6183	3.54779e+06
289	34.7386	3.55587e+06
290	34.8589	3.56355e+06
291	34.9792	3.57137e+06
292	35.0995	3.57938e+06
293	35.2198	3.58712e+06
294	35.3401	3.59503e+06
295	35.4604	3.60284e+06
296	35.5807	3.61064e+06
297	35.701	3.6183e+06
298	35.8213	3.62609e+06
299	35.9416	3.63378e+06
300	36.0619	3.64164e+06
301	36.1822	3.64989e+06
302	36.3025	3.65805e+06
303	36.4228	3.66639e+06
304	36.5431	3.67492e+06
305	36.6634	3.68296e+06
306	36.7837	3.6907e+06
307	36.904	3.69839e+06
308	37.0243	3.70636e+06
309	37.1446	3.71407e+06
310	37.2648	3.72179e+06
311	37.3852	3.72957e+06
312	37.5055	3.73724e+06
313	37.6258	3.74559e+06
314	37.7461	3.75379e+06
315	37.8663	3.76204e+06
316	37.9866	3.77036e+06
317	38.107	3.77836e+06
318	38.2272	3.78663e+06
319	38.3475	3.79477e+06
320	38.4679	3.80291e+06
321	38.5881	3.81084e+06
322	38.7085	3.8187e+06
323	38.8288	3.8265e+06
324	38.9491	3.83453e+06
325	39.0694	3.84253e+06
326	39.1897	3.85045e+06
327	39.31	3.85828e+06
328	39.4303	3.86652e+06
329	39.5506	3.87541e+06
330	39.6709	3.8838e+06
331	39.7912	3.89193e+06
332	39.9115	3.90038e+06
333	40.0318	3.90867e+06
334	40.1521	3.91677e+06
335	40.2724	3.92467e+06
336	40.3927	3.9325e+06
337	40.513	3.9405e+06
338	40.6333	3.94846e+06
339	40.7536	3.95648e+06
340	40.8739	3.96427e+06
341	40.9942	3.97253e+06
342	41.1145	3.98061e+06
343	41.2348	3.98853e+06
344	41.3551	3.99678e+06
345	41.4754	4.00464e+06
346	41.5957	4.013e+06
347	41.716	4.02103e+06
348	41.8363	4.02914e+06
349	41.9566	4.03695e+06
350	42.0769	4.04459e+06
351	42.1972	4.05254e+06
352	42.3175	4.06031e+06
353	42.4378	4.06806e+06
354	42.5581	4.07597e+06
355	42.6784	4.08376e+06
356	42.7987	4.09185e+06
357	42.919	4.09995e+06
358	43.0393	4.1081e+06
359	43.1596	4.11632e+06
360	43.2799	4.12439e+06
361	43.4002	4.13257e+06
362	43.5205	4.14074e+06
363	43.6408	4.14896e+06
364	43.7611	4.15724e+06
365	43.8814	4.16542e+06
366	44.0017	4.17343e+06
367	44.122	4.18166e+06
368	44.2423	4.18985e+06
369	44.3626	4.19817e+06
370	44.4829	4.20629e+06
371	44.6032	4.2142e+06
372	44.7234	4.22245e+06
373	44.8437	4.23075e+06
374	44.9641	4.23899e+06
375	45.0844	4.24677e+06
376	45.2047	4.25496e+06
377	45.325	4.26342e+06
378	45.4453	4.27187e+06
379	45.5656	4.28007e+06
380	45.6859	4.28823e+06
381	45.8062	4.29655e+06
382	45.9265	4.30466e+06
383	46.0468	4.31253e+06
384	46.1671	4.32049e+06
385	46.2874	4.32859e+06
386	46.4077	4.33683e+06
387	46.528	4.34516e+06
388	46.6483	4.3533e+06
389	46.7686	4.36141e+06
390	46.8889	4.36935e+06
391	47.0092	4.37753e+06
392	47.1295	4.38577e+06
393	47.2498	4.39381e+06
394	47.3701	4.4019e+06
395	47.4904	4.40985e+06
396	47.6107	4.41806e+06
397	47.731	4.42606e+06
398	47.8513	4.43451e+06
399	47.9716	4.44283e+06
400	48.0919	4.45112e+06
401	48.2122	4.45945e+06
402	48.3325	4.46784e+06
403	48.4528	4.47632e+06
404	48.5731	4.48509e+06
405	48.6934	4.49362e+06
406	48.8137	4.50191e+06
407	48.934	4.51039e+06
408	49.0543	4.51855e+06
409	49.1746	4.5271e+06
410	49.2949	4.53575e+06
411	49.4152	4.54432e+06
412	49.5355	4.55275e+06
413	49.6558	4.56161e+06
414	49.7761	4.56985e+06
415	49.8964	4.57805e+06
416	50.0167	4.58616e+06
417	50.137	4.5947e+06
418	50.2574	4.60323e+06
419	50.3776	4.61194e+06
420	50.4979	4.62062e+06
421	50.6182	4.62904e+06
422	50.7385	4.63759e+06
423	50.8588	4.64595e+06
424	50.9791	4.65437e+06
425	51.0994	4.66273e+06
426	51.2197	4.67104e+06
427	51.34	4.67943e+06
428	51.4603	4.68797e+06
429	51.5806	4.69669e+06
430	51.7009	4.70546e+06
431	51.8212	4.71441e+06
432	51.9415	4.72291e+06
433	52.0618	4.73128e+06
434	52.1821	4.7395e+06
435	52.3024	4.74782e+06
436	52.4227	4.75617e+06
437	52.543	4.76508e+06
438	52.6633	4.77463e+06
439	52.7837	4.7855e+06
440	52.9039	4.79656e+06
441	53.0242	4.80606e+06
442	53.1445	4.81569e+06
443	53.2649	4.8253e+06
444	53.3851	4.83514e+06
445	53.5054	4.84482e+06
446	53.6257	4.85438e+06
447	53.746	4.86322e+06
448	53.8663	4.87197e+06
449	53.9866	4.88009e+06
450	54.1069	4.88808e+06
451	54.2272	4.89579e+06
452	54.3475	4.90362e+06
453	54.4678	4.91141e+06
454	54.5881	4.91905e+06
455	54.7084	4.92669e+06
456	54.8287	4.93434e+06
457	54.949	4.94188e+06
458	55.0693	4.94989e+06
459	55.1896	4.95781e+06
460	55.3099	4.96567e+06
461	55.4303	4.97353e+06
462	55.5506	4.98142e+06
463	55.6709	4.98928e+06
464	55.7912	4.99767e+06
465	55.9115	5.00588e+06
466	56.0318	5.014e+06
467	56.1521	5.02223e+06
468	56.2724	5.03024e+06
469	56.3927	5.0386e+06
470	56.513	5.04696e+06
471	56.6333	5.05559e+06
472	56.7536	5.06409e+06
473	56.8739	5.07234e+06
474	56.9942	5.08067e+06
475	57.1145	5.08912e+06
476	57.2348	5.09688e+06
477	57.3551	5.10569e+06
478	57.4754	5.11491e+06
479	57.5957	5.12399e+06
480	57.716	5.13288e+06
481	57.8363	5.14184e+06
482	57.9566	5.15071e+06
483	58.0769	5.15981e+06
484	58.1972	5.16881e+06
485	58.3175	5.17786e+06
486	58.4378	5.18672e+06
487	58.5581	5.19523e+06
488	58.6784	5.20372e+06
489	58.7987	5.21207e+06
490	58.919	5.22021e+06
491	59.0393	5.22854e+06
492	59.1596	5.23683e+06
493	59.2799	5.24531e+06
494	59.4002	5.25385e+06
495	59.5205	5.26235e+06
496	59.6408	5.27064e+06
497	59.7611	5.27932e+06
498	59.8814	5.2881e+06
499	60.0017	5.29712e+06
500	60.122	5.30608e+06
501	60.2423	5.31536e+06
502	60.3626	5.32472e+06
503	60.4829	5.33379e+06
504	60.6032	5.34311e+06
505	60.7235	5.35243e+06
506	60.8438	5.36156e+06
507	60.9641	5.37062e+06
508	61.0844	5.37988e+06
509	61.2047	5.38922e+06
510	61.325	5.39808e+06
511	61.4453	5.40726e+06
512	61.5656	5.41649e+06
513	61.6859	5.42567e+06
514	61.8062	5.4348e+06
515	61.9265	5.44398e+06
516	62.0468	5.45315e+06
517	62.1671	5.46189e+06
518	62.2874	5.47087e+06
519	62.4077	5.47961e+06
520	62.528	5.48845e+06
521	62.6483	5.49709e+06
522	62.7686	5.50552e+06
523	62.8889	5.51406e+06
524	63.0092	5.52231e+06
525	63.1295	5.53074e+06
526	63.2498	5.53939e+06
527	63.3701	5.54828e+06
528	63.4904	5.55736e+06
529	63.6107	5.56652e+06
530	63.731	5.57555e+06
531	63.8513	5.58472e+06
532	63.9716	5.59377e+06
533	64.0919	5.60307e+06
534	64.2122	5.6122e+06
535	64.3325	5.62142e+06
536	64.4528	5.63066e+06
537	64.5731	5.6399e+06
538	64.6934	5.64946e+06
539	64.8137	5.65893e+06
540	64.934	5.66841e+06
541	65.0543	5.6774e+06
542	65.1746	5.68645e+06
543	65.2949	5.69552e+06
544	65.4152	5.70472e+06
545	65.5355	5.71379e+06
546	65.6558	5.72284e+06
547	65.7761	5.73209e+06
548	65.8964	5.74131e+06
549	66.0167	5.75052e+06
550	66.137	5.75968e+06
551	66.2573	5.76889e+06
552	66.3776	5.77838e+06
553	66.4979	5.78759e+06
554	66.6182	5.79687e+06
555	66.7385	5.80603e+06
556	66.8588	5.81526e+06
557	66.9791	5.82445e+06
558	67.0994	5.83389e+06
559	67.2197	5.84343e+06
560	67.34	5.853e+06
561	67.4603	5.86256e+06
562	67.5806	5.87216e+06
563	67.7009	5.88147e+06
564	67.8212	5.89081e+06
565	67.9415	5.9001e+06
566	68.0618	5.90975e+06
567	68.1821	5.91934e+06
568	68.3024	5.92933e+06
569	68.4227	5.93926e+06
570	68.543	5.9491e+06
571	68.6633	5.95946e+06
572	68.7836	5.96961e+06
573	68.9039	5.98001e+06
574	69.0242	5.99016e+06
575	69.1445	6.00023e+06
576	69.2648	6.01014e+06
577	69.3851	6.01978e+06
578	69.5054	6.02974e+06
579	69.6257	6.03917e+06
580	69.746	6.04879e+06
581	69.8663	6.05851e+06
582	69.9866	6.06821e+06
583	70.1069	6.07824e+06
584	70.2272	6.08802e+06
585	70.3475	6.0979e+06
586	70.4678	6.10707e+06
587	70.5881	6.11644e+06
588	70.7084	6.12558e+06
589	70.8287	6.13472e+06
590	70.949	6.1442e+06
591	71.0693	6.15388e+06
592	71.1896	6.1646e+06
593	71.3099	6.17443e+06
594	71.4302	6.18353e+06
595	71.5505	6.19287e+06
596	71.6708	6.20229e+06
597	71.7911	6.21182e+06
598	71.9114	6.22132e+06
599	72.0317	6.23099e+06
600	72.152	6.24057e+06
601	72.2723	6.24996e+06
602	72.3926	6.25991e+06
603	72.5129	6.26961e+06
604	72.6332	6.2796e+06
605	72.7535	6.28951e+06
606	72.8738	6.29913e+06
607	72.9941	6.30893e+06
608	73.1144	6.31851e+06
609	73.2347	6.32829e+06
610	73.355	6.33813e+06
611	73.4753	6.34816e+06
612	73.5956	6.35803e+06
613	73.7159	6.36789e+06
614	73.8362	6.37785e+06
615	73.9565	6.38766e+06
616	74.0769	6.39844e+06
617	74.1972	6.40893e+06
618	74.3175	6.41983e+06
619	74.4378	6.43073e+06
620	74.5581	6.44147e+06
621	74.6784	6.45165e+06
622	74.7987	6.46308e+06
623	74.919	6.47389e+06
624	75.0393	6.48349e+06
625	75.1596	6.49313e+06
626	75.2799	6.50259e+06
627	75.4002	6.51183e+06
628	75.5205	6.52139e+06
629	75.6408	6.53081e+06
630	75.7611	6.54037e+06
631	75.8814	6.54995e+06
632	76.0017	6.55987e+06
633	76.122	6.56968e+06
634	76.2423	6.57994e+06
635	76.3626	6.59073e+06
636	76.4829	6.60078e+06
637	76.6032	6.61034e+06
638	76.7235	6.62009e+06
639	76.8438	6.62949e+06
640	76.9641	6.63912e+06
641	77.0844	6.6489e+06
642	77.2047	6.65822e+06
643	77.325	6.66828e+06
644	77.4453	6.67788e+06
645	77.5656	6.68755e+06
646	77.6859	6.69755e+06
647	77.8062	6.7077e+06
648	77.9265	6.71713e+06
649	78.0468	6.72687e+06
650	78.1671	6.73651e+06
651	78.2875	6.74599e+06
652	78.4078	6.75549e+06
653	78.5281	6.76335e+06
654	78.6484	6.77423e+06
655	78.7687	6.78484e+06
656	78.889	6.7949e+06
657	79.0093	6.80425e+06
658	79.1296	6.81382e+06
659	79.2498	6.82426e+06
660	79.3701	6.83497e+06
661	79.4904	6.84549e+06
662	79.6107	6.85615e+06
663	79.731	6.86746e+06
664	79.8513	6.87866e+06
665	79.9716	6.88972e+06
666	80.0919	6.90106e+06
667	80.2122	6.91191e+06
668	80.3325	6.92264e+06
669	80.4528	6.93349e+06
670	80.5731	6.9442e+06
671	80.6934	6.95432e+06
672	80.8137	6.96522e+06
673	80.934	6.97576e+06
674	81.0543	6.98645e+06
675	81.1746	6.99621e+06
676	81.295	7.00746e+06
677	81.4153	7.0185e+06
678	81.5356	7.02832e+06
679	81.6559	7.03917e+06
680	81.7761	7.04959e+06
681	81.8965	7.0599e+06
682	82.0168	7.07032e+06
683	82.137	7.08038e+06
684	82.2574	7.09116e+06
685	82.3776	7.10158e+06
686	82.498	7.11166e+06
687	82.6183	7.12212e+06
688	82.7385	7.13255e+06
689	82.8588	7.14302e+06
690	82.9791	7.15369e+06
691	83.0994	7.1644e+06
692	83.2197	7.17546e+06
693	83.3401	7.18659e+06
694	83.4604	7.19767e+06
695	83.5807	7.20912e+06
696	83.701	7.22041e+06
697	83.8213	7.23131e+06
698	83.9416	7.24201e+06
699	84.0619	7.25269e+06
700	84.1822	7.26321e+06
701	84.3025	7.27364e+06
702	84.4228	7.28387e+06
703	84.5431	7.29425e+06
704	84.6634	7.30485e+06
705	84.7837	7.31552e+06
706	84.904	7.32651e+06
707	85.0243	7.33739e+06
708	85.1446	7.34787e+06
709	85.2649	7.35889e+06
710	85.3852	7.37013e+06
711	85.5055	7.38162e+06
712	85.6258	7.39282e+06
713	85.7461	7.40394e+06
714	85.8664	7.41489e+06
715	85.9867	7.42597e+06
716	86.107	7.43687e+06
717	86.2273	7.44861e+06
718	86.3476	7.45977e+06
719	86.4679	7.47077e+06
720	86.5882	7.47776e+06
721	86.7085	7.49223e+06
722	86.8288	7.50396e+06
723	86.9491	7.51499e+06
724	87.0694	7.52601e+06
725	87.1897	7.5321e+06
726	87.31	7.5461e+06
727	87.4303	7.55748e+06
728	87.5506	7.56854e+06
729	87.6709	7.57946e+06
730	87.7912	7.59055e+06
731	87.9115	7.60143e+06
732	88.0318	7.61302e+06
733	88.1521	7.62408e+06
734	88.2724	7.63553e+06
735	88.3927	7.64695e+06
736	88.5131	7.65825e+06
737	88.6333	7.66959e+06
738	88.7536	7.67987e+06
739	88.8739	7.69199e+06
740	88.9942	7.70322e+06
741	89.1145	7.71439e+06
742	89.2348	7.72562e+06
743	89.3551	7.737e+06
744	89.4754	7.74806e+06
745	89.5957	7.75933e+06
746	89.716	7.7709e+06
747	89.8363	7.78232e+06
748	89.9566	7.7939e+06
749	90.0769	7.80511e+06
750	90.1972	7.81662e+06
751	90.3175	7.82877e+06
752	90.4378	7.84094e+06
753	90.5581	7.853e+06
754	90.6784	7.86522e+06
755	90.7987	7.87683e+06
756	90.919	7.88831e+06
757	91.0393	7.90007e+06
758	91.1596	7.91251e+06
759	91.2799	7.92482e+06
760	91.4002	7.93752e+06
761	91.5205	7.94977e+06
762	91.6408	7.96241e+06
763	91.7611	7.97571e+06
764	91.8814	7.98869e+06
765	92.0017	8.00233e+06
766	92.122	8.01472e+06
767	92.2423	8.02722e+06
768	92.3626	8.03929e+06
769	92.4829	8.05115e+06
770	92.6032	8.06315e+06
771	92.7235	8.07518e+06
772	92.8438	8.09847e+06
773	92.9641	8.11095e+06
774	93.0844	8.12297e+06
775	93.2047	8.13529e+06
776	93.325	8.14742e+06
777	93.4453	8.15914e+06
778	93.5656	8.17166e+06
779	93.6859	8.18329e+06
780	93.8062	8.19512e+06
781	93.9265	8.20694e+06
782	94.0468	8.2187e+06
783	94.1671	8.23073e+06
784	94.2874	8.24267e+06
785	94.4077	8.2548e+06
786	94.528	8.26681e+06
787	94.6483	8.27904e+06
788	94.7686	8.29133e+06
789	94.8889	8.30347e+06
790	95.0092	8.31588e+06
791	95.1295	8.32753e+06
792	95.2498	8.34045e+06
793	95.3701	8.35199e+06
794	95.4904	8.36428e+06
795	95.6107	8.37692e+06
796	95.731	8.38934e+06
797	95.8513	8.40183e+06
798	95.9716	8.41365e+06
799	96.0919	8.4262e+06
800	96.2122	8.43869e+06
801	96.3325	8.45198e+06
802	96.4528	8.46551e+06
803	96.5731	8.47826e+06
804	96.7894	8.49064e+06
805	96.9097	8.503e+06
806	97.03	8.51535e+06
807	97.1503	8.52754e+06
808	97.2706	8.5396e+06
809	97.3909	8.552e+06
810	97.5112	8.56452e+06
811	97.6315	8.57691e+06
812	97.7518	8.58955e+06
813	97.8721	8.60212e+06
814	97.9924	8.61506e+06
815	98.1127	8.62832e+06
816	98.233	8.64172e+06
817	98.3533	8.65533e+06
818	98.4736	8.669e+06
819	98.5939	8.68254e+06
820	98.7142	8.69602e+06
821	98.8345	8.70952e+06
822	98.9548	8.72336e+06
823	99.0751	8.73723e+06
824	99.1954	8.75119e+06
825	99.3157	8.76528e+06
826	99.436	8.7793e+06
827	99.5563	8.79354e+06
828	99.6766	8.80791e+06
829	99.7969	8.82218e+06
830	99.9172	8.83621e+06
831	100.037	8.85016e+06
832	100.158	8.86462e+06
833	100.278	8.87945e+06
834	100.398	8.89406e+06
835	100.519	8.90869e+06
836	100.639	8.92458e+06
837	100.759	8.94119e+06
838	100.88	8.95847e+06
839	101	8.97695e+06
840	101.12	8.99691e+06
841	101.24	9.01813e+06
842	101.361	9.04124e+06
843	101.481	9.0704e+06
