# Supplementary material for: Approaching intrinsic dynamics of MXenes hybrid hydrogel for 3D printed multimodal intelligent devices with ultrahigh superelasticity and temperature sensitivity
Source: Nat Commun. 2022 Jun 14;13:3420. doi: 10.1038/s41467-022-31051-7 (PMC9197829; doi:10.1038/s41467-022-31051-7)
Supplement: Supplementary file 6 — Source Data [file 41467_2022_31051_MOESM6_ESM.zip › Supplementary information/Supplementary Fig. 14/Supplementary Fig. 14d.xlsx]

## Sheet: Sheet1
Item	Smu1_Time(1)(1)	Smu1_R(1)(1)
1	0	1.21936e+06
2	0.212273	1.26837e+06
3	0.332578	1.27275e+06
4	0.452878	1.27778e+06
5	0.573167	1.28299e+06
6	0.693477	1.28827e+06
7	0.813768	1.29388e+06
8	0.934071	1.29948e+06
9	1.05438	1.30535e+06
10	1.17466	1.31144e+06
11	1.29497	1.31763e+06
12	1.41528	1.32395e+06
13	1.53558	1.33033e+06
14	1.65587	1.33664e+06
15	1.77616	1.34324e+06
16	1.89647	1.3497e+06
17	2.01678	1.35648e+06
18	2.13707	1.36294e+06
19	2.25736	1.36961e+06
20	2.37768	1.37632e+06
21	2.49799	1.38294e+06
22	2.6183	1.38967e+06
23	2.7386	1.39634e+06
24	2.85889	1.40302e+06
25	2.97919	1.40976e+06
26	3.09949	1.4163e+06
27	3.21977	1.42305e+06
28	3.34009	1.42962e+06
29	3.4604	1.43635e+06
30	3.58068	1.44307e+06
31	3.701	1.44973e+06
32	3.82129	1.45647e+06
33	3.9416	1.4632e+06
34	4.0619	1.47002e+06
35	4.18219	1.47671e+06
36	4.30251	1.48358e+06
37	4.42279	1.49021e+06
38	4.54308	1.49712e+06
39	4.6634	1.50399e+06
40	4.78369	1.51083e+06
41	4.90402	1.51766e+06
42	5.02433	1.5245e+06
43	5.14461	1.53109e+06
44	5.26491	1.53811e+06
45	5.38523	1.54518e+06
46	5.50553	1.5523e+06
47	5.62585	1.55914e+06
48	5.74614	1.56627e+06
49	5.86643	1.57335e+06
50	5.98672	1.58045e+06
51	6.10702	1.58748e+06
52	6.22733	1.5944e+06
53	6.34763	1.60143e+06
54	6.46794	1.60838e+06
55	6.58824	1.61556e+06
56	6.70855	1.6225e+06
57	6.82883	1.6292e+06
58	6.94914	1.63618e+06
59	7.06944	1.64313e+06
60	7.18973	1.65019e+06
61	7.31004	1.65718e+06
62	7.43034	1.66421e+06
63	7.55065	1.67126e+06
64	7.67095	1.67819e+06
65	7.79124	1.68523e+06
66	7.91154	1.69227e+06
67	8.03182	1.69945e+06
68	8.15212	1.70644e+06
69	8.27243	1.71355e+06
70	8.39272	1.72058e+06
71	8.51304	1.72756e+06
72	8.63333	1.73469e+06
73	8.75362	1.74172e+06
74	8.87392	1.74891e+06
75	8.99421	1.75592e+06
76	9.1145	1.76307e+06
77	9.23481	1.77019e+06
78	9.35507	1.77725e+06
79	9.47537	1.78436e+06
80	9.59567	1.79167e+06
81	9.71597	1.79909e+06
82	9.83628	1.80627e+06
83	9.95657	1.81351e+06
84	10.0769	1.82069e+06
85	10.1972	1.8279e+06
86	10.3175	1.83518e+06
87	10.4378	1.84237e+06
88	10.5581	1.8499e+06
89	10.6784	1.85693e+06
90	10.7987	1.86381e+06
91	10.919	1.87043e+06
92	11.0393	1.87704e+06
93	11.1596	1.88376e+06
94	11.2799	1.89044e+06
95	11.4002	1.89729e+06
96	11.5205	1.90416e+06
97	11.6408	1.91112e+06
98	11.7611	1.91811e+06
99	11.8814	1.92499e+06
100	12.0017	1.93201e+06
101	12.122	1.93886e+06
102	12.2423	1.94595e+06
103	12.3626	1.95318e+06
104	12.4829	1.96043e+06
105	12.6032	1.96774e+06
106	12.7235	1.97475e+06
107	12.8438	1.98186e+06
108	12.9641	1.98883e+06
109	13.0844	1.99585e+06
110	13.2047	2.00287e+06
111	13.3249	2.00973e+06
112	13.4453	2.01662e+06
113	13.5656	2.02344e+06
114	13.6858	2.0303e+06
115	13.8062	2.03715e+06
116	13.9265	2.04408e+06
117	14.0467	2.05132e+06
118	14.1671	2.05846e+06
119	14.2874	2.06558e+06
120	14.4077	2.07227e+06
121	14.528	2.07895e+06
122	14.6483	2.08551e+06
123	14.7686	2.09226e+06
124	14.8889	2.09934e+06
125	15.0091	2.10659e+06
126	15.1294	2.11374e+06
127	15.2497	2.1211e+06
128	15.37	2.12859e+06
129	15.4903	2.13623e+06
130	15.6106	2.14351e+06
131	15.7309	2.15093e+06
132	15.8512	2.1584e+06
133	15.9715	2.16594e+06
134	16.0918	2.17339e+06
135	16.2121	2.1808e+06
136	16.3324	2.18826e+06
137	16.4528	2.19573e+06
138	16.5731	2.20322e+06
139	16.6934	2.21062e+06
140	16.8137	2.2183e+06
141	16.934	2.22607e+06
142	17.0543	2.23369e+06
143	17.1746	2.24139e+06
144	17.2949	2.24904e+06
145	17.4152	2.25665e+06
146	17.5355	2.26436e+06
147	17.6557	2.27189e+06
148	17.7761	2.27905e+06
149	17.8963	2.28641e+06
150	18.0166	2.29427e+06
151	18.137	2.30182e+06
152	18.2573	2.30949e+06
153	18.3776	2.31691e+06
154	18.4978	2.32413e+06
155	18.6181	2.33184e+06
156	18.7384	2.33997e+06
157	18.8587	2.34763e+06
158	18.979	2.35531e+06
159	19.0993	2.3627e+06
160	19.2196	2.37019e+06
161	19.3399	2.37739e+06
162	19.4602	2.38477e+06
163	19.5806	2.3919e+06
164	19.7009	2.3997e+06
165	19.8212	2.40685e+06
166	19.9415	2.41452e+06
167	20.0618	2.42222e+06
168	20.1821	2.42952e+06
169	20.3024	2.43696e+06
170	20.4227	2.44409e+06
171	20.543	2.45115e+06
172	20.6633	2.4584e+06
173	20.7836	2.4659e+06
174	20.9039	2.47336e+06
175	21.0243	2.48072e+06
176	21.1446	2.48854e+06
177	21.2648	2.49634e+06
178	21.3852	2.50411e+06
179	21.5055	2.51194e+06
180	21.6258	2.51978e+06
181	21.7461	2.52757e+06
182	21.8664	2.53537e+06
183	21.9866	2.54404e+06
184	22.1069	2.55199e+06
185	22.2272	2.56002e+06
186	22.3475	2.5676e+06
187	22.4678	2.57509e+06
188	22.5881	2.5826e+06
189	22.7084	2.58971e+06
190	22.8287	2.59823e+06
191	22.949	2.60613e+06
192	23.0693	2.61372e+06
193	23.1896	2.62073e+06
194	23.31	2.62888e+06
195	23.4303	2.63656e+06
196	23.5505	2.64454e+06
197	23.6709	2.65208e+06
198	23.7912	2.65976e+06
199	23.9115	2.66679e+06
200	24.0318	2.67475e+06
201	24.1521	2.68231e+06
202	24.2724	2.69011e+06
203	24.3927	2.69757e+06
204	24.513	2.70526e+06
205	24.6333	2.71276e+06
206	24.7536	2.72027e+06
207	24.8739	2.7278e+06
208	24.9942	2.73548e+06
209	25.1145	2.74409e+06
210	25.2348	2.7521e+06
211	25.3551	2.76025e+06
212	25.4754	2.76786e+06
213	25.5957	2.77528e+06
214	25.716	2.78272e+06
215	25.8363	2.79031e+06
216	25.9566	2.798e+06
217	26.0769	2.8057e+06
218	26.1972	2.81367e+06
219	26.3175	2.82134e+06
220	26.4378	2.82914e+06
221	26.5581	2.83694e+06
222	26.6784	2.84461e+06
223	26.7987	2.85234e+06
224	26.919	2.8604e+06
225	27.0393	2.86824e+06
226	27.1597	2.87597e+06
227	27.28	2.88388e+06
228	27.4003	2.89205e+06
229	27.5206	2.90057e+06
230	27.6409	2.90896e+06
231	27.7612	2.91746e+06
232	27.8815	2.92721e+06
233	28.0018	2.9367e+06
234	28.1221	2.94604e+06
235	28.2424	2.95491e+06
236	28.3627	2.96342e+06
237	28.483	2.97197e+06
238	28.6033	2.98066e+06
239	28.7236	2.98901e+06
240	28.8439	2.99765e+06
241	28.9642	3.00593e+06
242	29.0844	3.01454e+06
243	29.2047	3.02301e+06
244	29.325	3.03235e+06
245	29.4453	3.04118e+06
246	29.5657	3.04825e+06
247	29.6859	3.05673e+06
248	29.8063	3.06499e+06
249	29.9266	3.07353e+06
250	30.0468	3.08198e+06
251	30.1672	3.0904e+06
252	30.2875	3.09883e+06
253	30.4078	3.10722e+06
254	30.5281	3.11567e+06
255	30.6484	3.1239e+06
256	30.7687	3.13257e+06
257	30.889	3.14128e+06
258	31.0093	3.14979e+06
259	31.1296	3.15813e+06
260	31.2499	3.16697e+06
261	31.3702	3.17642e+06
262	31.4905	3.18571e+06
263	31.6108	3.19408e+06
264	31.7311	3.20256e+06
265	31.8514	3.21124e+06
266	31.9717	3.21972e+06
267	32.092	3.228e+06
268	32.2123	3.23658e+06
269	32.3326	3.24507e+06
270	32.4529	3.25404e+06
271	32.5732	3.26271e+06
272	32.6935	3.27129e+06
273	32.8138	3.28025e+06
274	32.9341	3.28903e+06
275	33.0544	3.29814e+06
276	33.1747	3.30689e+06
277	33.295	3.3159e+06
278	33.4153	3.32488e+06
279	33.5356	3.33297e+06
280	33.6559	3.34153e+06
281	33.7762	3.35004e+06
282	33.8965	3.35864e+06
283	34.0168	3.36775e+06
284	34.1371	3.37697e+06
285	34.2574	3.38653e+06
286	34.3777	3.39582e+06
287	34.498	3.40529e+06
288	34.6183	3.41428e+06
289	34.7386	3.42388e+06
290	34.8589	3.4328e+06
291	34.9792	3.44336e+06
292	35.0995	3.45275e+06
293	35.2198	3.4622e+06
294	35.3401	3.47197e+06
295	35.4604	3.48192e+06
296	35.5807	3.49187e+06
297	35.701	3.50093e+06
298	35.8213	3.50983e+06
299	35.9416	3.51922e+06
300	36.0619	3.52864e+06
301	36.1822	3.53735e+06
302	36.3025	3.54589e+06
303	36.4228	3.55498e+06
304	36.5431	3.56376e+06
305	36.6634	3.57244e+06
306	36.7837	3.58103e+06
307	36.904	3.58903e+06
308	37.0243	3.59762e+06
309	37.1446	3.60748e+06
310	37.2648	3.61668e+06
311	37.3852	3.62593e+06
312	37.5055	3.63485e+06
313	37.6258	3.64397e+06
314	37.7461	3.653e+06
315	37.8663	3.6618e+06
316	37.9866	3.67074e+06
317	38.107	3.67922e+06
318	38.2272	3.68855e+06
319	38.3475	3.69775e+06
320	38.4679	3.70634e+06
321	38.5881	3.71502e+06
322	38.7085	3.72422e+06
323	38.8288	3.73339e+06
324	38.9491	3.7424e+06
325	39.0694	3.75129e+06
326	39.1897	3.76023e+06
327	39.31	3.76924e+06
328	39.4303	3.77808e+06
329	39.5506	3.78711e+06
330	39.6709	3.79571e+06
331	39.7912	3.80411e+06
332	39.9115	3.81287e+06
333	40.0318	3.82157e+06
334	40.1521	3.83081e+06
335	40.2724	3.84018e+06
336	40.3927	3.84908e+06
337	40.513	3.85893e+06
338	40.6333	3.86833e+06
339	40.7536	3.87768e+06
340	40.8739	3.88689e+06
341	40.9942	3.89601e+06
342	41.1145	3.90531e+06
343	41.2348	3.91434e+06
344	41.3551	3.92374e+06
345	41.4754	3.93288e+06
346	41.5957	3.9427e+06
347	41.716	3.95221e+06
348	41.8363	3.96185e+06
349	41.9566	3.97158e+06
350	42.0769	3.98122e+06
351	42.1972	3.9917e+06
352	42.3175	4.0022e+06
353	42.4378	4.01217e+06
354	42.5581	4.02178e+06
355	42.6784	4.03108e+06
356	42.7987	4.04066e+06
357	42.919	4.05007e+06
358	43.0393	4.05984e+06
359	43.1596	4.06882e+06
360	43.2799	4.07804e+06
361	43.4002	4.08766e+06
362	43.5205	4.09751e+06
363	43.6408	4.1072e+06
364	43.7611	4.11655e+06
365	43.8814	4.12614e+06
366	44.0017	4.13535e+06
367	44.122	4.14445e+06
368	44.2423	4.1538e+06
369	44.3626	4.16299e+06
370	44.4829	4.17229e+06
371	44.6032	4.18164e+06
372	44.7234	4.19103e+06
373	44.8437	4.20028e+06
374	44.9641	4.20978e+06
375	45.0844	4.21927e+06
376	45.2047	4.22851e+06
377	45.325	4.23801e+06
378	45.4453	4.24722e+06
379	45.5656	4.25669e+06
380	45.6859	4.26599e+06
381	45.8062	4.27542e+06
382	45.9265	4.2843e+06
383	46.0468	4.29369e+06
384	46.1671	4.303e+06
385	46.2874	4.31259e+06
386	46.4077	4.32235e+06
387	46.528	4.33236e+06
388	46.6483	4.34174e+06
389	46.7686	4.35109e+06
390	46.8889	4.36017e+06
391	47.0092	4.36947e+06
392	47.1295	4.37854e+06
393	47.2498	4.388e+06
394	47.3701	4.39744e+06
395	47.4904	4.40655e+06
396	47.6107	4.41602e+06
397	47.731	4.42563e+06
398	47.8513	4.43513e+06
399	47.9716	4.44506e+06
400	48.0919	4.45489e+06
401	48.2122	4.4647e+06
402	48.3325	4.4741e+06
403	48.4528	4.48385e+06
404	48.5731	4.49278e+06
405	48.6934	4.50255e+06
406	48.8137	4.51133e+06
407	48.934	4.52029e+06
408	49.0543	4.52908e+06
409	49.1746	4.53829e+06
410	49.2949	4.54767e+06
411	49.4152	4.55657e+06
412	49.5355	4.56624e+06
413	49.6558	4.57596e+06
414	49.7761	4.58504e+06
415	49.8964	4.5944e+06
416	50.0167	4.60386e+06
417	50.137	4.61409e+06
418	50.2574	4.62358e+06
419	50.3776	4.63345e+06
420	50.4979	4.64326e+06
421	50.6182	4.65296e+06
422	50.7385	4.66268e+06
423	50.8588	4.67233e+06
424	50.9791	4.68185e+06
425	51.0994	4.69143e+06
426	51.2197	4.70154e+06
427	51.34	4.71118e+06
428	51.4603	4.7208e+06
429	51.5806	4.73136e+06
430	51.7009	4.74105e+06
431	51.8212	4.75209e+06
432	51.9415	4.76187e+06
433	52.0618	4.77186e+06
434	52.1821	4.78172e+06
435	52.3024	4.79188e+06
436	52.4227	4.80164e+06
437	52.543	4.81255e+06
438	52.6633	4.82372e+06
439	52.7837	4.83335e+06
440	52.9039	4.84386e+06
441	53.0242	4.85452e+06
442	53.1445	4.86473e+06
443	53.2649	4.87535e+06
444	53.3851	4.88514e+06
445	53.5054	4.89433e+06
446	53.6257	4.90379e+06
447	53.746	4.91376e+06
448	53.8663	4.92343e+06
449	53.9866	4.93303e+06
450	54.1069	4.94319e+06
451	54.2272	4.95307e+06
452	54.3475	4.9633e+06
453	54.4678	4.97329e+06
454	54.5881	4.98349e+06
455	54.7084	4.99323e+06
456	54.8287	5.00325e+06
457	54.949	5.01307e+06
458	55.0693	5.02371e+06
459	55.1896	5.03405e+06
460	55.3099	5.04434e+06
461	55.4303	5.054e+06
462	55.5506	5.06415e+06
463	55.6709	5.07419e+06
464	55.7912	5.08442e+06
465	55.9115	5.09514e+06
466	56.0318	5.10572e+06
467	56.1521	5.11596e+06
468	56.2724	5.12654e+06
469	56.3927	5.13696e+06
470	56.513	5.14809e+06
471	56.6333	5.15925e+06
472	56.7536	5.17052e+06
473	56.8739	5.18209e+06
474	56.9942	5.19254e+06
475	57.1145	5.20337e+06
476	57.2348	5.21332e+06
477	57.3551	5.22372e+06
478	57.4754	5.23378e+06
479	57.5957	5.2435e+06
480	57.716	5.25312e+06
481	57.8363	5.26182e+06
482	57.9566	5.26969e+06
483	58.0769	5.2776e+06
484	58.1972	5.28745e+06
485	58.3175	5.29728e+06
486	58.4378	5.30795e+06
487	58.5581	5.31851e+06
488	58.6784	5.32949e+06
489	58.7987	5.33889e+06
490	58.919	5.34985e+06
491	59.0393	5.36039e+06
492	59.1596	5.37075e+06
493	59.2799	5.38113e+06
494	59.4002	5.39249e+06
495	59.5205	5.40288e+06
496	59.6408	5.4132e+06
497	59.7611	5.42356e+06
498	59.8814	5.43386e+06
499	60.0017	5.44455e+06
500	60.122	5.45517e+06
501	60.2423	5.46519e+06
502	60.3626	5.47535e+06
503	60.4829	5.48547e+06
504	60.6032	5.49584e+06
505	60.7235	5.50603e+06
506	60.8438	5.51596e+06
507	60.9641	5.52639e+06
508	61.0844	5.53642e+06
509	61.2047	5.54668e+06
510	61.325	5.55715e+06
511	61.4453	5.57644e+06
512	61.5656	5.586e+06
513	61.6859	5.59595e+06
514	61.8062	5.60773e+06
515	61.9265	5.621e+06
516	62.0468	5.63277e+06
517	62.1671	5.64328e+06
518	62.2874	5.65463e+06
519	62.4077	5.66543e+06
520	62.528	5.67603e+06
521	62.6483	5.68635e+06
522	62.7686	5.69664e+06
523	62.8889	5.70653e+06
524	63.0092	5.71694e+06
525	63.1295	5.72822e+06
526	63.2498	5.73956e+06
527	63.3701	5.75125e+06
528	63.4904	5.76267e+06
529	63.6107	5.77414e+06
530	63.731	5.78564e+06
531	63.8513	5.7984e+06
532	63.9716	5.81095e+06
533	64.0919	5.82165e+06
534	64.2122	5.83334e+06
535	64.3325	5.84323e+06
536	64.4528	5.85412e+06
537	64.5731	5.86424e+06
538	64.6934	5.87608e+06
539	64.8137	5.88803e+06
540	64.934	5.89843e+06
541	65.0543	5.90881e+06
542	65.1746	5.91867e+06
543	65.2949	5.92929e+06
544	65.4152	5.93979e+06
545	65.5355	5.95003e+06
546	65.6558	5.96068e+06
547	65.7761	5.97113e+06
548	65.8964	5.98219e+06
549	66.0167	5.99252e+06
550	66.137	6.00205e+06
551	66.2573	6.01162e+06
552	66.3776	6.02017e+06
553	66.4979	6.03063e+06
554	66.6182	6.04223e+06
555	66.7385	6.05346e+06
556	66.8588	6.06398e+06
557	66.9791	6.07403e+06
558	67.0994	6.0852e+06
559	67.2197	6.09693e+06
560	67.34	6.10864e+06
561	67.4603	6.12009e+06
562	67.5806	6.13208e+06
563	67.7009	6.14488e+06
564	67.8212	6.15726e+06
565	67.9415	6.16885e+06
566	68.0618	6.18003e+06
567	68.1821	6.19169e+06
568	68.3024	6.20392e+06
569	68.4227	6.21478e+06
570	68.543	6.22533e+06
571	68.6633	6.23556e+06
572	68.7836	6.24719e+06
573	68.9039	6.25801e+06
574	69.0242	6.26812e+06
575	69.1445	6.27969e+06
576	69.2648	6.29111e+06
577	69.3851	6.30134e+06
578	69.5054	6.31227e+06
579	69.6257	6.32454e+06
580	69.746	6.3363e+06
581	69.8663	6.34894e+06
582	69.9866	6.36071e+06
583	70.1069	6.37247e+06
584	70.2272	6.38476e+06
585	70.3475	6.39481e+06
586	70.4678	6.40556e+06
587	70.5881	6.41562e+06
588	70.7084	6.42558e+06
589	70.8287	6.43624e+06
590	70.949	6.44747e+06
591	71.0693	6.4577e+06
592	71.1896	6.46768e+06
593	71.3099	6.47831e+06
594	71.4302	6.48852e+06
595	71.5505	6.50139e+06
596	71.6708	6.51007e+06
597	71.7911	6.523e+06
598	71.9114	6.52984e+06
599	72.0317	6.54207e+06
600	72.152	6.5512e+06
601	72.2723	6.56107e+06
602	72.3926	6.57124e+06
603	72.5129	6.58291e+06
604	72.6332	6.59295e+06
605	72.7535	6.60234e+06
606	72.8738	6.61348e+06
607	72.9941	6.62422e+06
608	73.1144	6.63508e+06
609	73.2347	6.64492e+06
610	73.355	6.6559e+06
611	73.4753	6.66642e+06
612	73.5956	6.67731e+06
613	73.7159	6.6888e+06
614	73.8362	6.70016e+06
615	73.9565	6.71204e+06
616	74.0769	6.7241e+06
617	74.1972	6.7346e+06
618	74.3175	6.74516e+06
619	74.4378	6.75651e+06
620	74.5581	6.76693e+06
621	74.6784	6.7774e+06
622	74.7987	6.78727e+06
623	74.919	6.7972e+06
624	75.0393	6.8075e+06
625	75.1596	6.81822e+06
626	75.2799	6.82939e+06
627	75.4002	6.8391e+06
628	75.5205	6.84963e+06
629	75.6408	6.85965e+06
630	75.7611	6.86927e+06
631	75.8814	6.87981e+06
632	76.0017	6.89061e+06
633	76.122	6.90259e+06
634	76.2423	6.91195e+06
635	76.3626	6.92201e+06
636	76.4829	6.93174e+06
637	76.6032	6.94238e+06
638	76.7235	6.95397e+06
639	76.8438	6.96504e+06
640	76.9641	6.9771e+06
641	77.0844	6.98847e+06
642	77.2047	7.0015e+06
643	77.325	7.015e+06
644	77.4453	7.02687e+06
645	77.5656	7.03969e+06
646	77.6859	7.05406e+06
647	77.8062	7.06708e+06
648	77.9265	7.0792e+06
649	78.0468	7.09024e+06
650	78.1671	7.1046e+06
651	78.2875	7.11712e+06
652	78.4078	7.12955e+06
653	78.5281	7.14092e+06
654	78.6484	7.15163e+06
655	78.7687	7.16425e+06
656	78.889	7.17514e+06
657	79.0093	7.18438e+06
658	79.1296	7.19448e+06
659	79.2498	7.20706e+06
660	79.3701	7.218e+06
661	79.4904	7.22922e+06
662	79.6107	7.24201e+06
663	79.731	7.25168e+06
664	79.8513	7.26178e+06
665	79.9716	7.27293e+06
666	80.0919	7.28318e+06
667	80.2122	7.2933e+06
668	80.3325	7.30731e+06
669	80.4528	7.31856e+06
670	80.5731	7.32971e+06
671	80.6934	7.34075e+06
672	80.8137	7.35359e+06
673	80.934	7.36625e+06
674	81.0543	7.37882e+06
675	81.1746	7.39186e+06
676	81.295	7.40399e+06
677	81.4153	7.41566e+06
678	81.5356	7.42789e+06
679	81.6559	7.43997e+06
680	81.7761	7.45208e+06
681	81.8965	7.46364e+06
682	82.0168	7.47604e+06
683	82.137	7.48915e+06
684	82.2574	7.50205e+06
685	82.3776	7.51355e+06
686	82.498	7.52476e+06
687	82.6183	7.53472e+06
688	82.7385	7.54619e+06
689	82.8588	7.55889e+06
690	82.9791	7.57197e+06
691	83.0994	7.58377e+06
692	83.2197	7.59585e+06
693	83.3401	7.60837e+06
694	83.4604	7.62118e+06
695	83.5807	7.63394e+06
696	83.701	7.64623e+06
697	83.8213	7.6584e+06
698	83.9416	7.67003e+06
699	84.0619	7.68241e+06
700	84.1822	7.69453e+06
701	84.3025	7.70679e+06
702	84.4228	7.71887e+06
703	84.5431	7.73079e+06
704	84.6634	7.74333e+06
705	84.7837	7.75567e+06
706	84.904	7.76703e+06
707	85.0243	7.7792e+06
708	85.1446	7.79059e+06
709	85.2649	7.8028e+06
710	85.3852	7.81437e+06
711	85.5055	7.8262e+06
712	85.6258	7.84046e+06
713	85.7461	7.85611e+06
714	85.8664	7.86832e+06
715	85.9867	7.88031e+06
716	86.107	7.89433e+06
717	86.2273	7.90961e+06
718	86.3476	7.92526e+06
719	86.4679	7.94162e+06
720	86.5882	7.96203e+06
721	86.7085	7.98502e+06
722	86.8288	8.00706e+06
723	86.9491	8.01911e+06
724	87.0694	8.02926e+06
725	87.1897	8.04212e+06
726	87.31	8.05639e+06
727	87.4303	8.07503e+06
728	87.5506	8.08977e+06
729	87.6709	8.105e+06
730	87.7912	8.12217e+06
731	87.9115	8.1346e+06
732	88.0318	8.14825e+06
733	88.1521	8.16078e+06
734	88.2724	8.17615e+06
735	88.3927	8.1886e+06
736	88.5131	8.20331e+06
737	88.6333	8.21721e+06
738	88.7536	8.23043e+06
739	88.8739	8.24974e+06
740	88.9942	8.26674e+06
741	89.1145	8.28224e+06
742	89.2348	8.29855e+06
743	89.3551	8.30886e+06
744	89.4754	8.32054e+06
745	89.5957	8.33056e+06
746	89.716	8.35274e+06
747	89.8363	8.37221e+06
748	89.9566	8.3921e+06
749	90.0769	8.4042e+06
750	90.1972	8.41792e+06
751	90.3175	8.4314e+06
752	90.4378	8.44406e+06
753	90.5581	8.45763e+06
754	90.6784	8.46759e+06
755	90.7987	8.47696e+06
756	90.919	8.48449e+06
757	91.0393	8.49029e+06
758	91.1596	8.49113e+06
759	91.2799	8.48996e+06
760	91.4002	8.49543e+06
761	91.5205	8.50203e+06
762	91.6408	8.49903e+06
