# Supplementary material for: Approaching intrinsic dynamics of MXenes hybrid hydrogel for 3D printed multimodal intelligent devices with ultrahigh superelasticity and temperature sensitivity
Source: Nat Commun. 2022 Jun 14;13:3420. doi: 10.1038/s41467-022-31051-7 (PMC9197829; doi:10.1038/s41467-022-31051-7)
Supplement: Supplementary file 6 — Source Data [file 41467_2022_31051_MOESM6_ESM.zip › Supplementary information/Supplementary Fig. 14/Supplementary Fig. 14e.xlsx]

## Sheet: Sheet1
Item	Smu1_Time(1)(1)	Smu1_R(1)(1)
1	0	1.52749e+06
2	0.120327	1.57098e+06
3	0.240625	1.57229e+06
4	0.36093	1.57599e+06
5	0.481238	1.58008e+06
6	0.601541	1.58433e+06
7	0.721853	1.58876e+06
8	0.842153	1.59348e+06
9	0.962472	1.59858e+06
10	1.08278	1.60387e+06
11	1.20308	1.60938e+06
12	1.32339	1.61453e+06
13	1.44368	1.61977e+06
14	1.56399	1.62609e+06
15	1.68428	1.63222e+06
16	1.80456	1.63875e+06
17	1.92488	1.64538e+06
18	2.04518	1.65206e+06
19	2.16548	1.65913e+06
20	2.28579	1.66617e+06
21	2.40608	1.67379e+06
22	2.52643	1.68152e+06
23	2.64675	1.68918e+06
24	2.76705	1.69721e+06
25	2.88738	1.70524e+06
26	3.00768	1.71339e+06
27	3.12797	1.72147e+06
28	3.24827	1.72975e+06
29	3.36855	1.73804e+06
30	3.48885	1.74635e+06
31	3.60915	1.75484e+06
32	3.72944	1.76338e+06
33	3.84973	1.77194e+06
34	3.97004	1.78043e+06
35	4.09033	1.78901e+06
36	4.21064	1.79778e+06
37	4.33095	1.80644e+06
38	4.45126	1.81532e+06
39	4.57156	1.82392e+06
40	4.69185	1.8327e+06
41	4.81215	1.84154e+06
42	4.93246	1.85048e+06
43	5.05273	1.85951e+06
44	5.17304	1.86853e+06
45	5.29334	1.87759e+06
46	5.41363	1.88648e+06
47	5.53395	1.89565e+06
48	5.65424	1.90455e+06
49	5.77453	1.91372e+06
50	5.89484	1.92282e+06
51	6.01513	1.93179e+06
52	6.13543	1.94089e+06
53	6.25575	1.94995e+06
54	6.37603	1.95921e+06
55	6.49634	1.96843e+06
56	6.61664	1.97755e+06
57	6.73694	1.98682e+06
58	6.85725	1.99605e+06
59	6.97756	2.00549e+06
60	7.09787	2.01458e+06
61	7.21816	2.02383e+06
62	7.33847	2.03307e+06
63	7.45878	2.04219e+06
64	7.57908	2.05139e+06
65	7.69937	2.06049e+06
66	7.8197	2.06966e+06
67	7.94001	2.07878e+06
68	8.06031	2.08765e+06
69	8.18062	2.09689e+06
70	8.30092	2.10624e+06
71	8.42121	2.11545e+06
72	8.54151	2.12443e+06
73	8.66179	2.13366e+06
74	8.78209	2.14333e+06
75	8.90238	2.15262e+06
76	9.02267	2.16178e+06
77	9.14298	2.1707e+06
78	9.26328	2.17974e+06
79	9.38357	2.18867e+06
80	9.50387	2.19772e+06
81	9.62416	2.20663e+06
82	9.74447	2.21541e+06
83	9.86477	2.22427e+06
84	9.98506	2.23325e+06
85	10.1054	2.24243e+06
86	10.2257	2.25145e+06
87	10.346	2.26044e+06
88	10.4663	2.26944e+06
89	10.5866	2.27836e+06
90	10.7069	2.28751e+06
91	10.8272	2.29646e+06
92	10.9475	2.30558e+06
93	11.0678	2.31458e+06
94	11.1881	2.3237e+06
95	11.3084	2.33286e+06
96	11.4287	2.34201e+06
97	11.549	2.35122e+06
98	11.6693	2.36055e+06
99	11.7896	2.36972e+06
100	11.9099	2.37894e+06
101	12.0302	2.388e+06
102	12.1505	2.39691e+06
103	12.2708	2.40584e+06
104	12.3911	2.41487e+06
105	12.5114	2.42385e+06
106	12.6317	2.4328e+06
107	12.752	2.44177e+06
108	12.8723	2.45065e+06
109	12.9926	2.4595e+06
110	13.1129	2.46818e+06
111	13.2332	2.47706e+06
112	13.3535	2.48575e+06
113	13.4738	2.49458e+06
114	13.5941	2.50333e+06
115	13.7145	2.51214e+06
116	13.8347	2.521e+06
117	13.9551	2.52983e+06
118	14.0754	2.53874e+06
119	14.1957	2.54752e+06
120	14.3159	2.55638e+06
121	14.4363	2.56522e+06
122	14.5566	2.57397e+06
123	14.6769	2.58282e+06
124	14.7972	2.59156e+06
125	14.9174	2.60045e+06
126	15.0377	2.60947e+06
127	15.158	2.61833e+06
128	15.2783	2.62731e+06
129	15.3986	2.63616e+06
130	15.5189	2.64519e+06
131	15.6393	2.65405e+06
132	15.7596	2.66309e+06
133	15.8798	2.6723e+06
134	16.0001	2.68133e+06
135	16.1204	2.69042e+06
136	16.2407	2.69938e+06
137	16.361	2.70858e+06
138	16.4813	2.7175e+06
139	16.6016	2.72657e+06
140	16.7219	2.73586e+06
141	16.8422	2.74513e+06
142	16.9625	2.75452e+06
143	17.0828	2.76367e+06
144	17.2031	2.77279e+06
145	17.3234	2.78193e+06
146	17.4437	2.79124e+06
147	17.564	2.80079e+06
148	17.6843	2.81028e+06
149	17.8046	2.82019e+06
150	17.9249	2.82972e+06
151	18.0452	2.83928e+06
152	18.1655	2.8488e+06
153	18.2859	2.85835e+06
154	18.4062	2.86802e+06
155	18.5265	2.88008e+06
156	18.6468	2.88957e+06
157	18.7671	2.89878e+06
158	18.8874	2.90804e+06
159	19.0077	2.91734e+06
160	19.128	2.92653e+06
161	19.2483	2.93594e+06
162	19.3686	2.94526e+06
163	19.4889	2.95566e+06
164	19.6092	2.9657e+06
165	19.7295	2.97555e+06
166	19.8498	2.98562e+06
167	19.9701	2.99571e+06
168	20.0904	3.00606e+06
169	20.2107	3.01597e+06
170	20.331	3.02607e+06
171	20.4513	3.03641e+06
172	20.5716	3.04667e+06
173	20.6919	3.05695e+06
174	20.8122	3.06702e+06
175	20.9325	3.0773e+06
176	21.0528	3.08735e+06
177	21.1731	3.09735e+06
178	21.2934	3.10742e+06
179	21.4137	3.11764e+06
180	21.534	3.12792e+06
181	21.6543	3.13803e+06
182	21.7746	3.1484e+06
183	21.8949	3.1587e+06
184	22.0152	3.16913e+06
185	22.1355	3.17967e+06
186	22.2558	3.19026e+06
187	22.3761	3.20052e+06
188	22.4964	3.21053e+06
189	22.6167	3.22122e+06
190	22.7369	3.23171e+06
191	22.8572	3.24187e+06
192	22.9775	3.25203e+06
193	23.0978	3.26183e+06
194	23.2182	3.27198e+06
195	23.3385	3.28198e+06
196	23.4588	3.29219e+06
197	23.5791	3.30237e+06
198	23.6994	3.31265e+06
199	23.8196	3.32313e+06
200	23.94	3.3332e+06
201	24.0603	3.34325e+06
202	24.1806	3.35339e+06
203	24.3009	3.3636e+06
204	24.4212	3.37362e+06
205	24.5415	3.38354e+06
206	24.6618	3.39389e+06
207	24.7821	3.40377e+06
208	24.9024	3.4135e+06
209	25.0227	3.42317e+06
210	25.143	3.43314e+06
211	25.2633	3.44342e+06
212	25.3836	3.45373e+06
213	25.5039	3.46449e+06
214	25.6242	3.4755e+06
215	25.7445	3.48644e+06
216	25.8648	3.4974e+06
217	25.9851	3.50924e+06
218	26.1054	3.51902e+06
219	26.2257	3.52869e+06
220	26.346	3.53909e+06
221	26.4663	3.54948e+06
222	26.5866	3.55988e+06
223	26.7069	3.57126e+06
224	26.8272	3.58352e+06
225	26.9475	3.59587e+06
226	27.0678	3.6066e+06
227	27.1881	3.61832e+06
228	27.3084	3.62942e+06
229	27.4287	3.64024e+06
230	27.549	3.6518e+06
231	27.6693	3.66262e+06
232	27.7896	3.67404e+06
233	27.9099	3.68458e+06
234	28.0302	3.69549e+06
235	28.1505	3.7064e+06
236	28.2708	3.71704e+06
237	28.3911	3.72725e+06
238	28.5114	3.73733e+06
239	28.6317	3.7481e+06
240	28.752	3.75845e+06
241	28.8723	3.76892e+06
242	28.9926	3.77936e+06
243	29.1129	3.78989e+06
244	29.2332	3.80134e+06
245	29.3535	3.81275e+06
246	29.4738	3.8253e+06
247	29.5941	3.8371e+06
248	29.7144	3.84741e+06
249	29.8347	3.85675e+06
250	29.955	3.86643e+06
251	30.0753	3.87674e+06
252	30.1956	3.88789e+06
253	30.3158	3.89872e+06
254	30.4362	3.90914e+06
255	30.5564	3.92034e+06
256	30.6767	3.93146e+06
257	30.797	3.94271e+06
258	30.9173	3.95374e+06
259	31.0376	3.96453e+06
260	31.1579	3.97523e+06
261	31.2782	3.98548e+06
262	31.3986	3.99526e+06
263	31.5189	4.00536e+06
264	31.6392	4.01556e+06
265	31.7594	4.0264e+06
266	31.8797	4.03716e+06
267	32	4.0477e+06
268	32.1203	4.05769e+06
269	32.2406	4.06766e+06
270	32.3609	4.07774e+06
271	32.4812	4.08764e+06
272	32.6015	4.0978e+06
273	32.7218	4.10814e+06
274	32.8421	4.11862e+06
275	32.9624	4.12884e+06
276	33.0827	4.13897e+06
277	33.203	4.1496e+06
278	33.3233	4.1603e+06
279	33.4436	4.1712e+06
280	33.5639	4.1817e+06
281	33.6842	4.19253e+06
282	33.8045	4.20336e+06
283	33.9248	4.21445e+06
284	34.0451	4.22565e+06
285	34.1654	4.23657e+06
286	34.2857	4.24859e+06
287	34.406	4.26052e+06
288	34.5263	4.27207e+06
289	34.6466	4.28333e+06
290	34.7669	4.2941e+06
291	34.8872	4.30537e+06
292	35.0075	4.31678e+06
293	35.1278	4.32824e+06
294	35.2481	4.33982e+06
295	35.3684	4.35168e+06
296	35.4887	4.36413e+06
297	35.609	4.37583e+06
298	35.7294	4.3877e+06
299	35.8496	4.39927e+06
300	35.9699	4.41089e+06
301	36.0903	4.42264e+06
302	36.2105	4.43469e+06
303	36.3308	4.44695e+06
304	36.4511	4.45858e+06
305	36.5714	4.47086e+06
306	36.6917	4.4827e+06
307	36.812	4.49466e+06
308	36.9323	4.50653e+06
309	37.1526	4.51766e+06
310	37.2729	4.52921e+06
311	37.3932	4.54031e+06
312	37.5135	4.55182e+06
313	37.6338	4.56281e+06
314	37.7541	4.5734e+06
315	37.8744	4.5845e+06
316	37.9947	4.59562e+06
317	38.115	4.60694e+06
318	38.2353	4.61786e+06
319	38.3556	4.629e+06
320	38.4759	4.64012e+06
321	38.5962	4.65126e+06
322	38.7165	4.66257e+06
323	38.8367	4.67366e+06
324	38.9571	4.68491e+06
325	39.0774	4.69621e+06
326	39.1977	4.70763e+06
327	39.318	4.71905e+06
328	39.4383	4.73064e+06
329	39.5586	4.7424e+06
330	39.6789	4.75364e+06
331	39.7992	4.76513e+06
332	39.9195	4.77691e+06
333	40.0398	4.78864e+06
334	40.1601	4.80052e+06
335	40.2804	4.81253e+06
336	40.4007	4.82434e+06
337	40.5209	4.83602e+06
338	40.6413	4.84798e+06
339	40.7615	4.86031e+06
340	40.8819	4.87266e+06
341	41.0022	4.88466e+06
342	41.1225	4.89677e+06
343	41.2428	4.90903e+06
344	41.3631	4.92109e+06
345	41.4834	4.93265e+06
346	41.6037	4.9444e+06
347	41.724	4.95721e+06
348	41.8443	4.96994e+06
349	41.9646	4.98183e+06
350	42.0849	4.99335e+06
351	42.2052	5.00456e+06
352	42.3255	5.01579e+06
353	42.4458	5.0272e+06
354	42.5661	5.03815e+06
355	42.6864	5.04998e+06
356	42.8067	5.06184e+06
357	42.927	5.07342e+06
358	43.0473	5.08483e+06
359	43.1676	5.09649e+06
360	43.2879	5.10857e+06
361	43.4082	5.12102e+06
362	43.5285	5.13304e+06
363	43.6488	5.14511e+06
364	43.7691	5.15696e+06
365	43.8894	5.16845e+06
366	44.0097	5.17963e+06
367	44.1299	5.19118e+06
368	44.2503	5.20277e+06
369	44.3706	5.21456e+06
370	44.4909	5.22603e+06
371	44.6112	5.23787e+06
372	44.7315	5.25003e+06
373	44.8518	5.26224e+06
374	44.9721	5.27458e+06
375	45.0924	5.28671e+06
376	45.2127	5.29945e+06
377	45.333	5.31157e+06
378	45.4533	5.32373e+06
379	45.5736	5.33614e+06
380	45.6939	5.3481e+06
381	45.8142	5.36022e+06
382	45.9345	5.37283e+06
383	46.0548	5.38613e+06
384	46.1751	5.39892e+06
385	46.2954	5.41153e+06
386	46.4157	5.42453e+06
387	46.536	5.43744e+06
388	46.6563	5.45027e+06
389	46.7766	5.46264e+06
390	46.8969	5.47486e+06
391	47.0172	5.48684e+06
392	47.1375	5.4992e+06
393	47.2578	5.51169e+06
394	47.3781	5.52351e+06
395	47.4984	5.53569e+06
396	47.6187	5.54794e+06
397	47.739	5.5601e+06
398	47.8593	5.57264e+06
399	47.9796	5.58506e+06
400	48.0999	5.59815e+06
401	48.2202	5.60983e+06
402	48.3405	5.62205e+06
403	48.4608	5.63438e+06
404	48.5811	5.64718e+06
405	48.7014	5.65935e+06
406	48.8217	5.67159e+06
407	48.942	5.68382e+06
408	49.0623	5.69627e+06
409	49.1826	5.70742e+06
410	49.3029	5.71989e+06
411	49.4232	5.73356e+06
412	49.5435	5.75114e+06
413	49.6638	5.76209e+06
414	49.7842	5.77442e+06
415	49.9045	5.78636e+06
416	50.0248	5.79787e+06
417	50.1451	5.81065e+06
418	50.2654	5.82322e+06
419	50.3857	5.83605e+06
420	50.506	5.84891e+06
421	50.6263	5.86199e+06
422	50.7466	5.87548e+06
423	50.8669	5.88968e+06
424	50.9872	5.90343e+06
425	51.1075	5.91654e+06
426	51.2277	5.92912e+06
427	51.348	5.94168e+06
428	51.4684	5.95402e+06
429	51.5887	5.96685e+06
430	51.709	5.97981e+06
431	51.8292	5.99253e+06
432	51.9495	6.00556e+06
433	52.0698	6.0181e+06
434	52.1901	6.03105e+06
435	52.3104	6.0448e+06
436	52.4307	6.0589e+06
437	52.551	6.07309e+06
438	52.6714	6.08708e+06
439	52.7917	6.10153e+06
440	52.912	6.11499e+06
441	53.0323	6.12832e+06
442	53.1525	6.14132e+06
443	53.2728	6.15391e+06
444	53.3931	6.16683e+06
445	53.5134	6.18032e+06
446	53.6337	6.19262e+06
447	53.754	6.20539e+06
448	53.8743	6.21834e+06
449	53.9946	6.23248e+06
450	54.115	6.24655e+06
451	54.2353	6.26008e+06
452	54.3556	6.27395e+06
453	54.4759	6.28737e+06
454	54.5962	6.30114e+06
455	54.7165	6.31426e+06
456	54.8368	6.32705e+06
457	54.9571	6.35218e+06
458	55.0774	6.36568e+06
459	55.1976	6.37877e+06
460	55.318	6.39182e+06
461	55.4383	6.40425e+06
462	55.5586	6.41728e+06
463	55.6789	6.43046e+06
464	55.7992	6.44343e+06
465	55.9194	6.45733e+06
466	56.0397	6.47123e+06
467	56.16	6.48626e+06
468	56.2803	6.50011e+06
469	56.4007	6.51398e+06
470	56.521	6.52857e+06
471	56.6413	6.54178e+06
472	56.7615	6.55552e+06
473	56.8818	6.56931e+06
474	57.0021	6.58324e+06
475	57.1224	6.59671e+06
476	57.2427	6.60886e+06
477	57.363	6.62161e+06
478	57.4833	6.6343e+06
479	57.6037	6.64799e+06
480	57.724	6.66013e+06
481	57.8443	6.67338e+06
482	57.9646	6.68728e+06
483	58.0849	6.70041e+06
484	58.2051	6.71392e+06
485	58.3255	6.72657e+06
486	58.4458	6.73975e+06
487	58.5661	6.75305e+06
488	58.6864	6.76652e+06
489	58.8066	6.77907e+06
490	58.927	6.79151e+06
491	59.0473	6.80488e+06
492	59.1676	6.81711e+06
493	59.2879	6.82857e+06
494	59.4082	6.84113e+06
495	59.5285	6.85385e+06
496	59.6488	6.86729e+06
497	59.7691	6.88133e+06
498	59.8894	6.89627e+06
499	60.0097	6.91048e+06
500	60.13	6.92436e+06
501	60.2503	6.93838e+06
502	60.3706	6.95222e+06
503	60.4909	6.96577e+06
504	60.6112	6.9793e+06
505	60.7315	6.99278e+06
506	60.8518	7.00556e+06
507	60.9721	7.01978e+06
508	61.0924	7.03385e+06
509	61.2127	7.04784e+06
510	61.333	7.0627e+06
511	61.4533	7.07644e+06
512	61.5736	7.08956e+06
513	61.6939	7.10233e+06
514	61.8142	7.11508e+06
515	61.9345	7.12897e+06
516	62.0548	7.14143e+06
517	62.1751	7.1551e+06
518	62.2954	7.16845e+06
519	62.4157	7.18312e+06
520	62.536	7.19653e+06
521	62.6563	7.20973e+06
522	62.7766	7.22382e+06
523	62.8969	7.23841e+06
524	63.0172	7.25282e+06
525	63.1375	7.26678e+06
526	63.2578	7.28039e+06
527	63.3781	7.29465e+06
528	63.4984	7.30773e+06
529	63.6188	7.32029e+06
530	63.7391	7.33267e+06
531	63.8594	7.34495e+06
532	63.9797	7.35748e+06
533	64.1	7.37086e+06
534	64.2203	7.3841e+06
535	64.3406	7.39707e+06
536	64.4609	7.41044e+06
537	64.5812	7.42422e+06
538	64.7015	7.43648e+06
539	64.8218	7.44867e+06
540	64.9421	7.4623e+06
541	65.0624	7.47646e+06
542	65.1827	7.49156e+06
543	65.303	7.5061e+06
544	65.4233	7.51926e+06
545	65.5436	7.53248e+06
546	65.6639	7.54671e+06
547	65.7842	7.5601e+06
548	65.9045	7.57351e+06
549	66.0248	7.58787e+06
550	66.1451	7.60386e+06
551	66.2654	7.62142e+06
552	66.3857	7.64016e+06
553	66.506	7.668e+06
554	66.6263	7.69469e+06
555	66.7466	7.71442e+06
556	66.8669	7.73164e+06
557	66.9872	7.75415e+06
558	67.1075	7.77368e+06
559	67.2278	7.78999e+06
560	67.3481	7.8001e+06
561	67.4684	7.80817e+06
562	67.5887	7.81625e+06
563	67.709	7.82483e+06
564	67.8293	7.83366e+06
565	67.9497	7.84353e+06
566	68.07	7.85254e+06
567	68.1903	7.86282e+06
568	68.3106	7.8733e+06
569	68.4309	7.88474e+06
570	68.5512	7.89597e+06
571	68.6715	7.90655e+06
572	68.7918	7.91795e+06
573	68.9121	7.93017e+06
574	69.0324	7.94234e+06
575	69.1527	7.95441e+06
576	69.273	7.96706e+06
577	69.3933	7.9797e+06
578	69.5136	7.99264e+06
579	69.6339	8.0053e+06
580	69.7542	8.01763e+06
581	69.8745	8.03138e+06
582	69.9948	8.04653e+06
583	70.1151	8.06272e+06
584	70.2353	8.07711e+06
585	70.3556	8.09153e+06
586	70.476	8.10561e+06
587	70.5962	8.1195e+06
588	70.7165	8.13216e+06
589	70.8368	8.14515e+06
590	70.9571	8.15889e+06
591	71.0774	8.17246e+06
592	71.1977	8.18608e+06
593	71.318	8.2004e+06
594	71.4383	8.21565e+06
595	71.5586	8.23044e+06
596	71.6789	8.24553e+06
597	71.7992	8.26076e+06
598	71.9195	8.27375e+06
599	72.0398	8.28772e+06
600	72.1601	8.30286e+06
601	72.2804	8.31798e+06
602	72.4007	8.3304e+06
603	72.521	8.34427e+06
604	72.6413	8.35938e+06
605	72.7616	8.3737e+06
606	72.8819	8.38667e+06
607	73.0022	8.40031e+06
608	73.1225	8.41432e+06
609	73.2428	8.42909e+06
610	73.3631	8.4422e+06
611	73.4834	8.45449e+06
612	73.6037	8.46755e+06
613	73.724	8.4817e+06
614	73.8443	8.49806e+06
615	73.9646	8.51407e+06
616	74.0849	8.52903e+06
617	74.2052	8.54562e+06
618	74.3255	8.56403e+06
619	74.4458	8.57921e+06
620	74.5661	8.59119e+06
621	74.6864	8.61047e+06
622	74.8067	8.62898e+06
623	74.927	8.64677e+06
624	75.0473	8.66312e+06
625	75.1676	8.68206e+06
626	75.288	8.70195e+06
627	75.4083	8.72046e+06
628	75.5286	8.74368e+06
629	75.6489	8.75869e+06
630	75.7692	8.77404e+06
631	75.8895	8.78845e+06
632	76.0098	8.80155e+06
633	76.1301	8.81487e+06
634	76.2504	8.83155e+06
635	76.3707	8.84733e+06
636	76.491	8.86744e+06
637	76.6113	8.88526e+06
638	76.7316	8.89919e+06
639	76.8519	8.91379e+06
640	76.9722	8.92682e+06
641	77.0925	8.94211e+06
642	77.2128	8.95511e+06
643	77.3331	8.96998e+06
644	77.4534	8.97974e+06
645	77.5737	8.98902e+06
646	77.694	8.99961e+06
647	77.8143	9.01056e+06
648	77.9346	9.02266e+06
649	78.0549	9.03523e+06
650	78.1752	9.04803e+06
651	78.2955	9.06208e+06
652	78.4158	9.07685e+06
653	78.5361	9.0926e+06
654	78.6564	9.10669e+06
655	78.7767	9.11886e+06
656	78.897	9.13267e+06
657	79.0173	9.14547e+06
658	79.1376	9.15546e+06
659	79.2579	9.17168e+06
660	79.3782	9.18838e+06
661	79.4985	9.20446e+06
662	79.6188	9.21714e+06
663	79.7391	9.23587e+06
664	79.8594	9.2554e+06
665	79.9797	9.27201e+06
666	80.1	9.28218e+06
667	80.2203	9.30077e+06
668	80.3406	9.31754e+06
669	80.4609	9.33013e+06
670	80.5812	9.34305e+06
671	80.7015	9.35831e+06
672	80.8218	9.37539e+06
673	80.9421	9.39503e+06
674	81.0624	9.41131e+06
675	81.1827	9.4233e+06
676	81.303	9.43782e+06
677	81.4233	9.45063e+06
678	81.5436	9.46439e+06
679	81.6639	9.47721e+06
680	81.7842	9.48883e+06
681	81.9045	9.50151e+06
682	82.0248	9.5135e+06
683	82.1451	9.52768e+06
684	82.2654	9.54068e+06
685	82.3857	9.55232e+06
686	82.506	9.56561e+06
687	82.6263	9.579e+06
688	82.7466	9.5944e+06
689	82.8669	9.61019e+06
690	82.9872	9.62567e+06
691	83.1075	9.64183e+06
692	83.2278	9.65851e+06
693	83.3481	9.67448e+06
694	83.4684	9.68948e+06
695	83.5887	9.70358e+06
696	83.709	9.7179e+06
697	83.8293	9.73224e+06
698	83.9496	9.74758e+06
699	84.0699	9.76342e+06
700	84.1902	9.77835e+06
701	84.3105	9.79192e+06
702	84.4308	9.80504e+06
703	84.5511	9.81886e+06
704	84.6714	9.83226e+06
705	84.7917	9.84588e+06
706	84.912	9.86069e+06
707	85.0323	9.8757e+06
708	85.1526	9.89256e+06
709	85.2729	9.90989e+06
710	85.3932	9.92652e+06
711	85.5135	9.9449e+06
712	85.6338	9.96184e+06
713	85.7541	9.97681e+06
714	85.8744	9.99501e+06
715	85.9947	1.00123e+07
716	86.115	1.00301e+07
717	86.2353	1.00464e+07
718	86.3556	1.00625e+07
719	86.4759	1.0079e+07
720	86.5962	1.00938e+07
721	86.7165	1.01078e+07
722	86.8368	1.01227e+07
723	86.9571	1.01411e+07
724	87.0774	1.01596e+07
725	87.1977	1.0177e+07
726	87.318	1.01902e+07
727	87.4383	1.02035e+07
728	87.5586	1.02177e+07
729	87.6789	1.02323e+07
730	87.7992	1.02489e+07
731	87.9195	1.02673e+07
732	88.0398	1.02889e+07
733	88.1601	1.03034e+07
734	88.2804	1.03172e+07
735	88.4007	1.03297e+07
736	88.521	1.03438e+07
737	88.6413	1.03604e+07
738	88.7616	1.03731e+07
739	88.8819	1.03855e+07
740	89.0022	1.03979e+07
741	89.1225	1.04087e+07
742	89.2428	1.04222e+07
743	89.3631	1.04351e+07
744	89.4834	1.04501e+07
745	89.6037	1.04658e+07
746	89.724	1.04791e+07
747	89.8443	1.04934e+07
748	89.9646	1.05062e+07
749	90.0849	1.05197e+07
750	90.2052	1.05363e+07
751	90.3255	1.05534e+07
752	90.4458	1.05687e+07
753	90.5661	1.05821e+07
754	90.6864	1.05962e+07
755	90.8067	1.0614e+07
756	90.927	1.06287e+07
757	91.0473	1.06438e+07
758	91.1676	1.06609e+07
759	91.2879	1.06752e+07
760	91.4082	1.06897e+07
761	91.5285	1.07041e+07
762	91.6488	1.07195e+07
763	91.7691	1.0733e+07
764	91.8894	1.0747e+07
765	92.0097	1.07614e+07
766	92.13	1.07749e+07
767	92.2503	1.07895e+07
768	92.3706	1.08071e+07
769	92.4909	1.08231e+07
770	92.6112	1.08384e+07
771	92.7315	1.08524e+07
772	92.8518	1.08648e+07
773	92.9721	1.08779e+07
774	93.0924	1.08921e+07
775	93.2127	1.09052e+07
776	93.333	1.09198e+07
777	93.4533	1.09381e+07
778	93.5736	1.09555e+07
779	93.6939	1.09694e+07
780	93.8142	1.09824e+07
781	93.9345	1.09954e+07
782	94.0548	1.10085e+07
783	94.1751	1.102e+07
784	94.2954	1.10307e+07
785	94.4157	1.10418e+07
786	94.536	1.10543e+07
787	94.6563	1.10656e+07
788	94.7766	1.10773e+07
789	94.8969	1.10894e+07
790	95.0172	1.11003e+07
791	95.1375	1.11123e+07
792	95.2578	1.11242e+07
793	95.3781	1.11363e+07
794	95.4984	1.11495e+07
795	95.6187	1.11632e+07
796	95.739	1.11773e+07
797	95.8593	1.11904e+07
798	95.9796	1.12023e+07
799	96.0999	1.12134e+07
800	96.2202	1.12264e+07
801	96.3405	1.12389e+07
802	96.4609	1.12531e+07
803	96.5812	1.12694e+07
804	96.7015	1.12857e+07
805	96.8218	1.13033e+07
806	96.9421	1.13219e+07
807	97.0624	1.13609e+07
808	97.1827	1.13694e+07
809	97.303	1.1379e+07
810	97.4233	1.13896e+07
811	97.5436	1.14004e+07
812	97.6639	1.1417e+07
813	97.7842	1.14393e+07
814	97.9045	1.14529e+07
815	98.0248	1.14656e+07
816	98.1451	1.14832e+07
817	98.2654	1.14991e+07
818	98.3857	1.15071e+07
819	98.506	1.15123e+07
820	98.6263	1.15196e+07
821	98.7466	1.15278e+07
822	98.8669	1.1539e+07
823	98.9872	1.15528e+07
824	99.1075	1.1571e+07
825	99.2278	1.15857e+07
826	99.3481	1.15981e+07
827	99.4684	1.16101e+07
828	99.5887	1.16218e+07
829	99.709	1.1633e+07
830	99.8293	1.16464e+07
831	99.9496	1.16604e+07
832	100.07	1.16793e+07
833	100.19	1.1697e+07
834	100.31	1.17139e+07
835	100.431	1.17302e+07
836	100.551	1.175e+07
837	100.671	1.17737e+07
838	100.792	1.18027e+07
839	100.912	1.19291e+07
