# Supplementary material for: Approaching intrinsic dynamics of MXenes hybrid hydrogel for 3D printed multimodal intelligent devices with ultrahigh superelasticity and temperature sensitivity
Source: Nat Commun. 2022 Jun 14;13:3420. doi: 10.1038/s41467-022-31051-7 (PMC9197829; doi:10.1038/s41467-022-31051-7)
Supplement: Supplementary file 6 — Source Data [file 41467_2022_31051_MOESM6_ESM.zip › Supplementary information/Supplementary Fig. 14/Supplementary Fig. 14f.xlsx]

## Sheet: Sheet1
Item	Smu1_Time(1)(1)	Smu1_R(1)(1)
1	0	1.38136e+06
2	0.120327	1.42309e+06
3	0.240625	1.42654e+06
4	0.36093	1.43009e+06
5	0.481238	1.43385e+06
6	0.601541	1.43791e+06
7	0.721853	1.44215e+06
8	0.842153	1.44661e+06
9	0.962472	1.4513e+06
10	1.08278	1.45627e+06
11	1.20308	1.46139e+06
12	1.32339	1.46671e+06
13	1.44368	1.4722e+06
14	1.56399	1.47785e+06
15	1.68428	1.48376e+06
16	1.80456	1.48992e+06
17	1.92488	1.49607e+06
18	2.04518	1.50236e+06
19	2.16548	1.50877e+06
20	2.28579	1.51547e+06
21	2.40608	1.5222e+06
22	2.52643	1.5289e+06
23	2.64675	1.53577e+06
24	2.76705	1.5426e+06
25	2.88738	1.54961e+06
26	3.00768	1.55657e+06
27	3.12797	1.56361e+06
28	3.24827	1.5707e+06
29	3.36855	1.57777e+06
30	3.48885	1.58504e+06
31	3.60915	1.59208e+06
32	3.72944	1.59929e+06
33	3.84973	1.60639e+06
34	3.97004	1.61363e+06
35	4.09033	1.6209e+06
36	4.21064	1.62799e+06
37	4.33095	1.63522e+06
38	4.45126	1.64242e+06
39	4.57156	1.64967e+06
40	4.69185	1.65692e+06
41	4.81215	1.66423e+06
42	4.93246	1.67153e+06
43	5.05273	1.67881e+06
44	5.17304	1.68611e+06
45	5.29334	1.69336e+06
46	5.41363	1.7007e+06
47	5.53395	1.70787e+06
48	5.65424	1.71518e+06
49	5.77453	1.7225e+06
50	5.89484	1.72987e+06
51	6.01513	1.73732e+06
52	6.13543	1.74465e+06
53	6.25575	1.75205e+06
54	6.37603	1.75952e+06
55	6.49634	1.76696e+06
56	6.61664	1.77444e+06
57	6.73694	1.7818e+06
58	6.85725	1.78945e+06
59	6.97756	1.7967e+06
60	7.09787	1.80416e+06
61	7.21816	1.8116e+06
62	7.33847	1.81912e+06
63	7.45878	1.82669e+06
64	7.57908	1.83408e+06
65	7.69937	1.84163e+06
66	7.8197	1.84911e+06
67	7.94001	1.85666e+06
68	8.06031	1.86416e+06
69	8.18062	1.8715e+06
70	8.30092	1.8789e+06
71	8.42121	1.88616e+06
72	8.54151	1.89352e+06
73	8.66179	1.90075e+06
74	8.78209	1.90785e+06
75	8.90238	1.91517e+06
76	9.02267	1.92234e+06
77	9.14298	1.92977e+06
78	9.26328	1.93711e+06
79	9.38357	1.94445e+06
80	9.50387	1.95175e+06
81	9.62416	1.95896e+06
82	9.74447	1.96611e+06
83	9.86477	1.97335e+06
84	9.98506	1.98066e+06
85	10.1054	1.98788e+06
86	10.2257	1.99507e+06
87	10.346	2.00224e+06
88	10.4663	2.0093e+06
89	10.5866	2.01664e+06
90	10.7069	2.02381e+06
91	10.8272	2.03118e+06
92	10.9475	2.0385e+06
93	11.0678	2.04582e+06
94	11.1881	2.05319e+06
95	11.3084	2.06035e+06
96	11.4287	2.06788e+06
97	11.549	2.07502e+06
98	11.6693	2.08248e+06
99	11.7896	2.08977e+06
100	11.9099	2.09715e+06
101	12.0302	2.10462e+06
102	12.1505	2.11194e+06
103	12.2708	2.11949e+06
104	12.3911	2.12684e+06
105	12.5114	2.13434e+06
106	12.6317	2.14196e+06
107	12.752	2.14939e+06
108	12.8723	2.15677e+06
109	12.9926	2.16428e+06
110	13.1129	2.17183e+06
111	13.2332	2.17945e+06
112	13.3535	2.18699e+06
113	13.4738	2.1946e+06
114	13.5941	2.20201e+06
115	13.7145	2.20965e+06
116	13.8347	2.21724e+06
117	13.9551	2.22481e+06
118	14.0754	2.23219e+06
119	14.1957	2.23966e+06
120	14.3159	2.24715e+06
121	14.4363	2.25457e+06
122	14.5566	2.2621e+06
123	14.6769	2.26931e+06
124	14.7972	2.27653e+06
125	14.9174	2.28406e+06
126	15.0377	2.29156e+06
127	15.158	2.29931e+06
128	15.2783	2.30669e+06
129	15.3986	2.31434e+06
130	15.5189	2.32188e+06
131	15.6393	2.32969e+06
132	15.7596	2.33748e+06
133	15.8798	2.3452e+06
134	16.0001	2.35302e+06
135	16.1204	2.36077e+06
136	16.2407	2.36863e+06
137	16.361	2.37643e+06
138	16.4813	2.38417e+06
139	16.6016	2.39186e+06
140	16.7219	2.39938e+06
141	16.8422	2.40679e+06
142	16.9625	2.41424e+06
143	17.0828	2.42177e+06
144	17.2031	2.42909e+06
145	17.3234	2.43636e+06
146	17.4437	2.44386e+06
147	17.564	2.45134e+06
148	17.6843	2.45894e+06
149	17.8046	2.46637e+06
150	17.9249	2.47394e+06
151	18.0452	2.48158e+06
152	18.1655	2.48907e+06
153	18.2859	2.49668e+06
154	18.4062	2.50426e+06
155	18.5265	2.51241e+06
156	18.6468	2.52027e+06
157	18.7671	2.52853e+06
158	18.8874	2.53668e+06
159	19.0077	2.54497e+06
160	19.128	2.55409e+06
161	19.2483	2.56181e+06
162	19.3686	2.56939e+06
163	19.4889	2.57623e+06
164	19.6092	2.583e+06
165	19.7295	2.59002e+06
166	19.8498	2.5972e+06
167	19.9701	2.60478e+06
168	20.0904	2.61242e+06
169	20.2107	2.62059e+06
170	20.331	2.62878e+06
171	20.4513	2.63697e+06
172	20.5716	2.64526e+06
173	20.6919	2.65345e+06
174	20.8122	2.66171e+06
175	20.9325	2.66956e+06
176	21.0528	2.67865e+06
177	21.1731	2.68688e+06
178	21.2934	2.69587e+06
179	21.4137	2.70499e+06
180	21.534	2.71405e+06
181	21.6543	2.72339e+06
182	21.7746	2.73228e+06
183	21.8949	2.741e+06
184	22.0152	2.74974e+06
185	22.1355	2.75849e+06
186	22.2558	2.76709e+06
187	22.3761	2.77609e+06
188	22.4964	2.78565e+06
189	22.6167	2.79425e+06
190	22.7369	2.80324e+06
191	22.8572	2.8124e+06
192	22.9775	2.82158e+06
193	23.0978	2.83031e+06
194	23.2182	2.83807e+06
195	23.3385	2.84687e+06
196	23.4588	2.85545e+06
197	23.5791	2.86367e+06
198	23.6994	2.87172e+06
199	23.8196	2.8797e+06
200	23.94	2.88769e+06
201	24.0603	2.89481e+06
202	24.1806	2.90238e+06
203	24.3009	2.90982e+06
204	24.4212	2.91683e+06
205	24.5415	2.924e+06
206	24.6618	2.93119e+06
207	24.7821	2.93862e+06
208	24.9024	2.94624e+06
209	25.0227	2.95483e+06
210	25.143	2.96426e+06
211	25.2633	2.97214e+06
212	25.3836	2.98045e+06
213	25.5039	2.98901e+06
214	25.6242	2.99883e+06
215	25.7445	3.00897e+06
216	25.8648	3.01879e+06
217	25.9851	3.02839e+06
218	26.1054	3.03823e+06
219	26.2257	3.04747e+06
220	26.346	3.05672e+06
221	26.4663	3.06679e+06
222	26.5866	3.07606e+06
223	26.7069	3.0847e+06
224	26.8272	3.09455e+06
225	26.9475	3.10285e+06
226	27.0678	3.11384e+06
227	27.1881	3.12753e+06
228	27.3084	3.13781e+06
229	27.4287	3.14706e+06
230	27.549	3.15461e+06
231	27.6693	3.16178e+06
232	27.7896	3.16807e+06
233	27.9099	3.17515e+06
234	28.0302	3.18291e+06
235	28.1505	3.19168e+06
236	28.2708	3.20043e+06
237	28.3911	3.21058e+06
238	28.5114	3.21923e+06
239	28.6317	3.22827e+06
240	28.752	3.24318e+06
241	28.8723	3.25752e+06
242	28.9926	3.2705e+06
243	29.1129	3.28259e+06
244	29.2332	3.29367e+06
245	29.3535	3.30225e+06
246	29.4738	3.30918e+06
247	29.5941	3.31569e+06
248	29.7144	3.32392e+06
249	29.8347	3.33497e+06
250	29.955	3.34494e+06
251	30.0753	3.35246e+06
252	30.1956	3.3597e+06
253	30.3158	3.36676e+06
254	30.4362	3.37344e+06
255	30.5564	3.38058e+06
256	30.6767	3.38717e+06
257	30.797	3.3939e+06
258	30.9173	3.40126e+06
259	31.0376	3.41208e+06
260	31.1579	3.42095e+06
261	31.2782	3.42917e+06
262	31.3986	3.43635e+06
263	31.5189	3.44313e+06
264	31.6392	3.4504e+06
265	31.7594	3.45723e+06
266	31.8797	3.46451e+06
267	32	3.4712e+06
268	32.1203	3.47831e+06
269	32.2406	3.48579e+06
270	32.3609	3.49337e+06
271	32.4812	3.50089e+06
272	32.6015	3.5083e+06
273	32.7218	3.51578e+06
274	32.8421	3.52353e+06
275	32.9624	3.53105e+06
276	33.0827	3.53897e+06
277	33.203	3.54672e+06
278	33.3233	3.55455e+06
279	33.4436	3.56223e+06
280	33.5639	3.57001e+06
281	33.6842	3.5778e+06
282	33.8045	3.58584e+06
283	33.9248	3.59406e+06
284	34.0451	3.60264e+06
285	34.1654	3.61127e+06
286	34.2857	3.61994e+06
287	34.406	3.62847e+06
288	34.5263	3.6372e+06
289	34.6466	3.64576e+06
290	34.7669	3.65434e+06
291	34.8872	3.66293e+06
292	35.0075	3.67155e+06
293	35.1278	3.68005e+06
294	35.2481	3.68875e+06
295	35.3684	3.69767e+06
296	35.4887	3.70639e+06
297	35.609	3.71513e+06
298	35.7294	3.72377e+06
299	35.8496	3.73255e+06
300	35.9699	3.74126e+06
301	36.0903	3.74963e+06
302	36.2105	3.75847e+06
303	36.3308	3.76684e+06
304	36.4511	3.77573e+06
305	36.5714	3.78415e+06
306	36.6917	3.79281e+06
307	36.812	3.80123e+06
308	36.9323	3.80978e+06
309	37.1526	3.81821e+06
310	37.2729	3.82655e+06
311	37.3932	3.83515e+06
312	37.5135	3.84353e+06
313	37.6338	3.85171e+06
314	37.7541	3.8602e+06
315	37.8744	3.86869e+06
316	37.9947	3.87702e+06
317	38.115	3.88543e+06
318	38.2353	3.89367e+06
319	38.3556	3.90229e+06
320	38.4759	3.91068e+06
321	38.5962	3.91895e+06
322	38.7165	3.9271e+06
323	38.8367	3.93565e+06
324	38.9571	3.94451e+06
325	39.0774	3.95345e+06
326	39.1977	3.96205e+06
327	39.318	3.97084e+06
328	39.4383	3.97958e+06
329	39.5586	3.98762e+06
330	39.6789	3.99589e+06
331	39.7992	4.00487e+06
332	39.9195	4.01341e+06
333	40.0398	4.02235e+06
334	40.1601	4.03105e+06
335	40.2804	4.03942e+06
336	40.4007	4.04775e+06
337	40.5209	4.05616e+06
338	40.6413	4.06423e+06
339	40.7615	4.07263e+06
340	40.8819	4.08166e+06
341	41.0022	4.08984e+06
342	41.1225	4.09839e+06
343	41.2428	4.10711e+06
344	41.3631	4.11512e+06
345	41.4834	4.12381e+06
346	41.6037	4.13258e+06
347	41.724	4.14132e+06
348	41.8443	4.15005e+06
349	41.9646	4.15931e+06
350	42.0849	4.1678e+06
351	42.2052	4.17648e+06
352	42.3255	4.18475e+06
353	42.4458	4.19315e+06
354	42.5661	4.20172e+06
355	42.6864	4.21063e+06
356	42.8067	4.21936e+06
357	42.927	4.2282e+06
358	43.0473	4.23679e+06
359	43.1676	4.24574e+06
360	43.2879	4.25432e+06
361	43.4082	4.26297e+06
362	43.5285	4.2717e+06
363	43.6488	4.28043e+06
364	43.7691	4.28895e+06
365	43.8894	4.29746e+06
366	44.0097	4.30648e+06
367	44.1299	4.31492e+06
368	44.2503	4.32442e+06
369	44.3706	4.33387e+06
370	44.4909	4.34376e+06
371	44.6112	4.35302e+06
372	44.7315	4.36197e+06
373	44.8518	4.3708e+06
374	44.9721	4.37973e+06
375	45.0924	4.38855e+06
376	45.2127	4.39708e+06
377	45.333	4.40599e+06
378	45.4533	4.41463e+06
379	45.5736	4.42356e+06
380	45.6939	4.43312e+06
381	45.8142	4.44281e+06
382	45.9345	4.45257e+06
383	46.0548	4.46181e+06
384	46.1751	4.47198e+06
385	46.2954	4.48284e+06
386	46.4157	4.4932e+06
387	46.536	4.50292e+06
388	46.6563	4.51208e+06
389	46.7766	4.51995e+06
390	46.8969	4.52839e+06
391	47.0172	4.53661e+06
392	47.1375	4.54505e+06
393	47.2578	4.55354e+06
394	47.3781	4.5624e+06
395	47.4984	4.57169e+06
396	47.6187	4.58028e+06
397	47.739	4.58927e+06
398	47.8593	4.59796e+06
399	47.9796	4.60666e+06
400	48.0999	4.61542e+06
401	48.2202	4.62555e+06
402	48.3405	4.6349e+06
403	48.4608	4.64447e+06
404	48.5811	4.65386e+06
405	48.7014	4.66406e+06
406	48.8217	4.67395e+06
407	48.942	4.68366e+06
408	49.0623	4.69276e+06
409	49.1826	4.701e+06
410	49.3029	4.70961e+06
411	49.4232	4.71782e+06
412	49.5435	4.72625e+06
413	49.6638	4.73478e+06
414	49.7842	4.74361e+06
415	49.9045	4.75119e+06
416	50.0248	4.75905e+06
417	50.1451	4.76749e+06
418	50.2654	4.77636e+06
419	50.3857	4.78482e+06
420	50.506	4.79248e+06
421	50.6263	4.79942e+06
422	50.7466	4.80744e+06
423	50.8669	4.81569e+06
424	50.9872	4.82547e+06
425	51.1075	4.83381e+06
426	51.2277	4.84047e+06
427	51.348	4.84696e+06
428	51.4684	4.8551e+06
429	51.5887	4.86194e+06
430	51.709	4.87082e+06
431	51.8292	4.87998e+06
432	51.9495	4.88905e+06
433	52.0698	4.898e+06
434	52.1901	4.90492e+06
435	52.3104	4.9111e+06
436	52.4307	4.91957e+06
437	52.551	4.9278e+06
438	52.6714	4.93551e+06
439	52.7917	4.94177e+06
440	52.912	4.94782e+06
441	53.0323	4.95595e+06
442	53.1525	4.96084e+06
443	53.2728	4.96391e+06
444	53.3931	4.96283e+06
445	53.5134	4.9624e+06
446	53.6337	4.96372e+06
447	53.754	4.9678e+06
448	53.8743	4.97478e+06
449	53.9946	4.98499e+06
450	54.115	4.99877e+06
451	54.2353	5.01309e+06
452	54.3556	5.02731e+06
453	54.4759	5.04095e+06
454	54.5962	5.0552e+06
455	54.7165	5.0688e+06
456	54.8368	5.08257e+06
457	54.9571	5.09612e+06
458	55.0774	5.10945e+06
459	55.1976	5.12271e+06
460	55.318	5.13561e+06
461	55.4383	5.14911e+06
462	55.5586	5.16161e+06
463	55.6789	5.17476e+06
464	55.7992	5.18656e+06
465	55.9194	5.19915e+06
466	56.0397	5.21199e+06
467	56.16	5.2246e+06
468	56.2803	5.23648e+06
469	56.4007	5.24902e+06
470	56.521	5.261e+06
471	56.6413	5.27252e+06
472	56.7615	5.28357e+06
473	56.8818	5.29559e+06
474	57.0021	5.30773e+06
475	57.1224	5.31965e+06
476	57.2427	5.33154e+06
477	57.363	5.3442e+06
478	57.4833	5.35696e+06
479	57.6037	5.36843e+06
480	57.724	5.37995e+06
481	57.8443	5.39032e+06
482	57.9646	5.403e+06
483	58.0849	5.41456e+06
484	58.2051	5.42639e+06
485	58.3255	5.43845e+06
486	58.4458	5.45022e+06
487	58.5661	5.46117e+06
488	58.6864	5.47214e+06
489	58.8066	5.48907e+06
490	58.927	5.49946e+06
491	59.0473	5.5217e+06
492	59.1676	5.53096e+06
493	59.2879	5.54246e+06
494	59.4082	5.55165e+06
495	59.5285	5.56052e+06
496	59.6488	5.57082e+06
497	59.7691	5.58071e+06
498	59.8894	5.59153e+06
499	60.0097	5.60124e+06
500	60.13	5.61095e+06
501	60.2503	5.62021e+06
502	60.3706	5.62907e+06
503	60.4909	5.63791e+06
504	60.6112	5.64667e+06
505	60.7315	5.65551e+06
506	60.8518	5.66586e+06
507	60.9721	5.67484e+06
508	61.0924	5.68398e+06
509	61.2127	5.69401e+06
510	61.333	5.70517e+06
511	61.4533	5.71585e+06
512	61.5736	5.72744e+06
513	61.6939	5.73769e+06
514	61.8142	5.74791e+06
515	61.9345	5.757e+06
516	62.0548	5.76638e+06
517	62.1751	5.77477e+06
518	62.2954	5.78355e+06
519	62.4157	5.7931e+06
520	62.536	5.80325e+06
521	62.6563	5.81318e+06
522	62.7766	5.82306e+06
523	62.8969	5.83253e+06
524	63.0172	5.84429e+06
525	63.1375	5.85987e+06
526	63.2578	5.87323e+06
527	63.3781	5.88585e+06
528	63.4984	5.89819e+06
529	63.6188	5.90941e+06
530	63.7391	5.91847e+06
531	63.8594	5.92822e+06
532	63.9797	5.9369e+06
533	64.1	5.94488e+06
534	64.2203	5.95324e+06
535	64.3406	5.9626e+06
536	64.4609	5.97418e+06
537	64.5812	5.99852e+06
538	64.7015	6.00889e+06
539	64.8218	6.02007e+06
540	64.9421	6.03104e+06
541	65.0624	6.04196e+06
542	65.1827	6.0539e+06
543	65.303	6.06477e+06
544	65.4233	6.07596e+06
545	65.5436	6.08684e+06
546	65.6639	6.09832e+06
547	65.7842	6.10905e+06
548	65.9045	6.11958e+06
549	66.0248	6.1299e+06
550	66.1451	6.14041e+06
551	66.2654	6.15106e+06
552	66.3857	6.16115e+06
553	66.506	6.17137e+06
554	66.6263	6.18159e+06
555	66.7466	6.19212e+06
556	66.8669	6.20225e+06
557	66.9872	6.21248e+06
558	67.1075	6.22226e+06
559	67.2278	6.23165e+06
560	67.3481	6.24108e+06
561	67.4684	6.25069e+06
562	67.5887	6.26092e+06
563	67.709	6.27073e+06
564	67.8293	6.28076e+06
565	67.9497	6.29063e+06
566	68.07	6.2999e+06
567	68.1903	6.30928e+06
568	68.3106	6.31937e+06
569	68.4309	6.32916e+06
570	68.5512	6.3394e+06
571	68.6715	6.35013e+06
572	68.7918	6.35944e+06
573	68.9121	6.36912e+06
574	69.0324	6.37965e+06
575	69.1527	6.39077e+06
576	69.273	6.40241e+06
577	69.3933	6.41315e+06
578	69.5136	6.42493e+06
579	69.6339	6.4367e+06
580	69.7542	6.44884e+06
581	69.8745	6.46064e+06
582	69.9948	6.47173e+06
583	70.1151	6.48245e+06
584	70.2353	6.49429e+06
585	70.3556	6.50544e+06
586	70.476	6.51599e+06
587	70.5962	6.52672e+06
588	70.7165	6.53729e+06
589	70.8368	6.54766e+06
590	70.9571	6.55827e+06
591	71.0774	6.56867e+06
592	71.1977	6.5788e+06
593	71.318	6.59014e+06
594	71.4383	6.60085e+06
595	71.5586	6.61009e+06
596	71.6789	6.62005e+06
597	71.7992	6.63025e+06
598	71.9195	6.64016e+06
599	72.0398	6.6508e+06
600	72.1601	6.66164e+06
601	72.2804	6.6729e+06
602	72.4007	6.68355e+06
603	72.521	6.69373e+06
604	72.6413	6.70376e+06
605	72.7616	6.71474e+06
606	72.8819	6.72553e+06
607	73.0022	6.73721e+06
608	73.1225	6.74909e+06
609	73.2428	6.76099e+06
610	73.3631	6.77313e+06
611	73.4834	6.78484e+06
612	73.6037	6.79715e+06
613	73.724	6.80903e+06
614	73.8443	6.82224e+06
615	73.9646	6.83362e+06
616	74.0849	6.8443e+06
617	74.2052	6.85671e+06
618	74.3255	6.86872e+06
619	74.4458	6.88076e+06
620	74.5661	6.89227e+06
621	74.6864	6.90361e+06
622	74.8067	6.91524e+06
623	74.927	6.92592e+06
624	75.0473	6.93679e+06
625	75.1676	6.94762e+06
626	75.288	6.95783e+06
627	75.4083	6.96837e+06
628	75.5286	6.97988e+06
629	75.6489	6.98956e+06
630	75.7692	7.00212e+06
631	75.8895	7.01466e+06
632	76.0098	7.0264e+06
633	76.1301	7.03758e+06
634	76.2504	7.04955e+06
635	76.3707	7.06153e+06
636	76.491	7.07299e+06
637	76.6113	7.08432e+06
638	76.7316	7.09481e+06
639	76.8519	7.10749e+06
640	76.9722	7.11866e+06
641	77.0925	7.13032e+06
642	77.2128	7.14161e+06
643	77.3331	7.15331e+06
644	77.4534	7.166e+06
645	77.5737	7.17874e+06
646	77.694	7.19033e+06
647	77.8143	7.20158e+06
648	77.9346	7.21254e+06
649	78.0549	7.22389e+06
650	78.1752	7.23523e+06
651	78.2955	7.24764e+06
652	78.4158	7.26003e+06
653	78.5361	7.27339e+06
654	78.6564	7.28575e+06
655	78.7767	7.29868e+06
656	78.897	7.31001e+06
657	79.0173	7.32092e+06
658	79.1376	7.3333e+06
659	79.2579	7.3456e+06
660	79.3782	7.3579e+06
661	79.4985	7.3708e+06
662	79.6188	7.38322e+06
663	79.7391	7.39467e+06
664	79.8594	7.40665e+06
665	79.9797	7.41797e+06
666	80.1	7.42978e+06
667	80.2203	7.44197e+06
668	80.3406	7.45571e+06
669	80.4609	7.46986e+06
670	80.5812	7.48208e+06
671	80.7015	7.495e+06
672	80.8218	7.50664e+06
673	80.9421	7.51859e+06
674	81.0624	7.53006e+06
675	81.1827	7.54114e+06
676	81.303	7.55333e+06
677	81.4233	7.56845e+06
678	81.5436	7.58298e+06
679	81.6639	7.59606e+06
680	81.7842	7.61069e+06
681	81.9045	7.62563e+06
682	82.0248	7.64224e+06
683	82.1451	7.66078e+06
684	82.2654	7.67826e+06
685	82.3857	7.6938e+06
686	82.506	7.70905e+06
687	82.6263	7.72412e+06
688	82.7466	7.73566e+06
689	82.8669	7.74617e+06
690	82.9872	7.7569e+06
691	83.1075	7.76746e+06
692	83.2278	7.77941e+06
693	83.3481	7.79178e+06
694	83.4684	7.80314e+06
695	83.5887	7.81536e+06
696	83.709	7.82697e+06
697	83.8293	7.83712e+06
698	83.9496	7.84676e+06
699	84.0699	7.85781e+06
700	84.1902	7.86783e+06
701	84.3105	7.87736e+06
702	84.4308	7.88773e+06
703	84.5511	7.89775e+06
704	84.6714	7.90888e+06
705	84.7917	7.91949e+06
706	84.912	7.9309e+06
707	85.0323	7.94091e+06
708	85.1526	7.95293e+06
709	85.2729	7.96351e+06
710	85.3932	7.97383e+06
711	85.5135	7.98441e+06
712	85.6338	7.99468e+06
713	85.7541	8.00629e+06
714	85.8744	8.01892e+06
715	85.9947	8.03159e+06
716	86.115	8.04291e+06
717	86.2353	8.05424e+06
718	86.3556	8.06721e+06
719	86.4759	8.08217e+06
720	86.5962	8.09539e+06
721	86.7165	8.10932e+06
722	86.8368	8.12258e+06
723	86.9571	8.13672e+06
724	87.0774	8.14895e+06
725	87.1977	8.16072e+06
726	87.318	8.17262e+06
727	87.4383	8.18604e+06
728	87.5586	8.19988e+06
729	87.6789	8.21314e+06
730	87.7992	8.22786e+06
731	87.9195	8.24252e+06
732	88.0398	8.25614e+06
733	88.1601	8.26755e+06
734	88.2804	8.27871e+06
735	88.4007	8.29214e+06
736	88.521	8.30435e+06
737	88.6413	8.31612e+06
738	88.7616	8.32707e+06
739	88.8819	8.34035e+06
740	89.0022	8.35404e+06
741	89.1225	8.36773e+06
742	89.2428	8.37958e+06
743	89.3631	8.39158e+06
744	89.4834	8.40313e+06
745	89.6037	8.41504e+06
746	89.724	8.42639e+06
747	89.8443	8.43855e+06
748	89.9646	8.45075e+06
749	90.0849	8.46281e+06
750	90.2052	8.47455e+06
751	90.3255	8.48648e+06
752	90.4458	8.49855e+06
753	90.5661	8.51072e+06
754	90.6864	8.5227e+06
755	90.8067	8.53454e+06
756	90.927	8.54578e+06
757	91.0473	8.55906e+06
758	91.1676	8.57253e+06
759	91.2879	8.58624e+06
760	91.4082	8.59761e+06
761	91.5285	8.61101e+06
762	91.6488	8.62507e+06
763	91.7691	8.63759e+06
764	91.8894	8.6503e+06
765	92.0097	8.66382e+06
766	92.13	8.67762e+06
767	92.2503	8.6911e+06
768	92.3706	8.70309e+06
769	92.4909	8.71529e+06
770	92.6112	8.72746e+06
771	92.7315	8.73905e+06
772	92.8518	8.7518e+06
773	92.9721	8.77103e+06
774	93.0924	8.7834e+06
775	93.2127	8.79552e+06
776	93.333	8.80708e+06
777	93.4533	8.81779e+06
778	93.5736	8.82802e+06
779	93.6939	8.83906e+06
780	93.8142	8.85008e+06
781	93.9345	8.86178e+06
782	94.0548	8.87421e+06
783	94.1751	8.88637e+06
784	94.2954	8.89965e+06
785	94.4157	8.91302e+06
786	94.536	8.92538e+06
787	94.6563	8.93901e+06
788	94.7766	8.95179e+06
789	94.8969	8.96456e+06
790	95.0172	8.97682e+06
791	95.1375	8.98983e+06
792	95.2578	9.00203e+06
793	95.3781	9.0139e+06
794	95.4984	9.02607e+06
795	95.6187	9.03759e+06
796	95.739	9.05027e+06
797	95.8593	9.06197e+06
798	95.9796	9.07263e+06
799	96.0999	9.08507e+06
800	96.2202	9.0978e+06
801	96.3405	9.11184e+06
802	96.4609	9.12649e+06
803	96.5812	9.1413e+06
804	96.7015	9.15582e+06
805	96.8218	9.17114e+06
806	96.9421	9.18702e+06
807	97.0624	9.20183e+06
808	97.1827	9.2161e+06
809	97.303	9.23025e+06
810	97.4233	9.24464e+06
811	97.5436	9.25881e+06
812	97.6639	9.27205e+06
813	97.7842	9.28528e+06
814	97.9045	9.29884e+06
815	98.0248	9.31383e+06
816	98.1451	9.32876e+06
817	98.2654	9.34247e+06
818	98.3857	9.35627e+06
819	98.506	9.36917e+06
820	98.6263	9.38312e+06
821	98.7466	9.39709e+06
822	98.8669	9.40993e+06
823	98.9872	9.42252e+06
824	99.1075	9.43815e+06
825	99.2278	9.45322e+06
826	99.3481	9.46729e+06
827	99.4684	9.47904e+06
828	99.5887	9.49167e+06
829	99.709	9.50617e+06
830	99.8293	9.51963e+06
831	99.9496	9.5317e+06
832	100.07	9.54558e+06
833	100.19	9.55898e+06
834	100.31	9.57516e+06
835	100.431	9.59182e+06
836	100.551	9.6081e+06
837	100.671	9.62352e+06
838	100.792	9.63935e+06
839	100.912	9.65414e+06
840	101.032	9.6714e+06
841	101.153	9.68731e+06
842	101.273	9.70221e+06
843	101.393	9.71673e+06
844	101.513	9.73082e+06
845	101.634	9.74882e+06
846	101.754	9.77058e+06
847	101.874	9.79562e+06
848	101.995	9.82886e+06
