# Supplementary material for: Approaching intrinsic dynamics of MXenes hybrid hydrogel for 3D printed multimodal intelligent devices with ultrahigh superelasticity and temperature sensitivity
Source: Nat Commun. 2022 Jun 14;13:3420. doi: 10.1038/s41467-022-31051-7 (PMC9197829; doi:10.1038/s41467-022-31051-7)
Supplement: Supplementary file 6 — Source Data [file 41467_2022_31051_MOESM6_ESM.zip › Supplementary information/Supplementary Fig. 14/Supplementary Fig. 14h.xlsx]

## Sheet: Sheet1
Item	Smu1_Time(1)(1)	Smu1_R(1)(1)
1	0	1.61307e+06
2	0.120327	1.62454e+06
3	0.240625	1.63275e+06
4	0.36093	1.63911e+06
5	0.481238	1.64416e+06
6	0.601541	1.6483e+06
7	0.721853	1.65182e+06
8	0.842153	1.65482e+06
9	0.962472	1.65743e+06
10	1.08278	1.65972e+06
11	1.20308	1.66177e+06
12	1.32339	1.66355e+06
13	1.44368	1.66505e+06
14	1.56399	1.66635e+06
15	1.68428	1.66753e+06
16	1.80456	1.66858e+06
17	1.92488	1.66951e+06
18	2.04518	1.67032e+06
19	2.16548	1.6711e+06
20	2.28579	1.67176e+06
21	2.40608	1.67237e+06
22	2.52643	1.67292e+06
23	2.64675	1.6734e+06
24	2.76705	1.67387e+06
25	2.88738	1.67437e+06
26	3.00768	1.67484e+06
27	3.12797	1.67519e+06
28	3.24827	1.6755e+06
29	3.36855	1.67582e+06
30	3.48885	1.67614e+06
31	3.60915	1.67639e+06
32	3.72944	1.6766e+06
33	3.84973	1.67808e+06
34	3.97004	1.68313e+06
35	4.09033	1.6885e+06
36	4.21064	1.69402e+06
37	4.33095	1.69989e+06
38	4.45126	1.70595e+06
39	4.57156	1.71233e+06
40	4.69185	1.71894e+06
41	4.81215	1.72571e+06
42	4.93246	1.73265e+06
43	5.05273	1.73973e+06
44	5.17304	1.74701e+06
45	5.29334	1.75431e+06
46	5.41363	1.76183e+06
47	5.53395	1.76938e+06
48	5.65424	1.77703e+06
49	5.77453	1.78475e+06
50	5.89484	1.79251e+06
51	6.01513	1.80054e+06
52	6.13543	1.80835e+06
53	6.25575	1.81627e+06
54	6.37603	1.82414e+06
55	6.49634	1.8321e+06
56	6.61664	1.83997e+06
57	6.73694	1.8476e+06
58	6.85725	1.85553e+06
59	6.97756	1.86349e+06
60	7.09787	1.8715e+06
61	7.21816	1.87947e+06
62	7.33847	1.88746e+06
63	7.45878	1.89575e+06
64	7.57908	1.90375e+06
65	7.69937	1.91177e+06
66	7.8197	1.91986e+06
67	7.94001	1.92793e+06
68	8.06031	1.93612e+06
69	8.18062	1.94425e+06
70	8.30092	1.95243e+06
71	8.42121	1.96058e+06
72	8.54151	1.96877e+06
73	8.66179	1.97687e+06
74	8.78209	1.98487e+06
75	8.90238	1.99285e+06
76	9.02267	2.00103e+06
77	9.14298	2.00918e+06
78	9.26328	2.01724e+06
79	9.38357	2.02547e+06
80	9.50387	2.03365e+06
81	9.62416	2.04176e+06
82	9.74447	2.05005e+06
83	9.86477	2.05823e+06
84	9.98506	2.06664e+06
85	10.1054	2.07483e+06
86	10.2257	2.08315e+06
87	10.346	2.09141e+06
88	10.4663	2.09959e+06
89	10.5866	2.1079e+06
90	10.7069	2.11603e+06
91	10.8272	2.12437e+06
92	10.9475	2.13266e+06
93	11.0678	2.14102e+06
94	11.1881	2.14931e+06
95	11.3084	2.15757e+06
96	11.4287	2.16592e+06
97	11.549	2.17418e+06
98	11.6693	2.1825e+06
99	11.7896	2.19089e+06
100	11.9099	2.19923e+06
101	12.0302	2.2078e+06
102	12.1505	2.21614e+06
103	12.2708	2.22488e+06
104	12.3911	2.23346e+06
105	12.5114	2.24212e+06
106	12.6317	2.25074e+06
107	12.752	2.25924e+06
108	12.8723	2.26769e+06
109	12.9926	2.27621e+06
110	13.1129	2.28474e+06
111	13.2332	2.2931e+06
112	13.3535	2.30168e+06
113	13.4738	2.31023e+06
114	13.5941	2.3187e+06
115	13.7145	2.32729e+06
116	13.8347	2.33558e+06
117	13.9551	2.34386e+06
118	14.0754	2.35207e+06
119	14.1957	2.36033e+06
120	14.3159	2.3687e+06
121	14.4363	2.37694e+06
122	14.5566	2.38543e+06
123	14.6769	2.39357e+06
124	14.7972	2.40199e+06
125	14.9174	2.41033e+06
126	15.0377	2.41867e+06
127	15.158	2.42722e+06
128	15.2783	2.4355e+06
129	15.3986	2.44397e+06
130	15.5189	2.45239e+06
131	15.6393	2.46097e+06
132	15.7596	2.46965e+06
133	15.8798	2.47833e+06
134	16.0001	2.48734e+06
135	16.1204	2.49623e+06
136	16.2407	2.50507e+06
137	16.361	2.51378e+06
138	16.4813	2.52248e+06
139	16.6016	2.53127e+06
140	16.7219	2.54011e+06
141	16.8422	2.5492e+06
142	16.9625	2.55816e+06
143	17.0828	2.56698e+06
144	17.2031	2.57566e+06
145	17.3234	2.58438e+06
146	17.4437	2.59319e+06
147	17.564	2.6021e+06
148	17.6843	2.61121e+06
149	17.8046	2.62024e+06
150	17.9249	2.62929e+06
151	18.0452	2.63821e+06
152	18.1655	2.6471e+06
153	18.2859	2.6561e+06
154	18.4062	2.66499e+06
155	18.5265	2.67415e+06
156	18.6468	2.68304e+06
157	18.7671	2.69207e+06
158	18.8874	2.70085e+06
159	19.0077	2.70979e+06
160	19.128	2.71887e+06
161	19.2483	2.72787e+06
162	19.3686	2.73693e+06
163	19.4889	2.74589e+06
164	19.6092	2.75497e+06
165	19.7295	2.76407e+06
166	19.8498	2.77302e+06
167	19.9701	2.78224e+06
168	20.0904	2.79129e+06
169	20.2107	2.80047e+06
170	20.331	2.80959e+06
171	20.4513	2.8186e+06
172	20.5716	2.8277e+06
173	20.6919	2.83686e+06
174	20.8122	2.84609e+06
175	20.9325	2.85525e+06
176	21.0528	2.8645e+06
177	21.1731	2.87375e+06
178	21.2934	2.88295e+06
179	21.4137	2.89226e+06
180	21.534	2.9016e+06
181	21.6543	2.91108e+06
182	21.7746	2.9204e+06
183	21.8949	2.92978e+06
184	22.0152	2.93942e+06
185	22.1355	2.94897e+06
186	22.2558	2.9587e+06
187	22.3761	2.96828e+06
188	22.4964	2.97791e+06
189	22.6167	2.98748e+06
190	22.7369	2.99722e+06
191	22.8572	3.00704e+06
192	22.9775	3.01677e+06
193	23.0978	3.02661e+06
194	23.2182	3.03635e+06
195	23.3385	3.04639e+06
196	23.4588	3.05629e+06
197	23.5791	3.06611e+06
198	23.6994	3.07618e+06
199	23.8196	3.08607e+06
200	23.94	3.09615e+06
201	24.0603	3.106e+06
202	24.1806	3.11601e+06
203	24.3009	3.12623e+06
204	24.4212	3.13607e+06
205	24.5415	3.14614e+06
206	24.6618	3.15638e+06
207	24.7821	3.16708e+06
208	24.9024	3.1774e+06
209	25.0227	3.18742e+06
210	25.143	3.19761e+06
211	25.2633	3.20779e+06
212	25.3836	3.21787e+06
213	25.5039	3.22769e+06
214	25.6242	3.2377e+06
215	25.7445	3.24779e+06
216	25.8648	3.25776e+06
217	25.9851	3.26784e+06
218	26.1054	3.27785e+06
219	26.2257	3.28786e+06
220	26.346	3.2977e+06
221	26.4663	3.30754e+06
222	26.5866	3.31758e+06
223	26.7069	3.32766e+06
224	26.8272	3.33785e+06
225	26.9475	3.34792e+06
226	27.0678	3.35806e+06
227	27.1881	3.3679e+06
228	27.3084	3.37798e+06
229	27.4287	3.3881e+06
230	27.549	3.39833e+06
231	27.6693	3.40863e+06
232	27.7896	3.41888e+06
233	27.9099	3.42926e+06
234	28.0302	3.4393e+06
235	28.1505	3.44917e+06
236	28.2708	3.45914e+06
237	28.3911	3.46907e+06
238	28.5114	3.47922e+06
239	28.6317	3.48917e+06
240	28.752	3.49914e+06
241	28.8723	3.50921e+06
242	28.9926	3.51945e+06
243	29.1129	3.52989e+06
244	29.2332	3.54024e+06
245	29.3535	3.551e+06
246	29.4738	3.56152e+06
247	29.5941	3.57202e+06
248	29.7144	3.58231e+06
249	29.8347	3.59275e+06
250	29.955	3.60335e+06
251	30.0753	3.61388e+06
252	30.1956	3.62443e+06
253	30.3158	3.63475e+06
254	30.4362	3.64517e+06
255	30.5564	3.65566e+06
256	30.6767	3.66603e+06
257	30.797	3.67652e+06
258	30.9173	3.68705e+06
259	31.0376	3.69799e+06
260	31.1579	3.70866e+06
261	31.2782	3.71965e+06
262	31.3986	3.73041e+06
263	31.5189	3.74104e+06
264	31.6392	3.75167e+06
265	31.7594	3.76223e+06
266	31.8797	3.77286e+06
267	32	3.78354e+06
268	32.1203	3.79417e+06
269	32.2406	3.80476e+06
270	32.3609	3.81514e+06
271	32.4812	3.82577e+06
272	32.6015	3.83621e+06
273	32.7218	3.84687e+06
274	32.8421	3.85736e+06
275	32.9624	3.86776e+06
276	33.0827	3.87836e+06
277	33.203	3.88917e+06
278	33.3233	3.90068e+06
279	33.4436	3.91227e+06
280	33.5639	3.92338e+06
281	33.6842	3.93425e+06
282	33.8045	3.94525e+06
283	33.9248	3.95629e+06
284	34.0451	3.96689e+06
285	34.1654	3.97718e+06
286	34.2857	3.98737e+06
287	34.406	3.99755e+06
288	34.5263	4.00792e+06
289	34.6466	4.01831e+06
290	34.7669	4.0288e+06
291	34.8872	4.03923e+06
292	35.0075	4.04978e+06
293	35.1278	4.06028e+06
294	35.2481	4.07094e+06
295	35.3684	4.08169e+06
296	35.4887	4.09251e+06
297	35.609	4.10337e+06
298	35.7294	4.11422e+06
299	35.8496	4.12511e+06
300	35.9699	4.13605e+06
301	36.0903	4.14698e+06
302	36.2105	4.15805e+06
303	36.3308	4.16887e+06
304	36.4511	4.17979e+06
305	36.5714	4.19067e+06
306	36.6917	4.20162e+06
307	36.812	4.21273e+06
308	36.9323	4.22361e+06
309	37.1526	4.24451e+06
310	37.2729	4.25595e+06
311	37.3932	4.26717e+06
312	37.5135	4.27866e+06
313	37.6338	4.29015e+06
314	37.7541	4.3014e+06
315	37.8744	4.31266e+06
316	37.9947	4.32378e+06
317	38.115	4.33509e+06
318	38.2353	4.34659e+06
319	38.3556	4.35809e+06
320	38.4759	4.36973e+06
321	38.5962	4.38132e+06
322	38.7165	4.39306e+06
323	38.8367	4.40479e+06
324	38.9571	4.41513e+06
325	39.0774	4.4254e+06
326	39.1977	4.43579e+06
327	39.318	4.44669e+06
328	39.4383	4.45745e+06
329	39.5586	4.46837e+06
330	39.6789	4.47904e+06
331	39.7992	4.48988e+06
332	39.9195	4.50081e+06
333	40.0398	4.51185e+06
334	40.1601	4.52315e+06
335	40.2804	4.53422e+06
336	40.4007	4.54545e+06
337	40.5209	4.55667e+06
338	40.6413	4.56798e+06
339	40.7615	4.57939e+06
340	40.8819	4.59079e+06
341	41.0022	4.60245e+06
342	41.1225	4.61386e+06
343	41.2428	4.62554e+06
344	41.3631	4.63708e+06
345	41.4834	4.6488e+06
346	41.6037	4.66064e+06
347	41.724	4.6723e+06
348	41.8443	4.68411e+06
349	41.9646	4.69588e+06
350	42.0849	4.70791e+06
351	42.2052	4.71996e+06
352	42.3255	4.73176e+06
353	42.4458	4.74384e+06
354	42.5661	4.75592e+06
355	42.6864	4.7682e+06
356	42.8067	4.78033e+06
357	42.927	4.79242e+06
358	43.0473	4.80438e+06
359	43.1676	4.8166e+06
360	43.2879	4.82927e+06
361	43.4082	4.8418e+06
362	43.5285	4.85446e+06
363	43.6488	4.86722e+06
364	43.7691	4.88013e+06
365	43.8894	4.8934e+06
366	44.0097	4.90653e+06
367	44.1299	4.9192e+06
368	44.2503	4.93186e+06
369	44.3706	4.94488e+06
370	44.4909	4.95799e+06
371	44.6112	4.97104e+06
372	44.7315	4.9838e+06
373	44.8518	4.9963e+06
374	44.9721	5.00904e+06
375	45.0924	5.02201e+06
376	45.2127	5.03514e+06
377	45.333	5.04781e+06
378	45.4533	5.06037e+06
379	45.5736	5.07266e+06
380	45.6939	5.08505e+06
381	45.8142	5.09776e+06
382	45.9345	5.11034e+06
383	46.0548	5.12283e+06
384	46.1751	5.13556e+06
385	46.2954	5.1482e+06
386	46.4157	5.16099e+06
387	46.536	5.17372e+06
388	46.6563	5.18653e+06
389	46.7766	5.19931e+06
390	46.8969	5.21192e+06
391	47.0172	5.2245e+06
392	47.1375	5.23712e+06
393	47.2578	5.24991e+06
394	47.3781	5.26259e+06
395	47.4984	5.27528e+06
396	47.6187	5.28773e+06
397	47.739	5.30012e+06
398	47.8593	5.31256e+06
399	47.9796	5.32513e+06
400	48.0999	5.33782e+06
401	48.2202	5.35042e+06
402	48.3405	5.36323e+06
403	48.4608	5.37607e+06
404	48.5811	5.38894e+06
405	48.7014	5.40196e+06
406	48.8217	5.41481e+06
407	48.942	5.42776e+06
408	49.0623	5.44057e+06
409	49.1826	5.45322e+06
410	49.3029	5.46591e+06
411	49.4232	5.47856e+06
412	49.5435	5.49159e+06
413	49.6638	5.50474e+06
414	49.7842	5.51831e+06
415	49.9045	5.53163e+06
416	50.0248	5.545e+06
417	50.1451	5.55844e+06
418	50.2654	5.57162e+06
419	50.3857	5.58436e+06
420	50.506	5.59649e+06
421	50.6263	5.60906e+06
422	50.7466	5.62146e+06
423	50.8669	5.63363e+06
424	50.9872	5.64585e+06
425	51.1075	5.65885e+06
426	51.2277	5.67198e+06
427	51.348	5.68531e+06
428	51.4684	5.69913e+06
429	51.5887	5.71302e+06
430	51.709	5.72659e+06
431	51.8292	5.74002e+06
432	51.9495	5.75341e+06
433	52.0698	5.76696e+06
434	52.1901	5.78075e+06
435	52.3104	5.79437e+06
436	52.4307	5.80816e+06
437	52.551	5.82203e+06
438	52.6714	5.83582e+06
439	52.7917	5.84899e+06
440	52.912	5.8621e+06
441	53.0323	5.87507e+06
442	53.1525	5.88789e+06
443	53.2728	5.90098e+06
444	53.3931	5.91412e+06
445	53.5134	5.92845e+06
446	53.6337	5.94224e+06
447	53.754	5.9564e+06
448	53.8743	5.97032e+06
449	53.9946	5.98387e+06
450	54.115	5.99732e+06
451	54.2353	6.01066e+06
452	54.3556	6.02415e+06
453	54.4759	6.03757e+06
454	54.5962	6.0512e+06
455	54.7165	6.06459e+06
456	54.8368	6.07709e+06
457	54.9571	6.09033e+06
458	55.0774	6.10411e+06
459	55.1976	6.11811e+06
460	55.318	6.132e+06
461	55.4383	6.14607e+06
462	55.5586	6.16028e+06
463	55.6789	6.17359e+06
464	55.7992	6.18652e+06
465	55.9194	6.20004e+06
466	56.0397	6.21377e+06
467	56.16	6.22678e+06
468	56.2803	6.24043e+06
469	56.4007	6.25398e+06
470	56.521	6.26703e+06
471	56.6413	6.28105e+06
472	56.7615	6.2951e+06
473	56.8818	6.30849e+06
474	57.0021	6.32128e+06
475	57.1224	6.33373e+06
476	57.2427	6.34602e+06
477	57.363	6.3582e+06
478	57.4833	6.37111e+06
479	57.6037	6.38367e+06
480	57.724	6.39638e+06
481	57.8443	6.4088e+06
482	57.9646	6.42124e+06
483	58.0849	6.43376e+06
484	58.2051	6.446e+06
485	58.3255	6.45853e+06
486	58.4458	6.47252e+06
487	58.5661	6.48672e+06
488	58.6864	6.50044e+06
489	58.8066	6.51423e+06
490	58.927	6.52799e+06
491	59.0473	6.5414e+06
492	59.1676	6.5558e+06
493	59.2879	6.57095e+06
494	59.4082	6.58571e+06
495	59.5285	6.60032e+06
496	59.6488	6.61457e+06
497	59.7691	6.62878e+06
498	59.8894	6.64215e+06
499	60.0097	6.65597e+06
500	60.13	6.67036e+06
501	60.2503	6.68462e+06
502	60.3706	6.69872e+06
503	60.4909	6.71319e+06
504	60.6112	6.72711e+06
505	60.7315	6.74039e+06
506	60.8518	6.7545e+06
507	60.9721	6.76863e+06
508	61.0924	6.78223e+06
509	61.2127	6.79681e+06
510	61.333	6.81099e+06
511	61.4533	6.82564e+06
512	61.5736	6.84033e+06
513	61.6939	6.85538e+06
514	61.8142	6.87063e+06
515	61.9345	6.88521e+06
516	62.0548	6.90011e+06
517	62.1751	6.91607e+06
518	62.2954	6.93226e+06
519	62.4157	6.94688e+06
520	62.536	6.96228e+06
521	62.6563	6.9762e+06
522	62.7766	6.98886e+06
523	62.8969	7.00185e+06
524	63.0172	7.01495e+06
525	63.1375	7.02745e+06
526	63.2578	7.04027e+06
527	63.3781	7.05329e+06
528	63.4984	7.06658e+06
529	63.6188	7.08049e+06
530	63.7391	7.09483e+06
531	63.8594	7.10851e+06
532	63.9797	7.12257e+06
533	64.1	7.14017e+06
534	64.2203	7.15716e+06
535	64.3406	7.17298e+06
536	64.4609	7.18926e+06
537	64.5812	7.20818e+06
538	64.7015	7.22502e+06
539	64.8218	7.23883e+06
540	64.9421	7.25254e+06
541	65.0624	7.26506e+06
542	65.1827	7.27896e+06
543	65.303	7.29357e+06
544	65.4233	7.30795e+06
545	65.5436	7.32213e+06
546	65.6639	7.33608e+06
547	65.7842	7.34973e+06
548	65.9045	7.36302e+06
549	66.0248	7.37632e+06
550	66.1451	7.38881e+06
551	66.2654	7.40147e+06
552	66.3857	7.41486e+06
553	66.506	7.4282e+06
554	66.6263	7.44167e+06
555	66.7466	7.45538e+06
556	66.8669	7.46962e+06
557	66.9872	7.48416e+06
558	67.1075	7.49829e+06
559	67.2278	7.51224e+06
560	67.3481	7.52626e+06
561	67.4684	7.54081e+06
562	67.5887	7.55538e+06
563	67.709	7.57004e+06
564	67.8293	7.58498e+06
565	67.9497	7.59956e+06
566	68.07	7.6138e+06
567	68.1903	7.62809e+06
568	68.3106	7.64289e+06
569	68.4309	7.65802e+06
570	68.5512	7.6721e+06
571	68.6715	7.68644e+06
572	68.7918	7.70165e+06
573	68.9121	7.71581e+06
574	69.0324	7.73067e+06
575	69.1527	7.74548e+06
576	69.273	7.76014e+06
577	69.3933	7.77479e+06
578	69.5136	7.78911e+06
579	69.6339	7.80393e+06
580	69.7542	7.81852e+06
581	69.8745	7.83273e+06
582	69.9948	7.84741e+06
583	70.1151	7.86178e+06
584	70.2353	7.87659e+06
585	70.3556	7.89152e+06
586	70.476	7.90625e+06
587	70.5962	7.92208e+06
588	70.7165	7.93746e+06
589	70.8368	7.9525e+06
590	70.9571	7.96713e+06
591	71.0774	7.98131e+06
592	71.1977	7.99547e+06
593	71.318	8.00955e+06
594	71.4383	8.02484e+06
595	71.5586	8.04067e+06
596	71.6789	8.0759e+06
597	71.7992	8.01423e+06
598	71.9195	8.00763e+06
599	72.0398	7.9926e+06
600	72.1601	7.98715e+06
601	72.2804	7.98563e+06
602	72.4007	7.99157e+06
603	72.521	8.00092e+06
604	72.6413	8.01033e+06
605	72.7616	8.01897e+06
606	72.8819	8.02789e+06
607	73.0022	8.03652e+06
608	73.1225	8.04435e+06
609	73.2428	8.0543e+06
610	73.3631	8.06516e+06
611	73.4834	8.07477e+06
612	73.6037	8.08619e+06
613	73.724	8.09982e+06
614	73.8443	8.11277e+06
615	73.9646	8.12758e+06
616	74.0849	8.14181e+06
617	74.2052	8.15528e+06
618	74.3255	8.16846e+06
619	74.4458	8.18165e+06
620	74.5661	8.19519e+06
621	74.6864	8.20704e+06
622	74.8067	8.22033e+06
623	74.927	8.23462e+06
624	75.0473	8.24827e+06
625	75.1676	8.25971e+06
626	75.288	8.27023e+06
627	75.4083	8.25347e+06
628	75.5286	8.26229e+06
629	75.6489	8.27497e+06
630	75.7692	8.28926e+06
631	75.8895	8.30444e+06
632	76.0098	8.3193e+06
633	76.1301	8.33378e+06
634	76.2504	8.34804e+06
635	76.3707	8.36232e+06
636	76.491	8.37779e+06
637	76.6113	8.39366e+06
638	76.7316	8.40863e+06
639	76.8519	8.42385e+06
640	76.9722	8.43666e+06
641	77.0925	8.44915e+06
642	77.2128	8.46278e+06
643	77.3331	8.47801e+06
644	77.4534	8.49181e+06
645	77.5737	8.50538e+06
646	77.694	8.51882e+06
647	77.8143	8.53251e+06
648	77.9346	8.5469e+06
649	78.0549	8.56161e+06
650	78.1752	8.57532e+06
651	78.2955	8.58876e+06
652	78.4158	8.60252e+06
653	78.5361	8.61718e+06
654	78.6564	8.63284e+06
655	78.7767	8.64815e+06
656	78.897	8.66388e+06
657	79.0173	8.67985e+06
658	79.1376	8.69542e+06
659	79.2579	8.7094e+06
660	79.3782	8.72364e+06
661	79.4985	8.738e+06
662	79.6188	8.75278e+06
663	79.7391	8.76781e+06
664	79.8594	8.78325e+06
665	79.9797	8.79836e+06
666	80.1	8.81341e+06
667	80.2203	8.83036e+06
668	80.3406	8.84611e+06
669	80.4609	8.86361e+06
670	80.5812	8.88484e+06
671	80.7015	8.90724e+06
672	80.8218	8.92684e+06
673	80.9421	8.94526e+06
674	81.0624	8.9633e+06
675	81.1827	8.98109e+06
676	81.303	8.99661e+06
677	81.4233	9.01127e+06
678	81.5436	9.02553e+06
679	81.6639	9.03842e+06
680	81.7842	9.05116e+06
681	81.9045	9.06413e+06
682	82.0248	9.0782e+06
683	82.1451	9.09272e+06
684	82.2654	9.10652e+06
685	82.3857	9.11954e+06
686	82.506	9.14178e+06
687	82.6263	9.16206e+06
688	82.7466	9.17939e+06
689	82.8669	9.19171e+06
690	82.9872	9.20332e+06
691	83.1075	9.21665e+06
692	83.2278	9.23136e+06
693	83.3481	9.24655e+06
694	83.4684	9.26286e+06
695	83.5887	9.2779e+06
696	83.709	9.29203e+06
697	83.8293	9.3055e+06
698	83.9496	9.3195e+06
699	84.0699	9.33319e+06
700	84.1902	9.34774e+06
701	84.3105	9.36329e+06
702	84.4308	9.37858e+06
703	84.5511	9.3922e+06
704	84.6714	9.40573e+06
705	84.7917	9.41994e+06
706	84.912	9.43448e+06
707	85.0323	9.44885e+06
708	85.1526	9.46304e+06
709	85.2729	9.47771e+06
710	85.3932	9.49305e+06
711	85.5135	9.5089e+06
712	85.6338	9.52429e+06
713	85.7541	9.53989e+06
714	85.8744	9.55528e+06
715	85.9947	9.57049e+06
716	86.115	9.58633e+06
717	86.2353	9.60269e+06
718	86.3556	9.62011e+06
719	86.4759	9.63768e+06
720	86.5962	9.65621e+06
721	86.7165	9.67655e+06
722	86.8368	9.69726e+06
723	86.9571	9.71733e+06
724	87.0774	9.73702e+06
725	87.1977	9.75549e+06
726	87.318	9.77374e+06
727	87.4383	9.78953e+06
728	87.5586	9.80763e+06
729	87.6789	9.82387e+06
730	87.7992	9.84071e+06
731	87.9195	9.85734e+06
732	88.0398	9.87496e+06
733	88.1601	9.8982e+06
734	88.2804	9.91804e+06
735	88.4007	9.93642e+06
736	88.521	9.96176e+06
737	88.6413	9.98268e+06
738	88.7616	9.99947e+06
739	88.8819	1.00117e+07
740	89.0022	1.0026e+07
741	89.1225	1.00414e+07
742	89.2428	1.00568e+07
743	89.3631	1.00747e+07
744	89.4834	1.00911e+07
745	89.6037	1.01109e+07
746	89.724	1.01334e+07
747	89.8443	1.01531e+07
748	89.9646	1.01698e+07
749	90.0849	1.0187e+07
750	90.2052	1.02029e+07
751	90.3255	1.0217e+07
752	90.4458	1.02316e+07
753	90.5661	1.02487e+07
754	90.6864	1.02671e+07
755	90.8067	1.02846e+07
756	90.927	1.03031e+07
757	91.0473	1.03234e+07
758	91.1676	1.03439e+07
759	91.2879	1.03667e+07
760	91.4082	1.03898e+07
761	91.5285	1.04103e+07
762	91.6488	1.04324e+07
763	91.7691	1.04534e+07
764	91.8894	1.0478e+07
765	92.0097	1.04982e+07
766	92.13	1.05168e+07
767	92.2503	1.05293e+07
768	92.3706	1.05467e+07
769	92.4909	1.05652e+07
770	92.6112	1.05814e+07
771	92.7315	1.05994e+07
772	92.8518	1.06189e+07
773	92.9721	1.06338e+07
774	93.0924	1.06511e+07
775	93.2127	1.06672e+07
776	93.333	1.06782e+07
777	93.4533	1.06889e+07
778	93.5736	1.07007e+07
779	93.6939	1.07116e+07
780	93.8142	1.07226e+07
781	93.9345	1.07349e+07
782	94.0548	1.07471e+07
783	94.1751	1.07601e+07
784	94.2954	1.0775e+07
785	94.4157	1.07898e+07
786	94.536	1.08045e+07
787	94.6563	1.08198e+07
788	94.7766	1.0836e+07
789	94.8969	1.08504e+07
790	95.0172	1.08631e+07
791	95.1375	1.0876e+07
792	95.2578	1.08918e+07
793	95.3781	1.09096e+07
794	95.4984	1.09268e+07
795	95.6187	1.09462e+07
796	95.739	1.09668e+07
797	95.8593	1.09892e+07
798	95.9796	1.10108e+07
799	96.0999	1.10289e+07
800	96.2202	1.10504e+07
801	96.3405	1.10688e+07
802	96.4609	1.10889e+07
803	96.5812	1.11079e+07
804	96.7015	1.11283e+07
805	96.8218	1.1143e+07
806	96.9421	1.1156e+07
807	97.0624	1.11701e+07
808	97.1827	1.11858e+07
809	97.303	1.12052e+07
810	97.4233	1.12252e+07
811	97.5436	1.12439e+07
812	97.6639	1.12621e+07
813	97.7842	1.128e+07
814	97.9045	1.12983e+07
815	98.0248	1.13153e+07
816	98.1451	1.13339e+07
817	98.2654	1.13536e+07
818	98.3857	1.13717e+07
819	98.506	1.13881e+07
820	98.6263	1.14027e+07
821	98.7466	1.14185e+07
822	98.8669	1.14327e+07
823	98.9872	1.14469e+07
824	99.1075	1.14617e+07
825	99.2278	1.14749e+07
826	99.3481	1.14893e+07
827	99.4684	1.15035e+07
828	99.5887	1.15182e+07
829	99.709	1.1532e+07
830	99.8293	1.15453e+07
831	99.9496	1.15607e+07
832	100.07	1.15766e+07
833	100.19	1.15922e+07
834	100.31	1.16067e+07
835	100.431	1.16217e+07
836	100.551	1.16356e+07
837	100.671	1.16499e+07
838	100.792	1.16627e+07
839	100.912	1.1677e+07
840	101.032	1.16936e+07
841	101.153	1.17098e+07
842	101.273	1.17261e+07
843	101.393	1.17441e+07
844	101.513	1.176e+07
845	101.634	1.17773e+07
846	101.754	1.17952e+07
847	101.874	1.18126e+07
848	101.995	1.18303e+07
849	102.115	1.18469e+07
850	102.235	1.18641e+07
851	102.356	1.1882e+07
852	102.476	1.19027e+07
853	102.596	1.19223e+07
854	102.716	1.19401e+07
855	102.837	1.19572e+07
856	102.957	1.19722e+07
857	103.077	1.19879e+07
858	103.198	1.20036e+07
859	103.318	1.20198e+07
860	103.438	1.20361e+07
861	103.559	1.20523e+07
862	103.679	1.20684e+07
863	103.799	1.20838e+07
864	103.919	1.20994e+07
865	104.04	1.21164e+07
866	104.16	1.21336e+07
867	104.28	1.21502e+07
868	104.401	1.21669e+07
869	104.521	1.21837e+07
870	104.641	1.22008e+07
871	104.762	1.22197e+07
872	104.882	1.22378e+07
873	105.002	1.22556e+07
874	105.122	1.22727e+07
875	105.243	1.22904e+07
876	105.363	1.23096e+07
877	105.483	1.23287e+07
878	105.604	1.23489e+07
879	105.724	1.23679e+07
880	105.844	1.23876e+07
881	105.965	1.24074e+07
882	106.085	1.24263e+07
883	106.205	1.24441e+07
884	106.325	1.24652e+07
885	106.446	1.24849e+07
886	106.566	1.2501e+07
887	106.686	1.2517e+07
888	106.807	1.25337e+07
889	106.927	1.25493e+07
890	107.047	1.25663e+07
891	107.168	1.2582e+07
892	107.288	1.25983e+07
893	107.408	1.26144e+07
894	107.529	1.26309e+07
895	107.649	1.26474e+07
896	107.769	1.26647e+07
897	107.889	1.26817e+07
898	108.01	1.26986e+07
899	108.13	1.27167e+07
900	108.25	1.27333e+07
901	108.371	1.27512e+07
902	108.491	1.27686e+07
903	108.611	1.27871e+07
904	108.731	1.28049e+07
905	108.852	1.2823e+07
906	108.972	1.2845e+07
907	109.092	1.28689e+07
908	109.213	1.28917e+07
909	109.333	1.29106e+07
910	109.453	1.29264e+07
911	109.574	1.29429e+07
912	109.694	1.29589e+07
913	109.814	1.29756e+07
914	109.935	1.29912e+07
915	110.055	1.3008e+07
916	110.175	1.30256e+07
917	110.295	1.30432e+07
918	110.416	1.30602e+07
919	110.536	1.30766e+07
920	110.656	1.3094e+07
921	110.777	1.31087e+07
922	110.897	1.31252e+07
923	111.017	1.31408e+07
924	111.138	1.31574e+07
925	111.258	1.31737e+07
926	111.378	1.31908e+07
927	111.498	1.32085e+07
928	111.619	1.32278e+07
929	111.739	1.32462e+07
930	111.859	1.32641e+07
931	111.98	1.32812e+07
932	112.1	1.32988e+07
933	112.22	1.33153e+07
934	112.341	1.33319e+07
935	112.461	1.33471e+07
936	112.581	1.33623e+07
937	112.702	1.33782e+07
938	112.822	1.33947e+07
939	112.942	1.34108e+07
940	113.062	1.3429e+07
941	113.183	1.34464e+07
942	113.303	1.34651e+07
943	113.423	1.34841e+07
944	113.544	1.35034e+07
945	113.664	1.35242e+07
946	113.784	1.35442e+07
947	113.905	1.35637e+07
948	114.025	1.35833e+07
949	114.145	1.36031e+07
950	114.265	1.36218e+07
951	114.386	1.36412e+07
952	114.506	1.36612e+07
953	114.626	1.36782e+07
954	114.747	1.36957e+07
955	114.867	1.37131e+07
956	114.987	1.37297e+07
957	115.108	1.37469e+07
958	115.228	1.37654e+07
959	115.348	1.37841e+07
960	115.468	1.38015e+07
961	115.589	1.38197e+07
962	115.709	1.38372e+07
963	115.829	1.38548e+07
964	115.95	1.38727e+07
965	116.07	1.38893e+07
966	116.19	1.39067e+07
967	116.311	1.39239e+07
968	116.431	1.39428e+07
969	116.551	1.39612e+07
970	116.671	1.39801e+07
971	116.792	1.39975e+07
972	116.912	1.40168e+07
973	117.032	1.40369e+07
974	117.153	1.40629e+07
975	117.273	1.40909e+07
976	117.393	1.41197e+07
977	117.514	1.41469e+07
978	117.634	1.41696e+07
979	117.754	1.41856e+07
980	117.874	1.42022e+07
981	117.995	1.42207e+07
982	118.115	1.42424e+07
983	118.235	1.42623e+07
984	118.356	1.42808e+07
985	118.476	1.42973e+07
986	118.596	1.4313e+07
987	118.717	1.43289e+07
988	118.837	1.43442e+07
989	118.957	1.43608e+07
990	119.077	1.43789e+07
991	119.198	1.4396e+07
992	119.318	1.44153e+07
993	119.438	1.44337e+07
994	119.559	1.44519e+07
995	119.679	1.44697e+07
996	119.799	1.44869e+07
997	119.92	1.45054e+07
998	120.04	1.45234e+07
999	120.16	1.45405e+07
1000	120.28	1.45575e+07
1001	120.401	1.4576e+07
1002	120.521	1.45932e+07
1003	120.641	1.46121e+07
1004	120.762	1.46299e+07
1005	120.882	1.46484e+07
1006	121.002	1.46661e+07
1007	121.123	1.46845e+07
1008	121.243	1.47018e+07
1009	121.363	1.47198e+07
1010	121.483	1.47382e+07
1011	121.604	1.47564e+07
1012	121.724	1.4776e+07
1013	121.844	1.47952e+07
1014	121.965	1.48133e+07
1015	122.085	1.48296e+07
1016	122.205	1.48474e+07
1017	122.326	1.48651e+07
1018	122.446	1.4887e+07
1019	122.566	1.49088e+07
1020	122.686	1.4929e+07
1021	122.807	1.49466e+07
1022	122.927	1.4963e+07
1023	123.047	1.49815e+07
1024	123.168	1.49994e+07
1025	123.288	1.50166e+07
1026	123.408	1.50361e+07
1027	123.529	1.50542e+07
1028	123.649	1.50748e+07
1029	123.769	1.50927e+07
1030	123.889	1.51092e+07
1031	124.01	1.51268e+07
1032	124.13	1.51446e+07
1033	124.25	1.51631e+07
1034	124.371	1.51829e+07
1035	124.491	1.52022e+07
1036	124.611	1.52206e+07
1037	124.732	1.5241e+07
1038	124.852	1.52598e+07
1039	124.972	1.52781e+07
1040	125.092	1.52969e+07
1041	125.213	1.53151e+07
1042	125.333	1.53311e+07
1043	125.453	1.53491e+07
1044	125.574	1.53672e+07
1045	125.694	1.53858e+07
1046	125.814	1.54043e+07
1047	125.935	1.54237e+07
1048	126.055	1.54434e+07
1049	126.175	1.54625e+07
1050	126.295	1.54828e+07
1051	126.416	1.55048e+07
1052	126.536	1.55243e+07
1053	126.656	1.55432e+07
1054	126.777	1.55615e+07
1055	126.897	1.55859e+07
1056	127.017	1.56085e+07
1057	127.138	1.56284e+07
1058	127.258	1.56472e+07
1059	127.378	1.56664e+07
1060	127.499	1.56832e+07
1061	127.619	1.57013e+07
1062	127.739	1.57193e+07
1063	127.859	1.57382e+07
1064	127.98	1.57557e+07
1065	128.1	1.57725e+07
1066	128.22	1.57898e+07
1067	128.341	1.58088e+07
1068	128.461	1.58269e+07
1069	128.581	1.58453e+07
1070	128.702	1.58642e+07
1071	128.822	1.58831e+07
1072	128.942	1.5901e+07
1073	129.062	1.59187e+07
1074	129.183	1.59364e+07
1075	129.303	1.59536e+07
1076	129.423	1.59708e+07
1077	129.544	1.5987e+07
1078	129.664	1.60051e+07
1079	129.784	1.60243e+07
1080	129.905	1.60447e+07
1081	130.025	1.60648e+07
1082	130.145	1.6083e+07
1083	130.265	1.61019e+07
1084	130.386	1.6123e+07
1085	130.506	1.61411e+07
1086	130.626	1.61614e+07
1087	130.747	1.61817e+07
1088	130.867	1.62015e+07
1089	130.987	1.62232e+07
1090	131.108	1.62432e+07
1091	131.228	1.62628e+07
1092	131.348	1.62824e+07
1093	131.468	1.63026e+07
1094	131.589	1.63233e+07
1095	131.709	1.63422e+07
1096	131.829	1.63651e+07
1097	131.95	1.63883e+07
1098	132.07	1.64122e+07
1099	132.19	1.64377e+07
1100	132.311	1.64652e+07
1101	132.431	1.64915e+07
1102	132.551	1.65168e+07
1103	132.672	1.65465e+07
1104	132.792	1.65798e+07
1105	132.912	1.66118e+07
1106	133.032	1.66449e+07
1107	133.153	1.66771e+07
1108	133.273	1.6708e+07
1109	133.393	1.67377e+07
1110	133.514	1.67701e+07
1111	133.634	1.68036e+07
1112	133.754	1.6859e+07
1113	133.875	1.69292e+07
1114	133.995	1.69955e+07
1115	134.115	1.70908e+07
