# Supplementary material for: Approaching intrinsic dynamics of MXenes hybrid hydrogel for 3D printed multimodal intelligent devices with ultrahigh superelasticity and temperature sensitivity
Source: Nat Commun. 2022 Jun 14;13:3420. doi: 10.1038/s41467-022-31051-7 (PMC9197829; doi:10.1038/s41467-022-31051-7)
Supplement: Supplementary file 6 — Source Data [file 41467_2022_31051_MOESM6_ESM.zip › Supplementary information/Supplementary Fig. 14/Supplementary Fig. 14i.xlsx]

## Sheet: Sheet1
Item	Smu1_Time(1)(1)	Smu1_R(1)(1)
1	0	127907
2	0.120327	132843
3	0.240625	132836
4	0.36093	132897
5	0.481238	133176
6	0.601541	133490
7	0.721853	133787
8	0.842153	134121
9	0.962472	134455
10	1.08278	134812
11	1.20308	135181
12	1.32339	135568
13	1.44368	135974
14	1.56399	136386
15	1.68428	136831
16	1.80456	137277
17	1.92488	137737
18	2.04518	138213
19	2.16548	138690
20	2.28579	139186
21	2.40608	139686
22	2.52643	140623
23	2.64675	141159
24	2.76705	141697
25	2.88738	142248
26	3.00768	142809
27	3.12797	143370
28	3.24827	143949
29	3.36855	144524
30	3.48885	145121
31	3.60915	145716
32	3.72944	146314
33	3.84973	146916
34	3.97004	147523
35	4.09033	148145
36	4.21064	148759
37	4.33095	149394
38	4.45126	150016
39	4.57156	150638
40	4.69185	151275
41	4.81215	151899
42	4.93246	152549
43	5.05273	153173
44	5.17304	153807
45	5.29334	154447
46	5.41363	155094
47	5.53395	155743
48	5.65424	156378
49	5.77453	157033
50	5.89484	157691
51	6.01513	158344
52	6.13543	159003
53	6.25575	159646
54	6.37603	160309
55	6.49634	160964
56	6.61664	161628
57	6.73694	162291
58	6.85725	162964
59	6.97756	163647
60	7.09787	164317
61	7.21816	164993
62	7.33847	165668
63	7.45878	166349
64	7.57908	167023
65	7.69937	167704
66	7.8197	168389
67	7.94001	169065
68	8.06031	169750
69	8.18062	170433
70	8.30092	171113
71	8.42121	171803
72	8.54151	172491
73	8.66179	173192
74	8.78209	173872
75	8.90238	174578
76	9.02267	175271
77	9.14298	175972
78	9.26328	176678
79	9.38357	177381
80	9.50387	178097
81	9.62416	178804
82	9.74447	179522
83	9.86477	180232
84	9.98506	180945
85	10.1054	181671
86	10.2257	182389
87	10.346	183113
88	10.4663	183836
89	10.5866	184560
90	10.7069	185285
91	10.8272	185999
92	10.9475	186728
93	11.0678	187437
94	11.1881	188170
95	11.3084	188890
96	11.4287	189611
97	11.549	190339
98	11.6693	191067
99	11.7896	191797
100	11.9099	192520
101	12.0302	193258
102	12.1505	193980
103	12.2708	194699
104	12.3911	195435
105	12.5114	196164
106	12.6317	196906
107	12.752	197632
108	12.8723	198368
109	12.9926	199103
110	13.1129	199839
111	13.2332	200583
112	13.3535	201316
113	13.4738	202067
114	13.5941	202809
115	13.7145	203553
116	13.8347	204299
117	13.9551	205042
118	14.0754	205791
119	14.1957	206531
120	14.3159	207281
121	14.4363	208032
122	14.5566	208783
123	14.6769	209531
124	14.7972	210280
125	14.9174	211033
126	15.0377	211786
127	15.158	212544
128	15.2783	213302
129	15.3986	214062
130	15.5189	214822
131	15.6393	215578
132	15.7596	216342
133	15.8798	217098
134	16.0001	217866
135	16.1204	218629
136	16.2407	219392
137	16.361	220162
138	16.4813	220922
139	16.6016	221695
140	16.7219	222458
141	16.8422	223223
142	16.9625	223989
143	17.0828	224747
144	17.2031	225515
145	17.3234	226257
146	17.4437	227025
147	17.564	227784
148	17.6843	228546
149	17.8046	229324
150	17.9249	230094
151	18.0452	230878
152	18.1655	231650
153	18.2859	232433
154	18.4062	233212
155	18.5265	233976
156	18.6468	234756
157	18.7671	235518
158	18.8874	236302
159	19.0077	237079
160	19.128	237850
161	19.2483	238630
162	19.3686	239413
163	19.4889	240207
164	19.6092	240984
165	19.7295	241772
166	19.8498	242552
167	19.9701	243341
168	20.0904	244124
169	20.2107	244917
170	20.331	245719
171	20.4513	246499
172	20.5716	247293
173	20.6919	248089
174	20.8122	248888
175	20.9325	249688
176	21.0528	250483
177	21.1731	251292
178	21.2934	252091
179	21.4137	252887
180	21.534	253685
181	21.6543	254491
182	21.7746	255302
183	21.8949	256096
184	22.0152	256910
185	22.1355	257714
186	22.2558	258515
187	22.3761	259319
188	22.4964	260126
189	22.6167	260945
190	22.7369	261753
191	22.8572	262558
192	22.9775	263365
193	23.0978	264168
194	23.2182	264980
195	23.3385	265776
196	23.4588	266593
197	23.5791	267394
198	23.6994	268213
199	23.8196	269018
200	23.94	269828
201	24.0603	270651
202	24.1806	271476
203	24.3009	272319
204	24.4212	273155
205	24.5415	273999
206	24.6618	274849
207	24.7821	275726
208	24.9024	276606
209	25.0227	277497
210	25.143	278417
211	25.2633	279298
212	25.3836	280185
213	25.5039	281072
214	25.6242	281991
215	25.7445	282900
216	25.8648	283767
217	25.9851	284645
218	26.1054	285492
219	26.2257	286337
220	26.346	287177
221	26.4663	288013
222	26.5866	288875
223	26.7069	289739
224	26.8272	290598
225	26.9475	291450
226	27.0678	292321
227	27.1881	293221
228	27.3084	294113
229	27.4287	295005
230	27.549	295902
231	27.6693	296818
232	27.7896	297732
233	27.9099	298642
234	28.0302	299546
235	28.1505	300431
236	28.2708	301332
237	28.3911	302222
238	28.5114	303131
239	28.6317	304038
240	28.752	304943
241	28.8723	305848
242	28.9926	306759
243	29.1129	307664
244	29.2332	308570
245	29.3535	309485
246	29.4738	310407
247	29.5941	311316
248	29.7144	312240
249	29.8347	313145
250	29.955	314065
251	30.0753	314977
252	30.1956	315879
253	30.3158	316794
254	30.4362	317696
255	30.5564	318609
256	30.6767	319483
257	30.797	320380
258	30.9173	321283
259	31.0376	322169
260	31.1579	323066
261	31.2782	323955
262	31.3986	324845
263	31.5189	325731
264	31.6392	326625
265	31.7594	327521
266	31.8797	328405
267	32	329300
268	32.1203	330188
269	32.2406	331088
270	32.3609	331985
271	32.4812	332881
272	32.6015	333789
273	32.7218	334693
274	32.8421	335613
275	32.9624	336524
276	33.0827	337434
277	33.203	338354
278	33.3233	339261
279	33.4436	340187
280	33.5639	341097
281	33.6842	342028
282	33.8045	342950
283	33.9248	343853
284	34.0451	344775
285	34.1654	345710
286	34.2857	346677
287	34.406	347621
288	34.5263	348596
289	34.6466	349544
290	34.7669	350490
291	34.8872	351441
292	35.0075	352374
293	35.1278	353331
294	35.2481	354270
295	35.3684	355217
296	35.4887	356164
297	35.609	357117
298	35.7294	358080
299	35.8496	359003
300	35.9699	359971
301	36.0903	360920
302	36.2105	361882
303	36.3308	362837
304	36.4511	363803
305	36.5714	364775
306	36.6917	365747
307	36.812	366731
308	36.9323	367718
309	37.1526	368713
310	37.2729	369703
311	37.3932	370698
312	37.5135	371710
313	37.6338	372700
314	37.7541	373707
315	37.8744	374711
316	37.9947	375735
317	38.115	376722
318	38.2353	377696
319	38.3556	378698
320	38.4759	379720
321	38.5962	380770
322	38.7165	381789
323	38.8367	382804
324	38.9571	383806
325	39.0774	384772
326	39.1977	385738
327	39.318	386711
328	39.4383	387709
329	39.5586	388712
330	39.6789	389699
331	39.7992	390703
332	39.9195	391687
333	40.0398	392684
334	40.1601	393676
335	40.2804	394635
336	40.4007	395633
337	40.5209	396643
338	40.6413	397677
339	40.7615	398696
340	40.8819	399741
341	41.0022	400804
342	41.1225	401878
343	41.2428	402962
344	41.3631	404041
345	41.4834	405098
346	41.6037	406163
347	41.724	407230
348	41.8443	408307
349	41.9646	409388
350	42.0849	410480
351	42.2052	411566
352	42.3255	412651
353	42.4458	413705
354	42.5661	414748
355	42.6864	415779
356	42.8067	416829
357	42.927	417881
358	43.0473	418904
359	43.1676	419952
360	43.2879	420999
361	43.4082	422054
362	43.5285	423138
363	43.6488	424207
364	43.7691	425287
365	43.8894	426337
366	44.0097	427402
367	44.1299	428468
368	44.2503	429532
369	44.3706	430620
370	44.4909	431688
371	44.6112	432745
372	44.7315	433818
373	44.8518	434896
374	44.9721	435972
375	45.0924	437063
376	45.2127	438168
377	45.333	439280
378	45.4533	440400
379	45.5736	441508
380	45.6939	442619
381	45.8142	443730
382	45.9345	444795
383	46.0548	445918
384	46.1751	447023
385	46.2954	448144
386	46.4157	449260
387	46.536	450383
388	46.6563	451500
389	46.7766	452606
390	46.8969	453699
391	47.0172	454814
392	47.1375	455945
393	47.2578	457051
394	47.3781	458167
395	47.4984	459311
396	47.6187	460422
397	47.739	461560
398	47.8593	462686
399	47.9796	463815
400	48.0999	464960
401	48.2202	466089
402	48.3405	467234
403	48.4608	468339
404	48.5811	469456
405	48.7014	470552
406	48.8217	471689
407	48.942	472829
408	49.0623	473971
409	49.1826	475113
410	49.3029	476246
411	49.4232	477380
412	49.5435	478513
413	49.6638	479666
414	49.7842	480805
415	49.9045	481965
416	50.0248	483133
417	50.1451	484292
418	50.2654	485466
419	50.3857	486641
420	50.506	487818
421	50.6263	488963
422	50.7466	490102
423	50.8669	491265
424	50.9872	492392
425	51.1075	493566
426	51.2277	494744
427	51.348	495927
428	51.4684	497098
429	51.5887	498289
430	51.709	499487
431	51.8292	500683
432	51.9495	501883
433	52.0698	503098
434	52.1901	504298
435	52.3104	505522
436	52.4307	506711
437	52.551	507905
438	52.6714	509083
439	52.7917	510275
440	52.912	511490
441	53.0323	512690
442	53.1525	513910
443	53.2728	515122
444	53.3931	516341
445	53.5134	517542
446	53.6337	518747
447	53.754	519978
448	53.8743	521189
449	53.9946	522412
450	54.115	523633
451	54.2353	524866
452	54.3556	526084
453	54.4759	527272
454	54.5962	528495
455	54.7165	529699
456	54.8368	530919
457	54.9571	532110
458	55.0774	533324
459	55.1976	534537
460	55.318	535736
461	55.4383	536954
462	55.5586	538165
463	55.6789	539375
464	55.7992	540580
465	55.9194	541772
466	56.0397	542974
467	56.16	544169
468	56.2803	545390
469	56.4007	546594
470	56.521	547771
471	56.6413	549006
472	56.7615	550212
473	56.8818	551444
474	57.0021	552638
475	57.1224	553851
476	57.2427	555046
477	57.363	556261
478	57.4833	557506
479	57.6037	558730
480	57.724	559978
481	57.8443	561209
482	57.9646	562439
483	58.0849	563671
484	58.2051	564872
485	58.3255	566106
486	58.4458	567300
487	58.5661	568533
488	58.6864	569753
489	58.8066	570976
490	58.927	572160
491	59.0473	573351
492	59.1676	574562
493	59.2879	575771
494	59.4082	577005
495	59.5285	578241
496	59.6488	579478
497	59.7691	580676
498	59.8894	581894
499	60.0097	583119
500	60.13	584323
501	60.2503	585540
502	60.3706	586750
503	60.4909	587865
504	60.6112	589072
505	60.7315	590282
506	60.8518	591516
507	60.9721	592719
508	61.0924	593953
509	61.2127	595189
510	61.333	596436
511	61.4533	597693
512	61.5736	598927
513	61.6939	600003
514	61.8142	601265
515	61.9345	602565
516	62.0548	603817
517	62.1751	605041
518	62.2954	606279
519	62.4157	607498
520	62.536	608738
521	62.6563	609954
522	62.7766	611220
523	62.8969	612476
524	63.0172	613727
525	63.1375	615008
526	63.2578	616266
527	63.3781	617551
528	63.4984	618808
529	63.6188	620100
530	63.7391	621378
531	63.8594	622667
532	63.9797	623963
533	64.1	625245
534	64.2203	626544
535	64.3406	627834
536	64.4609	629121
537	64.5812	630436
538	64.7015	631719
539	64.8218	633049
540	64.9421	634335
541	65.0624	635630
542	65.1827	636927
543	65.303	638222
544	65.4233	639540
545	65.5436	640823
546	65.6639	642147
547	65.7842	643456
548	65.9045	644767
549	66.0248	646093
550	66.1451	647403
551	66.2654	648724
552	66.3857	650034
553	66.506	651336
554	66.6263	652595
555	66.7466	653856
556	66.8669	655141
557	66.9872	656422
558	67.1075	657744
559	67.2278	659042
560	67.3481	660343
561	67.4684	661639
562	67.5887	662932
563	67.709	664253
564	67.8293	665572
565	67.9497	666901
566	68.07	668244
567	68.1903	669595
568	68.3106	670958
569	68.4309	672281
570	68.5512	673601
571	68.6715	674882
572	68.7918	676226
573	68.9121	677562
574	69.0324	678901
575	69.1527	680280
576	69.273	681663
577	69.3933	683049
578	69.5136	684391
579	69.6339	685715
580	69.7542	687052
581	69.8745	688407
582	69.9948	689799
583	70.1151	691127
584	70.2353	692439
585	70.3556	693744
586	70.476	694996
587	70.5962	696261
588	70.7165	697511
589	70.8368	698777
590	70.9571	700032
591	71.0774	701381
592	71.1977	702724
593	71.318	704070
594	71.4383	705362
595	71.5586	706646
596	71.6789	707977
597	71.7992	709279
598	71.9195	710634
599	72.0398	712002
600	72.1601	713322
601	72.2804	714622
602	72.4007	715905
603	72.521	717213
604	72.6413	718482
605	72.7616	719769
606	72.8819	721030
607	73.0022	722285
608	73.1225	723537
609	73.2428	724784
610	73.3631	726090
611	73.4834	727358
612	73.6037	728644
613	73.724	729939
614	73.8443	731218
615	73.9646	732510
616	74.0849	733781
617	74.2052	735040
618	74.3255	736306
619	74.4458	737578
620	74.5661	738858
621	74.6864	740145
622	74.8067	741447
623	74.927	742719
624	75.0473	744018
625	75.1676	745331
626	75.288	746644
627	75.4083	747933
628	75.5286	749235
629	75.6489	750549
630	75.7692	751829
631	75.8895	753163
632	76.0098	754479
633	76.1301	755794
634	76.2504	757117
635	76.3707	758435
636	76.491	759773
637	76.6113	761097
638	76.7316	762427
639	76.8519	763760
640	76.9722	765081
641	77.0925	766426
642	77.2128	767751
643	77.3331	769105
644	77.4534	770434
645	77.5737	771762
646	77.694	773100
647	77.8143	774429
648	77.9346	775759
649	78.0549	777078
650	78.1752	778408
651	78.2955	779737
652	78.4158	781094
653	78.5361	782463
654	78.6564	783843
655	78.7767	785242
656	78.897	786659
657	79.0173	788074
658	79.1376	789481
659	79.2579	790878
660	79.3782	792291
661	79.4985	793694
662	79.6188	795108
663	79.7391	796502
664	79.8594	797914
665	79.9797	799343
666	80.1	800793
667	80.2203	802221
668	80.3406	803638
669	80.4609	805100
670	80.5812	806541
671	80.7015	808035
672	80.8218	809527
673	80.9421	810959
674	81.0624	812412
675	81.1827	813814
676	81.303	815270
677	81.4233	816774
678	81.5436	818245
679	81.6639	819727
680	81.7842	821162
681	81.9045	822656
682	82.0248	824098
683	82.1451	825544
684	82.2654	827001
685	82.3857	828449
686	82.506	829936
687	82.6263	831389
688	82.7466	832862
689	82.8669	834296
690	82.9872	835741
691	83.1075	837207
692	83.2278	838683
693	83.3481	840130
694	83.4684	841544
695	83.5887	842937
696	83.709	844351
697	83.8293	845732
698	83.9496	847101
699	84.0699	848468
700	84.1902	849838
701	84.3105	851195
702	84.4308	852551
703	84.5511	853907
704	84.6714	855296
705	84.7917	856724
706	84.912	858140
707	85.0323	859581
708	85.1526	860972
709	85.2729	862366
710	85.3932	863761
711	85.5135	865122
712	85.6338	866507
713	85.7541	867888
714	85.8744	869331
715	85.9947	870742
716	86.115	872168
717	86.2353	873624
718	86.3556	875031
719	86.4759	876475
720	86.5962	877931
721	86.7165	879318
722	86.8368	880737
723	86.9571	882156
724	87.0774	883568
725	87.1977	884952
726	87.318	886355
727	87.4383	887720
728	87.5586	889100
729	87.6789	890455
730	87.7992	891879
731	87.9195	893293
732	88.0398	894719
733	88.1601	896235
734	88.2804	897711
735	88.4007	899136
736	88.521	900613
737	88.6413	902157
738	88.7616	903688
739	88.8819	905215
740	89.0022	906741
741	89.1225	908237
742	89.2428	909755
743	89.3631	911297
744	89.4834	912825
745	89.6037	914358
746	89.724	915847
747	89.8443	917301
748	89.9646	918735
749	90.0849	920161
750	90.2052	921581
751	90.3255	923061
752	90.4458	924523
753	90.5661	925921
754	90.6864	927279
755	90.8067	928620
756	90.927	929944
757	91.0473	931319
758	91.1676	932741
759	91.2879	934225
760	91.4082	935737
761	91.5285	937265
762	91.6488	938740
763	91.7691	940172
764	91.8894	941597
765	92.0097	943024
766	92.13	944448
767	92.2503	945887
768	92.3706	947353
769	92.4909	948802
770	92.6112	950307
771	92.7315	951747
772	92.8518	953142
773	92.9721	954515
774	93.0924	955926
775	93.2127	957309
776	93.333	958731
777	93.4533	960115
778	93.5736	961528
779	93.6939	962923
780	93.8142	964335
781	93.9345	965742
782	94.0548	967135
783	94.1751	968559
784	94.2954	969948
785	94.4157	971381
786	94.536	972808
787	94.6563	974248
788	94.7766	975673
789	94.8969	977098
790	95.0172	978550
791	95.1375	979980
792	95.2578	981424
793	95.3781	982869
794	95.4984	984297
795	95.6187	985722
796	95.739	987118
797	95.8593	988544
798	95.9796	989950
799	96.0999	991388
800	96.2202	992815
801	96.3405	994258
802	96.4609	995712
803	96.5812	997117
804	96.7015	998521
805	96.8218	999915
806	96.9421	1.00133e+06
807	97.0624	1.00275e+06
808	97.1827	1.00417e+06
809	97.303	1.00561e+06
810	97.4233	1.00701e+06
811	97.5436	1.00844e+06
812	97.6639	1.00985e+06
813	97.7842	1.01127e+06
814	97.9045	1.01272e+06
815	98.0248	1.01422e+06
816	98.1451	1.01576e+06
817	98.2654	1.01726e+06
818	98.3857	1.01883e+06
819	98.506	1.02041e+06
820	98.6263	1.02195e+06
821	98.7466	1.02352e+06
822	98.8669	1.02506e+06
823	98.9872	1.02662e+06
824	99.1075	1.0281e+06
825	99.2278	1.02963e+06
826	99.3481	1.0312e+06
827	99.4684	1.03274e+06
828	99.5887	1.03443e+06
829	99.709	1.03584e+06
830	99.8293	1.03739e+06
831	99.9496	1.03893e+06
832	100.07	1.04055e+06
833	100.19	1.04204e+06
834	100.31	1.04343e+06
835	100.431	1.04525e+06
836	100.551	1.0466e+06
837	100.671	1.04804e+06
838	100.792	1.04949e+06
839	100.912	1.05093e+06
840	101.032	1.05239e+06
841	101.153	1.05386e+06
842	101.273	1.05533e+06
843	101.393	1.05675e+06
844	101.513	1.05824e+06
845	101.634	1.05975e+06
846	101.754	1.06126e+06
847	101.874	1.06276e+06
848	101.995	1.06424e+06
849	102.115	1.06576e+06
850	102.235	1.06722e+06
851	102.356	1.06877e+06
852	102.476	1.07031e+06
853	102.596	1.07174e+06
854	102.716	1.07313e+06
855	102.837	1.07456e+06
856	102.957	1.07603e+06
857	103.077	1.07745e+06
858	103.198	1.07888e+06
859	103.318	1.0802e+06
860	103.438	1.0816e+06
861	103.559	1.08303e+06
862	103.679	1.08444e+06
863	103.799	1.08588e+06
864	103.919	1.08731e+06
865	104.04	1.08876e+06
866	104.16	1.09023e+06
867	104.28	1.09162e+06
868	104.401	1.093e+06
869	104.521	1.09437e+06
870	104.641	1.09574e+06
871	104.762	1.09712e+06
872	104.882	1.09849e+06
873	105.002	1.09984e+06
874	105.122	1.10114e+06
875	105.243	1.10242e+06
876	105.363	1.10359e+06
877	105.483	1.1047e+06
878	105.604	1.10579e+06
879	105.724	1.10691e+06
880	105.844	1.10808e+06
881	105.965	1.10914e+06
882	106.085	1.11016e+06
883	106.205	1.11112e+06
884	106.325	1.11205e+06
885	106.446	1.11294e+06
886	106.566	1.11383e+06
887	106.686	1.11474e+06
888	106.807	1.11558e+06
889	106.927	1.11642e+06
890	107.047	1.11722e+06
891	107.168	1.11796e+06
892	107.288	1.11872e+06
893	107.408	1.11944e+06
894	107.529	1.12015e+06
895	107.649	1.1207e+06
896	107.769	1.12126e+06
897	107.889	1.12187e+06
898	108.01	1.12248e+06
899	108.13	1.12309e+06
900	108.25	1.1237e+06
901	108.371	1.12433e+06
902	108.491	1.12494e+06
903	108.611	1.12552e+06
904	108.731	1.12609e+06
905	108.852	1.12661e+06
906	108.972	1.12711e+06
907	109.092	1.12759e+06
908	109.213	1.12805e+06
909	109.333	1.12851e+06
910	109.453	1.12895e+06
911	109.574	1.12936e+06
912	109.694	1.12971e+06
913	109.814	1.13007e+06
914	109.935	1.13042e+06
915	110.055	1.13079e+06
916	110.175	1.13114e+06
917	110.295	1.13147e+06
918	110.416	1.13182e+06
919	110.536	1.13209e+06
920	110.656	1.13221e+06
921	110.777	1.13208e+06
922	110.897	1.13177e+06
923	111.017	1.13089e+06
