# Supplementary material for: Approaching intrinsic dynamics of MXenes hybrid hydrogel for 3D printed multimodal intelligent devices with ultrahigh superelasticity and temperature sensitivity
Source: Nat Commun. 2022 Jun 14;13:3420. doi: 10.1038/s41467-022-31051-7 (PMC9197829; doi:10.1038/s41467-022-31051-7)
Supplement: Supplementary file 6 — Source Data [file 41467_2022_31051_MOESM6_ESM.zip › Supplementary information/Supplementary Fig. 16/0-2702 s.xlsx]

## Sheet: 6
Item	Smu1_Time(1)(1)	Smu1_R(1)(1)
1	0	1.70936e+06
2	0.270332	1.76552e+06
3	0.540644	1.79474e+06
4	0.810952	1.81234e+06
5	1.08125	1.82157e+06
6	1.35156	1.82889e+06
7	1.62186	1.83284e+06
8	1.89217	1.83631e+06
9	2.16249	1.83917e+06
10	2.43281	1.84095e+06
11	2.70312	1.84268e+06
12	2.97343	1.84387e+06
13	3.24374	1.84454e+06
14	3.51405	1.84496e+06
15	3.78436	1.84701e+06
16	4.05467	1.84615e+06
17	4.32498	1.84754e+06
18	4.59529	1.84845e+06
19	4.8656	1.84831e+06
20	5.13591	1.84896e+06
21	5.40622	1.84987e+06
22	5.67652	1.84975e+06
23	5.94682	1.85052e+06
24	6.21713	1.85059e+06
25	6.48743	1.85115e+06
26	6.75775	1.85111e+06
27	7.02806	1.85057e+06
28	7.29837	1.85219e+06
29	7.56867	1.85263e+06
30	7.83896	1.85261e+06
31	8.10928	1.85289e+06
32	8.37959	1.85415e+06
33	8.64989	1.8543e+06
34	8.9202	1.85436e+06
35	9.19051	1.85323e+06
36	9.46083	1.85412e+06
37	9.73113	1.85375e+06
38	10.0014	1.85428e+06
39	10.2717	1.85574e+06
40	10.542	1.85388e+06
41	10.8124	1.85544e+06
42	11.0827	1.85507e+06
43	11.353	1.85511e+06
44	11.6233	1.85495e+06
45	11.8936	1.85576e+06
46	12.1639	1.85572e+06
47	12.4342	1.85594e+06
48	12.7045	1.85555e+06
49	12.9748	1.85584e+06
50	13.2452	1.85449e+06
51	13.5155	1.85636e+06
52	13.7858	1.85562e+06
53	14.0561	1.85591e+06
54	14.3264	1.85644e+06
55	14.5967	1.85643e+06
56	14.867	1.85597e+06
57	15.1373	1.85659e+06
58	15.4076	1.85699e+06
59	15.678	1.85662e+06
60	15.9483	1.8565e+06
61	16.2186	1.85659e+06
62	16.4889	1.85276e+06
63	16.7592	1.8535e+06
64	17.0295	1.87718e+06
65	17.2998	1.95458e+06
66	17.5701	2.03211e+06
67	17.8404	2.11075e+06
68	18.1107	2.0627e+06
69	18.3811	1.97535e+06
70	18.6514	1.90044e+06
71	18.9217	1.85478e+06
72	19.192	1.91427e+06
73	19.4623	1.99418e+06
74	19.7326	2.07331e+06
75	20.0029	2.10645e+06
76	20.2732	2.01289e+06
77	20.5435	1.93302e+06
78	20.8138	1.86544e+06
79	21.0842	1.8787e+06
80	21.3545	1.95844e+06
81	21.6248	2.03797e+06
82	21.8951	2.11911e+06
83	22.1654	2.05277e+06
84	22.4357	1.96817e+06
85	22.706	1.89236e+06
86	22.9764	1.85816e+06
87	23.2467	1.92257e+06
88	23.517	2.00164e+06
89	23.7873	2.08064e+06
90	24.0576	2.09412e+06
91	24.3279	2.00209e+06
92	24.5982	1.92441e+06
93	24.8685	1.86329e+06
94	25.1389	1.88663e+06
95	25.4092	1.96657e+06
96	25.6795	2.04577e+06
97	25.9498	2.12588e+06
98	26.2201	2.03952e+06
99	26.4904	1.95859e+06
100	26.7607	1.88564e+06
101	27.031	1.86162e+06
102	27.3013	1.93078e+06
103	27.5716	2.01014e+06
104	27.8419	2.0913e+06
105	28.1122	2.08305e+06
106	28.3825	1.99249e+06
107	28.6528	1.91514e+06
108	28.9231	1.86115e+06
109	29.1934	1.89511e+06
110	29.4638	1.9753e+06
111	29.7341	2.05329e+06
112	30.0044	2.12479e+06
113	30.2747	2.03005e+06
114	30.545	1.9486e+06
115	30.8153	1.87625e+06
116	31.0856	1.8642e+06
117	31.3559	1.93945e+06
118	31.6262	2.01889e+06
119	31.8965	2.0988e+06
120	32.1668	2.07082e+06
121	32.4372	1.98376e+06
122	32.7075	1.90705e+06
123	32.9778	1.86052e+06
124	33.2481	1.90308e+06
125	33.5184	1.98278e+06
126	33.7887	2.06276e+06
127	34.059	2.11699e+06
128	34.3294	2.02056e+06
129	34.5997	1.94084e+06
130	34.87	1.87159e+06
131	35.1403	1.87083e+06
132	35.4106	1.94791e+06
133	35.6809	2.02708e+06
134	35.9512	2.10786e+06
135	36.2215	2.0604e+06
136	36.4918	1.97398e+06
137	36.7622	1.8986e+06
138	37.0325	1.86011e+06
139	37.3028	1.91225e+06
140	37.5731	1.99208e+06
141	37.8434	2.07141e+06
142	38.1137	2.10476e+06
143	38.384	2.01178e+06
144	38.6543	1.9328e+06
145	38.9246	1.86724e+06
146	39.1949	1.87708e+06
147	39.4652	1.95697e+06
148	39.7355	2.03673e+06
149	40.0058	2.11914e+06
150	40.2761	2.04976e+06
151	40.5465	1.96616e+06
152	40.8168	1.89064e+06
153	41.0871	1.8619e+06
154	41.3574	1.92101e+06
155	41.6277	2.0019e+06
156	41.898	2.08198e+06
157	42.1683	2.09319e+06
158	42.4387	2.00147e+06
159	42.709	1.92329e+06
160	42.9793	1.86438e+06
161	43.2496	1.88573e+06
162	43.5199	1.96475e+06
163	43.7902	2.04549e+06
164	44.0605	2.12522e+06
165	44.3308	2.03989e+06
166	44.6011	1.95686e+06
167	44.8715	1.88341e+06
168	45.1417	1.86357e+06
169	45.4121	1.93018e+06
170	45.6824	2.00929e+06
171	45.9527	2.08964e+06
172	46.223	2.08274e+06
173	46.4933	1.9915e+06
174	46.7636	1.91464e+06
175	47.0339	1.86214e+06
176	47.3042	1.89342e+06
177	47.5745	1.97394e+06
178	47.8449	2.05348e+06
179	48.1152	2.12479e+06
180	48.3855	2.0293e+06
181	48.6558	1.94819e+06
182	48.9261	1.87669e+06
183	49.1964	1.86574e+06
184	49.4667	1.93776e+06
185	49.737	2.01803e+06
186	50.0074	2.09787e+06
187	50.2777	2.06905e+06
188	50.5479	1.9828e+06
189	50.8183	1.90644e+06
190	51.0886	1.8605e+06
191	51.3589	1.90153e+06
192	51.6292	1.98139e+06
193	51.8995	2.0615e+06
194	52.1698	2.11447e+06
195	52.4401	2.01919e+06
196	52.7104	1.94017e+06
197	52.9808	1.87203e+06
198	53.2511	1.87075e+06
199	53.5214	1.948e+06
200	53.7917	2.0271e+06
201	54.062	2.10903e+06
202	54.3323	2.061e+06
203	54.6026	1.97437e+06
204	54.873	1.89958e+06
205	55.1432	1.86281e+06
206	55.4136	1.91234e+06
207	55.6839	1.99227e+06
208	55.9542	2.0734e+06
209	56.2245	2.10422e+06
210	56.4948	2.01052e+06
211	56.7651	1.9317e+06
212	57.0354	1.86682e+06
213	57.3057	1.87794e+06
214	57.576	1.95638e+06
215	57.8464	2.03604e+06
216	58.1167	2.1181e+06
217	58.3869	2.0488e+06
218	58.6573	1.96527e+06
219	58.9276	1.89108e+06
220	59.1979	1.8619e+06
221	59.4682	1.92082e+06
222	59.7385	2.00064e+06
223	60.0088	2.07995e+06
224	60.2791	2.09375e+06
225	60.5494	2.00118e+06
226	60.8197	1.92264e+06
227	61.0901	1.86539e+06
228	61.3604	1.88503e+06
229	61.6307	1.96546e+06
230	61.901	2.04583e+06
231	62.1713	2.12759e+06
232	62.4416	2.03981e+06
233	62.7119	1.95718e+06
234	62.9822	1.88369e+06
235	63.2525	1.86524e+06
236	63.5228	1.93143e+06
237	63.7932	2.01059e+06
238	64.0635	2.09144e+06
239	64.3338	2.08359e+06
240	64.6041	1.99325e+06
241	64.8744	1.91542e+06
242	65.1447	1.86468e+06
243	65.415	1.89407e+06
244	65.6853	1.97324e+06
245	65.9557	2.05396e+06
246	66.226	2.12535e+06
247	66.4963	2.0289e+06
248	66.7666	1.94864e+06
249	67.0369	1.87606e+06
250	67.3072	1.8657e+06
251	67.5775	1.93764e+06
252	67.8479	2.01815e+06
253	68.1182	2.09906e+06
254	68.3885	2.06959e+06
255	68.6588	1.9825e+06
256	68.9291	1.9058e+06
257	69.1994	1.86301e+06
258	69.4697	1.90293e+06
259	69.74	1.98202e+06
260	70.0104	2.06295e+06
261	70.2807	2.11318e+06
262	70.551	2.0188e+06
263	70.8213	1.93898e+06
264	71.0916	1.87083e+06
265	71.3619	1.8707e+06
266	71.6322	1.94708e+06
267	71.9025	2.02711e+06
268	72.1728	2.10851e+06
269	72.4431	2.05959e+06
270	72.7134	1.97377e+06
271	72.9837	1.89749e+06
272	73.254	1.86214e+06
273	73.5243	1.90963e+06
274	73.7946	1.99045e+06
275	74.065	2.0702e+06
276	74.3353	2.10403e+06
277	74.6056	2.00896e+06
278	74.8759	1.93092e+06
279	75.1462	1.86709e+06
280	75.4165	1.87628e+06
281	75.6868	1.95565e+06
282	75.9571	2.03478e+06
283	76.2274	2.11814e+06
284	76.4978	2.04978e+06
285	76.7681	1.96555e+06
286	77.0384	1.89125e+06
287	77.3087	1.86158e+06
288	77.579	1.91925e+06
289	77.8493	2.00027e+06
290	78.1196	2.08001e+06
291	78.3899	2.09107e+06
292	78.6602	2.00016e+06
293	78.9305	1.92073e+06
294	79.2008	1.86468e+06
295	79.4712	1.8833e+06
296	79.7415	1.96347e+06
297	80.0118	2.04393e+06
298	80.2821	2.1247e+06
299	80.5524	2.03642e+06
300	80.8227	1.95424e+06
301	81.093	1.88137e+06
302	81.3633	1.86279e+06
303	81.6336	1.92795e+06
304	81.9039	2.00682e+06
305	82.1743	2.08825e+06
306	82.4446	2.07804e+06
307	82.7149	1.98883e+06
308	82.9852	1.9126e+06
309	83.2555	1.86242e+06
310	83.5258	1.89234e+06
311	83.7961	1.97255e+06
312	84.0665	2.0534e+06
313	84.3368	2.12156e+06
314	84.6071	2.02674e+06
315	84.8774	1.94444e+06
316	85.1477	1.87482e+06
317	85.418	1.86481e+06
318	85.6883	1.93703e+06
319	85.9586	2.017e+06
320	86.2289	2.0983e+06
321	86.4992	2.06861e+06
322	86.7695	1.98254e+06
323	87.0398	1.90603e+06
324	87.3102	1.8616e+06
325	87.5805	1.90031e+06
326	87.8508	1.98126e+06
327	88.1211	2.06137e+06
328	88.3914	2.11456e+06
329	88.6617	2.01898e+06
330	88.932	1.93867e+06
331	89.2023	1.87084e+06
332	89.4726	1.86904e+06
333	89.743	1.94552e+06
334	90.0133	2.02613e+06
335	90.2836	2.10702e+06
336	90.5539	2.0578e+06
337	90.8242	1.97182e+06
338	91.0945	1.89674e+06
339	91.3648	1.86229e+06
340	91.6351	1.91007e+06
341	91.9054	1.98989e+06
342	92.1757	2.07136e+06
343	92.446	2.10381e+06
344	92.7163	2.01065e+06
345	92.9867	1.93048e+06
346	93.257	1.8673e+06
347	93.5273	1.87684e+06
348	93.7976	1.9551e+06
349	94.0679	2.03521e+06
350	94.3382	2.11679e+06
351	94.6086	2.0472e+06
352	94.8789	1.96367e+06
353	95.1492	1.88917e+06
354	95.4195	1.86282e+06
355	95.6898	1.91969e+06
356	95.9601	2.00008e+06
357	96.2304	2.08209e+06
358	96.5008	2.09247e+06
359	96.7711	2.00025e+06
360	97.0414	1.92242e+06
361	97.3117	1.86505e+06
362	97.582	1.88367e+06
363	97.8523	1.9641e+06
364	98.1226	2.04492e+06
365	98.3929	2.12462e+06
366	98.6632	2.03751e+06
367	98.9336	1.95467e+06
368	99.2039	1.88137e+06
369	99.4742	1.86294e+06
370	99.7445	1.92701e+06
371	100.015	2.00617e+06
372	100.285	2.08723e+06
373	100.555	2.0798e+06
374	100.826	1.99024e+06
375	101.096	1.91277e+06
376	101.366	1.86284e+06
377	101.637	1.89212e+06
378	101.907	1.97216e+06
379	102.177	2.05218e+06
380	102.448	2.12273e+06
381	102.718	2.02821e+06
382	102.988	1.94644e+06
383	103.258	1.87504e+06
384	103.529	1.86622e+06
385	103.799	1.93672e+06
386	104.069	2.01726e+06
387	104.34	2.09833e+06
388	104.61	2.06902e+06
389	104.88	1.98133e+06
390	105.151	1.90545e+06
391	105.421	1.86264e+06
392	105.691	1.90274e+06
393	105.962	1.98244e+06
394	106.232	2.06183e+06
395	106.502	2.11424e+06
396	106.773	2.0179e+06
397	107.043	1.93881e+06
398	107.313	1.87001e+06
399	107.583	1.87006e+06
400	107.854	1.94737e+06
401	108.124	2.02698e+06
402	108.394	2.10864e+06
403	108.665	2.05992e+06
404	108.935	1.97448e+06
405	109.205	1.89723e+06
406	109.476	1.86182e+06
407	109.746	1.91085e+06
408	110.016	1.99119e+06
409	110.287	2.07199e+06
410	110.557	2.10296e+06
411	110.827	2.00853e+06
412	111.098	1.93068e+06
413	111.368	1.86761e+06
414	111.638	1.87482e+06
415	111.908	1.95543e+06
416	112.179	2.03629e+06
417	112.449	2.11718e+06
418	112.719	2.0488e+06
419	112.99	1.96534e+06
420	113.26	1.89056e+06
421	113.53	1.86258e+06
422	113.801	1.91832e+06
423	114.071	1.99919e+06
424	114.341	2.0796e+06
425	114.612	2.09219e+06
426	114.882	1.99912e+06
427	115.152	1.92012e+06
428	115.423	1.86455e+06
429	115.693	1.88317e+06
430	115.963	1.96282e+06
431	116.233	2.04256e+06
432	116.504	2.12386e+06
433	116.774	2.03827e+06
434	117.044	1.95415e+06
435	117.315	1.88093e+06
436	117.585	1.86219e+06
437	117.855	1.92656e+06
438	118.126	2.00792e+06
439	118.396	2.08799e+06
440	118.666	2.07936e+06
441	118.937	1.99115e+06
442	119.207	1.91316e+06
443	119.477	1.86305e+06
444	119.747	1.89158e+06
445	120.018	1.97208e+06
446	120.288	2.05175e+06
447	120.558	2.12238e+06
448	120.829	2.027e+06
449	121.099	1.94602e+06
450	121.369	1.87519e+06
451	121.64	1.86526e+06
452	121.91	1.9374e+06
453	122.18	2.01774e+06
454	122.451	2.09831e+06
455	122.721	2.06861e+06
456	122.991	1.98126e+06
457	123.261	1.90517e+06
458	123.532	1.86277e+06
459	123.802	1.90207e+06
460	124.072	1.98189e+06
461	124.343	2.0638e+06
462	124.613	2.11493e+06
463	124.883	2.01917e+06
464	125.154	1.93811e+06
465	125.424	1.87051e+06
466	125.694	1.86932e+06
467	125.965	1.94505e+06
468	126.235	2.02639e+06
469	126.505	2.10739e+06
470	126.776	2.05823e+06
471	127.046	1.97329e+06
472	127.316	1.89622e+06
473	127.586	1.86204e+06
474	127.857	1.9097e+06
475	128.127	1.99104e+06
476	128.397	2.07134e+06
477	128.668	2.10344e+06
478	128.938	2.00964e+06
479	129.208	1.93018e+06
480	129.479	1.86708e+06
481	129.749	1.87513e+06
482	130.019	1.95465e+06
483	130.29	2.03417e+06
484	130.56	2.11584e+06
485	130.83	2.04893e+06
486	131.1	1.96314e+06
487	131.371	1.88934e+06
488	131.641	1.86227e+06
489	131.911	1.91934e+06
490	132.182	2.00016e+06
491	132.452	2.08097e+06
492	132.722	2.09196e+06
493	132.993	1.99899e+06
494	133.263	1.9209e+06
495	133.533	1.86459e+06
496	133.804	1.8834e+06
497	134.074	1.96512e+06
498	134.344	2.04423e+06
499	134.615	2.12624e+06
500	134.885	2.03922e+06
501	135.155	1.95525e+06
502	135.425	1.88167e+06
503	135.696	1.86431e+06
504	135.966	1.92786e+06
505	136.236	2.00916e+06
506	136.507	2.08868e+06
507	136.777	2.07995e+06
508	137.047	1.99026e+06
509	137.318	1.91288e+06
510	137.588	1.86247e+06
511	137.858	1.89132e+06
512	138.128	1.97303e+06
513	138.399	2.05225e+06
514	138.669	2.12367e+06
515	138.939	2.0299e+06
516	139.21	1.9467e+06
517	139.48	1.87469e+06
518	139.75	1.86516e+06
519	140.021	1.93638e+06
520	140.291	2.01687e+06
521	140.561	2.09783e+06
522	140.832	2.06905e+06
523	141.102	1.98176e+06
524	141.372	1.90493e+06
525	141.643	1.86208e+06
526	141.913	1.90085e+06
527	142.183	1.98103e+06
528	142.454	2.06129e+06
529	142.724	2.11473e+06
530	142.994	2.01868e+06
531	143.264	1.93802e+06
532	143.535	1.87045e+06
533	143.805	1.87053e+06
534	144.075	1.94683e+06
535	144.346	2.02695e+06
536	144.616	2.10732e+06
537	144.886	2.05788e+06
538	145.157	1.97331e+06
539	145.427	1.89684e+06
540	145.697	1.86255e+06
541	145.968	1.90985e+06
542	146.238	1.98983e+06
543	146.508	2.06957e+06
544	146.778	2.10175e+06
545	147.049	2.00686e+06
546	147.319	1.92779e+06
547	147.589	1.86626e+06
548	147.86	1.8743e+06
549	148.13	1.95458e+06
550	148.4	2.03417e+06
551	148.671	2.1158e+06
552	148.941	2.04631e+06
553	149.211	1.96353e+06
554	149.482	1.88822e+06
555	149.752	1.86314e+06
556	150.022	1.91943e+06
557	150.293	2.00108e+06
558	150.563	2.08036e+06
559	150.833	2.0931e+06
560	151.103	2.00147e+06
561	151.374	1.92288e+06
562	151.644	1.86611e+06
563	151.914	1.8844e+06
564	152.185	1.9644e+06
565	152.455	2.04479e+06
566	152.725	2.12594e+06
567	152.996	2.03952e+06
568	153.266	1.95653e+06
569	153.536	1.88308e+06
570	153.807	1.86522e+06
571	154.077	1.92959e+06
572	154.347	2.01031e+06
573	154.618	2.09024e+06
574	154.888	2.08214e+06
575	155.158	1.99277e+06
576	155.428	1.91436e+06
577	155.699	1.86553e+06
578	155.969	1.89424e+06
579	156.239	1.97424e+06
580	156.51	2.05522e+06
581	156.78	2.12523e+06
582	157.05	2.03094e+06
583	157.321	1.94787e+06
584	157.591	1.87658e+06
585	157.861	1.86769e+06
586	158.132	1.93972e+06
587	158.402	2.02017e+06
588	158.672	2.10216e+06
589	158.942	2.07136e+06
590	159.213	1.98228e+06
591	159.483	1.90627e+06
592	159.753	1.86446e+06
593	160.024	1.90395e+06
594	160.294	1.9846e+06
595	160.564	2.06452e+06
596	160.835	2.11686e+06
597	161.105	2.02069e+06
598	161.375	1.94008e+06
599	161.646	1.87265e+06
600	161.916	1.87146e+06
601	162.186	1.94743e+06
602	162.457	2.02841e+06
603	162.727	2.11007e+06
604	162.997	2.06038e+06
605	163.267	1.97429e+06
606	163.538	1.89873e+06
607	163.808	1.86444e+06
608	164.078	1.9121e+06
609	164.349	1.99219e+06
610	164.619	2.07245e+06
611	164.889	2.10552e+06
612	165.16	2.00987e+06
613	165.43	1.93096e+06
614	165.7	1.86936e+06
615	165.971	1.87636e+06
616	166.241	1.95597e+06
617	166.511	2.03604e+06
618	166.782	2.11822e+06
619	167.052	2.04885e+06
620	167.322	1.96533e+06
621	167.593	1.88965e+06
622	167.863	1.8639e+06
623	168.133	1.92027e+06
624	168.403	2.00025e+06
625	168.674	2.08172e+06
626	168.944	2.09451e+06
627	169.214	2.00069e+06
628	169.485	1.92207e+06
629	169.755	1.86598e+06
630	170.025	1.88477e+06
631	170.296	1.96509e+06
632	170.566	2.04549e+06
633	170.836	2.12637e+06
634	171.107	2.03816e+06
635	171.377	1.95608e+06
636	171.647	1.88145e+06
637	171.917	1.86533e+06
638	172.188	1.92974e+06
639	172.458	2.01079e+06
640	172.728	2.09141e+06
641	172.999	2.0812e+06
642	173.269	1.99011e+06
643	173.539	1.91217e+06
644	173.81	1.86379e+06
645	174.08	1.89337e+06
646	174.35	1.97333e+06
647	174.621	2.05283e+06
648	174.891	2.12226e+06
649	175.161	2.02782e+06
650	175.432	1.94756e+06
651	175.702	1.87627e+06
652	175.972	1.86667e+06
653	176.242	1.93679e+06
654	176.513	2.01835e+06
655	176.783	2.09995e+06
656	177.053	2.07043e+06
657	177.324	1.98285e+06
658	177.594	1.90567e+06
659	177.864	1.86416e+06
660	178.135	1.90114e+06
661	178.405	1.98243e+06
662	178.675	2.06272e+06
663	178.946	2.11473e+06
664	179.216	2.01924e+06
665	179.486	1.9382e+06
666	179.756	1.87053e+06
667	180.027	1.86984e+06
668	180.297	1.94576e+06
669	180.567	2.02583e+06
670	180.838	2.10862e+06
671	181.108	2.05938e+06
672	181.378	1.97403e+06
673	181.649	1.89726e+06
674	181.919	1.86329e+06
675	182.189	1.91072e+06
676	182.46	1.99266e+06
677	182.73	2.07321e+06
678	183	2.10505e+06
679	183.27	2.00983e+06
680	183.541	1.93003e+06
681	183.811	1.8688e+06
682	184.081	1.87647e+06
683	184.352	1.95664e+06
684	184.622	2.03706e+06
685	184.892	2.11892e+06
686	185.163	2.04798e+06
687	185.433	1.96418e+06
688	185.703	1.88839e+06
689	185.974	1.86303e+06
690	186.244	1.91956e+06
691	186.514	1.99941e+06
692	186.785	2.08025e+06
693	187.055	2.09215e+06
694	187.325	1.99993e+06
695	187.595	1.92082e+06
696	187.866	1.8652e+06
697	188.136	1.88451e+06
698	188.406	1.96529e+06
699	188.677	2.04512e+06
700	188.947	2.12581e+06
701	189.217	2.03796e+06
702	189.488	1.95612e+06
703	189.758	1.88187e+06
704	190.028	1.86455e+06
705	190.299	1.92862e+06
706	190.569	2.01105e+06
707	190.839	2.09096e+06
708	191.11	2.08238e+06
709	191.38	1.99227e+06
710	191.65	1.91485e+06
711	191.92	1.86578e+06
712	192.191	1.89418e+06
713	192.461	1.97403e+06
714	192.731	2.055e+06
715	193.002	2.12587e+06
716	193.272	2.03085e+06
717	193.542	1.94968e+06
718	193.813	1.87671e+06
719	194.083	1.86789e+06
720	194.353	1.93854e+06
721	194.624	2.02114e+06
722	194.894	2.1013e+06
723	195.164	2.0726e+06
724	195.435	1.98514e+06
725	195.705	1.90736e+06
726	195.975	1.86539e+06
727	196.245	1.90361e+06
728	196.516	1.98421e+06
729	196.786	2.06491e+06
730	197.056	2.11862e+06
731	197.327	2.02123e+06
732	197.597	1.94073e+06
733	197.867	1.87242e+06
734	198.138	1.87136e+06
735	198.408	1.94845e+06
736	198.678	2.02858e+06
737	198.949	2.11092e+06
738	199.219	2.06096e+06
739	199.489	1.97507e+06
740	199.759	1.89949e+06
741	200.03	1.86515e+06
742	200.3	1.91262e+06
743	200.57	1.99392e+06
744	200.841	2.07631e+06
745	201.111	2.1075e+06
746	201.381	2.0112e+06
747	201.652	1.93306e+06
748	201.922	1.87146e+06
749	202.192	1.8795e+06
750	202.463	1.96007e+06
751	202.733	2.03911e+06
752	203.003	2.12187e+06
753	203.274	2.05413e+06
754	203.544	1.96936e+06
755	203.814	1.8935e+06
756	204.084	1.86767e+06
757	204.355	1.92279e+06
758	204.625	2.00387e+06
759	204.895	2.08561e+06
760	205.166	2.09733e+06
761	205.436	2.00485e+06
762	205.706	1.92513e+06
763	205.977	1.8688e+06
764	206.247	1.88787e+06
765	206.517	1.96861e+06
766	206.788	2.04923e+06
767	207.058	2.1317e+06
768	207.328	2.04302e+06
769	207.598	1.95946e+06
770	207.869	1.88661e+06
771	208.139	1.86826e+06
772	208.409	1.93172e+06
773	208.68	2.01159e+06
774	208.95	2.09365e+06
775	209.22	2.08404e+06
776	209.491	1.99429e+06
777	209.761	1.9155e+06
778	210.031	1.86644e+06
779	210.302	1.89487e+06
780	210.572	1.97515e+06
781	210.842	2.05567e+06
782	211.113	2.12523e+06
783	211.383	2.03044e+06
784	211.653	1.94739e+06
785	211.923	1.87643e+06
786	212.194	1.86765e+06
787	212.464	1.93926e+06
788	212.734	2.01855e+06
789	213.005	2.10036e+06
790	213.275	2.07128e+06
791	213.545	1.98263e+06
792	213.816	1.90486e+06
793	214.086	1.8642e+06
794	214.356	1.90324e+06
795	214.627	1.98374e+06
796	214.897	2.06484e+06
797	215.167	2.11638e+06
798	215.437	2.01972e+06
799	215.708	1.93969e+06
800	215.978	1.87075e+06
801	216.248	1.87068e+06
802	216.519	1.94797e+06
803	216.789	2.02839e+06
804	217.059	2.1109e+06
805	217.33	2.06012e+06
806	217.6	1.97459e+06
807	217.87	1.89747e+06
808	218.141	1.86379e+06
809	218.411	1.911e+06
810	218.681	1.99184e+06
811	218.952	2.07269e+06
812	219.222	2.106e+06
813	219.492	2.01052e+06
814	219.762	1.93074e+06
815	220.033	1.86826e+06
816	220.303	1.87732e+06
817	220.573	1.95779e+06
818	220.844	2.03773e+06
819	221.114	2.12076e+06
820	221.384	2.05251e+06
821	221.655	1.96635e+06
822	221.925	1.89147e+06
823	222.195	1.8652e+06
824	222.466	1.92094e+06
825	222.736	2.00277e+06
826	223.006	2.08311e+06
827	223.276	2.09529e+06
828	223.547	2.00287e+06
829	223.817	1.92424e+06
830	224.087	1.8678e+06
831	224.358	1.88531e+06
832	224.628	1.96592e+06
833	224.898	2.04681e+06
834	225.169	2.12895e+06
835	225.439	2.04024e+06
836	225.709	1.95673e+06
837	225.98	1.88295e+06
838	226.25	1.86676e+06
839	226.52	1.9304e+06
840	226.791	2.0102e+06
841	227.061	2.09174e+06
842	227.331	2.08227e+06
843	227.601	1.99113e+06
844	227.872	1.91345e+06
845	228.142	1.86464e+06
846	228.412	1.89368e+06
847	228.683	1.97457e+06
848	228.953	2.05632e+06
849	229.223	2.12715e+06
850	229.494	2.03103e+06
851	229.764	1.94852e+06
852	230.034	1.8766e+06
853	230.305	1.86687e+06
854	230.575	1.93816e+06
855	230.845	2.01848e+06
856	231.116	2.09971e+06
857	231.386	2.07085e+06
858	231.656	1.98185e+06
859	231.926	1.90467e+06
860	232.197	1.86353e+06
861	232.467	1.90172e+06
862	232.737	1.98198e+06
863	233.008	2.06306e+06
864	233.278	2.11617e+06
865	233.548	2.01893e+06
866	233.819	1.93813e+06
867	234.089	1.87014e+06
868	234.359	1.87075e+06
869	234.63	1.94602e+06
870	234.9	2.02711e+06
871	235.17	2.10929e+06
872	235.441	2.06003e+06
873	235.711	1.97402e+06
874	235.981	1.89634e+06
875	236.251	1.86275e+06
876	236.522	1.91098e+06
877	236.792	1.99202e+06
878	237.062	2.07299e+06
879	237.333	2.10474e+06
880	237.603	2.01055e+06
881	237.873	1.92951e+06
882	238.144	1.86782e+06
883	238.414	1.87608e+06
884	238.684	1.95658e+06
885	238.955	2.03751e+06
886	239.225	2.12022e+06
887	239.495	2.0493e+06
888	239.766	1.96421e+06
889	240.036	1.88878e+06
890	240.306	1.86394e+06
891	240.576	1.92001e+06
892	240.847	2.00127e+06
893	241.117	2.08225e+06
894	241.387	2.09341e+06
895	241.658	1.99949e+06
896	241.928	1.92062e+06
897	242.198	1.8654e+06
898	242.469	1.88334e+06
899	242.739	1.96425e+06
900	243.009	2.04648e+06
901	243.28	2.12592e+06
902	243.55	2.0394e+06
903	243.82	1.95565e+06
904	244.09	1.8825e+06
905	244.361	1.86503e+06
906	244.631	1.92922e+06
907	244.901	2.00912e+06
908	245.172	2.09235e+06
909	245.442	2.0829e+06
910	245.712	1.99182e+06
911	245.983	1.91356e+06
912	246.253	1.86455e+06
913	246.523	1.89255e+06
914	246.794	1.97411e+06
915	247.064	2.05442e+06
916	247.334	2.12588e+06
917	247.605	2.03038e+06
918	247.875	1.9481e+06
919	248.145	1.8768e+06
920	248.415	1.86795e+06
921	248.686	1.93881e+06
922	248.956	2.01846e+06
923	249.226	2.09972e+06
924	249.497	2.07162e+06
925	249.767	1.98361e+06
926	250.037	1.90681e+06
927	250.308	1.86442e+06
928	250.578	1.90244e+06
929	250.848	1.98341e+06
930	251.119	2.06378e+06
931	251.389	2.11517e+06
932	251.659	2.01946e+06
933	251.929	1.9377e+06
934	252.2	1.87099e+06
935	252.47	1.8694e+06
936	252.74	1.94784e+06
937	253.011	2.02815e+06
938	253.281	2.10953e+06
939	253.551	2.06044e+06
940	253.822	1.97472e+06
941	254.092	1.89764e+06
942	254.362	1.86281e+06
943	254.633	1.90998e+06
944	254.903	1.99032e+06
945	255.173	2.07221e+06
946	255.444	2.10411e+06
947	255.714	2.00788e+06
948	255.984	1.92849e+06
949	256.254	1.86511e+06
950	256.525	1.87476e+06
951	256.795	1.95348e+06
952	257.065	2.03443e+06
953	257.336	2.11612e+06
954	257.606	2.04813e+06
955	257.876	1.96247e+06
956	258.147	1.88666e+06
957	258.417	1.86069e+06
958	258.687	1.91609e+06
959	258.958	1.99713e+06
960	259.228	2.07858e+06
961	259.498	2.09068e+06
962	259.769	1.99772e+06
963	260.039	1.91917e+06
964	260.309	1.86294e+06
965	260.579	1.88187e+06
966	260.85	1.96343e+06
967	261.12	2.04377e+06
968	261.39	2.12624e+06
969	261.661	2.03656e+06
970	261.931	1.95378e+06
971	262.201	1.87848e+06
972	262.472	1.86312e+06
973	262.742	1.9269e+06
974	263.012	2.00706e+06
975	263.283	2.0889e+06
976	263.553	2.07912e+06
977	263.823	1.98911e+06
978	264.094	1.91167e+06
979	264.364	1.86203e+06
980	264.634	1.8895e+06
981	264.904	1.97179e+06
982	265.175	2.05294e+06
983	265.445	2.12319e+06
984	265.715	2.02594e+06
985	265.986	1.94403e+06
986	266.256	1.87172e+06
987	266.526	1.86435e+06
988	266.797	1.93581e+06
989	267.067	2.01648e+06
990	267.337	2.09817e+06
991	267.608	2.06725e+06
992	267.878	1.97886e+06
993	268.148	1.90217e+06
994	268.418	1.86087e+06
995	268.689	1.89886e+06
996	268.959	1.98098e+06
997	269.229	2.06139e+06
998	269.5	2.11476e+06
999	269.77	2.01752e+06
1000	270.04	1.93616e+06
1001	270.311	1.86927e+06
1002	270.581	1.86826e+06
1003	270.851	1.94492e+06
1004	271.122	2.02568e+06
1005	271.392	2.10806e+06
1006	271.662	2.05725e+06
1007	271.932	1.97136e+06
1008	272.203	1.89442e+06
1009	272.473	1.86188e+06
1010	272.743	1.90831e+06
1011	273.014	1.99119e+06
1012	273.284	2.07264e+06
1013	273.554	2.105e+06
1014	273.825	2.00909e+06
1015	274.095	1.92827e+06
1016	274.365	1.86548e+06
1017	274.636	1.87417e+06
1018	274.906	1.95356e+06
1019	275.176	2.03452e+06
1020	275.447	2.11682e+06
1021	275.717	2.04726e+06
1022	275.987	1.96245e+06
1023	276.257	1.88772e+06
1024	276.528	1.86273e+06
1025	276.798	1.9196e+06
1026	277.068	2.00017e+06
1027	277.339	2.08179e+06
1028	277.609	2.09234e+06
1029	277.879	2.00084e+06
1030	278.15	1.92069e+06
1031	278.42	1.86489e+06
1032	278.69	1.8836e+06
1033	278.961	1.96304e+06
1034	279.231	2.04419e+06
1035	279.501	2.12718e+06
1036	279.771	2.03918e+06
1037	280.042	1.95508e+06
1038	280.312	1.88059e+06
1039	280.582	1.8639e+06
1040	280.853	1.92775e+06
1041	281.123	2.00951e+06
1042	281.393	2.09098e+06
1043	281.664	2.08127e+06
1044	281.934	1.99052e+06
1045	282.204	1.91356e+06
1046	282.475	1.86464e+06
1047	282.745	1.89212e+06
1048	283.015	1.97457e+06
1049	283.286	2.05463e+06
1050	283.556	2.12562e+06
1051	283.826	2.02942e+06
1052	284.096	1.9465e+06
1053	284.367	1.87562e+06
1054	284.637	1.86698e+06
1055	284.907	1.93733e+06
1056	285.178	2.01824e+06
1057	285.448	2.10039e+06
1058	285.718	2.07078e+06
1059	285.989	1.98235e+06
1060	286.259	1.90465e+06
1061	286.529	1.86303e+06
1062	286.8	1.90113e+06
1063	287.07	1.98202e+06
1064	287.34	2.06308e+06
1065	287.611	2.11662e+06
1066	287.881	2.01956e+06
1067	288.151	1.93852e+06
1068	288.421	1.87001e+06
1069	288.692	1.87057e+06
1070	288.962	1.94797e+06
1071	289.232	2.02901e+06
1072	289.503	2.11075e+06
1073	289.773	2.06003e+06
1074	290.043	1.97364e+06
1075	290.314	1.89725e+06
1076	290.584	1.86288e+06
1077	290.854	1.91189e+06
1078	291.125	1.99288e+06
1079	291.395	2.07527e+06
1080	291.665	2.10574e+06
1081	291.936	2.01024e+06
1082	292.206	1.92909e+06
1083	292.476	1.86789e+06
1084	292.746	1.87627e+06
1085	293.017	1.95586e+06
1086	293.287	2.03757e+06
1087	293.557	2.12065e+06
1088	293.828	2.05112e+06
1089	294.098	1.96568e+06
1090	294.368	1.89099e+06
1091	294.639	1.86476e+06
1092	294.909	1.92053e+06
1093	295.179	2.00172e+06
1094	295.45	2.08201e+06
1095	295.72	2.09441e+06
1096	295.99	2.00279e+06
1097	296.26	1.9234e+06
1098	296.531	1.86797e+06
1099	296.801	1.8843e+06
1100	297.071	1.96546e+06
1101	297.342	2.048e+06
1102	297.612	2.12978e+06
1103	297.882	2.04122e+06
1104	298.153	1.95727e+06
1105	298.423	1.88289e+06
1106	298.693	1.86696e+06
1107	298.964	1.92996e+06
1108	299.234	2.01072e+06
1109	299.504	2.09245e+06
1110	299.775	2.08502e+06
1111	300.045	1.99357e+06
1112	300.315	1.91499e+06
1113	300.585	1.86572e+06
1114	300.856	1.89481e+06
1115	301.126	1.97504e+06
1116	301.396	2.05671e+06
1117	301.667	2.12724e+06
1118	301.937	2.02981e+06
1119	302.207	1.9475e+06
1120	302.478	1.87545e+06
1121	302.748	1.86654e+06
1122	303.018	1.93867e+06
1123	303.289	2.02065e+06
1124	303.559	2.1027e+06
1125	303.829	2.07214e+06
1126	304.099	1.98306e+06
1127	304.37	1.90603e+06
1128	304.64	1.86464e+06
1129	304.91	1.90235e+06
1130	305.181	1.98476e+06
1131	305.451	2.06621e+06
1132	305.721	2.11714e+06
1133	305.992	2.02063e+06
1134	306.262	1.93959e+06
1135	306.532	1.87166e+06
1136	306.803	1.8712e+06
1137	307.073	1.94893e+06
1138	307.343	2.0319e+06
1139	307.614	2.11333e+06
1140	307.884	2.0617e+06
1141	308.154	1.97446e+06
1142	308.424	1.89749e+06
1143	308.695	1.86431e+06
1144	308.965	1.91143e+06
1145	309.235	1.99262e+06
1146	309.506	2.07503e+06
1147	309.776	2.10661e+06
1148	310.046	2.01081e+06
1149	310.317	1.93048e+06
1150	310.587	1.8678e+06
1151	310.857	1.87664e+06
1152	311.128	1.95623e+06
1153	311.398	2.03831e+06
1154	311.668	2.12236e+06
1155	311.938	2.05205e+06
1156	312.209	1.96568e+06
1157	312.479	1.88832e+06
1158	312.749	1.8642e+06
1159	313.02	1.92094e+06
1160	313.29	2.00229e+06
1161	313.56	2.08457e+06
1162	313.831	2.09581e+06
1163	314.101	2.00231e+06
1164	314.371	1.92179e+06
1165	314.642	1.86557e+06
1166	314.912	1.88473e+06
1167	315.182	1.96657e+06
1168	315.453	2.04748e+06
1169	315.723	2.12819e+06
1170	315.993	2.03978e+06
1171	316.264	1.9553e+06
1172	316.534	1.88107e+06
1173	316.804	1.86416e+06
1174	317.074	1.9289e+06
1175	317.345	2.01096e+06
1176	317.615	2.09341e+06
1177	317.885	2.08268e+06
1178	318.156	1.99319e+06
1179	318.426	1.91342e+06
1180	318.696	1.86561e+06
1181	318.967	1.89439e+06
1182	319.237	1.9773e+06
1183	319.507	2.05745e+06
1184	319.778	2.12631e+06
1185	320.048	2.0304e+06
1186	320.318	1.94752e+06
1187	320.589	1.8756e+06
1188	320.859	1.86815e+06
1189	321.129	1.93911e+06
1190	321.4	2.01889e+06
1191	321.67	2.10182e+06
1192	321.94	2.07115e+06
1193	322.21	1.98308e+06
1194	322.481	1.90554e+06
1195	322.751	1.86256e+06
1196	323.021	1.9017e+06
1197	323.292	1.98339e+06
1198	323.562	2.06493e+06
1199	323.832	2.11874e+06
1200	324.103	2.0205e+06
1201	324.373	1.93896e+06
1202	324.643	1.87164e+06
1203	324.914	1.87014e+06
1204	325.184	1.94769e+06
1205	325.454	2.0286e+06
1206	325.725	2.11183e+06
1207	325.995	2.06127e+06
1208	326.265	1.97524e+06
1209	326.535	1.89745e+06
1210	326.806	1.86416e+06
1211	327.076	1.91147e+06
1212	327.346	1.99282e+06
1213	327.617	2.07507e+06
1214	327.887	2.10674e+06
1215	328.157	2.01031e+06
1216	328.428	1.93016e+06
1217	328.698	1.86812e+06
1218	328.968	1.87673e+06
1219	329.239	1.95667e+06
1220	329.509	2.0366e+06
1221	329.779	2.12083e+06
1222	330.05	2.04949e+06
1223	330.32	1.96464e+06
1224	330.59	1.88893e+06
1225	330.861	1.86405e+06
1226	331.131	1.91997e+06
1227	331.401	2.00099e+06
1228	331.671	2.08326e+06
1229	331.942	2.09317e+06
1230	332.212	2.00021e+06
1231	332.482	1.92094e+06
1232	332.753	1.86496e+06
1233	333.023	1.88442e+06
1234	333.293	1.96594e+06
1235	333.564	2.04698e+06
1236	333.834	2.12956e+06
1237	334.104	2.04082e+06
1238	334.375	1.95608e+06
1239	334.645	1.8808e+06
1240	334.915	1.86451e+06
1241	335.186	1.92823e+06
1242	335.456	2.01252e+06
1243	335.726	2.09352e+06
1244	335.996	2.08378e+06
1245	336.267	1.99173e+06
1246	336.537	1.91277e+06
1247	336.807	1.86518e+06
1248	337.078	1.89233e+06
1249	337.348	1.97457e+06
1250	337.618	2.05667e+06
1251	337.889	2.12637e+06
1252	338.159	2.03012e+06
1253	338.429	1.94708e+06
1254	338.7	1.87638e+06
1255	338.97	1.86585e+06
1256	339.24	1.93831e+06
1257	339.511	2.02119e+06
1258	339.781	2.10218e+06
1259	340.051	2.07115e+06
1260	340.321	1.9827e+06
1261	340.592	1.90445e+06
1262	340.862	1.86453e+06
1263	341.132	1.90374e+06
1264	341.403	1.98571e+06
1265	341.673	2.06683e+06
1266	341.943	2.11896e+06
1267	342.214	2.02069e+06
1268	342.484	1.93891e+06
1269	342.754	1.87218e+06
1270	343.025	1.87107e+06
1271	343.295	1.94732e+06
1272	343.565	2.02943e+06
1273	343.835	2.1132e+06
1274	344.106	2.06038e+06
1275	344.376	1.97539e+06
1276	344.646	1.89793e+06
1277	344.917	1.86524e+06
1278	345.187	1.91293e+06
1279	345.457	1.99477e+06
1280	345.728	2.07707e+06
1281	345.998	2.10652e+06
1282	346.268	2.0115e+06
1283	346.539	1.93022e+06
1284	346.809	1.86745e+06
1285	347.079	1.87675e+06
1286	347.35	1.95614e+06
1287	347.62	2.03799e+06
1288	347.89	2.12139e+06
1289	348.16	2.04969e+06
1290	348.431	1.96317e+06
1291	348.701	1.88711e+06
1292	348.971	1.86308e+06
1293	349.242	1.91919e+06
1294	349.512	1.99988e+06
1295	349.782	2.08311e+06
1296	350.053	2.09395e+06
1297	350.323	2.00045e+06
1298	350.593	1.9212e+06
1299	350.864	1.86461e+06
1300	351.134	1.88336e+06
1301	351.404	1.96416e+06
1302	351.674	2.04618e+06
1303	351.945	2.13006e+06
1304	352.215	2.04111e+06
1305	352.485	1.95576e+06
1306	352.756	1.88132e+06
1307	353.026	1.86468e+06
1308	353.296	1.92968e+06
1309	353.567	2.01094e+06
1310	353.837	2.09354e+06
1311	354.107	2.08233e+06
1312	354.378	1.99188e+06
1313	354.648	1.91304e+06
1314	354.918	1.86366e+06
1315	355.189	1.89244e+06
1316	355.459	1.97422e+06
1317	355.729	2.05572e+06
1318	355.999	2.12475e+06
1319	356.27	2.02934e+06
1320	356.54	1.9462e+06
1321	356.81	1.8748e+06
1322	357.081	1.86652e+06
1323	357.351	1.93766e+06
1324	357.621	2.01909e+06
1325	357.892	2.10247e+06
1326	358.162	2.07175e+06
1327	358.432	1.98211e+06
1328	358.703	1.90367e+06
1329	358.973	1.86372e+06
1330	359.243	1.90358e+06
1331	359.513	1.98482e+06
1332	359.784	2.06562e+06
1333	360.054	2.11883e+06
1334	360.324	2.02102e+06
1335	360.595	1.93948e+06
1336	360.865	1.87149e+06
1337	361.135	1.87118e+06
1338	361.406	1.94865e+06
1339	361.676	2.03137e+06
1340	361.946	2.11265e+06
1341	362.217	2.06285e+06
1342	362.487	1.97504e+06
1343	362.757	1.89712e+06
1344	363.028	1.86492e+06
1345	363.298	1.91273e+06
1346	363.568	1.99516e+06
1347	363.838	2.07759e+06
1348	364.109	2.10873e+06
1349	364.379	2.01243e+06
1350	364.649	1.93094e+06
1351	364.92	1.86927e+06
1352	365.19	1.87809e+06
1353	365.46	1.95862e+06
1354	365.731	2.03972e+06
1355	366.001	2.12483e+06
1356	366.271	2.0519e+06
1357	366.542	1.96702e+06
1358	366.812	1.89084e+06
1359	367.082	1.86572e+06
1360	367.353	1.92327e+06
1361	367.623	2.00424e+06
1362	367.893	2.08686e+06
1363	368.163	2.09622e+06
1364	368.434	2.00329e+06
1365	368.704	1.92329e+06
1366	368.974	1.8683e+06
1367	369.245	1.88579e+06
1368	369.515	1.96852e+06
1369	369.785	2.05021e+06
1370	370.056	2.13121e+06
1371	370.326	2.04217e+06
1372	370.596	1.95918e+06
1373	370.867	1.88327e+06
1374	371.137	1.86709e+06
1375	371.407	1.93182e+06
1376	371.678	2.012e+06
1377	371.948	2.09609e+06
1378	372.218	2.08495e+06
1379	372.488	1.99325e+06
1380	372.759	1.91436e+06
1381	373.029	1.86654e+06
1382	373.299	1.89453e+06
1383	373.57	1.97658e+06
1384	373.84	2.05834e+06
1385	374.11	2.12807e+06
1386	374.381	2.0315e+06
1387	374.651	1.94921e+06
1388	374.921	1.87575e+06
1389	375.192	1.86823e+06
1390	375.462	1.93926e+06
1391	375.732	2.02121e+06
1392	376.002	2.10286e+06
1393	376.273	2.07098e+06
1394	376.543	1.98322e+06
1395	376.813	1.90577e+06
1396	377.084	1.86479e+06
1397	377.354	1.90406e+06
1398	377.624	1.98558e+06
1399	377.895	2.06761e+06
1400	378.165	2.11978e+06
1401	378.435	2.0234e+06
1402	378.706	1.94121e+06
1403	378.976	1.87203e+06
1404	379.246	1.87274e+06
1405	379.516	1.94929e+06
1406	379.787	2.03111e+06
1407	380.057	2.11372e+06
1408	380.327	2.06317e+06
1409	380.598	1.97704e+06
1410	380.868	1.89862e+06
1411	381.138	1.86531e+06
1412	381.409	1.9142e+06
1413	381.679	1.9957e+06
1414	381.949	2.07849e+06
1415	382.22	2.10919e+06
1416	382.49	2.01323e+06
1417	382.76	1.93215e+06
1418	383.031	1.86932e+06
1419	383.301	1.87792e+06
1420	383.571	1.95881e+06
1421	383.842	2.03888e+06
1422	384.112	2.12434e+06
1423	384.382	2.05238e+06
1424	384.652	1.96599e+06
1425	384.923	1.88986e+06
1426	385.193	1.86516e+06
1427	385.463	1.92274e+06
1428	385.734	2.00463e+06
1429	386.004	2.08706e+06
1430	386.274	2.09774e+06
1431	386.545	2.00459e+06
1432	386.815	1.9245e+06
1433	387.085	1.86869e+06
1434	387.356	1.88679e+06
1435	387.626	1.96794e+06
1436	387.896	2.04949e+06
1437	388.166	2.13249e+06
1438	388.437	2.04405e+06
1439	388.707	1.95959e+06
1440	388.977	1.88377e+06
1441	389.248	1.86767e+06
1442	389.518	1.93211e+06
1443	389.788	2.01297e+06
1444	390.059	2.09612e+06
1445	390.329	2.08623e+06
1446	390.599	1.99373e+06
1447	390.87	1.91449e+06
1448	391.14	1.86613e+06
1449	391.41	1.89424e+06
1450	391.68	1.97734e+06
1451	391.951	2.0589e+06
1452	392.221	2.12939e+06
1453	392.491	2.03189e+06
1454	392.762	1.94845e+06
1455	393.032	1.8769e+06
1456	393.302	1.86758e+06
1457	393.573	1.94095e+06
1458	393.843	2.0224e+06
1459	394.113	2.10461e+06
1460	394.384	2.07438e+06
1461	394.654	1.98447e+06
1462	394.924	1.9061e+06
1463	395.195	1.86604e+06
1464	395.465	1.90413e+06
1465	395.735	1.98671e+06
1466	396.005	2.06967e+06
1467	396.276	2.12098e+06
1468	396.546	2.02364e+06
1469	396.816	1.94056e+06
1470	397.087	1.87253e+06
1471	397.357	1.87226e+06
1472	397.627	1.95097e+06
1473	397.898	2.03266e+06
1474	398.168	2.11653e+06
1475	398.438	2.06482e+06
1476	398.709	1.97611e+06
1477	398.979	1.89906e+06
1478	399.249	1.86633e+06
1479	399.52	1.91481e+06
1480	399.79	1.99524e+06
1481	400.06	2.07758e+06
1482	400.33	2.11114e+06
1483	400.601	2.01475e+06
1484	400.871	1.93271e+06
1485	401.141	1.86927e+06
1486	401.412	1.87747e+06
1487	401.682	1.9602e+06
1488	401.952	2.0415e+06
1489	402.223	2.12663e+06
1490	402.493	2.05259e+06
1491	402.763	1.96761e+06
1492	403.034	1.89149e+06
1493	403.304	1.86665e+06
1494	403.574	1.92441e+06
1495	403.845	2.00543e+06
1496	404.115	2.08881e+06
1497	404.385	2.09872e+06
1498	404.655	2.00561e+06
1499	404.926	1.92452e+06
1500	405.196	1.86864e+06
1501	405.466	1.88731e+06
1502	405.737	1.96824e+06
1503	406.007	2.04934e+06
1504	406.277	2.13208e+06
1505	406.548	2.04241e+06
1506	406.818	1.95842e+06
1507	407.088	1.88384e+06
1508	407.359	1.86682e+06
1509	407.629	1.93098e+06
1510	407.899	2.01362e+06
1511	408.17	2.09638e+06
1512	408.44	2.08435e+06
1513	408.71	1.99221e+06
1514	408.98	1.91416e+06
1515	409.251	1.86643e+06
1516	409.521	1.89437e+06
1517	409.791	1.97717e+06
1518	410.062	2.0597e+06
1519	410.332	2.12967e+06
1520	410.602	2.03255e+06
1521	410.873	1.94966e+06
1522	411.143	1.87745e+06
1523	411.413	1.86945e+06
1524	411.684	1.94134e+06
1525	411.954	2.02307e+06
1526	412.224	2.10771e+06
1527	412.494	2.07609e+06
1528	412.765	1.98627e+06
1529	413.035	1.90809e+06
1530	413.305	1.86713e+06
1531	413.576	1.90491e+06
1532	413.846	1.98772e+06
1533	414.116	2.06905e+06
1534	414.387	2.12252e+06
1535	414.657	2.02414e+06
1536	414.927	1.94182e+06
1537	415.198	1.87248e+06
1538	415.468	1.87224e+06
1539	415.738	1.94942e+06
1540	416.009	2.03079e+06
1541	416.279	2.1153e+06
1542	416.549	2.06343e+06
1543	416.819	1.97635e+06
1544	417.09	1.89957e+06
1545	417.36	1.86618e+06
1546	417.63	1.91304e+06
1547	417.901	1.99479e+06
1548	418.171	2.07778e+06
1549	418.441	2.10895e+06
1550	418.712	2.01389e+06
1551	418.982	1.93193e+06
1552	419.252	1.86958e+06
1553	419.523	1.87874e+06
1554	419.793	1.95955e+06
1555	420.063	2.04204e+06
1556	420.333	2.12579e+06
1557	420.604	2.05307e+06
1558	420.874	1.96726e+06
1559	421.144	1.89112e+06
1560	421.415	1.86592e+06
1561	421.685	1.92339e+06
1562	421.955	2.00632e+06
1563	422.226	2.08953e+06
1564	422.496	2.09872e+06
1565	422.766	2.00554e+06
1566	423.037	1.92331e+06
1567	423.307	1.8686e+06
1568	423.577	1.88781e+06
1569	423.848	1.96898e+06
1570	424.118	2.05092e+06
1571	424.388	2.1335e+06
1572	424.658	2.0439e+06
1573	424.929	1.959e+06
1574	425.199	1.88412e+06
1575	425.469	1.86793e+06
1576	425.74	1.93228e+06
1577	426.01	2.01571e+06
1578	426.28	2.09826e+06
1579	426.551	2.08803e+06
1580	426.821	1.99611e+06
1581	427.091	1.917e+06
1582	427.362	1.86871e+06
1583	427.632	1.89673e+06
1584	427.902	1.97888e+06
1585	428.172	2.06144e+06
1586	428.443	2.13279e+06
1587	428.713	2.03595e+06
1588	428.983	1.95248e+06
1589	429.254	1.8802e+06
1590	429.524	1.87138e+06
1591	429.794	1.94381e+06
1592	430.065	2.0262e+06
1593	430.335	2.1094e+06
1594	430.605	2.07694e+06
1595	430.876	1.98848e+06
1596	431.146	1.91017e+06
1597	431.416	1.86865e+06
1598	431.687	1.90683e+06
1599	431.957	1.98941e+06
1600	432.227	2.07275e+06
1601	432.497	2.12336e+06
1602	432.768	2.02535e+06
1603	433.038	1.94333e+06
1604	433.308	1.87422e+06
1605	433.579	1.87283e+06
1606	433.849	1.9512e+06
1607	434.119	2.03265e+06
1608	434.39	2.1161e+06
1609	434.66	2.06534e+06
1610	434.93	1.97738e+06
1611	435.201	1.89905e+06
1612	435.471	1.86704e+06
1613	435.741	1.91576e+06
1614	436.011	1.99715e+06
1615	436.282	2.0781e+06
1616	436.552	2.10942e+06
1617	436.822	2.0131e+06
1618	437.093	1.93233e+06
1619	437.363	1.87094e+06
1620	437.633	1.87948e+06
1621	437.904	1.9621e+06
1622	438.174	2.04358e+06
1623	438.444	2.12774e+06
1624	438.715	2.05515e+06
1625	438.985	1.96958e+06
1626	439.255	1.8937e+06
1627	439.526	1.86819e+06
1628	439.796	1.92426e+06
1629	440.066	2.00634e+06
1630	440.336	2.09061e+06
1631	440.607	2.10123e+06
1632	440.877	2.00652e+06
1633	441.147	1.92584e+06
1634	441.418	1.87016e+06
1635	441.688	1.88806e+06
1636	441.958	1.97056e+06
1637	442.229	2.05236e+06
1638	442.499	2.13515e+06
1639	442.769	2.04484e+06
1640	443.04	1.95926e+06
1641	443.31	1.88568e+06
1642	443.58	1.86767e+06
1643	443.85	1.93399e+06
1644	444.121	2.01547e+06
1645	444.391	2.09885e+06
1646	444.661	2.08729e+06
1647	444.932	1.9962e+06
1648	445.202	1.91646e+06
1649	445.472	1.86806e+06
1650	445.743	1.89713e+06
1651	446.013	1.97901e+06
1652	446.283	2.06085e+06
1653	446.554	2.13262e+06
1654	446.824	2.03387e+06
1655	447.094	1.95049e+06
1656	447.365	1.8781e+06
1657	447.635	1.86999e+06
1658	447.905	1.94321e+06
1659	448.175	2.02446e+06
1660	448.446	2.1065e+06
1661	448.716	2.07574e+06
1662	448.986	1.98642e+06
1663	449.257	1.90775e+06
1664	449.527	1.86693e+06
1665	449.797	1.90636e+06
1666	450.068	1.98859e+06
1667	450.338	2.07126e+06
1668	450.608	2.1215e+06
1669	450.879	2.02338e+06
1670	451.149	1.94143e+06
1671	451.419	1.87315e+06
1672	451.689	1.87374e+06
1673	451.96	1.95214e+06
1674	452.23	2.03244e+06
1675	452.5	2.11714e+06
1676	452.771	2.06593e+06
1677	453.041	1.97734e+06
1678	453.311	1.89996e+06
1679	453.582	1.86607e+06
1680	453.852	1.91362e+06
1681	454.122	1.9955e+06
1682	454.393	2.07876e+06
1683	454.663	2.11005e+06
1684	454.933	2.01401e+06
1685	455.204	1.9331e+06
1686	455.474	1.87053e+06
1687	455.744	1.87892e+06
1688	456.014	1.95976e+06
1689	456.285	2.04228e+06
1690	456.555	2.12635e+06
1691	456.825	2.05405e+06
1692	457.096	1.96893e+06
1693	457.366	1.89221e+06
1694	457.636	1.86622e+06
1695	457.907	1.92294e+06
1696	458.177	2.00532e+06
1697	458.447	2.08998e+06
1698	458.718	2.09922e+06
1699	458.988	2.00474e+06
1700	459.258	1.92465e+06
1701	459.528	1.86787e+06
1702	459.799	1.88616e+06
1703	460.069	1.96872e+06
1704	460.339	2.05201e+06
1705	460.61	2.13344e+06
1706	460.88	2.04377e+06
1707	461.15	1.95985e+06
1708	461.421	1.88423e+06
1709	461.691	1.86897e+06
1710	461.961	1.93235e+06
1711	462.232	2.0151e+06
1712	462.502	2.09794e+06
1713	462.772	2.08613e+06
1714	463.042	1.99555e+06
1715	463.313	1.91533e+06
1716	463.583	1.86585e+06
1717	463.853	1.89472e+06
1718	464.124	1.97782e+06
1719	464.394	2.05949e+06
1720	464.664	2.13097e+06
1721	464.935	2.03239e+06
1722	465.205	1.94856e+06
1723	465.475	1.87623e+06
1724	465.746	1.86756e+06
1725	466.016	1.94039e+06
1726	466.286	2.02177e+06
1727	466.557	2.10513e+06
1728	466.827	2.07459e+06
1729	467.097	1.98393e+06
1730	467.367	1.90532e+06
1731	467.638	1.8649e+06
1732	467.908	1.90274e+06
1733	468.178	1.98593e+06
1734	468.449	2.06933e+06
1735	468.719	2.12082e+06
1736	468.989	2.02245e+06
1737	469.26	1.94041e+06
1738	469.53	1.87164e+06
1739	469.8	1.87164e+06
1740	470.071	1.9494e+06
1741	470.341	2.03157e+06
1742	470.611	2.11484e+06
1743	470.882	2.06248e+06
1744	471.152	1.97426e+06
1745	471.422	1.89762e+06
1746	471.692	1.86411e+06
1747	471.963	1.91227e+06
1748	472.233	1.9949e+06
1749	472.503	2.07791e+06
1750	472.774	2.10971e+06
1751	473.044	2.0138e+06
1752	473.314	1.93137e+06
1753	473.585	1.86938e+06
1754	473.855	1.87818e+06
1755	474.125	1.95853e+06
1756	474.396	2.04091e+06
1757	474.666	2.12535e+06
1758	474.936	2.05298e+06
1759	475.207	1.96659e+06
1760	475.477	1.89008e+06
1761	475.747	1.86503e+06
1762	476.017	1.92407e+06
1763	476.288	2.0053e+06
1764	476.558	2.08953e+06
1765	476.828	2.09861e+06
1766	477.099	2.00374e+06
1767	477.369	1.92149e+06
1768	477.639	1.86667e+06
1769	477.91	1.88445e+06
1770	478.18	1.96735e+06
1771	478.45	2.05014e+06
1772	478.721	2.13273e+06
1773	478.991	2.04332e+06
1774	479.261	1.95766e+06
1775	479.531	1.88202e+06
1776	479.802	1.8663e+06
1777	480.072	1.93061e+06
1778	480.342	2.01415e+06
1779	480.613	2.09642e+06
1780	480.883	2.08606e+06
1781	481.153	1.99512e+06
1782	481.424	1.91514e+06
1783	481.694	1.86581e+06
1784	481.964	1.89554e+06
1785	482.235	1.97847e+06
1786	482.505	2.05999e+06
1787	482.775	2.1317e+06
1788	483.045	2.03227e+06
1789	483.316	1.94975e+06
1790	483.586	1.8776e+06
1791	483.856	1.8693e+06
1792	484.127	1.94119e+06
1793	484.397	2.0245e+06
1794	484.667	2.10719e+06
1795	484.938	2.07509e+06
1796	485.208	1.98558e+06
1797	485.478	1.90731e+06
1798	485.749	1.86581e+06
1799	486.019	1.90497e+06
1800	486.289	1.98723e+06
1801	486.56	2.06996e+06
1802	486.83	2.12208e+06
1803	487.1	2.02546e+06
1804	487.37	1.94294e+06
1805	487.641	1.87357e+06
1806	487.911	1.87476e+06
1807	488.181	1.95331e+06
1808	488.452	2.0361e+06
1809	488.722	2.12028e+06
1810	488.992	2.06722e+06
1811	489.263	1.97957e+06
1812	489.533	1.90139e+06
1813	489.803	1.86938e+06
1814	490.074	1.91841e+06
1815	490.344	2.00086e+06
1816	490.614	2.08432e+06
1817	490.885	2.11591e+06
1818	491.155	2.01928e+06
1819	491.425	1.93629e+06
1820	491.695	1.87324e+06
1821	491.966	1.88321e+06
1822	492.236	1.9646e+06
1823	492.506	2.04731e+06
1824	492.777	2.13051e+06
1825	493.047	2.05869e+06
1826	493.317	1.97233e+06
1827	493.588	1.89526e+06
1828	493.858	1.86986e+06
1829	494.128	1.92677e+06
1830	494.399	2.01061e+06
1831	494.669	2.0936e+06
1832	494.939	2.10388e+06
1833	495.21	2.01018e+06
1834	495.48	1.92821e+06
1835	495.75	1.87357e+06
1836	496.02	1.89233e+06
1837	496.291	1.97428e+06
1838	496.561	2.0568e+06
1839	496.831	2.13905e+06
1840	497.102	2.04991e+06
1841	497.372	1.96377e+06
1842	497.642	1.888e+06
1843	497.913	1.87255e+06
1844	498.183	1.93711e+06
1845	498.453	2.02071e+06
1846	498.724	2.10401e+06
1847	498.994	2.09321e+06
1848	499.264	1.99973e+06
1849	499.534	1.91975e+06
1850	499.805	1.87107e+06
1851	500.075	1.90025e+06
1852	500.345	1.98369e+06
1853	500.616	2.06647e+06
1854	500.886	2.13673e+06
1855	501.156	2.03894e+06
1856	501.427	1.95584e+06
1857	501.697	1.88219e+06
1858	501.967	1.87331e+06
1859	502.238	1.94722e+06
1860	502.508	2.02919e+06
1861	502.778	2.11304e+06
1862	503.048	2.08094e+06
1863	503.319	1.99076e+06
1864	503.589	1.91119e+06
1865	503.859	1.87092e+06
1866	504.13	1.91071e+06
1867	504.4	1.99269e+06
1868	504.67	2.07691e+06
1869	504.941	2.12999e+06
1870	505.211	2.03112e+06
1871	505.481	1.94724e+06
1872	505.752	1.87788e+06
1873	506.022	1.87747e+06
1874	506.292	1.95554e+06
1875	506.562	2.03929e+06
1876	506.833	2.12082e+06
1877	507.103	2.06837e+06
1878	507.373	1.97912e+06
1879	507.644	1.90191e+06
1880	507.914	1.86971e+06
1881	508.184	1.91813e+06
1882	508.455	2.00047e+06
1883	508.725	2.08474e+06
1884	508.995	2.11508e+06
1885	509.266	2.01939e+06
1886	509.536	1.93583e+06
1887	509.806	1.87471e+06
1888	510.077	1.88197e+06
1889	510.347	1.9636e+06
1890	510.617	2.04481e+06
1891	510.887	2.13157e+06
1892	511.158	2.05843e+06
1893	511.428	1.97184e+06
1894	511.698	1.89544e+06
1895	511.969	1.87051e+06
1896	512.239	1.92715e+06
1897	512.509	2.00994e+06
1898	512.78	2.09178e+06
1899	513.05	2.10221e+06
1900	513.32	2.00899e+06
1901	513.591	1.92688e+06
1902	513.861	1.87174e+06
1903	514.131	1.89041e+06
1904	514.401	1.97337e+06
1905	514.672	2.0558e+06
1906	514.942	2.13838e+06
1907	515.212	2.04785e+06
1908	515.483	1.9615e+06
1909	515.753	1.88605e+06
1910	516.023	1.87062e+06
1911	516.294	1.93577e+06
1912	516.564	2.01965e+06
1913	516.834	2.10271e+06
1914	517.105	2.092e+06
1915	517.375	1.99958e+06
1916	517.645	1.91811e+06
1917	517.915	1.86986e+06
1918	518.186	1.89767e+06
1919	518.456	1.98092e+06
1920	518.726	2.06254e+06
1921	518.997	2.13481e+06
1922	519.267	2.03601e+06
1923	519.537	1.95341e+06
1924	519.808	1.88087e+06
1925	520.078	1.87242e+06
1926	520.348	1.94489e+06
1927	520.619	2.02734e+06
1928	520.889	2.11073e+06
1929	521.159	2.07884e+06
1930	521.429	1.98889e+06
1931	521.7	1.90942e+06
1932	521.97	1.86828e+06
1933	522.24	1.90738e+06
1934	522.511	1.98968e+06
1935	522.781	2.07444e+06
1936	523.051	2.12548e+06
1937	523.322	2.02684e+06
1938	523.592	1.94388e+06
1939	523.862	1.87498e+06
1940	524.133	1.87562e+06
1941	524.403	1.95387e+06
1942	524.673	2.03656e+06
1943	524.943	2.12141e+06
1944	525.214	2.06757e+06
1945	525.484	1.97951e+06
1946	525.754	1.90055e+06
1947	526.025	1.86878e+06
1948	526.295	1.91798e+06
1949	526.565	1.9996e+06
1950	526.836	2.08389e+06
1951	527.106	2.11629e+06
1952	527.376	2.01932e+06
1953	527.647	1.93648e+06
1954	527.917	1.8737e+06
1955	528.187	1.88232e+06
1956	528.458	1.96366e+06
1957	528.728	2.0469e+06
1958	528.998	2.13372e+06
1959	529.268	2.05907e+06
1960	529.539	1.97279e+06
1961	529.809	1.89539e+06
1962	530.079	1.87031e+06
1963	530.35	1.92832e+06
1964	530.62	2.011e+06
1965	530.89	2.09467e+06
1966	531.161	2.10585e+06
1967	531.431	2.01167e+06
1968	531.701	1.93128e+06
1969	531.972	1.87519e+06
1970	532.242	1.89327e+06
1971	532.512	1.97526e+06
1972	532.782	2.05951e+06
1973	533.053	2.14235e+06
1974	533.323	2.05129e+06
1975	533.593	1.96503e+06
1976	533.864	1.89078e+06
1977	534.134	1.87387e+06
1978	534.404	1.93937e+06
1979	534.675	2.02093e+06
1980	534.945	2.10583e+06
1981	535.215	2.09527e+06
1982	535.486	2.00185e+06
1983	535.756	1.92233e+06
1984	536.026	1.87318e+06
1985	536.297	1.90178e+06
1986	536.567	1.98434e+06
1987	536.837	2.06807e+06
1988	537.107	2.13728e+06
1989	537.378	2.03916e+06
1990	537.648	1.95591e+06
1991	537.918	1.88327e+06
1992	538.189	1.8748e+06
1993	538.459	1.94763e+06
1994	538.729	2.0302e+06
1995	539	2.1135e+06
1996	539.27	2.08231e+06
1997	539.54	1.99063e+06
1998	539.811	1.91154e+06
1999	540.081	1.87092e+06
[truncated: 8,001 more rows]
