# Supplementary material for: Approaching intrinsic dynamics of MXenes hybrid hydrogel for 3D printed multimodal intelligent devices with ultrahigh superelasticity and temperature sensitivity
Source: Nat Commun. 2022 Jun 14;13:3420. doi: 10.1038/s41467-022-31051-7 (PMC9197829; doi:10.1038/s41467-022-31051-7)
Supplement: Supplementary file 6 — Source Data [file 41467_2022_31051_MOESM6_ESM.zip › Supplementary information/Supplementary Fig. 16/2702-5404 s.xlsx]

## Sheet: Sheet1
Item	Smu1_Time(1)(1)	Smu1_R(1)(1)
1	0	1.59547e+06
2	0.270332	1.68001e+06
3	0.540644	1.7282e+06
4	0.810952	1.76245e+06
5	1.08125	1.78435e+06
6	1.35156	1.79809e+06
7	1.62186	1.80811e+06
8	1.89217	1.81329e+06
9	2.16249	1.82039e+06
10	2.43281	1.82554e+06
11	2.70312	1.82796e+06
12	2.97343	1.83036e+06
13	3.24374	1.83212e+06
14	3.51405	1.83353e+06
15	3.78436	1.83574e+06
16	4.05467	1.83739e+06
17	4.32498	1.83712e+06
18	4.59529	1.84078e+06
19	4.8656	1.84069e+06
20	5.13591	1.84241e+06
21	5.40622	1.84218e+06
22	5.67652	1.84177e+06
23	5.94682	1.84257e+06
24	6.21713	1.84489e+06
25	6.48743	1.84472e+06
26	6.75775	1.8472e+06
27	7.02806	1.84744e+06
28	7.29837	1.8476e+06
29	7.56867	1.84723e+06
30	7.83896	1.84671e+06
31	8.10928	1.8498e+06
32	8.37959	1.85138e+06
33	8.64989	1.85161e+06
34	8.9202	1.85286e+06
35	9.19051	1.85185e+06
36	9.46083	1.85217e+06
37	9.73113	1.85209e+06
38	10.0014	1.85162e+06
39	10.2717	1.85282e+06
40	10.542	1.85342e+06
41	10.8124	1.85302e+06
42	11.0827	1.85379e+06
43	11.353	1.85385e+06
44	11.6233	1.8547e+06
45	11.8936	1.8547e+06
46	12.1639	1.85474e+06
47	12.4342	1.85419e+06
48	12.7045	1.85504e+06
49	12.9748	1.85325e+06
50	13.2452	1.8541e+06
51	13.5155	1.91672e+06
52	13.7858	2.00704e+06
53	14.0561	2.1005e+06
54	14.3264	2.17191e+06
55	14.5967	2.05635e+06
56	14.867	1.96055e+06
57	15.1373	1.87593e+06
58	15.4076	1.8678e+06
59	15.678	1.96146e+06
60	15.9483	2.05494e+06
61	16.2186	2.15043e+06
62	16.4889	2.10279e+06
63	16.7592	1.99967e+06
64	17.0295	1.90996e+06
65	17.2998	1.8541e+06
66	17.5701	1.91544e+06
67	17.8404	2.01009e+06
68	18.1107	2.10444e+06
69	18.3811	2.15542e+06
70	18.6514	2.04161e+06
71	18.9217	1.94711e+06
72	19.192	1.86678e+06
73	19.4623	1.87415e+06
74	19.7326	1.96804e+06
75	20.0029	2.06231e+06
76	20.2732	2.15797e+06
77	20.5435	2.08985e+06
78	20.8138	1.98866e+06
79	21.0842	1.89971e+06
80	21.3545	1.85677e+06
81	21.6248	1.92569e+06
82	21.8951	2.02086e+06
83	22.1654	2.11599e+06
84	22.4357	2.14077e+06
85	22.706	2.03077e+06
86	22.9764	1.93727e+06
87	23.2467	1.86346e+06
88	23.517	1.88384e+06
89	23.7873	1.97894e+06
90	24.0576	2.07381e+06
91	24.3279	2.16985e+06
92	24.5982	2.07759e+06
93	24.8685	1.97832e+06
94	25.1389	1.89056e+06
95	25.4092	1.86026e+06
96	25.6795	1.9362e+06
97	25.9498	2.03125e+06
98	26.2201	2.12724e+06
99	26.4904	2.12642e+06
100	26.7607	2.01855e+06
101	27.031	1.92896e+06
102	27.3013	1.86164e+06
103	27.5716	1.8947e+06
104	27.8419	1.99007e+06
105	28.1122	2.08506e+06
106	28.3825	2.17584e+06
107	28.6528	2.06584e+06
108	28.9231	1.96806e+06
109	29.1934	1.88265e+06
110	29.4638	1.86321e+06
111	29.7341	1.94821e+06
112	30.0044	2.04189e+06
113	30.2747	2.13582e+06
114	30.545	2.11263e+06
115	30.8153	2.01005e+06
116	31.0856	1.91822e+06
117	31.3559	1.8601e+06
118	31.6262	1.90397e+06
119	31.8965	1.99999e+06
120	32.1668	2.09297e+06
121	32.4372	2.16807e+06
122	32.7075	2.05318e+06
123	32.9778	1.95814e+06
124	33.2481	1.87383e+06
125	33.5184	1.86786e+06
126	33.7887	1.95701e+06
127	34.059	2.05307e+06
128	34.3294	2.14842e+06
129	34.5997	2.10121e+06
130	34.87	1.99977e+06
131	35.1403	1.909e+06
132	35.4106	1.86017e+06
133	35.6809	1.91629e+06
134	35.9512	2.01237e+06
135	36.2215	2.10695e+06
136	36.4918	2.15511e+06
137	36.7622	2.04286e+06
138	37.0325	1.94891e+06
139	37.3028	1.86932e+06
140	37.5731	1.87576e+06
141	37.8434	1.96742e+06
142	38.1137	2.06332e+06
143	38.384	2.15912e+06
144	38.6543	2.08853e+06
145	38.9246	1.98892e+06
146	39.1949	1.90146e+06
147	39.4652	1.86206e+06
148	39.7355	1.92651e+06
149	40.0058	2.02076e+06
150	40.2761	2.1158e+06
151	40.5465	2.14122e+06
152	40.8168	2.03244e+06
153	41.0871	1.93859e+06
154	41.3574	1.86713e+06
155	41.6277	1.88455e+06
156	41.898	1.97968e+06
157	42.1683	2.07479e+06
158	42.4387	2.17226e+06
159	42.709	2.07854e+06
160	42.9793	1.98064e+06
161	43.2496	1.89223e+06
162	43.5199	1.86418e+06
163	43.7902	1.93551e+06
164	44.0605	2.02969e+06
165	44.3308	2.12488e+06
166	44.6011	2.12962e+06
167	44.8715	2.02134e+06
168	45.1417	1.92983e+06
169	45.4121	1.86511e+06
170	45.6824	1.89433e+06
171	45.9527	1.99024e+06
172	46.223	2.08556e+06
173	46.4933	2.17733e+06
174	46.7636	2.06651e+06
175	47.0339	1.96997e+06
176	47.3042	1.88423e+06
177	47.5745	1.86748e+06
178	47.8449	1.94832e+06
179	48.1152	2.04243e+06
180	48.3855	2.13866e+06
181	48.6558	2.11471e+06
182	48.9261	2.00985e+06
183	49.1964	1.91848e+06
184	49.4667	1.86277e+06
185	49.737	1.90575e+06
186	50.0074	2.00019e+06
187	50.2777	2.09614e+06
188	50.5479	2.16892e+06
189	50.8183	2.05574e+06
190	51.0886	1.95885e+06
191	51.3589	1.87576e+06
192	51.6292	1.87051e+06
193	51.8995	1.95823e+06
194	52.1698	2.05298e+06
195	52.4401	2.15141e+06
196	52.7104	2.10242e+06
197	52.9808	2.00047e+06
198	53.2511	1.90926e+06
199	53.5214	1.86409e+06
200	53.7917	1.91704e+06
201	54.062	2.01208e+06
202	54.3323	2.10821e+06
203	54.6026	2.15583e+06
204	54.873	2.04308e+06
205	55.1432	1.94873e+06
206	55.4136	1.86997e+06
207	55.6839	1.87489e+06
208	55.9542	1.96867e+06
209	56.2245	2.06495e+06
210	56.4948	2.15969e+06
211	56.7651	2.08886e+06
212	57.0354	1.98994e+06
213	57.3057	1.90113e+06
214	57.576	1.86407e+06
215	57.8464	1.92712e+06
216	58.1167	2.02203e+06
217	58.3869	2.11742e+06
218	58.6573	2.14339e+06
219	58.9276	2.03242e+06
220	59.1979	1.93967e+06
221	59.4682	1.86925e+06
222	59.7385	1.88557e+06
223	60.0088	1.98003e+06
224	60.2791	2.07507e+06
225	60.5494	2.17113e+06
226	60.8197	2.07988e+06
227	61.0901	1.98053e+06
228	61.3604	1.89259e+06
229	61.6307	1.86635e+06
230	61.901	1.93945e+06
231	62.1713	2.03346e+06
232	62.4416	2.1288e+06
233	62.7119	2.13099e+06
234	62.9822	2.0234e+06
235	63.2525	1.93011e+06
236	63.5228	1.86741e+06
237	63.7932	1.89621e+06
238	64.0635	1.99338e+06
239	64.3338	2.08606e+06
240	64.6041	2.17687e+06
241	64.8744	2.06697e+06
242	65.1447	1.96976e+06
243	65.415	1.88401e+06
244	65.6853	1.86817e+06
245	65.9557	1.95008e+06
246	66.226	2.04226e+06
247	66.4963	2.14076e+06
248	66.7666	2.11835e+06
249	67.0369	2.01284e+06
250	67.3072	1.92086e+06
251	67.5775	1.86747e+06
252	67.8479	1.90863e+06
253	68.1182	2.00274e+06
254	68.3885	2.09919e+06
255	68.6588	2.17011e+06
256	68.9291	2.0571e+06
257	69.1994	1.95992e+06
258	69.4697	1.8776e+06
259	69.74	1.87021e+06
260	70.0104	1.95944e+06
261	70.2807	2.0539e+06
262	70.551	2.15143e+06
263	70.8213	2.10578e+06
264	71.0916	2.00365e+06
265	71.3619	1.91217e+06
266	71.6322	1.86596e+06
267	71.9025	1.91835e+06
268	72.1728	2.01239e+06
269	72.4431	2.10819e+06
270	72.7134	2.15854e+06
271	72.9837	2.04462e+06
272	73.254	1.9506e+06
273	73.5243	1.87369e+06
274	73.7946	1.87822e+06
275	74.065	1.96988e+06
276	74.3353	2.06599e+06
277	74.6056	2.16129e+06
278	74.8759	2.09447e+06
279	75.1462	1.99329e+06
280	75.4165	1.90256e+06
281	75.6868	1.86654e+06
282	75.9571	1.92972e+06
283	76.2274	2.02548e+06
284	76.4978	2.12063e+06
285	76.7681	2.14558e+06
286	77.0384	2.035e+06
287	77.3087	1.94127e+06
288	77.579	1.87196e+06
289	77.8493	1.88796e+06
290	78.1196	1.98387e+06
291	78.3899	2.07745e+06
292	78.6602	2.17453e+06
293	78.9305	2.08101e+06
294	79.2008	1.98103e+06
295	79.4712	1.8939e+06
296	79.7415	1.86767e+06
297	80.0118	1.93913e+06
298	80.2821	2.0358e+06
299	80.5524	2.13164e+06
300	80.8227	2.13006e+06
301	81.093	2.02294e+06
302	81.3633	1.93118e+06
303	81.6336	1.86793e+06
304	81.9039	1.89632e+06
305	82.1743	1.99009e+06
306	82.4446	2.08742e+06
307	82.7149	2.17765e+06
308	82.9852	2.06892e+06
309	83.2555	1.97166e+06
310	83.5258	1.88599e+06
311	83.7961	1.86908e+06
312	84.0665	1.95003e+06
313	84.3368	2.04507e+06
314	84.6071	2.14038e+06
315	84.8774	2.11851e+06
316	85.1477	2.01388e+06
317	85.418	1.92136e+06
318	85.6883	1.86784e+06
319	85.9586	1.90699e+06
320	86.2289	2.00162e+06
321	86.4992	2.09843e+06
322	86.7695	2.17133e+06
323	87.0398	2.057e+06
324	87.3102	1.96122e+06
325	87.5805	1.87894e+06
326	87.8508	1.8738e+06
327	88.1211	1.96178e+06
328	88.3914	2.05493e+06
329	88.6617	2.15442e+06
330	88.932	2.107e+06
331	89.2023	2.00353e+06
332	89.4726	1.91381e+06
333	89.743	1.86852e+06
334	90.0133	1.91934e+06
335	90.2836	2.0151e+06
336	90.5539	2.10869e+06
337	90.8242	2.15917e+06
338	91.0945	2.04622e+06
339	91.3648	1.95127e+06
340	91.6351	1.87259e+06
341	91.9054	1.87983e+06
342	92.1757	1.97327e+06
343	92.446	2.06744e+06
344	92.7163	2.16534e+06
345	92.9867	2.09176e+06
346	93.257	1.99269e+06
347	93.5273	1.90161e+06
348	93.7976	1.86812e+06
349	94.0679	1.9302e+06
350	94.3382	2.02448e+06
351	94.6086	2.11946e+06
352	94.8789	2.14529e+06
353	95.1492	2.03599e+06
354	95.4195	1.94147e+06
355	95.6898	1.87103e+06
356	95.9601	1.88635e+06
357	96.2304	1.98274e+06
358	96.5008	2.07633e+06
359	96.7711	2.17302e+06
360	97.0414	2.08079e+06
361	97.3117	1.98345e+06
362	97.582	1.89498e+06
363	97.8523	1.86923e+06
364	98.1226	1.9416e+06
365	98.3929	2.03564e+06
366	98.6632	2.13147e+06
367	98.9336	2.13429e+06
368	99.2039	2.02667e+06
369	99.4742	1.9338e+06
370	99.7445	1.87172e+06
371	100.015	1.89934e+06
372	100.285	1.9946e+06
373	100.555	2.09111e+06
374	100.826	2.18024e+06
375	101.096	2.0716e+06
376	101.366	1.97572e+06
377	101.637	1.88791e+06
378	101.907	1.87343e+06
379	102.177	1.95274e+06
380	102.448	2.04624e+06
381	102.718	2.14265e+06
382	102.988	2.11946e+06
383	103.258	2.01521e+06
384	103.529	1.92272e+06
385	103.799	1.87066e+06
386	104.069	1.91132e+06
387	104.34	2.00448e+06
388	104.61	2.10015e+06
389	104.88	2.17269e+06
390	105.151	2.05712e+06
391	105.421	1.96076e+06
392	105.691	1.8787e+06
393	105.962	1.87396e+06
394	106.232	1.96176e+06
395	106.502	2.05641e+06
396	106.773	2.15397e+06
397	107.043	2.10561e+06
398	107.313	2.00162e+06
399	107.583	1.91134e+06
400	107.854	1.86615e+06
401	108.124	1.91733e+06
402	108.394	2.01196e+06
403	108.665	2.1078e+06
404	108.935	2.15849e+06
405	109.205	2.04544e+06
406	109.476	1.95133e+06
407	109.746	1.87209e+06
408	110.016	1.87885e+06
409	110.287	1.97095e+06
410	110.557	2.06512e+06
411	110.827	2.16196e+06
412	111.098	2.09089e+06
413	111.368	1.99154e+06
414	111.638	1.90274e+06
415	111.908	1.8675e+06
416	112.179	1.92779e+06
417	112.449	2.02463e+06
418	112.719	2.11901e+06
419	112.99	2.14469e+06
420	113.26	2.03398e+06
421	113.53	1.94121e+06
422	113.801	1.8707e+06
423	114.071	1.88624e+06
424	114.341	1.97984e+06
425	114.612	2.07485e+06
426	114.882	2.17384e+06
427	115.152	2.07999e+06
428	115.423	1.98038e+06
429	115.693	1.89351e+06
430	115.963	1.86862e+06
431	116.233	1.93883e+06
432	116.504	2.035e+06
433	116.774	2.13082e+06
434	117.044	2.13151e+06
435	117.315	2.0236e+06
436	117.585	1.93137e+06
437	117.855	1.87049e+06
438	118.126	1.89821e+06
439	118.396	1.99357e+06
440	118.666	2.08589e+06
441	118.937	2.17869e+06
442	119.207	2.06788e+06
443	119.477	1.97056e+06
444	119.747	1.8857e+06
445	120.018	1.87155e+06
446	120.288	1.95214e+06
447	120.558	2.04637e+06
448	120.829	2.14202e+06
449	121.099	2.11777e+06
450	121.369	2.01196e+06
451	121.64	1.91915e+06
452	121.91	1.86897e+06
453	122.18	1.90567e+06
454	122.451	2.00118e+06
455	122.721	2.0967e+06
456	122.991	2.17013e+06
457	123.261	2.05652e+06
458	123.532	1.96048e+06
459	123.802	1.87731e+06
460	124.072	1.87123e+06
461	124.343	1.95909e+06
462	124.613	2.05364e+06
463	124.883	2.15219e+06
464	125.154	2.10528e+06
465	125.424	2.00094e+06
466	125.694	1.9103e+06
467	125.965	1.86678e+06
468	126.235	1.91594e+06
469	126.505	2.0112e+06
470	126.776	2.10698e+06
471	127.046	2.1559e+06
472	127.316	2.04427e+06
473	127.586	1.94821e+06
474	127.857	1.87207e+06
475	128.127	1.87749e+06
476	128.397	1.97e+06
477	128.668	2.06456e+06
478	128.938	2.16172e+06
479	129.208	2.09031e+06
480	129.479	1.98996e+06
481	129.749	1.90111e+06
482	130.019	1.86683e+06
483	130.29	1.92806e+06
484	130.56	2.02364e+06
485	130.83	2.12113e+06
486	131.1	2.14417e+06
487	131.371	2.03419e+06
488	131.641	1.94084e+06
489	131.911	1.87237e+06
490	132.182	1.88614e+06
491	132.452	1.98222e+06
492	132.722	2.07798e+06
493	132.993	2.17397e+06
494	133.263	2.07886e+06
495	133.533	1.98022e+06
496	133.804	1.89149e+06
497	134.074	1.86769e+06
498	134.344	1.93926e+06
499	134.615	2.03432e+06
500	134.885	2.13036e+06
501	135.155	2.13067e+06
502	135.425	2.02308e+06
503	135.696	1.93081e+06
504	135.966	1.86938e+06
505	136.236	1.89548e+06
506	136.507	1.99117e+06
507	136.777	2.08677e+06
508	137.047	2.17766e+06
509	137.318	2.06736e+06
510	137.588	1.97078e+06
511	137.858	1.88328e+06
512	138.128	1.87105e+06
513	138.399	1.95018e+06
514	138.669	2.04486e+06
515	138.939	2.14231e+06
516	139.21	2.11968e+06
517	139.48	2.01467e+06
518	139.75	1.92207e+06
519	140.021	1.86953e+06
520	140.291	1.90833e+06
521	140.561	2.00463e+06
522	140.832	2.10151e+06
523	141.102	2.17265e+06
524	141.372	2.0591e+06
525	141.643	1.96334e+06
526	141.913	1.88013e+06
527	142.183	1.87554e+06
528	142.454	1.9605e+06
529	142.724	2.05628e+06
530	142.994	2.15474e+06
531	143.264	2.1075e+06
532	143.535	2.0027e+06
533	143.805	1.9113e+06
534	144.075	1.86936e+06
535	144.346	1.91902e+06
536	144.616	2.01534e+06
537	144.886	2.11111e+06
538	145.157	2.16097e+06
539	145.427	2.04679e+06
540	145.697	1.95094e+06
541	145.968	1.87569e+06
542	146.238	1.87961e+06
543	146.508	1.97351e+06
544	146.778	2.06835e+06
545	147.049	2.16671e+06
546	147.319	2.09531e+06
547	147.589	1.99336e+06
548	147.86	1.90248e+06
549	148.13	1.8707e+06
550	148.4	1.92975e+06
551	148.671	2.02394e+06
552	148.941	2.12024e+06
553	149.211	2.14647e+06
554	149.482	2.03695e+06
555	149.752	1.94214e+06
556	150.022	1.87213e+06
557	150.293	1.88737e+06
558	150.563	1.98352e+06
559	150.833	2.07914e+06
560	151.103	2.17672e+06
561	151.374	2.08322e+06
562	151.644	1.98334e+06
563	151.914	1.89591e+06
564	152.185	1.87047e+06
565	152.455	1.94127e+06
566	152.725	2.03784e+06
567	152.996	2.13322e+06
568	153.266	2.13376e+06
569	153.536	2.02496e+06
570	153.807	1.93369e+06
571	154.077	1.87291e+06
572	154.347	1.89966e+06
573	154.618	1.99518e+06
574	154.888	2.08944e+06
575	155.158	2.18164e+06
576	155.428	2.07002e+06
577	155.699	1.97307e+06
578	155.969	1.88638e+06
579	156.239	1.87424e+06
580	156.51	1.95268e+06
581	156.78	2.04874e+06
582	157.05	2.14439e+06
583	157.321	2.12013e+06
584	157.591	2.01573e+06
585	157.861	1.92333e+06
586	158.132	1.87166e+06
587	158.402	1.91015e+06
588	158.672	2.0053e+06
589	158.942	2.10212e+06
590	159.213	2.17393e+06
591	159.483	2.05999e+06
592	159.753	1.96345e+06
593	160.024	1.88206e+06
594	160.294	1.87686e+06
595	160.564	1.96293e+06
596	160.835	2.05934e+06
597	161.105	2.15553e+06
598	161.375	2.10964e+06
599	161.646	2.00684e+06
600	161.916	1.9157e+06
601	162.186	1.87155e+06
602	162.457	1.9222e+06
603	162.727	2.017e+06
604	162.997	2.11337e+06
605	163.267	2.1643e+06
606	163.538	2.04943e+06
607	163.808	1.95428e+06
608	164.078	1.87861e+06
609	164.349	1.88373e+06
610	164.619	1.97643e+06
611	164.889	2.07193e+06
612	165.16	2.16684e+06
613	165.43	2.09759e+06
614	165.7	1.99613e+06
615	165.971	1.90608e+06
616	166.241	1.87205e+06
617	166.511	1.93228e+06
618	166.782	2.02715e+06
619	167.052	2.12356e+06
620	167.322	2.14894e+06
621	167.593	2.03874e+06
622	167.863	1.9439e+06
623	168.133	1.87493e+06
624	168.403	1.89051e+06
625	168.674	1.98569e+06
626	168.944	2.08064e+06
627	169.214	2.17902e+06
628	169.485	2.08396e+06
629	169.755	1.98389e+06
630	170.025	1.89476e+06
631	170.296	1.87077e+06
632	170.566	1.94154e+06
633	170.836	2.03653e+06
634	171.107	2.13519e+06
635	171.377	2.13424e+06
636	171.647	2.02613e+06
637	171.917	1.93235e+06
638	172.188	1.87315e+06
639	172.458	1.89973e+06
640	172.728	1.99405e+06
641	172.999	2.09068e+06
642	173.269	2.18229e+06
643	173.539	2.0724e+06
644	173.81	1.97543e+06
645	174.08	1.88854e+06
646	174.35	1.87365e+06
647	174.621	1.95343e+06
648	174.891	2.04882e+06
649	175.161	2.14408e+06
650	175.432	2.12182e+06
651	175.702	2.01553e+06
652	175.972	1.92545e+06
653	176.242	1.87187e+06
654	176.513	1.90946e+06
655	176.783	2.00658e+06
656	177.053	2.10219e+06
657	177.324	2.17506e+06
658	177.594	2.06057e+06
659	177.864	1.96423e+06
660	178.135	1.88319e+06
661	178.405	1.87788e+06
662	178.675	1.96351e+06
663	178.946	2.06059e+06
664	179.216	2.15622e+06
665	179.486	2.10737e+06
666	179.756	2.00359e+06
667	180.027	1.91362e+06
668	180.297	1.87159e+06
669	180.567	1.92084e+06
670	180.838	2.01807e+06
671	181.108	2.11283e+06
672	181.378	2.16222e+06
673	181.649	2.04928e+06
674	181.919	1.95445e+06
675	182.189	1.87758e+06
676	182.46	1.88234e+06
677	182.73	1.97552e+06
678	183	2.06924e+06
679	183.27	2.16829e+06
680	183.541	2.09529e+06
681	183.811	1.99319e+06
682	184.081	1.90501e+06
683	184.352	1.87079e+06
684	184.622	1.93222e+06
685	184.892	2.02691e+06
686	185.163	2.12382e+06
687	185.433	2.14757e+06
688	185.703	2.03825e+06
689	185.974	1.94353e+06
690	186.244	1.87415e+06
691	186.514	1.89004e+06
692	186.785	1.98482e+06
693	187.055	2.08244e+06
694	187.325	2.17978e+06
695	187.595	2.0856e+06
696	187.866	1.98575e+06
697	188.136	1.89596e+06
698	188.406	1.87283e+06
699	188.677	1.94347e+06
700	188.947	2.03807e+06
701	189.217	2.13587e+06
702	189.488	2.13574e+06
703	189.758	2.02773e+06
704	190.028	1.93495e+06
705	190.299	1.87435e+06
706	190.569	1.90144e+06
707	190.839	1.99867e+06
708	191.11	2.09304e+06
709	191.38	2.18509e+06
710	191.65	2.07409e+06
711	191.92	1.97548e+06
712	192.191	1.88913e+06
713	192.461	1.87472e+06
714	192.731	1.95428e+06
715	193.002	2.05073e+06
716	193.272	2.14582e+06
717	193.542	2.12301e+06
718	193.813	2.01662e+06
719	194.083	1.924e+06
720	194.353	1.87179e+06
721	194.624	1.90944e+06
722	194.894	2.00755e+06
723	195.164	2.1026e+06
724	195.435	2.17588e+06
725	195.705	2.06062e+06
726	195.975	1.96434e+06
727	196.245	1.88228e+06
728	196.516	1.87599e+06
729	196.786	1.96293e+06
730	197.056	2.05849e+06
731	197.327	2.15618e+06
732	197.597	2.10812e+06
733	197.867	2.00357e+06
734	198.138	1.91249e+06
735	198.408	1.87005e+06
736	198.678	1.92097e+06
737	198.949	2.01547e+06
738	199.219	2.11233e+06
739	199.489	2.16186e+06
740	199.759	2.04832e+06
741	200.03	1.95122e+06
742	200.3	1.87606e+06
743	200.57	1.87974e+06
744	200.841	1.97298e+06
745	201.111	2.0679e+06
746	201.381	2.16597e+06
747	201.652	2.0962e+06
748	201.922	1.99312e+06
749	202.192	1.90423e+06
750	202.463	1.87079e+06
751	202.733	1.93176e+06
752	203.003	2.02787e+06
753	203.274	2.12483e+06
754	203.544	2.1485e+06
755	203.814	2.03797e+06
756	204.084	1.94368e+06
757	204.355	1.87443e+06
758	204.625	1.89041e+06
759	204.895	1.9864e+06
760	205.166	2.08036e+06
761	205.436	2.17796e+06
762	205.706	2.08606e+06
763	205.977	1.98432e+06
764	206.247	1.89567e+06
765	206.517	1.87237e+06
766	206.788	1.94208e+06
767	207.058	2.03781e+06
768	207.328	2.13439e+06
769	207.598	2.13481e+06
770	207.869	2.02609e+06
771	208.139	1.93317e+06
772	208.409	1.8717e+06
773	208.68	1.89945e+06
774	208.95	1.99624e+06
775	209.22	2.08905e+06
776	209.491	2.18244e+06
777	209.761	2.07202e+06
778	210.031	1.97312e+06
779	210.302	1.88677e+06
780	210.572	1.87434e+06
781	210.842	1.95246e+06
782	211.113	2.04759e+06
783	211.383	2.14517e+06
784	211.653	2.12087e+06
785	211.923	2.0144e+06
786	212.194	1.92073e+06
787	212.464	1.8707e+06
788	212.734	1.90827e+06
789	213.005	2.0048e+06
790	213.275	2.10045e+06
791	213.545	2.17351e+06
792	213.816	2.06011e+06
793	214.086	1.96509e+06
794	214.356	1.88185e+06
795	214.627	1.87675e+06
796	214.897	1.9636e+06
797	215.167	2.05788e+06
798	215.437	2.1557e+06
799	215.708	2.10923e+06
800	215.978	2.0053e+06
801	216.248	1.91473e+06
802	216.519	1.87116e+06
803	216.789	1.91999e+06
804	217.059	2.01592e+06
805	217.33	2.11261e+06
806	217.6	2.16123e+06
807	217.87	2.04755e+06
808	218.141	1.95285e+06
809	218.411	1.87682e+06
810	218.681	1.88146e+06
811	218.952	1.97233e+06
812	219.222	2.06904e+06
813	219.492	2.16704e+06
814	219.762	2.09469e+06
815	220.033	1.99364e+06
816	220.303	1.90363e+06
817	220.573	1.86994e+06
818	220.844	1.93055e+06
819	221.114	2.02498e+06
820	221.384	2.12204e+06
821	221.655	2.14555e+06
822	221.925	2.03467e+06
823	222.195	1.94043e+06
824	222.466	1.87058e+06
825	222.736	1.88807e+06
826	223.006	1.98187e+06
827	223.276	2.07826e+06
828	223.547	2.17393e+06
829	223.817	2.08149e+06
830	224.087	1.98211e+06
831	224.358	1.8944e+06
832	224.628	1.86988e+06
833	224.898	1.93885e+06
834	225.169	2.03328e+06
835	225.439	2.1314e+06
836	225.709	2.13079e+06
837	225.98	2.02214e+06
838	226.25	1.9294e+06
839	226.52	1.86793e+06
840	226.791	1.89331e+06
841	227.061	1.99024e+06
842	227.331	2.08521e+06
843	227.601	2.17683e+06
844	227.872	2.06657e+06
845	228.142	1.96709e+06
846	228.412	1.88054e+06
847	228.683	1.86893e+06
848	228.953	1.94657e+06
849	229.223	2.03961e+06
850	229.494	2.13821e+06
851	229.764	2.11467e+06
852	230.034	2.00962e+06
853	230.305	1.91733e+06
854	230.575	1.86511e+06
855	230.845	1.90369e+06
856	231.116	2.00016e+06
857	231.386	2.09718e+06
858	231.656	2.16942e+06
859	231.926	2.05377e+06
860	232.197	1.95645e+06
861	232.467	1.87424e+06
862	232.737	1.86981e+06
863	233.008	1.95764e+06
864	233.278	2.05288e+06
865	233.548	2.14941e+06
866	233.819	2.10112e+06
867	234.089	1.99836e+06
868	234.359	1.90688e+06
869	234.63	1.86476e+06
870	234.9	1.91583e+06
871	235.17	2.01152e+06
872	235.441	2.10684e+06
873	235.711	2.15642e+06
874	235.981	2.04202e+06
875	236.251	1.94667e+06
876	236.522	1.8722e+06
877	236.792	1.87536e+06
878	237.062	1.96897e+06
879	237.333	2.06317e+06
880	237.603	2.16018e+06
881	237.873	2.08825e+06
882	238.144	1.98757e+06
883	238.414	1.89979e+06
884	238.684	1.86568e+06
885	238.955	1.92597e+06
886	239.225	2.02075e+06
887	239.495	2.11647e+06
888	239.766	2.1428e+06
889	240.036	2.03305e+06
890	240.306	1.93816e+06
891	240.576	1.86934e+06
892	240.847	1.88494e+06
893	241.117	1.97955e+06
894	241.387	2.07349e+06
895	241.658	2.17113e+06
896	241.928	2.07826e+06
897	242.198	1.97905e+06
898	242.469	1.88913e+06
899	242.739	1.86654e+06
900	243.009	1.93514e+06
901	243.28	2.03196e+06
902	243.55	2.12793e+06
903	243.82	2.12639e+06
904	244.09	2.01907e+06
905	244.361	1.92472e+06
906	244.631	1.86604e+06
907	244.901	1.89188e+06
908	245.172	1.98833e+06
909	245.442	2.08435e+06
910	245.712	2.17549e+06
911	245.983	2.06512e+06
912	246.253	1.9664e+06
913	246.523	1.8807e+06
914	246.794	1.86706e+06
915	247.064	1.94593e+06
916	247.334	2.04089e+06
917	247.605	2.1389e+06
918	247.875	2.11476e+06
919	248.145	2.00912e+06
920	248.415	1.91806e+06
921	248.686	1.86648e+06
922	248.956	1.90467e+06
923	249.226	2.00095e+06
924	249.497	2.09638e+06
925	249.767	2.16905e+06
926	250.037	2.05459e+06
927	250.308	1.95853e+06
928	250.578	1.87593e+06
929	250.848	1.87146e+06
930	251.119	1.95805e+06
931	251.389	2.05504e+06
932	251.659	2.15212e+06
933	251.929	2.1052e+06
934	252.2	2.00021e+06
935	252.47	1.90918e+06
936	252.74	1.86669e+06
937	253.011	1.91494e+06
938	253.281	2.01109e+06
939	253.551	2.10814e+06
940	253.822	2.15746e+06
941	254.092	2.04427e+06
942	254.362	1.947e+06
943	254.633	1.87177e+06
944	254.903	1.87736e+06
945	255.173	1.9683e+06
946	255.444	2.06545e+06
947	255.714	2.16016e+06
948	255.984	2.09252e+06
949	256.254	1.99037e+06
950	256.525	1.89971e+06
951	256.795	1.86589e+06
952	257.065	1.92651e+06
953	257.336	2.02284e+06
954	257.606	2.11991e+06
955	257.876	2.14443e+06
956	258.147	2.03357e+06
957	258.417	1.93885e+06
958	258.687	1.87201e+06
959	258.958	1.88388e+06
960	259.228	1.98096e+06
961	259.498	2.07564e+06
962	259.769	2.1738e+06
963	260.039	2.07899e+06
964	260.309	1.97806e+06
965	260.579	1.89127e+06
966	260.85	1.8686e+06
967	261.12	1.93876e+06
968	261.39	2.03474e+06
969	261.661	2.13106e+06
970	261.931	2.12949e+06
971	262.201	2.02221e+06
972	262.472	1.92955e+06
973	262.742	1.86812e+06
974	263.012	1.89567e+06
975	263.283	1.99087e+06
976	263.553	2.08671e+06
977	263.823	2.18017e+06
978	264.094	2.06813e+06
979	264.364	1.969e+06
980	264.634	1.88223e+06
981	264.904	1.87057e+06
982	265.175	1.94934e+06
983	265.445	2.04592e+06
984	265.715	2.14153e+06
985	265.986	2.11905e+06
986	266.256	2.0126e+06
987	266.526	1.91921e+06
988	266.797	1.86713e+06
989	267.067	1.90612e+06
990	267.337	2.00086e+06
991	267.608	2.09666e+06
992	267.878	2.16964e+06
993	268.148	2.05595e+06
994	268.418	1.95888e+06
995	268.689	1.8763e+06
996	268.959	1.87296e+06
997	269.229	1.95976e+06
998	269.5	2.05537e+06
999	269.77	2.15297e+06
1000	270.04	2.10515e+06
1001	270.311	2.00081e+06
1002	270.581	1.90993e+06
1003	270.851	1.86734e+06
1004	271.122	1.91759e+06
1005	271.392	2.01254e+06
1006	271.662	2.1112e+06
1007	271.932	2.15925e+06
1008	272.203	2.04544e+06
1009	272.473	1.95088e+06
1010	272.743	1.87359e+06
1011	273.014	1.87927e+06
1012	273.284	1.97103e+06
1013	273.554	2.06703e+06
1014	273.825	2.16593e+06
1015	274.095	2.09313e+06
1016	274.365	1.9916e+06
1017	274.636	1.90133e+06
1018	274.906	1.8675e+06
1019	275.176	1.92797e+06
1020	275.447	2.02364e+06
1021	275.717	2.12221e+06
1022	275.987	2.14634e+06
1023	276.257	2.03471e+06
1024	276.528	1.93958e+06
1025	276.798	1.87083e+06
1026	277.068	1.88549e+06
1027	277.339	1.98116e+06
1028	277.609	2.07652e+06
1029	277.879	2.17486e+06
1030	278.15	2.08062e+06
1031	278.42	1.98079e+06
1032	278.69	1.89188e+06
1033	278.961	1.8676e+06
1034	279.231	1.93802e+06
1035	279.501	2.03404e+06
1036	279.771	2.13079e+06
1037	280.042	2.13151e+06
1038	280.312	2.02403e+06
1039	280.582	1.92959e+06
1040	280.853	1.86875e+06
1041	281.123	1.89515e+06
1042	281.393	1.99006e+06
1043	281.664	2.08701e+06
1044	281.934	2.17906e+06
1045	282.204	2.06813e+06
1046	282.475	1.96962e+06
1047	282.745	1.88215e+06
1048	283.015	1.86912e+06
1049	283.286	1.94901e+06
1050	283.556	2.04358e+06
1051	283.826	2.14237e+06
1052	284.096	2.1169e+06
1053	284.367	2.01079e+06
1054	284.637	1.91835e+06
1055	284.907	1.8668e+06
1056	285.178	1.90517e+06
1057	285.448	2.00181e+06
1058	285.718	2.09525e+06
1059	285.989	2.17107e+06
1060	286.259	2.05543e+06
1061	286.529	1.95866e+06
1062	286.8	1.87669e+06
1063	287.07	1.87166e+06
1064	287.34	1.95822e+06
1065	287.611	2.05383e+06
1066	287.881	2.15043e+06
1067	288.151	2.09991e+06
1068	288.421	1.99824e+06
1069	288.692	1.90707e+06
1070	288.962	1.8662e+06
1071	289.232	1.91605e+06
1072	289.503	2.01074e+06
1073	289.773	2.10823e+06
1074	290.043	2.15689e+06
1075	290.314	2.04332e+06
1076	290.584	1.94882e+06
1077	290.854	1.87233e+06
1078	291.125	1.87604e+06
1079	291.395	1.96965e+06
1080	291.665	2.06452e+06
1081	291.936	2.16313e+06
1082	292.206	2.09033e+06
1083	292.476	1.99006e+06
1084	292.746	1.89877e+06
1085	293.017	1.86709e+06
1086	293.287	1.92682e+06
1087	293.557	2.02366e+06
1088	293.828	2.11966e+06
1089	294.098	2.14458e+06
1090	294.368	2.0338e+06
1091	294.639	1.93609e+06
1092	294.909	1.8693e+06
1093	295.179	1.88469e+06
1094	295.45	1.97983e+06
1095	295.72	2.07355e+06
1096	295.99	2.17215e+06
1097	296.26	2.07915e+06
1098	296.531	1.97741e+06
1099	296.801	1.8883e+06
1100	297.071	1.86561e+06
1101	297.342	1.93555e+06
1102	297.612	2.03088e+06
1103	297.882	2.12843e+06
1104	298.153	2.12804e+06
1105	298.423	2.01848e+06
1106	298.693	1.92656e+06
1107	298.964	1.86663e+06
1108	299.234	1.89368e+06
1109	299.504	1.98998e+06
1110	299.775	2.08459e+06
1111	300.045	2.17677e+06
1112	300.315	2.06733e+06
1113	300.585	1.96644e+06
1114	300.856	1.88042e+06
1115	301.126	1.86739e+06
1116	301.396	1.94555e+06
1117	301.667	2.04215e+06
1118	301.937	2.14072e+06
1119	302.207	2.11465e+06
1120	302.478	2.00864e+06
1121	302.748	1.91637e+06
1122	303.018	1.86678e+06
1123	303.289	1.90475e+06
1124	303.559	2.00173e+06
1125	303.829	2.09839e+06
1126	304.099	2.17148e+06
1127	304.37	2.05541e+06
1128	304.64	1.95825e+06
1129	304.91	1.87526e+06
1130	305.181	1.86999e+06
1131	305.451	1.95948e+06
1132	305.721	2.05441e+06
1133	305.992	2.15128e+06
1134	306.262	2.1042e+06
1135	306.532	2.00095e+06
1136	306.803	1.90872e+06
1137	307.073	1.86774e+06
1138	307.343	1.91713e+06
1139	307.614	2.01339e+06
1140	307.884	2.10865e+06
1141	308.154	2.15843e+06
1142	308.424	2.0438e+06
1143	308.695	1.94877e+06
1144	308.965	1.87311e+06
1145	309.235	1.87744e+06
1146	309.506	1.96915e+06
1147	309.776	2.0661e+06
1148	310.046	2.16515e+06
1149	310.317	2.09219e+06
1150	310.587	1.99141e+06
1151	310.857	1.90059e+06
1152	311.128	1.86706e+06
1153	311.398	1.92754e+06
1154	311.668	2.0249e+06
1155	311.938	2.12122e+06
1156	312.209	2.1459e+06
1157	312.479	2.03447e+06
1158	312.749	1.93779e+06
1159	313.02	1.87058e+06
1160	313.29	1.88536e+06
1161	313.56	1.98189e+06
1162	313.831	2.07826e+06
1163	314.101	2.17714e+06
1164	314.371	2.07993e+06
1165	314.642	1.98038e+06
1166	314.912	1.89116e+06
1167	315.182	1.86943e+06
1168	315.453	1.93841e+06
1169	315.723	2.03521e+06
1170	315.993	2.13275e+06
1171	316.264	2.13175e+06
1172	316.534	2.02256e+06
1173	316.804	1.92897e+06
1174	317.074	1.86862e+06
1175	317.345	1.89537e+06
1176	317.615	1.99137e+06
1177	317.885	2.08721e+06
1178	318.156	2.1795e+06
1179	318.426	2.06868e+06
1180	318.696	1.96889e+06
1181	318.967	1.88354e+06
1182	319.237	1.87049e+06
1183	319.507	1.94845e+06
1184	319.778	2.04544e+06
1185	320.048	2.14261e+06
1186	320.318	2.1192e+06
1187	320.589	2.01371e+06
1188	320.859	1.91949e+06
1189	321.129	1.86873e+06
1190	321.4	1.90824e+06
1191	321.67	2.0034e+06
1192	321.94	2.09928e+06
1193	322.21	2.17306e+06
1194	322.481	2.05914e+06
1195	322.751	1.95987e+06
1196	323.021	1.8782e+06
1197	323.292	1.87367e+06
1198	323.562	1.95972e+06
1199	323.832	2.05658e+06
1200	324.103	2.15485e+06
1201	324.373	2.10672e+06
1202	324.643	2.00147e+06
1203	324.914	1.90994e+06
1204	325.184	1.86875e+06
1205	325.454	1.91893e+06
1206	325.725	2.01629e+06
1207	325.995	2.11151e+06
1208	326.265	2.16205e+06
1209	326.535	2.04666e+06
1210	326.806	1.95107e+06
1211	327.076	1.87558e+06
1212	327.346	1.87935e+06
1213	327.617	1.9716e+06
1214	327.887	2.068e+06
1215	328.157	2.16628e+06
1216	328.428	2.09393e+06
1217	328.698	1.99063e+06
1218	328.968	1.90062e+06
1219	329.239	1.86782e+06
1220	329.509	1.92827e+06
1221	329.779	2.02416e+06
1222	330.05	2.122e+06
1223	330.32	2.14625e+06
1224	330.59	2.03502e+06
1225	330.861	1.93718e+06
1226	331.131	1.87045e+06
1227	331.401	1.88521e+06
1228	331.671	1.98109e+06
1229	331.942	2.07893e+06
1230	332.212	2.17752e+06
1231	332.482	2.08268e+06
1232	332.753	1.98218e+06
1233	333.023	1.89259e+06
1234	333.293	1.87077e+06
1235	333.564	1.94019e+06
1236	333.834	2.03656e+06
1237	334.104	2.13545e+06
1238	334.375	2.13333e+06
1239	334.645	2.02451e+06
1240	334.915	1.93052e+06
1241	335.186	1.87071e+06
1242	335.456	1.89797e+06
1243	335.726	1.99382e+06
1244	335.996	2.09068e+06
1245	336.267	2.18245e+06
1246	336.537	2.06889e+06
1247	336.807	1.97108e+06
1248	337.078	1.88447e+06
1249	337.348	1.87057e+06
1250	337.618	1.95049e+06
1251	337.889	2.04557e+06
1252	338.159	2.14332e+06
1253	338.429	2.12048e+06
1254	338.7	2.01326e+06
1255	338.97	1.92146e+06
1256	339.24	1.86979e+06
1257	339.511	1.90885e+06
1258	339.781	2.0034e+06
1259	340.051	2.10175e+06
1260	340.321	2.17432e+06
1261	340.592	2.05728e+06
1262	340.862	1.9621e+06
1263	341.132	1.87833e+06
1264	341.403	1.87415e+06
1265	341.673	1.96067e+06
1266	341.943	2.05812e+06
1267	342.214	2.15498e+06
1268	342.484	2.1073e+06
1269	342.754	2.0022e+06
1270	343.025	1.90996e+06
1271	343.295	1.86845e+06
1272	343.565	1.9177e+06
1273	343.835	2.01523e+06
1274	344.106	2.11189e+06
1275	344.376	2.16183e+06
1276	344.646	2.0462e+06
1277	344.917	1.95109e+06
1278	345.187	1.87387e+06
1279	345.457	1.87911e+06
1280	345.728	1.97277e+06
1281	345.998	2.0685e+06
1282	346.268	2.16599e+06
1283	346.539	2.09209e+06
1284	346.809	1.99145e+06
1285	347.079	1.90126e+06
1286	347.35	1.86884e+06
1287	347.62	1.92953e+06
1288	347.89	2.02626e+06
1289	348.16	2.12336e+06
1290	348.431	2.14896e+06
1291	348.701	2.0364e+06
1292	348.971	1.94164e+06
1293	349.242	1.87222e+06
1294	349.512	1.88728e+06
1295	349.782	1.98354e+06
1296	350.053	2.07904e+06
1297	350.323	2.17787e+06
1298	350.593	2.08036e+06
1299	350.864	1.9794e+06
1300	351.134	1.89091e+06
1301	351.404	1.8699e+06
1302	351.674	1.93939e+06
1303	351.945	2.03599e+06
1304	352.215	2.13366e+06
1305	352.485	2.134e+06
1306	352.756	2.02312e+06
1307	353.026	1.92829e+06
1308	353.296	1.86908e+06
1309	353.567	1.89539e+06
1310	353.837	1.99219e+06
1311	354.107	2.08795e+06
1312	354.378	2.17909e+06
1313	354.648	2.06729e+06
1314	354.918	1.96884e+06
1315	355.189	1.88137e+06
1316	355.459	1.86849e+06
1317	355.729	1.94821e+06
1318	355.999	2.04481e+06
1319	356.27	2.14315e+06
1320	356.54	2.1195e+06
1321	356.81	2.0118e+06
1322	357.081	1.91899e+06
1323	357.351	1.86706e+06
1324	357.621	1.90584e+06
1325	357.892	2.00457e+06
1326	358.162	2.10049e+06
1327	358.432	2.17315e+06
1328	358.703	2.05682e+06
1329	358.973	1.95927e+06
1330	359.243	1.87721e+06
1331	359.513	1.8725e+06
1332	359.784	1.96018e+06
1333	360.054	2.05652e+06
1334	360.324	2.15548e+06
1335	360.595	2.10734e+06
1336	360.865	2.00253e+06
1337	361.135	1.91106e+06
1338	361.406	1.86947e+06
1339	361.676	1.91835e+06
1340	361.946	2.01425e+06
1341	362.217	2.11177e+06
1342	362.487	2.16209e+06
1343	362.757	2.04793e+06
1344	363.028	1.95014e+06
1345	363.298	1.87615e+06
1346	363.568	1.87981e+06
1347	363.838	1.97348e+06
1348	364.109	2.07091e+06
1349	364.379	2.17035e+06
1350	364.649	2.09807e+06
1351	364.92	1.99319e+06
1352	365.19	1.90321e+06
1353	365.46	1.87075e+06
1354	365.731	1.93124e+06
1355	366.001	2.02839e+06
1356	366.271	2.12731e+06
1357	366.542	2.1511e+06
1358	366.812	2.03963e+06
1359	367.082	1.94368e+06
1360	367.353	1.87454e+06
1361	367.623	1.89153e+06
1362	367.893	1.98601e+06
1363	368.163	2.08352e+06
1364	368.434	2.1827e+06
1365	368.704	2.08476e+06
1366	368.974	1.98378e+06
1367	369.245	1.8945e+06
1368	369.515	1.87109e+06
1369	369.785	1.94245e+06
1370	370.056	2.03846e+06
1371	370.326	2.13784e+06
1372	370.596	2.13869e+06
1373	370.867	2.02862e+06
1374	371.137	1.93356e+06
1375	371.407	1.87382e+06
1376	371.678	1.90051e+06
1377	371.948	1.99654e+06
1378	372.218	2.09527e+06
1379	372.488	2.18413e+06
1380	372.759	2.07418e+06
1381	373.029	1.97467e+06
1382	373.299	1.88819e+06
1383	373.57	1.87404e+06
1384	373.84	1.954e+06
1385	374.11	2.05015e+06
1386	374.381	2.14907e+06
1387	374.651	2.12289e+06
1388	374.921	2.01674e+06
1389	375.192	1.92255e+06
1390	375.462	1.87348e+06
1391	375.732	1.91121e+06
1392	376.002	2.00632e+06
1393	376.273	2.10368e+06
1394	376.543	2.17698e+06
1395	376.813	2.0604e+06
1396	377.084	1.96223e+06
1397	377.354	1.88117e+06
1398	377.624	1.87723e+06
1399	377.895	1.96343e+06
1400	378.165	2.06024e+06
1401	378.435	2.15999e+06
1402	378.706	2.11124e+06
1403	378.976	2.00589e+06
1404	379.246	1.91232e+06
1405	379.516	1.8719e+06
1406	379.787	1.92134e+06
1407	380.057	2.01863e+06
1408	380.327	2.11582e+06
1409	380.598	2.16443e+06
1410	380.868	2.04919e+06
1411	381.138	1.95248e+06
1412	381.409	1.87636e+06
1413	381.679	1.88085e+06
1414	381.949	1.97509e+06
1415	382.22	2.07121e+06
1416	382.49	2.1718e+06
1417	382.76	2.09878e+06
1418	383.031	1.9968e+06
1419	383.301	1.90411e+06
1420	383.571	1.87187e+06
1421	383.842	1.93274e+06
1422	384.112	2.02819e+06
1423	384.382	2.12536e+06
1424	384.652	2.1511e+06
1425	384.923	2.03974e+06
1426	385.193	1.94498e+06
1427	385.463	1.8763e+06
1428	385.734	1.89082e+06
1429	386.004	1.98783e+06
1430	386.274	2.08457e+06
1431	386.545	2.18396e+06
1432	386.815	2.08647e+06
1433	387.085	1.98443e+06
1434	387.356	1.8957e+06
1435	387.626	1.87331e+06
1436	387.896	1.94446e+06
1437	388.166	2.04087e+06
1438	388.437	2.13918e+06
1439	388.707	2.14063e+06
1440	388.977	2.02975e+06
1441	389.248	1.9361e+06
1442	389.518	1.87523e+06
1443	389.788	1.90101e+06
1444	390.059	1.99906e+06
1445	390.329	2.09486e+06
1446	390.599	2.187e+06
1447	390.87	2.07319e+06
1448	391.14	1.97372e+06
1449	391.41	1.88859e+06
1450	391.68	1.87515e+06
1451	391.951	1.95621e+06
1452	392.221	2.05381e+06
1453	392.491	2.15141e+06
1454	392.762	2.12312e+06
1455	393.032	2.0185e+06
1456	393.302	1.92697e+06
1457	393.573	1.8755e+06
1458	393.843	1.91314e+06
1459	394.113	2.00773e+06
1460	394.384	2.10594e+06
1461	394.654	2.18089e+06
1462	394.924	2.06319e+06
1463	395.195	1.96405e+06
1464	395.465	1.88135e+06
1465	395.735	1.87671e+06
1466	396.005	1.96514e+06
1467	396.276	2.06066e+06
1468	396.546	2.1588e+06
1469	396.816	2.11042e+06
1470	397.087	2.00651e+06
1471	397.357	1.9136e+06
1472	397.627	1.8706e+06
1473	397.898	1.92079e+06
1474	398.168	2.01657e+06
1475	398.438	2.1156e+06
1476	398.709	2.16571e+06
1477	398.979	2.04989e+06
1478	399.249	1.95281e+06
1479	399.52	1.87708e+06
1480	399.79	1.88221e+06
1481	400.06	1.97325e+06
1482	400.33	2.07295e+06
1483	400.601	2.17265e+06
1484	400.871	2.09885e+06
1485	401.141	1.99581e+06
1486	401.412	1.9046e+06
1487	401.682	1.87252e+06
1488	401.952	1.93311e+06
1489	402.223	2.03027e+06
1490	402.493	2.12626e+06
1491	402.763	2.15041e+06
1492	403.034	2.03861e+06
1493	403.304	1.94203e+06
1494	403.574	1.8727e+06
1495	403.845	1.88952e+06
1496	404.115	1.98478e+06
1497	404.385	2.08264e+06
1498	404.655	2.18076e+06
1499	404.926	2.08279e+06
1500	405.196	1.98293e+06
1501	405.466	1.8934e+06
1502	405.737	1.87057e+06
1503	406.007	1.94127e+06
1504	406.277	2.03862e+06
1505	406.548	2.13507e+06
1506	406.818	2.13435e+06
1507	407.088	2.02308e+06
1508	407.359	1.93031e+06
1509	407.629	1.87038e+06
1510	407.899	1.89777e+06
1511	408.17	1.99509e+06
1512	408.44	2.09124e+06
1513	408.71	2.18342e+06
1514	408.98	2.07084e+06
1515	409.251	1.9719e+06
1516	409.521	1.88696e+06
1517	409.791	1.87229e+06
1518	410.062	1.95155e+06
1519	410.332	2.04785e+06
1520	410.602	2.14627e+06
1521	410.873	2.12145e+06
1522	411.143	2.01287e+06
1523	411.413	1.9214e+06
1524	411.684	1.8689e+06
1525	411.954	1.90807e+06
1526	412.224	2.00444e+06
1527	412.494	2.10091e+06
1528	412.765	2.17529e+06
1529	413.035	2.06018e+06
1530	413.305	1.96228e+06
1531	413.576	1.8789e+06
1532	413.846	1.87426e+06
1533	414.116	1.9613e+06
1534	414.387	2.05892e+06
1535	414.657	2.1573e+06
1536	414.927	2.10806e+06
1537	415.198	2.00303e+06
1538	415.468	1.91061e+06
1539	415.738	1.8688e+06
1540	416.009	1.91934e+06
1541	416.279	2.0175e+06
1542	416.549	2.11441e+06
1543	416.819	2.16283e+06
1544	417.09	2.04787e+06
1545	417.36	1.95073e+06
1546	417.63	1.8748e+06
1547	417.901	1.87931e+06
1548	418.171	1.97177e+06
1549	418.441	2.06863e+06
1550	418.712	2.16875e+06
1551	418.982	2.0948e+06
1552	419.252	1.99202e+06
1553	419.523	1.902e+06
1554	419.793	1.86912e+06
1555	420.063	1.931e+06
1556	420.333	2.02658e+06
1557	420.604	2.12317e+06
1558	420.874	2.14872e+06
1559	421.144	2.03564e+06
1560	421.415	1.93833e+06
1561	421.685	1.87034e+06
1562	421.955	1.88494e+06
1563	422.226	1.98192e+06
1564	422.496	2.07906e+06
1565	422.766	2.17718e+06
1566	423.037	2.08108e+06
1567	423.307	1.98222e+06
1568	423.577	1.89203e+06
1569	423.848	1.86858e+06
1570	424.118	1.93974e+06
1571	424.388	2.03658e+06
1572	424.658	2.13433e+06
1573	424.929	2.13569e+06
1574	425.199	2.02347e+06
1575	425.469	1.93024e+06
1576	425.74	1.86945e+06
1577	426.01	1.89596e+06
1578	426.28	1.99347e+06
1579	426.551	2.09027e+06
1580	426.821	2.18303e+06
1581	427.091	2.06972e+06
1582	427.362	1.97065e+06
1583	427.632	1.88379e+06
1584	427.902	1.87014e+06
1585	428.172	1.9488e+06
1586	428.443	2.04609e+06
1587	428.713	2.1453e+06
1588	428.983	2.1194e+06
1589	429.254	2.01243e+06
1590	429.524	1.92121e+06
1591	429.794	1.86815e+06
1592	430.065	1.90671e+06
1593	430.335	2.00348e+06
1594	430.605	2.10297e+06
1595	430.876	2.17601e+06
1596	431.146	2.05825e+06
1597	431.416	1.96145e+06
1598	431.687	1.87909e+06
1599	431.957	1.87567e+06
1600	432.227	1.96336e+06
1601	432.497	2.0609e+06
1602	432.768	2.15862e+06
1603	433.038	2.10758e+06
1604	433.308	2.00329e+06
1605	433.579	1.91217e+06
1606	433.849	1.87103e+06
1607	434.119	1.91882e+06
1608	434.39	2.01764e+06
1609	434.66	2.11432e+06
1610	434.93	2.16645e+06
1611	435.201	2.04917e+06
1612	435.471	1.95365e+06
1613	435.741	1.87697e+06
1614	436.011	1.88135e+06
1615	436.282	1.9726e+06
1616	436.552	2.07017e+06
1617	436.822	2.1689e+06
1618	437.093	2.09655e+06
1619	437.363	1.99459e+06
1620	437.633	1.90315e+06
1621	437.904	1.87053e+06
1622	438.174	1.931e+06
1623	438.444	2.02682e+06
1624	438.715	2.12455e+06
1625	438.985	2.14736e+06
1626	439.255	2.03655e+06
1627	439.526	1.94167e+06
1628	439.796	1.87279e+06
1629	440.066	1.88741e+06
1630	440.336	1.98425e+06
1631	440.607	2.07958e+06
1632	440.877	2.17893e+06
1633	441.147	2.08224e+06
1634	441.418	1.9823e+06
1635	441.688	1.8929e+06
1636	441.958	1.86964e+06
1637	442.229	1.93937e+06
1638	442.499	2.03662e+06
1639	442.769	2.13483e+06
1640	443.04	2.13351e+06
1641	443.31	2.02468e+06
1642	443.58	1.92983e+06
1643	443.85	1.86964e+06
1644	444.121	1.89565e+06
1645	444.391	1.99366e+06
1646	444.661	2.09026e+06
1647	444.932	2.18034e+06
1648	445.202	2.06922e+06
1649	445.472	1.97143e+06
1650	445.743	1.88371e+06
1651	446.013	1.87075e+06
1652	446.283	1.95086e+06
1653	446.554	2.04798e+06
1654	446.824	2.14742e+06
1655	447.094	2.11981e+06
1656	447.365	2.01243e+06
1657	447.635	1.91962e+06
1658	447.905	1.86739e+06
1659	448.175	1.90618e+06
1660	448.446	2.00298e+06
1661	448.716	2.10125e+06
1662	448.986	2.17545e+06
1663	449.257	2.05921e+06
1664	449.527	1.96044e+06
1665	449.797	1.87927e+06
1666	450.068	1.87346e+06
1667	450.338	1.96122e+06
1668	450.608	2.05886e+06
1669	450.879	2.15746e+06
1670	451.149	2.10795e+06
1671	451.419	2.00413e+06
1672	451.689	1.91126e+06
1673	451.96	1.86919e+06
1674	452.23	1.91783e+06
1675	452.5	2.01625e+06
1676	452.771	2.11344e+06
1677	453.041	2.16298e+06
1678	453.311	2.04664e+06
1679	453.582	1.94975e+06
1680	453.852	1.8725e+06
1681	454.122	1.87781e+06
1682	454.393	1.97136e+06
1683	454.663	2.06894e+06
1684	454.933	2.16833e+06
1685	455.204	2.09417e+06
1686	455.474	1.9916e+06
1687	455.744	1.90055e+06
1688	456.014	1.86958e+06
1689	456.285	1.93053e+06
1690	456.555	2.02593e+06
1691	456.825	2.12245e+06
1692	457.096	2.14853e+06
1693	457.366	2.03445e+06
1694	457.636	1.93974e+06
1695	457.907	1.87153e+06
1696	458.177	1.88757e+06
1697	458.447	1.98356e+06
1698	458.718	2.08066e+06
1699	458.988	2.18067e+06
1700	459.258	2.08385e+06
1701	459.528	1.98146e+06
1702	459.799	1.89238e+06
1703	460.069	1.87084e+06
1704	460.339	1.9411e+06
1705	460.61	2.03797e+06
1706	460.88	2.13539e+06
1707	461.15	2.13585e+06
1708	461.421	2.02541e+06
1709	461.691	1.93089e+06
1710	461.961	1.87038e+06
1711	462.232	1.89569e+06
1712	462.502	1.99214e+06
1713	462.772	2.09014e+06
1714	463.042	2.1844e+06
1715	463.313	2.07009e+06
1716	463.583	1.97084e+06
1717	463.853	1.88438e+06
1718	464.124	1.87166e+06
1719	464.394	1.95096e+06
1720	464.664	2.04661e+06
1721	464.935	2.14582e+06
1722	465.205	2.11946e+06
1723	465.475	2.01321e+06
1724	465.746	1.92027e+06
1725	466.016	1.86895e+06
1726	466.286	1.90794e+06
1727	466.557	2.0035e+06
1728	466.827	2.10101e+06
1729	467.097	2.17423e+06
1730	467.367	2.05864e+06
1731	467.638	1.95952e+06
1732	467.908	1.87823e+06
1733	468.178	1.87485e+06
1734	468.449	1.96288e+06
1735	468.719	2.06009e+06
1736	468.989	2.15479e+06
1737	469.26	2.10671e+06
1738	469.53	2.00229e+06
1739	469.8	1.91013e+06
1740	470.071	1.86769e+06
1741	470.341	1.91769e+06
1742	470.611	2.01464e+06
1743	470.882	2.11183e+06
1744	471.152	2.16199e+06
1745	471.422	2.04642e+06
1746	471.692	1.95101e+06
1747	471.963	1.87506e+06
1748	472.233	1.87924e+06
1749	472.503	1.97327e+06
1750	472.774	2.06993e+06
1751	473.044	2.16976e+06
1752	473.314	2.09352e+06
1753	473.585	1.99132e+06
1754	473.855	1.90098e+06
1755	474.125	1.87029e+06
1756	474.396	1.93078e+06
1757	474.666	2.02641e+06
1758	474.936	2.12518e+06
1759	475.207	2.14976e+06
1760	475.477	2.03866e+06
1761	475.747	1.94177e+06
1762	476.017	1.87333e+06
1763	476.288	1.88828e+06
1764	476.558	1.9858e+06
1765	476.828	2.08328e+06
1766	477.099	2.17998e+06
1767	477.369	2.08602e+06
1768	477.639	1.98339e+06
1769	477.91	1.89348e+06
1770	478.18	1.87172e+06
1771	478.45	1.94093e+06
1772	478.721	2.03664e+06
1773	478.991	2.13519e+06
1774	479.261	2.13613e+06
1775	479.531	2.02552e+06
1776	479.802	1.93165e+06
1777	480.072	1.87051e+06
1778	480.342	1.89879e+06
1779	480.613	1.99444e+06
1780	480.883	2.09338e+06
1781	481.153	2.18487e+06
1782	481.424	2.07275e+06
1783	481.694	1.97231e+06
1784	481.964	1.88594e+06
1785	482.235	1.87266e+06
1786	482.505	1.952e+06
1787	482.775	2.04973e+06
1788	483.045	2.14983e+06
1789	483.316	2.12447e+06
1790	483.586	2.01399e+06
1791	483.856	1.92294e+06
1792	484.127	1.87131e+06
1793	484.397	1.91033e+06
1794	484.667	2.00714e+06
1795	484.938	2.10572e+06
1796	485.208	2.18008e+06
1797	485.478	2.0612e+06
1798	485.749	1.96276e+06
1799	486.019	1.87905e+06
1800	486.289	1.87575e+06
1801	486.56	1.96412e+06
1802	486.83	2.06196e+06
1803	487.1	2.15912e+06
1804	487.37	2.10826e+06
1805	487.641	2.00491e+06
1806	487.911	1.91212e+06
1807	488.181	1.86925e+06
1808	488.452	1.91941e+06
1809	488.722	2.01616e+06
1810	488.992	2.11495e+06
1811	489.263	2.16484e+06
1812	489.533	2.04833e+06
1813	489.803	1.9519e+06
1814	490.074	1.87599e+06
1815	490.344	1.8784e+06
1816	490.614	1.97132e+06
1817	490.885	2.0684e+06
1818	491.155	2.16695e+06
1819	491.425	2.09319e+06
1820	491.695	1.9897e+06
1821	491.966	1.89975e+06
1822	492.236	1.8688e+06
1823	492.506	1.92905e+06
1824	492.777	2.02693e+06
1825	493.047	2.12529e+06
1826	493.317	2.14827e+06
1827	493.588	2.0368e+06
1828	493.858	1.9408e+06
1829	494.128	1.87166e+06
1830	494.399	1.88689e+06
1831	494.669	1.98463e+06
1832	494.939	2.0827e+06
1833	495.21	2.18247e+06
1834	495.48	2.08461e+06
1835	495.75	1.98287e+06
1836	496.02	1.89249e+06
1837	496.291	1.87057e+06
1838	496.561	1.94065e+06
1839	496.831	2.03812e+06
1840	497.102	2.13829e+06
1841	497.372	2.13364e+06
1842	497.642	2.02414e+06
1843	497.913	1.92975e+06
1844	498.183	1.87083e+06
1845	498.453	1.89713e+06
1846	498.724	1.99483e+06
1847	498.994	2.09319e+06
1848	499.264	2.18557e+06
1849	499.534	2.07184e+06
1850	499.805	1.9722e+06
1851	500.075	1.88367e+06
1852	500.345	1.87114e+06
1853	500.616	1.95135e+06
1854	500.886	2.05002e+06
1855	501.156	2.14894e+06
1856	501.427	2.12445e+06
1857	501.697	2.0159e+06
1858	501.967	1.92203e+06
1859	502.238	1.87161e+06
1860	502.508	1.90913e+06
1861	502.778	2.00675e+06
1862	503.048	2.10622e+06
1863	503.319	2.18095e+06
1864	503.589	2.062e+06
1865	503.859	1.96369e+06
1866	504.13	1.88085e+06
1867	504.4	1.87651e+06
1868	504.67	1.96562e+06
1869	504.941	2.06074e+06
1870	505.211	2.16073e+06
1871	505.481	2.11036e+06
1872	505.752	2.00506e+06
1873	506.022	1.91182e+06
1874	506.292	1.87099e+06
1875	506.562	1.92142e+06
1876	506.833	2.01865e+06
1877	507.103	2.11718e+06
1878	507.373	2.1673e+06
1879	507.644	2.05129e+06
1880	507.914	1.95365e+06
1881	508.184	1.87653e+06
1882	508.455	1.88215e+06
1883	508.725	1.97546e+06
1884	508.995	2.07297e+06
1885	509.266	2.17224e+06
1886	509.536	2.09854e+06
1887	509.806	1.9941e+06
1888	510.077	1.90276e+06
1889	510.347	1.87105e+06
1890	510.617	1.93209e+06
1891	510.887	2.02815e+06
1892	511.158	2.12451e+06
1893	511.428	2.14944e+06
1894	511.698	2.0374e+06
1895	511.969	1.9395e+06
1896	512.239	1.87305e+06
1897	512.509	1.88746e+06
1898	512.78	1.98399e+06
1899	513.05	2.08073e+06
1900	513.32	2.18099e+06
1901	513.591	2.08303e+06
1902	513.861	1.98131e+06
1903	514.131	1.89186e+06
1904	514.401	1.86914e+06
1905	514.672	1.93948e+06
1906	514.942	2.03773e+06
1907	515.212	2.13591e+06
1908	515.483	2.1337e+06
1909	515.753	2.02357e+06
1910	516.023	1.92974e+06
1911	516.294	1.87125e+06
1912	516.564	1.89678e+06
1913	516.834	1.99357e+06
1914	517.105	2.09044e+06
1915	517.375	2.18275e+06
1916	517.645	2.07143e+06
1917	517.915	1.97194e+06
1918	518.186	1.88425e+06
1919	518.456	1.87263e+06
1920	518.726	1.95129e+06
1921	518.997	2.04926e+06
1922	519.267	2.14814e+06
1923	519.537	2.12135e+06
1924	519.808	2.01341e+06
1925	520.078	1.92071e+06
1926	520.348	1.87023e+06
1927	520.619	1.90775e+06
1928	520.889	2.006e+06
1929	521.159	2.1057e+06
1930	521.429	2.17683e+06
1931	521.7	2.05907e+06
1932	521.97	1.96081e+06
1933	522.24	1.88011e+06
1934	522.511	1.87485e+06
1935	522.781	1.96395e+06
1936	523.051	2.06014e+06
1937	523.322	2.15934e+06
1938	523.592	2.10899e+06
1939	523.862	2.00417e+06
1940	524.133	1.91132e+06
1941	524.403	1.87058e+06
1942	524.673	1.92082e+06
1943	524.943	2.01687e+06
1944	525.214	2.11547e+06
1945	525.484	2.16329e+06
1946	525.754	2.04804e+06
1947	526.025	1.95272e+06
1948	526.295	1.87584e+06
1949	526.565	1.87974e+06
1950	526.836	1.97559e+06
1951	527.106	2.07039e+06
1952	527.376	2.16892e+06
1953	527.647	2.09766e+06
1954	527.917	1.99351e+06
1955	528.187	1.90194e+06
1956	528.458	1.87081e+06
1957	528.728	1.93031e+06
1958	528.998	2.02769e+06
1959	529.268	2.12581e+06
1960	529.539	2.1516e+06
1961	529.809	2.0415e+06
1962	530.079	1.94321e+06
1963	530.35	1.8761e+06
1964	530.62	1.89054e+06
1965	530.89	1.98551e+06
1966	531.161	2.08446e+06
1967	531.431	2.1839e+06
1968	531.701	2.08651e+06
1969	531.972	1.98499e+06
1970	532.242	1.89435e+06
1971	532.512	1.8712e+06
1972	532.782	1.94355e+06
1973	533.053	2.0407e+06
1974	533.323	2.13738e+06
1975	533.593	2.13806e+06
1976	533.864	2.02791e+06
1977	534.134	1.93258e+06
1978	534.404	1.87136e+06
1979	534.675	1.89958e+06
1980	534.945	1.9972e+06
1981	535.215	2.09415e+06
1982	535.486	2.18537e+06
1983	535.756	2.07123e+06
1984	536.026	1.97184e+06
1985	536.297	1.88469e+06
1986	536.567	1.87376e+06
1987	536.837	1.95291e+06
1988	537.107	2.05292e+06
1989	537.378	2.15154e+06
1990	537.648	2.12496e+06
1991	537.918	2.0167e+06
1992	538.189	1.92192e+06
1993	538.459	1.87175e+06
1994	538.729	1.91072e+06
1995	539	2.00784e+06
1996	539.27	2.10606e+06
1997	539.54	2.17947e+06
1998	539.811	2.06129e+06
1999	540.081	1.96265e+06
[truncated: 8,001 more rows]
