# Supplementary material for: Approaching intrinsic dynamics of MXenes hybrid hydrogel for 3D printed multimodal intelligent devices with ultrahigh superelasticity and temperature sensitivity
Source: Nat Commun. 2022 Jun 14;13:3420. doi: 10.1038/s41467-022-31051-7 (PMC9197829; doi:10.1038/s41467-022-31051-7)
Supplement: Supplementary file 6 — Source Data [file 41467_2022_31051_MOESM6_ESM.zip › Supplementary information/Supplementary Fig. 16/5404-8106 s.xlsx]

## Sheet: Sheet1
Item	Smu1_Time(1)(1)	Smu1_R(1)(1)
1	0	1.60091e+06
2	0.270326	1.68625e+06
3	0.54062	1.73757e+06
4	0.810926	1.77117e+06
5	1.08124	1.79433e+06
6	1.35156	1.80897e+06
7	1.62186	1.81848e+06
8	1.89218	1.8267e+06
9	2.16248	1.83194e+06
10	2.4328	1.83709e+06
11	2.70311	1.84061e+06
12	2.97343	1.84262e+06
13	3.24373	1.84653e+06
14	3.51404	1.84783e+06
15	3.78435	1.84845e+06
16	4.05467	1.8504e+06
17	4.32498	1.85281e+06
18	4.59528	1.85513e+06
19	4.8656	1.85512e+06
20	5.13591	1.85647e+06
21	5.40621	1.85716e+06
22	5.67653	1.85789e+06
23	5.94685	1.85776e+06
24	6.21716	1.85967e+06
25	6.48747	1.85915e+06
26	6.75779	1.86002e+06
27	7.02811	1.85902e+06
28	7.29841	1.85911e+06
29	7.56873	2.04781e+06
30	7.83903	2.15542e+06
31	8.10933	2.19733e+06
32	8.37964	2.06746e+06
33	8.64996	1.95972e+06
34	8.92027	1.86962e+06
35	9.19059	1.88657e+06
36	9.4609	1.99652e+06
37	9.73121	2.10154e+06
38	10.0015	2.21402e+06
39	10.2718	2.11957e+06
40	10.5421	2.0066e+06
41	10.8124	1.90456e+06
42	11.0828	1.85911e+06
43	11.3531	1.94667e+06
44	11.6234	2.05307e+06
45	11.8937	2.16116e+06
46	12.164	2.17726e+06
47	12.4343	2.05106e+06
48	12.7046	1.9455e+06
49	12.9749	1.86281e+06
50	13.2452	1.89686e+06
51	13.5155	2.00372e+06
52	13.7858	2.11215e+06
53	14.0562	2.22183e+06
54	14.3265	2.1055e+06
55	14.5968	1.99323e+06
56	14.8671	1.89409e+06
57	15.1374	1.86383e+06
58	15.4077	1.95751e+06
59	15.678	2.06408e+06
60	15.9483	2.17406e+06
61	16.2186	2.16123e+06
62	16.489	2.04202e+06
63	16.7593	1.93497e+06
64	17.0296	1.8606e+06
65	17.2999	1.90831e+06
66	17.5702	2.01477e+06
67	17.8405	2.12193e+06
68	18.1108	2.22007e+06
69	18.3811	2.091e+06
70	18.6514	1.98124e+06
71	18.9217	1.88224e+06
72	19.1921	1.86713e+06
73	19.4624	1.96624e+06
74	19.7327	2.07793e+06
75	20.003	2.18667e+06
76	20.2733	2.14387e+06
77	20.5436	2.02802e+06
78	20.8139	1.9243e+06
79	21.0842	1.86316e+06
80	21.3545	1.92049e+06
81	21.6248	2.02997e+06
82	21.8951	2.13717e+06
83	22.1654	2.20594e+06
84	22.4357	2.07622e+06
85	22.7061	1.96882e+06
86	22.9764	1.87571e+06
87	23.2467	1.87485e+06
88	23.517	1.97984e+06
89	23.7873	2.0884e+06
90	24.0576	2.1959e+06
91	24.3279	2.13212e+06
92	24.5982	2.01623e+06
93	24.8685	1.91169e+06
94	25.1388	1.86273e+06
95	25.4091	1.9292e+06
96	25.6794	2.03745e+06
97	25.9497	2.14454e+06
98	26.22	2.18947e+06
99	26.4904	2.06237e+06
100	26.7607	1.95675e+06
101	27.031	1.86895e+06
102	27.3013	1.88347e+06
103	27.5716	1.98944e+06
104	27.8419	2.09612e+06
105	28.1122	2.20609e+06
106	28.3825	2.11432e+06
107	28.6528	2.00094e+06
108	28.9231	1.89996e+06
109	29.1934	1.86199e+06
110	29.4637	1.94169e+06
111	29.734	2.0482e+06
112	30.0044	2.15774e+06
113	30.2747	2.17401e+06
114	30.545	2.04897e+06
115	30.8153	1.94373e+06
116	31.0856	1.86477e+06
117	31.3559	1.89359e+06
118	31.6262	2.00025e+06
119	31.8965	2.1094e+06
120	32.1669	2.2166e+06
121	32.4372	2.10043e+06
122	32.7075	1.98929e+06
123	32.9778	1.89153e+06
124	33.2481	1.86583e+06
125	33.5184	1.95395e+06
126	33.7887	2.06179e+06
127	34.059	2.17111e+06
128	34.3293	2.15795e+06
129	34.5996	2.03783e+06
130	34.87	1.93324e+06
131	35.1403	1.86533e+06
132	35.4106	1.9072e+06
133	35.6809	2.01352e+06
134	35.9512	2.12249e+06
135	36.2215	2.21762e+06
136	36.4918	2.08896e+06
137	36.7621	1.97845e+06
138	37.0324	1.88234e+06
139	37.3027	1.8696e+06
140	37.573	1.96588e+06
141	37.8434	2.07266e+06
142	38.1137	2.18251e+06
143	38.384	2.1459e+06
144	38.6543	2.02529e+06
145	38.9246	1.92279e+06
146	39.1949	1.86594e+06
147	39.4652	1.91891e+06
148	39.7355	2.02773e+06
149	40.0058	2.13325e+06
150	40.2761	2.20789e+06
151	40.5464	2.07585e+06
152	40.8168	1.96789e+06
153	41.0871	1.87562e+06
154	41.3574	1.87437e+06
155	41.6277	1.97791e+06
156	41.898	2.08541e+06
157	42.1683	2.19372e+06
158	42.4387	2.1291e+06
159	42.709	2.01421e+06
160	42.9793	1.91256e+06
161	43.2496	1.86366e+06
162	43.5199	1.93009e+06
163	43.7902	2.03797e+06
164	44.0605	2.14519e+06
165	44.3308	2.18973e+06
166	44.6011	2.06142e+06
167	44.8714	1.95393e+06
168	45.1417	1.86973e+06
169	45.412	1.88269e+06
170	45.6824	1.9897e+06
171	45.9527	2.09755e+06
172	46.223	2.20804e+06
173	46.4933	2.11467e+06
174	46.7636	2.00123e+06
175	47.0339	1.90025e+06
176	47.3042	1.86605e+06
177	47.5746	1.94347e+06
178	47.8449	2.05073e+06
179	48.1152	2.15802e+06
180	48.3855	2.17547e+06
181	48.6558	2.05062e+06
182	48.9261	1.94377e+06
183	49.1964	1.86786e+06
184	49.4667	1.89543e+06
185	49.737	2.00023e+06
186	50.0073	2.10801e+06
187	50.2776	2.21957e+06
188	50.5479	2.1039e+06
189	50.8182	1.99102e+06
190	51.0885	1.89368e+06
191	51.3588	1.86797e+06
192	51.6292	1.95313e+06
193	51.8995	2.06211e+06
194	52.1698	2.17027e+06
195	52.4401	2.16044e+06
196	52.7104	2.03727e+06
197	52.9807	1.93341e+06
198	53.251	1.86771e+06
199	53.5214	1.90675e+06
200	53.7917	2.01449e+06
201	54.062	2.12291e+06
202	54.3323	2.21578e+06
203	54.6026	2.0889e+06
204	54.8729	1.97918e+06
205	55.1432	1.8843e+06
206	55.4135	1.87151e+06
207	55.6838	1.96637e+06
208	55.9542	2.0744e+06
209	56.2245	2.18368e+06
210	56.4948	2.14317e+06
211	56.7651	2.02671e+06
212	57.0354	1.92333e+06
213	57.3057	1.86539e+06
214	57.576	1.9168e+06
215	57.8464	2.02537e+06
216	58.1167	2.13537e+06
217	58.387	2.20614e+06
218	58.6573	2.07546e+06
219	58.9276	1.968e+06
220	59.1979	1.87556e+06
221	59.4682	1.87567e+06
222	59.7385	1.9791e+06
223	60.0089	2.08714e+06
224	60.2792	2.19491e+06
225	60.5495	2.12835e+06
226	60.8198	2.01389e+06
227	61.0901	1.91191e+06
228	61.3604	1.86596e+06
229	61.6307	1.93104e+06
230	61.901	2.03901e+06
231	62.1713	2.14471e+06
232	62.4417	2.19055e+06
233	62.712	2.06098e+06
234	62.9823	1.95428e+06
235	63.2526	1.87118e+06
236	63.5229	1.88215e+06
237	63.7932	1.98827e+06
238	64.0635	2.09443e+06
239	64.3338	2.20258e+06
240	64.6041	2.11549e+06
241	64.8745	2.00177e+06
242	65.1448	1.9023e+06
243	65.4151	1.86812e+06
244	65.6854	1.94112e+06
245	65.9557	2.0491e+06
246	66.226	2.15771e+06
247	66.4963	2.17475e+06
248	66.7666	2.04986e+06
249	67.0369	1.9447e+06
250	67.3072	1.8688e+06
251	67.5775	1.89424e+06
252	67.8479	2.00142e+06
253	68.1182	2.10988e+06
254	68.3885	2.21702e+06
255	68.6588	2.10078e+06
256	68.9291	1.98974e+06
257	69.1994	1.89086e+06
258	69.4697	1.86726e+06
259	69.74	1.95135e+06
260	70.0103	2.05903e+06
261	70.2806	2.16959e+06
262	70.5509	2.15628e+06
263	70.8213	2.03779e+06
264	71.0916	1.93271e+06
265	71.3619	1.86657e+06
266	71.6322	1.9046e+06
267	71.9025	2.01228e+06
268	72.1728	2.11963e+06
269	72.4431	2.21548e+06
270	72.7134	2.08632e+06
271	72.9837	1.9768e+06
272	73.2541	1.88249e+06
273	73.5244	1.87053e+06
274	73.7947	1.9659e+06
275	74.065	2.07427e+06
276	74.3353	2.18394e+06
277	74.6056	2.14343e+06
278	74.8759	2.0255e+06
279	75.1462	1.92199e+06
280	75.4165	1.8647e+06
281	75.6868	1.9168e+06
282	75.9571	2.02483e+06
283	76.2274	2.13383e+06
284	76.4977	2.20366e+06
285	76.7681	2.07249e+06
286	77.0383	1.96414e+06
287	77.3087	1.87571e+06
288	77.579	1.87534e+06
289	77.8493	1.97717e+06
290	78.1196	2.083e+06
291	78.3899	2.19471e+06
292	78.6602	2.12871e+06
293	78.9305	2.01221e+06
294	79.2008	1.91201e+06
295	79.4711	1.86841e+06
296	79.7414	1.93013e+06
297	80.0118	2.03862e+06
298	80.2821	2.14651e+06
299	80.5524	2.18923e+06
300	80.8227	2.06198e+06
301	81.093	1.95409e+06
302	81.3633	1.86992e+06
303	81.6337	1.88117e+06
304	81.904	1.98885e+06
305	82.1743	2.09768e+06
306	82.4446	2.20691e+06
307	82.7149	2.11454e+06
308	82.9852	2.00305e+06
309	83.2555	1.90174e+06
310	83.5258	1.86782e+06
311	83.7961	1.94117e+06
312	84.0665	2.04973e+06
313	84.3368	2.15635e+06
314	84.6071	2.17029e+06
315	84.8774	2.04798e+06
316	85.1477	1.94294e+06
317	85.418	1.86877e+06
318	85.6883	1.89359e+06
319	85.9586	2.00246e+06
320	86.2289	2.10899e+06
321	86.4993	2.21845e+06
322	86.7696	2.10149e+06
323	87.0399	1.98961e+06
324	87.3102	1.89244e+06
325	87.5805	1.86925e+06
326	87.8508	1.95486e+06
327	88.1212	2.06113e+06
328	88.3915	2.17117e+06
329	88.6618	2.15845e+06
330	88.9321	2.03838e+06
331	89.2024	1.932e+06
332	89.4727	1.86743e+06
333	89.743	1.90675e+06
334	90.0133	2.01336e+06
335	90.2836	2.12156e+06
336	90.554	2.21834e+06
337	90.8243	2.08959e+06
338	91.0946	1.97801e+06
339	91.3649	1.88332e+06
340	91.6352	1.87062e+06
341	91.9055	1.96445e+06
342	92.1758	2.07126e+06
343	92.4462	2.18138e+06
344	92.7165	2.14274e+06
345	92.9868	2.02483e+06
346	93.2571	1.9227e+06
347	93.5274	1.86797e+06
348	93.7977	1.91576e+06
349	94.0681	2.02516e+06
350	94.3384	2.13264e+06
351	94.6087	2.20408e+06
352	94.879	2.07474e+06
353	95.1493	1.96885e+06
354	95.4196	1.87458e+06
355	95.6899	1.87606e+06
356	95.9602	1.97697e+06
357	96.2305	2.08459e+06
358	96.5008	2.19409e+06
359	96.7711	2.12694e+06
360	97.0415	2.01432e+06
361	97.3118	1.91058e+06
362	97.5821	1.86596e+06
363	97.8524	1.92977e+06
364	98.1227	2.03862e+06
365	98.393	2.14764e+06
366	98.6633	2.18962e+06
367	98.9336	2.06365e+06
368	99.2039	1.95562e+06
369	99.4742	1.872e+06
370	99.7445	1.88482e+06
371	100.015	1.98968e+06
372	100.285	2.09616e+06
373	100.555	2.20562e+06
374	100.826	2.11239e+06
375	101.096	2.00042e+06
376	101.366	1.89903e+06
377	101.637	1.86637e+06
378	101.907	1.93894e+06
379	102.177	2.04705e+06
380	102.448	2.15492e+06
381	102.718	2.17087e+06
382	102.988	2.04696e+06
383	103.259	1.94063e+06
384	103.529	1.86782e+06
385	103.799	1.88999e+06
386	104.069	1.99793e+06
387	104.34	2.10398e+06
388	104.61	2.21459e+06
389	104.88	2.10011e+06
390	105.151	1.98677e+06
391	105.421	1.8893e+06
392	105.691	1.86758e+06
393	105.962	1.95122e+06
394	106.232	2.05773e+06
395	106.502	2.16723e+06
396	106.773	2.15383e+06
397	107.043	2.03237e+06
398	107.313	1.9273e+06
399	107.584	1.86774e+06
400	107.854	1.9015e+06
401	108.124	2.00922e+06
402	108.394	2.11729e+06
403	108.665	2.21292e+06
404	108.935	2.08457e+06
405	109.205	1.97257e+06
406	109.476	1.87849e+06
407	109.746	1.86971e+06
408	110.016	1.96323e+06
409	110.287	2.06946e+06
410	110.557	2.17937e+06
411	110.827	2.13808e+06
412	111.098	2.02234e+06
413	111.368	1.91958e+06
414	111.638	1.86505e+06
415	111.909	1.91511e+06
416	112.179	2.0237e+06
417	112.449	2.13255e+06
418	112.719	2.20147e+06
419	112.99	2.06998e+06
420	113.26	1.96551e+06
421	113.53	1.87513e+06
422	113.801	1.87369e+06
423	114.071	1.9737e+06
424	114.341	2.08225e+06
425	114.612	2.19259e+06
426	114.882	2.12598e+06
427	115.152	2.01087e+06
428	115.423	1.90903e+06
429	115.693	1.86553e+06
430	115.963	1.92628e+06
431	116.233	2.03374e+06
432	116.504	2.14196e+06
433	116.774	2.18711e+06
434	117.044	2.05816e+06
435	117.315	1.953e+06
436	117.585	1.87094e+06
437	117.855	1.88063e+06
438	118.126	1.98599e+06
439	118.396	2.09484e+06
440	118.666	2.20327e+06
441	118.937	2.11352e+06
442	119.207	1.99995e+06
443	119.477	1.89838e+06
444	119.748	1.86537e+06
445	120.018	1.93781e+06
446	120.288	2.04531e+06
447	120.558	2.15362e+06
448	120.829	2.16907e+06
449	121.099	2.0457e+06
450	121.369	1.93907e+06
451	121.64	1.86518e+06
452	121.91	1.88952e+06
453	122.18	1.99579e+06
454	122.451	2.10593e+06
455	122.721	2.214e+06
456	122.991	2.0956e+06
457	123.262	1.98371e+06
458	123.532	1.88705e+06
459	123.802	1.86325e+06
460	124.072	1.94819e+06
461	124.343	2.05771e+06
462	124.613	2.16589e+06
463	124.883	2.15169e+06
464	125.154	2.032e+06
465	125.424	1.92782e+06
466	125.694	1.86438e+06
467	125.965	1.90252e+06
468	126.235	2.00979e+06
469	126.505	2.11885e+06
470	126.776	2.21151e+06
471	127.046	2.08361e+06
472	127.316	1.97257e+06
473	127.587	1.87792e+06
474	127.857	1.86908e+06
475	128.127	1.96412e+06
476	128.397	2.07006e+06
477	128.668	2.1772e+06
478	128.938	2.13942e+06
479	129.208	2.02128e+06
480	129.479	1.91873e+06
481	129.749	1.86396e+06
482	130.019	1.91041e+06
483	130.29	2.01874e+06
484	130.56	2.12393e+06
485	130.83	2.19974e+06
486	131.101	2.06941e+06
487	131.371	1.96059e+06
488	131.641	1.87226e+06
489	131.911	1.87159e+06
490	132.182	1.9716e+06
491	132.452	2.0798e+06
492	132.722	2.18708e+06
493	132.993	2.12276e+06
494	133.263	2.0068e+06
495	133.533	1.90566e+06
496	133.804	1.86284e+06
497	134.074	1.92459e+06
498	134.344	2.03127e+06
499	134.615	2.13905e+06
500	134.885	2.18258e+06
501	135.155	2.05565e+06
502	135.426	1.94735e+06
503	135.696	1.86717e+06
504	135.966	1.87911e+06
505	136.236	1.98269e+06
506	136.507	2.09044e+06
507	136.777	2.20004e+06
508	137.047	2.10838e+06
509	137.318	1.99477e+06
510	137.588	1.8957e+06
511	137.858	1.86295e+06
512	138.129	1.93581e+06
513	138.399	2.04431e+06
514	138.669	2.1528e+06
515	138.94	2.16855e+06
516	139.21	2.04306e+06
517	139.48	1.939e+06
518	139.75	1.86483e+06
519	140.021	1.88919e+06
520	140.291	1.99815e+06
521	140.561	2.10396e+06
522	140.832	2.21223e+06
523	141.102	2.09817e+06
524	141.372	1.98495e+06
525	141.643	1.88572e+06
526	141.913	1.8642e+06
527	142.183	1.94873e+06
528	142.454	2.0578e+06
529	142.724	2.16584e+06
530	142.994	2.15223e+06
531	143.265	2.03281e+06
532	143.535	1.92875e+06
533	143.805	1.86578e+06
534	144.075	1.89944e+06
535	144.346	2.00918e+06
536	144.616	2.11649e+06
537	144.886	2.21422e+06
538	145.157	2.08166e+06
539	145.427	1.97262e+06
540	145.697	1.87777e+06
541	145.968	1.86825e+06
542	146.238	1.95987e+06
543	146.508	2.06766e+06
544	146.779	2.17553e+06
545	147.049	2.13816e+06
546	147.319	2.02179e+06
547	147.59	1.91609e+06
548	147.86	1.86383e+06
549	148.13	1.91314e+06
550	148.4	2.0216e+06
551	148.671	2.12963e+06
552	148.941	2.19874e+06
553	149.211	2.06931e+06
554	149.482	1.96159e+06
555	149.752	1.87246e+06
556	150.022	1.87092e+06
557	150.293	1.97082e+06
558	150.563	2.07841e+06
559	150.833	2.18702e+06
560	151.104	2.12232e+06
561	151.374	2.00582e+06
562	151.644	1.9038e+06
563	151.915	1.86151e+06
564	152.185	1.92339e+06
565	152.455	2.03072e+06
566	152.725	2.13847e+06
567	152.996	2.17998e+06
568	153.266	2.05493e+06
569	153.536	1.94728e+06
570	153.807	1.86769e+06
571	154.077	1.87825e+06
572	154.347	1.98321e+06
573	154.618	2.09161e+06
574	154.888	2.19879e+06
575	155.158	2.10684e+06
576	155.429	1.99225e+06
577	155.699	1.89383e+06
578	155.969	1.8619e+06
579	156.239	1.93389e+06
580	156.51	2.0426e+06
581	156.78	2.14878e+06
582	157.05	2.16576e+06
583	157.321	2.04111e+06
584	157.591	1.93612e+06
585	157.861	1.86221e+06
586	158.132	1.88442e+06
587	158.402	1.99297e+06
588	158.672	2.10101e+06
589	158.943	2.20743e+06
590	159.213	2.08899e+06
591	159.483	1.97778e+06
592	159.754	1.88159e+06
593	160.024	1.8616e+06
594	160.294	1.94273e+06
595	160.564	2.04989e+06
596	160.835	2.15832e+06
597	161.105	2.14642e+06
598	161.375	2.02619e+06
599	161.646	1.92327e+06
600	161.916	1.86076e+06
601	162.186	1.89563e+06
602	162.457	2.00431e+06
603	162.727	2.1117e+06
604	162.997	2.20549e+06
605	163.268	2.07927e+06
606	163.538	1.96956e+06
607	163.808	1.87305e+06
608	164.078	1.8634e+06
609	164.349	1.95695e+06
610	164.619	2.06339e+06
611	164.889	2.16979e+06
612	165.16	2.13238e+06
613	165.43	2.01386e+06
614	165.7	1.91095e+06
615	165.971	1.85893e+06
616	166.241	1.90475e+06
617	166.511	2.01388e+06
618	166.782	2.12171e+06
619	167.052	2.1907e+06
620	167.322	2.06057e+06
621	167.592	1.95313e+06
622	167.863	1.86611e+06
623	168.133	1.86366e+06
624	168.403	1.96421e+06
625	168.674	2.06857e+06
626	168.944	2.17878e+06
627	169.214	2.11421e+06
628	169.485	1.99984e+06
629	169.755	1.89912e+06
630	170.025	1.85711e+06
631	170.296	1.91596e+06
632	170.566	2.02502e+06
633	170.836	2.1285e+06
634	171.107	2.17248e+06
635	171.377	2.04518e+06
636	171.647	1.93984e+06
637	171.917	1.85893e+06
638	172.188	1.87081e+06
639	172.458	1.97582e+06
640	172.728	2.08211e+06
641	172.999	2.18995e+06
642	173.269	2.0983e+06
643	173.539	1.98536e+06
644	173.81	1.88455e+06
645	174.08	1.85466e+06
646	174.35	1.92881e+06
647	174.621	2.03584e+06
648	174.891	2.14441e+06
649	175.161	2.15787e+06
650	175.432	2.03367e+06
651	175.702	1.92855e+06
652	175.972	1.85766e+06
653	176.242	1.87992e+06
654	176.513	1.98801e+06
655	176.783	2.09484e+06
656	177.053	2.20306e+06
657	177.324	2.0855e+06
658	177.594	1.97452e+06
659	177.864	1.87673e+06
660	178.135	1.85639e+06
661	178.405	1.93984e+06
662	178.675	2.04752e+06
663	178.946	2.15639e+06
664	179.216	2.14276e+06
665	179.486	2.02268e+06
666	179.756	1.91995e+06
667	180.027	1.8567e+06
668	180.297	1.89177e+06
669	180.567	2.0012e+06
670	180.838	2.10687e+06
671	181.108	2.20152e+06
672	181.378	2.07477e+06
673	181.649	1.96451e+06
674	181.919	1.87031e+06
675	182.189	1.85976e+06
676	182.46	1.95153e+06
677	182.73	2.05903e+06
678	183	2.16695e+06
679	183.271	2.12884e+06
680	183.541	2.01215e+06
681	183.811	1.90994e+06
682	184.082	1.85682e+06
683	184.352	1.90566e+06
684	184.622	2.01376e+06
685	184.892	2.12134e+06
686	185.163	2.19098e+06
687	185.433	2.06322e+06
688	185.703	1.95526e+06
689	185.974	1.86644e+06
690	186.244	1.86823e+06
691	186.514	1.969e+06
692	186.785	2.07466e+06
693	187.055	2.18457e+06
694	187.325	2.11445e+06
695	187.596	2.00183e+06
696	187.866	1.9015e+06
697	188.136	1.86004e+06
698	188.406	1.91832e+06
699	188.677	2.02927e+06
700	188.947	2.13494e+06
701	189.217	2.17685e+06
702	189.488	2.05106e+06
703	189.758	1.94216e+06
704	190.028	1.8637e+06
705	190.299	1.87437e+06
706	190.569	1.97997e+06
707	190.839	2.08608e+06
708	191.11	2.19645e+06
709	191.38	2.1029e+06
710	191.65	1.9908e+06
711	191.92	1.8903e+06
712	192.191	1.8598e+06
713	192.461	1.93308e+06
714	192.731	2.04011e+06
715	193.002	2.14692e+06
716	193.272	2.16307e+06
717	193.542	2.03959e+06
718	193.813	1.93369e+06
719	194.083	1.8619e+06
720	194.353	1.88436e+06
721	194.624	1.99152e+06
722	194.894	2.10039e+06
723	195.164	2.20936e+06
724	195.435	2.09421e+06
725	195.705	1.98029e+06
726	195.975	1.88265e+06
727	196.245	1.8626e+06
728	196.516	1.94503e+06
729	196.786	2.05169e+06
730	197.056	2.16082e+06
731	197.327	2.14982e+06
732	197.597	2.02845e+06
733	197.867	1.9242e+06
734	198.138	1.86139e+06
735	198.408	1.89704e+06
736	198.678	2.00487e+06
737	198.949	2.10962e+06
738	199.219	2.20629e+06
739	199.489	2.07763e+06
740	199.759	1.96685e+06
741	200.03	1.87376e+06
742	200.3	1.86333e+06
743	200.57	1.95415e+06
744	200.841	2.06165e+06
745	201.111	2.1702e+06
746	201.381	2.13229e+06
747	201.652	2.01311e+06
748	201.922	1.91041e+06
749	202.192	1.85774e+06
750	202.463	1.90647e+06
751	202.733	2.01464e+06
752	203.003	2.12492e+06
753	203.273	2.19306e+06
754	203.544	2.06469e+06
755	203.814	1.95755e+06
756	204.084	1.87031e+06
757	204.355	1.86975e+06
758	204.625	1.97028e+06
759	204.895	2.07782e+06
760	205.166	2.18791e+06
761	205.436	2.12089e+06
762	205.706	2.00548e+06
763	205.977	1.90411e+06
764	206.247	1.86229e+06
765	206.517	1.92322e+06
766	206.788	2.03129e+06
767	207.058	2.13723e+06
768	207.328	2.17885e+06
769	207.598	2.05481e+06
770	207.869	1.94683e+06
771	208.139	1.86782e+06
772	208.409	1.87835e+06
773	208.68	1.98308e+06
774	208.95	2.08905e+06
775	209.22	2.19948e+06
776	209.491	2.11105e+06
777	209.761	1.9936e+06
778	210.031	1.89448e+06
779	210.302	1.86457e+06
780	210.572	1.93623e+06
781	210.842	2.04458e+06
782	211.112	2.15165e+06
783	211.383	2.16621e+06
784	211.653	2.04429e+06
785	211.923	1.93842e+06
786	212.194	1.86821e+06
787	212.464	1.89026e+06
788	212.734	1.99667e+06
789	213.005	2.10606e+06
790	213.275	2.21353e+06
791	213.545	2.09618e+06
792	213.816	1.98465e+06
793	214.086	1.88817e+06
794	214.356	1.86813e+06
795	214.626	1.94919e+06
796	214.897	2.05777e+06
797	215.167	2.16493e+06
798	215.437	2.1531e+06
799	215.708	2.03237e+06
800	215.978	1.9276e+06
801	216.248	1.86526e+06
802	216.519	1.89983e+06
803	216.789	2.00782e+06
804	217.059	2.11656e+06
805	217.33	2.20921e+06
806	217.6	2.08127e+06
807	217.87	1.97138e+06
808	218.141	1.87604e+06
809	218.411	1.86639e+06
810	218.681	1.95913e+06
811	218.951	2.06638e+06
812	219.222	2.17516e+06
813	219.492	2.13511e+06
814	219.762	2.01811e+06
815	220.033	1.9152e+06
816	220.303	1.86314e+06
817	220.573	1.90994e+06
818	220.844	2.01577e+06
819	221.114	2.12631e+06
820	221.384	2.1979e+06
821	221.655	2.06885e+06
822	221.925	1.95877e+06
823	222.195	1.86953e+06
824	222.465	1.86919e+06
825	222.736	1.96991e+06
826	223.006	2.07797e+06
827	223.276	2.18799e+06
828	223.547	2.12132e+06
829	223.817	2.00638e+06
830	224.087	1.90629e+06
831	224.358	1.86357e+06
832	224.628	1.92454e+06
833	224.898	2.03018e+06
834	225.169	2.13929e+06
835	225.439	2.18325e+06
836	225.709	2.05687e+06
837	225.98	1.94979e+06
838	226.25	1.87006e+06
839	226.52	1.87992e+06
840	226.79	1.98352e+06
841	227.061	2.09055e+06
842	227.331	2.19957e+06
843	227.601	2.10762e+06
844	227.872	1.99596e+06
845	228.142	1.89676e+06
846	228.412	1.86587e+06
847	228.683	1.9362e+06
848	228.953	2.04416e+06
849	229.223	2.15021e+06
850	229.494	2.16528e+06
851	229.764	2.04213e+06
852	230.034	1.93774e+06
853	230.304	1.86923e+06
854	230.575	1.89181e+06
855	230.845	2.00047e+06
856	231.115	2.10535e+06
857	231.386	2.21233e+06
858	231.656	2.09425e+06
859	231.926	1.98534e+06
860	232.197	1.88828e+06
861	232.467	1.86776e+06
862	232.737	1.94999e+06
863	233.008	2.05595e+06
864	233.278	2.16458e+06
865	233.548	2.1549e+06
866	233.819	2.03406e+06
867	234.089	1.92877e+06
868	234.359	1.86823e+06
869	234.629	1.90198e+06
870	234.9	2.01115e+06
871	235.17	2.11625e+06
872	235.44	2.21498e+06
873	235.711	2.08394e+06
874	235.981	1.97405e+06
875	236.251	1.88068e+06
876	236.522	1.87047e+06
877	236.792	1.96323e+06
878	237.062	2.07128e+06
879	237.333	2.18101e+06
880	237.603	2.13901e+06
881	237.873	2.02321e+06
882	238.144	1.91919e+06
883	238.414	1.86698e+06
884	238.684	1.91579e+06
885	238.954	2.02431e+06
886	239.225	2.1324e+06
887	239.495	2.20085e+06
888	239.765	2.06835e+06
889	240.036	1.96358e+06
890	240.306	1.87556e+06
891	240.576	1.87736e+06
892	240.847	1.97645e+06
893	241.117	2.08422e+06
894	241.387	2.19437e+06
895	241.658	2.12607e+06
896	241.928	2.01139e+06
897	242.198	1.91115e+06
898	242.469	1.86916e+06
899	242.739	1.93037e+06
900	243.009	2.03679e+06
901	243.279	2.14371e+06
902	243.55	2.18661e+06
903	243.82	2.0614e+06
904	244.09	1.95456e+06
905	244.361	1.87294e+06
906	244.631	1.88379e+06
907	244.901	1.99074e+06
908	245.172	2.09503e+06
909	245.442	2.2057e+06
910	245.712	2.1137e+06
911	245.983	1.99973e+06
912	246.253	1.90137e+06
913	246.523	1.86893e+06
914	246.793	1.94114e+06
915	247.064	2.04778e+06
916	247.334	2.15711e+06
917	247.604	2.17458e+06
918	247.875	2.04982e+06
919	248.145	1.94431e+06
920	248.415	1.87216e+06
921	248.686	1.89292e+06
922	248.956	2.00318e+06
923	249.226	2.11085e+06
924	249.497	2.21803e+06
925	249.767	2.10145e+06
926	250.037	1.99134e+06
927	250.308	1.89314e+06
928	250.578	1.87421e+06
929	250.848	1.95736e+06
930	251.118	2.06493e+06
931	251.389	2.17438e+06
932	251.659	2.1604e+06
933	251.929	2.04018e+06
934	252.2	1.93469e+06
935	252.47	1.87341e+06
936	252.74	1.90751e+06
937	253.011	2.01488e+06
938	253.281	2.11985e+06
939	253.551	2.21546e+06
940	253.822	2.08567e+06
941	254.092	1.9779e+06
942	254.362	1.8834e+06
943	254.632	1.87534e+06
944	254.903	1.96624e+06
945	255.173	2.07618e+06
946	255.443	2.1847e+06
947	255.714	2.14423e+06
948	255.984	2.02648e+06
949	256.254	1.92365e+06
950	256.525	1.87294e+06
951	256.795	1.92042e+06
952	257.065	2.02832e+06
953	257.336	2.13743e+06
954	257.606	2.20887e+06
955	257.876	2.07759e+06
956	258.147	1.9678e+06
957	258.417	1.88185e+06
958	258.687	1.88098e+06
959	258.957	1.98244e+06
960	259.228	2.08883e+06
961	259.498	2.19935e+06
962	259.768	2.13262e+06
963	260.039	2.01816e+06
964	260.309	1.91564e+06
965	260.579	1.87361e+06
966	260.85	1.93362e+06
967	261.12	2.04234e+06
968	261.39	2.15141e+06
969	261.661	2.1938e+06
970	261.931	2.06707e+06
971	262.201	1.9592e+06
972	262.471	1.87883e+06
973	262.742	1.88909e+06
974	263.012	1.99455e+06
975	263.282	2.10169e+06
976	263.553	2.21179e+06
977	263.823	2.12121e+06
978	264.093	2.00708e+06
979	264.364	1.90638e+06
980	264.634	1.87602e+06
981	264.904	1.94615e+06
982	265.175	2.0545e+06
983	265.445	2.16422e+06
984	265.715	2.17787e+06
985	265.985	2.05448e+06
986	266.256	1.94971e+06
987	266.526	1.87712e+06
988	266.796	1.89931e+06
989	267.067	2.00847e+06
990	267.337	2.11422e+06
991	267.607	2.22516e+06
992	267.878	2.10689e+06
993	268.148	1.99564e+06
994	268.418	1.89903e+06
995	268.689	1.87814e+06
996	268.959	1.95905e+06
997	269.229	2.06848e+06
998	269.5	2.17718e+06
999	269.77	2.1668e+06
1000	270.04	2.04412e+06
1001	270.31	1.93904e+06
1002	270.581	1.87803e+06
1003	270.851	1.91405e+06
1004	271.121	2.02203e+06
1005	271.392	2.13015e+06
1006	271.662	2.22551e+06
1007	271.932	2.0962e+06
1008	272.203	1.98454e+06
1009	272.473	1.89097e+06
1010	272.743	1.87977e+06
1011	273.014	1.97238e+06
1012	273.284	2.08027e+06
1013	273.554	2.1891e+06
1014	273.824	2.14954e+06
1015	274.095	2.03278e+06
1016	274.365	1.92862e+06
1017	274.635	1.87554e+06
1018	274.906	1.9237e+06
1019	275.176	2.03292e+06
1020	275.446	2.13979e+06
1021	275.717	2.21186e+06
1022	275.987	2.0814e+06
1023	276.257	1.97145e+06
1024	276.528	1.88455e+06
1025	276.798	1.88377e+06
1026	277.068	1.98454e+06
1027	277.339	2.09356e+06
1028	277.609	2.20379e+06
1029	277.879	2.13593e+06
1030	278.149	2.02058e+06
1031	278.42	1.9162e+06
1032	278.69	1.87625e+06
1033	278.96	1.93573e+06
1034	279.231	2.04551e+06
1035	279.501	2.15375e+06
1036	279.771	2.19478e+06
1037	280.042	2.06811e+06
1038	280.312	1.9602e+06
1039	280.582	1.87987e+06
1040	280.853	1.89132e+06
1041	281.123	1.99769e+06
1042	281.393	2.10567e+06
1043	281.663	2.21478e+06
1044	281.934	2.12059e+06
1045	282.204	2.00704e+06
1046	282.474	1.90605e+06
1047	282.745	1.87658e+06
1048	283.015	1.94758e+06
1049	283.285	2.05509e+06
1050	283.556	2.16641e+06
1051	283.826	2.18008e+06
1052	284.096	2.05617e+06
1053	284.367	1.94804e+06
1054	284.637	1.87742e+06
1055	284.907	1.89842e+06
1056	285.177	2.00712e+06
1057	285.448	2.11428e+06
1058	285.718	2.22274e+06
1059	285.988	2.1062e+06
1060	286.259	1.99455e+06
1061	286.529	1.89764e+06
1062	286.799	1.87699e+06
1063	287.07	1.95875e+06
1064	287.34	2.06809e+06
1065	287.61	2.17716e+06
1066	287.881	2.16478e+06
1067	288.151	2.04375e+06
1068	288.421	1.93952e+06
1069	288.692	1.87784e+06
1070	288.962	1.91158e+06
1071	289.232	2.02164e+06
1072	289.502	2.13049e+06
1073	289.773	2.22404e+06
1074	290.043	2.09568e+06
1075	290.313	1.98592e+06
1076	290.584	1.89099e+06
1077	290.854	1.88167e+06
1078	291.124	1.97444e+06
1079	291.395	2.08205e+06
1080	291.665	2.19304e+06
1081	291.935	2.15095e+06
1082	292.206	2.03525e+06
1083	292.476	1.93144e+06
1084	292.746	1.87972e+06
1085	293.017	1.92678e+06
1086	293.287	2.03616e+06
1087	293.557	2.14558e+06
1088	293.827	2.21621e+06
1089	294.098	2.08515e+06
1090	294.368	1.97591e+06
1091	294.638	1.88835e+06
1092	294.909	1.88865e+06
1093	295.179	1.98801e+06
1094	295.449	2.09913e+06
1095	295.72	2.20826e+06
1096	295.99	2.1392e+06
1097	296.26	2.02208e+06
1098	296.531	1.92138e+06
1099	296.801	1.87914e+06
1100	297.071	1.94177e+06
1101	297.342	2.04742e+06
1102	297.612	2.15875e+06
1103	297.882	2.19831e+06
1104	298.152	2.07123e+06
1105	298.423	1.96379e+06
1106	298.693	1.88371e+06
1107	298.963	1.89305e+06
1108	299.234	2.00073e+06
1109	299.504	2.10726e+06
1110	299.774	2.21554e+06
1111	300.045	2.12477e+06
1112	300.315	2.0102e+06
1113	300.585	1.91017e+06
1114	300.855	1.88111e+06
1115	301.126	1.95183e+06
1116	301.396	2.06218e+06
1117	301.666	2.16912e+06
1118	301.937	2.18429e+06
1119	302.207	2.05847e+06
1120	302.477	1.95565e+06
1121	302.748	1.88314e+06
1122	303.018	1.90404e+06
1123	303.288	2.01042e+06
1124	303.559	2.11827e+06
1125	303.829	2.22926e+06
1126	304.099	2.11081e+06
1127	304.37	1.99995e+06
1128	304.64	1.90022e+06
1129	304.91	1.88278e+06
1130	305.18	1.96581e+06
1131	305.451	2.07496e+06
1132	305.721	2.18147e+06
1133	305.991	2.17007e+06
1134	306.262	2.04742e+06
1135	306.532	1.94249e+06
1136	306.802	1.88093e+06
1137	307.073	1.91533e+06
1138	307.343	2.02323e+06
1139	307.613	2.13196e+06
1140	307.884	2.22391e+06
1141	308.154	2.09581e+06
1142	308.424	1.98621e+06
1143	308.694	1.89153e+06
1144	308.965	1.88223e+06
1145	309.235	1.97324e+06
1146	309.505	2.08159e+06
1147	309.776	2.18958e+06
1148	310.046	2.1508e+06
1149	310.316	2.02969e+06
1150	310.587	1.92743e+06
1151	310.857	1.87784e+06
1152	311.127	1.9247e+06
1153	311.398	2.03417e+06
1154	311.668	2.1427e+06
1155	311.938	2.21316e+06
1156	312.209	2.08259e+06
1157	312.479	1.97485e+06
1158	312.749	1.88533e+06
1159	313.019	1.88469e+06
1160	313.29	1.98389e+06
1161	313.56	2.09157e+06
1162	313.83	2.20202e+06
1163	314.101	2.13433e+06
1164	314.371	2.01835e+06
1165	314.641	1.91618e+06
1166	314.912	1.8755e+06
1167	315.182	1.93456e+06
1168	315.452	2.04276e+06
1169	315.723	2.1518e+06
1170	315.993	2.19486e+06
1171	316.263	2.06872e+06
1172	316.534	1.96334e+06
1173	316.804	1.88286e+06
1174	317.074	1.89309e+06
1175	317.344	1.99878e+06
1176	317.615	2.10791e+06
1177	317.885	2.21548e+06
1178	318.155	2.12082e+06
1179	318.426	2.00753e+06
1180	318.696	1.90742e+06
1181	318.966	1.87697e+06
1182	319.237	1.94839e+06
1183	319.507	2.05699e+06
1184	319.777	2.16409e+06
1185	320.048	2.18021e+06
1186	320.318	2.05608e+06
1187	320.588	1.9509e+06
1188	320.858	1.87877e+06
1189	321.129	1.90322e+06
1190	321.399	2.00892e+06
1191	321.669	2.11653e+06
1192	321.94	2.22644e+06
1193	322.21	2.10852e+06
1194	322.48	1.99577e+06
1195	322.751	1.89797e+06
1196	323.021	1.88115e+06
1197	323.291	1.96375e+06
1198	323.562	2.07026e+06
1199	323.832	2.17947e+06
1200	324.102	2.16691e+06
1201	324.373	2.04453e+06
1202	324.643	1.94212e+06
1203	324.913	1.88033e+06
1204	325.183	1.91566e+06
1205	325.454	2.02119e+06
1206	325.724	2.13019e+06
1207	325.994	2.22517e+06
1208	326.265	2.09614e+06
1209	326.535	1.98389e+06
1210	326.805	1.8906e+06
1211	327.076	1.88115e+06
1212	327.346	1.9729e+06
1213	327.616	2.083e+06
1214	327.887	2.19163e+06
1215	328.157	2.15078e+06
1216	328.427	2.03317e+06
1217	328.697	1.92875e+06
1218	328.968	1.87831e+06
1219	329.238	1.92584e+06
1220	329.508	2.032e+06
1221	329.779	2.14141e+06
1222	330.049	2.21129e+06
1223	330.319	2.08157e+06
1224	330.59	1.97455e+06
1225	330.86	1.88618e+06
1226	331.13	1.88666e+06
1227	331.401	1.98722e+06
1228	331.671	2.09583e+06
1229	331.941	2.20206e+06
1230	332.211	2.13578e+06
1231	332.482	2.02063e+06
1232	332.752	1.91921e+06
1233	333.022	1.87885e+06
1234	333.293	1.93881e+06
1235	333.563	2.0483e+06
1236	333.833	2.15516e+06
1237	334.104	2.19851e+06
1238	334.374	2.06813e+06
1239	334.644	1.96293e+06
1240	334.915	1.88364e+06
1241	335.185	1.89377e+06
1242	335.455	1.99876e+06
1243	335.726	2.10747e+06
1244	335.996	2.21647e+06
1245	336.266	2.12353e+06
1246	336.536	2.00849e+06
1247	336.807	1.90944e+06
1248	337.077	1.87885e+06
1249	337.347	1.95023e+06
1250	337.618	2.05817e+06
1251	337.888	2.16654e+06
1252	338.158	2.18227e+06
1253	338.429	2.05674e+06
1254	338.699	1.95276e+06
1255	338.969	1.88182e+06
1256	339.24	1.90398e+06
1257	339.51	2.01057e+06
1258	339.78	2.11998e+06
1259	340.05	2.22794e+06
1260	340.321	2.10968e+06
1261	340.591	1.99884e+06
1262	340.861	1.89854e+06
1263	341.132	1.88089e+06
1264	341.402	1.96171e+06
1265	341.672	2.06749e+06
1266	341.943	2.17848e+06
1267	342.213	2.16523e+06
1268	342.483	2.04347e+06
1269	342.754	1.94112e+06
1270	343.024	1.88085e+06
1271	343.294	1.91301e+06
1272	343.564	2.02258e+06
1273	343.835	2.13008e+06
1274	344.105	2.22322e+06
1275	344.375	2.09382e+06
1276	344.646	1.9851e+06
1277	344.916	1.89435e+06
1278	345.186	1.88172e+06
1279	345.457	1.97385e+06
1280	345.727	2.08289e+06
1281	345.997	2.19216e+06
1282	346.268	2.15078e+06
1283	346.538	2.03315e+06
1284	346.808	1.93128e+06
1285	347.078	1.8789e+06
1286	347.349	1.92719e+06
1287	347.619	2.03437e+06
1288	347.889	2.14185e+06
1289	348.16	2.21229e+06
1290	348.43	2.08346e+06
1291	348.7	1.97609e+06
1292	348.971	1.88664e+06
1293	349.241	1.88841e+06
1294	349.511	1.98855e+06
1295	349.782	2.09609e+06
1296	350.052	2.20733e+06
1297	350.322	2.13957e+06
1298	350.592	2.02346e+06
1299	350.863	1.91906e+06
1300	351.133	1.87887e+06
1301	351.403	1.939e+06
1302	351.674	2.04522e+06
1303	351.944	2.15542e+06
1304	352.214	2.1987e+06
1305	352.485	2.07089e+06
1306	352.755	1.96479e+06
1307	353.025	1.88564e+06
1308	353.296	1.89544e+06
1309	353.566	1.99962e+06
1310	353.836	2.10568e+06
1311	354.107	2.21634e+06
1312	354.377	2.12225e+06
1313	354.647	2.00862e+06
1314	354.917	1.90814e+06
1315	355.188	1.87953e+06
1316	355.458	1.95246e+06
1317	355.728	2.0592e+06
1318	355.999	2.16799e+06
1319	356.269	2.18212e+06
1320	356.539	2.05931e+06
1321	356.81	1.9524e+06
1322	357.08	1.88265e+06
1323	357.35	1.90393e+06
1324	357.621	2.0107e+06
1325	357.891	2.1184e+06
1326	358.161	2.22813e+06
1327	358.431	2.11057e+06
1328	358.702	1.99828e+06
1329	358.972	1.90022e+06
1330	359.242	1.88334e+06
1331	359.513	1.96685e+06
1332	359.783	2.07199e+06
1333	360.053	2.17872e+06
1334	360.324	2.16732e+06
1335	360.594	2.04897e+06
1336	360.864	1.9436e+06
1337	361.135	1.88159e+06
1338	361.405	1.91769e+06
1339	361.675	2.02535e+06
1340	361.946	2.13196e+06
1341	362.216	2.22724e+06
1342	362.486	2.10045e+06
1343	362.756	1.98933e+06
1344	363.027	1.8934e+06
1345	363.297	1.88486e+06
1346	363.567	1.97795e+06
1347	363.838	2.08378e+06
1348	364.108	2.19302e+06
1349	364.378	2.15449e+06
1350	364.649	2.03526e+06
1351	364.919	1.93159e+06
1352	365.189	1.88041e+06
1353	365.46	1.92914e+06
1354	365.73	2.03829e+06
1355	366	2.14608e+06
1356	366.27	2.2152e+06
1357	366.541	2.08398e+06
1358	366.811	1.97517e+06
1359	367.081	1.88559e+06
1360	367.352	1.88778e+06
1361	367.622	1.98868e+06
1362	367.892	2.09724e+06
1363	368.163	2.20583e+06
1364	368.433	2.14038e+06
1365	368.703	2.02305e+06
1366	368.974	1.9214e+06
1367	369.244	1.88111e+06
1368	369.514	1.94036e+06
1369	369.785	2.05084e+06
1370	370.055	2.15934e+06
1371	370.325	2.20163e+06
1372	370.596	2.07295e+06
1373	370.866	1.96657e+06
1374	371.136	1.88568e+06
1375	371.406	1.89706e+06
1376	371.677	2.00292e+06
1377	371.947	2.11226e+06
1378	372.217	2.224e+06
1379	372.488	2.12729e+06
1380	372.758	2.01178e+06
1381	373.028	1.90989e+06
1382	373.299	1.88278e+06
1383	373.569	1.95578e+06
1384	373.839	2.06467e+06
1385	374.11	2.17089e+06
1386	374.38	2.18464e+06
1387	374.65	2.05998e+06
1388	374.92	1.95369e+06
1389	375.191	1.8844e+06
1390	375.461	1.90764e+06
1391	375.731	2.01419e+06
1392	376.002	2.12106e+06
1393	376.272	2.23165e+06
1394	376.542	2.11129e+06
1395	376.813	1.9993e+06
1396	377.083	1.90092e+06
1397	377.353	1.88211e+06
1398	377.624	1.9659e+06
1399	377.894	2.07319e+06
1400	378.164	2.18171e+06
1401	378.434	2.16725e+06
1402	378.705	2.04644e+06
1403	378.975	1.94203e+06
1404	379.245	1.88245e+06
1405	379.516	1.91646e+06
1406	379.786	2.02596e+06
1407	380.056	2.13387e+06
1408	380.327	2.22878e+06
1409	380.597	2.09824e+06
1410	380.867	1.98968e+06
1411	381.138	1.89372e+06
1412	381.408	1.88598e+06
1413	381.678	1.97946e+06
1414	381.949	2.08729e+06
1415	382.219	2.19773e+06
1416	382.489	2.15492e+06
1417	382.759	2.03848e+06
1418	383.03	1.93501e+06
1419	383.3	1.88419e+06
1420	383.57	1.9315e+06
1421	383.841	2.04035e+06
1422	384.111	2.14814e+06
1423	384.381	2.21899e+06
1424	384.652	2.08812e+06
1425	384.922	1.97903e+06
1426	385.192	1.89077e+06
1427	385.463	1.89106e+06
1428	385.733	1.99262e+06
1429	386.003	2.09909e+06
1430	386.273	2.20809e+06
1431	386.544	2.14038e+06
1432	386.814	2.02741e+06
1433	387.084	1.92398e+06
1434	387.355	1.8821e+06
1435	387.625	1.94403e+06
1436	387.895	2.05294e+06
1437	388.166	2.16253e+06
1438	388.436	2.20275e+06
1439	388.706	2.07696e+06
1440	388.977	1.96926e+06
1441	389.247	1.89013e+06
1442	389.517	1.89871e+06
1443	389.788	2.00391e+06
1444	390.058	2.11268e+06
1445	390.328	2.22406e+06
1446	390.598	2.13008e+06
1447	390.869	2.01577e+06
1448	391.139	1.91451e+06
1449	391.409	1.8836e+06
1450	391.68	1.9551e+06
1451	391.95	2.06374e+06
1452	392.22	2.17403e+06
1453	392.491	2.18905e+06
1454	392.761	2.06456e+06
1455	393.031	1.95712e+06
1456	393.302	1.88863e+06
1457	393.572	1.90989e+06
1458	393.842	2.01739e+06
1459	394.113	2.12666e+06
1460	394.383	2.23581e+06
1461	394.653	2.11636e+06
1462	394.923	2.00407e+06
1463	395.194	1.90501e+06
1464	395.464	1.88815e+06
1465	395.734	1.97041e+06
1466	396.005	2.07986e+06
1467	396.275	2.19075e+06
1468	396.545	2.17768e+06
1469	396.816	2.05446e+06
1470	397.086	1.9489e+06
1471	397.356	1.88687e+06
1472	397.627	1.92255e+06
1473	397.897	2.02869e+06
1474	398.167	2.13754e+06
1475	398.437	2.2328e+06
1476	398.708	2.10242e+06
1477	398.978	1.99221e+06
1478	399.248	1.89723e+06
1479	399.519	1.88703e+06
1480	399.789	1.98114e+06
1481	400.059	2.08899e+06
1482	400.33	2.19744e+06
1483	400.6	2.15771e+06
1484	400.87	2.0397e+06
1485	401.141	1.93673e+06
1486	401.411	1.88438e+06
1487	401.681	1.93072e+06
1488	401.952	2.04126e+06
1489	402.222	2.14853e+06
1490	402.492	2.21799e+06
1491	402.762	2.09102e+06
1492	403.033	1.98107e+06
1493	403.303	1.89311e+06
1494	403.573	1.89487e+06
1495	403.844	1.99472e+06
1496	404.114	2.10149e+06
1497	404.384	2.21196e+06
1498	404.655	2.14547e+06
1499	404.925	2.02895e+06
1500	405.195	1.92632e+06
1501	405.466	1.88547e+06
1502	405.736	1.94485e+06
1503	406.006	2.05366e+06
1504	406.277	2.16368e+06
1505	406.547	2.20614e+06
1506	406.817	2.07704e+06
1507	407.087	1.96676e+06
1508	407.358	1.88867e+06
1509	407.628	1.89892e+06
1510	407.898	2.006e+06
1511	408.169	2.11471e+06
1512	408.439	2.22577e+06
1513	408.709	2.12917e+06
1514	408.98	2.01618e+06
1515	409.25	1.91559e+06
1516	409.52	1.8867e+06
1517	409.79	1.95877e+06
1518	410.061	2.0661e+06
1519	410.331	2.17395e+06
1520	410.601	2.18875e+06
1521	410.872	2.06519e+06
1522	411.142	1.9571e+06
1523	411.412	1.88523e+06
1524	411.683	1.90722e+06
1525	411.953	2.01718e+06
1526	412.223	2.12592e+06
1527	412.494	2.23475e+06
1528	412.764	2.11688e+06
1529	413.034	2.0022e+06
1530	413.305	1.90417e+06
1531	413.575	1.88594e+06
1532	413.845	1.96774e+06
1533	414.115	2.07687e+06
1534	414.386	2.18476e+06
1535	414.656	2.16886e+06
1536	414.926	2.04859e+06
1537	415.197	1.94399e+06
1538	415.467	1.88312e+06
1539	415.737	1.9172e+06
1540	416.008	2.02685e+06
1541	416.278	2.13556e+06
1542	416.548	2.23188e+06
1543	416.819	2.10132e+06
1544	417.089	1.98941e+06
1545	417.359	1.89446e+06
1546	417.63	1.88637e+06
1547	417.9	1.97793e+06
1548	418.17	2.08743e+06
1549	418.44	2.19831e+06
1550	418.711	2.15546e+06
1551	418.981	2.03656e+06
1552	419.251	1.93211e+06
1553	419.522	1.88269e+06
1554	419.792	1.93087e+06
1555	420.062	2.03794e+06
1556	420.333	2.14943e+06
1557	420.603	2.21777e+06
1558	420.873	2.08753e+06
1559	421.144	1.97847e+06
1560	421.414	1.8893e+06
1561	421.684	1.88941e+06
1562	421.955	1.98993e+06
1563	422.225	2.09746e+06
1564	422.495	2.20934e+06
1565	422.765	2.14166e+06
1566	423.036	2.02496e+06
1567	423.306	1.92314e+06
1568	423.576	1.88538e+06
1569	423.847	1.94505e+06
1570	424.117	2.05366e+06
1571	424.387	2.16329e+06
1572	424.658	2.20343e+06
1573	424.928	2.07665e+06
1574	425.198	1.96869e+06
1575	425.469	1.88986e+06
1576	425.739	1.89945e+06
1577	426.009	2.00662e+06
1578	426.279	2.11448e+06
1579	426.55	2.22529e+06
1580	426.82	2.13019e+06
1581	427.09	2.01575e+06
1582	427.361	1.91377e+06
1583	427.631	1.88624e+06
1584	427.901	1.95926e+06
1585	428.172	2.06605e+06
1586	428.442	2.17432e+06
1587	428.712	2.1927e+06
1588	428.983	2.06681e+06
1589	429.253	1.95998e+06
1590	429.523	1.88765e+06
1591	429.793	1.91024e+06
1592	430.064	2.0164e+06
1593	430.334	2.12676e+06
1594	430.604	2.236e+06
1595	430.875	2.11894e+06
1596	431.145	2.00586e+06
1597	431.415	1.90738e+06
1598	431.686	1.88651e+06
1599	431.956	1.96978e+06
1600	432.226	2.07876e+06
1601	432.497	2.18877e+06
1602	432.767	2.17508e+06
1603	433.037	2.05181e+06
1604	433.308	1.947e+06
1605	433.578	1.88663e+06
1606	433.848	1.92125e+06
1607	434.118	2.03185e+06
1608	434.389	2.1404e+06
1609	434.659	2.23609e+06
1610	434.929	2.10572e+06
1611	435.2	1.99388e+06
1612	435.47	1.89988e+06
1613	435.74	1.89134e+06
1614	436.011	1.98341e+06
1615	436.281	2.09297e+06
1616	436.551	2.19989e+06
1617	436.822	2.16008e+06
1618	437.092	2.04005e+06
1619	437.362	1.93584e+06
1620	437.632	1.88399e+06
1621	437.903	1.93189e+06
1622	438.173	2.0421e+06
1623	438.443	2.15293e+06
1624	438.714	2.21983e+06
1625	438.984	2.0917e+06
1626	439.254	1.98085e+06
1627	439.525	1.89199e+06
1628	439.795	1.89242e+06
1629	440.065	1.99375e+06
1630	440.336	2.10309e+06
1631	440.606	2.21298e+06
1632	440.876	2.14224e+06
1633	441.147	2.02719e+06
1634	441.417	1.92248e+06
1635	441.687	1.88319e+06
1636	441.957	1.94472e+06
1637	442.228	2.0529e+06
1638	442.498	2.1637e+06
1639	442.768	2.20605e+06
1640	443.039	2.07876e+06
1641	443.309	1.97052e+06
1642	443.579	1.88984e+06
1643	443.85	1.90174e+06
1644	444.12	2.0066e+06
1645	444.39	2.11391e+06
1646	444.661	2.22612e+06
1647	444.931	2.13233e+06
1648	445.201	2.01909e+06
1649	445.472	1.91707e+06
1650	445.742	1.88702e+06
1651	446.012	1.95937e+06
1652	446.282	2.07011e+06
1653	446.553	2.17791e+06
1654	446.823	2.19218e+06
1655	447.093	2.0661e+06
1656	447.364	1.96026e+06
1657	447.634	1.89104e+06
1658	447.904	1.91095e+06
1659	448.175	2.02024e+06
1660	448.445	2.12832e+06
1661	448.715	2.24073e+06
1662	448.986	2.12059e+06
1663	449.256	2.00682e+06
1664	449.526	1.90551e+06
1665	449.796	1.88739e+06
1666	450.067	1.97164e+06
1667	450.337	2.08019e+06
1668	450.607	2.1915e+06
1669	450.878	2.17527e+06
1670	451.148	2.05286e+06
1671	451.418	1.94966e+06
1672	451.689	1.88702e+06
1673	451.959	1.92097e+06
1674	452.229	2.03205e+06
1675	452.5	2.13999e+06
1676	452.77	2.2344e+06
1677	453.04	2.10073e+06
1678	453.311	1.9908e+06
1679	453.581	1.89595e+06
1680	453.851	1.88948e+06
1681	454.121	1.98142e+06
1682	454.392	2.09176e+06
1683	454.662	2.20096e+06
1684	454.932	2.15925e+06
1685	455.203	2.04106e+06
1686	455.473	1.93614e+06
1687	455.743	1.88531e+06
1688	456.014	1.93341e+06
1689	456.284	2.04258e+06
1690	456.554	2.15247e+06
1691	456.825	2.22128e+06
1692	457.095	2.09104e+06
1693	457.365	1.98261e+06
1694	457.636	1.89554e+06
1695	457.906	1.89433e+06
1696	458.176	1.99438e+06
1697	458.446	2.10268e+06
1698	458.717	2.21207e+06
1699	458.987	2.14556e+06
1700	459.257	2.02791e+06
1701	459.528	1.92628e+06
1702	459.798	1.88453e+06
1703	460.068	1.94578e+06
1704	460.339	2.05325e+06
1705	460.609	2.16461e+06
1706	460.879	2.20793e+06
1707	461.149	2.07823e+06
1708	461.42	1.97108e+06
1709	461.69	1.89013e+06
1710	461.96	1.90107e+06
1711	462.231	2.0092e+06
1712	462.501	2.11686e+06
1713	462.771	2.22959e+06
1714	463.042	2.13171e+06
1715	463.312	2.01809e+06
1716	463.582	1.91622e+06
1717	463.853	1.8872e+06
1718	464.123	1.95887e+06
1719	464.393	2.0679e+06
1720	464.663	2.17625e+06
1721	464.934	2.19109e+06
1722	465.204	2.06554e+06
1723	465.474	1.95927e+06
1724	465.745	1.88765e+06
1725	466.015	1.90922e+06
1726	466.285	2.01675e+06
1727	466.556	2.12585e+06
1728	466.826	2.23572e+06
1729	467.096	2.11727e+06
1730	467.367	2.00383e+06
1731	467.637	1.90462e+06
1732	467.907	1.88568e+06
1733	468.178	1.9685e+06
1734	468.448	2.07869e+06
1735	468.718	2.18864e+06
1736	468.989	2.17588e+06
1737	469.259	2.05426e+06
1738	469.529	1.94834e+06
1739	469.799	1.88705e+06
1740	470.07	1.92238e+06
1741	470.34	2.02968e+06
1742	470.61	2.14048e+06
1743	470.881	2.2341e+06
1744	471.151	2.10425e+06
1745	471.421	1.99401e+06
1746	471.692	1.89944e+06
1747	471.962	1.88939e+06
1748	472.232	1.98289e+06
1749	472.503	2.09137e+06
1750	472.773	2.20122e+06
1751	473.043	2.16287e+06
1752	473.313	2.04327e+06
1753	473.584	1.93579e+06
1754	473.854	1.88627e+06
1755	474.124	1.93269e+06
1756	474.395	2.04328e+06
1757	474.665	2.15269e+06
1758	474.935	2.22074e+06
1759	475.206	2.08974e+06
1760	475.476	1.97884e+06
1761	475.746	1.8927e+06
1762	476.017	1.89298e+06
1763	476.287	1.99501e+06
1764	476.557	2.1055e+06
1765	476.827	2.21415e+06
1766	477.098	2.14675e+06
1767	477.368	2.02787e+06
1768	477.638	1.9253e+06
1769	477.909	1.88648e+06
1770	478.179	1.94754e+06
1771	478.449	2.05669e+06
1772	478.72	2.16535e+06
1773	478.99	2.21019e+06
1774	479.26	2.08134e+06
1775	479.531	1.97186e+06
1776	479.801	1.89151e+06
1777	480.071	1.90133e+06
1778	480.342	2.00729e+06
1779	480.612	2.11591e+06
1780	480.882	2.22549e+06
1781	481.152	2.1309e+06
1782	481.423	2.01805e+06
1783	481.693	1.91546e+06
1784	481.963	1.88499e+06
1785	482.234	1.95842e+06
1786	482.504	2.06759e+06
1787	482.774	2.17805e+06
1788	483.045	2.19382e+06
1789	483.315	2.06794e+06
1790	483.585	1.96004e+06
1791	483.856	1.89002e+06
1792	484.126	1.91167e+06
1793	484.396	2.01984e+06
1794	484.666	2.12989e+06
1795	484.937	2.24148e+06
1796	485.207	2.12004e+06
1797	485.477	2.00649e+06
1798	485.748	1.90768e+06
1799	486.018	1.88897e+06
1800	486.288	1.97216e+06
1801	486.559	2.08073e+06
1802	486.829	2.19081e+06
1803	487.099	2.17995e+06
1804	487.37	2.05461e+06
1805	487.64	1.94955e+06
1806	487.91	1.88666e+06
1807	488.181	1.92313e+06
1808	488.451	2.03049e+06
1809	488.721	2.1391e+06
1810	488.992	2.23678e+06
1811	489.262	2.10476e+06
1812	489.532	1.99284e+06
1813	489.802	1.89819e+06
1814	490.073	1.89132e+06
1815	490.343	1.98517e+06
1816	490.613	2.09354e+06
1817	490.884	2.20588e+06
1818	491.154	2.16142e+06
1819	491.424	2.04145e+06
1820	491.695	1.93631e+06
1821	491.965	1.88527e+06
1822	492.235	1.93401e+06
1823	492.506	2.0433e+06
1824	492.776	2.15247e+06
1825	493.046	2.22094e+06
1826	493.316	2.09055e+06
1827	493.587	1.981e+06
1828	493.857	1.89305e+06
1829	494.127	1.8939e+06
1830	494.398	1.99602e+06
1831	494.668	2.10442e+06
1832	494.938	2.21515e+06
1833	495.209	2.14885e+06
1834	495.479	2.03198e+06
1835	495.749	1.92814e+06
1836	496.02	1.88566e+06
1837	496.29	1.94758e+06
1838	496.56	2.0568e+06
1839	496.83	2.16625e+06
1840	497.101	2.21027e+06
1841	497.371	2.08185e+06
1842	497.641	1.97288e+06
1843	497.912	1.89199e+06
1844	498.182	1.90207e+06
1845	498.452	2.00855e+06
1846	498.723	2.1181e+06
1847	498.993	2.22924e+06
1848	499.263	2.13368e+06
1849	499.534	2.01844e+06
1850	499.804	1.91719e+06
1851	500.074	1.88765e+06
1852	500.344	1.96115e+06
1853	500.615	2.07013e+06
1854	500.885	2.18071e+06
1855	501.155	2.1945e+06
1856	501.426	2.06922e+06
1857	501.696	1.96334e+06
1858	501.966	1.89114e+06
1859	502.237	1.91173e+06
1860	502.507	2.01954e+06
1861	502.777	2.12941e+06
1862	503.048	2.24198e+06
1863	503.318	2.12091e+06
1864	503.588	2.00864e+06
1865	503.859	1.90866e+06
1866	504.129	1.88924e+06
1867	504.399	1.97359e+06
1868	504.669	2.08235e+06
1869	504.94	2.19361e+06
1870	505.21	2.17982e+06
1871	505.48	2.05615e+06
1872	505.751	1.9501e+06
1873	506.021	1.88987e+06
1874	506.291	1.92465e+06
1875	506.562	2.03259e+06
1876	506.832	2.1438e+06
1877	507.102	2.23893e+06
1878	507.373	2.10607e+06
1879	507.643	1.99596e+06
1880	507.913	1.9002e+06
1881	508.183	1.89097e+06
1882	508.454	1.98434e+06
1883	508.724	2.09397e+06
1884	508.994	2.20362e+06
1885	509.265	2.16328e+06
1886	509.535	2.04429e+06
1887	509.805	1.93796e+06
1888	510.076	1.88633e+06
1889	510.346	1.93488e+06
1890	510.616	2.04509e+06
1891	510.887	2.15386e+06
1892	511.157	2.22549e+06
1893	511.427	2.09417e+06
1894	511.698	1.98404e+06
1895	511.968	1.89479e+06
1896	512.238	1.89424e+06
1897	512.508	1.99696e+06
1898	512.779	2.10719e+06
1899	513.049	2.21756e+06
1900	513.319	2.14918e+06
1901	513.59	2.03105e+06
1902	513.86	1.92708e+06
1903	514.13	1.88722e+06
1904	514.401	1.94832e+06
1905	514.671	2.05673e+06
1906	514.941	2.16621e+06
1907	515.212	2.2085e+06
1908	515.482	2.08172e+06
1909	515.752	1.97264e+06
1910	516.022	1.89121e+06
1911	516.293	1.90198e+06
1912	516.563	2.00775e+06
1913	516.833	2.11888e+06
1914	517.104	2.23034e+06
1915	517.374	2.13322e+06
1916	517.644	2.01755e+06
1917	517.915	1.91615e+06
1918	518.185	1.88685e+06
1919	518.455	1.96254e+06
1920	518.726	2.06985e+06
1921	518.996	2.18186e+06
1922	519.266	2.19493e+06
1923	519.536	2.0679e+06
1924	519.807	1.96061e+06
1925	520.077	1.8916e+06
1926	520.347	1.91343e+06
1927	520.618	2.02327e+06
1928	520.888	2.13006e+06
1929	521.158	2.2416e+06
1930	521.429	2.12011e+06
1931	521.699	2.00749e+06
1932	521.969	1.90887e+06
1933	522.24	1.88961e+06
1934	522.51	1.97468e+06
1935	522.78	2.08177e+06
1936	523.051	2.19372e+06
1937	523.321	2.17984e+06
1938	523.591	2.05726e+06
1939	523.861	1.9506e+06
1940	524.132	1.88986e+06
1941	524.402	1.92225e+06
1942	524.672	2.03395e+06
1943	524.943	2.14332e+06
1944	525.213	2.23858e+06
1945	525.483	2.10886e+06
1946	525.754	1.99639e+06
1947	526.024	1.90044e+06
1948	526.294	1.89292e+06
1949	526.565	1.98538e+06
1950	526.835	2.09538e+06
1951	527.105	2.20748e+06
1952	527.376	2.16469e+06
1953	527.646	2.04574e+06
1954	527.916	1.94125e+06
1955	528.186	1.88965e+06
1956	528.457	1.93846e+06
1957	528.727	2.04767e+06
1958	528.997	2.15719e+06
1959	529.268	2.2266e+06
1960	529.538	2.09506e+06
1961	529.808	1.98541e+06
1962	530.079	1.8976e+06
1963	530.349	1.8981e+06
1964	530.619	2.00017e+06
1965	530.89	2.10949e+06
1966	531.16	2.22178e+06
1967	531.43	2.15065e+06
1968	531.701	2.03335e+06
1969	531.971	1.92961e+06
1970	532.241	1.88765e+06
1971	532.511	1.95148e+06
1972	532.782	2.0605e+06
1973	533.052	2.17137e+06
1974	533.322	2.21606e+06
1975	533.593	2.08613e+06
1976	533.863	1.97615e+06
1977	534.133	1.8945e+06
1978	534.404	1.90456e+06
1979	534.674	2.01273e+06
1980	534.944	2.12351e+06
1981	535.215	2.23542e+06
1982	535.485	2.13901e+06
1983	535.755	2.02062e+06
1984	536.026	1.91876e+06
1985	536.296	1.88874e+06
1986	536.566	1.96104e+06
1987	536.836	2.0724e+06
1988	537.107	2.18247e+06
1989	537.377	2.19586e+06
1990	537.647	2.07184e+06
1991	537.918	1.96427e+06
1992	538.188	1.89179e+06
1993	538.458	1.91317e+06
1994	538.729	2.02238e+06
1995	538.999	2.13131e+06
1996	539.269	2.24138e+06
1997	539.54	2.12017e+06
1998	539.81	2.00712e+06
1999	540.08	1.9079e+06
[truncated: 8,001 more rows]
