# Supplementary material for: Approaching intrinsic dynamics of MXenes hybrid hydrogel for 3D printed multimodal intelligent devices with ultrahigh superelasticity and temperature sensitivity
Source: Nat Commun. 2022 Jun 14;13:3420. doi: 10.1038/s41467-022-31051-7 (PMC9197829; doi:10.1038/s41467-022-31051-7)
Supplement: Supplementary file 6 — Source Data [file 41467_2022_31051_MOESM6_ESM.zip › Supplementary information/Supplementary Fig. 16/8106-10795 s.xlsx]

## Sheet: Sheet1
Item	Smu1_Time(1)(1)	Smu1_R(1)(1)
1	0	1.5799e+06
2	0.270326	1.67548e+06
3	0.54062	1.72978e+06
4	0.810926	1.76889e+06
5	1.08124	1.79611e+06
6	1.35156	1.81347e+06
7	1.62186	1.82588e+06
8	1.89218	1.83682e+06
9	2.16248	1.84217e+06
10	2.4328	1.84819e+06
11	2.70311	1.85463e+06
12	2.97343	1.85372e+06
13	3.24373	1.85871e+06
14	3.51404	1.86214e+06
15	3.78435	1.86169e+06
16	4.05467	1.86422e+06
17	4.32498	1.86865e+06
18	4.59528	1.86875e+06
19	4.8656	1.87057e+06
20	5.13591	1.8711e+06
21	5.40621	1.87256e+06
22	5.67653	1.87407e+06
23	5.94685	1.87244e+06
24	6.21716	1.87582e+06
25	6.48747	1.87632e+06
26	6.75779	1.87786e+06
27	7.02811	1.87652e+06
28	7.29841	1.8739e+06
29	7.56873	1.87651e+06
30	7.83903	1.87809e+06
31	8.10933	1.87794e+06
32	8.37964	1.87942e+06
33	8.64996	1.87994e+06
34	8.92027	1.8795e+06
35	9.19059	1.87778e+06
36	9.4609	1.87716e+06
37	9.73121	2.12546e+06
38	10.0015	1.99925e+06
39	10.2718	1.89268e+06
40	10.5421	1.87716e+06
41	10.8124	1.97888e+06
42	11.0828	2.09982e+06
43	11.3531	2.22245e+06
44	11.6234	2.18775e+06
45	11.8937	2.05298e+06
46	12.164	1.93748e+06
47	12.4343	1.87374e+06
48	12.7046	1.92784e+06
49	12.9749	2.05036e+06
50	13.2452	2.17202e+06
51	13.5155	2.25761e+06
52	13.7858	2.1119e+06
53	14.0562	1.98915e+06
54	14.3265	1.88843e+06
55	14.5968	1.88397e+06
56	14.8671	1.99531e+06
57	15.1374	2.11357e+06
58	15.4077	2.23689e+06
59	15.678	2.17328e+06
60	15.9483	2.04221e+06
61	16.2186	1.92485e+06
62	16.489	1.87545e+06
63	16.7593	1.94188e+06
64	17.0296	2.06233e+06
65	17.2999	2.18431e+06
66	17.5702	2.24276e+06
67	17.8405	2.09733e+06
68	18.1108	1.97778e+06
69	18.3811	1.88215e+06
70	18.6514	1.89344e+06
71	18.9217	2.0102e+06
72	19.1921	2.13307e+06
73	19.4624	2.25709e+06
74	19.7327	2.15897e+06
75	20.003	2.03031e+06
76	20.2733	1.91644e+06
77	20.5436	1.8776e+06
78	20.8139	1.95933e+06
79	21.0842	2.07932e+06
80	21.3545	2.20067e+06
81	21.6248	2.2248e+06
82	21.8951	2.08545e+06
83	22.1654	1.96698e+06
84	22.4357	1.88215e+06
85	22.7061	1.90359e+06
86	22.9764	2.02589e+06
87	23.2467	2.14686e+06
88	23.517	2.27176e+06
89	23.7873	2.1436e+06
90	24.0576	2.01887e+06
91	24.3279	1.91037e+06
92	24.5982	1.88193e+06
93	24.8685	1.97392e+06
94	25.1388	2.09438e+06
95	25.4091	2.21929e+06
96	25.6794	2.21045e+06
97	25.9497	2.07284e+06
98	26.22	1.95532e+06
99	26.4904	1.88273e+06
100	26.7607	1.91834e+06
101	27.031	2.03926e+06
102	27.3013	2.16131e+06
103	27.5716	2.2741e+06
104	27.8419	2.13012e+06
105	28.1122	2.00667e+06
106	28.3825	1.8997e+06
107	28.6528	1.88375e+06
108	28.9231	1.98777e+06
109	29.1934	2.10754e+06
110	29.4637	2.2274e+06
111	29.734	2.19226e+06
112	30.0044	2.05713e+06
113	30.2747	1.94062e+06
114	30.545	1.87968e+06
115	30.8153	1.93254e+06
116	31.0856	2.05149e+06
117	31.3559	2.17274e+06
118	31.6262	2.25774e+06
119	31.8965	2.1122e+06
120	32.1669	1.99308e+06
121	32.4372	1.89119e+06
122	32.7075	1.88999e+06
123	32.9778	2.00112e+06
124	33.2481	2.11844e+06
125	33.5184	2.24281e+06
126	33.7887	2.17326e+06
127	34.059	2.04289e+06
128	34.3293	1.92905e+06
129	34.5996	1.87933e+06
130	34.87	1.94435e+06
131	35.1403	2.06432e+06
132	35.4106	2.18812e+06
133	35.6809	2.24253e+06
134	35.9512	2.09739e+06
135	36.2215	1.97725e+06
136	36.4918	1.88547e+06
137	36.7621	1.89405e+06
138	37.0324	2.01204e+06
139	37.3027	2.13383e+06
140	37.573	2.2554e+06
141	37.8434	2.15849e+06
142	38.1137	2.03157e+06
143	38.384	1.91633e+06
144	38.6543	1.88146e+06
145	38.9246	1.95799e+06
146	39.1949	2.07927e+06
147	39.4652	2.1992e+06
148	39.7355	2.22486e+06
149	40.0058	2.08402e+06
150	40.2761	1.96245e+06
151	40.5464	1.88061e+06
152	40.8168	1.90209e+06
153	41.0871	2.02266e+06
154	41.3574	2.14139e+06
155	41.6277	2.2668e+06
156	41.898	2.14079e+06
157	42.1683	2.01566e+06
158	42.4387	1.90469e+06
159	42.709	1.88117e+06
160	42.9793	1.96889e+06
161	43.2496	2.09206e+06
162	43.5199	2.21264e+06
163	43.7902	2.2049e+06
164	44.0605	2.06957e+06
165	44.3308	1.94986e+06
166	44.6011	1.88005e+06
167	44.8714	1.91537e+06
168	45.1417	2.03573e+06
169	45.412	2.15914e+06
170	45.6824	2.27053e+06
171	45.9527	2.12358e+06
172	46.223	2.00155e+06
173	46.4933	1.89674e+06
174	46.7636	1.88241e+06
175	47.0339	1.98373e+06
176	47.3042	2.10347e+06
177	47.5746	2.22464e+06
178	47.8449	2.18711e+06
179	48.1152	2.05355e+06
180	48.3855	1.9379e+06
181	48.6558	1.87998e+06
182	48.9261	1.92946e+06
183	49.1964	2.05028e+06
184	49.4667	2.1712e+06
185	49.737	2.25674e+06
186	50.0073	2.11088e+06
187	50.2776	1.98978e+06
188	50.5479	1.889e+06
189	50.8182	1.88611e+06
190	51.0885	1.99574e+06
191	51.3588	2.11688e+06
192	51.6292	2.23956e+06
193	51.8995	2.17193e+06
194	52.1698	2.0433e+06
195	52.4401	1.92754e+06
196	52.7104	1.8797e+06
197	52.9807	1.94253e+06
198	53.251	2.0622e+06
199	53.5214	2.18589e+06
200	53.7917	2.24372e+06
201	54.062	2.09974e+06
202	54.3323	1.97929e+06
203	54.6026	1.88633e+06
204	54.8729	1.89496e+06
205	55.1432	2.01274e+06
206	55.4135	2.13571e+06
207	55.6838	2.26082e+06
208	55.9542	2.16125e+06
209	56.2245	2.03096e+06
210	56.4948	1.91965e+06
211	56.7651	1.88271e+06
212	57.0354	1.96221e+06
213	57.3057	2.07997e+06
214	57.576	2.20329e+06
215	57.8464	2.22582e+06
216	58.1167	2.08872e+06
217	58.387	1.96846e+06
218	58.6573	1.88681e+06
219	58.9276	1.9054e+06
220	59.1979	2.02832e+06
221	59.4682	2.14816e+06
222	59.7385	2.27532e+06
223	60.0089	2.14694e+06
224	60.2792	2.02067e+06
225	60.5495	1.90861e+06
226	60.8198	1.88482e+06
227	61.0901	1.97444e+06
228	61.3604	2.09809e+06
229	61.6307	2.22048e+06
230	61.901	2.2095e+06
231	62.1713	2.07518e+06
232	62.4417	1.95575e+06
233	62.712	1.88516e+06
234	62.9823	1.92118e+06
235	63.2526	2.0431e+06
236	63.5229	2.16294e+06
237	63.7932	2.27517e+06
238	64.0635	2.13225e+06
239	64.3338	2.00831e+06
240	64.6041	1.90066e+06
241	64.8745	1.88811e+06
242	65.1448	1.98774e+06
243	65.4151	2.10877e+06
244	65.6854	2.22976e+06
245	65.9557	2.19408e+06
246	66.226	2.05996e+06
247	66.4963	1.94247e+06
248	66.7666	1.88204e+06
249	67.0369	1.93196e+06
250	67.3072	2.05294e+06
251	67.5775	2.17512e+06
252	67.8479	2.26036e+06
253	68.1182	2.11603e+06
254	68.3885	1.99349e+06
255	68.6588	1.89273e+06
256	68.9291	1.89151e+06
257	69.1994	2.00079e+06
258	69.4697	2.12137e+06
259	69.74	2.24497e+06
260	70.0103	2.1769e+06
261	70.2806	2.04748e+06
262	70.5509	1.92981e+06
263	70.8213	1.88479e+06
264	71.0916	1.94754e+06
265	71.3619	2.06768e+06
266	71.6322	2.18982e+06
267	71.9025	2.24283e+06
268	72.1728	2.10076e+06
269	72.4431	1.98022e+06
270	72.7134	1.88974e+06
271	72.9837	1.89751e+06
272	73.2541	2.01317e+06
273	73.5244	2.13428e+06
274	73.7947	2.26489e+06
275	74.065	2.164e+06
276	74.3353	2.03385e+06
277	74.6056	1.91977e+06
278	74.8759	1.88447e+06
279	75.1462	1.96128e+06
280	75.4165	2.08209e+06
281	75.6868	2.20726e+06
282	75.9571	2.22957e+06
283	76.2274	2.08873e+06
284	76.4977	1.97052e+06
285	76.7681	1.88961e+06
286	77.0383	1.90599e+06
287	77.3087	2.02776e+06
288	77.579	2.14857e+06
289	77.8493	2.27268e+06
290	78.1196	2.14727e+06
291	78.3899	2.02136e+06
292	78.6602	1.90939e+06
293	78.9305	1.88653e+06
294	79.2008	1.97307e+06
295	79.4711	2.09486e+06
296	79.7414	2.21788e+06
297	80.0118	2.21134e+06
298	80.2821	2.07459e+06
299	80.5524	1.95461e+06
300	80.8227	1.88679e+06
301	81.093	1.91978e+06
302	81.3633	2.04494e+06
303	81.6337	2.16359e+06
304	81.904	2.27578e+06
305	82.1743	2.13533e+06
306	82.4446	2.00743e+06
307	82.7149	1.90181e+06
308	82.9852	1.88952e+06
309	83.2555	1.98959e+06
310	83.5258	2.11059e+06
311	83.7961	2.23639e+06
312	84.0665	2.19801e+06
313	84.3368	2.06241e+06
314	84.6071	1.94496e+06
315	84.8774	1.88544e+06
316	85.1477	1.93609e+06
317	85.418	2.05587e+06
318	85.6883	2.17566e+06
319	85.9586	2.26076e+06
320	86.2289	2.11478e+06
321	86.4993	1.9934e+06
322	86.7696	1.89416e+06
323	87.0399	1.89414e+06
324	87.3102	2.00526e+06
325	87.5805	2.12395e+06
326	87.8508	2.24966e+06
327	88.1212	2.17904e+06
328	88.3915	2.04763e+06
329	88.6618	1.93063e+06
330	88.9321	1.88614e+06
331	89.2024	1.94711e+06
332	89.4727	2.06735e+06
333	89.743	2.19391e+06
334	90.0133	2.24912e+06
335	90.2836	2.10158e+06
336	90.554	1.98274e+06
337	90.8243	1.89162e+06
338	91.0946	1.8997e+06
339	91.3649	2.01605e+06
340	91.6352	2.13916e+06
341	91.9055	2.26262e+06
342	92.1758	2.16513e+06
343	92.4462	2.03727e+06
344	92.7165	1.92047e+06
345	92.9868	1.88744e+06
346	93.2571	1.9644e+06
347	93.5274	2.0843e+06
348	93.7977	2.20867e+06
349	94.0681	2.23269e+06
350	94.3384	2.08962e+06
351	94.6087	1.96908e+06
352	94.879	1.88765e+06
353	95.1493	1.90972e+06
354	95.4196	2.03072e+06
355	95.6899	2.15249e+06
356	95.9602	2.27712e+06
357	96.2305	2.14722e+06
358	96.5008	2.02255e+06
359	96.7711	1.91232e+06
360	97.0415	1.88728e+06
361	97.3118	1.97892e+06
362	97.5821	2.10162e+06
363	97.8524	2.22172e+06
364	98.1227	2.21478e+06
365	98.393	2.07787e+06
366	98.6633	1.95725e+06
367	98.9336	1.88865e+06
368	99.2039	1.92344e+06
369	99.4742	2.04642e+06
370	99.7445	2.16587e+06
371	100.015	2.27578e+06
372	100.285	2.13205e+06
373	100.555	2.00845e+06
374	100.826	1.90074e+06
375	101.096	1.88997e+06
376	101.366	1.99033e+06
377	101.637	2.11265e+06
378	101.907	2.23806e+06
379	102.177	2.19716e+06
380	102.448	2.06339e+06
381	102.718	1.94676e+06
382	102.988	1.88707e+06
383	103.259	1.93557e+06
384	103.529	2.05771e+06
385	103.799	2.18238e+06
386	104.069	2.26801e+06
387	104.34	2.12215e+06
388	104.61	1.99746e+06
389	104.88	1.89927e+06
390	105.151	1.89743e+06
391	105.421	2.00621e+06
392	105.691	2.12765e+06
393	105.962	2.25371e+06
394	106.232	2.18273e+06
395	106.502	2.05335e+06
396	106.773	1.93685e+06
397	107.043	1.8901e+06
398	107.313	1.95244e+06
399	107.584	2.07344e+06
400	107.854	2.19842e+06
401	108.124	2.25304e+06
402	108.394	2.10754e+06
403	108.665	1.98703e+06
404	108.935	1.89489e+06
405	109.205	1.90456e+06
406	109.476	2.02127e+06
407	109.746	2.14287e+06
408	110.016	2.26697e+06
409	110.287	2.17048e+06
410	110.557	2.0426e+06
411	110.827	1.92857e+06
412	111.098	1.89233e+06
413	111.368	1.96815e+06
414	111.638	2.08972e+06
415	111.909	2.21476e+06
416	112.179	2.23728e+06
417	112.449	2.09492e+06
418	112.719	1.97413e+06
419	112.99	1.89418e+06
420	113.26	1.91557e+06
421	113.53	2.03649e+06
422	113.801	2.15548e+06
423	114.071	2.28037e+06
424	114.341	2.15258e+06
425	114.612	2.0262e+06
426	114.882	1.91433e+06
427	115.152	1.89262e+06
428	115.423	1.98053e+06
429	115.693	2.10186e+06
430	115.963	2.22382e+06
431	116.233	2.21849e+06
432	116.504	2.0812e+06
433	116.774	1.95861e+06
434	117.044	1.89134e+06
435	117.315	1.92599e+06
436	117.585	2.04542e+06
437	117.855	2.16827e+06
438	118.126	2.28076e+06
439	118.396	2.13819e+06
440	118.666	2.01324e+06
441	118.937	1.90618e+06
442	119.207	1.89331e+06
443	119.477	1.98948e+06
444	119.748	2.11213e+06
445	120.018	2.23409e+06
446	120.288	2.19944e+06
447	120.558	2.0623e+06
448	120.829	1.94687e+06
449	121.099	1.88789e+06
450	121.369	1.93441e+06
451	121.64	2.05836e+06
452	121.91	2.17989e+06
453	122.18	2.26511e+06
454	122.451	2.11707e+06
455	122.721	1.99589e+06
456	122.991	1.89511e+06
457	123.262	1.89318e+06
458	123.532	2.00558e+06
459	123.802	2.12525e+06
460	124.072	2.24925e+06
461	124.343	2.17865e+06
462	124.613	2.04887e+06
463	124.883	1.93265e+06
464	125.154	1.88813e+06
465	125.424	1.94973e+06
466	125.694	2.0705e+06
467	125.965	2.19497e+06
468	126.235	2.24899e+06
469	126.505	2.10578e+06
470	126.776	1.98415e+06
471	127.046	1.89292e+06
472	127.316	1.90046e+06
473	127.587	2.01885e+06
474	127.857	2.14155e+06
475	128.127	2.26472e+06
476	128.397	2.16749e+06
477	128.668	2.03458e+06
478	128.938	1.923e+06
479	129.208	1.89028e+06
480	129.479	1.96642e+06
481	129.749	2.08885e+06
482	130.019	2.209e+06
483	130.29	2.23574e+06
484	130.56	2.09165e+06
485	130.83	1.97351e+06
486	131.101	1.89238e+06
487	131.371	1.90993e+06
488	131.641	2.03201e+06
489	131.911	2.1531e+06
490	132.182	2.2784e+06
491	132.452	2.14941e+06
492	132.722	2.0201e+06
493	132.993	1.91117e+06
494	133.263	1.88969e+06
495	133.533	1.97596e+06
496	133.804	2.09768e+06
497	134.074	2.22252e+06
498	134.344	2.2124e+06
499	134.615	2.07594e+06
500	134.885	1.95506e+06
501	135.155	1.8867e+06
502	135.426	1.9199e+06
503	135.696	2.04056e+06
504	135.966	2.1651e+06
505	136.236	2.27437e+06
506	136.507	2.13138e+06
507	136.777	2.00662e+06
508	137.047	1.90166e+06
509	137.318	1.88882e+06
510	137.588	1.98848e+06
511	137.858	2.10949e+06
512	138.129	2.23262e+06
513	138.399	2.19161e+06
514	138.669	2.06024e+06
515	138.94	1.94216e+06
516	139.21	1.88676e+06
517	139.48	1.93564e+06
518	139.75	2.05663e+06
519	140.021	2.17794e+06
520	140.291	2.26051e+06
521	140.561	2.11714e+06
522	140.832	1.99395e+06
523	141.102	1.89294e+06
524	141.372	1.89311e+06
525	141.643	2.004e+06
526	141.913	2.1247e+06
527	142.183	2.24755e+06
528	142.454	2.17807e+06
529	142.724	2.04748e+06
530	142.994	1.93194e+06
531	143.265	1.88521e+06
532	143.535	1.94618e+06
533	143.805	2.06909e+06
534	144.075	2.19307e+06
535	144.346	2.24862e+06
536	144.616	2.10257e+06
537	144.886	1.98001e+06
538	145.157	1.88973e+06
539	145.427	1.89609e+06
540	145.697	2.01506e+06
541	145.968	2.13593e+06
542	146.238	2.26051e+06
543	146.508	2.16086e+06
544	146.779	2.03059e+06
545	147.049	1.91548e+06
546	147.319	1.88312e+06
547	147.59	1.96137e+06
548	147.86	2.07995e+06
549	148.13	2.20548e+06
550	148.4	2.22874e+06
551	148.671	2.08563e+06
552	148.941	1.96934e+06
553	149.211	1.88733e+06
554	149.482	1.90569e+06
555	149.752	2.02821e+06
556	150.022	2.15011e+06
557	150.293	2.27521e+06
558	150.563	2.14722e+06
559	150.833	2.01776e+06
560	151.104	1.90838e+06
561	151.374	1.88683e+06
562	151.644	1.97476e+06
563	151.915	2.09705e+06
564	152.185	2.2191e+06
565	152.455	2.20949e+06
566	152.725	2.07074e+06
567	152.996	1.95266e+06
568	153.266	1.88423e+06
569	153.536	1.91978e+06
570	153.807	2.04382e+06
571	154.077	2.16532e+06
572	154.347	2.27406e+06
573	154.618	2.13203e+06
574	154.888	2.00634e+06
575	155.158	1.89945e+06
576	155.429	1.88793e+06
577	155.699	1.98709e+06
578	155.969	2.10559e+06
579	156.239	2.23232e+06
580	156.51	2.19055e+06
581	156.78	2.05858e+06
582	157.05	1.9419e+06
583	157.321	1.88425e+06
584	157.591	1.93219e+06
585	157.861	2.05389e+06
586	158.132	2.17679e+06
587	158.402	2.26253e+06
588	158.672	2.1133e+06
589	158.943	1.99175e+06
590	159.213	1.89164e+06
591	159.483	1.89166e+06
592	159.754	2.00118e+06
593	160.024	2.12145e+06
594	160.294	2.24625e+06
595	160.564	2.17904e+06
596	160.835	2.04535e+06
597	161.105	1.93143e+06
598	161.375	1.88479e+06
599	161.646	1.94817e+06
600	161.916	2.06796e+06
601	162.186	2.19352e+06
602	162.457	2.2471e+06
603	162.727	2.10375e+06
604	162.997	1.98198e+06
605	163.268	1.89173e+06
606	163.538	1.90023e+06
607	163.808	2.01739e+06
608	164.078	2.14181e+06
609	164.349	2.26374e+06
610	164.619	2.16168e+06
611	164.889	2.03307e+06
612	165.16	1.92168e+06
613	165.43	1.88969e+06
614	165.7	1.96559e+06
615	165.971	2.08725e+06
616	166.241	2.21144e+06
617	166.511	2.23197e+06
618	166.782	2.0905e+06
619	167.052	1.97173e+06
620	167.322	1.89285e+06
621	167.592	1.9115e+06
622	167.863	2.03033e+06
623	168.133	2.15544e+06
624	168.403	2.27889e+06
625	168.674	2.1521e+06
626	168.944	2.0257e+06
627	169.214	1.91518e+06
628	169.485	1.89125e+06
629	169.755	1.97925e+06
630	170.025	2.10049e+06
631	170.296	2.22506e+06
632	170.566	2.2174e+06
633	170.836	2.07917e+06
634	171.107	1.96122e+06
635	171.377	1.89465e+06
636	171.647	1.92845e+06
637	171.917	2.04854e+06
638	172.188	2.17373e+06
639	172.458	2.28394e+06
640	172.728	2.13886e+06
641	172.999	2.01573e+06
642	173.269	1.90831e+06
643	173.539	1.89791e+06
644	173.81	1.998e+06
645	174.08	2.11987e+06
646	174.35	2.24381e+06
647	174.621	2.20193e+06
648	174.891	2.0677e+06
649	175.161	1.95159e+06
650	175.432	1.89292e+06
651	175.702	1.94071e+06
652	175.972	2.06332e+06
653	176.242	2.18567e+06
654	176.513	2.27105e+06
655	176.783	2.12657e+06
656	177.053	2.00315e+06
657	177.324	1.90443e+06
658	177.594	1.90185e+06
659	177.864	2.01211e+06
660	178.135	2.13296e+06
661	178.405	2.25844e+06
662	178.675	2.18719e+06
663	178.946	2.05415e+06
664	179.216	1.93965e+06
665	179.486	1.89262e+06
666	179.756	1.95467e+06
667	180.027	2.07821e+06
668	180.297	2.20329e+06
669	180.567	2.25926e+06
670	180.838	2.11033e+06
671	181.108	1.99078e+06
672	181.378	1.90001e+06
673	181.649	1.90885e+06
674	181.919	2.02416e+06
675	182.189	2.1487e+06
676	182.46	2.27413e+06
677	182.73	2.17549e+06
678	183	2.04293e+06
679	183.271	1.92994e+06
680	183.541	1.89678e+06
681	183.811	1.97195e+06
682	184.082	2.09141e+06
683	184.352	2.21617e+06
684	184.622	2.24162e+06
685	184.892	2.09848e+06
686	185.163	1.97812e+06
687	185.433	1.89788e+06
688	185.703	1.91776e+06
689	185.974	2.04015e+06
690	186.244	2.16044e+06
691	186.514	2.28715e+06
692	186.785	2.16066e+06
693	187.055	2.03331e+06
694	187.325	1.92049e+06
695	187.596	1.89847e+06
696	187.866	1.98664e+06
697	188.136	2.10951e+06
698	188.406	2.23267e+06
699	188.677	2.22413e+06
700	188.947	2.08639e+06
701	189.217	1.96585e+06
702	189.488	1.89838e+06
703	189.758	1.93046e+06
704	190.028	2.0545e+06
705	190.299	2.17609e+06
706	190.569	2.28785e+06
707	190.839	2.14449e+06
708	191.11	2.01705e+06
709	191.38	1.91128e+06
710	191.65	1.90239e+06
711	191.92	2.00034e+06
712	192.191	2.12087e+06
713	192.461	2.24424e+06
714	192.731	2.20828e+06
715	193.002	2.07516e+06
716	193.272	1.95588e+06
717	193.542	1.89726e+06
718	193.813	1.94457e+06
719	194.083	2.06718e+06
720	194.353	2.19216e+06
721	194.624	2.27911e+06
722	194.894	2.12958e+06
723	195.164	2.00582e+06
724	195.435	1.90625e+06
725	195.705	1.90447e+06
726	195.975	2.01215e+06
727	196.245	2.13751e+06
728	196.516	2.26353e+06
729	196.786	2.19497e+06
730	197.056	2.06137e+06
731	197.327	1.94405e+06
732	197.597	1.89752e+06
733	197.867	1.96167e+06
734	198.138	2.08001e+06
735	198.408	2.20679e+06
736	198.678	2.26164e+06
737	198.949	2.11552e+06
738	199.219	1.99564e+06
739	199.489	1.90282e+06
740	199.759	1.91156e+06
741	200.03	2.02864e+06
742	200.3	2.15037e+06
743	200.57	2.2743e+06
744	200.841	2.17403e+06
745	201.111	2.04384e+06
746	201.381	1.92864e+06
747	201.652	1.8981e+06
748	201.922	1.97229e+06
749	202.192	2.09616e+06
750	202.463	2.21825e+06
751	202.733	2.24383e+06
752	203.003	2.10073e+06
753	203.273	1.9807e+06
754	203.544	1.89905e+06
755	203.814	1.92116e+06
756	204.084	2.04263e+06
757	204.355	2.16517e+06
758	204.625	2.29036e+06
759	204.895	2.15982e+06
760	205.166	2.03298e+06
761	205.436	1.92129e+06
762	205.706	1.89957e+06
763	205.977	1.98259e+06
764	206.247	2.10671e+06
765	206.517	2.23241e+06
766	206.788	2.22235e+06
767	207.058	2.08606e+06
768	207.328	1.96562e+06
769	207.598	1.89762e+06
770	207.869	1.92948e+06
771	208.139	2.05337e+06
772	208.409	2.17731e+06
773	208.68	2.28718e+06
774	208.95	2.14259e+06
775	209.22	2.01618e+06
776	209.491	1.90955e+06
777	209.761	1.90001e+06
778	210.031	1.998e+06
779	210.302	2.12128e+06
780	210.572	2.24459e+06
781	210.842	2.20252e+06
782	211.112	2.06664e+06
783	211.383	1.95317e+06
784	211.653	1.89383e+06
785	211.923	1.9431e+06
786	212.194	2.0659e+06
787	212.464	2.19066e+06
788	212.734	2.27694e+06
789	213.005	2.12709e+06
790	213.275	2.00276e+06
791	213.545	1.90384e+06
792	213.816	1.9023e+06
793	214.086	2.01087e+06
794	214.356	2.13624e+06
795	214.626	2.26153e+06
796	214.897	2.19059e+06
797	215.167	2.05873e+06
798	215.437	1.9431e+06
799	215.708	1.89569e+06
800	215.978	1.95751e+06
801	216.248	2.08248e+06
802	216.519	2.20553e+06
803	216.789	2.26145e+06
804	217.059	2.11385e+06
805	217.33	1.99204e+06
806	217.6	1.90183e+06
807	217.87	1.91039e+06
808	218.141	2.02741e+06
809	218.411	2.14998e+06
810	218.681	2.27588e+06
811	218.951	2.17345e+06
812	219.222	2.04328e+06
813	219.492	1.93003e+06
814	219.762	1.89656e+06
815	220.033	1.97169e+06
816	220.303	2.09633e+06
817	220.573	2.216e+06
818	220.844	2.2427e+06
819	221.114	2.10045e+06
820	221.384	1.97951e+06
821	221.655	1.8986e+06
822	221.925	1.91893e+06
823	222.195	2.03946e+06
824	222.465	2.15817e+06
825	222.736	2.28501e+06
826	223.006	2.15821e+06
827	223.276	2.03042e+06
828	223.547	1.91895e+06
829	223.817	1.89678e+06
830	224.087	1.98389e+06
831	224.358	2.10303e+06
832	224.628	2.22874e+06
833	224.898	2.21988e+06
834	225.169	2.08144e+06
835	225.439	1.96499e+06
836	225.709	1.89819e+06
837	225.98	1.93098e+06
838	226.25	2.05123e+06
839	226.52	2.17516e+06
840	226.79	2.28518e+06
841	227.061	2.14087e+06
842	227.331	2.01811e+06
843	227.601	1.91015e+06
844	227.872	1.8976e+06
845	228.142	1.99657e+06
846	228.412	2.11948e+06
847	228.683	2.24333e+06
848	228.953	2.20548e+06
849	229.223	2.06918e+06
850	229.494	1.9512e+06
851	229.764	1.89444e+06
852	230.034	1.9423e+06
853	230.304	2.06315e+06
854	230.575	2.18431e+06
855	230.845	2.27209e+06
856	231.115	2.12325e+06
857	231.386	2.00082e+06
858	231.656	1.90148e+06
859	231.926	1.90072e+06
860	232.197	2.01046e+06
861	232.467	2.13136e+06
862	232.737	2.25542e+06
863	233.008	2.18485e+06
864	233.278	2.05543e+06
865	233.548	1.93768e+06
866	233.819	1.8922e+06
867	234.089	1.95359e+06
868	234.359	2.07698e+06
869	234.629	2.19981e+06
870	234.9	2.25505e+06
871	235.17	2.10921e+06
872	235.44	1.9884e+06
873	235.711	1.89749e+06
874	235.981	1.9053e+06
875	236.251	2.02186e+06
876	236.522	2.14439e+06
877	236.792	2.26806e+06
878	237.062	2.16931e+06
879	237.333	2.03979e+06
880	237.603	1.92842e+06
881	237.873	1.89299e+06
882	238.144	1.96837e+06
883	238.414	2.0902e+06
884	238.684	2.21444e+06
885	238.954	2.23644e+06
886	239.225	2.09627e+06
887	239.495	1.97608e+06
888	239.765	1.89398e+06
889	240.036	1.91412e+06
890	240.306	2.03426e+06
891	240.576	2.15871e+06
892	240.847	2.28501e+06
893	241.117	2.15674e+06
894	241.387	2.02773e+06
895	241.658	1.91602e+06
896	241.928	1.89548e+06
897	242.198	1.98224e+06
898	242.469	2.10511e+06
899	242.739	2.22664e+06
900	243.009	2.21953e+06
901	243.279	2.08185e+06
902	243.55	1.96278e+06
903	243.82	1.89706e+06
904	244.09	1.93013e+06
905	244.361	2.05257e+06
906	244.631	2.17493e+06
907	244.901	2.28611e+06
908	245.172	2.14165e+06
909	245.442	2.01592e+06
910	245.712	1.90722e+06
911	245.983	1.9004e+06
912	246.253	2.00101e+06
913	246.523	2.12239e+06
914	246.793	2.24699e+06
915	247.064	2.20562e+06
916	247.334	2.07102e+06
917	247.604	1.95103e+06
918	247.875	1.89439e+06
919	248.145	1.94223e+06
920	248.415	2.0667e+06
921	248.686	2.18984e+06
922	248.956	2.27411e+06
923	249.226	2.12676e+06
924	249.497	2.00088e+06
925	249.767	1.90571e+06
926	250.037	1.90378e+06
927	250.308	2.01169e+06
928	250.578	2.13168e+06
929	250.848	2.25698e+06
930	251.118	2.18947e+06
931	251.389	2.05771e+06
932	251.659	1.93993e+06
933	251.929	1.89485e+06
934	252.2	1.95591e+06
935	252.47	2.07925e+06
936	252.74	2.20514e+06
937	253.011	2.26101e+06
938	253.281	2.11465e+06
939	253.551	1.99189e+06
940	253.822	1.90135e+06
941	254.092	1.90853e+06
942	254.362	2.0263e+06
943	254.632	2.14755e+06
944	254.903	2.27274e+06
945	255.173	2.17356e+06
946	255.443	2.04375e+06
947	255.714	1.92892e+06
948	255.984	1.89511e+06
949	256.254	1.97121e+06
950	256.525	2.09497e+06
951	256.795	2.21847e+06
952	257.065	2.24172e+06
953	257.336	2.09971e+06
954	257.606	1.97836e+06
955	257.876	1.9015e+06
956	258.147	1.92038e+06
957	258.417	2.04104e+06
958	258.687	2.16567e+06
959	258.957	2.2917e+06
960	259.228	2.16177e+06
961	259.498	2.03538e+06
962	259.768	1.92097e+06
963	260.039	1.89977e+06
964	260.309	1.98835e+06
965	260.579	2.11209e+06
966	260.85	2.23505e+06
967	261.12	2.22761e+06
968	261.39	2.08901e+06
969	261.661	1.97091e+06
970	261.931	1.89849e+06
971	262.201	1.93479e+06
972	262.471	2.05665e+06
973	262.742	2.1785e+06
974	263.012	2.29307e+06
975	263.282	2.14835e+06
976	263.553	2.02037e+06
977	263.823	1.9126e+06
978	264.093	1.90322e+06
979	264.364	2.00272e+06
980	264.634	2.12189e+06
981	264.904	2.2474e+06
982	265.175	2.20819e+06
983	265.445	2.07334e+06
984	265.715	1.95447e+06
985	265.985	1.8965e+06
986	266.256	1.94524e+06
987	266.526	2.06883e+06
988	266.796	2.19432e+06
989	267.067	2.28143e+06
990	267.337	2.13105e+06
991	267.607	2.00651e+06
992	267.878	1.90541e+06
993	268.148	1.90319e+06
994	268.418	2.0133e+06
995	268.689	2.13804e+06
996	268.959	2.25932e+06
997	269.229	2.19096e+06
998	269.5	2.0579e+06
999	269.77	1.94197e+06
1000	270.04	1.89543e+06
1001	270.31	1.96033e+06
1002	270.581	2.08222e+06
1003	270.851	2.20713e+06
1004	271.121	2.26073e+06
1005	271.392	2.11437e+06
1006	271.662	1.99188e+06
1007	271.932	1.90189e+06
1008	272.203	1.90963e+06
1009	272.473	2.02862e+06
1010	272.743	2.1515e+06
1011	273.014	2.27889e+06
1012	273.284	2.17655e+06
1013	273.554	2.0483e+06
1014	273.824	1.93274e+06
1015	274.095	1.89747e+06
1016	274.365	1.97307e+06
1017	274.635	2.09664e+06
1018	274.906	2.22031e+06
1019	275.176	2.24456e+06
1020	275.446	2.10073e+06
1021	275.717	1.97992e+06
1022	275.987	1.90046e+06
1023	276.257	1.91848e+06
1024	276.528	2.03816e+06
1025	276.798	2.16255e+06
1026	277.068	2.28746e+06
1027	277.339	2.15732e+06
1028	277.609	2.03224e+06
1029	277.879	1.92055e+06
1030	278.149	1.89951e+06
1031	278.42	1.98597e+06
1032	278.69	2.10477e+06
1033	278.96	2.2326e+06
1034	279.231	2.22452e+06
1035	279.501	2.08595e+06
1036	279.771	1.9651e+06
1037	280.042	1.89704e+06
1038	280.312	1.93092e+06
1039	280.582	2.05392e+06
1040	280.853	2.17683e+06
1041	281.123	2.28646e+06
1042	281.393	2.14293e+06
1043	281.663	2.01577e+06
1044	281.934	1.90903e+06
1045	282.204	1.89914e+06
1046	282.474	1.99895e+06
1047	282.745	2.12204e+06
1048	283.015	2.24792e+06
1049	283.285	2.20743e+06
1050	283.556	2.07061e+06
1051	283.826	1.95324e+06
1052	284.096	1.897e+06
1053	284.367	1.9452e+06
1054	284.637	2.06707e+06
1055	284.907	2.18873e+06
1056	285.177	2.27567e+06
1057	285.448	2.12934e+06
1058	285.718	2.00446e+06
1059	285.988	1.90367e+06
1060	286.259	1.90333e+06
1061	286.529	2.0136e+06
1062	286.799	2.13771e+06
1063	287.07	2.26156e+06
1064	287.34	2.19341e+06
1065	287.61	2.06153e+06
1066	287.881	1.9424e+06
1067	288.151	1.8965e+06
1068	288.421	1.95868e+06
1069	288.692	2.08058e+06
1070	288.962	2.20367e+06
1071	289.232	2.26015e+06
1072	289.502	2.1106e+06
1073	289.773	1.98896e+06
1074	290.043	1.90124e+06
1075	290.313	1.90978e+06
1076	290.584	2.02754e+06
1077	290.854	2.1503e+06
1078	291.124	2.27452e+06
1079	291.395	2.17302e+06
1080	291.665	2.04312e+06
1081	291.935	1.92691e+06
1082	292.206	1.89528e+06
1083	292.476	1.96874e+06
1084	292.746	2.09189e+06
1085	293.017	2.21717e+06
1086	293.287	2.23986e+06
1087	293.557	2.09852e+06
1088	293.827	1.97732e+06
1089	294.098	1.89728e+06
1090	294.368	1.91678e+06
1091	294.638	2.03796e+06
1092	294.909	2.16095e+06
1093	295.179	2.2867e+06
1094	295.449	2.15771e+06
1095	295.72	2.03038e+06
1096	295.99	1.91685e+06
1097	296.26	1.89498e+06
1098	296.531	1.98263e+06
1099	296.801	2.10682e+06
1100	297.071	2.23004e+06
1101	297.342	2.22053e+06
1102	297.612	2.0832e+06
1103	297.882	1.96564e+06
1104	298.152	1.89743e+06
1105	298.423	1.92935e+06
1106	298.693	2.05153e+06
1107	298.963	2.17542e+06
1108	299.234	2.28841e+06
1109	299.504	2.13949e+06
1110	299.774	2.01776e+06
1111	300.045	1.9098e+06
1112	300.315	1.89925e+06
1113	300.585	1.99722e+06
1114	300.855	2.12147e+06
1115	301.126	2.24485e+06
1116	301.396	2.20531e+06
1117	301.666	2.06846e+06
1118	301.937	1.95159e+06
1119	302.207	1.89383e+06
1120	302.477	1.94253e+06
1121	302.748	2.06588e+06
1122	303.018	2.19031e+06
1123	303.288	2.27471e+06
1124	303.559	2.12542e+06
1125	303.829	2.00125e+06
1126	304.099	1.90239e+06
1127	304.37	1.89877e+06
1128	304.64	2.01196e+06
1129	304.91	2.13183e+06
1130	305.18	2.25774e+06
1131	305.451	2.18637e+06
1132	305.721	2.05415e+06
1133	305.991	1.93661e+06
1134	306.262	1.89099e+06
1135	306.532	1.95346e+06
1136	306.802	2.07639e+06
1137	307.073	2.19824e+06
1138	307.343	2.2551e+06
1139	307.613	2.10873e+06
1140	307.884	1.98697e+06
1141	308.154	1.89747e+06
1142	308.424	1.90733e+06
1143	308.694	2.02407e+06
1144	308.965	2.14673e+06
1145	309.235	2.26869e+06
1146	309.505	2.16953e+06
1147	309.776	2.03881e+06
1148	310.046	1.92322e+06
1149	310.316	1.88819e+06
1150	310.587	1.96512e+06
1151	310.857	2.08922e+06
1152	311.127	2.21255e+06
1153	311.398	2.23436e+06
1154	311.668	2.09092e+06
1155	311.938	1.97413e+06
1156	312.209	1.89531e+06
1157	312.479	1.91317e+06
1158	312.749	2.03335e+06
1159	313.019	2.1572e+06
1160	313.29	2.27946e+06
1161	313.56	2.15037e+06
1162	313.83	2.02659e+06
1163	314.101	1.91473e+06
1164	314.371	1.89452e+06
1165	314.641	1.98081e+06
1166	314.912	2.10179e+06
1167	315.182	2.228e+06
1168	315.452	2.2189e+06
1169	315.723	2.08023e+06
1170	315.993	1.95992e+06
1171	316.263	1.89117e+06
1172	316.534	1.92597e+06
1173	316.804	2.04587e+06
1174	317.074	2.16989e+06
1175	317.344	2.28033e+06
1176	317.615	2.13513e+06
1177	317.885	2.00944e+06
1178	318.155	1.9054e+06
1179	318.426	1.89346e+06
1180	318.696	1.99013e+06
1181	318.966	2.11463e+06
1182	319.237	2.23659e+06
1183	319.507	2.19636e+06
1184	319.777	2.06332e+06
1185	320.048	1.94574e+06
1186	320.318	1.88954e+06
1187	320.588	1.93688e+06
1188	320.858	2.0607e+06
1189	321.129	2.18451e+06
1190	321.399	2.26771e+06
1191	321.669	2.12109e+06
1192	321.94	1.9957e+06
1193	322.21	1.89695e+06
1194	322.48	1.89478e+06
1195	322.751	2.00352e+06
1196	323.021	2.12791e+06
1197	323.291	2.25189e+06
1198	323.562	2.1842e+06
1199	323.832	2.04852e+06
1200	324.102	1.93174e+06
1201	324.373	1.88776e+06
1202	324.643	1.94943e+06
1203	324.913	2.07397e+06
1204	325.183	2.19844e+06
1205	325.454	2.25221e+06
1206	325.724	2.10554e+06
1207	325.994	1.98192e+06
1208	326.265	1.89346e+06
1209	326.535	1.89919e+06
1210	326.805	2.01631e+06
1211	327.076	2.14139e+06
1212	327.346	2.26329e+06
1213	327.616	2.16339e+06
1214	327.887	2.03538e+06
1215	328.157	1.9185e+06
1216	328.427	1.88599e+06
1217	328.697	1.95913e+06
1218	328.968	2.08303e+06
1219	329.238	2.20705e+06
1220	329.508	2.23123e+06
1221	329.779	2.08786e+06
1222	330.049	1.96787e+06
1223	330.319	1.88969e+06
1224	330.59	1.9079e+06
1225	330.86	2.02955e+06
1226	331.13	2.15169e+06
1227	331.401	2.27584e+06
1228	331.671	2.14753e+06
1229	331.941	2.01948e+06
1230	332.211	1.9071e+06
1231	332.482	1.88921e+06
1232	332.752	1.97491e+06
1233	333.022	2.09846e+06
1234	333.293	2.22211e+06
1235	333.563	2.21196e+06
1236	333.833	2.07353e+06
1237	334.104	1.95439e+06
1238	334.374	1.88685e+06
1239	334.644	1.92025e+06
1240	334.915	2.04252e+06
1241	335.185	2.16417e+06
1242	335.455	2.27486e+06
1243	335.726	2.13075e+06
1244	335.996	2.00586e+06
1245	336.266	1.89897e+06
1246	336.536	1.88867e+06
1247	336.807	1.98866e+06
1248	337.077	2.11107e+06
1249	337.347	2.23388e+06
1250	337.618	2.19111e+06
1251	337.888	2.05749e+06
1252	338.158	1.94104e+06
1253	338.429	1.88468e+06
1254	338.699	1.93263e+06
1255	338.969	2.05426e+06
1256	339.24	2.17386e+06
1257	339.51	2.26234e+06
1258	339.78	2.11456e+06
1259	340.05	1.99212e+06
1260	340.321	1.89153e+06
1261	340.591	1.89008e+06
1262	340.861	1.99761e+06
1263	341.132	2.12098e+06
1264	341.402	2.2409e+06
1265	341.672	2.17534e+06
1266	341.943	2.04224e+06
1267	342.213	1.92715e+06
1268	342.483	1.88148e+06
1269	342.754	1.94193e+06
1270	343.024	2.06631e+06
1271	343.294	2.18823e+06
1272	343.564	2.24311e+06
1273	343.835	2.09544e+06
1274	344.105	1.97769e+06
1275	344.375	1.88759e+06
1276	344.646	1.89531e+06
1277	344.916	2.01302e+06
1278	345.186	2.13561e+06
1279	345.457	2.26026e+06
1280	345.727	2.15765e+06
1281	345.997	2.02841e+06
1282	346.268	1.91472e+06
1283	346.538	1.88525e+06
1284	346.808	1.95784e+06
1285	347.078	2.08198e+06
1286	347.349	2.20329e+06
1287	347.619	2.22467e+06
1288	347.889	2.08535e+06
1289	348.16	1.96518e+06
1290	348.43	1.8856e+06
1291	348.7	1.90781e+06
1292	348.971	2.02713e+06
1293	349.241	2.14835e+06
1294	349.511	2.27452e+06
1295	349.782	2.14525e+06
1296	350.052	2.01553e+06
1297	350.322	1.90684e+06
1298	350.592	1.88635e+06
1299	350.863	1.97182e+06
1300	351.133	2.09729e+06
1301	351.403	2.21838e+06
1302	351.674	2.2095e+06
1303	351.944	2.07279e+06
1304	352.214	1.95285e+06
1305	352.485	1.88518e+06
1306	352.755	1.91904e+06
1307	353.025	2.04113e+06
1308	353.296	2.16235e+06
1309	353.566	2.27421e+06
1310	353.836	2.12872e+06
1311	354.107	2.00274e+06
1312	354.377	1.89803e+06
1313	354.647	1.88765e+06
1314	354.917	1.98597e+06
1315	355.188	2.10823e+06
1316	355.458	2.23151e+06
1317	355.728	2.19302e+06
1318	355.999	2.05799e+06
1319	356.269	1.93972e+06
1320	356.539	1.88241e+06
1321	356.81	1.93189e+06
1322	357.08	2.05205e+06
1323	357.35	2.17581e+06
1324	357.621	2.25913e+06
1325	357.891	2.11426e+06
1326	358.161	1.99188e+06
1327	358.431	1.89268e+06
1328	358.702	1.89145e+06
1329	358.972	2.0001e+06
1330	359.242	2.11896e+06
1331	359.513	2.24211e+06
1332	359.783	2.17594e+06
1333	360.053	2.04249e+06
1334	360.324	1.92838e+06
1335	360.594	1.88354e+06
1336	360.864	1.9444e+06
1337	361.135	2.06666e+06
1338	361.405	2.1901e+06
1339	361.675	2.24493e+06
1340	361.946	2.09659e+06
1341	362.216	1.97611e+06
1342	362.486	1.88616e+06
1343	362.756	1.89466e+06
1344	363.027	2.01059e+06
1345	363.297	2.13251e+06
1346	363.567	2.25469e+06
1347	363.838	2.15462e+06
1348	364.108	2.02713e+06
1349	364.378	1.91377e+06
1350	364.649	1.8825e+06
1351	364.919	1.95714e+06
1352	365.189	2.07624e+06
1353	365.46	2.20141e+06
1354	365.73	2.22488e+06
1355	366	2.0845e+06
1356	366.27	1.96382e+06
1357	366.541	1.8859e+06
1358	366.811	1.90319e+06
1359	367.081	2.0219e+06
1360	367.352	2.14601e+06
1361	367.622	2.26845e+06
1362	367.892	2.14137e+06
1363	368.163	2.01607e+06
1364	368.433	1.90538e+06
1365	368.703	1.88174e+06
1366	368.974	1.96911e+06
1367	369.244	2.09401e+06
1368	369.514	2.21381e+06
1369	369.785	2.20587e+06
1370	370.055	2.06588e+06
1371	370.325	1.94886e+06
1372	370.596	1.88367e+06
1373	370.866	1.91514e+06
1374	371.136	2.0371e+06
1375	371.406	2.15648e+06
1376	371.677	2.26999e+06
1377	371.947	2.12549e+06
1378	372.217	2.00134e+06
1379	372.488	1.89489e+06
1380	372.758	1.88469e+06
1381	373.028	1.98332e+06
1382	373.299	2.10427e+06
1383	373.569	2.22796e+06
1384	373.839	2.18821e+06
1385	374.11	2.05394e+06
1386	374.38	1.93846e+06
1387	374.65	1.88388e+06
1388	374.92	1.92992e+06
1389	375.191	2.05221e+06
1390	375.461	2.17377e+06
1391	375.731	2.25692e+06
1392	376.002	2.11124e+06
1393	376.272	1.98811e+06
1394	376.542	1.88891e+06
1395	376.813	1.88824e+06
1396	377.083	1.99596e+06
1397	377.353	2.11766e+06
1398	377.624	2.24196e+06
1399	377.894	2.17313e+06
1400	378.164	2.04076e+06
1401	378.434	1.9242e+06
1402	378.705	1.87905e+06
1403	378.975	1.94065e+06
1404	379.245	2.06426e+06
1405	379.516	2.18711e+06
1406	379.786	2.24203e+06
1407	380.056	2.09907e+06
1408	380.327	1.9781e+06
1409	380.597	1.88809e+06
1410	380.867	1.89647e+06
1411	381.138	2.01087e+06
1412	381.408	2.13402e+06
1413	381.678	2.2577e+06
1414	381.949	2.1588e+06
1415	382.219	2.02812e+06
1416	382.489	1.9165e+06
1417	382.759	1.8849e+06
1418	383.03	1.95939e+06
1419	383.3	2.08209e+06
1420	383.57	2.20393e+06
1421	383.841	2.22657e+06
1422	384.111	2.08608e+06
1423	384.381	1.96711e+06
1424	384.652	1.88791e+06
1425	384.922	1.90627e+06
1426	385.192	2.02659e+06
1427	385.463	2.1482e+06
1428	385.733	2.27281e+06
1429	386.003	2.14464e+06
1430	386.273	2.01649e+06
1431	386.544	1.90376e+06
1432	386.814	1.88466e+06
1433	387.084	1.97262e+06
1434	387.355	2.09187e+06
1435	387.625	2.21697e+06
1436	387.895	2.20787e+06
1437	388.166	2.07006e+06
1438	388.436	1.95166e+06
1439	388.706	1.88588e+06
1440	388.977	1.91776e+06
1441	389.247	2.03931e+06
1442	389.517	2.16166e+06
1443	389.788	2.27109e+06
1444	390.058	2.1259e+06
1445	390.328	2.00188e+06
1446	390.598	1.89647e+06
1447	390.869	1.88469e+06
1448	391.139	1.98334e+06
1449	391.409	2.10453e+06
1450	391.68	2.2287e+06
1451	391.95	2.19007e+06
1452	392.22	2.05457e+06
1453	392.491	1.93568e+06
1454	392.761	1.8794e+06
1455	393.031	1.92675e+06
1456	393.302	2.04928e+06
1457	393.572	2.17066e+06
1458	393.842	2.25804e+06
1459	394.113	2.10886e+06
1460	394.383	1.98683e+06
1461	394.653	1.88752e+06
1462	394.923	1.88442e+06
1463	395.194	1.99334e+06
1464	395.464	2.11534e+06
1465	395.734	2.23997e+06
1466	396.005	2.16821e+06
1467	396.275	2.03758e+06
1468	396.545	1.92483e+06
1469	396.816	1.87779e+06
1470	397.086	1.93961e+06
1471	397.356	2.0628e+06
1472	397.627	2.1826e+06
1473	397.897	2.23587e+06
1474	398.167	2.09118e+06
1475	398.437	1.96919e+06
1476	398.708	1.8812e+06
1477	398.978	1.88902e+06
1478	399.248	2.00812e+06
1479	399.519	2.12897e+06
1480	399.789	2.24977e+06
1481	400.059	2.14803e+06
1482	400.33	2.01813e+06
1483	400.6	1.90898e+06
1484	400.87	1.87601e+06
1485	401.141	1.94813e+06
1486	401.411	2.07334e+06
1487	401.681	2.19525e+06
1488	401.952	2.21628e+06
1489	402.222	2.07754e+06
1490	402.492	1.95714e+06
1491	402.762	1.88078e+06
1492	403.033	1.89738e+06
1493	403.303	2.01818e+06
1494	403.573	2.13916e+06
1495	403.844	2.26329e+06
1496	404.114	2.13546e+06
1497	404.384	2.00799e+06
1498	404.655	1.89849e+06
1499	404.925	1.8781e+06
1500	405.195	1.96577e+06
1501	405.466	2.0855e+06
1502	405.736	2.20772e+06
1503	406.006	2.19768e+06
1504	406.277	2.06352e+06
1505	406.547	1.94288e+06
1506	406.817	1.87684e+06
1507	407.087	1.90931e+06
1508	407.358	2.03137e+06
1509	407.628	2.14911e+06
1510	407.898	2.25796e+06
1511	408.169	2.11853e+06
1512	408.439	1.99431e+06
1513	408.709	1.88991e+06
1514	408.98	1.88007e+06
1515	409.25	1.9792e+06
1516	409.52	2.10164e+06
1517	409.79	2.22426e+06
1518	410.061	2.18299e+06
1519	410.331	2.04785e+06
1520	410.601	1.93124e+06
1521	410.872	1.87554e+06
1522	411.142	1.92331e+06
1523	411.412	2.04436e+06
1524	411.683	2.16701e+06
1525	411.953	2.24794e+06
1526	412.223	2.10524e+06
1527	412.494	1.98088e+06
1528	412.764	1.88223e+06
1529	413.034	1.8812e+06
1530	413.305	1.99002e+06
1531	413.575	2.10839e+06
1532	413.845	2.23494e+06
1533	414.115	2.16537e+06
1534	414.386	2.03331e+06
1535	414.656	1.91772e+06
1536	414.926	1.87476e+06
1537	415.197	1.93636e+06
1538	415.467	2.05728e+06
1539	415.737	2.18232e+06
1540	416.008	2.23401e+06
1541	416.278	2.08977e+06
1542	416.548	1.96843e+06
1543	416.819	1.88018e+06
1544	417.089	1.88761e+06
1545	417.359	2.00402e+06
1546	417.63	2.12256e+06
1547	417.9	2.24873e+06
1548	418.17	2.15048e+06
1549	418.44	2.02063e+06
1550	418.711	1.90937e+06
1551	418.981	1.8751e+06
1552	419.251	1.9493e+06
1553	419.522	2.07078e+06
1554	419.792	2.19536e+06
1555	420.062	2.21515e+06
1556	420.333	2.07444e+06
1557	420.603	1.95461e+06
1558	420.873	1.87625e+06
1559	421.144	1.89552e+06
1560	421.414	2.01536e+06
1561	421.684	2.13721e+06
1562	421.955	2.258e+06
1563	422.225	2.13327e+06
1564	422.495	2.00537e+06
1565	422.765	1.89574e+06
1566	423.036	1.8748e+06
1567	423.306	1.96252e+06
1568	423.576	2.08307e+06
1569	423.847	2.20494e+06
1570	424.117	2.19677e+06
1571	424.387	2.05918e+06
1572	424.658	1.94385e+06
1573	424.928	1.87528e+06
1574	425.198	1.90937e+06
1575	425.469	2.03111e+06
1576	425.739	2.15405e+06
1577	426.009	2.26195e+06
1578	426.279	2.11875e+06
1579	426.55	1.99462e+06
1580	426.82	1.89119e+06
1581	427.09	1.88065e+06
1582	427.361	1.98257e+06
1583	427.631	2.10101e+06
1584	427.901	2.22423e+06
1585	428.172	2.18444e+06
1586	428.442	2.05036e+06
1587	428.712	1.93324e+06
1588	428.983	1.87573e+06
1589	429.253	1.92194e+06
1590	429.523	2.04366e+06
1591	429.793	2.16558e+06
1592	430.064	2.25148e+06
1593	430.334	2.10554e+06
1594	430.604	1.98306e+06
1595	430.875	1.88462e+06
1596	431.145	1.88408e+06
1597	431.415	1.99015e+06
1598	431.686	2.11274e+06
1599	431.956	2.23745e+06
1600	432.226	2.16781e+06
1601	432.497	2.03701e+06
1602	432.767	1.92019e+06
1603	433.037	1.87602e+06
1604	433.308	1.93703e+06
1605	433.578	2.05738e+06
1606	433.848	2.18006e+06
1607	434.118	2.23099e+06
1608	434.389	2.08654e+06
1609	434.659	1.96754e+06
1610	434.929	1.87805e+06
1611	435.2	1.88547e+06
1612	435.47	2.00012e+06
1613	435.74	2.12219e+06
1614	436.011	2.24768e+06
1615	436.281	2.14761e+06
1616	436.551	2.01761e+06
1617	436.822	1.90735e+06
1618	437.092	1.87296e+06
1619	437.362	1.9493e+06
1620	437.632	2.07013e+06
1621	437.903	2.19298e+06
1622	438.173	2.21624e+06
1623	438.443	2.07691e+06
1624	438.714	1.9587e+06
1625	438.984	1.87966e+06
1626	439.254	1.8978e+06
1627	439.525	2.01974e+06
1628	439.795	2.14014e+06
1629	440.065	2.26286e+06
1630	440.336	2.13322e+06
1631	440.606	2.0076e+06
1632	440.876	1.89955e+06
1633	441.147	1.87723e+06
1634	441.417	1.9634e+06
1635	441.687	2.08595e+06
1636	441.957	2.20863e+06
1637	442.228	2.1989e+06
1638	442.498	2.06296e+06
1639	442.768	1.94522e+06
1640	443.039	1.87712e+06
1641	443.309	1.90933e+06
1642	443.579	2.03183e+06
1643	443.85	2.15384e+06
1644	444.12	2.2642e+06
1645	444.39	2.12015e+06
1646	444.661	1.99616e+06
1647	444.931	1.88961e+06
1648	445.201	1.87807e+06
1649	445.472	1.97775e+06
1650	445.742	2.09783e+06
1651	446.012	2.22102e+06
1652	446.282	2.1847e+06
1653	446.553	2.05004e+06
1654	446.823	1.93194e+06
1655	447.093	1.87608e+06
1656	447.364	1.92313e+06
1657	447.634	2.0467e+06
1658	447.904	2.16717e+06
1659	448.175	2.25081e+06
1660	448.445	2.10574e+06
1661	448.715	1.98224e+06
1662	448.986	1.88464e+06
1663	449.256	1.8825e+06
1664	449.526	1.99223e+06
1665	449.796	2.11166e+06
1666	450.067	2.23865e+06
1667	450.337	2.17057e+06
1668	450.607	2.03807e+06
1669	450.878	1.92288e+06
1670	451.148	1.87788e+06
1671	451.418	1.9369e+06
1672	451.689	2.06022e+06
1673	451.959	2.18496e+06
1674	452.229	2.23719e+06
1675	452.5	2.09364e+06
1676	452.77	1.97327e+06
1677	453.04	1.88501e+06
1678	453.311	1.89008e+06
1679	453.581	2.00788e+06
1680	453.851	2.12911e+06
1681	454.121	2.25267e+06
1682	454.392	2.1528e+06
1683	454.662	2.02661e+06
1684	454.932	1.91462e+06
1685	455.203	1.88076e+06
1686	455.473	1.95439e+06
1687	455.743	2.07379e+06
1688	456.014	2.19638e+06
1689	456.284	2.22309e+06
1690	456.554	2.08149e+06
1691	456.825	1.96137e+06
1692	457.095	1.88228e+06
1693	457.365	1.90317e+06
1694	457.636	2.02223e+06
1695	457.906	2.14553e+06
1696	458.176	2.26903e+06
1697	458.446	2.13964e+06
1698	458.717	2.01273e+06
1699	458.987	1.9038e+06
1700	459.257	1.88226e+06
1701	459.528	1.96989e+06
1702	459.798	2.08912e+06
1703	460.068	2.21364e+06
1704	460.339	2.20462e+06
1705	460.609	2.06727e+06
1706	460.879	1.94919e+06
1707	461.149	1.88057e+06
1708	461.42	1.91475e+06
1709	461.69	2.0379e+06
1710	461.96	2.16042e+06
1711	462.231	2.26784e+06
1712	462.501	2.12542e+06
1713	462.771	2.0025e+06
1714	463.042	1.89524e+06
1715	463.312	1.88646e+06
1716	463.582	1.98282e+06
1717	463.853	2.1034e+06
1718	464.123	2.22896e+06
1719	464.393	2.18767e+06
1720	464.663	2.05634e+06
1721	464.934	1.93803e+06
1722	465.204	1.88278e+06
1723	465.474	1.93052e+06
1724	465.745	2.05221e+06
1725	466.015	2.17458e+06
1726	466.285	2.25735e+06
1727	466.556	2.11159e+06
1728	466.826	1.98738e+06
1729	467.096	1.88973e+06
1730	467.367	1.88871e+06
1731	467.637	1.99823e+06
1732	467.907	2.11851e+06
1733	468.178	2.24019e+06
1734	468.448	2.17104e+06
1735	468.718	2.03926e+06
1736	468.989	1.92279e+06
1737	469.259	1.87803e+06
1738	469.529	1.93997e+06
1739	469.799	2.0628e+06
1740	470.07	2.18008e+06
1741	470.34	2.23743e+06
1742	470.61	2.0938e+06
1743	470.881	1.97168e+06
1744	471.151	1.88581e+06
1745	471.421	1.89199e+06
1746	471.692	2.00866e+06
1747	471.962	2.13197e+06
1748	472.232	2.25553e+06
1749	472.503	2.15331e+06
1750	472.773	2.02401e+06
1751	473.043	1.91394e+06
1752	473.313	1.88048e+06
1753	473.584	1.95424e+06
1754	473.854	2.07624e+06
1755	474.124	2.20063e+06
1756	474.395	2.22046e+06
1757	474.665	2.08019e+06
1758	474.935	1.9612e+06
1759	475.206	1.88262e+06
1760	475.476	1.90198e+06
1761	475.746	2.02286e+06
1762	476.017	2.1407e+06
1763	476.287	2.26765e+06
1764	476.557	2.13836e+06
1765	476.827	2.01087e+06
1766	477.098	1.90129e+06
1767	477.368	1.88161e+06
1768	477.638	1.96852e+06
1769	477.909	2.08957e+06
1770	478.179	2.21296e+06
1771	478.449	2.20098e+06
1772	478.72	2.06694e+06
1773	478.99	1.94904e+06
1774	479.26	1.88256e+06
1775	479.531	1.91473e+06
1776	479.801	2.03682e+06
1777	480.071	2.15936e+06
1778	480.342	2.26669e+06
1779	480.612	2.12499e+06
1780	480.882	1.99776e+06
1781	481.152	1.89309e+06
1782	481.423	1.88354e+06
1783	481.693	1.98306e+06
1784	481.963	2.10472e+06
1785	482.234	2.22484e+06
1786	482.504	2.18752e+06
1787	482.774	2.05119e+06
1788	483.045	1.93688e+06
1789	483.315	1.87957e+06
1790	483.585	1.92682e+06
1791	483.856	2.05015e+06
1792	484.126	2.17078e+06
1793	484.396	2.25486e+06
1794	484.666	2.10904e+06
1795	484.937	1.98649e+06
1796	485.207	1.88839e+06
1797	485.477	1.8859e+06
1798	485.748	1.99447e+06
1799	486.018	2.11632e+06
1800	486.288	2.24133e+06
1801	486.559	2.16875e+06
1802	486.829	2.03955e+06
1803	487.099	1.92521e+06
1804	487.37	1.87792e+06
1805	487.64	1.93917e+06
1806	487.91	2.06114e+06
1807	488.181	2.18442e+06
1808	488.451	2.24016e+06
1809	488.721	2.09549e+06
1810	488.992	1.97437e+06
1811	489.262	1.88546e+06
1812	489.532	1.89502e+06
1813	489.802	2.0125e+06
1814	490.073	2.12989e+06
1815	490.343	2.25761e+06
1816	490.613	2.15633e+06
1817	490.884	2.02734e+06
1818	491.154	1.91347e+06
1819	491.424	1.88145e+06
1820	491.695	1.95612e+06
1821	491.965	2.07921e+06
1822	492.235	2.20171e+06
1823	492.506	2.22326e+06
1824	492.776	2.0835e+06
1825	493.046	1.96263e+06
1826	493.316	1.88458e+06
1827	493.587	1.90346e+06
1828	493.857	2.02559e+06
1829	494.127	2.14788e+06
1830	494.398	2.2696e+06
1831	494.668	2.13994e+06
1832	494.938	2.01547e+06
1833	495.209	1.90308e+06
1834	495.479	1.88193e+06
1835	495.749	1.96945e+06
1836	496.02	2.09176e+06
1837	496.29	2.21556e+06
1838	496.56	2.20544e+06
1839	496.83	2.06658e+06
1840	497.101	1.9476e+06
1841	497.371	1.88184e+06
1842	497.641	1.91384e+06
1843	497.912	2.03732e+06
1844	498.182	2.16051e+06
1845	498.452	2.2689e+06
1846	498.723	2.12408e+06
1847	498.993	1.99852e+06
1848	499.263	1.8945e+06
1849	499.534	1.88325e+06
1850	499.804	1.97984e+06
1851	500.074	2.10431e+06
1852	500.344	2.22794e+06
1853	500.615	2.18715e+06
1854	500.885	2.054e+06
1855	501.155	1.93529e+06
1856	501.426	1.87929e+06
1857	501.696	1.9273e+06
1858	501.966	2.04941e+06
1859	502.237	2.17198e+06
1860	502.507	2.25399e+06
1861	502.777	2.10704e+06
1862	503.048	1.98527e+06
1863	503.318	1.88722e+06
1864	503.588	1.88547e+06
1865	503.859	1.99427e+06
1866	504.129	2.11651e+06
1867	504.399	2.23882e+06
1868	504.669	2.1692e+06
1869	504.94	2.03575e+06
1870	505.21	1.92339e+06
1871	505.48	1.8784e+06
1872	505.751	1.93861e+06
1873	506.021	2.06217e+06
1874	506.291	2.18335e+06
1875	506.562	2.23631e+06
1876	506.832	2.09176e+06
1877	507.102	1.97034e+06
1878	507.373	1.88449e+06
1879	507.643	1.89156e+06
1880	507.913	2.00983e+06
1881	508.183	2.13064e+06
1882	508.454	2.25505e+06
1883	508.724	2.15403e+06
1884	508.994	2.02865e+06
1885	509.265	1.91431e+06
1886	509.535	1.88215e+06
1887	509.805	1.95534e+06
1888	510.076	2.07594e+06
1889	510.346	2.2e+06
1890	510.616	2.22365e+06
1891	510.887	2.08259e+06
1892	511.157	1.96366e+06
1893	511.427	1.88312e+06
1894	511.698	1.90218e+06
1895	511.968	2.02288e+06
1896	512.238	2.14486e+06
1897	512.508	2.26804e+06
1898	512.779	2.14072e+06
1899	513.049	2.01206e+06
1900	513.319	1.90411e+06
1901	513.59	1.88443e+06
1902	513.86	1.9691e+06
1903	514.13	2.09226e+06
1904	514.401	2.21535e+06
1905	514.671	2.20397e+06
1906	514.941	2.06818e+06
1907	515.212	1.94839e+06
1908	515.482	1.88189e+06
1909	515.752	1.91329e+06
1910	516.022	2.03857e+06
1911	516.293	2.16238e+06
1912	516.563	2.27135e+06
1913	516.833	2.12724e+06
1914	517.104	2.00162e+06
1915	517.374	1.89686e+06
1916	517.644	1.88703e+06
1917	517.915	1.98489e+06
1918	518.185	2.10596e+06
1919	518.455	2.23024e+06
1920	518.726	2.19176e+06
1921	518.996	2.05706e+06
1922	519.266	1.94047e+06
1923	519.536	1.88211e+06
1924	519.807	1.92966e+06
1925	520.077	2.05255e+06
1926	520.347	2.17289e+06
1927	520.618	2.26234e+06
1928	520.888	2.11307e+06
1929	521.158	1.98939e+06
1930	521.429	1.89201e+06
1931	521.699	1.89156e+06
1932	521.969	2.0025e+06
1933	522.24	2.12304e+06
1934	522.51	2.2494e+06
1935	522.78	2.17948e+06
1936	523.051	2.04609e+06
1937	523.321	1.92842e+06
1938	523.591	1.88466e+06
1939	523.861	1.94425e+06
1940	524.132	2.06876e+06
1941	524.402	2.19187e+06
1942	524.672	2.24242e+06
1943	524.943	2.09852e+06
1944	525.213	1.97881e+06
1945	525.483	1.88941e+06
1946	525.754	1.89602e+06
1947	526.024	2.01172e+06
1948	526.294	2.13424e+06
1949	526.565	2.25798e+06
1950	526.835	2.16038e+06
1951	527.105	2.02795e+06
1952	527.376	1.91746e+06
1953	527.646	1.88527e+06
1954	527.916	1.95781e+06
1955	528.186	2.08125e+06
1956	528.457	2.20499e+06
1957	528.727	2.22456e+06
1958	528.997	2.08198e+06
1959	529.268	1.96343e+06
1960	529.538	1.8851e+06
1961	529.808	1.90716e+06
1962	530.079	2.0281e+06
1963	530.349	2.14944e+06
1964	530.619	2.2727e+06
1965	530.89	2.14449e+06
1966	531.16	2.01716e+06
1967	531.43	1.9046e+06
1968	531.701	1.8864e+06
1969	531.971	1.97392e+06
1970	532.241	2.09369e+06
1971	532.511	2.21981e+06
1972	532.782	2.20832e+06
1973	533.052	2.07126e+06
1974	533.322	1.95255e+06
1975	533.593	1.88559e+06
1976	533.863	1.91707e+06
1977	534.133	2.04239e+06
1978	534.404	2.16419e+06
1979	534.674	2.27417e+06
1980	534.944	2.12984e+06
1981	535.215	2.00701e+06
1982	535.485	1.89814e+06
1983	535.755	1.88765e+06
1984	536.026	1.98582e+06
1985	536.296	2.10758e+06
1986	536.566	2.23071e+06
1987	536.836	2.19127e+06
1988	537.107	2.05858e+06
1989	537.377	1.94173e+06
1990	537.647	1.88282e+06
1991	537.918	1.92994e+06
1992	538.188	2.05524e+06
1993	538.458	2.17661e+06
1994	538.729	2.26032e+06
1995	538.999	2.11456e+06
1996	539.269	1.99069e+06
1997	539.54	1.89281e+06
1998	539.81	1.89086e+06
1999	540.08	2.00108e+06
[truncated: 7,952 more rows]
