# Supplementary material for: Approaching intrinsic dynamics of MXenes hybrid hydrogel for 3D printed multimodal intelligent devices with ultrahigh superelasticity and temperature sensitivity
Source: Nat Commun. 2022 Jun 14;13:3420. doi: 10.1038/s41467-022-31051-7 (PMC9197829; doi:10.1038/s41467-022-31051-7)
Supplement: Supplementary file 6 — Source Data [file 41467_2022_31051_MOESM6_ESM.zip › Supplementary information/Supplementary Fig. 17/Supplementary Fig. 17.xlsx]

## Sheet: Sheet1
Item	Smu1_Time(1)(1)	Smu1_R(1)(1)
1	0	1.85659e+06
2	0.27031	1.85681e+06
3	0.54063	1.85725e+06
4	0.81093	1.85764e+06
5	1.08125	1.85801e+06
6	1.35156	1.858e+06
7	1.62187	1.85842e+06
8	1.89218	1.85867e+06
9	2.16249	1.85919e+06
10	2.43279	1.85913e+06
11	2.7031	1.85952e+06
12	2.97339	1.85958e+06
13	3.2437	1.85976e+06
14	3.514	1.85998e+06
15	3.78431	1.86011e+06
16	4.05463	1.8598e+06
17	4.32494	1.72575e+06
18	4.59525	1.84079e+06
19	4.86557	1.92992e+06
20	5.13588	1.86084e+06
21	5.40619	1.84591e+06
22	5.67649	1.84985e+06
23	5.9468	1.85224e+06
24	6.21711	1.85332e+06
25	6.48741	1.85419e+06
26	6.75772	1.85451e+06
27	7.02803	1.85496e+06
28	7.29834	1.85539e+06
29	7.56865	1.8556e+06
30	7.83896	1.85532e+06
31	8.10928	1.85603e+06
32	8.3796	1.85622e+06
33	8.64989	1.85649e+06
34	8.92021	1.85677e+06
35	9.19052	1.85727e+06
36	9.46082	1.85741e+06
37	9.73112	1.85775e+06
38	10.0014	1.85784e+06
39	10.2717	1.85815e+06
40	10.542	1.85844e+06
41	10.8124	1.8583e+06
42	11.0827	1.85852e+06
43	11.353	1.85861e+06
44	11.6233	1.85904e+06
45	11.8936	1.85928e+06
46	12.1639	1.85946e+06
47	12.4342	1.85969e+06
48	12.7045	1.8595e+06
49	12.9748	1.85972e+06
50	13.2452	1.85987e+06
51	13.5155	1.85974e+06
52	13.7858	1.85989e+06
53	14.0561	1.85965e+06
54	14.3264	1.72939e+06
55	14.5967	1.84626e+06
56	14.867	1.93083e+06
57	15.1373	1.84155e+06
58	15.4076	1.84534e+06
59	15.6779	1.8465e+06
60	15.9482	1.84667e+06
61	16.2186	1.84743e+06
62	16.4889	1.84814e+06
63	16.7592	1.84864e+06
64	17.0295	1.8489e+06
65	17.2998	1.84942e+06
66	17.5701	1.84987e+06
67	17.8404	1.84961e+06
68	18.1107	1.85042e+06
69	18.381	1.85076e+06
70	18.6514	1.85089e+06
71	18.9217	1.85128e+06
72	19.192	1.85155e+06
73	19.4623	1.85168e+06
74	19.7326	1.85215e+06
75	20.0029	1.85265e+06
76	20.2732	1.85248e+06
77	20.5435	1.8531e+06
78	20.8138	1.85295e+06
79	21.0842	1.8528e+06
80	21.3545	1.85334e+06
81	21.6248	1.85324e+06
82	21.8951	1.85343e+06
83	22.1654	1.85371e+06
84	22.4357	1.85365e+06
85	22.706	1.85378e+06
86	22.9764	1.85417e+06
87	23.2467	1.85406e+06
88	23.517	1.85438e+06
89	23.7873	1.85427e+06
90	24.0576	1.85482e+06
91	24.3279	1.72321e+06
92	24.5982	1.84782e+06
93	24.8685	1.92571e+06
94	25.1389	1.84314e+06
95	25.4092	1.84179e+06
96	25.6795	1.84197e+06
97	25.9498	1.84337e+06
98	26.2201	1.84366e+06
99	26.4904	1.84435e+06
100	26.7607	1.84487e+06
101	27.031	1.84556e+06
102	27.3013	1.84608e+06
103	27.5716	1.84658e+06
104	27.842	1.84669e+06
105	28.1123	1.84723e+06
106	28.3826	1.84779e+06
107	28.6529	1.84801e+06
108	28.9232	1.84823e+06
109	29.1935	1.84847e+06
110	29.4638	1.84888e+06
111	29.7341	1.84877e+06
112	30.0044	1.84901e+06
113	30.2747	1.84959e+06
114	30.545	1.84944e+06
115	30.8153	1.84987e+06
116	31.0857	1.85018e+06
117	31.356	1.85061e+06
118	31.6263	1.85031e+06
119	31.8966	1.85087e+06
120	32.1669	1.85083e+06
121	32.4372	1.85098e+06
122	32.7075	1.85131e+06
123	32.9778	1.85118e+06
124	33.2481	1.8515e+06
125	33.5185	1.85163e+06
126	33.7888	1.8517e+06
127	34.0591	1.85157e+06
128	34.3294	1.72748e+06
129	34.5997	1.85076e+06
130	34.87	1.92418e+06
131	35.1403	1.83696e+06
132	35.4106	1.84058e+06
133	35.6809	1.84118e+06
134	35.9512	1.84186e+06
135	36.2216	1.84203e+06
136	36.4918	1.84236e+06
137	36.7622	1.84261e+06
138	37.0325	1.84283e+06
139	37.3028	1.84327e+06
140	37.5731	1.84398e+06
141	37.8434	1.84383e+06
142	38.1137	1.84439e+06
143	38.384	1.84433e+06
144	38.6543	1.84472e+06
145	38.9246	1.84485e+06
146	39.195	1.8456e+06
147	39.4653	1.84548e+06
148	39.7356	1.84589e+06
