# Supplementary material for: Approaching intrinsic dynamics of MXenes hybrid hydrogel for 3D printed multimodal intelligent devices with ultrahigh superelasticity and temperature sensitivity
Source: Nat Commun. 2022 Jun 14;13:3420. doi: 10.1038/s41467-022-31051-7 (PMC9197829; doi:10.1038/s41467-022-31051-7)
Supplement: Supplementary file 6 — Source Data [file 41467_2022_31051_MOESM6_ESM.zip › Supplementary information/Supplementary Fig. 18/0°C.xlsx]

## Sheet: Sheet1
Item	Smu1_Time(1)(1)	Smu1_V(1)(1)	Smu1_I(1)(1)
1	0	-10	-2.40344e-06
2	0.121445	-9.8	-2.34063e-06
3	0.242875	-9.6	-2.29043e-06
4	0.364278	-9.4	-2.24188e-06
5	0.485708	-9.2	-2.19387e-06
6	0.607131	-9	-2.14641e-06
7	0.728553	-8.8	-2.09898e-06
8	0.850003	-8.6	-2.05097e-06
9	0.97143	-8.4	-2.0032e-06
10	1.09284	-8.2	-1.95537e-06
11	1.21426	-8	-1.90695e-06
12	1.33567	-7.8	-1.85866e-06
13	1.45709	-7.6	-1.81089e-06
14	1.57852	-7.4	-1.76217e-06
15	1.69993	-7.2	-1.71318e-06
16	1.82135	-7	-1.66439e-06
17	1.94276	-6.8	-1.61542e-06
18	2.0642	-6.6	-1.56643e-06
19	2.18562	-6.4	-1.51756e-06
20	2.30703	-6.2	-1.46863e-06
21	2.42846	-6	-1.41943e-06
22	2.54988	-5.8	-1.37046e-06
23	2.6713	-5.6	-1.32155e-06
24	2.79274	-5.4	-1.27235e-06
25	2.91415	-5.2	-1.22333e-06
26	3.03558	-5	-1.17423e-06
27	3.15702	-4.8	-1.12531e-06
28	3.27842	-4.6	-1.07635e-06
29	3.39985	-4.4	-1.02747e-06
30	3.62121	-4.2	-9.7844e-07
31	3.74266	-4	-9.2969e-07
32	3.86407	-3.8	-8.8083e-07
33	3.9855	-3.6	-8.3204e-07
34	4.10693	-3.4	-7.8343e-07
35	4.22834	-3.2	-7.3473e-07
36	4.34978	-3	-6.8625e-07
37	4.47118	-2.8	-6.3789e-07
38	4.59259	-2.6	-5.8949e-07
39	4.71403	-2.4	-5.4108e-07
40	4.83544	-2.2	-4.9294e-07
41	4.95688	-2	-4.4483e-07
42	5.07831	-1.8	-3.9705e-07
43	5.19972	-1.6	-3.4915e-07
44	5.32116	-1.4	-3.0165e-07
45	5.44257	-1.2	-2.543e-07
46	5.564	-1	-2.0736e-07
47	5.78938	-0.8	-1.6059e-07
48	5.92556	-0.6	-1.1426e-07
49	6.06169	-0.4	-6.852e-08
50	6.19784	-0.2	-2.438e-08
51	6.33399	0	1.842e-08
52	6.66142	0.2	6.074e-08
53	6.78285	0.4	1.0698e-07
54	6.90427	0.6	1.5311e-07
55	7.02569	0.8	1.9908e-07
56	7.14712	1	2.4513e-07
57	7.26855	1.2	2.9124e-07
58	7.38995	1.4	3.3761e-07
59	7.51138	1.6	3.8378e-07
60	7.63279	1.8	4.279e-07
61	7.75421	2	4.736e-07
62	7.87564	2.2	5.2015e-07
63	7.99704	2.4	5.6634e-07
64	8.11847	2.6	6.1232e-07
65	8.23989	2.8	6.5823e-07
66	8.3613	3	7.0392e-07
67	8.48274	3.2	7.4942e-07
68	8.60416	3.4	7.9472e-07
69	8.72558	3.6	8.3982e-07
70	8.84701	3.8	8.8479e-07
71	9.15542	4	9.2964e-07
72	9.27688	4.2	9.7422e-07
73	9.39829	4.4	1.01865e-06
74	9.51969	4.6	1.0628e-06
75	9.64111	4.8	1.10699e-06
76	9.76255	5	1.15101e-06
77	9.88397	5.2	1.19497e-06
78	10.0054	5.4	1.23884e-06
79	10.1268	5.6	1.28283e-06
80	10.2482	5.8	1.32678e-06
81	10.3697	6	1.37075e-06
82	10.4911	6.2	1.41461e-06
83	10.6125	6.4	1.45861e-06
84	10.7339	6.6	1.50273e-06
85	10.8554	6.8	1.54703e-06
86	10.9768	7	1.59152e-06
87	11.0982	7.2	1.63628e-06
88	11.2196	7.4	1.68146e-06
89	11.3411	7.6	1.72703e-06
90	11.4625	7.8	1.77287e-06
91	11.5839	8	1.81917e-06
92	11.7054	8.2	1.86571e-06
93	11.8268	8.4	1.91262e-06
94	11.9482	8.6	1.95985e-06
95	12.0696	8.8	2.00718e-06
96	12.191	9	2.05466e-06
97	12.3125	9.2	2.10254e-06
98	12.4339	9.4	2.15031e-06
99	12.5553	9.6	2.19839e-06
100	12.6767	9.8	2.2466e-06
101	12.7982	10	2.29468e-06
