# Supplementary material for: Approaching intrinsic dynamics of MXenes hybrid hydrogel for 3D printed multimodal intelligent devices with ultrahigh superelasticity and temperature sensitivity
Source: Nat Commun. 2022 Jun 14;13:3420. doi: 10.1038/s41467-022-31051-7 (PMC9197829; doi:10.1038/s41467-022-31051-7)
Supplement: Supplementary file 6 — Source Data [file 41467_2022_31051_MOESM6_ESM.zip › Supplementary information/Supplementary Fig. 18/10°C.xlsx]

## Sheet: Sheet1
Item	Smu1_Time(1)(1)	Smu1_V(1)(1)	Smu1_I(1)(1)
1	0	-10	-3.39268e-06
2	0.121445	-9.8	-3.30402e-06
3	0.242875	-9.6	-3.23316e-06
4	0.364278	-9.4	-3.16463e-06
5	0.485708	-9.2	-3.09686e-06
6	0.607131	-9	-3.02986e-06
7	0.728553	-8.8	-2.96291e-06
8	0.850003	-8.6	-2.89513e-06
9	0.97143	-8.4	-2.82771e-06
10	1.09284	-8.2	-2.76018e-06
11	1.21426	-8	-2.69184e-06
12	1.33567	-7.8	-2.62367e-06
13	1.45709	-7.6	-2.55624e-06
14	1.57852	-7.4	-2.48748e-06
15	1.69993	-7.2	-2.41832e-06
16	1.82135	-7	-2.34945e-06
17	1.94276	-6.8	-2.28031e-06
18	2.0642	-6.6	-2.21116e-06
19	2.18562	-6.4	-2.14219e-06
20	2.30703	-6.2	-2.07311e-06
21	2.42846	-6	-2.00366e-06
22	2.54988	-5.8	-1.93453e-06
23	2.6713	-5.6	-1.86549e-06
24	2.79274	-5.4	-1.79605e-06
25	2.91415	-5.2	-1.72685e-06
26	3.03558	-5	-1.65754e-06
27	3.15702	-4.8	-1.58848e-06
28	3.27842	-4.6	-1.51937e-06
29	3.39985	-4.4	-1.45037e-06
30	3.62121	-4.2	-1.38116e-06
31	3.74266	-4	-1.31234e-06
32	3.86407	-3.8	-1.24338e-06
33	3.9855	-3.6	-1.1745e-06
34	4.10693	-3.4	-1.10589e-06
35	4.22834	-3.2	-1.03714e-06
36	4.34978	-3	-9.6871e-07
37	4.47118	-2.8	-9.0044e-07
38	4.59259	-2.6	-8.3212e-07
39	4.71403	-2.4	-7.6379e-07
40	4.83544	-2.2	-6.9583e-07
41	4.95688	-2	-6.2791e-07
42	5.07831	-1.8	-5.6047e-07
43	5.19972	-1.6	-4.9285e-07
44	5.32116	-1.4	-4.2581e-07
45	5.44257	-1.2	-3.5896e-07
46	5.564	-1	-2.927e-07
47	5.78938	-0.8	-2.2669e-07
48	5.92556	-0.6	-1.6129e-07
49	6.06169	-0.4	-9.672e-08
50	6.19784	-0.2	-3.441e-08
51	6.33399	0	2.6e-08
52	6.66142	0.2	8.574e-08
53	6.78285	0.4	1.5101e-07
54	6.90427	0.6	2.1613e-07
55	7.02569	0.8	2.8102e-07
56	7.14712	1	3.4602e-07
57	7.26855	1.2	4.1112e-07
58	7.38995	1.4	4.7657e-07
59	7.51138	1.6	5.4174e-07
60	7.63279	1.8	6.0403e-07
61	7.75421	2	6.6853e-07
62	7.87564	2.2	7.3424e-07
63	7.99704	2.4	7.9945e-07
64	8.11847	2.6	8.6435e-07
65	8.23989	2.8	9.2916e-07
66	8.3613	3	9.9365e-07
67	8.48274	3.2	1.05788e-06
68	8.60416	3.4	1.12182e-06
69	8.72558	3.6	1.18549e-06
70	8.84701	3.8	1.24896e-06
71	9.15542	4	1.31227e-06
72	9.27688	4.2	1.3752e-06
73	9.39829	4.4	1.43793e-06
74	9.51969	4.6	1.50024e-06
75	9.64111	4.8	1.56262e-06
76	9.76255	5	1.62475e-06
77	9.88397	5.2	1.68681e-06
78	10.0054	5.4	1.74874e-06
79	10.1268	5.6	1.81084e-06
80	10.2482	5.8	1.87288e-06
81	10.3697	6	1.93494e-06
82	10.4911	6.2	1.99685e-06
83	10.6125	6.4	2.05897e-06
84	10.7339	6.6	2.12125e-06
85	10.8554	6.8	2.18377e-06
86	10.9768	7	2.24658e-06
87	11.0982	7.2	2.30976e-06
88	11.2196	7.4	2.37354e-06
89	11.3411	7.6	2.43787e-06
90	11.4625	7.8	2.50257e-06
91	11.5839	8	2.56792e-06
92	11.7054	8.2	2.63362e-06
93	11.8268	8.4	2.69985e-06
94	11.9482	8.6	2.76651e-06
95	12.0696	8.8	2.83332e-06
96	12.191	9	2.90035e-06
97	12.3125	9.2	2.96794e-06
98	12.4339	9.4	3.03536e-06
99	12.5553	9.6	3.10324e-06
100	12.6767	9.8	3.17129e-06
101	12.7982	10	3.23915e-06
