# Supplementary material for: Approaching intrinsic dynamics of MXenes hybrid hydrogel for 3D printed multimodal intelligent devices with ultrahigh superelasticity and temperature sensitivity
Source: Nat Commun. 2022 Jun 14;13:3420. doi: 10.1038/s41467-022-31051-7 (PMC9197829; doi:10.1038/s41467-022-31051-7)
Supplement: Supplementary file 6 — Source Data [file 41467_2022_31051_MOESM6_ESM.zip › Supplementary information/Supplementary Fig. 18/15°C.xlsx]

## Sheet: Sheet1
Item	Smu1_Time(1)(1)	Smu1_V(1)(1)	Smu1_I(1)(1)
1	0	-10	-4.04062e-06
2	0.121445	-9.8	-3.93503e-06
3	0.242875	-9.6	-3.85063e-06
4	0.364278	-9.4	-3.76902e-06
5	0.485708	-9.2	-3.68831e-06
6	0.607131	-9	-3.60851e-06
7	0.728553	-8.8	-3.52877e-06
8	0.850003	-8.6	-3.44805e-06
9	0.97143	-8.4	-3.36775e-06
10	1.09284	-8.2	-3.28733e-06
11	1.21426	-8	-3.20594e-06
12	1.33567	-7.8	-3.12475e-06
13	1.45709	-7.6	-3.04444e-06
14	1.57852	-7.4	-2.96254e-06
15	1.69993	-7.2	-2.88017e-06
16	1.82135	-7	-2.79815e-06
17	1.94276	-6.8	-2.71581e-06
18	2.0642	-6.6	-2.63346e-06
19	2.18562	-6.4	-2.55131e-06
20	2.30703	-6.2	-2.46904e-06
21	2.42846	-6	-2.38632e-06
22	2.54988	-5.8	-2.304e-06
23	2.6713	-5.6	-2.22176e-06
24	2.79274	-5.4	-2.13906e-06
25	2.91415	-5.2	-2.05664e-06
26	3.03558	-5	-1.9741e-06
27	3.15702	-4.8	-1.89185e-06
28	3.27842	-4.6	-1.80955e-06
29	3.39985	-4.4	-1.72737e-06
30	3.62121	-4.2	-1.64494e-06
31	3.74266	-4	-1.56298e-06
32	3.86407	-3.8	-1.48084e-06
33	3.9855	-3.6	-1.39881e-06
34	4.10693	-3.4	-1.3171e-06
35	4.22834	-3.2	-1.23521e-06
36	4.34978	-3	-1.15371e-06
37	4.47118	-2.8	-1.07241e-06
38	4.59259	-2.6	-9.9104e-07
39	4.71403	-2.4	-9.0966e-07
40	4.83544	-2.2	-8.2873e-07
41	4.95688	-2	-7.4783e-07
42	5.07831	-1.8	-6.6752e-07
43	5.19972	-1.6	-5.8698e-07
44	5.32116	-1.4	-5.0713e-07
45	5.44257	-1.2	-4.2752e-07
46	5.564	-1	-3.4861e-07
47	5.78938	-0.8	-2.6998e-07
48	5.92556	-0.6	-1.9209e-07
49	6.06169	-0.4	-1.152e-07
50	6.19784	-0.2	-4.098e-08
51	6.33399	0	3.097e-08
52	6.66142	0.2	1.0212e-07
53	6.78285	0.4	1.7985e-07
54	6.90427	0.6	2.5741e-07
55	7.02569	0.8	3.3469e-07
56	7.14712	1	4.1211e-07
57	7.26855	1.2	4.8963e-07
58	7.38995	1.4	5.6759e-07
59	7.51138	1.6	6.452e-07
60	7.63279	1.8	7.1939e-07
61	7.75421	2	7.9621e-07
62	7.87564	2.2	8.7447e-07
63	7.99704	2.4	9.5213e-07
64	8.11847	2.6	1.02943e-06
65	8.23989	2.8	1.10661e-06
66	8.3613	3	1.18341e-06
67	8.48274	3.2	1.25992e-06
68	8.60416	3.4	1.33607e-06
69	8.72558	3.6	1.4119e-06
70	8.84701	3.8	1.48749e-06
71	9.15542	4	1.56289e-06
72	9.27688	4.2	1.63784e-06
73	9.39829	4.4	1.71255e-06
74	9.51969	4.6	1.78676e-06
75	9.64111	4.8	1.86105e-06
76	9.76255	5	1.93505e-06
77	9.88397	5.2	2.00896e-06
78	10.0054	5.4	2.08272e-06
79	10.1268	5.6	2.15668e-06
80	10.2482	5.8	2.23057e-06
81	10.3697	6	2.30449e-06
82	10.4911	6.2	2.37821e-06
83	10.6125	6.4	2.45219e-06
84	10.7339	6.6	2.52637e-06
85	10.8554	6.8	2.60084e-06
86	10.9768	7	2.67564e-06
87	11.0982	7.2	2.75088e-06
88	11.2196	7.4	2.82684e-06
89	11.3411	7.6	2.90346e-06
90	11.4625	7.8	2.98052e-06
91	11.5839	8	3.05835e-06
92	11.7054	8.2	3.1366e-06
93	11.8268	8.4	3.21547e-06
94	11.9482	8.6	3.29487e-06
95	12.0696	8.8	3.37444e-06
96	12.191	9	3.45427e-06
97	12.3125	9.2	3.53476e-06
98	12.4339	9.4	3.61506e-06
99	12.5553	9.6	3.6959e-06
100	12.6767	9.8	3.77695e-06
101	12.7982	10	3.85778e-06
