# Supplementary material for: Approaching intrinsic dynamics of MXenes hybrid hydrogel for 3D printed multimodal intelligent devices with ultrahigh superelasticity and temperature sensitivity
Source: Nat Commun. 2022 Jun 14;13:3420. doi: 10.1038/s41467-022-31051-7 (PMC9197829; doi:10.1038/s41467-022-31051-7)
Supplement: Supplementary file 6 — Source Data [file 41467_2022_31051_MOESM6_ESM.zip › Supplementary information/Supplementary Fig. 18/24°C.xlsx]

## Sheet: Sheet1
Item	Smu1_Time(1)(1)	Smu1_V(1)(1)	Smu1_I(1)(1)
1	0	-10	-5.64152e-06
2	0.121445	-9.8	-5.49409e-06
3	0.242875	-9.6	-5.37625e-06
4	0.364278	-9.4	-5.2623e-06
5	0.485708	-9.2	-5.14962e-06
6	0.607131	-9	-5.03821e-06
7	0.728553	-8.8	-4.92687e-06
8	0.850003	-8.6	-4.81417e-06
9	0.97143	-8.4	-4.70205e-06
10	1.09284	-8.2	-4.58977e-06
11	1.21426	-8	-4.47613e-06
12	1.33567	-7.8	-4.36277e-06
13	1.45709	-7.6	-4.25065e-06
14	1.57852	-7.4	-4.1363e-06
15	1.69993	-7.2	-4.0213e-06
16	1.82135	-7	-3.90678e-06
17	1.94276	-6.8	-3.79182e-06
18	2.0642	-6.6	-3.67683e-06
19	2.18562	-6.4	-3.56213e-06
20	2.30703	-6.2	-3.44727e-06
21	2.42846	-6	-3.33179e-06
22	2.54988	-5.8	-3.21684e-06
23	2.6713	-5.6	-3.10203e-06
24	2.79274	-5.4	-2.98656e-06
25	2.91415	-5.2	-2.87149e-06
26	3.03558	-5	-2.75623e-06
27	3.15702	-4.8	-2.6414e-06
28	3.27842	-4.6	-2.52649e-06
29	3.39985	-4.4	-2.41175e-06
30	3.62121	-4.2	-2.29666e-06
31	3.74266	-4	-2.18223e-06
32	3.86407	-3.8	-2.06755e-06
33	3.9855	-3.6	-1.95302e-06
34	4.10693	-3.4	-1.83893e-06
35	4.22834	-3.2	-1.7246e-06
36	4.34978	-3	-1.61081e-06
37	4.47118	-2.8	-1.4973e-06
38	4.59259	-2.6	-1.38369e-06
39	4.71403	-2.4	-1.27006e-06
40	4.83544	-2.2	-1.15707e-06
41	4.95688	-2	-1.04413e-06
42	5.07831	-1.8	-9.3199e-07
43	5.19972	-1.6	-8.1954e-07
44	5.32116	-1.4	-7.0806e-07
45	5.44257	-1.2	-5.969e-07
46	5.564	-1	-4.8672e-07
47	5.78938	-0.8	-3.7695e-07
48	5.92556	-0.6	-2.682e-07
49	6.06169	-0.4	-1.6084e-07
50	6.19784	-0.2	-5.722e-08
51	6.33399	0	4.324e-08
52	6.66142	0.2	1.4258e-07
53	6.78285	0.4	2.5111e-07
54	6.90427	0.6	3.5939e-07
55	7.02569	0.8	4.673e-07
56	7.14712	1	5.7539e-07
57	7.26855	1.2	6.8362e-07
58	7.38995	1.4	7.9246e-07
59	7.51138	1.6	9.0083e-07
60	7.63279	1.8	1.00441e-06
61	7.75421	2	1.11167e-06
62	7.87564	2.2	1.22094e-06
63	7.99704	2.4	1.32936e-06
64	8.11847	2.6	1.43729e-06
65	8.23989	2.8	1.54505e-06
66	8.3613	3	1.65228e-06
67	8.48274	3.2	1.7591e-06
68	8.60416	3.4	1.86542e-06
69	8.72558	3.6	1.97129e-06
70	8.84701	3.8	2.07684e-06
71	9.15542	4	2.18211e-06
72	9.27688	4.2	2.28675e-06
73	9.39829	4.4	2.39106e-06
74	9.51969	4.6	2.49467e-06
75	9.64111	4.8	2.5984e-06
76	9.76255	5	2.70172e-06
77	9.88397	5.2	2.80491e-06
78	10.0054	5.4	2.9079e-06
79	10.1268	5.6	3.01115e-06
80	10.2482	5.8	3.11432e-06
81	10.3697	6	3.21752e-06
82	10.4911	6.2	3.32046e-06
83	10.6125	6.4	3.42375e-06
84	10.7339	6.6	3.52731e-06
85	10.8554	6.8	3.63129e-06
86	10.9768	7	3.73572e-06
87	11.0982	7.2	3.84078e-06
88	11.2196	7.4	3.94684e-06
89	11.3411	7.6	4.05381e-06
90	11.4625	7.8	4.16141e-06
91	11.5839	8	4.27007e-06
92	11.7054	8.2	4.37932e-06
93	11.8268	8.4	4.48944e-06
94	11.9482	8.6	4.60029e-06
95	12.0696	8.8	4.71139e-06
96	12.191	9	4.82285e-06
97	12.3125	9.2	4.93524e-06
98	12.4339	9.4	5.04735e-06
99	12.5553	9.6	5.16022e-06
100	12.6767	9.8	5.27337e-06
101	12.7982	10	5.38623e-06
