# Supplementary material for: Approaching intrinsic dynamics of MXenes hybrid hydrogel for 3D printed multimodal intelligent devices with ultrahigh superelasticity and temperature sensitivity
Source: Nat Commun. 2022 Jun 14;13:3420. doi: 10.1038/s41467-022-31051-7 (PMC9197829; doi:10.1038/s41467-022-31051-7)
Supplement: Supplementary file 6 — Source Data [file 41467_2022_31051_MOESM6_ESM.zip › Supplementary information/Supplementary Fig. 18/30°C.xlsx]

## Sheet: Sheet1
Item	Smu1_Time(1)(1)	Smu1_V(1)(1)	Smu1_I(1)(1)
1	0	-10	-8.84195e-06
2	0.121445	-9.8	-8.61088e-06
3	0.242875	-9.6	-8.4262e-06
4	0.364278	-9.4	-8.2476e-06
5	0.485708	-9.2	-8.07099e-06
6	0.607131	-9	-7.89638e-06
7	0.728553	-8.8	-7.72188e-06
8	0.850003	-8.6	-7.54525e-06
9	0.97143	-8.4	-7.36952e-06
10	1.09284	-8.2	-7.19355e-06
11	1.21426	-8	-7.01544e-06
12	1.33567	-7.8	-6.83777e-06
13	1.45709	-7.6	-6.66204e-06
14	1.57852	-7.4	-6.48282e-06
15	1.69993	-7.2	-6.30258e-06
16	1.82135	-7	-6.1231e-06
17	1.94276	-6.8	-5.94291e-06
18	2.0642	-6.6	-5.7627e-06
19	2.18562	-6.4	-5.58293e-06
20	2.30703	-6.2	-5.40291e-06
21	2.42846	-6	-5.22191e-06
22	2.54988	-5.8	-5.04175e-06
23	2.6713	-5.6	-4.86181e-06
24	2.79274	-5.4	-4.68083e-06
25	2.91415	-5.2	-4.50048e-06
26	3.03558	-5	-4.31984e-06
27	3.15702	-4.8	-4.13986e-06
28	3.27842	-4.6	-3.95977e-06
29	3.39985	-4.4	-3.77994e-06
30	3.62121	-4.2	-3.59956e-06
31	3.74266	-4	-3.42021e-06
32	3.86407	-3.8	-3.24047e-06
33	3.9855	-3.6	-3.06096e-06
34	4.10693	-3.4	-2.88216e-06
35	4.22834	-3.2	-2.70297e-06
36	4.34978	-3	-2.52463e-06
37	4.47118	-2.8	-2.34671e-06
38	4.59259	-2.6	-2.16865e-06
39	4.71403	-2.4	-1.99057e-06
40	4.83544	-2.2	-1.81347e-06
41	4.95688	-2	-1.63646e-06
42	5.07831	-1.8	-1.4607e-06
43	5.19972	-1.6	-1.28447e-06
44	5.32116	-1.4	-1.10974e-06
45	5.44257	-1.2	-9.3552e-07
46	5.564	-1	-7.6284e-07
47	5.78938	-0.8	-5.9079e-07
48	5.92556	-0.6	-4.2035e-07
49	6.06169	-0.4	-2.5208e-07
50	6.19784	-0.2	-8.968e-08
51	6.33399	0	6.776e-08
52	6.66142	0.2	2.2347e-07
53	6.78285	0.4	3.9356e-07
54	6.90427	0.6	5.6327e-07
55	7.02569	0.8	7.3239e-07
56	7.14712	1	9.018e-07
57	7.26855	1.2	1.07144e-06
58	7.38995	1.4	1.24203e-06
59	7.51138	1.6	1.41187e-06
60	7.63279	1.8	1.57421e-06
61	7.75421	2	1.74232e-06
62	7.87564	2.2	1.91357e-06
63	7.99704	2.4	2.0835e-06
64	8.11847	2.6	2.25267e-06
65	8.23989	2.8	2.42155e-06
66	8.3613	3	2.58962e-06
67	8.48274	3.2	2.75703e-06
68	8.60416	3.4	2.92368e-06
69	8.72558	3.6	3.08961e-06
70	8.84701	3.8	3.25503e-06
71	9.15542	4	3.42002e-06
72	9.27688	4.2	3.58403e-06
73	9.39829	4.4	3.7475e-06
74	9.51969	4.6	3.9099e-06
75	9.64111	4.8	4.07246e-06
76	9.76255	5	4.23441e-06
77	9.88397	5.2	4.39614e-06
78	10.0054	5.4	4.55755e-06
79	10.1268	5.6	4.71938e-06
80	10.2482	5.8	4.88107e-06
81	10.3697	6	5.04282e-06
82	10.4911	6.2	5.20416e-06
83	10.6125	6.4	5.36605e-06
84	10.7339	6.6	5.52836e-06
85	10.8554	6.8	5.69132e-06
86	10.9768	7	5.855e-06
87	11.0982	7.2	6.01966e-06
88	11.2196	7.4	6.18588e-06
89	11.3411	7.6	6.35353e-06
90	11.4625	7.8	6.52217e-06
91	11.5839	8	6.69248e-06
92	11.7054	8.2	6.8637e-06
93	11.8268	8.4	7.0363e-06
94	11.9482	8.6	7.21004e-06
95	12.0696	8.8	7.38416e-06
96	12.191	9	7.55885e-06
97	12.3125	9.2	7.735e-06
98	12.4339	9.4	7.91072e-06
99	12.5553	9.6	8.08761e-06
100	12.6767	9.8	8.26496e-06
101	12.7982	10	8.44183e-06
