# Supplementary material for: Approaching intrinsic dynamics of MXenes hybrid hydrogel for 3D printed multimodal intelligent devices with ultrahigh superelasticity and temperature sensitivity
Source: Nat Commun. 2022 Jun 14;13:3420. doi: 10.1038/s41467-022-31051-7 (PMC9197829; doi:10.1038/s41467-022-31051-7)
Supplement: Supplementary file 6 — Source Data [file 41467_2022_31051_MOESM6_ESM.zip › Supplementary information/Supplementary Fig. 18/3°C.xlsx]

## Sheet: Sheet1
Item	Smu1_Time(1)(1)	Smu1_V(1)(1)	Smu1_I(1)(1)
1	0	-10	-2.89159e-06
2	0.121445	-9.8	-2.81602e-06
3	0.242875	-9.6	-2.75563e-06
4	0.364278	-9.4	-2.69722e-06
5	0.485708	-9.2	-2.63946e-06
6	0.607131	-9	-2.58236e-06
7	0.728553	-8.8	-2.52529e-06
8	0.850003	-8.6	-2.46753e-06
9	0.97143	-8.4	-2.41006e-06
10	1.09284	-8.2	-2.35251e-06
11	1.21426	-8	-2.29426e-06
12	1.33567	-7.8	-2.23616e-06
13	1.45709	-7.6	-2.17869e-06
14	1.57852	-7.4	-2.12008e-06
15	1.69993	-7.2	-2.06114e-06
16	1.82135	-7	-2.00244e-06
17	1.94276	-6.8	-1.94351e-06
18	2.0642	-6.6	-1.88458e-06
19	2.18562	-6.4	-1.82579e-06
20	2.30703	-6.2	-1.76692e-06
21	2.42846	-6	-1.70772e-06
22	2.54988	-5.8	-1.64881e-06
23	2.6713	-5.6	-1.58996e-06
24	2.79274	-5.4	-1.53077e-06
25	2.91415	-5.2	-1.4718e-06
26	3.03558	-5	-1.41272e-06
27	3.15702	-4.8	-1.35386e-06
28	3.27842	-4.6	-1.29497e-06
29	3.39985	-4.4	-1.23616e-06
30	3.62121	-4.2	-1.17717e-06
31	3.74266	-4	-1.11851e-06
32	3.86407	-3.8	-1.05973e-06
33	3.9855	-3.6	-1.00103e-06
34	4.10693	-3.4	-9.4255e-07
35	4.22834	-3.2	-8.8395e-07
36	4.34978	-3	-8.2563e-07
37	4.47118	-2.8	-7.6745e-07
38	4.59259	-2.6	-7.0921e-07
39	4.71403	-2.4	-6.5098e-07
40	4.83544	-2.2	-5.9306e-07
41	4.95688	-2	-5.3517e-07
42	5.07831	-1.8	-4.7769e-07
43	5.19972	-1.6	-4.2006e-07
44	5.32116	-1.4	-3.6292e-07
45	5.44257	-1.2	-3.0594e-07
46	5.564	-1	-2.4947e-07
47	5.78938	-0.8	-1.9321e-07
48	5.92556	-0.6	-1.3747e-07
49	6.06169	-0.4	-8.244e-08
50	6.19784	-0.2	-2.933e-08
51	6.33399	0	2.216e-08
52	6.66142	0.2	7.308e-08
53	6.78285	0.4	1.2871e-07
54	6.90427	0.6	1.8421e-07
55	7.02569	0.8	2.3951e-07
56	7.14712	1	2.9492e-07
57	7.26855	1.2	3.504e-07
58	7.38995	1.4	4.0618e-07
59	7.51138	1.6	4.6173e-07
60	7.63279	1.8	5.1481e-07
61	7.75421	2	5.6979e-07
62	7.87564	2.2	6.258e-07
63	7.99704	2.4	6.8137e-07
64	8.11847	2.6	7.3669e-07
65	8.23989	2.8	7.9192e-07
66	8.3613	3	8.4689e-07
67	8.48274	3.2	9.0163e-07
68	8.60416	3.4	9.5613e-07
69	8.72558	3.6	1.0104e-06
70	8.84701	3.8	1.06449e-06
71	9.15542	4	1.11845e-06
72	9.27688	4.2	1.17209e-06
73	9.39829	4.4	1.22555e-06
74	9.51969	4.6	1.27866e-06
75	9.64111	4.8	1.33182e-06
76	9.76255	5	1.38478e-06
77	9.88397	5.2	1.43767e-06
78	10.0054	5.4	1.49046e-06
79	10.1268	5.6	1.54338e-06
80	10.2482	5.8	1.59626e-06
81	10.3697	6	1.64916e-06
82	10.4911	6.2	1.70192e-06
83	10.6125	6.4	1.75486e-06
84	10.7339	6.6	1.80794e-06
85	10.8554	6.8	1.86124e-06
86	10.9768	7	1.91476e-06
87	11.0982	7.2	1.96861e-06
88	11.2196	7.4	2.02297e-06
89	11.3411	7.6	2.0778e-06
90	11.4625	7.8	2.13295e-06
91	11.5839	8	2.18865e-06
92	11.7054	8.2	2.24464e-06
93	11.8268	8.4	2.30109e-06
94	11.9482	8.6	2.3579e-06
95	12.0696	8.8	2.41485e-06
96	12.191	9	2.47197e-06
97	12.3125	9.2	2.52958e-06
98	12.4339	9.4	2.58705e-06
99	12.5553	9.6	2.64489e-06
100	12.6767	9.8	2.70289e-06
101	12.7982	10	2.76074e-06
