# Supplementary material for: Approaching intrinsic dynamics of MXenes hybrid hydrogel for 3D printed multimodal intelligent devices with ultrahigh superelasticity and temperature sensitivity
Source: Nat Commun. 2022 Jun 14;13:3420. doi: 10.1038/s41467-022-31051-7 (PMC9197829; doi:10.1038/s41467-022-31051-7)
Supplement: Supplementary file 6 — Source Data [file 41467_2022_31051_MOESM6_ESM.zip › Supplementary information/Supplementary Fig. 18/40°C.xlsx]

## Sheet: Sheet1
Item	Smu1_Time(1)(1)	Smu1_V(1)(1)	Smu1_I(1)(1)
1	0	-10	-1.45022e-05
2	0.121445	-9.8	-1.41233e-05
3	0.242875	-9.6	-1.38203e-05
4	0.364278	-9.4	-1.35274e-05
5	0.485708	-9.2	-1.32378e-05
6	0.607131	-9	-1.29514e-05
7	0.728553	-8.8	-1.26652e-05
8	0.850003	-8.6	-1.23755e-05
9	0.97143	-8.4	-1.20872e-05
10	1.09284	-8.2	-1.17986e-05
11	1.21426	-8	-1.15065e-05
12	1.33567	-7.8	-1.12151e-05
13	1.45709	-7.6	-1.09268e-05
14	1.57852	-7.4	-1.06329e-05
15	1.69993	-7.2	-1.03373e-05
16	1.82135	-7	-1.00429e-05
17	1.94276	-6.8	-9.74735e-06
18	2.0642	-6.6	-9.45177e-06
19	2.18562	-6.4	-9.15692e-06
20	2.30703	-6.2	-8.86166e-06
21	2.42846	-6	-8.56478e-06
22	2.54988	-5.8	-8.2693e-06
23	2.6713	-5.6	-7.97416e-06
24	2.79274	-5.4	-7.67733e-06
25	2.91415	-5.2	-7.38153e-06
26	3.03558	-5	-7.08525e-06
27	3.15702	-4.8	-6.79005e-06
28	3.27842	-4.6	-6.49467e-06
29	3.39985	-4.4	-6.19972e-06
30	3.62121	-4.2	-5.90387e-06
31	3.74266	-4	-5.6097e-06
32	3.86407	-3.8	-5.3149e-06
33	3.9855	-3.6	-5.02048e-06
34	4.10693	-3.4	-4.72721e-06
35	4.22834	-3.2	-4.43331e-06
36	4.34978	-3	-4.1408e-06
37	4.47118	-2.8	-3.84899e-06
38	4.59259	-2.6	-3.55694e-06
39	4.71403	-2.4	-3.26486e-06
40	4.83544	-2.2	-2.97439e-06
41	4.95688	-2	-2.68406e-06
42	5.07831	-1.8	-2.39579e-06
43	5.19972	-1.6	-2.10673e-06
44	5.32116	-1.4	-1.82016e-06
45	5.44257	-1.2	-1.53441e-06
46	5.564	-1	-1.25118e-06
47	5.78938	-0.8	-9.6899e-07
48	5.92556	-0.6	-6.8945e-07
49	6.06169	-0.4	-4.1345e-07
50	6.19784	-0.2	-1.4709e-07
51	6.33399	0	1.1114e-07
52	6.66142	0.2	3.6652e-07
53	6.78285	0.4	6.455e-07
54	6.90427	0.6	9.2386e-07
55	7.02569	0.8	1.20124e-06
56	7.14712	1	1.47911e-06
57	7.26855	1.2	1.75734e-06
58	7.38995	1.4	2.03713e-06
59	7.51138	1.6	2.3157e-06
60	7.63279	1.8	2.58196e-06
61	7.75421	2	2.85769e-06
62	7.87564	2.2	3.13857e-06
63	7.99704	2.4	3.41728e-06
64	8.11847	2.6	3.69474e-06
65	8.23989	2.8	3.97174e-06
66	8.3613	3	4.2474e-06
67	8.48274	3.2	4.52198e-06
68	8.60416	3.4	4.79531e-06
69	8.72558	3.6	5.06746e-06
70	8.84701	3.8	5.33878e-06
71	9.15542	4	5.60939e-06
72	9.27688	4.2	5.87839e-06
73	9.39829	4.4	6.14652e-06
74	9.51969	4.6	6.41287e-06
75	9.64111	4.8	6.67951e-06
76	9.76255	5	6.94513e-06
77	9.88397	5.2	7.21038e-06
78	10.0054	5.4	7.47512e-06
79	10.1268	5.6	7.74055e-06
80	10.2482	5.8	8.00575e-06
81	10.3697	6	8.27105e-06
82	10.4911	6.2	8.53568e-06
83	10.6125	6.4	8.80119e-06
84	10.7339	6.6	9.06741e-06
85	10.8554	6.8	9.33469e-06
86	10.9768	7	9.60316e-06
87	11.0982	7.2	9.87323e-06
88	11.2196	7.4	1.01458e-05
89	11.3411	7.6	1.04208e-05
90	11.4625	7.8	1.06974e-05
91	11.5839	8	1.09768e-05
92	11.7054	8.2	1.12576e-05
93	11.8268	8.4	1.15407e-05
94	11.9482	8.6	1.18256e-05
95	12.0696	8.8	1.21112e-05
96	12.191	9	1.23977e-05
97	12.3125	9.2	1.26867e-05
98	12.4339	9.4	1.29749e-05
99	12.5553	9.6	1.3265e-05
100	12.6767	9.8	1.35559e-05
101	12.7982	10	1.3846e-05
