# Supplementary material for: Approaching intrinsic dynamics of MXenes hybrid hydrogel for 3D printed multimodal intelligent devices with ultrahigh superelasticity and temperature sensitivity
Source: Nat Commun. 2022 Jun 14;13:3420. doi: 10.1038/s41467-022-31051-7 (PMC9197829; doi:10.1038/s41467-022-31051-7)
Supplement: Supplementary file 6 — Source Data [file 41467_2022_31051_MOESM6_ESM.zip › Supplementary information/Supplementary Fig. 18/50°C.xlsx]

## Sheet: Sheet1
Item	Smu1_Time(1)(1)	Smu1_V(1)(1)	Smu1_I(1)(1)
1	0	-10	-2.09294e-05
2	0.121445	-9.8	-2.03824e-05
3	0.242875	-9.6	-1.99453e-05
4	0.364278	-9.4	-1.95225e-05
5	0.485708	-9.2	-1.91045e-05
6	0.607131	-9	-1.86912e-05
7	0.728553	-8.8	-1.82781e-05
8	0.850003	-8.6	-1.786e-05
9	0.97143	-8.4	-1.74441e-05
10	1.09284	-8.2	-1.70275e-05
11	1.21426	-8	-1.66059e-05
12	1.33567	-7.8	-1.61854e-05
13	1.45709	-7.6	-1.57694e-05
14	1.57852	-7.4	-1.53452e-05
15	1.69993	-7.2	-1.49186e-05
16	1.82135	-7	-1.44937e-05
17	1.94276	-6.8	-1.40672e-05
18	2.0642	-6.6	-1.36406e-05
19	2.18562	-6.4	-1.32151e-05
20	2.30703	-6.2	-1.2789e-05
21	2.42846	-6	-1.23605e-05
22	2.54988	-5.8	-1.19341e-05
23	2.6713	-5.6	-1.15082e-05
24	2.79274	-5.4	-1.10798e-05
25	2.91415	-5.2	-1.06529e-05
26	3.03558	-5	-1.02253e-05
27	3.15702	-4.8	-9.79928e-06
28	3.27842	-4.6	-9.37299e-06
29	3.39985	-4.4	-8.94734e-06
30	3.62121	-4.2	-8.52036e-06
31	3.74266	-4	-8.09582e-06
32	3.86407	-3.8	-7.67038e-06
33	3.9855	-3.6	-7.24548e-06
34	4.10693	-3.4	-6.82223e-06
35	4.22834	-3.2	-6.39808e-06
36	4.34978	-3	-5.97594e-06
37	4.47118	-2.8	-5.5548e-06
38	4.59259	-2.6	-5.13332e-06
39	4.71403	-2.4	-4.71179e-06
40	4.83544	-2.2	-4.29259e-06
41	4.95688	-2	-3.87359e-06
42	5.07831	-1.8	-3.45756e-06
43	5.19972	-1.6	-3.0404e-06
44	5.32116	-1.4	-2.62682e-06
45	5.44257	-1.2	-2.21443e-06
46	5.564	-1	-1.80569e-06
47	5.78938	-0.8	-1.39844e-06
48	5.92556	-0.6	-9.95e-07
49	6.06169	-0.4	-5.9669e-07
50	6.19784	-0.2	-2.1227e-07
51	6.33399	0	1.604e-07
52	6.66142	0.2	5.2896e-07
53	6.78285	0.4	9.3158e-07
54	6.90427	0.6	1.33329e-06
55	7.02569	0.8	1.73361e-06
56	7.14712	1	2.13462e-06
57	7.26855	1.2	2.53617e-06
58	7.38995	1.4	2.93995e-06
59	7.51138	1.6	3.34198e-06
60	7.63279	1.8	3.72624e-06
61	7.75421	2	4.12417e-06
62	7.87564	2.2	4.52954e-06
63	7.99704	2.4	4.93177e-06
64	8.11847	2.6	5.33219e-06
65	8.23989	2.8	5.73195e-06
66	8.3613	3	6.12978e-06
67	8.48274	3.2	6.52605e-06
68	8.60416	3.4	6.92051e-06
69	8.72558	3.6	7.31328e-06
70	8.84701	3.8	7.70484e-06
71	9.15542	4	8.09538e-06
72	9.27688	4.2	8.48359e-06
73	9.39829	4.4	8.87055e-06
74	9.51969	4.6	9.25495e-06
75	9.64111	4.8	9.63975e-06
76	9.76255	5	1.00231e-05
77	9.88397	5.2	1.04059e-05
78	10.0054	5.4	1.0788e-05
79	10.1268	5.6	1.1171e-05
80	10.2482	5.8	1.15538e-05
81	10.3697	6	1.19367e-05
82	10.4911	6.2	1.23185e-05
83	10.6125	6.4	1.27017e-05
84	10.7339	6.6	1.30859e-05
85	10.8554	6.8	1.34717e-05
86	10.9768	7	1.38591e-05
87	11.0982	7.2	1.42489e-05
88	11.2196	7.4	1.46423e-05
89	11.3411	7.6	1.50392e-05
90	11.4625	7.8	1.54383e-05
91	11.5839	8	1.58415e-05
92	11.7054	8.2	1.62468e-05
93	11.8268	8.4	1.66553e-05
94	11.9482	8.6	1.70666e-05
95	12.0696	8.8	1.74787e-05
96	12.191	9	1.78922e-05
97	12.3125	9.2	1.83092e-05
98	12.4339	9.4	1.87251e-05
99	12.5553	9.6	1.91438e-05
100	12.6767	9.8	1.95636e-05
101	12.7982	10	1.99823e-05
