# Supplementary material for: Approaching intrinsic dynamics of MXenes hybrid hydrogel for 3D printed multimodal intelligent devices with ultrahigh superelasticity and temperature sensitivity
Source: Nat Commun. 2022 Jun 14;13:3420. doi: 10.1038/s41467-022-31051-7 (PMC9197829; doi:10.1038/s41467-022-31051-7)
Supplement: Supplementary file 6 — Source Data [file 41467_2022_31051_MOESM6_ESM.zip › Supplementary information/Supplementary Fig. 18/60°C.xlsx]

## Sheet: Sheet1
Item	Smu1_Time(1)(1)	Smu1_V(1)(1)	Smu1_I(1)(1)
1	0	-10	-3.13452e-05
2	0.121445	-9.8	-3.05261e-05
3	0.242875	-9.6	-2.98714e-05
4	0.364278	-9.4	-2.92383e-05
5	0.485708	-9.2	-2.86122e-05
6	0.607131	-9	-2.79932e-05
7	0.728553	-8.8	-2.73746e-05
8	0.850003	-8.6	-2.67484e-05
9	0.97143	-8.4	-2.61254e-05
10	1.09284	-8.2	-2.55016e-05
11	1.21426	-8	-2.48702e-05
12	1.33567	-7.8	-2.42403e-05
13	1.45709	-7.6	-2.36173e-05
14	1.57852	-7.4	-2.2982e-05
15	1.69993	-7.2	-2.2343e-05
16	1.82135	-7	-2.17068e-05
17	1.94276	-6.8	-2.1068e-05
18	2.0642	-6.6	-2.04291e-05
19	2.18562	-6.4	-1.97918e-05
20	2.30703	-6.2	-1.91536e-05
21	2.42846	-6	-1.8512e-05
22	2.54988	-5.8	-1.78733e-05
23	2.6713	-5.6	-1.72354e-05
24	2.79274	-5.4	-1.65938e-05
25	2.91415	-5.2	-1.59545e-05
26	3.03558	-5	-1.53141e-05
27	3.15702	-4.8	-1.4676e-05
28	3.27842	-4.6	-1.40376e-05
29	3.39985	-4.4	-1.34001e-05
30	3.62121	-4.2	-1.27607e-05
31	3.74266	-4	-1.21248e-05
32	3.86407	-3.8	-1.14877e-05
33	3.9855	-3.6	-1.08513e-05
34	4.10693	-3.4	-1.02174e-05
35	4.22834	-3.2	-9.58219e-06
36	4.34978	-3	-8.94996e-06
37	4.47118	-2.8	-8.31923e-06
38	4.59259	-2.6	-7.68799e-06
39	4.71403	-2.4	-7.05668e-06
40	4.83544	-2.2	-6.42887e-06
41	4.95688	-2	-5.80134e-06
42	5.07831	-1.8	-5.17827e-06
43	5.19972	-1.6	-4.55351e-06
44	5.32116	-1.4	-3.93411e-06
45	5.44257	-1.2	-3.31648e-06
46	5.564	-1	-2.70432e-06
47	5.78938	-0.8	-2.09439e-06
48	5.92556	-0.6	-1.49018e-06
49	6.06169	-0.4	-8.9364e-07
50	6.19784	-0.2	-3.1792e-07
51	6.33399	0	2.4023e-07
52	6.66142	0.2	7.922e-07
53	6.78285	0.4	1.39519e-06
54	6.90427	0.6	1.99683e-06
55	7.02569	0.8	2.59638e-06
56	7.14712	1	3.19695e-06
57	7.26855	1.2	3.79834e-06
58	7.38995	1.4	4.40307e-06
59	7.51138	1.6	5.00517e-06
60	7.63279	1.8	5.58067e-06
61	7.75421	2	6.17663e-06
62	7.87564	2.2	6.78373e-06
63	7.99704	2.4	7.38614e-06
64	8.11847	2.6	7.98584e-06
65	8.23989	2.8	8.58454e-06
66	8.3613	3	9.18037e-06
67	8.48274	3.2	9.77384e-06
68	8.60416	3.4	1.03646e-05
69	8.72558	3.6	1.09528e-05
70	8.84701	3.8	1.15393e-05
71	9.15542	4	1.21242e-05
72	9.27688	4.2	1.27056e-05
73	9.39829	4.4	1.32851e-05
74	9.51969	4.6	1.38608e-05
75	9.64111	4.8	1.44371e-05
76	9.76255	5	1.50112e-05
77	9.88397	5.2	1.55846e-05
78	10.0054	5.4	1.61568e-05
79	10.1268	5.6	1.67305e-05
80	10.2482	5.8	1.73037e-05
81	10.3697	6	1.78771e-05
82	10.4911	6.2	1.84491e-05
83	10.6125	6.4	1.9023e-05
84	10.7339	6.6	1.95984e-05
85	10.8554	6.8	2.01761e-05
86	10.9768	7	2.07563e-05
87	11.0982	7.2	2.13401e-05
88	11.2196	7.4	2.19293e-05
89	11.3411	7.6	2.25236e-05
90	11.4625	7.8	2.31215e-05
91	11.5839	8	2.37253e-05
92	11.7054	8.2	2.43322e-05
93	11.8268	8.4	2.49441e-05
94	11.9482	8.6	2.556e-05
95	12.0696	8.8	2.61773e-05
96	12.191	9	2.67966e-05
97	12.3125	9.2	2.7421e-05
98	12.4339	9.4	2.8044e-05
99	12.5553	9.6	2.86711e-05
100	12.6767	9.8	2.92998e-05
101	12.7982	10	2.99268e-05
