# Supplementary material for: Approaching intrinsic dynamics of MXenes hybrid hydrogel for 3D printed multimodal intelligent devices with ultrahigh superelasticity and temperature sensitivity
Source: Nat Commun. 2022 Jun 14;13:3420. doi: 10.1038/s41467-022-31051-7 (PMC9197829; doi:10.1038/s41467-022-31051-7)
Supplement: Supplementary file 6 — Source Data [file 41467_2022_31051_MOESM6_ESM.zip › Supplementary information/Supplementary Fig. 18/70°C.xlsx]

## Sheet: Sheet1
Item	Smu1_Time(1)(1)	Smu1_V(1)(1)	Smu1_I(1)(1)
1	0	-10	-5.26703e-05
2	0.121445	-9.8	-5.12939e-05
3	0.242875	-9.6	-5.01938e-05
4	0.364278	-9.4	-4.91299e-05
5	0.485708	-9.2	-4.80778e-05
6	0.607131	-9	-4.70377e-05
7	0.728553	-8.8	-4.59982e-05
8	0.850003	-8.6	-4.49461e-05
9	0.97143	-8.4	-4.38993e-05
10	1.09284	-8.2	-4.2851e-05
11	1.21426	-8	-4.179e-05
12	1.33567	-7.8	-4.07317e-05
13	1.45709	-7.6	-3.96849e-05
14	1.57852	-7.4	-3.86173e-05
15	1.69993	-7.2	-3.75437e-05
16	1.82135	-7	-3.64745e-05
17	1.94276	-6.8	-3.54011e-05
18	2.0642	-6.6	-3.43276e-05
19	2.18562	-6.4	-3.32568e-05
20	2.30703	-6.2	-3.21844e-05
21	2.42846	-6	-3.11062e-05
22	2.54988	-5.8	-3.0033e-05
23	2.6713	-5.6	-2.89611e-05
24	2.79274	-5.4	-2.78831e-05
25	2.91415	-5.2	-2.68088e-05
26	3.03558	-5	-2.57327e-05
27	3.15702	-4.8	-2.46606e-05
28	3.27842	-4.6	-2.35878e-05
29	3.39985	-4.4	-2.25166e-05
30	3.62121	-4.2	-2.14421e-05
31	3.74266	-4	-2.03737e-05
32	3.86407	-3.8	-1.93031e-05
33	3.9855	-3.6	-1.82338e-05
34	4.10693	-3.4	-1.71686e-05
35	4.22834	-3.2	-1.61012e-05
36	4.34978	-3	-1.50389e-05
37	4.47118	-2.8	-1.39791e-05
38	4.59259	-2.6	-1.29184e-05
39	4.71403	-2.4	-1.18575e-05
40	4.83544	-2.2	-1.08026e-05
41	4.95688	-2	-9.74816e-06
42	5.07831	-1.8	-8.7012e-06
43	5.19972	-1.6	-7.65139e-06
44	5.32116	-1.4	-6.61059e-06
45	5.44257	-1.2	-5.57278e-06
46	5.564	-1	-4.54414e-06
47	5.78938	-0.8	-3.51927e-06
48	5.92556	-0.6	-2.50399e-06
49	6.06169	-0.4	-1.5016e-06
50	6.19784	-0.2	-5.342e-07
51	6.33399	0	4.0366e-07
52	6.66142	0.2	1.33115e-06
53	6.78285	0.4	2.34438e-06
54	6.90427	0.6	3.35533e-06
55	7.02569	0.8	4.36276e-06
56	7.14712	1	5.37193e-06
57	7.26855	1.2	6.38246e-06
58	7.38995	1.4	7.3986e-06
59	7.51138	1.6	8.41033e-06
60	7.63279	1.8	9.37735e-06
61	7.75421	2	1.03788e-05
62	7.87564	2.2	1.13989e-05
63	7.99704	2.4	1.24111e-05
64	8.11847	2.6	1.34188e-05
65	8.23989	2.8	1.44248e-05
66	8.3613	3	1.5426e-05
67	8.48274	3.2	1.64233e-05
68	8.60416	3.4	1.74159e-05
69	8.72558	3.6	1.84044e-05
70	8.84701	3.8	1.93898e-05
71	9.15542	4	2.03726e-05
72	9.27688	4.2	2.13496e-05
73	9.39829	4.4	2.23234e-05
74	9.51969	4.6	2.32907e-05
75	9.64111	4.8	2.42591e-05
76	9.76255	5	2.52238e-05
77	9.88397	5.2	2.61872e-05
78	10.0054	5.4	2.71487e-05
79	10.1268	5.6	2.81127e-05
80	10.2482	5.8	2.90759e-05
81	10.3697	6	3.00394e-05
82	10.4911	6.2	3.10005e-05
83	10.6125	6.4	3.19648e-05
84	10.7339	6.6	3.29317e-05
85	10.8554	6.8	3.39024e-05
86	10.9768	7	3.48775e-05
87	11.0982	7.2	3.58583e-05
88	11.2196	7.4	3.68484e-05
89	11.3411	7.6	3.78471e-05
90	11.4625	7.8	3.88517e-05
91	11.5839	8	3.98662e-05
92	11.7054	8.2	4.08862e-05
93	11.8268	8.4	4.19143e-05
94	11.9482	8.6	4.29492e-05
95	12.0696	8.8	4.39865e-05
96	12.191	9	4.5027e-05
97	12.3125	9.2	4.60763e-05
98	12.4339	9.4	4.71231e-05
99	12.5553	9.6	4.81768e-05
100	12.6767	9.8	4.92332e-05
101	12.7982	10	5.02869e-05
