# Supplementary material for: Approaching intrinsic dynamics of MXenes hybrid hydrogel for 3D printed multimodal intelligent devices with ultrahigh superelasticity and temperature sensitivity
Source: Nat Commun. 2022 Jun 14;13:3420. doi: 10.1038/s41467-022-31051-7 (PMC9197829; doi:10.1038/s41467-022-31051-7)
Supplement: Supplementary file 6 — Source Data [file 41467_2022_31051_MOESM6_ESM.zip › Supplementary information/Supplementary Fig. 18/80°C.xlsx]

## Sheet: Sheet1
Item	Smu1_Time(1)(1)	Smu1_V(1)(1)	Smu1_I(1)(1)
1	0	-10	-0.000112673
2	0.121445	-9.8	-0.000109728
3	0.242875	-9.6	-0.000107375
4	0.364278	-9.4	-0.000105099
5	0.485708	-9.2	-0.000102848
6	0.607131	-9	-0.000100623
7	0.728553	-8.8	-9.83997e-05
8	0.850003	-8.6	-9.61489e-05
9	0.97143	-8.4	-9.39095e-05
10	1.09284	-8.2	-9.16671e-05
11	1.21426	-8	-8.93975e-05
12	1.33567	-7.8	-8.71334e-05
13	1.45709	-7.6	-8.48941e-05
14	1.57852	-7.4	-8.26103e-05
15	1.69993	-7.2	-8.03136e-05
16	1.82135	-7	-7.80264e-05
17	1.94276	-6.8	-7.57303e-05
18	2.0642	-6.6	-7.34338e-05
19	2.18562	-6.4	-7.11431e-05
20	2.30703	-6.2	-6.88491e-05
21	2.42846	-6	-6.65426e-05
22	2.54988	-5.8	-6.42468e-05
23	2.6713	-5.6	-6.19538e-05
24	2.79274	-5.4	-5.96476e-05
25	2.91415	-5.2	-5.73495e-05
26	3.03558	-5	-5.50476e-05
27	3.15702	-4.8	-5.27541e-05
28	3.27842	-4.6	-5.04592e-05
29	3.39985	-4.4	-4.81676e-05
30	3.62121	-4.2	-4.58691e-05
31	3.74266	-4	-4.35836e-05
32	3.86407	-3.8	-4.12932e-05
33	3.9855	-3.6	-3.90058e-05
34	4.10693	-3.4	-3.67272e-05
35	4.22834	-3.2	-3.44438e-05
36	4.34978	-3	-3.21712e-05
37	4.47118	-2.8	-2.99041e-05
38	4.59259	-2.6	-2.7635e-05
39	4.71403	-2.4	-2.53657e-05
40	4.83544	-2.2	-2.3109e-05
41	4.95688	-2	-2.08533e-05
42	5.07831	-1.8	-1.86136e-05
43	5.19972	-1.6	-1.63679e-05
44	5.32116	-1.4	-1.41414e-05
45	5.44257	-1.2	-1.19213e-05
46	5.564	-1	-9.72085e-06
47	5.78938	-0.8	-7.52843e-06
48	5.92556	-0.6	-5.35654e-06
49	6.06169	-0.4	-3.21224e-06
50	6.19784	-0.2	-1.14277e-06
51	6.33399	0	8.6352e-07
52	6.66142	0.2	2.84761e-06
53	6.78285	0.4	5.0151e-06
54	6.90427	0.6	7.17773e-06
55	7.02569	0.8	9.33285e-06
56	7.14712	1	1.14917e-05
57	7.26855	1.2	1.36534e-05
58	7.38995	1.4	1.58271e-05
59	7.51138	1.6	1.79914e-05
60	7.63279	1.8	2.00601e-05
61	7.75421	2	2.22023e-05
62	7.87564	2.2	2.43846e-05
63	7.99704	2.4	2.655e-05
64	8.11847	2.6	2.87056e-05
65	8.23989	2.8	3.08577e-05
66	8.3613	3	3.29995e-05
67	8.48274	3.2	3.51327e-05
68	8.60416	3.4	3.72563e-05
69	8.72558	3.6	3.93708e-05
70	8.84701	3.8	4.14787e-05
71	9.15542	4	4.35812e-05
72	9.27688	4.2	4.56711e-05
73	9.39829	4.4	4.77543e-05
74	9.51969	4.6	4.98237e-05
75	9.64111	4.8	5.18953e-05
76	9.76255	5	5.39589e-05
77	9.88397	5.2	5.60198e-05
78	10.0054	5.4	5.80767e-05
79	10.1268	5.6	6.01388e-05
80	10.2482	5.8	6.21993e-05
81	10.3697	6	6.42605e-05
82	10.4911	6.2	6.63164e-05
83	10.6125	6.4	6.83793e-05
84	10.7339	6.6	7.04476e-05
85	10.8554	6.8	7.25242e-05
86	10.9768	7	7.461e-05
87	11.0982	7.2	7.67083e-05
88	11.2196	7.4	7.88264e-05
89	11.3411	7.6	8.09628e-05
90	11.4625	7.8	8.31118e-05
91	11.5839	8	8.52821e-05
92	11.7054	8.2	8.74639e-05
93	11.8268	8.4	8.96633e-05
94	11.9482	8.6	9.18772e-05
95	12.0696	8.8	9.40961e-05
96	12.191	9	9.63221e-05
97	12.3125	9.2	9.85667e-05
98	12.4339	9.4	0.000100806
99	12.5553	9.6	0.00010306
100	12.6767	9.8	0.00010532
101	12.7982	10	0.000107574
