# Supplementary material for: Approaching intrinsic dynamics of MXenes hybrid hydrogel for 3D printed multimodal intelligent devices with ultrahigh superelasticity and temperature sensitivity
Source: Nat Commun. 2022 Jun 14;13:3420. doi: 10.1038/s41467-022-31051-7 (PMC9197829; doi:10.1038/s41467-022-31051-7)
Supplement: Supplementary file 6 — Source Data [file 41467_2022_31051_MOESM6_ESM.zip › Supplementary information/Supplementary Fig. 19/50°C.xlsx]

## Sheet: Sheet1
Item	Smu1_Time(1)(1)	Smu1_R(1)(1)
1	0	1.85059e+06
2	0.22033	1.85079e+06
3	0.44063	1.851e+06
4	0.66092	1.8512e+06
5	0.88123	1.85139e+06
6	1.10154	1.85157e+06
7	1.32186	1.85174e+06
8	1.54216	1.85193e+06
9	1.76247	1.85209e+06
10	1.98278	1.85228e+06
11	2.20308	1.85241e+06
12	2.42337	1.85259e+06
13	2.64368	1.85272e+06
14	2.86399	1.85287e+06
15	3.0843	1.853e+06
16	3.30461	1.85319e+06
17	3.52491	1.85332e+06
18	3.74521	1.85345e+06
19	3.96552	1.85356e+06
20	4.18583	1.85367e+06
21	4.40614	1.85375e+06
22	4.62646	1.85384e+06
23	4.84678	1.85393e+06
24	5.06708	1.85402e+06
25	5.28738	1.8541e+06
26	5.50768	1.85419e+06
27	5.72797	1.85425e+06
28	5.94829	1.85436e+06
29	6.16861	1.85445e+06
30	6.38892	1.85456e+06
31	6.60923	1.85466e+06
32	6.82955	1.8548e+06
33	7.04987	1.8549e+06
34	7.27018	1.85501e+06
35	7.49049	1.8551e+06
36	7.71078	1.85527e+06
37	7.9311	1.8554e+06
38	8.15141	1.85557e+06
39	8.37171	1.85573e+06
40	8.59201	1.85588e+06
41	8.81233	1.85599e+06
42	9.03264	1.85616e+06
43	9.25294	1.85631e+06
44	9.47326	1.85647e+06
45	9.69358	1.85651e+06
46	9.91388	1.85655e+06
47	10.1342	1.85647e+06
48	10.3545	1.85631e+06
49	10.5748	1.85594e+06
50	10.7951	1.85594e+06
51	11.0154	1.85601e+06
52	11.2357	1.85614e+06
53	11.456	1.85627e+06
54	11.6763	1.8564e+06
55	11.8966	1.85659e+06
56	12.117	1.85696e+06
57	12.3373	1.85735e+06
58	12.5576	1.85781e+06
59	12.7779	1.85842e+06
60	12.9982	1.85926e+06
61	13.2185	1.85972e+06
62	13.4388	1.86021e+06
63	13.6592	1.86067e+06
64	13.8795	1.86113e+06
65	14.0998	1.86162e+06
66	14.3201	1.86208e+06
67	14.5404	1.86255e+06
68	14.7607	1.86303e+06
69	14.981	1.86349e+06
70	15.2013	1.86398e+06
71	15.4216	1.86442e+06
72	15.6419	1.86301e+06
73	15.8622	1.86015e+06
74	16.0825	1.85571e+06
75	16.3028	1.84975e+06
76	16.5231	1.84368e+06
77	16.7434	1.83759e+06
78	16.9637	1.83152e+06
79	17.184	1.82545e+06
80	17.4044	1.81936e+06
81	17.6247	1.78262e+06
82	17.845	1.76875e+06
83	18.0653	1.75507e+06
84	18.2856	1.74144e+06
85	18.5059	1.72778e+06
86	18.7262	1.71417e+06
87	18.9465	1.70048e+06
88	19.1668	1.68691e+06
89	19.3871	1.67358e+06
90	19.6074	1.6596e+06
91	19.8278	1.64581e+06
92	20.0481	1.63263e+06
93	20.2684	1.61898e+06
94	20.4887	1.60604e+06
95	20.709	1.59297e+06
96	20.9293	1.58021e+06
97	21.1496	1.56781e+06
98	21.3699	1.55534e+06
99	21.5902	1.5431e+06
100	21.8105	1.5307e+06
101	22.0308	1.5191e+06
102	22.2511	1.5074e+06
103	22.4715	1.49546e+06
104	22.6917	1.4844e+06
105	22.9121	1.47298e+06
106	23.1324	1.46173e+06
107	23.3527	1.45066e+06
108	23.573	1.44051e+06
109	23.7933	1.4303e+06
110	24.0136	1.4201e+06
111	24.2339	1.41004e+06
112	24.4542	1.39994e+06
113	24.6745	1.38965e+06
114	24.8948	1.38026e+06
115	25.1151	1.37072e+06
116	25.3355	1.36127e+06
117	25.5558	1.35211e+06
118	25.7761	1.34305e+06
119	25.9963	1.33372e+06
120	26.2167	1.3244e+06
121	26.437	1.31543e+06
122	26.6573	1.30709e+06
123	26.8776	1.29859e+06
124	27.0979	1.29018e+06
125	27.3182	1.28182e+06
126	27.5385	1.27384e+06
127	27.7588	1.2656e+06
128	27.9791	1.25778e+06
129	28.1994	1.24991e+06
130	28.4197	1.24245e+06
131	28.64	1.2345e+06
132	28.8604	1.22705e+06
133	29.0807	1.21963e+06
134	29.301	1.21215e+06
135	29.5213	1.205e+06
136	29.7416	1.19798e+06
137	29.9619	1.19109e+06
138	30.1822	1.18441e+06
139	30.4025	1.17761e+06
140	30.6229	1.17089e+06
141	30.8432	1.16378e+06
142	31.0635	1.15725e+06
143	31.2838	1.15086e+06
144	31.5041	1.14429e+06
145	31.7244	1.13768e+06
146	31.9447	1.13129e+06
147	32.165	1.12489e+06
148	32.3853	1.11876e+06
149	32.6056	1.11245e+06
150	32.8259	1.10647e+06
151	33.0463	1.10058e+06
152	33.2666	1.09475e+06
153	33.4869	1.08879e+06
154	33.7072	1.08293e+06
155	33.9275	1.07691e+06
156	34.1478	1.07132e+06
157	34.3681	1.06622e+06
158	34.5884	1.06102e+06
159	34.8088	1.05554e+06
160	35.0291	1.04994e+06
161	35.2494	1.04431e+06
162	35.4697	1.03883e+06
163	35.69	1.03358e+06
164	35.9103	1.02847e+06
165	36.1306	1.0235e+06
166	36.3509	1.0186e+06
167	36.5712	1.01364e+06
168	36.7916	1.0087e+06
169	37.0119	1.00438e+06
170	37.2322	1.00003e+06
171	37.4525	995483
172	37.6728	990897
173	37.8931	986516
174	38.1134	982190
175	38.3337	977418
176	38.554	973204
177	38.7743	968655
178	38.9947	964255
179	39.215	960189
180	39.4353	955845
181	39.6556	951686
182	39.8759	947453
183	40.0962	943424
184	40.3165	939006
185	40.5368	934773
186	40.7571	930670
187	40.9774	926808
188	41.1977	922946
189	41.418	919270
190	41.6384	915780
191	41.8587	912234
192	42.079	908576
193	42.2993	904677
194	42.5196	901205
195	42.7399	897715
196	42.9602	894336
197	43.1805	890920
198	43.4008	887337
199	43.6212	883512
200	43.8415	880003
201	44.0618	876531
202	44.282	873320
203	44.5024	869625
204	44.7227	866135
205	44.943	862830
206	45.1633	859377
207	45.3836	855701
208	45.6039	852377
209	45.8242	848980
210	46.0445	845768
211	46.2648	842742
212	46.4851	839771
213	46.7054	836522
214	46.9257	833366
215	47.146	830395
216	47.3663	827536
217	47.5866	825048
218	47.807	822152
219	48.0273	819219
220	48.2476	816415
221	48.4679	813835
222	48.6882	811142
223	48.9085	808729
224	49.1288	806037
225	49.3491	803716
226	49.5694	801135
227	49.7897	798889
228	50.01	796308
229	50.2304	793765
230	50.4507	791054
231	50.671	788381
232	50.8913	785689
233	51.1116	783145
234	51.3319	780509
235	51.5522	777965
236	51.7725	775496
237	51.9928	773194
238	52.2131	771059
239	52.4334	769128
240	52.6537	766714
241	52.874	764282
242	53.0944	761924
243	53.3147	760031
244	53.535	757784
245	53.7553	755575
246	53.9756	753403
247	54.1959	751212
248	54.4162	747833
249	54.6365	745921
250	54.8568	744398
251	55.0771	742449
252	55.2974	740462
253	55.5177	738513
254	55.738	736526
255	55.9584	734484
256	56.1787	732535
257	56.399	730530
258	56.6193	728896
259	56.8396	727392
260	57.0599	725480
261	57.2802	723864
262	57.5005	722231
263	57.7208	720504
264	57.9412	718647
265	58.1615	716772
266	58.3818	714674
267	58.6021	712855
268	58.8224	711147
269	59.0427	709513
270	59.263	707786
271	59.4833	706004
272	59.7036	704444
273	59.9239	702811
274	60.1442	701270
275	60.3646	699877
276	60.5849	698076
277	60.8052	696498
278	61.0255	694623
279	61.2458	692822
280	61.4661	691207
281	61.6864	689629
282	61.9067	687865
283	62.127	686101
284	62.3473	684486
285	62.5677	683112
286	62.788	681553
287	63.0082	679882
288	63.2285	678174
289	63.4489	676818
290	63.6692	675760
291	63.8895	674572
292	64.1098	673272
293	64.3301	672103
294	64.5504	670877
295	64.7707	669392
296	64.991	667795
297	65.2113	666255
298	65.4316	664899
299	65.6519	663432
300	65.8722	661929
301	66.0926	660481
302	66.3129	659032
303	66.5332	657770
304	66.7535	656285
305	66.9738	655078
306	67.1941	653760
307	67.4144	652219
308	67.6347	650733
309	67.8551	649490
310	68.0754	648357
311	68.2956	647224
312	68.516	646092
313	68.7363	645089
314	68.9565	643957
315	69.1769	642806
316	69.3971	641729
317	69.6175	640838
318	69.8378	639910
319	70.0581	638851
320	70.2784	637700
321	70.4987	636531
322	70.719	635305
323	70.9393	634061
324	71.1596	632855
325	71.3799	631703
326	71.6002	630719
327	71.8205	629791
328	72.0409	628454
329	72.2612	627303
330	72.4815	626616
331	72.7018	625707
332	72.9221	624853
333	73.1424	623999
334	73.3627	623126
335	73.583	622179
336	73.8033	621381
337	74.0236	620453
338	74.2439	619469
339	74.4642	618485
340	74.6846	617668
341	74.9048	616721
342	75.1252	615718
343	75.3455	614697
344	75.5658	613546
345	75.7861	612506
346	76.0064	611597
347	76.2267	610873
348	76.447	609907
349	76.6673	609035
350	76.8876	608348
351	77.108	607234
352	77.3283	606231
353	77.5486	605210
354	77.7689	604207
355	77.9892	603539
356	78.2095	602778
357	78.4298	602109
358	78.6501	601330
359	78.8704	600457
360	79.0907	599752
361	79.311	598916
362	79.5314	598322
363	79.7517	597357
364	79.972	596540
365	80.1923	595797
366	80.4126	595166
367	80.6329	594293
368	80.8532	593365
369	81.0735	592270
370	81.2939	591230
371	81.5142	590339
372	81.7344	589856
373	81.9548	589206
374	82.1751	588482
375	82.3954	587888
376	82.6157	587628
377	82.836	587164
378	83.0563	586458
379	83.2766	585827
380	83.4969	584973
381	83.7172	583952
382	83.9375	583265
383	84.1578	582782
384	84.3781	582448
385	84.5984	582040
386	84.8187	581390
387	85.0391	580592
388	85.2594	579812
389	85.4797	579032
390	85.7	578549
391	85.9203	577881
392	86.1406	577083
393	86.3609	576451
394	86.5812	575876
395	86.8015	575412
396	87.0218	574929
397	87.2421	574224
398	87.4625	573407
399	87.6827	572794
400	87.9031	572181
401	88.1234	571531
402	88.3437	570882
403	88.564	570306
404	88.7843	569749
405	89.0046	569174
406	89.2249	568580
407	89.4452	568097
408	89.6655	567540
409	89.8858	566946
410	90.1061	566389
411	90.3264	565572
412	90.5468	564829
413	90.7671	564142
414	90.9874	563604
415	91.2077	563010
416	91.428	562360
417	91.6483	561822
418	91.8686	561339
419	92.0889	561153
420	92.3092	560800
421	92.5295	560540
422	92.7498	560021
423	92.9701	559519
424	93.1905	559037
425	93.4108	558443
426	93.6311	557811
427	93.8514	557106
428	94.0717	556437
429	94.292	555899
430	94.5123	555305
431	94.7326	554804
432	94.9529	554191
433	95.1732	553523
434	95.3935	552928
435	95.6138	552594
436	95.8341	552130
437	96.0545	551907
438	96.2747	551517
439	96.4951	551053
440	96.7154	550515
441	96.9357	549828
442	97.156	549030
443	97.3763	548380
444	97.5966	547730
445	97.8169	547099
446	98.0373	546579
447	98.2576	546171
448	98.4779	545892
449	98.6982	545558
450	98.9185	545168
451	99.1388	544667
452	99.3591	544147
453	99.5794	543646
454	99.7997	543014
455	100.02	542420
456	100.24	542067
457	100.461	541566
458	100.681	541028
459	100.901	540508
460	101.122	539877
461	101.342	539264
462	101.562	538911
463	101.782	538429
464	102.003	537909
465	102.223	537333
466	102.443	536776
467	102.664	536535
468	102.884	536182
469	103.104	535811
470	103.325	535291
471	103.545	534790
472	103.765	534455
473	103.986	534158
474	104.206	533806
475	104.426	533323
476	104.647	532989
477	104.867	532506
478	105.087	532079
479	105.307	532060
480	105.528	531819
481	105.748	531318
482	105.968	531002
483	106.189	530631
484	106.409	530278
485	106.629	529814
486	106.85	529368
487	107.07	529127
488	107.29	528774
489	107.51	528292
490	107.731	528366
491	107.951	528032
492	108.171	527456
493	108.392	526955
494	108.612	526472
495	108.832	526045
496	109.053	525804
497	109.273	525432
498	109.493	525080
499	109.714	524894
500	109.934	524708
501	110.154	524170
502	110.374	523854
503	110.595	523464
504	110.815	523205
505	111.035	523167
506	111.256	522722
507	111.476	522109
508	111.696	521738
509	111.917	521367
510	112.137	520977
511	112.357	520698
512	112.578	520624
513	112.798	520383
514	113.018	520420
515	113.238	520104
516	113.459	519974
517	113.679	519696
518	113.899	519473
519	114.12	519139
520	114.34	518842
521	114.56	518396
522	114.781	517783
523	115.001	517412
524	115.221	517041
525	115.442	516855
526	115.662	516595
527	115.882	516279
528	116.102	515908
529	116.323	515630
530	116.543	515500
531	116.763	515258
532	116.984	514887
533	117.204	514664
534	117.424	514367
535	117.645	514144
536	117.865	513866
537	118.085	513717
538	118.306	513606
539	118.526	513365
540	118.746	513160
541	118.966	513012
542	119.187	512993
543	119.407	512938
544	119.627	513030
545	119.848	512733
546	120.068	512566
547	120.288	512511
548	120.509	512585
549	120.729	512418
550	120.949	512195
551	121.17	511916
552	121.39	511601
553	121.61	511230
554	121.83	510970
555	122.051	510598
556	122.271	510301
557	122.491	510227
558	122.712	510190
559	122.932	510283
560	123.152	510246
561	123.373	510116
562	123.593	509949
563	123.813	510283
564	124.034	510116
565	124.254	509874
566	124.474	509596
567	124.694	509410
568	124.915	509187
569	125.135	509150
570	125.355	508853
571	125.576	508630
572	125.796	508705
573	126.016	508667
574	126.237	508519
575	126.457	508278
576	126.677	507906
577	126.898	507758
578	127.118	507665
579	127.338	505381
580	127.559	506551
581	127.779	506867
582	127.999	507071
583	128.219	506922
584	128.44	506514
585	128.66	506031
586	128.88	505883
587	129.101	505697
588	129.321	505474
589	129.541	505196
590	129.762	505140
591	129.982	505177
592	130.202	504954
593	130.423	504602
594	130.643	504546
595	130.863	504472
596	131.083	504267
597	131.304	504304
598	131.524	504379
599	131.744	504045
600	131.965	503562
601	132.185	501482
602	132.405	500480
603	132.626	500777
604	132.846	500071
605	133.066	499756
606	133.287	500164
607	133.507	500239
608	133.727	500369
609	133.947	500498
610	134.168	500833
611	134.388	500443
612	134.608	502504
613	134.829	503228
614	135.049	504991
615	135.269	506625
616	135.49	508352
617	135.71	510431
618	135.93	512603
619	136.151	515017
620	136.371	517468
621	136.591	520067
622	136.811	522759
623	137.032	525655
624	137.252	528904
625	137.472	532023
626	137.693	535217
627	137.913	538391
628	138.133	541993
629	138.354	545576
630	138.574	549160
631	138.794	552669
632	139.015	556326
633	139.235	559965
634	139.455	563511
635	139.675	567261
636	139.896	571049
637	140.116	574855
638	140.336	578624
639	140.557	582318
640	140.777	586013
641	140.997	589652
642	141.218	593328
643	141.438	596930
644	141.658	600643
645	141.879	604337
646	142.099	608310
647	142.319	612098
648	142.54	615997
649	142.76	619784
650	142.98	623572
651	143.2	627285
652	143.421	631091
653	143.641	634990
654	143.861	638851
655	144.082	642713
656	144.302	646593
657	144.522	650381
658	144.743	654261
659	144.963	658141
660	145.183	662059
661	145.404	666013
662	145.624	670098
663	145.844	674071
664	146.064	678007
665	146.285	681887
666	146.505	685786
667	146.725	689647
668	146.946	693509
669	147.166	697464
670	147.386	701363
671	147.607	705150
672	147.827	708993
673	148.047	712836
674	148.268	716754
675	148.488	720504
676	148.708	724458
677	148.928	728246
678	149.149	732200
679	149.369	736155
680	149.589	740165
681	149.81	744064
682	150.03	747944
683	150.25	751750
684	150.471	755556
685	150.691	759362
686	150.911	763243
687	151.131	767216
688	151.352	771300
689	151.572	775310
690	151.792	779265
691	152.013	783275
692	152.233	787285
693	152.453	791314
694	152.674	795306
695	152.894	799186
696	153.114	803103
697	153.335	807151
698	153.555	811105
699	153.775	815153
700	153.996	819200
701	154.216	823210
702	154.436	827165
703	154.656	831101
704	154.877	834944
705	155.097	838806
706	155.317	842704
707	155.538	846585
708	155.758	850521
709	155.978	854679
710	156.199	858597
711	156.419	862440
712	156.639	866265
713	156.86	870126
714	157.08	873895
715	157.3	877757
716	157.52	881507
717	157.741	885295
718	157.961	889008
719	158.181	892777
720	158.402	896490
721	158.622	900426
722	158.842	904139
723	159.063	908019
724	159.283	911788
725	159.503	915575
726	159.724	919344
727	159.944	923150
728	160.164	926901
729	160.384	930651
730	160.605	934308
731	160.825	938059
732	161.045	941753
733	161.266	945466
734	161.486	949105
735	161.706	952781
736	161.927	956439
737	162.147	960152
738	162.367	963921
739	162.588	967616
740	162.808	971273
741	163.028	975060
742	163.248	978737
743	163.469	982561
744	163.689	986200
745	163.909	989802
746	164.13	993329
747	164.35	996931
748	164.57	1.00048e+06
749	164.791	1.00415e+06
750	165.011	1.00774e+06
751	165.231	1.0113e+06
752	165.452	1.01472e+06
753	165.672	1.01824e+06
754	165.892	1.02172e+06
755	166.112	1.02537e+06
756	166.333	1.02877e+06
757	166.553	1.03235e+06
758	166.773	1.03583e+06
759	166.994	1.03935e+06
760	167.214	1.04275e+06
761	167.434	1.04622e+06
762	167.655	1.04953e+06
763	167.875	1.05302e+06
764	168.095	1.05649e+06
765	168.316	1.05998e+06
766	168.536	1.06329e+06
767	168.756	1.0667e+06
768	168.976	1.06995e+06
769	169.197	1.07337e+06
770	169.417	1.07671e+06
771	169.637	1.08011e+06
772	169.858	1.08328e+06
773	170.078	1.08659e+06
774	170.298	1.08987e+06
775	170.519	1.09331e+06
776	170.739	1.09663e+06
777	170.959	1.10012e+06
778	171.18	1.10348e+06
779	171.4	1.1069e+06
780	171.62	1.11013e+06
781	171.84	1.11334e+06
782	172.061	1.11661e+06
783	172.281	1.12013e+06
784	172.501	1.12362e+06
785	172.722	1.12708e+06
786	172.942	1.13033e+06
787	173.162	1.13367e+06
788	173.383	1.13697e+06
789	173.603	1.14028e+06
790	173.823	1.14351e+06
791	174.044	1.14696e+06
792	174.264	1.15034e+06
793	174.484	1.15374e+06
794	174.704	1.15682e+06
795	174.925	1.16005e+06
796	175.145	1.16323e+06
797	175.365	1.16651e+06
798	175.586	1.16972e+06
799	175.806	1.17307e+06
800	176.026	1.17618e+06
801	176.247	1.17949e+06
802	176.467	1.18281e+06
803	176.687	1.18606e+06
804	176.908	1.1892e+06
805	177.128	1.1925e+06
806	177.348	1.19566e+06
807	177.568	1.19887e+06
808	177.789	1.2019e+06
809	178.009	1.205e+06
810	178.229	1.20797e+06
811	178.45	1.21101e+06
812	178.67	1.21395e+06
813	178.89	1.21696e+06
814	179.111	1.21993e+06
815	179.331	1.2229e+06
816	179.551	1.22579e+06
817	179.772	1.22876e+06
818	179.992	1.23166e+06
819	180.212	1.23463e+06
820	180.432	1.23753e+06
821	180.653	1.24055e+06
822	180.873	1.24347e+06
823	181.093	1.24647e+06
824	181.314	1.24952e+06
825	181.534	1.25253e+06
826	181.754	1.25546e+06
827	181.975	1.25834e+06
828	182.195	1.2612e+06
829	182.415	1.26408e+06
830	182.636	1.26705e+06
831	182.856	1.26989e+06
832	183.076	1.2728e+06
833	183.296	1.27564e+06
834	183.517	1.27854e+06
835	183.737	1.28127e+06
836	183.957	1.28416e+06
837	184.178	1.28702e+06
838	184.398	1.29001e+06
839	184.618	1.29291e+06
840	184.839	1.29582e+06
841	185.059	1.29851e+06
842	185.279	1.30132e+06
843	185.5	1.30399e+06
844	185.72	1.30678e+06
845	185.94	1.30945e+06
846	186.161	1.31224e+06
847	186.381	1.31489e+06
848	186.601	1.3176e+06
849	186.821	1.32014e+06
850	187.042	1.32289e+06
851	187.262	1.32557e+06
852	187.482	1.32841e+06
853	187.703	1.33102e+06
854	187.923	1.33375e+06
855	188.143	1.33637e+06
856	188.364	1.33906e+06
857	188.584	1.34159e+06
858	188.804	1.34428e+06
859	189.024	1.34677e+06
860	189.245	1.34944e+06
861	189.465	1.35211e+06
862	189.685	1.35496e+06
863	189.906	1.35755e+06
864	190.126	1.36032e+06
865	190.346	1.36286e+06
866	190.567	1.3655e+06
867	190.787	1.36795e+06
868	191.007	1.37064e+06
869	191.228	1.37306e+06
870	191.448	1.37558e+06
871	191.668	1.37798e+06
872	191.888	1.3805e+06
873	192.109	1.38282e+06
874	192.329	1.38535e+06
875	192.549	1.38776e+06
876	192.77	1.39025e+06
877	192.99	1.39263e+06
878	193.21	1.39511e+06
879	193.431	1.39747e+06
880	193.651	1.39998e+06
881	193.871	1.40241e+06
882	194.092	1.40493e+06
883	194.312	1.40733e+06
884	194.532	1.40985e+06
885	194.752	1.41219e+06
886	194.973	1.41455e+06
887	195.193	1.41684e+06
888	195.413	1.41925e+06
889	195.634	1.42157e+06
890	195.854	1.42404e+06
891	196.074	1.42647e+06
892	196.295	1.42885e+06
893	196.515	1.4313e+06
894	196.735	1.4336e+06
895	196.956	1.43587e+06
896	197.176	1.43824e+06
897	197.396	1.44066e+06
898	197.616	1.44296e+06
899	197.837	1.44522e+06
900	198.057	1.44747e+06
901	198.277	1.44979e+06
902	198.498	1.45213e+06
903	198.718	1.45451e+06
904	198.938	1.45683e+06
905	199.159	1.45909e+06
906	199.379	1.46126e+06
907	199.599	1.46358e+06
908	199.82	1.46574e+06
909	200.04	1.46797e+06
910	200.26	1.4701e+06
911	200.48	1.47235e+06
912	200.701	1.47469e+06
913	200.921	1.47712e+06
914	201.141	1.47931e+06
915	201.362	1.4817e+06
916	201.582	1.4838e+06
917	201.802	1.48607e+06
918	202.023	1.48817e+06
919	202.243	1.49037e+06
920	202.463	1.49238e+06
921	202.684	1.49457e+06
922	202.904	1.49665e+06
923	203.124	1.49884e+06
924	203.344	1.50085e+06
925	203.565	1.503e+06
926	203.785	1.50489e+06
927	204.005	1.5069e+06
928	204.226	1.50879e+06
929	204.446	1.51065e+06
930	204.666	1.51251e+06
931	204.887	1.51466e+06
932	205.107	1.51653e+06
933	205.327	1.51861e+06
934	205.548	1.52047e+06
935	205.768	1.52253e+06
936	205.988	1.52439e+06
937	206.208	1.5265e+06
938	206.429	1.52843e+06
939	206.649	1.5305e+06
940	206.869	1.53235e+06
941	207.09	1.53434e+06
942	207.31	1.53612e+06
943	207.53	1.53814e+06
944	207.751	1.53998e+06
945	207.971	1.54219e+06
946	208.191	1.54409e+06
947	208.412	1.54622e+06
948	208.632	1.54817e+06
949	208.852	1.55029e+06
950	209.072	1.55227e+06
951	209.293	1.55437e+06
952	209.513	1.55621e+06
953	209.733	1.55825e+06
954	209.954	1.55924e+06
955	210.174	1.56091e+06
956	210.394	1.56271e+06
957	210.615	1.56475e+06
958	210.835	1.56664e+06
959	211.055	1.5688e+06
960	211.276	1.57082e+06
961	211.496	1.57299e+06
962	211.716	1.5749e+06
963	211.936	1.57695e+06
964	212.157	1.57875e+06
965	212.377	1.58079e+06
966	212.597	1.58263e+06
967	212.818	1.58469e+06
968	213.038	1.58664e+06
969	213.258	1.58874e+06
970	213.479	1.59072e+06
971	213.699	1.5928e+06
972	213.919	1.59475e+06
973	214.14	1.59689e+06
974	214.36	1.59874e+06
975	214.58	1.60077e+06
976	214.8	1.60268e+06
977	215.021	1.60461e+06
978	215.241	1.60637e+06
979	215.461	1.60834e+06
980	215.682	1.61007e+06
981	215.902	1.61187e+06
982	216.122	1.61373e+06
983	216.343	1.61577e+06
984	216.563	1.61759e+06
985	216.783	1.61956e+06
986	217.004	1.62134e+06
987	217.224	1.62316e+06
988	217.444	1.62485e+06
989	217.664	1.6267e+06
990	217.885	1.6285e+06
991	218.105	1.63032e+06
992	218.325	1.63212e+06
993	218.546	1.63398e+06
994	218.766	1.63593e+06
995	218.986	1.63803e+06
996	219.207	1.63992e+06
997	219.427	1.6418e+06
998	219.647	1.64356e+06
999	219.868	1.64542e+06
1000	220.088	1.64716e+06
1001	220.308	1.64893e+06
1002	220.528	1.65058e+06
1003	220.749	1.65218e+06
1004	220.969	1.65394e+06
1005	221.189	1.65589e+06
1006	221.41	1.65773e+06
1007	221.63	1.65962e+06
1008	221.85	1.66138e+06
1009	222.071	1.66311e+06
1010	222.291	1.66478e+06
1011	222.511	1.66645e+06
1012	222.732	1.66814e+06
1013	222.952	1.66983e+06
1014	223.172	1.67152e+06
1015	223.392	1.67314e+06
1016	223.613	1.6747e+06
1017	223.833	1.67633e+06
1018	224.053	1.67806e+06
1019	224.274	1.67958e+06
1020	224.494	1.68125e+06
1021	224.714	1.6829e+06
1022	224.935	1.68457e+06
1023	225.155	1.68613e+06
1024	225.375	1.68771e+06
1025	225.596	1.6892e+06
1026	225.816	1.69077e+06
1027	226.036	1.6923e+06
1028	226.256	1.69391e+06
1029	226.477	1.6954e+06
1030	226.697	1.69707e+06
1031	226.917	1.69857e+06
1032	227.138	1.70021e+06
1033	227.358	1.70162e+06
1034	227.578	1.70325e+06
1035	227.799	1.70466e+06
1036	228.019	1.70633e+06
1037	228.239	1.70789e+06
1038	228.46	1.70962e+06
1039	228.68	1.71109e+06
1040	228.9	1.71274e+06
1041	229.12	1.71406e+06
1042	229.341	1.71569e+06
1043	229.561	1.71716e+06
1044	229.781	1.71886e+06
1045	230.002	1.7202e+06
1046	230.222	1.72178e+06
1047	230.442	1.72315e+06
1048	230.663	1.72473e+06
1049	230.883	1.72612e+06
1050	231.103	1.72766e+06
1051	231.324	1.72893e+06
1052	231.544	1.73051e+06
1053	231.764	1.73184e+06
1054	231.985	1.73344e+06
1055	232.205	1.73494e+06
1056	232.425	1.73665e+06
1057	232.645	1.73815e+06
1058	232.866	1.73977e+06
1059	233.086	1.74116e+06
1060	233.306	1.74268e+06
1061	233.527	1.74419e+06
1062	233.747	1.74579e+06
1063	233.967	1.74714e+06
1064	234.188	1.74876e+06
1065	234.408	1.75024e+06
1066	234.628	1.75182e+06
1067	234.849	1.75314e+06
1068	235.069	1.75464e+06
1069	235.289	1.75614e+06
1070	235.509	1.75763e+06
1071	235.73	1.75893e+06
1072	235.95	1.76034e+06
1073	236.17	1.76149e+06
1074	236.391	1.76281e+06
1075	236.611	1.76405e+06
1076	236.831	1.76535e+06
1077	237.052	1.76656e+06
1078	237.272	1.76793e+06
1079	237.492	1.76914e+06
1080	237.713	1.77051e+06
1081	237.933	1.77187e+06
1082	238.153	1.77317e+06
1083	238.373	1.77445e+06
1084	238.594	1.77579e+06
1085	238.814	1.77722e+06
1086	239.034	1.77863e+06
1087	239.255	1.78009e+06
1088	239.475	1.78139e+06
1089	239.695	1.78294e+06
1090	239.916	1.78431e+06
1091	240.136	1.78574e+06
1092	240.356	1.78708e+06
1093	240.577	1.78819e+06
1094	240.797	1.78925e+06
1095	241.017	1.79057e+06
1096	241.237	1.79181e+06
1097	241.458	1.79324e+06
1098	241.678	1.79441e+06
1099	241.898	1.79567e+06
1100	242.119	1.79686e+06
1101	242.339	1.79822e+06
1102	242.559	1.79944e+06
1103	242.78	1.80087e+06
1104	243	1.80202e+06
1105	243.22	1.80326e+06
1106	243.44	1.80447e+06
1107	243.661	1.80588e+06
1108	243.881	1.80696e+06
1109	244.101	1.80835e+06
1110	244.322	1.80947e+06
1111	244.542	1.81077e+06
1112	244.762	1.81186e+06
1113	244.983	1.8132e+06
1114	245.203	1.81424e+06
1115	245.423	1.81565e+06
1116	245.644	1.8168e+06
1117	245.864	1.81821e+06
1118	246.084	1.81927e+06
1119	246.305	1.81966e+06
1120	246.525	1.82044e+06
1121	246.745	1.8217e+06
1122	246.965	1.82276e+06
1123	247.186	1.82378e+06
1124	247.406	1.82512e+06
1125	247.626	1.8266e+06
1126	247.847	1.82781e+06
1127	248.067	1.82913e+06
1128	248.287	1.8303e+06
1129	248.508	1.83165e+06
1130	248.728	1.83273e+06
1131	248.948	1.83407e+06
1132	249.169	1.83518e+06
1133	249.389	1.83644e+06
1134	249.609	1.83754e+06
1135	249.829	1.83889e+06
1136	250.05	1.83999e+06
1137	250.27	1.84114e+06
1138	250.49	1.84229e+06
1139	250.711	1.84348e+06
1140	250.931	1.84381e+06
1141	251.151	1.8448e+06
1142	251.372	1.84534e+06
1143	251.592	1.84634e+06
1144	251.812	1.83884e+06
1145	252.033	1.83988e+06
1146	252.253	1.84088e+06
1147	252.473	1.84249e+06
1148	252.693	1.84383e+06
1149	252.914	1.84487e+06
1150	253.134	1.84482e+06
1151	253.354	1.84558e+06
1152	253.575	1.84465e+06
1153	253.795	1.84118e+06
1154	254.015	1.83468e+06
1155	254.236	1.82595e+06
1156	254.456	1.81565e+06
1157	254.676	1.80382e+06
1158	254.897	1.79083e+06
1159	255.117	1.77694e+06
1160	255.337	1.7617e+06
1161	255.557	1.74625e+06
1162	255.778	1.73117e+06
1163	255.998	1.71606e+06
1164	256.218	1.70126e+06
1165	256.439	1.68602e+06
1166	256.659	1.671e+06
1167	256.879	1.65626e+06
1168	257.1	1.64154e+06
1169	257.32	1.62698e+06
1170	257.54	1.61248e+06
1171	257.761	1.59835e+06
1172	257.981	1.58424e+06
1173	258.201	1.57049e+06
1174	258.421	1.55691e+06
1175	258.642	1.54338e+06
1176	258.862	1.53014e+06
1177	259.082	1.51694e+06
1178	259.303	1.50408e+06
1179	259.523	1.4911e+06
1180	259.743	1.4786e+06
1181	259.964	1.46629e+06
1182	260.184	1.45428e+06
1183	260.404	1.44247e+06
1184	260.624	1.43087e+06
1185	260.845	1.41936e+06
1186	261.065	1.40813e+06
1187	261.285	1.3971e+06
1188	261.506	1.3862e+06
1189	261.726	1.37547e+06
1190	261.946	1.36504e+06
1191	262.167	1.35484e+06
1192	262.387	1.34487e+06
1193	262.607	1.33507e+06
1194	262.828	1.32581e+06
1195	263.048	1.31621e+06
1196	263.268	1.307e+06
1197	263.488	1.29762e+06
1198	263.709	1.28836e+06
1199	263.929	1.27935e+06
1200	264.149	1.27063e+06
1201	264.37	1.26188e+06
1202	264.59	1.25366e+06
1203	264.81	1.2451e+06
1204	265.031	1.23684e+06
1205	265.251	1.22845e+06
1206	265.471	1.2203e+06
1207	265.692	1.21235e+06
1208	265.912	1.2047e+06
1209	266.132	1.19683e+06
1210	266.352	1.18898e+06
1211	266.573	1.18105e+06
1212	266.793	1.17351e+06
1213	267.013	1.16584e+06
1214	267.234	1.15853e+06
1215	267.454	1.15108e+06
1216	267.674	1.14392e+06
1217	267.895	1.13701e+06
1218	268.115	1.13027e+06
1219	268.335	1.12344e+06
1220	268.556	1.11694e+06
1221	268.776	1.11031e+06
1222	268.996	1.1038e+06
1223	269.216	1.09758e+06
1224	269.437	1.09132e+06
1225	269.657	1.08512e+06
1226	269.877	1.07899e+06
1227	270.098	1.07311e+06
1228	270.318	1.06698e+06
1229	270.538	1.061e+06
1230	270.759	1.05551e+06
1231	270.979	1.04971e+06
1232	271.199	1.04401e+06
1233	271.42	1.03828e+06
1234	271.64	1.03299e+06
1235	271.86	1.02773e+06
1236	272.08	1.02233e+06
1237	272.301	1.017e+06
1238	272.521	1.01199e+06
1239	272.741	1.00681e+06
1240	272.962	1.00157e+06
1241	273.182	996615
1242	273.402	991733
1243	273.623	986868
1244	273.843	981726
1245	274.063	976787
1246	274.284	971941
1247	274.504	967281
1248	274.724	962361
1249	274.944	957868
1250	275.165	953617
1251	275.385	949532
1252	275.605	944965
1253	275.826	940602
1254	276.046	936499
1255	276.266	932637
1256	276.487	928590
1257	276.707	924469
1258	276.927	920328
1259	277.147	915780
1260	277.368	911565
1261	277.588	907444
1262	277.808	903489
1263	278.029	899479
1264	278.249	895580
1265	278.469	891774
1266	278.69	887949
1267	278.91	884088
1268	279.13	880486
1269	279.351	876847
1270	279.571	873282
1271	279.791	869755
1272	280.011	866246
1273	280.232	862867
1274	280.452	859265
1275	280.672	855812
1276	280.893	852377
1277	281.113	848961
1278	281.333	845619
1279	281.554	842407
1280	281.774	839344
1281	281.994	836206
1282	282.215	833106
1283	282.435	829968
1284	282.655	826886
1285	282.875	823990
1286	283.096	820927
1287	283.316	818142
1288	283.536	815171
1289	283.757	812461
1290	283.977	809694
1291	284.197	806965
1292	284.418	804143
1293	284.638	801414
1294	284.858	798555
1295	285.079	795770
1296	285.299	792985
1297	285.519	790479
1298	285.739	787991
1299	285.96	785466
1300	286.18	782792
1301	286.4	780565
1302	286.621	778040
1303	286.841	775199
1304	287.061	772915
1305	287.282	770762
1306	287.502	768274
1307	287.722	766269
1308	287.943	764059
1309	288.163	761794
1310	288.383	759325
1311	288.603	757004
1312	288.824	754684
1313	289.044	752437
1314	289.264	750154
1315	289.485	748000
1316	289.705	745809
1317	289.925	743656
1318	290.146	741446
1319	290.366	739237
1320	290.586	737158
1321	290.807	735134
1322	291.027	733073
1323	291.247	730957
1324	291.467	728877
1325	291.688	726853
1326	291.908	724904
1327	292.128	723029
1328	292.349	721209
1329	292.569	719390
1330	292.789	717403
1331	293.01	715528
1332	293.23	713672
1333	293.45	711685
1334	293.671	710033
1335	293.891	708288
1336	294.111	706617
1337	294.332	704927
1338	294.552	703535
1339	294.772	702068
1340	294.992	700787
1341	295.213	699302
1342	295.433	697835
1343	295.653	696368
1344	295.874	694864
1345	296.094	693491
1346	296.314	692228
1347	296.535	690446
1348	296.755	688812
1349	296.975	687364
1350	297.196	685804
1351	297.416	684356
1352	297.636	682871
1353	297.856	681274
1354	298.077	679678
1355	298.297	678137
1356	298.517	676689
1357	298.738	675296
1358	298.958	673941
1359	299.178	672585
1360	299.399	671230
1361	299.619	669875
1362	299.839	668575
1363	300.06	667164
1364	300.28	665827
1365	300.5	664509
1366	300.72	663247
1367	300.941	661910
1368	301.161	660462
1369	301.381	659199
1370	301.602	657993
1371	301.822	656860
1372	302.042	655876
1373	302.263	654651
1374	302.483	653630
1375	302.703	652442
1376	302.923	651458
1377	303.144	650418
1378	303.364	649471
1379	303.584	648376
1380	303.805	647262
1381	304.025	646185
1382	304.245	645238
1383	304.466	644161
1384	304.686	643047
1385	304.906	641970
1386	305.127	640745
1387	305.347	639427
1388	305.567	638406
1389	305.787	637273
1390	306.008	636122
1391	306.228	634971
1392	306.448	633894
1393	306.669	632780
1394	306.889	631852
1395	307.109	630775
1396	307.33	629754
1397	307.55	628584
1398	307.77	627489
1399	307.991	626412
1400	308.211	625614
1401	308.431	624871
1402	308.651	623980
1403	308.872	623145
1404	309.092	622272
1405	309.312	621269
1406	309.533	620341
1407	309.753	619506
1408	309.973	618596
1409	310.194	617760
1410	310.414	617074
1411	310.634	615997
1412	310.855	615013
1413	311.075	614177
1414	311.295	613305
1415	311.515	612376
1416	311.736	611504
1417	311.956	610668
1418	312.176	609851
1419	312.397	608997
1420	312.617	608180
1421	312.837	607326
1422	313.058	606491
1423	313.278	605637
1424	313.498	604857
1425	313.719	604096
1426	313.939	603372
1427	314.159	602666
1428	314.379	601868
1429	314.6	601125
1430	314.82	600290
1431	315.04	599473
1432	315.261	598619
1433	315.481	598006
1434	315.701	597524
1435	315.922	596892
1436	316.142	596261
1437	316.362	595630
1438	316.583	595036
1439	316.803	594497
1440	317.023	593736
1441	317.243	592938
1442	317.464	592288
1443	317.684	591694
1444	317.904	591323
1445	318.125	590766
1446	318.345	590432
1447	318.565	589819
1448	318.786	589429
1449	319.006	588872
1450	319.226	588445
1451	319.447	587907
1452	319.667	587164
1453	319.887	586588
1454	320.107	585939
1455	320.328	585382
1456	320.548	584620
1457	320.768	583748
1458	320.989	583191
1459	321.209	582560
1460	321.429	581891
1461	321.65	581334
1462	321.87	580833
1463	322.09	580183
1464	322.311	579626
1465	322.531	578939
1466	322.751	578364
1467	322.972	577751
1468	323.192	577324
1469	323.412	576804
1470	323.632	576470
1471	323.853	575894
1472	324.073	575300
1473	324.293	574613
1474	324.514	573815
1475	324.734	572980
1476	324.954	572330
1477	325.175	571791
1478	325.395	571123
1479	325.615	570529
1480	325.836	569861
1481	326.056	569396
1482	326.276	569007
1483	326.496	568654
1484	326.717	568227
1485	326.937	567707
1486	327.157	567057
1487	327.378	566463
1488	327.598	565850
1489	327.818	565386
1490	328.039	564866
1491	328.259	564346
1492	328.479	563678
1493	328.699	563363
1494	328.92	562880
1495	329.14	562397
1496	329.36	561673
1497	329.581	561005
1498	329.801	560466
1499	330.021	560039
1500	330.242	559445
1501	330.462	558944
1502	330.682	558573
1503	330.903	558164
1504	331.123	557848
1505	331.343	557626
1506	331.563	557236
1507	331.784	556809
1508	332.004	556345
1509	332.224	555918
1510	332.445	555602
1511	332.665	555231
1512	332.885	554562
1513	333.106	553968
1514	333.326	553523
1515	333.546	553040
1516	333.767	552650
1517	333.987	552223
1518	334.207	551815
1519	334.427	551276
1520	334.648	550812
1521	334.868	550441
1522	335.088	549939
1523	335.309	549457
1524	335.529	548881
1525	335.749	548398
1526	335.97	547916
1527	336.19	547340
1528	336.41	546653
1529	336.631	546412
1530	336.851	546041
1531	337.071	545465
1532	337.291	545131
1533	337.512	544778
1534	337.732	544351
1535	337.952	543998
1536	338.173	543683
1537	338.393	543349
1538	338.613	542996
1539	338.834	542494
1540	339.054	541975
1541	339.274	541399
1542	339.495	540935
1543	339.715	540582
1544	339.935	540248
1545	340.155	539784
1546	340.376	539375
1547	340.596	538967
1548	340.816	538726
1549	341.037	538299
1550	341.257	537983
1551	341.477	537742
1552	341.698	537352
1553	341.918	536906
1554	342.138	536405
1555	342.359	536034
1556	342.579	535644
1557	342.799	535254
1558	343.019	534827
1559	343.24	534400
1560	343.46	534047
1561	343.68	533657
1562	343.901	533174
1563	344.121	532673
1564	344.341	532246
1565	344.562	531801
1566	344.782	531318
1567	345.002	530872
1568	345.223	530668
1569	345.443	530148
1570	345.663	529833
1571	345.884	529591
1572	346.104	529294
1573	346.324	529016
1574	346.544	528849
1575	346.765	528681
1576	346.985	528496
1577	347.205	528236
1578	347.426	528050
1579	347.646	527827
1580	347.866	527475
1581	348.087	527345
1582	348.307	526918
1583	348.527	526658
1584	348.748	526435
1585	348.968	526231
1586	349.188	525989
1587	349.408	525785
1588	349.629	525544
1589	349.849	525228
1590	350.069	524987
1591	350.29	524857
1592	350.51	524467
1593	350.73	524114
1594	350.951	523724
1595	351.171	523409
1596	351.391	523149
1597	351.611	522907
1598	351.832	522685
1599	352.052	522406
1600	352.272	522072
1601	352.493	521775
1602	352.713	521515
1603	352.933	521218
1604	353.154	521051
1605	353.374	520865
1606	353.594	520642
1607	353.815	520308
1608	354.035	519974
1609	354.255	519751
1610	354.475	519454
1611	354.696	519213
1612	354.916	519231
1613	355.136	519101
1614	355.357	518786
1615	355.577	518396
1616	355.797	518155
1617	356.018	517765
1618	356.238	517635
1619	356.458	517338
1620	356.679	516966
1621	356.899	516911
1622	357.119	516651
1623	357.339	516279
1624	357.56	515871
1625	357.78	515463
1626	358	515147
1627	358.221	514831
1628	358.441	514571
1629	358.661	514349
1630	358.882	514256
1631	359.102	513810
1632	359.322	513495
1633	359.543	510023
1634	359.763	511137
1635	359.983	511619
1636	360.203	511582
1637	360.424	510784
1638	360.644	509373
1639	360.864	507275
1640	361.085	506941
1641	361.305	507219
1642	361.525	507349
1643	361.746	507294
1644	361.966	507386
1645	362.186	507071
1646	362.407	507052
1647	362.627	507034
1648	362.847	507052
1649	363.067	507052
1650	363.288	507034
1651	363.508	506978
1652	363.728	506792
1653	363.949	506421
1654	364.169	506087
1655	364.389	505623
1656	364.61	505307
1657	364.83	505251
1658	365.05	505029
1659	365.271	504657
1660	365.491	504063
1661	365.711	503952
1662	365.931	503172
1663	366.152	503580
1664	366.372	503469
1665	366.592	503450
1666	366.813	503265
1667	367.033	503098
1668	367.253	502782
1669	367.474	502652
1670	367.694	502392
1671	367.914	502281
1672	368.135	502151
1673	368.355	501909
1674	368.575	501724
1675	368.795	501334
1676	369.016	501000
1677	369.236	500721
1678	369.456	500517
1679	369.677	500294
1680	369.897	500053
1681	370.117	499719
1682	370.338	498716
1683	370.558	498772
1684	370.778	498920
1685	370.999	499422
1686	371.219	498660
1687	371.439	499867
1688	371.659	499440
1689	371.88	498345
1690	372.1	497769
1691	372.32	497547
1692	372.541	497231
1693	372.761	497157
1694	372.981	497454
1695	373.202	497472
1696	373.422	497751
1697	373.642	498345
1698	373.863	499273
1699	374.083	500480
1700	374.303	501742
1701	374.523	503246
1702	374.744	505010
1703	374.964	507034
1704	375.184	509410
1705	375.405	511991
1706	375.625	514739
1707	375.845	517449
1708	376.066	520475
1709	376.286	523669
1710	376.506	526955
1711	376.727	530148
1712	376.947	533583
1713	377.167	537110
1714	377.387	540582
1715	377.608	544073
1716	377.828	547600
1717	378.048	551202
1718	378.269	554785
1719	378.489	558405
1720	378.709	562211
1721	378.93	565962
1722	379.15	569675
1723	379.37	573388
1724	379.591	577157
1725	379.811	580926
1726	380.031	584880
1727	380.251	588668
1728	380.472	592622
1729	380.692	596521
1730	380.912	600624
1731	381.133	604597
1732	381.353	608515
1733	381.573	612432
1734	381.794	616479
1735	382.014	620471
1736	382.234	624537
1737	382.455	628492
1738	382.675	632576
1739	382.895	636586
1740	383.115	640615
1741	383.336	644551
1742	383.556	648506
1743	383.776	652460
1744	383.997	656507
1745	384.217	660536
1746	384.437	664602
1747	384.658	668631
1748	384.878	672678
1749	385.098	676689
1750	385.319	680773
1751	385.539	684709
1752	385.759	688756
1753	385.979	692729
1754	386.2	696777
1755	386.42	700880
1756	386.64	704964
1757	386.861	708956
1758	387.081	713003
1759	387.301	716939
1760	387.522	720894
1761	387.742	724885
1762	387.962	728859
1763	388.183	732832
1764	388.403	736860
1765	388.623	740945
1766	388.843	744955
1767	389.064	748984
1768	389.284	753031
1769	389.504	757042
1770	389.725	761070
1771	389.945	765081
1772	390.165	769128
1773	390.386	773231
1774	390.606	777223
1775	390.826	781233
1776	391.047	785336
1777	391.267	789532
1778	391.487	793561
1779	391.707	797497
1780	391.928	801451
1781	392.148	805498
1782	392.368	809453
1783	392.589	813426
1784	392.809	817381
1785	393.029	821447
1786	393.25	825401
1787	393.47	829430
1788	393.69	833384
1789	393.911	837339
1790	394.131	841293
1791	394.351	845248
1792	394.571	849128
1793	394.792	853064
1794	395.012	856963
1795	395.232	860955
1796	395.453	864891
1797	395.673	868938
1798	395.893	872967
1799	396.114	877126
1800	396.334	881117
1801	396.554	885202
1802	396.775	889156
1803	396.995	893129
1804	397.215	897028
1805	397.435	901001
1806	397.656	904863
1807	397.876	908743
1808	398.096	912605
1809	398.317	916597
1810	398.537	920421
1811	398.757	924413
1812	398.978	928312
1813	399.198	932229
1814	399.418	935979
1815	399.639	939822
1816	399.859	943666
1817	400.079	947583
1818	400.299	951408
1819	400.52	955269
1820	400.74	959001
1821	400.96	962863
1822	401.181	966632
1823	401.401	970326
1824	401.621	973965
1825	401.842	977753
1826	402.062	981391
1827	402.282	985123
1828	402.503	988855
1829	402.723	992642
1830	402.943	996356
1831	403.163	1.00022e+06
1832	403.384	1.00404e+06
1833	403.604	1.00788e+06
1834	403.824	1.01154e+06
1835	404.045	1.01531e+06
1836	404.265	1.01893e+06
1837	404.485	1.02257e+06
1838	404.706	1.02612e+06
1839	404.926	1.02974e+06
1840	405.146	1.03332e+06
1841	405.367	1.03703e+06
1842	405.587	1.04073e+06
1843	405.807	1.04442e+06
1844	406.027	1.04797e+06
1845	406.248	1.05151e+06
1846	406.468	1.05506e+06
1847	406.688	1.05859e+06
1848	406.909	1.06217e+06
1849	407.129	1.06564e+06
1850	407.349	1.06915e+06
1851	407.57	1.07261e+06
1852	407.79	1.07598e+06
1853	408.01	1.07936e+06
1854	408.231	1.08272e+06
1855	408.451	1.08605e+06
1856	408.671	1.08937e+06
1857	408.892	1.09277e+06
1858	409.112	1.09626e+06
1859	409.332	1.09967e+06
1860	409.552	1.10309e+06
1861	409.773	1.10645e+06
1862	409.993	1.10989e+06
1863	410.213	1.11323e+06
1864	410.434	1.11661e+06
1865	410.654	1.11993e+06
1866	410.874	1.1234e+06
1867	411.095	1.12676e+06
1868	411.315	1.13012e+06
1869	411.535	1.13335e+06
1870	411.755	1.13668e+06
1871	411.976	1.13987e+06
1872	412.196	1.14325e+06
1873	412.416	1.1464e+06
1874	412.637	1.14973e+06
1875	412.857	1.15301e+06
1876	413.077	1.15639e+06
1877	413.298	1.15959e+06
1878	413.518	1.16289e+06
1879	413.738	1.16607e+06
1880	413.959	1.16939e+06
1881	414.179	1.1726e+06
1882	414.399	1.176e+06
1883	414.619	1.17927e+06
1884	414.84	1.18257e+06
1885	415.06	1.1858e+06
1886	415.28	1.18918e+06
1887	415.501	1.19234e+06
1888	415.721	1.19562e+06
1889	415.941	1.1987e+06
1890	416.162	1.20184e+06
1891	416.382	1.20489e+06
1892	416.602	1.2081e+06
1893	416.823	1.2112e+06
1894	417.043	1.21426e+06
1895	417.263	1.21731e+06
1896	417.483	1.22041e+06
1897	417.704	1.22345e+06
1898	417.924	1.22661e+06
1899	418.144	1.22967e+06
1900	418.365	1.23277e+06
1901	418.585	1.23571e+06
1902	418.805	1.23875e+06
1903	419.026	1.24172e+06
1904	419.246	1.24473e+06
1905	419.466	1.24777e+06
1906	419.687	1.25086e+06
1907	419.907	1.25375e+06
1908	420.127	1.25663e+06
1909	420.347	1.25951e+06
1910	420.568	1.2624e+06
1911	420.788	1.26541e+06
1912	421.008	1.26838e+06
1913	421.229	1.27124e+06
1914	421.449	1.27418e+06
1915	421.669	1.27702e+06
1916	421.89	1.27989e+06
1917	422.11	1.28281e+06
1918	422.33	1.28569e+06
1919	422.551	1.28853e+06
1920	422.771	1.29135e+06
1921	422.991	1.29417e+06
1922	423.211	1.29692e+06
1923	423.432	1.29976e+06
1924	423.652	1.30251e+06
1925	423.872	1.30544e+06
1926	424.093	1.30834e+06
1927	424.313	1.31129e+06
1928	424.533	1.314e+06
1929	424.754	1.31677e+06
1930	424.974	1.31949e+06
1931	425.194	1.32233e+06
1932	425.415	1.32501e+06
1933	425.635	1.32777e+06
1934	425.855	1.33039e+06
1935	426.075	1.33299e+06
1936	426.296	1.33561e+06
1937	426.516	1.33836e+06
1938	426.736	1.34094e+06
1939	426.957	1.34367e+06
1940	427.177	1.34628e+06
1941	427.397	1.34905e+06
1942	427.618	1.35163e+06
1943	427.838	1.35438e+06
1944	428.058	1.35703e+06
1945	428.279	1.35986e+06
1946	428.499	1.36255e+06
1947	428.719	1.36531e+06
1948	428.94	1.36784e+06
1949	429.16	1.37053e+06
1950	429.38	1.37304e+06
1951	429.6	1.37571e+06
1952	429.821	1.37833e+06
1953	430.041	1.38104e+06
1954	430.261	1.38364e+06
1955	430.482	1.38631e+06
1956	430.702	1.38886e+06
1957	430.922	1.39149e+06
1958	431.143	1.39398e+06
1959	431.363	1.39665e+06
1960	431.583	1.39918e+06
1961	431.804	1.40178e+06
1962	432.024	1.40419e+06
1963	432.244	1.40674e+06
1964	432.464	1.40906e+06
1965	432.685	1.41162e+06
1966	432.905	1.41398e+06
1967	433.125	1.41643e+06
1968	433.346	1.41886e+06
1969	433.566	1.4214e+06
1970	433.786	1.42382e+06
1971	434.007	1.42642e+06
1972	434.227	1.42883e+06
1973	434.447	1.43122e+06
1974	434.668	1.43377e+06
1975	434.888	1.43646e+06
1976	435.108	1.43893e+06
1977	435.329	1.44136e+06
1978	435.549	1.44377e+06
1979	435.769	1.44609e+06
1980	435.989	1.4484e+06
1981	436.21	1.45081e+06
1982	436.43	1.45324e+06
1983	436.65	1.45562e+06
1984	436.871	1.45809e+06
1985	437.091	1.46058e+06
1986	437.311	1.46297e+06
1987	437.532	1.46537e+06
1988	437.752	1.46774e+06
1989	437.972	1.47004e+06
1990	438.193	1.4725e+06
1991	438.413	1.4748e+06
1992	438.633	1.47719e+06
1993	438.853	1.4794e+06
1994	439.074	1.48172e+06
1995	439.294	1.4839e+06
1996	439.514	1.48622e+06
1997	439.735	1.48841e+06
1998	439.955	1.49069e+06
1999	440.175	1.49281e+06
[truncated: 1,328 more rows]
