# Supplementary material for: Approaching intrinsic dynamics of MXenes hybrid hydrogel for 3D printed multimodal intelligent devices with ultrahigh superelasticity and temperature sensitivity
Source: Nat Commun. 2022 Jun 14;13:3420. doi: 10.1038/s41467-022-31051-7 (PMC9197829; doi:10.1038/s41467-022-31051-7)
Supplement: Supplementary file 6 — Source Data [file 41467_2022_31051_MOESM6_ESM.zip › Supplementary information/Supplementary Fig. 19/70°C.xlsx]

## Sheet: Sheet1
Item	Smu1_Time(1)(1)	Smu1_R(1)(1)
1	0	1.81515e+06
2	0.27033	1.81556e+06
3	0.54062	1.81596e+06
4	0.81093	1.81637e+06
5	1.08124	1.81678e+06
6	1.35154	1.81719e+06
7	1.62186	1.8176e+06
8	1.89216	1.81801e+06
9	2.16249	1.81856e+06
10	2.4328	1.81923e+06
11	2.7031	1.81992e+06
12	2.97341	1.82068e+06
13	3.24372	1.82148e+06
14	3.51403	1.82233e+06
15	3.78435	1.82324e+06
16	4.05466	1.82424e+06
17	4.32496	1.82532e+06
18	4.59527	1.82653e+06
19	4.86558	1.82768e+06
20	5.1359	1.82877e+06
21	5.40619	1.8298e+06
22	5.67651	1.83085e+06
23	5.94682	1.83184e+06
24	6.21713	1.83282e+06
25	6.48744	1.83377e+06
26	6.75775	1.8347e+06
27	7.02806	1.8357e+06
28	7.29838	1.83668e+06
29	7.5687	1.83763e+06
30	7.83901	1.8386e+06
31	8.10931	1.83954e+06
32	8.37961	1.84045e+06
33	8.64992	1.84134e+06
34	8.92023	1.84225e+06
35	9.19056	1.84318e+06
36	9.46086	1.84407e+06
37	9.73116	1.84498e+06
38	10.0015	1.84589e+06
39	10.2718	1.8461e+06
40	10.5421	1.84656e+06
41	10.8124	1.84732e+06
42	11.0827	1.84931e+06
43	11.353	1.85011e+06
44	11.6233	1.85191e+06
45	11.8936	1.851e+06
46	12.164	1.85659e+06
47	12.4343	1.84871e+06
48	12.7046	1.84621e+06
49	12.9749	1.84587e+06
50	13.2452	1.83711e+06
51	13.5155	1.82038e+06
52	13.7858	1.7906e+06
53	14.0561	1.76019e+06
54	14.3264	1.7228e+06
55	14.5967	1.68756e+06
56	14.867	1.6513e+06
57	15.1373	1.61592e+06
58	15.4077	1.57769e+06
59	15.678	1.54266e+06
60	15.9483	1.51083e+06
61	16.2186	1.48096e+06
62	16.4889	1.45521e+06
63	16.7592	1.42972e+06
64	17.0295	1.4062e+06
65	17.2998	1.38332e+06
66	17.5701	1.36078e+06
67	17.8405	1.34062e+06
68	18.1108	1.31701e+06
69	18.3811	1.2915e+06
70	18.6514	1.26989e+06
71	18.9217	1.25017e+06
72	19.192	1.23268e+06
73	19.4623	1.21367e+06
74	19.7326	1.19763e+06
75	20.0029	1.18014e+06
76	20.2733	1.16016e+06
77	20.5436	1.14436e+06
78	20.8139	1.13135e+06
79	21.0842	1.11371e+06
80	21.3545	1.102e+06
81	21.6248	1.09208e+06
82	21.8951	1.0792e+06
83	22.1654	1.06561e+06
84	22.4357	1.05508e+06
85	22.7061	1.04615e+06
86	22.9764	1.03174e+06
87	23.2467	1.01583e+06
88	23.517	1.00272e+06
89	23.7873	989263
90	24.0576	978532
91	24.3279	970735
92	24.5982	961062
93	24.8686	955232
94	25.1389	946228
95	25.4092	936406
96	25.6795	927328
97	25.9498	916170
98	26.2201	909077
99	26.4904	905123
100	26.7608	897901
101	27.0311	889138
102	27.3014	882380
103	27.5717	877144
104	27.8421	868864
105	28.1123	859284
106	28.3827	852006
107	28.653	844561
108	28.9233	837617
109	29.1936	833886
110	29.4639	831027
111	29.7342	825902
112	30.0045	816007
113	30.2749	809639
114	30.5452	804886
115	30.8155	800226
116	31.0858	796754
117	31.3561	790980
118	31.6264	783628
119	31.8968	780397
120	32.1671	775292
121	32.4374	771709
122	32.7077	768515
123	32.978	762184
124	33.2483	758341
125	33.5186	752660
126	33.7889	748278
127	34.0592	745828
128	34.3295	743080
129	34.5998	737585
130	34.8701	733370
131	35.1405	730938
132	35.4108	729378
133	35.6811	725405
134	35.9514	722973
135	36.2217	716085
136	36.492	708696
137	36.7623	703813
138	37.0326	696758
139	37.3029	691987
140	37.5733	685099
141	37.8436	678731
142	38.1139	674850
143	38.3842	669336
144	38.6545	666217
145	38.9248	663303
146	39.1951	660778
147	39.4654	658940
148	39.7357	655393
149	40.0061	650919
150	40.2764	643864
151	40.5467	638164
152	40.817	633968
153	41.0873	629290
154	41.3576	629531
155	41.6279	626691
156	41.8982	623590
157	42.1686	621418
158	42.4389	617074
159	42.7092	614511
160	42.9795	611857
161	43.2498	610186
162	43.5201	605915
163	43.7904	599640
164	44.0607	594962
165	44.331	588278
166	44.6013	584899
167	44.8716	581594
168	45.1419	577621
169	45.4123	573407
170	45.6825	566927
171	45.9529	562806
172	46.2232	557607
173	46.4935	553597
174	46.7638	549624
175	47.0341	545539
176	47.3044	545242
177	47.5747	543497
178	47.845	542643
179	48.1153	543107
180	48.3856	542662
181	48.656	538540
182	48.9263	536182
183	49.1966	533880
184	49.4669	529888
185	49.7372	527419
186	50.0075	526194
187	50.2778	523762
188	50.5481	520271
189	50.8185	516874
190	51.0888	514571
191	51.3591	513699
192	51.6294	512566
193	51.8997	507349
194	52.17	505307
195	52.4403	503228
196	52.7106	500851
197	52.9809	496600
198	53.2512	494205
199	53.5216	491643
200	53.7919	489118
201	54.0622	488301
202	54.3325	486853
203	54.6028	484105
204	54.8731	482712
205	55.1434	478684
206	55.4137	475862
207	55.6841	474358
208	55.9544	472297
209	56.2247	470032
210	56.495	470106
211	56.7653	468305
212	57.0356	465260
213	57.3059	461937
214	57.5762	461399
215	57.8465	460359
216	58.1168	458001
217	58.3871	457853
218	58.6575	457017
219	58.9278	456999
220	59.1981	452673
221	59.4684	450074
222	59.7387	447846
223	60.009	444764
224	60.2793	442740
225	60.5496	439213
226	60.8199	435852
227	61.0903	431601
228	61.3606	427423
229	61.6309	423153
230	61.9012	421315
231	62.1715	418122
232	62.4418	415838
233	62.7121	413220
234	62.9824	410955
235	63.2527	409749
236	63.523	408746
237	63.7934	407948
238	64.0637	405497
239	64.334	405311
240	64.6043	404049
241	64.8746	401320
242	65.1449	399686
243	65.4152	398683
244	65.6855	399277
245	65.9558	397904
246	66.2262	396381
247	66.4965	397068
248	66.7668	393689
249	67.0371	393893
250	67.3074	392241
251	67.5777	390273
252	67.848	390013
253	68.1183	388509
254	68.3887	384740
255	68.659	382958
256	68.9293	379226
257	69.1996	377295
258	69.4699	374362
259	69.7402	374529
260	70.0105	374436
261	70.2808	372246
262	70.5511	371614
263	70.8214	371429
264	71.0918	369312
265	71.362	366602
266	71.6324	365506
267	71.9027	367121
268	72.173	366676
269	72.4433	364615
270	72.7136	362907
271	72.9839	361552
272	73.2542	358395
273	73.5245	355258
274	73.7948	351155
275	74.0651	351656
276	74.3354	350208
277	74.6058	347182
278	74.8761	344824
279	75.1464	344378
280	75.4167	343116
281	75.687	341668
282	75.9573	340665
283	76.2276	338177
284	76.4979	337917
285	76.7682	336265
286	77.0386	335634
287	77.3089	335355
288	77.5792	335058
289	77.8495	335132
290	78.1198	331809
291	78.3901	329507
292	78.6604	328894
293	78.9307	325961
294	79.201	324086
295	79.4713	321189
296	79.7416	319333
297	80.0119	317662
298	80.2823	315991
299	80.5526	314784
300	80.8229	313726
301	81.0932	310997
302	81.3635	310551
303	81.6338	311442
304	81.9041	312890
305	82.1744	312612
306	82.4447	311628
307	82.715	311145
308	82.9853	309530
309	83.2556	308082
310	83.5259	306355
311	83.7963	306430
312	84.0666	305130
313	84.3369	303589
314	84.6072	302067
315	84.8775	299245
316	85.1478	296608
317	85.4181	295160
318	85.6884	295364
319	85.9587	293545
320	86.2291	292561
321	86.4994	292431
322	86.7697	294028
323	87.04	293563
324	87.3103	292375
325	87.5806	289739
326	87.8509	287492
327	88.1212	286917
328	88.3915	285691
329	88.6619	283705
330	88.9322	282238
331	89.2025	280809
332	89.4728	280382
333	89.7431	280697
334	90.0134	281366
335	90.2837	278692
336	90.554	277597
337	90.8244	277281
338	91.0947	276687
339	91.365	275982
340	91.6353	274960
341	91.9056	274014
342	92.1759	273085
343	92.4462	270857
344	92.7165	268852
345	92.9868	268537
346	93.2571	268035
347	93.5274	269428
348	93.7977	268388
349	94.068	268370
350	94.3384	268815
351	94.6087	268741
352	94.879	268370
353	95.1493	266086
354	95.4196	264359
355	95.6899	262447
356	95.9602	261147
357	96.2305	259272
358	96.5008	257508
359	96.7711	256580
360	97.0414	255782
361	97.3118	254148
362	97.5821	253962
363	97.8524	254928
364	98.1227	254018
365	98.393	252570
366	98.6633	255262
367	98.9336	255800
368	99.2039	255745
369	99.4742	256562
370	99.7445	256190
371	100.015	255522
372	100.285	254371
373	100.555	253665
374	100.826	253777
375	101.096	251623
376	101.366	249321
377	101.637	248467
378	101.907	246629
379	102.177	245942
380	102.448	245775
381	102.718	246239
382	102.988	245663
383	103.259	245961
384	103.529	245311
385	103.799	246369
386	104.069	245923
387	104.34	244995
388	104.61	245032
389	104.88	245144
390	105.151	245663
391	105.421	245942
392	105.691	244661
393	105.962	242823
394	106.232	241876
395	106.502	241802
396	106.773	242247
397	107.043	241690
398	107.313	240484
399	107.584	238757
400	107.854	237754
401	108.124	237996
402	108.394	237903
403	108.665	236399
404	108.935	237327
405	109.205	235898
406	109.476	235378
407	109.746	235619
408	110.016	235155
409	110.287	233614
410	110.557	231201
411	110.827	230328
412	111.098	230922
413	111.368	229957
414	111.638	228230
415	111.908	227525
416	112.179	226151
417	112.449	225445
418	112.719	226392
419	112.99	225390
420	113.26	224851
421	113.53	224294
422	113.801	223997
423	114.071	222735
424	114.341	221212
425	114.612	220822
426	114.882	219560
427	115.152	219040
428	115.422	217425
429	115.693	217481
430	115.963	217016
431	116.233	216255
432	116.504	214324
433	116.774	213804
434	117.044	212523
435	117.315	212263
436	117.585	211558
437	117.855	210463
438	118.126	209590
439	118.396	210927
440	118.666	211242
441	118.937	211372
442	119.207	210258
443	119.477	210574
444	119.747	209850
445	120.018	209516
446	120.288	208457
447	120.558	206805
448	120.829	205524
449	121.099	204633
450	121.369	204113
451	121.64	204614
452	121.91	205988
453	122.18	206044
454	122.451	206155
455	122.721	206619
456	122.991	207195
457	123.262	208030
458	123.532	207399
459	123.802	207492
460	124.072	206787
461	124.343	206378
462	124.613	205450
463	124.883	205171
464	125.154	204949
465	125.424	204633
466	125.694	203370
467	125.965	202999
468	126.235	203519
469	126.505	203835
470	126.776	202795
471	127.046	201440
472	127.316	201217
473	127.586	200920
474	127.857	200771
475	128.127	199342
476	128.397	198673
477	128.668	198618
478	128.938	198859
479	129.208	199843
480	129.479	201254
481	129.749	201291
482	130.019	201458
483	130.29	201310
484	130.56	201402
485	130.83	201811
486	131.101	203575
487	131.371	204522
488	131.641	204002
489	131.911	203835
490	132.182	204336
491	132.452	204076
492	132.722	202888
493	132.993	202349
494	133.263	202052
495	133.533	202684
496	133.804	204206
497	134.074	207511
498	134.344	210110
499	134.615	211818
500	134.885	212096
501	135.155	212561
502	135.425	215048
503	135.696	216552
504	135.966	216905
505	136.236	219021
506	136.507	219987
507	136.777	221955
508	137.047	222920
509	137.318	224517
510	137.588	226262
511	137.858	228212
512	138.129	229548
513	138.399	231164
514	138.669	232649
515	138.939	234116
516	139.21	235471
517	139.48	236343
518	139.75	237049
519	140.021	238478
520	140.291	240075
521	140.561	242897
522	140.832	245422
523	141.102	248170
524	141.372	249971
525	141.643	252514
526	141.913	255151
527	142.183	257360
528	142.454	259217
529	142.724	261593
530	142.994	262763
531	143.264	265603
532	143.535	267386
533	143.805	269558
534	144.075	271878
535	144.346	275295
536	144.616	278191
537	144.886	280456
538	145.157	282944
539	145.427	284930
540	145.697	286935
541	145.968	289572
542	146.238	292394
543	146.508	294677
544	146.779	297054
545	147.049	299690
546	147.319	301937
547	147.589	305334
548	147.86	308193
549	148.13	310904
550	148.4	313410
551	148.671	316548
552	148.941	319593
553	149.211	322953
554	149.482	326444
555	149.752	330027
556	150.022	333183
557	150.293	336822
558	150.563	340368
559	150.833	345492
560	151.104	351192
561	151.374	355573
562	151.644	359082
563	151.914	362109
564	152.185	365710
565	152.455	368402
566	152.725	371670
567	152.996	374808
568	153.266	377760
569	153.536	383329
570	153.807	388936
571	154.077	393095
572	154.347	396845
573	154.618	402155
574	154.888	405868
575	155.158	408672
576	155.429	411828
577	155.699	415708
578	155.969	419050
579	156.239	422429
580	156.51	425975
581	156.78	430282
582	157.05	434924
583	157.321	438359
584	157.591	441849
585	157.861	445692
586	158.132	450092
587	158.402	454474
588	158.672	458725
589	158.943	462884
590	159.213	467915
591	159.483	472223
592	159.753	477328
593	160.024	481933
594	160.294	486611
595	160.564	491178
596	160.835	495300
597	161.105	499942
598	161.375	504527
599	161.646	509039
600	161.916	512919
601	162.186	517765
602	162.457	523000
603	162.727	528552
604	162.997	532933
605	163.268	538299
606	163.538	541863
607	163.808	546950
608	164.078	551759
609	164.349	556159
610	164.619	560689
611	164.889	564402
612	165.16	568097
613	165.43	572738
614	165.7	576786
615	165.971	580777
616	166.241	585196
617	166.511	590357
618	166.782	596484
619	167.052	600754
620	167.322	604876
621	167.592	609164
622	167.863	613416
623	168.133	618058
624	168.403	622421
625	168.674	626486
626	168.944	631276
627	169.214	635806
628	169.485	641042
629	169.755	645851
630	170.025	651755
631	170.296	658271
632	170.566	663488
633	170.836	669281
634	171.106	674405
635	171.377	679362
636	171.647	684338
637	171.917	689146
638	172.188	694252
639	172.458	699914
640	172.728	703683
641	172.999	709587
642	173.269	714860
643	173.539	720448
644	173.81	725015
645	174.08	729100
646	174.35	733352
647	174.621	738791
648	174.891	742486
649	175.161	747387
650	175.431	752419
651	175.702	758675
652	175.972	763577
653	176.242	767773
654	176.513	772358
655	176.783	777557
656	177.053	782867
657	177.324	786933
658	177.594	791203
659	177.864	796086
660	178.135	801711
661	178.405	806074
662	178.675	811198
663	178.945	815951
664	179.216	820982
665	179.486	825290
666	179.756	830302
667	180.027	834981
668	180.297	840068
669	180.567	845174
670	180.838	851300
671	181.108	855849
672	181.378	860955
673	181.649	865689
674	181.919	870182
675	182.189	874359
676	182.459	879372
677	182.73	885295
678	183	890753
679	183.27	896267
680	183.541	901892
681	183.811	906942
682	184.081	910934
683	184.352	915408
684	184.622	920607
685	184.892	925471
686	185.163	930577
687	185.433	935998
688	185.703	940324
689	185.974	944538
690	186.244	948790
691	186.514	953431
692	186.784	958296
693	187.055	962974
694	187.325	967968
695	187.595	972925
696	187.866	977121
697	188.136	982747
698	188.406	987425
699	188.677	992382
700	188.947	996393
701	189.217	1.00079e+06
702	189.487	1.00703e+06
703	189.758	1.01188e+06
704	190.028	1.01691e+06
705	190.298	1.02099e+06
706	190.569	1.02537e+06
707	190.839	1.02953e+06
708	191.109	1.0344e+06
709	191.38	1.03896e+06
710	191.65	1.04377e+06
711	191.92	1.04856e+06
712	192.191	1.05302e+06
713	192.461	1.05762e+06
714	192.731	1.06223e+06
715	193.001	1.06672e+06
716	193.272	1.07112e+06
717	193.542	1.07634e+06
718	193.812	1.08157e+06
719	194.083	1.08727e+06
720	194.353	1.09286e+06
721	194.623	1.09778e+06
722	194.894	1.10144e+06
723	195.164	1.10511e+06
724	195.434	1.10998e+06
725	195.705	1.1141e+06
726	195.975	1.11792e+06
727	196.245	1.12247e+06
728	196.516	1.1276e+06
729	196.786	1.13218e+06
730	197.056	1.13653e+06
731	197.326	1.14093e+06
732	197.597	1.14572e+06
733	197.867	1.15088e+06
734	198.137	1.15589e+06
735	198.408	1.16224e+06
736	198.678	1.16777e+06
737	198.948	1.17357e+06
738	199.219	1.17795e+06
739	199.489	1.18227e+06
740	199.759	1.18658e+06
741	200.03	1.1908e+06
742	200.3	1.19635e+06
743	200.57	1.20186e+06
744	200.84	1.20723e+06
745	201.111	1.2115e+06
746	201.381	1.21584e+06
747	201.651	1.21991e+06
748	201.922	1.22464e+06
749	202.192	1.22828e+06
750	202.462	1.23274e+06
751	202.733	1.2373e+06
752	203.003	1.2425e+06
753	203.273	1.24763e+06
754	203.544	1.25284e+06
755	203.814	1.25654e+06
756	204.084	1.26036e+06
757	204.354	1.26367e+06
758	204.625	1.26734e+06
759	204.895	1.27041e+06
760	205.165	1.27484e+06
761	205.436	1.27958e+06
762	205.706	1.28311e+06
763	205.976	1.287e+06
764	206.247	1.29131e+06
765	206.517	1.29432e+06
766	206.787	1.29939e+06
767	207.058	1.30267e+06
768	207.328	1.30791e+06
769	207.598	1.31053e+06
770	207.868	1.31625e+06
771	208.139	1.3197e+06
772	208.409	1.32449e+06
773	208.679	1.32839e+06
774	208.95	1.33238e+06
775	209.22	1.33539e+06
776	209.49	1.34162e+06
777	209.761	1.34706e+06
778	210.031	1.35106e+06
779	210.301	1.35596e+06
780	210.572	1.35962e+06
781	210.842	1.36418e+06
782	211.112	1.36866e+06
783	211.383	1.37153e+06
784	211.653	1.37588e+06
785	211.923	1.37987e+06
786	212.193	1.38468e+06
787	212.464	1.38754e+06
788	212.734	1.39172e+06
789	213.004	1.39459e+06
790	213.275	1.39974e+06
791	213.545	1.40189e+06
792	213.815	1.40566e+06
793	214.086	1.41089e+06
794	214.356	1.41459e+06
795	214.626	1.41865e+06
796	214.897	1.42331e+06
797	215.167	1.42714e+06
798	215.437	1.43017e+06
799	215.708	1.43291e+06
800	215.978	1.43655e+06
801	216.248	1.44156e+06
802	216.518	1.44472e+06
803	216.789	1.44762e+06
804	217.059	1.45276e+06
805	217.329	1.45809e+06
806	217.6	1.46175e+06
807	217.87	1.46511e+06
808	218.14	1.46707e+06
809	218.411	1.4694e+06
810	218.681	1.4729e+06
811	218.951	1.47621e+06
812	219.222	1.47899e+06
813	219.492	1.48471e+06
814	219.762	1.48906e+06
815	220.032	1.4918e+06
816	220.303	1.49726e+06
817	220.573	1.49994e+06
818	220.843	1.50508e+06
819	221.114	1.50879e+06
820	221.384	1.51035e+06
821	221.654	1.5139e+06
822	221.925	1.51822e+06
823	222.195	1.52257e+06
824	222.465	1.52515e+06
825	222.736	1.52821e+06
826	223.006	1.5317e+06
827	223.276	1.53495e+06
828	223.547	1.53933e+06
829	223.817	1.54188e+06
830	224.087	1.54501e+06
831	224.357	1.54943e+06
832	224.628	1.55372e+06
833	224.898	1.55649e+06
834	225.168	1.56009e+06
835	225.439	1.5643e+06
836	225.709	1.56817e+06
837	225.979	1.57088e+06
838	226.25	1.57372e+06
839	226.52	1.57684e+06
840	226.79	1.57918e+06
841	227.061	1.58185e+06
842	227.331	1.58437e+06
843	227.601	1.5879e+06
844	227.871	1.59128e+06
845	228.142	1.59659e+06
846	228.412	1.59995e+06
847	228.682	1.60389e+06
848	228.953	1.60665e+06
849	229.223	1.61061e+06
850	229.493	1.614e+06
851	229.764	1.61772e+06
852	230.034	1.62034e+06
853	230.304	1.62494e+06
854	230.575	1.62704e+06
855	230.845	1.62993e+06
856	231.115	1.6322e+06
857	231.386	1.63523e+06
858	231.656	1.63788e+06
859	231.926	1.64143e+06
860	232.196	1.64486e+06
861	232.467	1.64839e+06
862	232.737	1.65275e+06
863	233.007	1.65524e+06
864	233.278	1.6612e+06
865	233.548	1.66372e+06
866	233.818	1.6659e+06
867	234.089	1.66712e+06
868	234.359	1.67052e+06
869	234.629	1.67232e+06
870	234.9	1.67533e+06
871	235.17	1.6777e+06
872	235.44	1.68114e+06
873	235.711	1.68309e+06
874	235.981	1.68662e+06
875	236.251	1.68912e+06
876	236.521	1.69226e+06
877	236.792	1.69443e+06
878	237.062	1.69733e+06
879	237.332	1.69983e+06
880	237.603	1.70286e+06
881	237.873	1.70747e+06
882	238.143	1.71062e+06
883	238.414	1.71497e+06
884	238.684	1.71658e+06
885	238.954	1.71963e+06
886	239.225	1.72187e+06
887	239.495	1.72651e+06
888	239.765	1.72796e+06
889	240.035	1.7309e+06
890	240.306	1.73225e+06
891	240.576	1.73546e+06
892	240.846	1.73778e+06
893	241.117	1.74296e+06
894	241.387	1.74462e+06
895	241.657	1.74684e+06
896	241.928	1.7485e+06
897	242.198	1.75148e+06
898	242.468	1.75343e+06
899	242.739	1.75564e+06
900	243.009	1.75822e+06
901	243.279	1.76127e+06
902	243.549	1.76532e+06
903	243.82	1.76771e+06
904	244.09	1.7712e+06
905	244.36	1.77408e+06
906	244.631	1.77828e+06
907	244.901	1.77989e+06
908	245.171	1.78247e+06
909	245.442	1.78334e+06
910	245.712	1.78719e+06
911	245.982	1.78993e+06
912	246.253	1.79383e+06
913	246.523	1.79541e+06
914	246.793	1.79853e+06
915	247.064	1.79951e+06
916	247.334	1.80159e+06
917	247.604	1.80304e+06
918	247.874	1.80611e+06
919	248.145	1.80978e+06
920	248.415	1.81225e+06
921	248.685	1.81591e+06
922	248.956	1.81795e+06
923	249.226	1.81988e+06
924	249.496	1.82107e+06
925	249.767	1.82454e+06
926	250.037	1.82649e+06
927	250.307	1.83009e+06
928	250.578	1.83026e+06
929	250.848	1.83618e+06
930	251.118	1.83692e+06
931	251.389	1.83273e+06
932	251.659	1.82436e+06
933	251.929	1.81875e+06
934	252.199	1.8194e+06
935	252.47	1.81665e+06
936	252.74	1.80241e+06
937	253.01	1.77822e+06
938	253.281	1.74993e+06
939	253.551	1.71684e+06
940	253.821	1.6819e+06
941	254.092	1.64356e+06
942	254.362	1.60682e+06
943	254.632	1.56826e+06
944	254.903	1.53423e+06
945	255.173	1.50413e+06
946	255.443	1.47426e+06
947	255.713	1.44684e+06
948	255.984	1.4206e+06
949	256.254	1.39786e+06
950	256.524	1.37497e+06
951	256.795	1.35414e+06
952	257.065	1.33023e+06
953	257.335	1.30938e+06
954	257.606	1.29256e+06
955	257.876	1.27466e+06
956	258.146	1.25886e+06
957	258.417	1.24449e+06
958	258.687	1.22702e+06
959	258.957	1.21046e+06
960	259.228	1.19178e+06
961	259.498	1.17247e+06
962	259.768	1.15589e+06
963	260.038	1.14809e+06
964	260.309	1.13608e+06
965	260.579	1.12409e+06
966	260.849	1.11074e+06
967	261.12	1.09973e+06
968	261.39	1.08634e+06
969	261.66	1.07777e+06
970	261.931	1.06865e+06
971	262.201	1.05902e+06
972	262.471	1.04951e+06
973	262.742	1.03917e+06
974	263.012	1.02762e+06
975	263.282	1.01719e+06
976	263.553	1.00608e+06
977	263.823	994072
978	264.093	985420
979	264.363	977920
980	264.634	969175
981	264.904	960616
982	265.174	956030
983	265.445	949050
984	265.715	940249
985	265.985	932340
986	266.256	928887
987	266.526	923949
988	266.796	919140
989	267.067	909727
990	267.337	903211
991	267.607	896787
992	267.878	889156
993	268.148	878759
994	268.418	873747
995	268.688	868028
996	268.959	864854
997	269.229	855348
998	269.499	848608
999	269.77	844561
1000	270.04	838100
1001	270.31	835817
1002	270.581	833440
1003	270.851	830544
1004	271.121	826534
1005	271.392	820388
1006	271.662	813853
1007	271.932	807968
1008	272.202	803865
1009	272.473	798165
1010	272.743	791036
1011	273.013	784315
1012	273.284	781567
1013	273.554	774846
1014	273.824	767903
1015	274.095	762296
1016	274.365	756763
1017	274.635	751620
1018	274.906	745067
1019	275.176	738401
1020	275.446	732757
1021	275.717	727837
1022	275.987	720987
1023	276.257	714024
1024	276.527	709624
1025	276.798	706542
1026	277.068	702848
1027	277.338	701604
1028	277.609	697946
1029	277.879	694326
1030	278.149	692358
1031	278.42	686955
1032	278.69	683725
1033	278.96	680253
1034	279.231	675927
1035	279.501	670228
1036	279.771	664844
1037	280.041	662504
1038	280.312	656545
1039	280.582	650232
1040	280.852	647596
1041	281.123	646259
1042	281.393	642917
1043	281.663	639780
1044	281.934	640058
1045	282.204	638034
1046	282.474	637329
1047	282.745	635361
1048	283.015	630200
1049	283.285	628139
1050	283.556	626783
1051	283.826	621325
1052	284.096	619153
1053	284.366	618058
1054	284.637	613992
1055	284.907	608069
1056	285.177	602295
1057	285.448	599919
1058	285.718	592938
1059	285.988	587851
1060	286.259	583544
1061	286.529	581241
1062	286.799	578419
1063	287.07	575672
1064	287.34	573221
1065	287.61	569749
1066	287.88	567336
1067	288.151	565683
1068	288.421	563214
1069	288.691	560689
1070	288.962	560113
1071	289.232	560169
1072	289.502	559482
1073	289.773	556530
1074	290.043	552836
1075	290.313	551907
1076	290.584	549921
1077	290.854	546226
1078	291.124	540192
1079	291.394	536126
1080	291.665	535217
1081	291.935	531671
1082	292.205	529257
1083	292.476	522443
1084	292.746	518804
1085	293.016	516781
1086	293.287	517171
1087	293.557	514943
1088	293.827	509429
1089	294.098	504936
1090	294.368	503673
1091	294.638	505363
1092	294.909	503803
1093	295.179	502504
1094	295.449	499366
1095	295.719	498531
1096	295.99	496414
1097	296.26	495579
1098	296.53	492849
1099	296.801	489786
1100	297.071	485906
1101	297.341	481636
1102	297.612	482954
1103	297.882	482712
1104	298.152	482879
1105	298.423	481988
1106	298.693	477867
1107	298.963	472761
1108	299.234	467284
1109	299.504	464332
1110	299.774	460118
1111	300.044	456516
1112	300.315	455421
1113	300.585	457556
1114	300.855	459746
1115	301.126	460563
1116	301.396	459134
1117	301.666	458261
1118	301.937	455031
1119	302.207	452673
1120	302.477	450389
1121	302.748	447493
1122	303.018	445525
1123	303.288	444188
1124	303.558	444912
1125	303.829	441830
1126	304.099	441088
1127	304.369	440772
1128	304.64	439937
1129	304.91	438433
1130	305.18	436056
1131	305.451	433661
1132	305.721	431285
1133	305.991	428482
1134	306.262	426495
1135	306.532	422596
1136	306.802	420628
1137	307.073	419626
1138	307.343	419143
1139	307.613	420610
1140	307.884	418363
1141	308.154	417453
1142	308.424	416432
1143	308.694	416989
1144	308.965	416655
1145	309.235	416432
1146	309.505	415485
1147	309.776	412459
1148	310.046	412960
1149	310.316	412292
1150	310.587	411587
1151	310.857	411735
1152	311.127	411252
1153	311.398	410603
1154	311.668	409600
1155	311.938	407316
1156	312.208	404550
1157	312.479	399370
1158	312.749	395917
1159	313.019	394469
1160	313.29	393355
1161	313.56	391758
1162	313.83	391164
1163	314.101	387878
1164	314.371	385056
1165	314.641	383478
1166	314.912	381844
1167	315.182	381714
1168	315.452	379820
1169	315.722	379041
1170	315.993	379913
1171	316.263	378836
1172	316.533	374418
1173	316.804	373712
1174	317.074	371967
1175	317.344	371002
1176	317.615	367808
1177	317.885	366119
1178	318.155	367251
1179	318.426	365488
1180	318.696	361923
1181	318.966	360401
1182	319.236	359138
1183	319.507	359027
1184	319.777	359806
1185	320.047	358915
1186	320.318	359881
1187	320.588	359379
1188	320.858	356984
1189	321.129	355908
1190	321.399	353884
1191	321.669	349187
1192	321.94	346142
1193	322.21	345344
1194	322.48	345752
1195	322.75	346235
1196	323.021	341779
1197	323.291	340943
1198	323.561	339365
1199	323.832	338047
1200	324.102	338251
1201	324.372	336098
1202	324.643	332997
1203	324.913	331456
1204	325.183	329340
1205	325.454	328541
1206	325.724	326202
1207	325.994	323176
1208	326.265	321672
1209	326.535	319444
1210	326.805	318460
1211	327.075	318052
1212	327.346	319259
1213	327.616	319723
1214	327.886	319481
1215	328.157	320335
1216	328.427	316047
1217	328.697	313503
1218	328.968	314264
1219	329.238	312445
1220	329.508	310625
1221	329.779	309140
1222	330.049	308713
1223	330.319	307971
1224	330.59	306244
1225	330.86	305390
1226	331.13	303125
1227	331.4	301138
1228	331.671	298985
1229	331.941	297871
1230	332.211	296033
1231	332.482	296794
1232	332.752	298762
1233	333.022	297072
1234	333.293	295940
1235	333.563	294585
1236	333.833	292375
1237	334.104	290463
1238	334.374	289665
1239	334.644	290593
1240	334.914	290444
1241	335.185	289163
1242	335.455	288216
1243	335.725	285654
1244	335.996	285599
1245	336.266	286583
1246	336.536	284280
1247	336.807	282257
1248	337.077	281997
1249	337.347	282610
1250	337.618	281291
1251	337.888	278117
1252	338.158	276241
1253	338.428	275536
1254	338.699	275517
1255	338.969	273382
1256	339.239	272194
1257	339.51	271563
1258	339.78	271099
1259	340.05	269725
1260	340.321	267683
1261	340.591	266142
1262	340.861	265306
1263	341.132	265993
1264	341.402	264007
1265	341.672	262985
1266	341.942	261073
1267	342.213	257601
1268	342.483	256803
1269	342.753	257676
1270	343.024	257063
1271	343.294	259068
1272	343.564	259458
1273	343.835	258455
1274	344.105	258381
1275	344.375	256989
1276	344.646	254055
1277	344.916	253777
1278	345.186	253907
1279	345.457	253461
1280	345.727	252941
1281	345.997	250973
1282	346.267	250212
1283	346.538	249377
1284	346.808	247483
1285	347.078	245144
1286	347.349	245051
1287	347.619	244995
1288	347.889	244791
1289	348.16	245014
1290	348.43	244865
1291	348.7	243398
1292	348.971	242247
1293	349.241	242507
1294	349.511	241003
1295	349.781	240948
1296	350.052	240112
1297	350.322	241560
1298	350.592	240317
1299	350.863	240521
1300	351.133	242099
1301	351.403	242619
1302	351.674	241969
1303	351.944	241802
1304	352.214	242192
1305	352.485	241449
1306	352.755	239462
1307	353.025	238423
1308	353.296	238906
1309	353.566	239722
1310	353.836	239945
1311	354.106	238776
1312	354.377	237457
1313	354.647	237996
1314	354.917	238460
1315	355.188	237662
1316	355.458	236436
1317	355.728	235397
1318	355.999	234041
1319	356.269	231368
1320	356.539	230421
1321	356.81	229845
1322	357.08	228044
1323	357.35	229604
1324	357.621	230439
1325	357.891	230402
1326	358.161	231721
1327	358.431	231368
1328	358.702	231888
1329	358.972	230681
1330	359.242	228973
1331	359.513	226782
1332	359.783	227636
1333	360.053	227636
1334	360.324	226633
1335	360.594	224963
1336	360.864	223496
1337	361.135	222920
1338	361.405	225668
1339	361.675	225111
1340	361.946	224313
1341	362.216	222475
1342	362.486	221342
1343	362.757	220024
1344	363.027	220265
1345	363.297	219764
1346	363.567	218743
1347	363.838	218762
1348	364.108	220581
1349	364.378	220210
1350	364.649	220414
1351	364.919	220358
1352	365.189	220191
1353	365.46	219356
1354	365.73	217072
1355	366	215568
1356	366.271	214844
1357	366.541	214454
1358	366.811	212913
1359	367.081	213823
1360	367.352	213563
1361	367.622	212709
1362	367.892	211242
1363	368.163	210351
1364	368.433	209497
1365	368.703	208940
1366	368.974	208290
1367	369.244	208179
1368	369.514	207158
1369	369.785	207938
1370	370.055	208328
1371	370.325	207659
1372	370.596	206601
1373	370.866	206118
1374	371.136	198116
1375	371.406	198191
1376	371.677	198135
1377	371.947	198098
1378	372.217	197931
1379	372.488	198153
1380	372.758	198710
1381	373.028	200029
1382	373.299	202201
1383	373.569	203166
1384	373.839	203872
1385	374.11	204930
1386	374.38	205691
1387	374.65	206452
1388	374.921	207511
1389	375.191	208829
1390	375.461	210296
1391	375.731	212356
1392	376.002	213322
1393	376.272	214120
1394	376.542	216014
1395	376.813	218762
1396	377.083	219801
1397	377.353	220934
1398	377.624	221881
1399	377.894	223217
1400	378.164	224925
1401	378.435	226912
1402	378.705	228267
1403	378.975	229920
1404	379.245	231906
1405	379.516	234245
1406	379.786	236065
1407	380.056	237959
1408	380.327	239574
1409	380.597	241523
1410	380.867	243380
1411	381.138	245496
1412	381.408	247501
1413	381.678	249172
1414	381.949	250936
1415	382.219	255132
1416	382.489	257583
1417	382.76	259959
1418	383.03	261667
1419	383.3	263728
1420	383.57	265622
1421	383.841	267608
1422	384.111	269483
1423	384.381	271526
1424	384.652	273772
1425	384.922	276093
1426	385.192	278506
1427	385.463	280976
1428	385.733	284188
1429	386.003	287010
1430	386.274	289572
1431	386.544	292561
1432	386.814	294974
1433	387.085	297536
1434	387.355	300191
1435	387.625	302921
1436	387.896	306430
1437	388.166	309604
1438	388.436	313095
1439	388.706	317309
1440	388.977	321152
1441	389.247	325033
1442	389.517	328040
1443	389.788	330695
1444	390.058	333629
1445	390.328	336246
1446	390.599	338697
1447	390.869	341445
1448	391.139	344267
1449	391.41	347646
1450	391.68	350839
1451	391.95	354404
1452	392.22	357467
1453	392.491	360976
1454	392.761	365283
1455	393.031	369108
1456	393.302	372858
1457	393.572	376590
1458	393.842	380767
1459	394.113	384480
1460	394.383	388491
1461	394.653	393095
1462	394.924	397514
1463	395.194	401617
1464	395.464	405720
1465	395.734	409173
1466	396.005	412719
1467	396.275	416878
1468	396.545	420257
1469	396.816	424898
1470	397.086	428927
1471	397.356	432974
1472	397.627	436929
1473	397.897	441570
1474	398.167	445302
1475	398.438	449108
1476	398.708	452821
1477	398.978	456664
1478	399.248	460786
1479	399.519	465558
1480	399.789	470477
1481	400.059	475954
1482	400.33	480522
1483	400.6	484755
1484	400.87	489619
1485	401.141	494799
1486	401.411	498438
1487	401.681	503450
1488	401.952	507683
1489	402.222	511675
1490	402.492	516112
1491	402.762	521422
1492	403.033	526398
1493	403.303	531485
1494	403.573	536442
1495	403.844	541492
1496	404.114	546913
1497	404.384	551870
1498	404.655	555361
1499	404.925	560039
1500	405.195	565219
1501	405.466	568394
1502	405.736	571736
1503	406.006	575115
1504	406.277	578939
1505	406.547	583729
1506	406.817	589448
1507	407.087	595147
1508	407.358	600680
1509	407.628	605154
1510	407.898	608923
1511	408.169	613082
1512	408.439	618225
1513	408.709	624834
1514	408.98	629884
1515	409.25	633727
1516	409.52	637979
1517	409.791	642694
1518	410.061	647187
1519	410.331	651532
1520	410.602	655950
1521	410.872	660499
1522	411.142	665382
1523	411.412	670450
1524	411.683	675649
1525	411.953	680253
1526	412.223	684839
1527	412.494	689945
1528	412.764	694976
1529	413.034	700564
1530	413.305	704853
1531	413.575	709866
1532	413.845	714136
1533	414.116	719427
1534	414.386	724607
1535	414.656	730864
1536	414.926	737176
1537	415.197	742839
1538	415.467	747053
1539	415.737	751509
1540	416.008	756485
1541	416.278	761646
1542	416.548	767049
1543	416.819	772284
1544	417.089	777891
1545	417.359	783127
1546	417.63	788604
1547	417.9	794136
1548	418.17	798963
1549	418.44	803902
1550	418.711	809007
1551	418.981	814002
1552	419.251	819256
1553	419.522	824120
1554	419.792	829281
1555	420.062	834201
1556	420.333	839752
1557	420.603	844505
1558	420.873	850298
1559	421.144	855645
1560	421.414	861140
1561	421.684	866265
1562	421.954	872466
1563	422.225	878444
1564	422.495	883716
1565	422.765	888432
1566	423.036	894336
1567	423.306	900593
1568	423.576	906385
1569	423.847	913032
1570	424.117	919419
1571	424.387	925582
1572	424.658	930113
1573	424.928	935571
1574	425.198	940509
1575	425.469	945856
1576	425.739	951575
1577	426.009	957126
1578	426.279	961860
1579	426.55	968117
1580	426.82	973798
1581	427.09	979312
1582	427.361	984845
1583	427.631	990693
1584	427.901	996003
1585	428.172	1.00085e+06
1586	428.442	1.00592e+06
1587	428.712	1.01048e+06
1588	428.983	1.01607e+06
1589	429.253	1.02203e+06
1590	429.523	1.02873e+06
1591	429.793	1.03488e+06
1592	430.064	1.04043e+06
1593	430.334	1.04556e+06
1594	430.604	1.05083e+06
1595	430.875	1.05653e+06
1596	431.145	1.06252e+06
1597	431.415	1.06796e+06
1598	431.686	1.07285e+06
1599	431.956	1.0778e+06
1600	432.226	1.08241e+06
1601	432.497	1.08751e+06
1602	432.767	1.09308e+06
1603	433.037	1.09791e+06
1604	433.308	1.10326e+06
1605	433.578	1.10903e+06
1606	433.848	1.11466e+06
1607	434.118	1.11889e+06
1608	434.389	1.12335e+06
1609	434.659	1.12867e+06
1610	434.929	1.13378e+06
1611	435.2	1.1379e+06
1612	435.47	1.14345e+06
1613	435.74	1.14869e+06
1614	436.011	1.15431e+06
1615	436.281	1.15957e+06
1616	436.551	1.16414e+06
1617	436.822	1.1688e+06
1618	437.092	1.17334e+06
1619	437.362	1.1783e+06
1620	437.632	1.18376e+06
1621	437.903	1.18899e+06
1622	438.173	1.19356e+06
1623	438.443	1.19922e+06
1624	438.714	1.20318e+06
1625	438.984	1.20841e+06
1626	439.254	1.21306e+06
1627	439.525	1.21753e+06
1628	439.795	1.22325e+06
1629	440.065	1.22884e+06
1630	440.336	1.23418e+06
1631	440.606	1.23901e+06
1632	440.876	1.24386e+06
1633	441.147	1.24971e+06
1634	441.417	1.25466e+06
1635	441.687	1.25981e+06
1636	441.957	1.26534e+06
1637	442.228	1.27022e+06
1638	442.498	1.27471e+06
1639	442.768	1.27963e+06
1640	443.039	1.28483e+06
1641	443.309	1.28984e+06
1642	443.579	1.2941e+06
1643	443.85	1.29807e+06
1644	444.12	1.30369e+06
1645	444.39	1.30965e+06
1646	444.661	1.31478e+06
1647	444.931	1.31864e+06
1648	445.201	1.32276e+06
1649	445.472	1.32746e+06
1650	445.742	1.33147e+06
1651	446.012	1.33503e+06
1652	446.282	1.33916e+06
1653	446.553	1.34313e+06
1654	446.823	1.34773e+06
1655	447.093	1.3518e+06
1656	447.364	1.35633e+06
1657	447.634	1.36047e+06
1658	447.904	1.36496e+06
1659	448.175	1.36951e+06
1660	448.445	1.37358e+06
1661	448.715	1.37874e+06
1662	448.986	1.38301e+06
1663	449.256	1.38694e+06
1664	449.526	1.39185e+06
1665	449.797	1.39626e+06
1666	450.067	1.40139e+06
1667	450.337	1.40586e+06
1668	450.607	1.41041e+06
1669	450.878	1.41407e+06
1670	451.148	1.41873e+06
1671	451.418	1.42289e+06
1672	451.689	1.42788e+06
1673	451.959	1.43161e+06
1674	452.229	1.43613e+06
1675	452.5	1.44066e+06
1676	452.77	1.44522e+06
1677	453.04	1.44934e+06
1678	453.311	1.45365e+06
1679	453.581	1.4577e+06
1680	453.851	1.4618e+06
1681	454.121	1.46574e+06
1682	454.392	1.46949e+06
1683	454.662	1.47483e+06
1684	454.932	1.47829e+06
1685	455.203	1.48247e+06
1686	455.473	1.48633e+06
1687	455.743	1.49084e+06
1688	456.014	1.49431e+06
1689	456.284	1.49858e+06
1690	456.554	1.50192e+06
1691	456.825	1.50575e+06
1692	457.095	1.509e+06
1693	457.365	1.51297e+06
1694	457.636	1.51676e+06
1695	457.906	1.52056e+06
1696	458.176	1.52416e+06
1697	458.446	1.52825e+06
1698	458.717	1.53235e+06
1699	458.987	1.53657e+06
1700	459.257	1.54082e+06
1701	459.528	1.54479e+06
1702	459.798	1.55005e+06
1703	460.068	1.555e+06
1704	460.339	1.55849e+06
1705	460.609	1.563e+06
1706	460.879	1.56674e+06
1707	461.15	1.57049e+06
1708	461.42	1.57522e+06
1709	461.69	1.57836e+06
1710	461.96	1.582e+06
1711	462.231	1.58478e+06
1712	462.501	1.59013e+06
1713	462.771	1.59256e+06
1714	463.042	1.59666e+06
1715	463.312	1.59965e+06
1716	463.582	1.60377e+06
1717	463.853	1.60699e+06
1718	464.123	1.61081e+06
1719	464.393	1.61358e+06
1720	464.664	1.61755e+06
1721	464.934	1.6211e+06
1722	465.204	1.6244e+06
1723	465.475	1.62793e+06
1724	465.745	1.63222e+06
1725	466.015	1.63517e+06
1726	466.286	1.63935e+06
1727	466.556	1.64315e+06
1728	466.826	1.6454e+06
1729	467.096	1.65036e+06
1730	467.367	1.65279e+06
1731	467.637	1.65698e+06
1732	467.907	1.65971e+06
1733	468.178	1.66293e+06
1734	468.448	1.66463e+06
1735	468.718	1.66812e+06
1736	468.989	1.67033e+06
1737	469.259	1.67486e+06
1738	469.529	1.67783e+06
1739	469.8	1.68262e+06
1740	470.07	1.68487e+06
1741	470.34	1.68871e+06
1742	470.611	1.69154e+06
1743	470.881	1.69484e+06
1744	471.151	1.69761e+06
1745	471.421	1.70095e+06
1746	471.692	1.7039e+06
1747	471.962	1.70685e+06
1748	472.232	1.71116e+06
1749	472.503	1.71372e+06
1750	472.773	1.71792e+06
1751	473.043	1.72124e+06
1752	473.314	1.72495e+06
1753	473.584	1.72698e+06
1754	473.854	1.73038e+06
1755	474.125	1.73231e+06
1756	474.395	1.7365e+06
1757	474.665	1.73853e+06
1758	474.935	1.74242e+06
1759	475.206	1.74504e+06
1760	475.476	1.75024e+06
1761	475.746	1.75382e+06
1762	476.017	1.75772e+06
1763	476.287	1.76019e+06
1764	476.557	1.76394e+06
1765	476.828	1.76723e+06
1766	477.098	1.77053e+06
1767	477.368	1.77534e+06
1768	477.639	1.77876e+06
1769	477.909	1.78188e+06
1770	478.179	1.78308e+06
1771	478.45	1.78678e+06
1772	478.72	1.78971e+06
1773	478.99	1.79346e+06
1774	479.26	1.79498e+06
1775	479.531	1.80052e+06
1776	479.801	1.80217e+06
1777	480.071	1.80653e+06
1778	480.342	1.80787e+06
1779	480.612	1.81077e+06
1780	480.882	1.8134e+06
1781	481.153	1.81775e+06
1782	481.423	1.82079e+06
1783	481.693	1.82385e+06
1784	481.964	1.82662e+06
1785	482.234	1.82924e+06
1786	482.504	1.83195e+06
1787	482.774	1.83377e+06
1788	483.045	1.83535e+06
1789	483.315	1.83689e+06
1790	483.585	1.83819e+06
1791	483.856	1.83891e+06
1792	484.126	1.84008e+06
1793	484.396	1.84123e+06
1794	484.667	1.8424e+06
1795	484.937	1.84359e+06
1796	485.207	1.8448e+06
1797	485.478	1.84604e+06
1798	485.748	1.84715e+06
1799	486.018	1.84814e+06
1800	486.289	1.84903e+06
1801	486.559	1.84968e+06
1802	486.829	1.85039e+06
1803	487.1	1.85109e+06
1804	487.37	1.85172e+06
1805	487.64	1.85226e+06
1806	487.91	1.85289e+06
1807	488.181	1.85358e+06
1808	488.451	1.85427e+06
1809	488.721	1.8544e+06
1810	488.992	1.85412e+06
1811	489.262	1.85259e+06
1812	489.532	1.8504e+06
1813	489.803	1.84767e+06
1814	490.073	1.84489e+06
1815	490.343	1.84201e+06
1816	490.614	1.83982e+06
1817	490.884	1.83808e+06
1818	491.154	1.8365e+06
1819	491.424	1.83542e+06
1820	491.695	1.83464e+06
1821	491.965	1.83312e+06
1822	492.235	1.83162e+06
1823	492.506	1.83007e+06
1824	492.776	1.79996e+06
1825	493.046	1.77113e+06
1826	493.317	1.73955e+06
1827	493.587	1.70394e+06
1828	493.857	1.6664e+06
1829	494.128	1.62889e+06
1830	494.398	1.59783e+06
1831	494.668	1.56843e+06
1832	494.939	1.53926e+06
1833	495.209	1.50985e+06
1834	495.479	1.48146e+06
1835	495.749	1.45436e+06
1836	496.02	1.4261e+06
1837	496.29	1.40196e+06
1838	496.56	1.37946e+06
1839	496.831	1.35824e+06
1840	497.101	1.33765e+06
1841	497.371	1.31795e+06
1842	497.642	1.29961e+06
1843	497.912	1.27566e+06
1844	498.182	1.25516e+06
1845	498.453	1.23734e+06
1846	498.723	1.22277e+06
1847	498.993	1.21005e+06
1848	499.263	1.19768e+06
1849	499.534	1.18508e+06
1850	499.804	1.17035e+06
1851	500.074	1.15548e+06
1852	500.345	1.14013e+06
1853	500.615	1.12238e+06
1854	500.885	1.10612e+06
1855	501.156	1.09147e+06
1856	501.426	1.0807e+06
1857	501.696	1.07218e+06
1858	501.967	1.05941e+06
1859	502.237	1.04849e+06
1860	502.507	1.04292e+06
1861	502.778	1.03319e+06
1862	503.048	1.02424e+06
1863	503.318	1.01436e+06
1864	503.588	1.0054e+06
1865	503.859	999048
1866	504.129	989969
1867	504.399	979943
1868	504.67	969992
1869	504.94	960301
1870	505.21	954007
1871	505.481	947936
1872	505.751	942180
1873	506.021	933046
1874	506.292	923559
1875	506.562	915575
1876	506.832	906014
1877	507.102	897548
1878	507.373	892405
1879	507.643	886613
1880	507.913	878982
1881	508.184	871110
1882	508.454	865893
1883	508.724	862254
1884	508.995	857093
1885	509.265	853584
1886	509.535	846548
1887	509.806	840105
1888	510.076	833589
1889	510.346	822746
1890	510.616	814503
1891	510.887	806909
1892	511.157	802101
1893	511.427	801284
1894	511.698	796513
1895	511.968	793134
1896	512.238	788529
1897	512.509	784018
1898	512.779	780490
1899	513.049	776406
1900	513.32	772340
1901	513.59	767364
1902	513.86	763168
1903	514.131	757729
1904	514.401	751583
1905	514.671	746997
1906	514.941	742300
1907	515.212	735598
1908	515.482	727522
1909	515.752	721766
1910	516.023	718053
1911	516.293	714470
1912	516.563	710980
1913	516.834	706765
1914	517.104	702736
1915	517.374	698800
1916	517.645	693918
1917	517.915	691838
1918	518.185	685823
1919	518.455	679585
1920	518.726	674591
1921	518.996	670599
1922	519.266	670877
1923	519.537	668241
1924	519.807	663358
1925	520.077	656377
1926	520.348	651383
1927	520.618	648468
1928	520.888	645108
1929	521.159	637719
1930	521.429	635435
1931	521.699	632595
1932	521.97	627452
1933	522.24	621975
1934	522.51	618559
1935	522.78	618670
1936	523.051	616461
1937	523.321	611225
1938	523.591	611392
1939	523.862	607846
1940	524.132	605748
1941	524.402	603112
1942	524.673	600513
1943	524.943	597338
1944	525.213	595667
1945	525.484	594256
1946	525.754	591156
1947	526.024	588983
1948	526.295	585252
1949	526.565	580499
1950	526.835	576136
1951	527.105	574391
1952	527.376	573165
1953	527.646	571123
1954	527.916	568060
1955	528.187	562119
1956	528.457	555472
1957	528.727	554581
1958	528.998	553838
1959	529.268	550311
1960	529.538	548213
1961	529.809	545094
1962	530.079	542494
1963	530.349	537760
1964	530.62	532116
1965	530.89	526082
1966	531.16	521404
1967	531.43	518359
1968	531.701	514850
1969	531.971	513086
1970	532.241	510710
1971	532.512	509354
1972	532.782	510468
1973	533.052	507201
1974	533.323	503599
1975	533.593	500294
1976	533.863	501408
1977	534.134	499552
1978	534.404	497379
1979	534.674	494502
1980	534.944	490677
1981	535.215	489136
1982	535.485	488319
1983	535.755	485664
1984	536.026	484940
1985	536.296	482972
1986	536.566	478888
1987	536.837	477811
1988	537.107	478944
1989	537.377	477217
1990	537.648	474933
1991	537.918	473727
1992	538.188	472743
1993	538.459	469271
1994	538.729	467693
1995	538.999	465316
1996	539.269	460563
1997	539.54	457611
1998	539.81	457593
1999	540.08	457834
[truncated: 710 more rows]
