# Supplementary material for: Approaching intrinsic dynamics of MXenes hybrid hydrogel for 3D printed multimodal intelligent devices with ultrahigh superelasticity and temperature sensitivity
Source: Nat Commun. 2022 Jun 14;13:3420. doi: 10.1038/s41467-022-31051-7 (PMC9197829; doi:10.1038/s41467-022-31051-7)
Supplement: Supplementary file 6 — Source Data [file 41467_2022_31051_MOESM6_ESM.zip › Supplementary information/Supplementary Fig. 2/MAX.xlsx]

## Sheet: Sheet1
Commander	Sample ID
5.0001	0
5.02872	0
5.05735	14
5.08597	21
5.11459	0
5.14321	12
5.17184	48
5.20046	19
5.22908	0
5.25771	92
5.28633	44
5.31495	0
5.34358	16
5.3722	0
5.40082	39
5.42945	0
5.45807	0
5.48669	0
5.51531	0
5.54394	0
5.57256	0
5.60118	0
5.62981	0
5.65843	67
5.68705	25
5.71568	0
5.7443	24
5.77292	0
5.80155	3
5.83017	0
5.85879	41
5.88741	102
5.91604	31
5.94466	0
5.97328	0
6.0019	54
6.03053	4
6.05915	54
6.08777	170
6.1164	14
6.14502	0
6.17364	20
6.20227	48
6.23089	0
6.25951	48
6.28814	0
6.31676	123
6.34538	67
6.37401	27
6.40263	73
6.43125	119
6.45987	96
6.4885	131
6.51712	74
6.54574	32
6.57437	71
6.60299	0
6.63161	68
6.66024	0
6.68886	55
6.71748	0
6.7461	36
6.77473	0
6.80335	11
6.83197	48
6.8606	56
6.88922	63
6.91784	85
6.94646	0
6.97509	0
7.00371	43
7.03233	2
7.06096	93
7.08958	62
7.1182	37
7.14683	0
7.17545	85
7.20407	0
7.23269	0
7.26132	0
7.28994	0
7.31856	0
7.34719	66
7.37581	47
7.40443	0
7.43306	43
7.46168	0
7.4903	47
7.51893	127
7.54755	3
7.57617	0
7.60479	0
7.63342	71
7.66204	12
7.69066	27
7.71929	0
7.74791	24
7.77653	102
7.80516	15
7.83378	33
7.8624	72
7.89102	23
7.91965	56
7.94827	106
7.97689	17
8.00552	112
8.03414	81
8.06276	80
8.09139	28
8.12001	158
8.14863	21
8.17726	109
8.20588	69
8.2345	51
8.26312	10
8.29175	39
8.32037	0
8.34899	72
8.37762	28
8.40624	0
8.43486	85
8.46349	0
8.49211	0
8.52073	32
8.54935	0
8.57798	0
8.6066	103
8.63522	1
8.66385	0
8.69247	0
8.72109	0
8.74972	0
8.77834	0
8.80696	0
8.83558	37
8.86421	0
8.89283	0
8.92145	17
8.95008	0
8.9787	0
9.00732	0
9.03594	0
9.06457	51
9.09319	0
9.12181	0
9.15044	34
9.17906	36
9.20768	174
9.23631	78
9.26493	216
9.29355	303
9.32217	403
9.3508	678
9.37942	937
9.40804	1344
9.43667	2202
9.46529	3492
9.49391	5304
9.52254	5009
9.55116	2032
9.57978	509
9.6084	372
9.63703	326
9.66565	222
9.69427	94
9.7229	129
9.75152	73
9.78014	88
9.80877	39
9.83739	11
9.86601	49
9.89463	34
9.92326	0
9.95188	0
9.9805	69
10.0091	0
10.0378	38
10.0664	82
10.095	50
10.1236	11
10.1522	0
10.1809	0
10.2095	0
10.2381	45
10.2667	74
10.2953	10
10.324	136
10.3526	23
10.3812	67
10.4098	125
10.4385	47
10.4671	0
10.4957	52
10.5243	35
10.553	148
10.5816	20
10.6102	31
10.6388	20
10.6675	10
10.6961	115
10.7247	24
10.7533	12
10.7819	7
10.8106	0
10.8392	84
10.8678	17
10.8964	18
10.9251	0
10.9537	8
10.9823	14
11.0109	42
11.0396	73
11.0682	26
11.0968	5
11.1254	0
11.154	0
11.1827	49
11.2113	11
11.2399	75
11.2685	7
11.2972	0
11.3258	0
11.3544	0
11.383	2
11.4116	0
11.4403	0
11.4689	68
11.4975	37
11.5261	0
11.5548	26
11.5834	46
11.612	0
11.6406	0
11.6693	55
11.6979	0
11.7265	0
11.7551	78
11.7837	3
11.8124	15
11.841	0
11.8696	25
11.8982	29
11.9269	30
11.9555	71
11.9841	69
12.0127	38
12.0414	21
12.07	0
12.0986	2
12.1272	0
12.1558	66
12.1845	11
12.2131	22
12.2417	0
12.2703	44
12.299	48
12.3276	7
12.3562	26
12.3848	13
12.4135	68
12.4421	31
12.4707	0
12.4993	0
12.528	27
12.5566	0
12.5852	119
12.6138	55
12.6424	48
12.6711	5
12.6997	30
12.7283	29
12.7569	0
12.7856	37
12.8142	72
12.8428	0
12.8714	64
12.9001	54
12.9287	39
12.9573	0
12.9859	37
13.0145	10
13.0432	20
13.0718	7
13.1004	61
13.129	0
13.1577	56
13.1863	29
13.2149	20
13.2435	0
13.2721	72
13.3008	45
13.3294	0
13.358	14
13.3866	9
13.4153	26
13.4439	18
13.4725	21
13.5011	7
13.5297	21
13.5584	30
13.587	11
13.6156	27
13.6442	0
13.6729	33
13.7015	1
13.7301	0
13.7587	72
13.7874	38
13.816	30
13.8446	5
13.8732	73
13.9018	15
13.9305	0
13.9591	0
13.9877	56
14.0163	3
14.045	35
14.0736	0
14.1022	1
14.1308	0
14.1595	28
14.1881	53
14.2167	32
14.2453	15
14.2739	0
14.3026	63
14.3312	28
14.3598	15
14.3884	4
14.4171	2
14.4457	49
14.4743	38
14.5029	0
14.5316	2
14.5602	10
14.5888	28
14.6174	39
14.6461	79
14.6747	8
14.7033	28
14.7319	110
14.7605	0
14.7892	37
14.8178	9
14.8464	52
14.875	8
14.9037	10
14.9323	0
14.9609	22
14.9895	38
15.0182	31
15.0468	6
15.0754	35
15.104	0
15.1326	40
15.1613	0
15.1899	36
15.2185	11
15.2471	8
15.2758	0
15.3044	8
15.333	66
15.3616	7
15.3902	0
15.4189	49
15.4475	23
15.4761	0
15.5047	0
15.5334	34
15.562	48
15.5906	21
15.6192	0
15.6479	0
15.6765	32
15.7051	36
15.7337	0
15.7623	25
15.791	23
15.8196	34
15.8482	17
15.8768	10
15.9055	0
15.9341	39
15.9627	0
15.9913	0
16.02	2
16.0486	40
16.0772	0
16.1058	0
16.1345	0
16.1631	0
16.1917	12
16.2203	0
16.2489	0
16.2776	29
16.3062	9
16.3348	18
16.3634	62
16.3921	0
16.4207	35
16.4493	26
16.4779	0
16.5066	34
16.5352	18
16.5638	7
16.5924	21
16.621	31
16.6497	9
16.6783	9
16.7069	0
16.7355	0
16.7642	87
16.7928	30
16.8214	5
16.85	0
16.8786	79
16.9073	19
16.9359	16
16.9645	0
16.9931	10
17.0218	42
17.0504	57
17.079	30
17.1076	5
17.1363	53
17.1649	0
17.1935	8
17.2221	72
17.2508	58
17.2794	16
17.308	3
17.3366	16
17.3652	47
17.3939	45
17.4225	15
17.4511	87
17.4797	81
17.5084	50
17.537	17
17.5656	54
17.5942	16
17.6228	15
17.6515	52
17.6801	12
17.7087	0
17.7373	32
17.766	14
17.7946	0
17.8232	32
17.8518	34
17.8804	0
17.9091	67
17.9377	54
17.9663	9
17.9949	0
18.0236	4
18.0522	7
18.0808	31
18.1094	0
18.1381	33
18.1667	0
18.1953	20
18.2239	0
18.2525	92
18.2812	0
18.3098	0
18.3384	9
18.367	0
18.3957	48
18.4243	5
18.4529	4
18.4815	27
18.5102	0
18.5388	17
18.5674	37
18.596	37
18.6246	14
18.6533	0
18.6819	56
18.7105	0
18.7391	0
18.7678	59
18.7964	4
18.825	41
18.8536	59
18.8823	66
18.9109	4
18.9395	94
18.9681	215
18.9967	248
19.0254	463
19.054	841
19.0826	1496
19.1112	1243
19.1399	492
19.1685	123
19.1971	82
19.2257	76
19.2544	34
19.283	3
19.3116	31
19.3402	0
19.3688	0
19.3975	36
19.4261	47
19.4547	0
19.4833	0
19.512	0
19.5406	41
19.5692	0
19.5978	10
19.6264	35
19.6551	0
19.6837	0
19.7123	2
19.741	18
19.7696	0
19.7982	0
19.8268	59
19.8554	11
19.8841	0
19.9127	29
19.9413	25
19.9699	0
19.9986	16
20.0272	49
20.0558	19
20.0844	19
20.1131	5
20.1417	4
20.1703	26
20.1989	0
20.2275	10
20.2562	55
20.2848	68
20.3134	20
20.342	69
20.3707	22
20.3993	0
20.4279	0
20.4565	2
20.4851	0
20.5138	0
20.5424	0
20.571	11
20.5996	19
20.6283	28
20.6569	0
20.6855	53
20.7141	16
20.7428	0
20.7714	12
20.8	47
20.8286	42
20.8572	33
20.8859	3
20.9145	13
20.9431	29
20.9717	39
21.0004	15
21.029	0
21.0576	0
21.0862	47
21.1149	11
21.1435	3
21.1721	0
21.2007	43
21.2293	78
21.258	0
21.2866	0
21.3152	48
21.3438	6
21.3725	38
21.4011	47
21.4297	1
21.4583	25
21.487	0
21.5156	0
21.5442	71
21.5728	35
21.6014	15
21.6301	0
21.6587	15
21.6873	39
21.7159	41
21.7446	31
21.7732	0
21.8018	15
21.8304	0
21.859	38
21.8877	4
21.9163	0
21.9449	36
21.9735	44
22.0022	25
22.0308	21
22.0594	0
22.088	13
22.1167	36
22.1453	54
22.1739	4
22.2025	2
22.2311	0
22.2598	45
22.2884	17
22.317	15
22.3456	16
22.3743	35
22.4029	8
22.4315	29
22.4601	47
22.4888	43
22.5174	43
22.546	12
22.5746	4
22.6032	28
22.6319	0
22.6605	0
22.6891	34
22.7177	0
22.7464	9
22.775	0
22.8036	50
22.8322	25
22.8608	12
22.8895	52
22.9181	0
22.9467	19
22.9753	0
23.004	39
23.0326	56
23.0612	0
23.0898	6
23.1185	5
23.1471	43
23.1757	37
23.2043	17
23.2329	0
23.2616	60
23.2902	23
23.3188	49
23.3474	38
23.3761	15
23.4047	5
23.4333	32
23.4619	91
23.4906	78
23.5192	13
23.5478	9
23.5764	0
23.605	33
23.6337	0
23.6623	14
23.6909	57
23.7195	31
23.7482	0
23.7768	14
23.8054	51
23.834	58
23.8627	3
23.8913	1
23.9199	54
23.9485	5
23.9772	27
24.0058	86
24.0344	75
24.063	29
24.0916	14
24.1203	27
24.1489	21
24.1775	4
24.2061	3
24.2348	34
24.2634	43
24.292	25
24.3206	27
24.3493	43
24.3779	25
24.4065	5
24.4351	0
24.4637	0
24.4924	37
24.521	46
24.5496	24
24.5782	26
24.6069	23
24.6355	5
24.6641	4
24.6927	8
24.7214	32
24.75	37
24.7786	52
24.8072	15
24.8358	8
24.8645	28
24.8931	55
24.9217	23
24.9503	39
24.979	1
25.0076	0
25.0362	37
25.0648	37
25.0935	20
25.1221	0
25.1507	0
25.1793	36
25.2079	15
25.2366	25
25.2652	0
25.2938	11
25.3224	31
25.3511	1
25.3797	25
25.4083	16
25.4369	0
25.4656	17
25.4942	39
25.5228	58
25.5514	68
25.58	33
25.6087	16
25.6373	36
25.6659	40
25.6945	1
25.7232	3
25.7518	2
25.7804	39
25.809	28
25.8377	22
25.8663	0
25.8949	33
25.9235	4
25.9521	4
25.9808	63
26.0094	1
26.038	25
26.0666	11
26.0953	33
26.1239	7
26.1525	21
26.1811	9
26.2097	27
26.2384	13
26.267	0
26.2956	21
26.3242	35
26.3529	8
26.3815	29
26.4101	5
26.4387	0
26.4673	14
26.496	25
26.5246	6
26.5532	3
26.5818	24
26.6105	40
26.6391	51
26.6677	27
26.6963	40
26.725	65
26.7536	38
26.7822	0
26.8108	35
26.8394	10
26.8681	47
26.8967	18
26.9253	0
26.9539	9
26.9826	20
27.0112	50
27.0398	9
27.0684	34
27.0971	5
27.1257	19
27.1543	16
27.1829	48
27.2115	29
27.2402	19
27.2688	33
27.2974	39
27.326	5
27.3547	29
27.3833	7
27.4119	35
27.4405	22
27.4692	17
27.4978	22
27.5264	23
27.555	11
27.5836	21
27.6123	21
27.6409	38
27.6695	10
27.6981	0
27.7268	31
27.7554	27
27.784	15
27.8126	34
27.8413	48
27.8699	12
27.8985	27
27.9271	22
27.9557	57
27.9844	44
28.013	42
28.0416	13
28.0702	29
28.0989	42
28.1275	28
28.1561	0
28.1847	7
28.2134	40
28.242	29
28.2706	8
28.2992	7
28.3279	17
28.3565	17
28.3851	37
28.4137	31
28.4423	17
28.471	0
28.4996	17
28.5282	29
28.5568	45
28.5855	6
28.6141	2
28.6427	19
28.6713	38
28.7	26
28.7286	36
28.7572	64
28.7858	82
28.8144	130
28.8431	76
28.8717	50
28.9003	3
28.9289	19
28.9576	20
28.9862	41
29.0148	44
29.0434	26
29.0721	13
29.1007	42
29.1293	48
29.1579	27
29.1865	3
29.2152	46
29.2438	44
29.2724	24
29.301	16
29.3297	19
29.3583	64
29.3869	29
29.4155	19
29.4442	20
29.4728	19
29.5014	29
29.53	18
29.5586	64
29.5873	18
29.6159	11
29.6445	0
29.6731	26
29.7018	21
29.7304	25
29.759	55
29.7876	26
29.8163	17
29.8449	73
29.8735	74
29.9021	39
29.9307	5
29.9594	7
29.988	26
30.0166	31
30.0452	3
30.0739	2
30.1025	9
30.1311	64
30.1597	6
30.1883	27
30.217	35
30.2456	41
30.2742	6
30.3028	11
30.3315	0
30.3601	44
30.3887	8
30.4173	16
30.4459	4
30.4746	30
30.5032	62
30.5318	50
30.5604	10
30.5891	3
30.6177	0
30.6463	44
30.6749	36
30.7036	60
30.7322	30
30.7608	44
30.7894	18
30.818	16
30.8467	39
30.8753	34
30.9039	27
30.9325	29
30.9612	0
30.9898	1
31.0184	19
31.047	54
31.0757	66
31.1043	35
31.1329	18
31.1615	13
31.1901	4
31.2188	0
31.2474	31
31.276	35
31.3046	36
31.3333	29
31.3619	54
31.3905	44
31.4191	13
31.4478	6
31.4764	17
31.505	14
31.5336	37
31.5622	70
31.5909	32
31.6195	43
31.6481	37
31.6767	55
31.7054	29
31.734	43
31.7626	18
31.7912	38
31.8199	4
31.8485	20
31.8771	15
31.9057	75
31.9343	67
31.963	1
31.9916	18
32.0202	6
32.0488	37
32.0775	59
32.1061	38
32.1347	3
32.1633	48
32.1919	18
32.2206	16
32.2492	9
32.2778	24
32.3064	50
32.3351	44
32.3637	48
32.3923	28
32.4209	26
32.4496	36
32.4782	47
32.5068	47
32.5354	15
32.5641	55
32.5927	17
32.6213	29
32.6499	31
32.6786	20
32.7072	22
32.7358	42
32.7644	30
32.793	52
32.8217	1
32.8503	0
32.8789	27
32.9075	20
32.9361	37
32.9648	18
32.9934	42
33.022	35
33.0506	48
33.0793	1
33.1079	1
33.1365	3
33.1651	60
33.1938	24
33.2224	45
33.251	26
33.2796	63
33.3083	18
33.3369	53
33.3655	8
33.3941	91
33.4227	41
33.4514	77
33.48	32
33.5086	39
33.5372	81
33.5659	132
33.5945	141
33.6231	109
33.6517	131
33.6803	109
33.709	176
33.7376	157
33.7662	220
33.7948	232
33.8235	290
33.8521	370
33.8807	529
33.9093	699
33.938	1074
33.9666	1536
33.9952	1535
34.0238	1128
34.0525	855
34.0811	630
34.1097	423
34.1383	298
34.1669	196
34.1956	221
34.2242	154
34.2528	166
34.2814	94
34.3101	65
34.3387	58
34.3673	79
34.3959	98
34.4246	98
34.4532	15
34.4818	25
34.5104	31
34.539	22
34.5677	69
34.5963	38
34.6249	51
34.6535	21
34.6822	33
34.7108	61
34.7394	31
34.768	58
34.7966	40
34.8253	73
34.8539	50
34.8825	120
34.9111	68
34.9398	119
34.9684	113
34.997	174
35.0256	154
35.0543	119
35.0829	120
35.1115	176
35.1401	172
35.1688	75
35.1974	42
35.226	78
35.2546	84
35.2832	36
35.3119	4
35.3405	2
35.3691	29
35.3977	62
35.4264	58
35.455	25
35.4836	24
35.5122	11
35.5408	19
35.5695	0
35.5981	0
35.6267	35
35.6553	18
35.684	36
35.7126	50
35.7412	39
35.7698	48
35.7985	38
35.8271	58
35.8557	16
35.8843	129
35.913	234
35.9416	484
35.9702	468
35.9988	222
36.0274	97
36.0561	140
36.0847	61
36.1133	46
36.1419	20
36.1705	17
36.1992	86
36.2278	56
36.2564	49
36.285	8
36.3137	1
36.3423	27
36.3709	47
36.3995	96
36.4282	71
36.4568	97
36.4854	85
36.514	59
36.5427	131
36.5713	148
36.5999	214
36.6285	347
36.6572	495
36.6858	652
36.7144	742
36.743	511
36.7716	422
36.8003	341
36.8289	219
36.8575	166
36.8861	93
36.9147	60
36.9434	78
36.972	49
37.0006	112
37.0292	37
37.0579	30
37.0865	26
37.1151	13
37.1437	11
37.1724	0
37.201	10
37.2296	2
37.2582	2
37.2869	30
37.3155	46
37.3441	22
37.3727	23
37.4013	10
37.43	0
37.4586	66
37.4872	46
37.5158	44
37.5445	64
37.5731	3
37.6017	20
37.6303	8
37.6589	41
37.6876	57
37.7162	59
37.7448	56
37.7734	73
37.8021	69
37.8307	39
37.8593	33
37.8879	26
37.9166	106
37.9452	85
37.9738	106
38.0024	68
38.0311	47
38.0597	38
38.0883	55
38.1169	85
38.1455	90
38.1742	111
38.2028	80
38.2314	106
38.26	140
38.2887	102
38.3173	119
38.3459	160
38.3745	189
38.4031	272
38.4318	280
38.4604	320
38.489	421
38.5176	448
38.5463	568
38.5749	683
38.6035	946
38.6321	1272
38.6608	1868
38.6894	3647
38.718	7531
38.7466	12241
38.7752	9700
38.8039	4825
38.8325	3701
38.8611	4106
38.8897	4537
38.9184	6169
38.947	8062
38.9756	7680
39.0042	5599
39.0329	3948
39.0615	2987
39.0901	2185
39.1187	1520
39.1474	1080
39.176	839
39.2046	641
39.2332	506
39.2618	440
39.2905	316
39.3191	354
39.3477	263
39.3763	247
39.405	162
39.4336	105
39.4622	125
39.4908	130
39.5194	182
39.5481	152
39.5767	104
39.6053	69
39.6339	43
39.6626	32
39.6912	120
39.7198	39
39.7484	76
39.7771	67
39.8057	67
39.8343	22
39.8629	17
39.8916	22
39.9202	6
39.9488	31
39.9774	2
40.006	27
40.0347	36
40.0633	26
40.0919	5
40.1205	0
40.1491	0
40.1778	22
40.2064	31
40.235	24
40.2636	0
40.2923	42
40.3209	25
40.3495	67
40.3781	19
40.4068	3
40.4354	2
40.464	0
40.4926	0
40.5213	52
40.5499	52
40.5785	32
40.6071	0
40.6358	29
40.6644	6
40.693	4
40.7216	0
40.7502	10
40.7789	53
40.8075	10
40.8361	24
40.8647	11
40.8933	10
40.922	29
40.9506	12
40.9792	74
41.0078	32
41.0365	30
41.0651	40
41.0937	1
41.1223	14
41.151	32
41.1796	27
41.2082	51
41.2368	98
41.2655	48
41.2941	91
41.3227	97
41.3513	140
41.3799	115
41.4086	136
41.4372	234
41.4658	243
41.4944	286
41.5231	462
41.5517	469
41.5803	750
41.6089	1048
41.6375	1566
41.6662	2279
41.6948	2911
41.7234	2838
41.752	2413
41.7807	1684
41.8093	1157
41.8379	615
41.8665	500
41.8952	379
41.9238	300
41.9524	284
41.981	151
42.0097	154
42.0383	139
42.0669	83
42.0955	110
42.1241	73
42.1528	48
42.1814	45
42.21	43
42.2386	50
42.2673	38
42.2959	46
42.3245	36
42.3531	34
42.3817	37
42.4104	32
42.439	28
42.4676	31
42.4962	18
42.5249	50
42.5535	71
42.5821	19
42.6107	39
42.6394	13
42.668	53
42.6966	66
42.7252	18
42.7538	29
42.7825	31
42.8111	23
42.8397	59
42.8683	72
42.897	55
42.9256	38
42.9542	53
42.9828	12
43.0115	7
43.0401	16
43.0687	7
43.0973	22
43.126	8
43.1546	12
43.1832	4
43.2118	33
43.2404	27
43.2691	22
43.2977	21
43.3263	33
43.3549	74
43.3835	11
43.4122	47
43.4408	77
43.4694	21
43.498	50
43.5267	20
43.5553	18
43.5839	10
43.6125	12
43.6412	33
43.6698	10
43.6984	28
43.727	37
43.7557	6
43.7843	30
43.8129	43
43.8415	22
43.8701	22
43.8988	2
43.9274	50
43.956	22
43.9846	33
44.0133	19
44.0419	0
44.0705	0
44.0991	21
44.1277	19
44.1564	44
44.185	67
44.2136	59
44.2422	13
44.2709	0
44.2995	0
44.3281	7
44.3567	23
44.3854	63
44.414	40
44.4426	16
44.4712	38
44.4999	9
44.5285	20
44.5571	0
44.5857	15
44.6143	27
44.643	33
44.6716	78
44.7002	58
44.7288	77
44.7575	102
44.7861	98
44.8147	200
44.8433	263
44.8719	254
44.9006	246
44.9292	125
44.9578	113
44.9864	60
45.0151	18
45.0437	46
45.0723	17
45.1009	48
45.1296	38
45.1582	11
45.1868	21
45.2154	14
45.2441	10
45.2727	26
45.3013	46
45.3299	13
45.3585	25
45.3872	24
45.4158	4
45.4444	30
45.473	8
45.5016	5
45.5303	25
45.5589	0
45.5875	17
45.6161	19
45.6448	7
45.6734	2
45.702	42
45.7306	33
45.7593	5
45.7879	0
45.8165	9
45.8451	1
45.8738	9
45.9024	70
45.931	27
45.9596	32
45.9883	24
46.0169	17
46.0455	33
46.0741	38
46.1027	0
46.1314	25
46.16	40
46.1886	17
46.2172	14
46.2458	14
46.2745	6
46.3031	11
46.3317	28
46.3603	22
46.389	0
46.4176	30
46.4462	1
46.4748	25
46.5035	26
46.5321	12
46.5607	38
46.5893	51
46.618	10
46.6466	33
46.6752	3
46.7038	0
46.7324	18
46.7611	11
46.7897	47
46.8183	42
46.8469	27
46.8756	33
46.9042	26
46.9328	22
46.9614	49
46.99	43
47.0187	23
47.0473	14
47.0759	14
47.1045	7
47.1332	8
47.1618	12
47.1904	7
47.219	29
47.2477	16
47.2763	20
47.3049	42
47.3335	30
47.3621	20
47.3908	7
47.4194	17
47.448	7
47.4766	36
47.5053	50
47.5339	57
47.5625	23
47.5911	2
47.6198	16
47.6484	24
47.677	19
47.7056	37
47.7343	26
47.7629	32
47.7915	75
47.8201	14
47.8487	4
47.8774	34
47.906	2
47.9346	26
47.9632	51
47.9919	59
48.0205	35
48.0491	89
48.0777	56
48.1063	52
48.135	103
48.1636	88
48.1922	122
48.2208	185
48.2495	207
48.2781	322
48.3067	463
48.3353	562
48.364	912
48.3926	998
48.4212	790
48.4498	651
48.4785	416
48.5071	304
48.5357	218
48.5643	137
48.5929	121
48.6216	93
48.6502	108
48.6788	86
48.7074	72
48.7361	7
48.7647	23
48.7933	31
48.8219	14
48.8505	33
48.8792	5
48.9078	7
48.9364	0
48.965	31
48.9937	20
49.0223	6
49.0509	45
49.0795	12
49.1082	42
49.1368	32
49.1654	0
49.194	0
49.2227	0
49.2513	0
49.2799	5
49.3085	19
49.3371	19
49.3658	33
49.3944	47
49.423	9
49.4516	21
49.4802	3
49.5089	0
49.5375	29
49.5661	24
49.5947	21
49.6234	30
49.652	37
49.6806	10
49.7092	7
49.7379	24
49.7665	14
49.7951	0
49.8237	27
49.8524	28
49.881	5
49.9096	13
49.9382	35
49.9669	16
49.9955	42
50.0241	42
50.0527	21
50.0813	15
50.11	3
50.1386	2
50.1672	20
50.1958	20
50.2244	26
50.2531	41
50.2817	21
50.3103	5
50.3389	24
50.3676	7
50.3962	3
50.4248	6
50.4534	23
50.4821	9
50.5107	23
50.5393	14
50.5679	25
50.5966	2
50.6252	18
50.6538	7
50.6824	17
50.711	25
50.7397	1
50.7683	52
50.7969	21
50.8255	36
50.8542	21
50.8828	42
50.9114	0
50.94	12
50.9686	0
50.9973	7
51.0259	13
51.0545	25
51.0831	28
51.1118	32
51.1404	10
51.169	23
51.1976	27
51.2263	17
51.2549	15
51.2835	3
51.3121	12
51.3407	17
51.3694	21
51.398	44
51.4266	20
51.4552	13
51.4839	27
51.5125	18
51.5411	18
51.5697	8
51.5984	19
51.627	11
51.6556	1
51.6842	3
51.7129	54
51.7415	44
51.7701	17
51.7987	0
51.8273	12
51.856	0
51.8846	0
51.9132	41
51.9418	80
51.9705	91
51.9991	51
52.0277	48
52.0563	68
52.0849	58
52.1136	99
52.1422	140
52.1708	228
52.1994	362
52.2281	437
52.2567	430
52.2853	317
52.3139	149
52.3426	137
52.3712	122
52.3998	72
52.4284	99
52.4571	66
52.4857	98
52.5143	73
52.5429	56
52.5715	5
52.6002	29
52.6288	23
52.6574	35
52.686	46
52.7147	49
52.7433	38
52.7719	20
52.8005	17
52.8291	11
52.8578	3
52.8864	11
52.915	9
52.9436	43
52.9723	24
53.0009	24
53.0295	4
53.0581	36
53.0868	17
53.1154	12
53.144	20
53.1726	13
53.2013	14
53.2299	21
53.2585	4
53.2871	6
53.3157	34
53.3444	30
53.373	7
53.4016	45
53.4302	18
53.4588	0
53.4875	0
53.5161	26
53.5447	15
53.5733	29
53.602	15
53.6306	34
53.6592	18
53.6878	25
53.7165	15
53.7451	14
53.7737	11
53.8023	0
53.831	26
53.8596	44
53.8882	16
53.9168	0
53.9455	21
53.9741	2
54.0027	7
54.0313	3
54.0599	4
54.0886	10
54.1172	21
54.1458	22
54.1744	38
54.203	24
54.2317	37
54.2603	13
54.2889	2
54.3175	12
54.3462	5
54.3748	4
54.4034	43
54.432	25
54.4607	10
54.4893	27
54.5179	6
54.5465	1
54.5752	12
54.6038	16
54.6324	3
54.661	27
54.6896	32
54.7183	15
54.7469	19
54.7755	24
54.8041	25
54.8328	20
54.8614	48
54.89	45
54.9186	25
54.9472	19
54.9759	14
55.0045	3
55.0331	1
55.0617	21
55.0904	40
55.119	42
55.1476	63
55.1762	28
55.2049	12
55.2335	18
55.2621	25
55.2907	21
55.3194	13
55.348	53
55.3766	17
55.4052	12
55.4338	42
55.4625	17
55.4911	3
55.5197	19
55.5483	60
55.577	40
55.6056	36
55.6342	43
55.6628	60
55.6915	51
55.7201	9
55.7487	42
55.7773	9
55.8059	47
55.8346	8
55.8632	24
55.8918	18
55.9204	93
55.949	96
55.9777	71
56.0063	99
56.0349	113
56.0635	116
56.0922	122
56.1208	165
56.1494	213
56.178	238
56.2067	303
56.2353	385
56.2639	488
56.2925	808
56.3212	1142
56.3498	1498
56.3784	1486
56.407	1192
56.4357	823
56.4643	592
56.4929	359
56.5215	378
56.5501	222
56.5788	222
56.6074	126
56.636	115
56.6646	98
56.6932	110
56.7219	87
56.7505	79
56.7791	29
56.8077	57
56.8364	25
56.865	15
56.8936	12
56.9222	46
56.9509	3
56.9795	12
57.0081	48
57.0367	46
57.0654	48
57.094	50
57.1226	58
57.1512	65
57.1798	6
57.2085	22
57.2371	20
57.2657	4
57.2943	4
57.323	24
57.3516	49
57.3802	23
57.4088	83
57.4374	48
57.4661	86
57.4947	62
57.5233	44
57.5519	15
57.5806	30
57.6092	23
57.6378	35
57.6664	43
57.6951	44
57.7237	51
57.7523	10
57.7809	0
57.8096	0
57.8382	13
57.8668	3
57.8954	15
57.924	16
57.9527	50
57.9813	29
58.0099	37
58.0385	15
58.0672	20
58.0958	1
58.1244	13
58.153	6
58.1816	20
58.2103	32
58.2389	20
58.2675	22
58.2961	21
58.3248	30
58.3534	0
58.382	23
58.4106	45
58.4393	24
58.4679	19
58.4965	6
58.5251	43
58.5538	14
58.5824	4
58.611	72
58.6396	23
58.6682	18
58.6969	13
58.7255	24
58.7541	8
58.7827	19
58.8113	51
58.84	42
58.8686	35
58.8972	29
58.9258	59
58.9545	41
58.9831	31
59.0117	11
59.0403	38
59.069	15
59.0976	28
59.1262	21
59.1548	20
59.1835	35
59.2121	31
59.2407	31
59.2693	31
59.298	47
59.3266	40
59.3552	29
59.3838	52
59.4124	40
59.4411	30
59.4697	73
59.4983	71
59.5269	71
59.5555	82
59.5842	66
59.6128	59
59.6414	76
59.6701	91
59.6987	75
59.7273	108
59.7559	140
59.7845	168
59.8132	150
59.8418	173
59.8704	222
59.899	258
59.9276	270
59.9563	336
59.9849	359
60.0135	507
60.0421	583
60.0708	765
60.0994	973
60.128	1089
60.1566	1300
60.1853	1136
60.2139	996
60.2425	751
60.2711	631
60.2998	568
60.3284	388
60.357	362
60.3856	237
60.4142	224
60.4429	193
60.4715	192
60.5001	305
60.5287	453
60.5574	439
60.586	235
60.6146	213
60.6432	180
60.6718	190
60.7005	188
60.7291	173
60.7577	246
60.7863	196
60.815	208
60.8436	164
60.8722	156
60.9008	138
60.9295	141
60.9581	122
60.9867	99
61.0153	109
61.044	101
61.0726	79
61.1012	79
61.1298	94
61.1584	71
61.1871	57
61.2157	43
61.2443	71
61.2729	56
61.3016	42
61.3302	66
61.3588	61
61.3874	45
61.416	15
61.4447	22
61.4733	55
61.5019	8
61.5305	0
61.5592	25
61.5878	32
61.6164	39
61.645	38
61.6737	25
61.7023	53
61.7309	8
61.7595	17
61.7882	10
61.8168	16
61.8454	52
61.874	2
61.9026	14
61.9313	18
61.9599	46
61.9885	45
62.0171	22
62.0458	34
62.0744	23
62.103	20
62.1316	8
62.1602	0
62.1889	24
[truncated: 1,680 more rows]
