# Supplementary material for: Approaching intrinsic dynamics of MXenes hybrid hydrogel for 3D printed multimodal intelligent devices with ultrahigh superelasticity and temperature sensitivity
Source: Nat Commun. 2022 Jun 14;13:3420. doi: 10.1038/s41467-022-31051-7 (PMC9197829; doi:10.1038/s41467-022-31051-7)
Supplement: Supplementary file 6 — Source Data [file 41467_2022_31051_MOESM6_ESM.zip › Supplementary information/Supplementary Fig. 2/MXenes.xlsx]

## Sheet: Sheet1
Commander	Sample ID
5.0001	19
5.01956	19
5.03903	19
5.05849	19
5.07796	29
5.09742	22
5.11688	32
5.13635	53
5.15581	68
5.17527	76
5.19474	88
5.2142	102
5.23366	139
5.25313	171
5.27259	204
5.29206	240
5.31152	252
5.33098	294
5.35045	341
5.36991	393
5.38937	440
5.40884	480
5.4283	550
5.44776	600
5.46723	651
5.48669	719
5.50615	808
5.52562	878
5.54508	937
5.56455	1027
5.58401	1085
5.60347	1187
5.62294	1289
5.6424	1410
5.66186	1510
5.68133	1620
5.70079	1771
5.72025	1920
5.73972	2063
5.75918	2218
5.77865	2378
5.79811	2536
5.81757	2703
5.83704	2911
5.8565	3098
5.87596	3309
5.89543	3541
5.91489	3787
5.93436	3994
5.95382	4215
5.97328	4430
5.99275	4641
6.01221	4828
6.03167	5003
6.05114	5193
6.0706	5334
6.09007	5482
6.10953	5604
6.12899	5724
6.14846	5835
6.16792	5931
6.18738	6037
6.20685	6081
6.22631	6145
6.24577	6149
6.26524	6188
6.2847	6220
6.30416	6238
6.32363	6230
6.34309	6174
6.36256	6151
6.38202	6097
6.40148	6065
6.42095	6017
6.44041	5927
6.45987	5842
6.47934	5724
6.4988	5631
6.51827	5504
6.53773	5394
6.55719	5259
6.57665	5102
6.59612	4949
6.61558	4804
6.63505	4671
6.65451	4537
6.67397	4406
6.69344	4278
6.7129	4124
6.73236	3992
6.75183	3852
6.77129	3741
6.79076	3586
6.81022	3459
6.82968	3305
6.84915	3185
6.86861	3065
6.88807	2922
6.90754	2800
6.927	2678
6.94646	2556
6.96593	2457
6.98539	2333
7.00486	2239
7.02432	2112
7.04378	2011
7.06325	1914
7.08271	1833
7.10217	1740
7.12164	1657
7.1411	1544
7.16057	1463
7.18003	1382
7.19949	1304
7.21896	1219
7.23842	1153
7.25788	1070
7.27735	1012
7.29681	925
7.31627	870
7.33574	817
7.3552	764
7.37467	705
7.39413	650
7.41359	613
7.43306	580
7.45252	526
7.47198	510
7.49145	456
7.51091	429
7.53037	378
7.54984	337
7.5693	302
7.58877	273
7.60823	251
7.62769	230
7.64716	186
7.66662	192
7.68608	177
7.70555	163
7.72501	151
7.74447	141
7.76394	106
7.7834	88
7.80287	53
7.82233	48
7.84179	54
7.86126	43
7.88072	43
7.90018	32
7.91965	34
7.93911	48
7.95857	46
7.97804	52
7.9975	48
8.01697	39
8.03643	21
8.05589	19
8.07536	9
8.09482	19
8.11428	38
8.13375	46
8.15321	62
8.17267	69
8.19214	73
8.2116	78
8.23107	68
8.25053	63
8.26999	51
8.28946	38
8.30892	18
8.32838	21
8.34785	6
8.36731	13
8.38678	15
8.40624	20
8.4257	29
8.44517	35
8.46463	36
8.48409	32
8.50356	19
8.52302	31
8.54248	35
8.56195	37
8.58141	32
8.60088	31
8.62034	28
8.6398	29
8.65927	20
8.67873	33
8.69819	38
8.71766	37
8.73712	28
8.75658	21
8.77605	15
8.79551	30
8.81498	35
8.83444	36
8.8539	37
8.87337	40
8.89283	39
8.91229	33
8.93176	24
8.95122	28
8.97068	25
8.99015	16
9.00961	11
9.02908	8
9.04854	12
9.068	10
9.08747	18
9.10693	26
9.12639	34
9.14586	38
9.16532	36
9.18478	33
9.20425	34
9.22371	38
9.24318	36
9.26264	26
9.2821	22
9.30157	20
9.32103	18
9.34049	4
9.35996	11
9.37942	20
9.39888	33
9.41835	36
9.43781	43
9.45727	47
9.47674	54
9.4962	53
9.51567	49
9.53513	38
9.55459	42
9.57406	45
9.59352	30
9.61299	24
9.63245	23
9.65191	37
9.67137	49
9.69084	51
9.7103	57
9.72977	48
9.74923	51
9.76869	43
9.78816	41
9.80762	28
9.82709	39
9.84655	37
9.86601	26
9.88547	24
9.90494	31
9.9244	48
9.94387	52
9.96333	51
9.98279	46
10.0023	36
10.0217	35
10.0412	25
10.0606	21
10.0801	16
10.0996	19
10.119	13
10.1385	12
10.158	11
10.1774	23
10.1969	32
10.2164	34
10.2358	39
10.2553	43
10.2747	43
10.2942	37
10.3137	38
10.3331	39
10.3526	35
10.3721	35
10.3915	29
10.411	36
10.4305	42
10.4499	61
10.4694	71
10.4888	82
10.5083	85
10.5278	85
10.5472	82
10.5667	90
10.5862	91
10.6056	95
10.6251	84
10.6446	87
10.664	83
10.6835	77
10.7029	83
10.7224	93
10.7419	80
10.7613	88
10.7808	74
10.8003	68
10.8197	70
10.8392	86
10.8587	85
10.8781	94
10.8976	82
10.917	88
10.9365	87
10.956	72
10.9754	59
10.9949	57
11.0144	47
11.0338	59
11.0533	54
11.0727	58
11.0922	74
11.1117	87
11.1311	98
11.1506	102
11.1701	99
11.1895	108
11.209	110
11.2285	95
11.2479	74
11.2674	85
11.2868	86
11.3063	96
11.3258	96
11.3452	99
11.3647	102
11.3842	102
11.4036	112
11.4231	97
11.4426	115
11.462	124
11.4815	128
11.5009	132
11.5204	132
11.5399	139
11.5593	126
11.5788	127
11.5983	125
11.6177	119
11.6372	103
11.6567	89
11.6761	77
11.6956	63
11.715	75
11.7345	69
11.754	58
11.7734	58
11.7929	62
11.8124	75
11.8318	76
11.8513	94
11.8708	105
11.8902	103
11.9097	95
11.9291	96
11.9486	104
11.9681	102
11.9876	97
12.007	91
12.0265	66
12.0459	65
12.0654	67
12.0849	66
12.1043	58
12.1238	51
12.1433	41
12.1627	36
12.1822	39
12.2017	42
12.2211	53
12.2406	47
12.26	60
12.2795	58
12.299	50
12.3184	55
12.3379	60
12.3574	73
12.3768	78
12.3963	61
12.4157	61
12.4352	80
12.4547	87
12.4741	82
12.4936	74
12.5131	73
12.5325	84
12.552	70
12.5715	69
12.5909	68
12.6104	70
12.6298	72
12.6493	73
12.6688	65
12.6882	62
12.7077	75
12.7272	86
12.7466	84
12.7661	75
12.7856	94
12.805	109
12.8245	104
12.8439	106
12.8634	105
12.8829	109
12.9023	107
12.9218	102
12.9413	75
12.9607	60
12.9802	70
12.9997	72
13.0191	59
13.0386	63
13.058	74
13.0775	78
13.097	66
13.1164	73
13.1359	79
13.1554	78
13.1748	64
13.1943	52
13.2137	43
13.2332	46
13.2527	48
13.2721	51
13.2916	49
13.3111	55
13.3305	54
13.35	66
13.3695	78
13.3889	98
13.4084	96
13.4278	95
13.4473	99
13.4668	100
13.4863	88
13.5057	84
13.5252	90
13.5446	93
13.5641	78
13.5836	65
13.603	74
13.6225	92
13.6419	91
13.6614	85
13.6809	85
13.7004	79
13.7198	86
13.7393	77
13.7587	75
13.7782	85
13.7977	99
13.8171	106
13.8366	105
13.8561	109
13.8755	117
13.895	118
13.9145	119
13.9339	114
13.9534	105
13.9728	92
13.9923	80
14.0118	80
14.0312	84
14.0507	76
14.0702	86
14.0896	82
14.1091	83
14.1286	84
14.148	91
14.1675	100
14.1869	94
14.2064	82
14.2259	76
14.2453	87
14.2648	76
14.2843	83
14.3037	79
14.3232	58
14.3427	69
14.3621	68
14.3816	69
14.401	74
14.4205	72
14.44	54
14.4594	45
14.4789	53
14.4984	56
14.5178	64
14.5373	60
14.5567	57
14.5762	45
14.5957	37
14.6151	47
14.6346	43
14.6541	43
14.6735	37
14.693	29
14.7125	27
14.7319	42
14.7514	48
14.7708	43
14.7903	46
14.8098	39
14.8292	33
14.8487	32
14.8682	39
14.8876	28
14.9071	29
14.9266	38
14.946	41
14.9655	51
14.9849	56
15.0044	62
15.0239	62
15.0433	63
15.0628	57
15.0823	51
15.1017	53
15.1212	54
15.1407	51
15.1601	46
15.1796	55
15.199	63
15.2185	67
15.238	66
15.2574	59
15.2769	53
15.2964	45
15.3158	47
15.3353	43
15.3548	39
15.3742	40
15.3937	35
15.4131	41
15.4326	45
15.4521	50
15.4715	57
15.491	60
15.5105	48
15.5299	44
15.5494	39
15.5689	37
15.5883	47
15.6078	51
15.6273	50
15.6467	57
15.6662	55
15.6856	68
15.7051	67
15.7246	69
15.744	81
15.7635	82
15.783	74
15.8024	69
15.8219	64
15.8414	59
15.8608	51
15.8803	46
15.8997	55
15.9192	61
15.9387	59
15.9581	71
15.9776	81
15.9971	97
16.0165	105
16.036	107
16.0555	107
16.0749	106
16.0944	105
16.1138	91
16.1333	72
16.1528	76
16.1722	82
16.1917	67
16.2112	58
16.2306	61
16.2501	76
16.2695	72
16.289	65
16.3085	71
16.3279	80
16.3474	90
16.3669	85
16.3863	82
16.4058	85
16.4253	88
16.4447	75
16.4642	55
16.4837	63
16.5031	65
16.5226	69
16.542	58
16.5615	59
16.581	65
16.6004	64
16.6199	70
16.6394	65
16.6588	68
16.6783	58
16.6977	54
16.7172	43
16.7367	37
16.7561	52
16.7756	61
16.7951	56
16.8145	64
16.834	73
16.8535	75
16.8729	68
16.8924	68
16.9119	60
16.9313	44
16.9508	41
16.9702	43
16.9897	37
17.0092	35
17.0286	45
17.0481	57
17.0676	58
17.087	59
17.1065	62
17.1259	68
17.1454	71
17.1649	68
17.1843	69
17.2038	66
17.2233	70
17.2427	71
17.2622	67
17.2817	68
17.3011	76
17.3206	81
17.3401	67
17.3595	59
17.379	68
17.3984	66
17.4179	73
17.4374	72
17.4568	86
17.4763	98
17.4958	111
17.5152	114
17.5347	120
17.5541	131
17.5736	151
17.5931	161
17.6125	161
17.632	164
17.6515	168
17.6709	160
17.6904	154
17.7099	147
17.7293	142
17.7488	140
17.7682	129
17.7877	103
17.8072	98
17.8266	91
17.8461	84
17.8656	83
17.885	79
17.9045	74
17.924	70
17.9434	65
17.9629	58
17.9824	59
18.0018	53
18.0213	56
18.0407	60
18.0602	55
18.0797	59
18.0991	58
18.1186	67
18.1381	74
18.1575	84
18.177	81
18.1964	83
18.2159	90
18.2354	88
18.2548	78
18.2743	76
18.2938	74
18.3132	67
18.3327	58
18.3522	55
18.3716	47
18.3911	56
18.4106	62
18.43	72
18.4495	72
18.4689	85
18.4884	92
18.5079	89
18.5273	85
18.5468	94
18.5663	82
18.5857	72
18.6052	71
18.6246	70
18.6441	71
18.6636	85
18.683	88
18.7025	78
18.722	77
18.7414	88
18.7609	93
18.7804	88
18.7998	87
18.8193	77
18.8388	64
18.8582	59
18.8777	52
18.8971	57
18.9166	55
18.9361	48
18.9555	36
18.975	28
18.9945	22
19.0139	29
19.0334	31
19.0528	28
19.0723	29
19.0918	21
19.1112	30
19.1307	30
19.1502	35
19.1696	38
19.1891	38
19.2086	45
19.228	51
19.2475	57
19.267	60
19.2864	71
19.3059	69
19.3253	64
19.3448	63
19.3643	56
19.3837	58
19.4032	55
19.4227	56
19.4421	50
19.4616	54
19.481	59
19.5005	60
19.52	61
19.5394	59
19.5589	58
19.5784	47
19.5978	40
19.6173	36
19.6368	31
19.6562	26
19.6757	21
19.6952	21
19.7146	25
19.7341	27
19.7535	27
19.773	22
19.7925	17
19.8119	16
19.8314	17
19.8509	16
19.8703	18
19.8898	13
19.9093	12
19.9287	17
19.9482	29
19.9676	41
19.9871	45
20.0066	52
20.026	57
20.0455	57
20.065	55
20.0844	54
20.1039	51
20.1233	41
20.1428	31
20.1623	15
20.1817	18
20.2012	26
20.2207	30
20.2401	28
20.2596	21
20.2791	25
20.2985	25
20.318	28
20.3375	31
20.3569	29
20.3764	22
20.3958	20
20.4153	20
20.4348	20
20.4542	26
20.4737	26
20.4932	22
20.5126	16
20.5321	8
20.5515	7
20.571	2
20.5905	3
20.6099	8
20.6294	11
20.6489	18
20.6683	26
20.6878	31
20.7073	42
20.7267	49
20.7462	50
20.7657	45
20.7851	39
20.8046	42
20.824	42
20.8435	38
20.863	36
20.8824	34
20.9019	26
20.9214	20
20.9408	23
20.9603	32
20.9797	43
20.9992	44
21.0187	42
21.0381	36
21.0576	31
21.0771	34
21.0965	37
21.116	40
21.1355	40
21.1549	32
21.1744	30
21.1939	36
21.2133	48
21.2328	52
21.2522	51
21.2717	48
21.2912	44
21.3106	39
21.3301	30
21.3496	28
21.369	27
21.3885	24
21.4079	21
21.4274	19
21.4469	26
21.4663	33
21.4858	33
21.5053	23
21.5247	32
21.5442	41
21.5637	47
21.5831	50
21.6026	46
21.6221	42
21.6415	33
21.661	29
21.6804	17
21.6999	18
21.7194	19
21.7388	15
21.7583	8
21.7778	3
21.7972	15
21.8167	12
21.8361	8
21.8556	9
21.8751	9
21.8945	12
21.914	16
21.9335	23
21.9529	27
21.9724	39
21.9919	40
22.0113	37
22.0308	37
22.0502	37
22.0697	34
22.0892	27
22.1086	21
22.1281	20
22.1476	12
22.167	7
22.1865	14
22.206	22
22.2254	18
22.2449	16
22.2644	13
22.2838	19
22.3033	31
22.3227	44
22.3422	52
22.3617	59
22.3811	56
22.4006	59
22.4201	52
22.4395	55
22.459	58
22.4784	42
22.4979	28
22.5174	33
22.5368	36
22.5563	42
22.5758	36
22.5952	43
22.6147	47
22.6342	48
22.6536	39
22.6731	40
22.6926	32
22.712	39
22.7315	36
22.7509	30
22.7704	34
22.7899	44
22.8093	42
22.8288	38
22.8483	27
22.8677	34
22.8872	29
22.9066	31
22.9261	30
22.9456	34
22.965	36
22.9845	45
23.004	46
23.0234	48
23.0429	48
23.0624	50
23.0818	46
23.1013	43
23.1208	35
23.1402	30
23.1597	23
23.1791	26
23.1986	26
23.2181	27
23.2375	24
23.257	22
23.2765	17
23.2959	14
23.3154	21
23.3348	24
23.3543	28
23.3738	29
23.3932	18
23.4127	20
23.4322	16
23.4516	25
23.4711	31
23.4906	34
23.51	27
23.5295	22
23.549	23
23.5684	29
23.5879	38
23.6073	44
23.6268	41
23.6463	43
23.6657	40
23.6852	48
23.7047	43
23.7241	45
23.7436	36
23.763	28
23.7825	19
23.802	16
23.8214	17
23.8409	17
23.8604	15
23.8798	22
23.8993	24
23.9188	32
23.9382	34
23.9577	33
23.9772	27
23.9966	27
24.0161	21
24.0355	23
24.055	22
24.0745	20
24.0939	14
24.1134	17
24.1329	14
24.1523	20
24.1718	26
24.1913	25
24.2107	32
24.2302	31
24.2496	37
24.2691	44
24.2886	43
24.308	41
24.3275	40
24.347	35
24.3664	26
24.3859	24
24.4053	21
24.4248	23
24.4443	22
24.4637	27
24.4832	34
24.5027	33
24.5221	38
24.5416	44
24.5611	45
24.5805	42
24.6	37
24.6195	31
24.6389	29
24.6584	25
24.6778	17
24.6973	21
24.7168	24
24.7362	29
24.7557	24
24.7752	22
24.7946	21
24.8141	23
24.8335	31
24.853	39
24.8725	36
24.8919	42
24.9114	48
24.9309	49
24.9503	50
24.9698	60
24.9893	58
25.0087	48
25.0282	38
25.0477	22
25.0671	20
25.0866	20
25.106	28
25.1255	29
25.145	18
25.1644	24
25.1839	24
25.2034	34
25.2228	44
25.2423	50
25.2617	48
25.2812	46
25.3007	49
25.3201	47
25.3396	53
25.3591	53
25.3785	47
25.398	32
25.4175	22
25.4369	17
25.4564	16
25.4759	27
25.4953	34
25.5148	38
25.5342	38
25.5537	36
25.5732	39
25.5926	41
25.6121	39
25.6316	38
25.651	30
25.6705	12
25.6899	11
25.7094	16
25.7289	25
25.7483	33
25.7678	46
25.7873	55
25.8067	53
25.8262	54
25.8457	52
25.8651	57
25.8846	57
25.9041	53
25.9235	41
25.943	28
25.9624	26
25.9819	22
26.0014	15
26.0208	23
26.0403	33
26.0598	35
26.0792	31
26.0987	34
26.1181	25
26.1376	34
26.1571	35
26.1765	32
26.196	26
26.2155	23
26.2349	21
26.2544	13
26.2739	23
26.2933	31
26.3128	37
26.3322	42
26.3517	44
26.3712	45
26.3906	40
26.4101	36
26.4296	30
26.449	17
26.4685	17
26.488	22
26.5074	24
26.5269	22
26.5464	25
26.5658	18
26.5853	24
26.6047	25
26.6242	29
26.6437	37
26.6631	42
26.6826	41
26.7021	40
26.7215	30
26.741	41
26.7604	45
26.7799	39
26.7994	33
26.8188	29
26.8383	27
26.8578	28
26.8772	28
26.8967	33
26.9162	42
26.9356	38
26.9551	34
26.9746	29
26.994	21
27.0135	24
27.0329	32
27.0524	32
27.0719	38
27.0913	44
27.1108	44
27.1303	43
27.1497	39
27.1692	31
27.1886	36
27.2081	34
27.2276	33
27.247	30
27.2665	21
27.286	24
27.3054	31
27.3249	35
27.3444	33
27.3638	37
27.3833	37
27.4028	34
27.4222	31
27.4417	30
27.4611	36
27.4806	36
27.5001	38
27.5195	37
27.539	32
27.5585	40
27.5779	45
27.5974	50
27.6168	42
27.6363	44
27.6558	37
27.6752	38
27.6947	44
27.7142	51
27.7336	58
27.7531	63
27.7726	64
27.792	58
27.8115	64
27.831	68
27.8504	69
27.8699	65
27.8893	53
27.9088	49
27.9283	42
27.9477	44
27.9672	55
27.9867	62
28.0061	62
28.0256	60
28.045	57
28.0645	53
28.084	54
28.1034	43
28.1229	48
28.1424	59
28.1618	66
28.1813	73
28.2008	67
28.2202	63
28.2397	75
28.2592	76
28.2786	82
28.2981	88
28.3175	92
28.337	87
28.3565	85
28.3759	81
28.3954	84
28.4149	94
28.4343	107
28.4538	103
28.4733	96
28.4927	92
28.5122	93
28.5316	91
28.5511	92
28.5706	93
28.59	93
28.6095	92
28.629	91
28.6484	89
28.6679	96
28.6873	109
28.7068	112
28.7263	107
28.7458	106
28.7652	105
28.7847	101
28.8041	104
28.8236	102
28.8431	105
28.8625	100
28.882	103
28.9015	108
28.9209	121
28.9404	127
28.9598	126
28.9793	116
28.9988	112
29.0182	105
29.0377	97
29.0572	95
29.0766	84
29.0961	88
29.1155	90
29.135	91
29.1545	108
29.174	117
29.1934	137
29.2129	145
29.2323	150
29.2518	146
29.2713	135
29.2907	126
29.3102	118
29.3297	114
29.3491	102
29.3686	104
29.388	108
29.4075	106
29.427	116
29.4464	113
29.4659	118
29.4854	120
29.5048	108
29.5243	111
29.5437	99
29.5632	95
29.5827	107
29.6022	105
29.6216	103
29.6411	110
29.6605	116
29.68	112
29.6995	111
29.7189	94
29.7384	91
29.7579	87
29.7773	72
29.7968	85
29.8163	75
29.8357	82
29.8552	94
29.8746	85
29.8941	90
29.9136	103
29.933	97
29.9525	102
29.972	101
29.9914	89
30.0109	93
30.0303	87
30.0498	74
30.0693	81
30.0887	74
30.1082	77
30.1277	76
30.1471	68
30.1666	68
30.1861	68
30.2055	57
30.225	65
30.2445	60
30.2639	58
30.2834	68
30.3028	66
30.3223	64
30.3418	66
30.3612	73
30.3807	76
30.4002	76
30.4196	77
30.4391	68
30.4585	63
30.478	66
30.4975	70
30.5169	70
30.5364	74
30.5559	71
30.5753	60
30.5948	56
30.6143	47
30.6337	51
30.6532	48
30.6727	39
30.6921	41
30.7116	30
30.731	38
30.7505	54
30.77	61
30.7894	74
30.8089	80
30.8284	80
30.8478	73
30.8673	74
30.8867	67
30.9062	71
30.9257	67
30.9451	57
30.9646	54
30.9841	49
31.0035	54
31.023	65
31.0424	70
31.0619	80
31.0814	85
31.1009	85
31.1203	82
31.1398	77
31.1592	73
31.1787	82
31.1982	70
31.2176	64
31.2371	60
31.2566	62
31.276	68
31.2955	79
31.3149	83
31.3344	97
31.3539	94
31.3733	100
31.3928	101
31.4123	95
31.4317	103
31.4512	100
31.4707	94
31.4901	99
31.5096	88
31.5291	87
31.5485	87
31.568	87
31.5874	98
31.6069	96
31.6264	83
31.6458	88
31.6653	85
31.6848	82
31.7042	82
31.7237	75
31.7431	91
31.7626	95
31.7821	90
31.8015	90
31.821	81
31.8405	81
31.8599	83
31.8794	73
31.8989	82
31.9183	82
31.9378	79
31.9572	78
31.9767	66
31.9962	65
32.0156	82
32.0351	76
32.0546	75
32.074	77
32.0935	67
32.113	73
32.1324	75
32.1519	75
32.1713	87
32.1908	82
32.2103	72
32.2297	63
32.2492	41
32.2687	42
32.2881	46
32.3076	46
32.3271	54
32.3465	59
32.366	58
32.3854	63
32.4049	65
32.4244	65
32.4438	66
32.4633	61
32.4828	56
32.5022	52
32.5217	48
32.5412	43
32.5606	48
32.5801	49
32.5996	38
32.619	39
32.6385	36
32.6579	37
32.6774	38
32.6969	35
32.7163	32
32.7358	29
32.7553	31
32.7747	35
32.7942	41
32.8137	44
32.8331	62
32.8526	71
32.872	80
32.8915	98
32.911	106
32.9304	123
32.9499	137
32.9694	138
32.9888	133
33.0083	118
33.0277	104
33.0472	89
33.0667	75
33.0861	58
33.1056	42
33.1251	25
33.1445	13
33.164	4
33.1835	0
33.2029	0
33.2224	15
33.2418	24
33.2613	31
33.2808	34
33.3002	36
33.3197	36
33.3392	38
33.3586	26
33.3781	26
33.3976	21
33.417	21
33.4365	10
33.456	11
33.4754	33
33.4949	44
33.5143	51
33.5338	55
33.5533	55
33.5727	57
33.5922	58
33.6117	55
33.6311	41
33.6506	44
33.6701	36
33.6895	36
33.709	29
33.7284	41
33.7479	39
33.7674	37
33.7868	29
33.8063	38
33.8258	51
33.8452	74
33.8647	96
33.8841	110
33.9036	115
33.9231	124
33.9425	131
33.962	133
33.9815	144
34.0009	152
34.0204	146
34.0399	149
34.0593	141
34.0788	142
34.0983	141
34.1177	137
34.1372	137
34.1566	137
34.1761	130
34.1956	123
34.215	124
34.2345	124
34.254	144
34.2734	151
34.2929	154
34.3124	160
34.3318	147
34.3513	132
34.3707	118
34.3902	107
34.4097	109
34.4291	109
34.4486	104
34.4681	113
34.4875	119
34.507	130
34.5264	141
34.5459	145
34.5654	156
34.5848	167
34.6043	157
34.6238	142
34.6432	132
34.6627	117
34.6822	114
34.7016	111
34.7211	107
34.7405	115
34.76	109
34.7795	119
34.7989	117
34.8184	121
34.8379	129
34.8573	130
34.8768	124
34.8963	123
34.9157	112
34.9352	112
34.9547	110
34.9741	103
34.9936	101
35.013	109
35.0325	103
35.052	114
35.0714	107
35.0909	105
35.1104	109
35.1298	107
35.1493	115
35.1688	115
35.1882	98
35.2077	101
35.2271	93
35.2466	94
35.2661	91
35.2855	94
35.305	97
35.3245	103
35.3439	98
35.3634	101
35.3828	110
35.4023	103
35.4218	107
35.4412	112
35.4607	105
35.4802	111
35.4996	117
35.5191	110
35.5386	96
35.558	98
35.5775	101
35.5969	98
35.6164	108
35.6359	123
35.6553	119
35.6748	124
35.6943	141
35.7137	154
35.7332	150
35.7527	158
35.7721	157
35.7916	138
35.8111	129
35.8305	122
35.85	110
35.8694	107
35.8889	112
35.9084	109
35.9278	104
35.9473	123
35.9668	138
35.9862	146
36.0057	143
36.0251	150
36.0446	147
36.0641	127
36.0835	116
36.103	114
36.1225	103
36.1419	100
36.1614	98
36.1809	89
36.2003	81
36.2198	84
36.2392	84
36.2587	78
36.2782	77
36.2976	83
36.3171	75
36.3366	64
36.356	72
36.3755	91
36.395	86
36.4144	85
36.4339	81
36.4534	66
36.4728	52
36.4923	41
36.5117	29
36.5312	30
36.5507	34
36.5701	35
36.5896	35
36.6091	41
36.6285	50
36.648	52
36.6675	43
36.6869	45
36.7064	41
36.7258	32
36.7453	24
36.7648	13
36.7842	11
36.8037	14
36.8232	7
36.8426	11
36.8621	6
36.8815	11
36.901	14
36.9205	15
36.9399	13
36.9594	18
36.9789	15
36.9983	12
37.0178	15
37.0373	20
37.0567	19
37.0762	19
37.0956	18
37.1151	16
37.1346	13
37.154	23
37.1735	22
37.193	19
37.2124	18
37.2319	17
37.2514	11
37.2708	10
37.2903	11
37.3098	10
37.3292	3
37.3487	8
37.3681	14
37.3876	22
37.4071	28
37.4265	31
37.446	31
37.4655	25
37.4849	22
37.5044	28
37.5239	29
37.5433	32
37.5628	31
37.5822	27
37.6017	24
37.6212	29
37.6406	26
37.6601	29
37.6796	28
37.699	20
37.7185	13
37.7379	6
37.7574	12
37.7769	24
37.7963	26
37.8158	30
37.8353	30
37.8547	24
37.8742	24
37.8937	13
37.9131	15
37.9326	13
37.952	23
37.9715	34
37.991	45
38.0104	59
38.0299	72
38.0494	77
38.0688	80
38.0883	79
38.1078	75
38.1272	66
38.1467	61
38.1662	48
38.1856	47
38.2051	36
38.2245	42
38.244	40
38.2635	32
38.2829	27
38.3024	22
38.3219	18
38.3413	17
38.3608	19
38.3802	21
38.3997	26
38.4192	32
38.4386	37
38.4581	44
38.4776	48
38.497	53
38.5165	57
38.536	60
38.5554	63
38.5749	65
38.5943	65
38.6138	64
38.6333	62
38.6527	59
38.6722	58
38.6917	56
38.7111	56
38.7306	58
38.7501	59
38.7695	64
38.789	70
38.8085	74
38.8279	80
38.8474	87
38.8668	92
38.8863	97
38.9058	101
38.9252	101
38.9447	98
38.9642	93
38.9836	87
39.0031	70
39.0226	58
39.042	49
39.0615	44
39.0809	38
39.1004	34
39.1199	37
39.1393	43
39.1588	57
39.1783	64
39.1977	70
39.2172	75
39.2366	70
39.2561	66
39.2756	57
39.295	51
39.3145	38
39.334	35
39.3534	35
39.3729	30
39.3924	33
39.4118	39
39.4313	51
39.4507	50
39.4702	52
39.4897	57
39.5091	60
39.5286	58
39.5481	56
39.5675	53
39.587	50
39.6065	52
39.6259	50
39.6454	54
39.6649	59
39.6843	54
39.7038	59
39.7232	57
39.7427	55
39.7622	57
39.7816	60
39.8011	51
39.8206	52
39.84	53
39.8595	57
39.879	54
39.8984	55
39.9179	62
39.9373	54
39.9568	36
39.9763	33
39.9957	36
40.0152	33
40.0347	39
40.0541	42
40.0736	40
40.093	40
40.1125	48
40.132	51
40.1514	51
40.1709	51
40.1904	45
40.2098	36
40.2293	30
40.2488	31
40.2682	36
40.2877	41
40.3072	49
40.3266	51
40.3461	58
40.3655	58
40.385	66
40.4045	63
40.4239	69
40.4434	71
40.4629	67
40.4823	64
40.5018	57
40.5213	42
40.5407	33
40.5602	32
40.5796	32
40.5991	27
40.6186	37
40.638	38
40.6575	49
40.677	60
40.6964	71
40.7159	72
40.7353	71
40.7548	63
40.7743	50
40.7937	42
40.8132	41
40.8327	40
40.8521	39
40.8716	42
40.8911	55
40.9105	54
40.93	58
40.9494	61
40.9689	48
40.9884	46
41.0078	43
41.0273	37
41.0468	38
41.0662	36
41.0857	43
41.1052	43
41.1246	51
41.1441	57
41.1636	63
41.183	57
41.2025	53
41.2219	50
41.2414	44
41.2609	52
41.2803	49
41.2998	50
41.3193	53
41.3387	53
41.3582	65
41.3777	53
41.3971	70
41.4166	61
41.436	74
41.4555	69
41.475	74
41.4944	74
41.5139	84
41.5334	87
41.5528	85
41.5723	82
41.5917	90
41.6112	95
41.6307	101
41.6501	93
41.6696	96
41.6891	82
41.7085	88
41.728	86
41.7475	87
41.7669	99
41.7864	109
41.8058	118
41.8253	113
41.8448	118
41.8642	128
41.8837	136
41.9032	142
41.9226	139
41.9421	126
41.9616	125
41.981	123
42.0005	121
42.02	119
42.0394	125
42.0589	115
42.0783	107
42.0978	97
42.1173	87
42.1367	82
42.1562	82
42.1757	71
42.1951	58
42.2146	49
42.2341	53
42.2535	52
42.273	55
42.2925	71
42.3119	79
42.3314	89
42.3508	94
42.3703	114
42.3898	117
42.4092	122
42.4287	117
42.4481	102
42.4676	86
42.4871	80
42.5065	73
42.526	73
42.5455	69
42.5649	71
42.5844	67
42.6039	75
42.6233	78
42.6428	91
42.6623	106
42.6817	110
42.7012	111
42.7206	112
42.7401	107
42.7596	108
42.779	99
42.7985	106
42.818	103
42.8374	96
42.8569	97
42.8764	99
42.8958	102
42.9153	100
42.9348	107
42.9542	105
42.9737	102
42.9931	111
43.0126	108
43.0321	111
43.0515	110
43.071	115
43.0904	122
43.1099	111
43.1294	111
43.1488	104
43.1683	97
43.1878	79
43.2072	79
43.2267	87
43.2462	98
43.2656	111
43.2851	113
43.3045	119
43.324	117
43.3435	112
43.3629	97
43.3824	82
43.4019	71
43.4213	58
43.4408	46
43.4603	32
43.4797	35
43.4992	45
43.5187	58
43.5381	60
43.5576	66
43.577	74
43.5965	69
43.616	70
43.6354	59
43.6549	66
43.6744	58
43.6938	46
43.7133	38
43.7328	27
43.7522	24
43.7717	20
43.7911	21
43.8106	13
43.8301	8
43.8495	14
43.869	17
43.8885	29
[truncated: 1,855 more rows]
