# Supplementary material for: Approaching intrinsic dynamics of MXenes hybrid hydrogel for 3D printed multimodal intelligent devices with ultrahigh superelasticity and temperature sensitivity
Source: Nat Commun. 2022 Jun 14;13:3420. doi: 10.1038/s41467-022-31051-7 (PMC9197829; doi:10.1038/s41467-022-31051-7)
Supplement: Supplementary file 6 — Source Data [file 41467_2022_31051_MOESM6_ESM.zip › Supplementary information/Supplementary Fig. 20/Supplementary Fig. 20.xlsx]

## Sheet: Sheet1
T-1×103 / K-1	ln(R/R0)
3.66099	0.85314
3.62122	0.66834
3.5317	0.50682
3.47041	0.33433
3.3653	0
3.2987	-0.44832
3.19336	-0.94271
3.09454	-1.31505
3.00165	-1.71647
2.91418	-2.24055
2.83166	-3.00235
