# Supplementary material for: Approaching intrinsic dynamics of MXenes hybrid hydrogel for 3D printed multimodal intelligent devices with ultrahigh superelasticity and temperature sensitivity
Source: Nat Commun. 2022 Jun 14;13:3420. doi: 10.1038/s41467-022-31051-7 (PMC9197829; doi:10.1038/s41467-022-31051-7)
Supplement: Supplementary file 6 — Source Data [file 41467_2022_31051_MOESM6_ESM.zip › Supplementary information/Supplementary Fig. 21/Supplementary Fig. 21a.xlsx]

## Sheet: Sheet1
Temperature / ℃	R/R0
0	1.941
3	1.81722
10	1.5584
15	1.3221
24	1
30	0.8032
40	0.62
50	0.56
60	0.48
70	0.442
80	0.41
