# Supplementary material for: Approaching intrinsic dynamics of MXenes hybrid hydrogel for 3D printed multimodal intelligent devices with ultrahigh superelasticity and temperature sensitivity
Source: Nat Commun. 2022 Jun 14;13:3420. doi: 10.1038/s41467-022-31051-7 (PMC9197829; doi:10.1038/s41467-022-31051-7)
Supplement: Supplementary file 6 — Source Data [file 41467_2022_31051_MOESM6_ESM.zip › Supplementary information/Supplementary Fig. 22/Supplementary Fig. 22a.xlsx]

## Sheet: Sheet1
Temperature / ℃	R/R0
0	1.66688
3	1.56174
10	1.38308
15	1.26118
24	1
30	0.81548
40	0.72
50	0.685
60	0.6404
