# Supplementary material for: Approaching intrinsic dynamics of MXenes hybrid hydrogel for 3D printed multimodal intelligent devices with ultrahigh superelasticity and temperature sensitivity
Source: Nat Commun. 2022 Jun 14;13:3420. doi: 10.1038/s41467-022-31051-7 (PMC9197829; doi:10.1038/s41467-022-31051-7)
Supplement: Supplementary file 6 — Source Data [file 41467_2022_31051_MOESM6_ESM.zip › Supplementary information/Supplementary Fig. 22/Supplementary Fig. 22b.xlsx]

## Sheet: Sheet1
T-1×103 / K-1	ln(R/R0)
3.66099	0.51095
3.62122	0.4458
3.5317	0.32431
3.47041	0.23205
3.3653	0
3.2987	-0.20398
3.19336	-0.3285
3.09454	-0.37834
3.00165	-0.44566
