# Supplementary material for: Approaching intrinsic dynamics of MXenes hybrid hydrogel for 3D printed multimodal intelligent devices with ultrahigh superelasticity and temperature sensitivity
Source: Nat Commun. 2022 Jun 14;13:3420. doi: 10.1038/s41467-022-31051-7 (PMC9197829; doi:10.1038/s41467-022-31051-7)
Supplement: Supplementary file 6 — Source Data [file 41467_2022_31051_MOESM6_ESM.zip › Supplementary information/Supplementary Fig. 23/Supplementary Fig. 23a/Without glycerol.xlsx]

## Sheet: Sheet1
Cycles	Weight / g
Initial	0.2278
1st	0.209417
2nd	0.188072
3rd	0.173652
“Recharged”	0.212879
