# Supplementary material for: Approaching intrinsic dynamics of MXenes hybrid hydrogel for 3D printed multimodal intelligent devices with ultrahigh superelasticity and temperature sensitivity
Source: Nat Commun. 2022 Jun 14;13:3420. doi: 10.1038/s41467-022-31051-7 (PMC9197829; doi:10.1038/s41467-022-31051-7)
Supplement: Supplementary file 6 — Source Data [file 41467_2022_31051_MOESM6_ESM.zip › Supplementary information/Supplementary Fig. 23/Supplementary Fig. 23b/PVA-PU-MXene-80°C-recharged.xlsx]

## Sheet: Sheet1
Commander	Sample
5.0001	8
5.02758	8
5.05506	8
5.08253	9
5.11001	11
5.13749	13
5.16497	15
5.19245	17
5.21992	18
5.2474	18
5.27488	18
5.30236	18
5.32984	19
5.35732	20
5.38479	21
5.41227	22
5.43975	22
5.46723	23
5.49471	25
5.52218	27
5.54966	30
5.57714	33
5.60462	36
5.6321	39
5.65958	43
5.68705	48
5.71453	54
5.74201	61
5.76949	68
5.79697	75
5.82444	82
5.85192	91
5.8794	101
5.90688	112
5.93436	126
5.96183	143
5.98931	163
6.01679	184
6.04427	208
6.07175	233
6.09922	258
6.1267	281
6.15418	302
6.18166	317
6.20914	327
6.23661	331
6.26409	329
6.29157	321
6.31905	306
6.34653	288
6.37401	266
6.40148	241
6.42896	216
6.45644	191
6.48392	167
6.5114	145
6.53887	125
6.56635	107
6.59383	91
6.62131	77
6.64879	64
6.67626	52
6.70374	41
6.73122	32
6.7587	24
6.78618	19
6.81365	15
6.84113	13
6.86861	13
6.89609	14
6.92357	15
6.95104	16
6.97852	17
7.006	17
7.03348	16
7.06096	14
7.08843	11
7.11591	8
7.14339	5
7.17087	3
7.19835	2
7.22583	2
7.2533	2
7.28078	3
7.30826	3
7.33574	3
7.36322	3
7.39069	2
7.41817	1
7.44565	0
7.47313	0
7.50061	1
7.52808	3
7.55556	5
7.58304	7
7.61052	8
7.638	10
7.66547	11
7.69295	12
7.72043	13
7.74791	14
7.77539	14
7.80287	15
7.83034	16
7.85782	17
7.8853	17
7.91278	17
7.94026	16
7.96773	16
7.99521	16
8.02269	17
8.05017	19
8.07765	21
8.10512	23
8.1326	24
8.16008	25
8.18756	25
8.21504	25
8.24251	24
8.26999	24
8.29747	24
8.32495	25
8.35243	26
8.37991	27
8.40738	27
8.43486	26
8.46234	24
8.48982	21
8.5173	17
8.54477	14
8.57225	12
8.59973	12
8.62721	13
8.65469	15
8.68216	19
8.70964	23
8.73712	27
8.7646	31
8.79208	35
8.81955	38
8.84703	39
8.87451	40
8.90199	39
8.92947	37
8.95694	35
8.98442	33
9.0119	31
9.03938	30
9.06686	30
9.09434	30
9.12181	30
9.14929	29
9.17677	27
9.20425	24
9.23173	20
9.2592	17
9.28668	14
9.31416	12
9.34164	11
9.36912	12
9.39659	14
9.42407	17
9.45155	21
9.47903	26
9.50651	30
9.53398	34
9.56146	36
9.58894	37
9.61642	37
9.6439	35
9.67137	33
9.69885	31
9.72633	29
9.75381	28
9.78129	28
9.80877	28
9.83624	28
9.86372	28
9.8912	28
9.91868	27
9.94616	25
9.97363	23
10.0011	21
10.0286	19
10.0561	17
10.0835	14
10.111	12
10.1385	11
10.166	10
10.1935	10
10.2209	10
10.2484	11
10.2759	12
10.3034	15
10.3308	19
10.3583	24
10.3858	30
10.4133	36
10.4408	42
10.4682	47
10.4957	50
10.5232	51
10.5507	50
10.5782	47
10.6056	43
10.6331	38
10.6606	34
10.6881	30
10.7155	26
10.743	24
10.7705	23
10.798	23
10.8255	24
10.8529	26
10.8804	29
10.9079	32
10.9354	35
10.9628	38
10.9903	41
11.0178	43
11.0453	46
11.0727	48
11.1002	49
11.1277	50
11.1552	49
11.1827	48
11.2101	46
11.2376	44
11.2651	42
11.2926	41
11.3201	41
11.3475	41
11.375	42
11.4025	44
11.43	46
11.4574	48
11.4849	49
11.5124	50
11.5399	50
11.5674	50
11.5948	49
11.6223	48
11.6498	47
11.6773	45
11.7048	43
11.7322	41
11.7597	38
11.7872	36
11.8147	35
11.8421	34
11.8696	34
11.8971	34
11.9246	34
11.952	33
11.9795	32
12.007	30
12.0345	29
12.062	28
12.0894	27
12.1169	27
12.1444	26
12.1719	25
12.1994	25
12.2268	25
12.2543	26
12.2818	27
12.3093	29
12.3368	30
12.3642	31
12.3917	31
12.4192	30
12.4467	28
12.4741	25
12.5016	23
12.5291	21
12.5566	21
12.584	21
12.6115	23
12.639	26
12.6665	30
12.694	34
12.7214	37
12.7489	40
12.7764	41
12.8039	41
12.8314	39
12.8588	37
12.8863	34
12.9138	31
12.9413	29
12.9687	26
12.9962	24
13.0237	21
13.0512	19
13.0786	18
13.1061	17
13.1336	16
13.1611	16
13.1886	15
13.216	14
13.2435	14
13.271	13
13.2985	13
13.326	14
13.3534	16
13.3809	18
13.4084	20
13.4359	23
13.4634	25
13.4908	26
13.5183	27
13.5458	26
13.5733	25
13.6007	23
13.6282	20
13.6557	18
13.6832	16
13.7106	15
13.7381	15
13.7656	16
13.7931	18
13.8206	20
13.848	22
13.8755	24
13.903	26
13.9305	28
13.958	30
13.9854	32
14.0129	34
14.0404	35
14.0679	36
14.0953	36
14.1228	35
14.1503	33
14.1778	31
14.2053	30
14.2327	30
14.2602	31
14.2877	33
14.3152	35
14.3427	37
14.3701	38
14.3976	38
14.4251	38
14.4526	36
14.48	33
14.5075	30
14.535	26
14.5625	23
14.5899	21
14.6174	20
14.6449	20
14.6724	20
14.6999	21
14.7273	22
14.7548	22
14.7823	22
14.8098	21
14.8372	20
14.8647	20
14.8922	21
14.9197	22
14.9472	24
14.9746	27
15.0021	30
15.0296	32
15.0571	34
15.0846	34
15.112	33
15.1395	31
15.167	28
15.1945	25
15.2219	22
15.2494	20
15.2769	19
15.3044	20
15.3319	22
15.3593	25
15.3868	29
15.4143	32
15.4418	35
15.4693	37
15.4967	38
15.5242	39
15.5517	39
15.5792	40
15.6066	41
15.6341	42
15.6616	43
15.6891	43
15.7165	43
15.744	42
15.7715	41
15.799	39
15.8265	38
15.8539	38
15.8814	39
15.9089	42
15.9364	46
15.9639	51
15.9913	56
16.0188	60
16.0463	63
16.0738	65
16.1013	66
16.1287	65
16.1562	63
16.1837	60
16.2112	57
16.2386	55
16.2661	54
16.2936	54
16.3211	54
16.3485	55
16.376	56
16.4035	57
16.431	58
16.4585	59
16.4859	61
16.5134	63
16.5409	66
16.5684	69
16.5958	72
16.6233	76
16.6508	79
16.6783	82
16.7058	84
16.7332	85
16.7607	87
16.7882	89
16.8157	91
16.8432	93
16.8706	94
16.8981	94
16.9256	93
16.9531	91
16.9805	89
17.008	86
17.0355	84
17.063	83
17.0905	83
17.1179	83
17.1454	84
17.1729	84
17.2004	84
17.2279	84
17.2553	84
17.2828	85
17.3103	87
17.3378	91
17.3652	96
17.3927	102
17.4202	109
17.4477	117
17.4751	124
17.5026	130
17.5301	135
17.5576	138
17.5851	140
17.6125	140
17.64	139
17.6675	137
17.695	135
17.7224	134
17.7499	133
17.7774	134
17.8049	135
17.8324	137
17.8598	140
17.8873	143
17.9148	145
17.9423	147
17.9698	148
17.9972	148
18.0247	147
18.0522	146
18.0797	146
18.1071	147
18.1346	150
18.1621	154
18.1896	160
18.2171	167
18.2445	174
18.272	181
18.2995	188
18.327	195
18.3544	202
18.3819	208
18.4094	213
18.4369	217
18.4644	219
18.4918	220
18.5193	220
18.5468	219
18.5743	219
18.6017	219
18.6292	219
18.6567	220
18.6842	222
18.7117	224
18.7391	226
18.7666	228
18.7941	230
18.8216	233
18.849	236
18.8765	240
18.904	246
18.9315	252
18.959	259
18.9864	267
19.0139	275
19.0414	284
19.0689	293
19.0964	302
19.1238	310
19.1513	318
19.1788	324
19.2063	329
19.2338	333
19.2612	335
19.2887	336
19.3162	336
19.3437	334
19.3711	331
19.3986	328
19.4261	324
19.4536	320
19.481	317
19.5085	314
19.536	312
19.5635	310
19.591	307
19.6184	305
19.6459	302
19.6734	299
19.7009	297
19.7283	295
19.7558	295
19.7833	296
19.8108	298
19.8383	301
19.8657	303
19.8932	304
19.9207	305
19.9482	304
19.9757	302
20.0031	299
20.0306	295
20.0581	291
20.0856	286
20.1131	281
20.1405	277
20.168	274
20.1955	273
20.223	272
20.2504	273
20.2779	274
20.3054	276
20.3329	278
20.3604	279
20.3878	279
20.4153	279
20.4428	278
20.4703	277
20.4977	276
20.5252	276
20.5527	277
20.5802	279
20.6076	282
20.6351	285
20.6626	287
20.6901	289
20.7176	290
20.745	290
20.7725	289
20.8	288
20.8275	288
20.8549	288
20.8824	289
20.9099	290
20.9374	291
20.9649	291
20.9923	291
21.0198	290
21.0473	288
21.0748	285
21.1023	282
21.1297	279
21.1572	277
21.1847	275
21.2122	273
21.2397	272
21.2671	270
21.2946	269
21.3221	268
21.3496	268
21.377	268
21.4045	268
21.432	267
21.4595	265
21.487	263
21.5144	261
21.5419	259
21.5694	258
21.5969	258
21.6243	259
21.6518	261
21.6793	264
21.7068	268
21.7342	271
21.7617	273
21.7892	274
21.8167	274
21.8442	272
21.8716	269
21.8991	265
21.9266	261
21.9541	258
21.9816	255
22.009	254
22.0365	253
22.064	254
22.0915	255
22.119	257
22.1464	259
22.1739	260
22.2014	261
22.2289	261
22.2563	260
22.2838	258
22.3113	256
22.3388	253
22.3663	251
22.3937	248
22.4212	245
22.4487	243
22.4762	242
22.5036	242
22.5311	243
22.5586	244
22.5861	245
22.6136	245
22.641	245
22.6685	244
22.696	243
22.7235	241
22.7509	239
22.7784	238
22.8059	238
22.8334	238
22.8608	239
22.8883	240
22.9158	241
22.9433	242
22.9708	241
22.9982	240
23.0257	237
23.0532	234
23.0807	230
23.1082	226
23.1356	223
23.1631	221
23.1906	220
23.2181	220
23.2456	220
23.273	221
23.3005	222
23.328	222
23.3555	221
23.3829	219
23.4104	216
23.4379	213
23.4654	210
23.4929	208
23.5203	206
23.5478	206
23.5753	206
23.6028	207
23.6302	209
23.6577	210
23.6852	210
23.7127	210
23.7401	209
23.7676	208
23.7951	208
23.8226	208
23.8501	209
23.8775	210
23.905	211
23.9325	211
23.96	211
23.9875	211
24.0149	211
24.0424	211
24.0699	211
24.0974	210
24.1248	209
24.1523	207
24.1798	204
24.2073	200
24.2348	195
24.2622	190
24.2897	186
24.3172	182
24.3447	179
24.3722	177
24.3996	175
24.4271	173
24.4546	171
24.4821	169
24.5095	168
24.537	168
24.5645	169
24.592	171
24.6195	174
24.6469	178
24.6744	182
24.7019	185
24.7294	187
24.7568	187
24.7843	185
24.8118	182
24.8393	178
24.8668	173
24.8942	168
24.9217	164
24.9492	161
24.9767	160
25.0041	160
25.0316	162
25.0591	164
25.0866	167
25.1141	169
25.1415	170
25.169	171
25.1965	171
25.224	170
25.2514	168
25.2789	167
25.3064	166
25.3339	166
25.3614	166
25.3888	167
25.4163	168
25.4438	170
25.4713	171
25.4988	171
25.5262	170
25.5537	167
25.5812	162
25.6087	156
25.6361	149
25.6636	142
25.6911	136
25.7186	131
25.7461	127
25.7735	125
25.801	125
25.8285	126
25.856	128
25.8834	130
25.9109	132
25.9384	133
25.9659	134
25.9934	133
26.0208	131
26.0483	128
26.0758	124
26.1033	120
26.1307	117
26.1582	115
26.1857	114
26.2132	114
26.2407	114
26.2681	113
26.2956	111
26.3231	108
26.3506	104
26.3781	101
26.4055	98
26.433	95
26.4605	93
26.488	92
26.5154	92
26.5429	92
26.5704	92
26.5979	92
26.6254	93
26.6528	95
26.6803	98
26.7078	101
26.7353	104
26.7627	106
26.7902	107
26.8177	107
26.8452	106
26.8727	103
26.9001	100
26.9276	96
26.9551	92
26.9826	89
27.01	87
27.0375	86
27.065	86
27.0925	87
27.12	87
27.1474	87
27.1749	86
27.2024	85
27.2299	83
27.2573	81
27.2848	80
27.3123	79
27.3398	79
27.3673	80
27.3947	82
27.4222	85
27.4497	88
27.4772	90
27.5047	91
27.5321	90
27.5596	89
27.5871	87
27.6146	84
27.642	82
27.6695	80
27.697	79
27.7245	78
27.752	78
27.7794	79
27.8069	80
27.8344	80
27.8619	80
27.8894	79
27.9168	77
27.9443	74
27.9718	72
27.9993	69
28.0267	67
28.0542	65
28.0817	63
28.1092	61
28.1366	59
28.1641	57
28.1916	56
28.2191	55
28.2466	55
28.274	56
28.3015	58
28.329	60
28.3565	61
28.3839	62
28.4114	61
28.4389	59
28.4664	55
28.4939	51
28.5213	46
28.5488	41
28.5763	36
28.6038	31
28.6313	27
28.6587	25
28.6862	23
28.7137	23
28.7412	24
28.7687	25
28.7961	28
28.8236	31
28.8511	35
28.8786	39
28.906	42
28.9335	44
28.961	45
28.9885	44
29.016	43
29.0434	40
29.0709	37
29.0984	33
29.1259	30
29.1533	27
29.1808	25
29.2083	24
29.2358	24
29.2632	26
29.2907	28
29.3182	30
29.3457	33
29.3732	36
29.4006	38
29.4281	39
29.4556	38
29.4831	36
29.5105	33
29.538	29
29.5655	25
29.593	22
29.6205	19
29.6479	17
29.6754	16
29.7029	14
29.7304	13
29.7579	11
29.7853	9
29.8128	7
29.8403	6
29.8678	6
29.8953	6
29.9227	6
29.9502	7
29.9777	7
30.0052	8
30.0326	9
30.0601	11
30.0876	13
30.1151	16
30.1425	18
30.17	19
30.1975	20
30.225	20
30.2525	19
30.2799	17
30.3074	15
30.3349	14
30.3624	13
30.3898	14
30.4173	16
30.4448	19
30.4723	23
30.4998	26
30.5272	29
30.5547	31
30.5822	31
30.6097	30
30.6371	27
30.6646	24
30.6921	21
30.7196	18
30.7471	16
30.7745	15
30.802	15
30.8295	15
30.857	15
30.8845	16
30.9119	17
30.9394	19
30.9669	21
30.9944	24
31.0219	28
31.0493	32
31.0768	35
31.1043	38
31.1318	39
31.1592	40
31.1867	39
31.2142	38
31.2417	36
31.2691	34
31.2966	32
31.3241	30
31.3516	29
31.3791	29
31.4065	30
31.434	31
31.4615	33
31.489	35
31.5164	37
31.5439	39
31.5714	40
31.5989	41
31.6264	42
31.6538	44
31.6813	46
31.7088	49
31.7363	52
31.7638	54
31.7912	55
31.8187	54
31.8462	52
31.8737	49
31.9012	45
31.9286	41
31.9561	37
31.9836	34
32.0111	31
32.0385	29
32.066	27
32.0935	26
32.121	25
32.1484	25
32.1759	25
32.2034	26
32.2309	28
32.2584	29
32.2858	31
32.3133	32
32.3408	32
32.3683	33
32.3957	33
32.4232	33
32.4507	32
32.4782	30
32.5057	28
32.5331	25
32.5606	22
32.5881	19
32.6156	17
32.6431	16
32.6705	15
32.698	16
32.7255	17
32.753	19
32.7804	21
32.8079	22
32.8354	23
32.8629	23
32.8904	22
32.9178	20
32.9453	18
32.9728	17
33.0003	16
33.0277	16
33.0552	17
33.0827	18
33.1102	20
33.1377	22
33.1651	24
33.1926	25
33.2201	25
33.2476	25
33.2751	24
33.3025	23
33.33	21
33.3575	19
33.385	16
33.4124	14
33.4399	13
33.4674	12
33.4949	13
33.5224	15
33.5498	18
33.5773	22
33.6048	26
33.6323	29
33.6597	31
33.6872	32
33.7147	31
33.7422	29
33.7697	26
33.7971	23
33.8246	20
33.8521	18
33.8796	16
33.907	14
33.9345	13
33.962	13
33.9895	14
34.017	15
34.0444	17
34.0719	19
34.0994	20
34.1269	20
34.1544	20
34.1818	19
34.2093	18
34.2368	18
34.2643	18
34.2917	18
34.3192	19
34.3467	20
34.3742	22
34.4016	24
34.4291	26
34.4566	28
34.4841	29
34.5116	30
34.539	30
34.5665	30
34.594	30
34.6215	30
34.649	31
34.6764	31
34.7039	30
34.7314	29
34.7589	27
34.7863	25
34.8138	23
34.8413	21
34.8688	20
34.8963	19
34.9237	19
34.9512	19
34.9787	19
35.0062	19
35.0337	19
35.0611	19
35.0886	19
35.1161	19
35.1436	19
35.171	18
35.1985	18
35.226	17
35.2535	17
35.2809	18
35.3084	20
35.3359	23
35.3634	26
35.3909	28
35.4183	30
35.4458	30
35.4733	29
35.5008	26
35.5282	23
35.5557	19
35.5832	15
35.6107	12
35.6382	10
35.6656	10
35.6931	11
35.7206	14
35.7481	17
35.7756	21
35.803	25
35.8305	28
35.858	30
35.8855	31
35.913	32
35.9404	31
35.9679	30
35.9954	29
36.0229	28
36.0503	28
36.0778	28
36.1053	29
36.1328	29
36.1602	28
36.1877	26
36.2152	23
36.2427	19
36.2702	16
36.2976	14
36.3251	12
36.3526	12
36.3801	12
36.4076	13
36.435	14
36.4625	15
36.49	16
36.5175	17
36.5449	18
36.5724	19
36.5999	20
36.6274	22
36.6549	24
36.6823	27
36.7098	29
36.7373	30
36.7648	31
36.7923	30
36.8197	28
36.8472	26
36.8747	23
36.9022	21
36.9296	20
36.9571	19
36.9846	20
37.0121	21
37.0395	23
37.067	26
37.0945	28
37.122	30
37.1495	31
37.1769	31
37.2044	30
37.2319	29
37.2594	28
37.2869	28
37.3143	28
37.3418	29
37.3693	29
37.3968	29
37.4242	28
37.4517	26
37.4792	24
37.5067	21
37.5342	19
37.5616	17
37.5891	16
37.6166	16
37.6441	17
37.6716	18
37.699	20
37.7265	21
37.754	22
37.7815	22
37.8089	22
37.8364	22
37.8639	23
37.8914	24
37.9188	26
37.9463	28
37.9738	31
38.0013	33
38.0288	34
38.0562	34
38.0837	33
38.1112	31
38.1387	28
38.1662	25
38.1936	23
38.2211	21
38.2486	20
38.2761	20
38.3035	21
38.331	23
38.3585	24
38.386	25
38.4135	26
38.4409	26
38.4684	25
38.4959	23
38.5234	21
38.5508	19
38.5783	18
38.6058	17
38.6333	17
38.6608	17
38.6882	19
38.7157	21
38.7432	24
38.7707	28
38.7981	32
38.8256	36
38.8531	39
38.8806	40
38.9081	41
38.9355	40
38.963	38
38.9905	36
39.018	33
39.0455	31
39.0729	30
39.1004	29
39.1279	29
39.1554	30
39.1828	32
39.2103	34
39.2378	35
39.2653	36
39.2927	35
39.3202	34
39.3477	32
39.3752	29
39.4027	26
39.4301	23
39.4576	21
39.4851	20
39.5126	19
39.5401	19
39.5675	20
39.595	21
39.6225	22
39.65	23
39.6775	23
39.7049	23
39.7324	22
39.7599	22
39.7874	22
39.8148	23
39.8423	25
39.8698	27
39.8973	29
39.9248	30
39.9522	30
39.9797	29
40.0072	27
40.0347	25
40.0621	23
40.0896	22
40.1171	22
40.1446	22
40.172	23
40.1995	25
40.227	28
40.2545	30
40.282	32
40.3094	34
40.3369	35
40.3644	35
40.3919	34
40.4194	33
40.4468	32
40.4743	32
40.5018	32
40.5293	33
40.5568	34
40.5842	36
40.6117	37
40.6392	37
40.6667	36
40.6941	34
40.7216	32
40.7491	30
40.7766	29
40.804	29
40.8315	29
40.859	31
40.8865	33
40.914	36
40.9414	39
40.9689	41
40.9964	42
41.0239	43
41.0513	43
41.0788	42
41.1063	41
41.1338	40
41.1613	38
41.1887	35
41.2162	33
41.2437	31
41.2712	30
41.2987	30
41.3261	31
41.3536	32
41.3811	34
41.4086	37
41.4361	39
41.4635	40
41.491	41
41.5185	40
41.546	38
41.5734	35
41.6009	32
41.6284	30
41.6559	28
41.6833	27
41.7108	27
41.7383	28
41.7658	29
41.7933	30
41.8207	30
41.8482	29
41.8757	27
41.9032	25
41.9306	23
41.9581	21
41.9856	20
42.0131	20
42.0406	21
42.068	22
42.0955	24
42.123	26
42.1505	28
42.178	29
42.2054	30
42.2329	30
42.2604	29
42.2879	27
42.3154	25
42.3428	23
42.3703	21
42.3978	19
42.4253	18
42.4527	17
42.4802	17
42.5077	18
42.5352	19
42.5626	20
42.5901	21
42.6176	22
42.6451	23
42.6726	23
42.7	22
42.7275	21
42.755	20
42.7825	19
42.81	19
42.8374	19
42.8649	20
42.8924	21
42.9199	21
42.9473	21
42.9748	20
43.0023	18
43.0298	16
43.0573	14
43.0847	13
43.1122	13
43.1397	14
43.1672	16
43.1946	18
43.2221	21
43.2496	23
43.2771	24
43.3045	25
43.332	25
43.3595	24
43.387	22
43.4145	20
43.4419	19
43.4694	19
43.4969	20
43.5244	21
43.5519	23
43.5793	25
43.6068	27
43.6343	28
43.6618	28
43.6893	27
43.7167	25
43.7442	23
43.7717	21
43.7992	20
43.8266	20
43.8541	21
43.8816	23
43.9091	26
43.9365	28
43.964	29
43.9915	29
44.019	28
44.0465	26
44.0739	23
44.1014	21
44.1289	20
44.1564	20
44.1838	22
44.2113	25
44.2388	29
44.2663	33
44.2938	37
44.3212	40
44.3487	41
44.3762	42
44.4037	41
44.4312	39
44.4586	37
44.4861	35
44.5136	33
44.5411	31
44.5686	29
44.596	28
44.6235	27
44.651	27
44.6785	28
44.7059	30
44.7334	33
44.7609	35
44.7884	37
44.8158	38
44.8433	38
44.8708	37
44.8983	35
44.9258	33
44.9532	31
44.9807	30
45.0082	30
45.0357	30
45.0632	31
45.0906	32
45.1181	32
45.1456	31
45.1731	29
45.2005	26
45.228	23
45.2555	20
45.283	18
45.3105	16
45.3379	16
45.3654	17
45.3929	19
45.4204	22
45.4478	25
45.4753	27
45.5028	28
45.5303	28
45.5578	27
45.5852	25
45.6127	22
45.6402	19
45.6677	17
45.6951	16
45.7226	16
45.7501	17
45.7776	19
45.8051	22
45.8325	25
45.86	27
45.8875	28
45.915	28
45.9425	26
45.9699	24
45.9974	22
46.0249	19
46.0524	17
46.0798	16
46.1073	14
46.1348	13
46.1623	11
46.1897	10
46.2172	10
46.2447	10
46.2722	11
46.2997	13
46.3271	15
46.3546	17
46.3821	18
46.4096	18
46.4371	18
46.4645	18
46.492	18
46.5195	18
46.547	18
46.5744	19
46.6019	21
46.6294	23
46.6569	25
46.6844	26
46.7118	27
46.7393	26
46.7668	25
46.7943	23
46.8218	20
46.8492	18
46.8767	17
46.9042	16
46.9317	17
46.9591	19
46.9866	22
47.0141	25
47.0416	28
47.069	30
47.0965	30
47.124	30
47.1515	28
47.179	25
47.2064	22
47.2339	19
47.2614	17
47.2889	16
47.3164	16
47.3438	17
47.3713	18
47.3988	20
47.4263	20
47.4537	20
47.4812	20
47.5087	18
47.5362	17
47.5637	16
47.5911	16
47.6186	16
47.6461	17
47.6736	18
47.7011	20
47.7285	21
47.756	22
47.7835	22
47.811	21
47.8384	21
47.8659	21
47.8934	21
47.9209	22
47.9483	24
47.9758	26
48.0033	28
48.0308	29
48.0583	29
48.0857	29
48.1132	27
48.1407	25
48.1682	22
48.1957	18
48.2231	15
48.2506	12
48.2781	10
48.3056	9
48.3331	8
48.3605	7
48.388	6
48.4155	5
48.443	5
48.4704	6
48.4979	8
48.5254	11
48.5529	14
48.5804	16
48.6078	18
48.6353	19
48.6628	19
48.6903	19
48.7177	19
48.7452	19
48.7727	20
48.8002	20
48.8276	20
48.8551	20
48.8826	19
48.9101	18
48.9376	17
48.965	16
48.9925	16
49.02	16
49.0475	16
49.075	17
49.1024	17
49.1299	17
49.1574	18
49.1849	19
49.2123	21
49.2398	22
49.2673	22
49.2948	21
49.3223	20
49.3497	18
49.3772	16
49.4047	15
49.4322	14
49.4597	15
49.4871	16
49.5146	18
49.5421	21
49.5696	23
49.597	25
49.6245	26
49.652	27
49.6795	27
49.7069	27
49.7344	26
49.7619	26
49.7894	26
49.8169	27
49.8443	28
49.8718	29
49.8993	30
49.9268	30
49.9543	29
49.9817	28
50.0092	26
50.0367	24
50.0642	23
50.0916	22
50.1191	21
50.1466	21
50.1741	22
50.2016	23
50.229	24
50.2565	25
50.284	25
50.3115	25
50.3389	25
50.3664	26
50.3939	27
50.4214	29
50.4489	31
50.4763	32
50.5038	33
50.5313	33
50.5588	32
50.5862	30
50.6137	29
50.6412	28
50.6687	28
50.6962	29
50.7236	30
50.7511	30
50.7786	30
50.8061	29
50.8336	27
50.861	26
50.8885	24
50.916	23
50.9435	22
50.9709	21
50.9984	19
51.0259	17
51.0534	15
51.0809	13
51.1083	12
51.1358	12
51.1633	13
51.1908	15
51.2182	17
51.2457	19
51.2732	21
51.3007	22
51.3282	22
51.3556	21
51.3831	19
51.4106	18
51.4381	17
51.4656	17
51.493	17
51.5205	18
51.548	19
51.5755	21
51.6029	22
51.6304	22
51.6579	22
51.6854	22
51.7129	21
51.7403	20
51.7678	18
51.7953	16
51.8228	15
51.8502	14
51.8777	14
51.9052	15
51.9327	16
51.9601	18
51.9876	19
52.0151	19
52.0426	18
52.0701	17
52.0975	15
52.125	13
52.1525	11
52.18	10
52.2075	10
52.2349	11
52.2624	11
52.2899	12
52.3174	12
52.3449	12
52.3723	12
52.3998	12
52.4273	12
52.4548	13
52.4822	14
52.5097	16
52.5372	18
52.5647	20
52.5921	21
52.6196	21
52.6471	20
52.6746	18
52.7021	17
52.7295	15
52.757	14
52.7845	14
52.812	14
52.8394	15
52.8669	15
52.8944	14
52.9219	13
52.9494	11
52.9768	10
53.0043	10
53.0318	10
53.0593	12
53.0868	15
53.1142	19
53.1417	24
53.1692	29
53.1967	33
53.2242	36
53.2516	37
53.2791	37
53.3066	36
53.3341	33
53.3615	30
53.389	27
53.4165	24
53.444	21
53.4714	18
53.4989	17
53.5264	16
53.5539	17
53.5814	19
53.6088	22
53.6363	25
53.6638	27
53.6913	28
53.7188	27
53.7462	26
53.7737	23
53.8012	20
53.8287	16
53.8561	12
53.8836	9
53.9111	6
53.9386	5
53.9661	4
53.9935	4
54.021	5
54.0485	6
54.076	7
54.1035	8
54.1309	8
54.1584	9
54.1859	11
54.2134	13
54.2408	16
54.2683	19
54.2958	21
54.3233	22
54.3507	21
54.3782	20
54.4057	17
54.4332	14
54.4607	11
54.4881	8
54.5156	6
54.5431	5
54.5706	5
54.5981	6
54.6255	7
54.653	9
54.6805	11
54.708	14
54.7354	16
54.7629	18
54.7904	20
54.8179	21
54.8454	21
54.8728	21
54.9003	20
54.9278	18
54.9553	16
54.9828	15
55.0102	14
55.0377	14
55.0652	15
55.0926	17
55.1201	20
55.1476	23
55.1751	25
55.2026	26
55.23	26
55.2575	25
55.285	23
55.3125	20
55.34	17
55.3674	15
55.3949	14
55.4224	14
55.4499	15
55.4774	15
55.5048	15
55.5323	14
55.5598	13
55.5873	11
55.6147	10
55.6422	10
55.6697	10
55.6972	12
55.7246	15
55.7521	19
55.7796	23
55.8071	26
55.8346	28
55.862	28
55.8895	27
55.917	25
55.9445	22
55.9719	19
55.9994	16
56.0269	14
56.0544	13
56.0819	13
56.1093	14
56.1368	16
56.1643	18
56.1918	19
56.2193	20
56.2467	20
56.2742	19
56.3017	17
56.3292	15
56.3567	13
56.3841	12
56.4116	12
56.4391	13
56.4666	15
56.494	18
56.5215	20
56.549	22
56.5765	24
56.6039	25
56.6314	25
56.6589	25
56.6864	24
56.7139	23
56.7413	22
56.7688	21
56.7963	20
56.8238	19
56.8513	18
56.8787	17
56.9062	16
56.9337	16
56.9612	16
56.9886	17
57.0161	18
57.0436	20
57.0711	21
57.0986	21
57.126	21
57.1535	20
57.181	18
57.2085	16
57.236	14
57.2634	13
57.2909	13
57.3184	13
57.3459	13
57.3733	12
57.4008	11
57.4283	10
57.4558	9
57.4832	9
57.5107	9
57.5382	10
57.5657	12
57.5932	15
57.6206	18
57.6481	20
57.6756	21
57.7031	21
57.7306	19
57.758	18
57.7855	16
57.813	14
57.8405	13
57.8679	13
57.8954	13
57.9229	13
57.9504	13
57.9778	13
58.0053	14
58.0328	15
58.0603	17
58.0878	19
58.1153	22
58.1427	24
58.1702	25
58.1977	26
58.2252	26
58.2526	25
58.2801	24
58.3076	24
58.3351	24
58.3625	25
58.39	26
58.4175	27
58.445	28
58.4725	28
58.4999	27
58.5274	27
58.5549	26
58.5824	26
58.6099	26
58.6373	27
58.6648	27
58.6923	28
58.7198	28
58.7472	27
58.7747	25
58.8022	23
58.8297	20
58.8571	18
58.8846	17
58.9121	17
58.9396	18
58.9671	19
58.9945	20
59.022	21
59.0495	21
59.077	22
59.1045	22
59.1319	23
59.1594	24
59.1869	25
59.2144	27
59.2418	28
59.2693	28
59.2968	27
59.3243	25
59.3518	23
59.3792	20
59.4067	18
59.4342	16
59.4617	15
59.4892	16
59.5166	17
59.5441	19
59.5716	22
59.5991	24
59.6265	25
59.654	25
59.6815	24
59.709	22
59.7364	19
59.7639	16
59.7914	14
59.8189	13
59.8464	13
59.8738	14
59.9013	14
[truncated: 731 more rows]
