# Supplementary material for: Approaching intrinsic dynamics of MXenes hybrid hydrogel for 3D printed multimodal intelligent devices with ultrahigh superelasticity and temperature sensitivity
Source: Nat Commun. 2022 Jun 14;13:3420. doi: 10.1038/s41467-022-31051-7 (PMC9197829; doi:10.1038/s41467-022-31051-7)
Supplement: Supplementary file 6 — Source Data [file 41467_2022_31051_MOESM6_ESM.zip › Supplementary information/Supplementary Fig. 23/Supplementary Fig. 23b/PVA-PU-MXene-80°C.xlsx]

## Sheet: Sheet1
Commander	Sample
5.0001	11
5.01956	11
5.03903	11
5.05849	11
5.07796	11
5.09742	11
5.11688	11
5.13635	12
5.15581	14
5.17527	16
5.19474	18
5.2142	19
5.23366	19
5.25313	18
5.27259	16
5.29206	15
5.31152	15
5.33098	16
5.35045	18
5.36991	22
5.38937	27
5.40884	32
5.4283	37
5.44776	42
5.46723	46
5.48669	49
5.50615	52
5.52562	55
5.54508	59
5.56455	64
5.58401	71
5.60347	80
5.62294	90
5.6424	101
5.66186	112
5.68133	123
5.70079	134
5.72025	145
5.73972	156
5.75918	168
5.77865	180
5.79811	192
5.81757	204
5.83704	217
5.8565	230
5.87596	244
5.89543	261
5.91489	280
5.93436	302
5.95382	326
5.97328	352
5.99275	379
6.01221	405
6.03167	431
6.05114	454
6.0706	476
6.09007	496
6.10953	515
6.12899	535
6.14846	555
6.16792	576
6.18738	598
6.20685	618
6.22631	635
6.24577	646
6.26524	650
6.2847	646
6.30416	635
6.32363	617
6.34309	594
6.36256	568
6.38202	539
6.40148	508
6.42095	476
6.44041	443
6.45987	410
6.47934	377
6.4988	346
6.51827	316
6.53773	288
6.55719	262
6.57665	236
6.59612	212
6.61558	188
6.63505	166
6.65451	146
6.67397	127
6.69344	111
6.7129	98
6.73236	86
6.75183	76
6.77129	67
6.79076	59
6.81022	52
6.82968	46
6.84915	42
6.86861	38
6.88807	35
6.90754	32
6.927	30
6.94646	28
6.96593	26
6.98539	25
7.00486	24
7.02432	23
7.04378	22
7.06325	20
7.08271	19
7.10217	18
7.12164	18
7.1411	18
7.16057	17
7.18003	15
7.19949	13
7.21896	11
7.23842	8
7.25788	6
7.27735	6
7.29681	7
7.31627	10
7.33574	15
7.3552	21
7.37467	27
7.39413	32
7.41359	34
7.43306	35
7.45252	32
7.47198	28
7.49145	21
7.51091	15
7.53037	9
7.54984	5
7.5693	3
7.58877	3
7.60823	5
7.62769	8
7.64716	11
7.66662	14
7.68608	16
7.70555	17
7.72501	17
7.74447	16
7.76394	15
7.7834	15
7.80287	15
7.82233	16
7.84179	17
7.86126	18
7.88072	19
7.90018	20
7.91965	22
7.93911	25
7.95857	29
7.97804	33
7.9975	38
8.01697	42
8.03643	44
8.05589	46
8.07536	46
8.09482	45
8.11428	44
8.13375	44
8.15321	45
8.17267	48
8.19214	50
8.2116	52
8.23107	54
8.25053	54
8.26999	52
8.28946	50
8.30892	46
8.32838	43
8.34785	41
8.36731	41
8.38678	42
8.40624	44
8.4257	47
8.44517	50
8.46463	51
8.48409	52
8.50356	51
8.52302	49
8.54248	46
8.56195	43
8.58141	41
8.60088	41
8.62034	41
8.6398	41
8.65927	43
8.67873	44
8.69819	45
8.71766	46
8.73712	47
8.75658	49
8.77605	51
8.79551	54
8.81498	57
8.83444	59
8.8539	60
8.87337	60
8.89283	59
8.91229	57
8.93176	55
8.95122	53
8.97068	51
8.99015	50
9.00961	48
9.02908	46
9.04854	45
9.068	43
9.08747	43
9.10693	43
9.12639	45
9.14586	47
9.16532	50
9.18478	53
9.20425	55
9.22371	57
9.24318	58
9.26264	58
9.2821	57
9.30157	54
9.32103	51
9.34049	48
9.35996	44
9.37942	42
9.39888	42
9.41835	43
9.43781	46
9.45727	51
9.47674	57
9.4962	64
9.51567	70
9.53513	76
9.55459	80
9.57406	83
9.59352	84
9.61299	82
9.63245	78
9.65191	71
9.67137	62
9.69084	51
9.7103	40
9.72977	30
9.74923	21
9.76869	13
9.78816	8
9.80762	5
9.82709	5
9.84655	7
9.86601	11
9.88547	17
9.90494	24
9.9244	31
9.94387	38
9.96333	44
9.98279	47
10.0023	49
10.0217	50
10.0412	49
10.0606	48
10.0801	47
10.0996	46
10.119	45
10.1385	45
10.158	44
10.1774	43
10.1969	42
10.2164	42
10.2358	41
10.2553	41
10.2747	40
10.2942	39
10.3137	38
10.3331	36
10.3526	35
10.3721	34
10.3915	33
10.411	33
10.4305	34
10.4499	35
10.4694	37
10.4888	40
10.5083	43
10.5278	46
10.5472	47
10.5667	47
10.5862	44
10.6056	41
10.6251	36
10.6446	32
10.664	28
10.6835	26
10.7029	27
10.7224	29
10.7419	33
10.7613	37
10.7808	42
10.8003	45
10.8197	47
10.8392	49
10.8587	50
10.8781	51
10.8976	52
10.917	52
10.9365	51
10.956	50
10.9754	48
10.9949	45
11.0144	43
11.0338	41
11.0533	39
11.0727	38
11.0922	38
11.1117	37
11.1311	36
11.1506	36
11.1701	36
11.1895	37
11.209	39
11.2285	41
11.2479	44
11.2674	45
11.2868	46
11.3063	46
11.3258	44
11.3452	42
11.3647	41
11.3842	40
11.4036	39
11.4231	39
11.4426	40
11.462	40
11.4815	40
11.5009	39
11.5204	37
11.5399	34
11.5593	31
11.5788	29
11.5983	28
11.6177	29
11.6372	30
11.6567	32
11.6761	35
11.6956	36
11.715	38
11.7345	38
11.754	37
11.7734	36
11.7929	34
11.8124	33
11.8318	33
11.8513	33
11.8708	33
11.8902	34
11.9097	34
11.9291	33
11.9486	31
11.9681	29
11.9876	26
12.007	24
12.0265	22
12.0459	21
12.0654	21
12.0849	20
12.1043	19
12.1238	19
12.1433	18
12.1627	18
12.1822	18
12.2017	19
12.2211	21
12.2406	24
12.26	28
12.2795	31
12.299	35
12.3184	38
12.3379	41
12.3574	43
12.3768	45
12.3963	45
12.4157	44
12.4352	42
12.4547	39
12.4741	35
12.4936	32
12.5131	30
12.5325	30
12.552	31
12.5715	34
12.5909	37
12.6104	40
12.6298	42
12.6493	44
12.6688	44
12.6882	43
12.7077	42
12.7272	40
12.7466	38
12.7661	37
12.7856	36
12.805	36
12.8245	36
12.8439	37
12.8634	38
12.8829	38
12.9023	38
12.9218	37
12.9413	37
12.9607	38
12.9802	39
12.9997	42
13.0191	44
13.0386	47
13.058	49
13.0775	50
13.097	51
13.1164	52
13.1359	53
13.1554	53
13.1748	53
13.1943	52
13.2137	50
13.2332	47
13.2527	44
13.2721	40
13.2916	36
13.3111	33
13.3305	33
13.35	33
13.3695	35
13.3889	38
13.4084	41
13.4278	45
13.4473	49
13.4668	52
13.4863	54
13.5057	52
13.5252	49
13.5446	43
13.5641	36
13.5836	30
13.603	24
13.6225	20
13.6419	19
13.6614	19
13.6809	21
13.7004	25
13.7198	29
13.7393	33
13.7587	37
13.7782	39
13.7977	41
13.8171	42
13.8366	41
13.8561	40
13.8755	39
13.895	38
13.9145	39
13.9339	40
13.9534	42
13.9728	44
13.9923	44
14.0118	44
14.0312	42
14.0507	39
14.0702	35
14.0896	32
14.1091	30
14.1286	30
14.148	31
14.1675	34
14.1869	38
14.2064	42
14.2259	45
14.2453	47
14.2648	48
14.2843	48
14.3037	48
14.3232	47
14.3427	47
14.3621	48
14.3816	50
14.401	52
14.4205	55
14.44	59
14.4594	62
14.4789	65
14.4984	67
14.5178	68
14.5373	68
14.5567	67
14.5762	66
14.5957	65
14.6151	63
14.6346	62
14.6541	61
14.6735	62
14.693	65
14.7125	69
14.7319	74
14.7514	80
14.7708	86
14.7903	90
14.8098	93
14.8292	93
14.8487	91
14.8682	88
14.8876	83
14.9071	78
14.9266	74
14.946	71
14.9655	69
14.9849	68
15.0044	69
15.0239	71
15.0433	73
15.0628	77
15.0823	82
15.1017	87
15.1212	92
15.1407	96
15.1601	97
15.1796	98
15.199	96
15.2185	93
15.238	89
15.2574	86
15.2769	85
15.2964	85
15.3158	87
15.3353	91
15.3548	96
15.3742	102
15.3937	107
15.4131	111
15.4326	114
15.4521	114
15.4715	113
15.491	111
15.5105	109
15.5299	108
15.5494	108
15.5689	109
15.5883	112
15.6078	115
15.6273	118
15.6467	121
15.6662	124
15.6856	127
15.7051	131
15.7246	136
15.744	142
15.7635	148
15.783	153
15.8024	156
15.8219	157
15.8414	155
15.8608	150
15.8803	144
15.8997	139
15.9192	135
15.9387	132
15.9581	133
15.9776	135
15.9971	139
16.0165	142
16.036	145
16.0555	147
16.0749	147
16.0944	147
16.1138	146
16.1333	146
16.1528	147
16.1722	149
16.1917	153
16.2112	158
16.2306	165
16.2501	173
16.2695	182
16.289	191
16.3085	198
16.3279	204
16.3474	208
16.3669	208
16.3863	207
16.4058	203
16.4253	200
16.4447	197
16.4642	196
16.4837	196
16.5031	199
16.5226	203
16.542	207
16.5615	210
16.581	213
16.6004	214
16.6199	214
16.6394	214
16.6588	215
16.6783	217
16.6977	220
16.7172	224
16.7367	229
16.7561	234
16.7756	238
16.7951	241
16.8145	243
16.834	244
16.8535	246
16.8729	248
16.8924	252
16.9119	256
16.9313	260
16.9508	265
16.9702	269
16.9897	272
17.0092	274
17.0286	275
17.0481	275
17.0676	276
17.087	279
17.1065	282
17.1259	286
17.1454	290
17.1649	294
17.1843	297
17.2038	300
17.2233	301
17.2427	303
17.2622	306
17.2817	309
17.3011	314
17.3206	320
17.3401	327
17.3595	334
17.379	341
17.3984	348
17.4179	354
17.4374	358
17.4568	362
17.4763	365
17.4958	367
17.5152	369
17.5347	370
17.5541	370
17.5736	371
17.5931	372
17.6125	373
17.632	375
17.6515	378
17.6709	382
17.6904	386
17.7099	391
17.7293	395
17.7488	398
17.7682	402
17.7877	406
17.8072	412
17.8266	418
17.8461	425
17.8656	433
17.885	439
17.9045	444
17.924	447
17.9434	448
17.9629	448
17.9824	450
18.0018	453
18.0213	459
18.0407	467
18.0602	477
18.0797	487
18.0991	495
18.1186	501
18.1381	505
18.1575	507
18.177	507
18.1964	506
18.2159	506
18.2354	508
18.2548	511
18.2743	517
18.2938	526
18.3132	536
18.3327	549
18.3522	563
18.3716	577
18.3911	590
18.4106	602
18.43	613
18.4495	622
18.4689	631
18.4884	638
18.5079	644
18.5273	648
18.5468	649
18.5663	649
18.5857	648
18.6052	646
18.6246	646
18.6441	647
18.6636	652
18.683	659
18.7025	669
18.722	681
18.7414	694
18.7609	707
18.7804	720
18.7998	731
18.8193	741
18.8388	748
18.8582	753
18.8777	756
18.8971	758
18.9166	761
18.9361	764
18.9555	770
18.975	780
18.9945	792
19.0139	807
19.0334	822
19.0528	837
19.0723	850
19.0918	861
19.1112	870
19.1307	876
19.1502	879
19.1696	880
19.1891	881
19.2086	881
19.228	883
19.2475	886
19.267	891
19.2864	898
19.3059	905
19.3253	910
19.3448	914
19.3643	914
19.3837	912
19.4032	909
19.4227	906
19.4421	903
19.4616	902
19.481	904
19.5005	906
19.52	909
19.5394	910
19.5589	910
19.5784	908
19.5978	903
19.6173	897
19.6368	890
19.6562	882
19.6757	875
19.6952	871
19.7146	868
19.7341	868
19.7535	871
19.773	874
19.7925	877
19.8119	878
19.8314	878
19.8509	875
19.8703	871
19.8898	866
19.9093	860
19.9287	854
19.9482	848
19.9676	843
19.9871	839
20.0066	838
20.026	838
20.0455	841
20.065	845
20.0844	849
20.1039	852
20.1233	852
20.1428	848
20.1623	841
20.1817	831
20.2012	821
20.2207	813
20.2401	808
20.2596	806
20.2791	807
20.2985	811
20.318	816
20.3375	821
20.3569	826
20.3764	830
20.3958	833
20.4153	835
20.4348	835
20.4542	834
20.4737	831
20.4932	826
20.5126	819
20.5321	811
20.5515	803
20.571	795
20.5905	788
20.6099	782
20.6294	778
20.6489	774
20.6683	771
20.6878	768
20.7073	766
20.7267	763
20.7462	761
20.7657	759
20.7851	756
20.8046	752
20.824	748
20.8435	742
20.863	735
20.8824	728
20.9019	723
20.9214	719
20.9408	719
20.9603	721
20.9797	723
20.9992	725
21.0187	724
21.0381	720
21.0576	712
21.0771	701
21.0965	688
21.116	676
21.1355	666
21.1549	657
21.1744	652
21.1939	649
21.2133	646
21.2328	644
21.2522	641
21.2717	639
21.2912	637
21.3106	636
21.3301	637
21.3496	640
21.369	644
21.3885	649
21.4079	653
21.4274	654
21.4469	651
21.4663	644
21.4858	635
21.5053	623
21.5247	612
21.5442	603
21.5637	597
21.5831	594
21.6026	594
21.6221	596
21.6415	599
21.661	602
21.6804	602
21.6999	602
21.7194	599
21.7388	595
21.7583	590
21.7778	585
21.7972	579
21.8167	572
21.8361	565
21.8556	558
21.8751	552
21.8945	546
21.914	544
21.9335	542
21.9529	543
21.9724	543
21.9919	544
22.0113	543
22.0308	540
22.0502	536
22.0697	530
22.0892	523
22.1086	517
22.1281	511
22.1476	506
22.167	502
22.1865	499
22.206	497
22.2254	496
22.2449	495
22.2644	495
22.2838	496
22.3033	497
22.3227	498
22.3422	498
22.3617	496
22.3811	492
22.4006	488
22.4201	482
22.4395	478
22.459	474
22.4784	472
22.4979	470
22.5174	470
22.5368	468
22.5563	466
22.5758	461
22.5952	456
22.6147	449
22.6342	442
22.6536	436
22.6731	431
22.6926	428
22.712	426
22.7315	425
22.7509	425
22.7704	426
22.7899	426
22.8093	426
22.8288	425
22.8483	422
22.8677	417
22.8872	411
22.9066	403
22.9261	395
22.9456	387
22.965	379
22.9845	374
23.004	372
23.0234	371
23.0429	373
23.0624	375
23.0818	377
23.1013	378
23.1208	379
23.1402	378
23.1597	377
23.1791	375
23.1986	374
23.2181	372
23.2375	370
23.257	367
23.2765	364
23.2959	360
23.3154	356
23.3348	351
23.3543	346
23.3738	341
23.3932	335
23.4127	329
23.4322	323
23.4516	317
23.4711	312
23.4906	308
23.51	305
23.5295	302
23.549	300
23.5684	299
23.5879	298
23.6073	299
23.6268	301
23.6463	303
23.6657	305
23.6852	307
23.7047	307
23.7241	304
23.7436	299
23.763	292
23.7825	283
23.802	274
23.8214	266
23.8409	259
23.8604	253
23.8798	249
23.8993	246
23.9188	243
23.9382	241
23.9577	238
23.9772	235
23.9966	233
24.0161	233
24.0355	233
24.055	233
24.0745	232
24.0939	231
24.1134	227
24.1329	222
24.1523	217
24.1718	211
24.1913	207
24.2107	206
24.2302	207
24.2496	211
24.2691	216
24.2886	222
24.308	227
24.3275	229
24.347	230
24.3664	227
24.3859	222
24.4053	215
24.4248	207
24.4443	198
24.4637	190
24.4832	184
24.5027	180
24.5221	179
24.5416	180
24.5611	183
24.5805	186
24.6	187
24.6195	186
24.6389	181
24.6584	172
24.6778	161
24.6973	151
24.7168	142
24.7362	138
24.7557	138
24.7752	142
24.7946	150
24.8141	159
24.8335	168
24.853	175
24.8725	180
24.8919	183
24.9114	183
24.9309	180
24.9503	176
24.9698	169
24.9893	162
25.0087	154
25.0282	146
25.0477	140
25.0671	136
25.0866	135
25.106	136
25.1255	139
25.145	144
25.1644	148
25.1839	151
25.2034	153
25.2228	151
25.2423	148
25.2617	142
25.2812	136
25.3007	130
25.3201	126
25.3396	123
25.3591	122
25.3785	123
25.398	125
25.4175	126
25.4369	125
25.4564	123
25.4759	118
25.4953	113
25.5148	107
25.5342	102
25.5537	99
25.5732	97
25.5926	96
25.6121	97
25.6316	98
25.651	99
25.6705	100
25.6899	101
25.7094	102
25.7289	101
25.7483	98
25.7678	94
25.7873	89
25.8067	84
25.8262	79
25.8457	75
25.8651	74
25.8846	74
25.9041	75
25.9235	76
25.943	77
25.9624	77
25.9819	77
26.0014	78
26.0208	80
26.0403	83
26.0598	88
26.0792	91
26.0987	94
26.1181	94
26.1376	92
26.1571	89
26.1765	84
26.196	79
26.2155	74
26.2349	70
26.2544	68
26.2739	66
26.2933	65
26.3128	65
26.3322	65
26.3517	67
26.3712	70
26.3906	73
26.4101	75
26.4296	77
26.449	77
26.4685	75
26.488	73
26.5074	70
26.5269	67
26.5464	64
26.5658	61
26.5853	58
26.6047	55
26.6242	53
26.6437	51
26.6631	51
26.6826	51
26.7021	53
26.7215	55
26.741	58
26.7604	61
26.7799	62
26.7994	63
26.8188	63
26.8383	61
26.8578	59
26.8772	57
26.8967	55
26.9162	53
26.9356	51
26.9551	49
26.9746	47
26.994	45
27.0135	44
27.0329	43
27.0524	43
27.0719	43
27.0913	42
27.1108	41
27.1303	40
27.1497	38
27.1692	38
27.1886	37
27.2081	38
27.2276	39
27.247	40
27.2665	41
27.286	42
27.3054	42
27.3249	41
27.3444	39
27.3638	36
27.3833	32
27.4028	29
27.4222	26
27.4417	25
27.4611	26
27.4806	29
27.5001	34
27.5195	39
27.539	44
27.5585	47
27.5779	47
27.5974	45
27.6168	41
27.6363	38
27.6558	36
27.6752	36
27.6947	39
27.7142	43
27.7336	46
27.7531	48
27.7726	47
27.792	43
27.8115	37
27.831	31
27.8504	26
27.8699	23
27.8893	23
27.9088	25
27.9283	30
27.9477	35
27.9672	39
27.9867	42
28.0061	43
28.0256	42
28.045	40
28.0645	37
28.084	34
28.1034	31
28.1229	27
28.1424	24
28.1618	20
28.1813	17
28.2008	14
28.2202	12
28.2397	11
28.2592	11
28.2786	11
28.2981	11
28.3175	12
28.337	14
28.3565	16
28.3759	18
28.3954	20
28.4149	22
28.4343	22
28.4538	22
28.4733	20
28.4927	18
28.5122	17
28.5316	15
28.5511	15
28.5706	15
28.59	16
28.6095	18
28.629	20
28.6484	24
28.6679	28
28.6873	33
28.7068	38
28.7263	42
28.7458	45
28.7652	46
28.7847	46
28.8041	45
28.8236	43
28.8431	41
28.8625	39
28.882	37
28.9015	36
28.9209	34
28.9404	33
28.9598	31
28.9793	29
28.9988	28
29.0182	27
29.0377	29
29.0572	31
29.0766	35
29.0961	40
29.1155	45
29.135	49
29.1545	51
29.174	51
29.1934	47
29.2129	41
29.2323	34
29.2518	27
29.2713	22
29.2907	19
29.3102	19
29.3297	22
29.3491	26
29.3686	30
29.388	33
29.4075	36
29.427	37
29.4464	37
29.4659	38
29.4854	39
29.5048	40
29.5243	42
29.5437	42
29.5632	41
29.5827	39
29.6022	35
29.6216	31
29.6411	28
29.6605	26
29.68	27
29.6995	30
29.7189	34
29.7384	38
29.7579	40
29.7773	41
29.7968	40
29.8163	36
29.8357	32
29.8552	29
29.8746	27
29.8941	27
29.9136	29
29.933	32
29.9525	36
29.972	38
29.9914	39
30.0109	38
30.0303	35
30.0498	32
30.0693	28
30.0887	26
30.1082	25
30.1277	24
30.1471	23
30.1666	23
30.1861	22
30.2055	20
30.225	19
30.2445	18
30.2639	18
30.2834	18
30.3028	19
30.3223	19
30.3418	19
30.3612	18
30.3807	17
30.4002	16
30.4196	16
30.4391	16
30.4585	17
30.478	17
30.4975	17
30.5169	17
30.5364	16
30.5559	16
30.5753	17
30.5948	20
30.6143	23
30.6337	28
30.6532	32
30.6727	35
30.6921	36
30.7116	35
30.731	32
30.7505	28
30.77	24
30.7894	21
30.8089	20
30.8284	19
30.8478	20
30.8673	21
30.8867	22
30.9062	22
30.9257	21
30.9451	20
30.9646	19
30.9841	17
31.0035	15
31.023	13
31.0424	12
31.0619	13
31.0814	14
31.1009	17
31.1203	21
31.1398	25
31.1592	29
31.1787	31
31.1982	32
31.2176	32
31.2371	30
31.2566	28
31.276	26
31.2955	25
31.3149	25
31.3344	26
31.3539	29
31.3733	32
31.3928	36
31.4123	40
31.4317	43
31.4512	45
31.4707	44
31.4901	43
31.5096	39
31.5291	35
31.5485	30
31.568	27
31.5874	25
31.6069	26
31.6264	29
31.6458	33
31.6653	38
31.6848	42
31.7042	46
31.7237	47
31.7431	48
31.7626	47
31.7821	46
31.8015	44
31.821	42
31.8405	41
31.8599	40
31.8794	38
31.8989	36
31.9183	34
31.9378	32
31.9572	29
31.9767	27
31.9962	25
32.0156	22
32.0351	20
32.0546	18
32.074	17
32.0935	17
32.113	18
32.1324	20
32.1519	23
32.1713	26
32.1908	29
32.2103	31
32.2297	33
32.2492	34
32.2687	35
32.2881	34
32.3076	32
32.3271	29
32.3465	25
32.366	23
32.3854	21
32.4049	21
32.4244	23
32.4438	25
32.4633	26
32.4828	27
32.5022	28
32.5217	27
32.5412	26
32.5606	26
32.5801	28
32.5996	30
32.619	34
32.6385	39
32.6579	43
32.6774	45
32.6969	46
32.7163	45
32.7358	43
32.7553	39
32.7747	35
32.7942	32
32.8137	29
32.8331	29
32.8526	29
32.872	31
32.8915	33
32.911	33
32.9304	33
32.9499	31
32.9694	27
32.9888	24
33.0083	22
33.0277	20
33.0472	21
33.0667	22
33.0861	23
33.1056	25
33.1251	25
33.1445	23
33.164	21
33.1835	19
33.2029	16
33.2224	16
33.2418	17
33.2613	20
33.2808	24
33.3002	29
33.3197	33
33.3392	36
33.3586	37
33.3781	36
33.3976	34
33.417	30
33.4365	27
33.456	26
33.4754	26
33.4949	28
33.5143	32
33.5338	36
33.5533	39
33.5727	41
33.5922	39
33.6117	36
33.6311	30
33.6506	23
33.6701	18
33.6895	14
33.709	12
33.7284	13
33.7479	14
33.7674	16
33.7868	17
33.8063	18
33.8258	17
33.8452	16
33.8647	15
33.8841	15
33.9036	16
33.9231	19
33.9425	22
33.962	26
33.9815	29
34.0009	32
34.0204	33
34.0399	34
34.0593	33
34.0788	32
34.0983	30
34.1177	29
34.1372	28
34.1566	28
34.1761	27
34.1956	27
34.215	27
34.2345	29
34.254	31
34.2734	35
34.2929	39
34.3124	44
34.3318	47
34.3513	50
34.3707	50
34.3902	48
34.4097	43
34.4291	37
34.4486	30
34.4681	23
34.4875	18
34.507	16
34.5264	16
34.5459	18
34.5654	22
34.5848	27
34.6043	31
34.6238	35
34.6432	36
34.6627	37
34.6822	35
34.7016	33
34.7211	31
34.7405	28
34.76	26
34.7795	24
34.7989	21
34.8184	20
34.8379	20
34.8573	21
34.8768	25
34.8963	30
34.9157	35
34.9352	41
34.9547	44
34.9741	45
34.9936	42
35.013	36
35.0325	29
35.052	21
35.0714	15
35.0909	12
35.1104	11
35.1298	12
35.1493	15
35.1688	18
35.1882	19
35.2077	20
35.2271	19
35.2466	17
35.2661	15
35.2855	13
35.305	11
35.3245	10
35.3439	10
35.3634	10
35.3828	10
35.4023	11
35.4218	12
35.4412	14
35.4607	16
35.4802	18
35.4996	20
35.5191	22
35.5386	23
35.558	23
35.5775	23
35.5969	24
35.6164	24
35.6359	25
35.6553	26
35.6748	26
35.6943	26
35.7137	25
35.7332	25
35.7527	25
35.7721	26
35.7916	27
35.8111	29
35.8305	31
35.85	31
35.8694	31
35.8889	29
35.9084	26
35.9278	23
35.9473	21
35.9668	20
35.9862	22
36.0057	25
36.0251	29
36.0446	34
36.0641	38
36.0835	40
36.103	40
36.1225	38
36.1419	34
36.1614	28
36.1809	23
36.2003	18
36.2198	16
36.2392	14
36.2587	14
36.2782	14
36.2976	15
36.3171	15
36.3366	15
36.356	14
36.3755	14
36.395	14
36.4144	16
36.4339	19
36.4534	23
36.4728	27
36.4923	31
36.5117	34
36.5312	35
36.5507	33
36.5701	30
36.5896	26
36.6091	21
36.6285	18
36.648	16
36.6675	17
36.6869	19
36.7064	22
36.7258	25
36.7453	26
36.7648	25
36.7842	24
36.8037	22
36.8232	21
36.8426	21
36.8621	23
36.8815	27
36.901	30
36.9205	33
36.9399	34
36.9594	34
36.9789	31
36.9983	27
37.0178	23
37.0373	21
37.0567	19
37.0762	19
37.0956	20
37.1151	20
37.1346	21
37.154	20
37.1735	19
37.193	17
37.2124	16
37.2319	17
37.2514	19
37.2708	22
37.2903	25
37.3098	29
37.3292	31
37.3487	32
37.3681	31
37.3876	28
37.4071	24
37.4265	20
37.446	17
37.4655	17
37.4849	19
37.5044	24
37.5239	29
37.5433	33
37.5628	36
37.5822	36
37.6017	34
37.6212	30
37.6406	25
37.6601	22
37.6796	21
37.699	23
37.7185	28
37.7379	34
37.7574	40
37.7769	45
37.7963	48
37.8158	47
37.8353	44
37.8547	41
37.8742	37
37.8937	33
37.9131	32
37.9326	32
37.952	33
37.9715	35
37.991	37
38.0104	38
38.0299	37
38.0494	36
38.0688	33
38.0883	28
38.1078	23
38.1272	19
38.1467	15
38.1662	13
38.1856	12
38.2051	14
38.2245	18
38.244	22
38.2635	26
38.2829	29
38.3024	31
38.3219	31
38.3413	30
38.3608	27
38.3802	24
38.3997	21
38.4192	19
38.4386	18
38.4581	19
38.4776	21
38.497	23
38.5165	26
38.536	29
38.5554	31
38.5749	32
38.5943	33
38.6138	33
38.6333	33
38.6527	34
38.6722	35
38.6917	38
38.7111	42
38.7306	46
38.7501	51
38.7695	55
38.789	58
38.8085	60
38.8279	60
38.8474	58
38.8668	55
38.8863	51
38.9058	47
38.9252	43
38.9447	39
38.9642	36
38.9836	35
39.0031	34
39.0226	35
39.042	36
39.0615	37
39.0809	36
39.1004	34
39.1199	31
39.1393	26
39.1588	21
39.1783	18
39.1977	17
39.2172	18
39.2366	22
39.2561	27
39.2756	33
39.295	37
39.3145	39
39.334	37
39.3534	34
39.3729	29
39.3924	24
39.4118	21
39.4313	20
39.4507	21
39.4702	24
39.4897	27
39.5091	29
39.5286	30
39.5481	29
39.5675	26
39.587	23
39.6065	20
39.6259	18
39.6454	17
39.6649	18
39.6843	20
39.7038	24
39.7232	28
39.7427	33
39.7622	37
39.7816	40
39.8011	41
39.8206	40
39.84	39
39.8595	36
39.879	33
39.8984	31
39.9179	30
39.9373	31
39.9568	32
39.9763	34
39.9957	37
40.0152	39
40.0347	40
40.0541	41
40.0736	40
40.093	38
40.1125	35
40.132	32
40.1514	29
40.1709	27
40.1904	26
40.2098	26
40.2293	27
40.2488	28
40.2682	30
40.2877	32
40.3072	34
40.3266	36
40.3461	38
40.3655	39
40.385	40
40.4045	40
40.4239	39
40.4434	37
40.4629	35
40.4823	33
40.5018	32
40.5213	31
40.5407	31
40.5602	30
40.5796	29
40.5991	28
40.6186	27
40.638	28
40.6575	29
40.677	32
40.6964	36
40.7159	41
40.7353	44
40.7548	47
40.7743	47
40.7937	45
40.8132	40
40.8327	35
40.8521	29
40.8716	24
40.8911	20
40.9105	18
40.93	18
40.9494	19
40.9689	21
40.9884	23
41.0078	24
41.0273	25
41.0468	25
41.0662	25
41.0857	26
41.1052	27
41.1246	29
41.1441	30
41.1636	32
41.183	32
41.2025	32
41.2219	30
41.2414	28
41.2609	26
41.2803	24
41.2998	25
41.3193	26
41.3387	28
41.3582	31
41.3777	32
41.3971	32
41.4166	30
41.436	27
41.4555	24
41.475	22
41.4944	22
41.5139	24
41.5334	29
41.5528	35
41.5723	40
41.5917	45
41.6112	47
41.6307	47
41.6501	46
41.6696	43
41.6891	39
41.7085	37
41.728	36
41.7475	35
41.7669	35
41.7864	35
41.8058	35
41.8253	34
41.8448	32
41.8642	30
41.8837	29
41.9032	29
41.9226	30
41.9421	32
41.9616	35
41.981	37
42.0005	39
42.02	39
42.0394	39
42.0589	37
42.0783	34
42.0978	31
42.1173	28
42.1367	26
42.1562	24
42.1757	22
42.1951	21
42.2146	20
42.2341	20
42.2535	20
42.273	20
42.2925	21
42.3119	21
42.3314	21
42.3508	22
42.3703	24
42.3898	27
42.4092	30
42.4287	34
42.4481	37
42.4676	38
42.4871	38
42.5065	35
42.526	31
42.5455	26
42.5649	22
42.5844	19
42.6039	17
42.6233	17
42.6428	19
42.6623	22
42.6817	25
42.7012	28
42.7206	31
42.7401	32
42.7596	33
42.779	33
42.7985	32
42.818	30
42.8374	27
42.8569	23
42.8764	19
42.8958	15
42.9153	12
42.9348	11
42.9542	11
42.9737	14
42.9931	18
43.0126	23
43.0321	28
43.0515	32
43.071	33
43.0904	31
43.1099	28
43.1294	22
43.1488	16
43.1683	10
43.1878	5
43.2072	2
43.2267	0
43.2462	0
43.2656	1
43.2851	3
43.3045	5
43.324	7
43.3435	9
43.3629	12
43.3824	15
43.4019	18
43.4213	21
43.4408	23
43.4603	24
43.4797	25
43.4992	26
43.5187	27
43.5381	28
43.5576	30
43.577	32
43.5965	34
43.616	35
43.6354	34
43.6549	33
43.6744	29
43.6938	25
43.7133	20
43.7328	15
43.7522	11
43.7717	8
43.7911	7
43.8106	8
43.8301	11
43.8495	16
43.869	22
43.8885	29
[truncated: 1,856 more rows]
