# Supplementary material for: Approaching intrinsic dynamics of MXenes hybrid hydrogel for 3D printed multimodal intelligent devices with ultrahigh superelasticity and temperature sensitivity
Source: Nat Commun. 2022 Jun 14;13:3420. doi: 10.1038/s41467-022-31051-7 (PMC9197829; doi:10.1038/s41467-022-31051-7)
Supplement: Supplementary file 6 — Source Data [file 41467_2022_31051_MOESM6_ESM.zip › Supplementary information/Supplementary Fig. 23/Supplementary Fig. 23b/PVA-PU-MXene.xlsx]

## Sheet: Sheet1
Commander	Sample
5.0001	18
5.01956	18
5.03903	18
5.05849	19
5.07796	20
5.09742	21
5.11688	21
5.13635	21
5.15581	20
5.17527	18
5.19474	15
5.2142	12
5.23366	10
5.25313	8
5.27259	7
5.29206	7
5.31152	7
5.33098	9
5.35045	11
5.36991	14
5.38937	18
5.40884	23
5.4283	28
5.44776	33
5.46723	37
5.48669	41
5.50615	44
5.52562	47
5.54508	49
5.56455	51
5.58401	54
5.60347	57
5.62294	62
5.6424	67
5.66186	73
5.68133	79
5.70079	85
5.72025	89
5.73972	93
5.75918	95
5.77865	97
5.79811	99
5.81757	101
5.83704	105
5.8565	112
5.87596	121
5.89543	133
5.91489	147
5.93436	163
5.95382	181
5.97328	199
5.99275	217
6.01221	235
6.03167	253
6.05114	272
6.0706	291
6.09007	310
6.10953	329
6.12899	348
6.14846	367
6.16792	385
6.18738	403
6.20685	421
6.22631	438
6.24577	454
6.26524	468
6.2847	480
6.30416	488
6.32363	492
6.34309	492
6.36256	488
6.38202	479
6.40148	467
6.42095	450
6.44041	430
6.45987	406
6.47934	379
6.4988	351
6.51827	321
6.53773	292
6.55719	263
6.57665	237
6.59612	213
6.61558	191
6.63505	173
6.65451	158
6.67397	145
6.69344	134
6.7129	125
6.73236	116
6.75183	108
6.77129	100
6.79076	92
6.81022	84
6.82968	76
6.84915	67
6.86861	59
6.88807	50
6.90754	42
6.927	34
6.94646	27
6.96593	22
6.98539	19
7.00486	18
7.02432	19
7.04378	22
7.06325	26
7.08271	31
7.10217	35
7.12164	38
7.1411	40
7.16057	40
7.18003	38
7.19949	34
7.21896	29
7.23842	23
7.25788	18
7.27735	13
7.29681	9
7.31627	6
7.33574	4
7.3552	3
7.37467	4
7.39413	6
7.41359	9
7.43306	13
7.45252	17
7.47198	21
7.49145	24
7.51091	25
7.53037	25
7.54984	25
7.5693	23
7.58877	21
7.60823	20
7.62769	20
7.64716	21
7.66662	23
7.68608	24
7.70555	26
7.72501	27
7.74447	27
7.76394	27
7.7834	26
7.80287	24
7.82233	22
7.84179	20
7.86126	19
7.88072	18
7.90018	18
7.91965	19
7.93911	21
7.95857	22
7.97804	23
7.9975	23
8.01697	23
8.03643	23
8.05589	24
8.07536	26
8.09482	28
8.11428	31
8.13375	35
8.15321	41
8.17267	47
8.19214	53
8.2116	58
8.23107	63
8.25053	66
8.26999	67
8.28946	66
8.30892	63
8.32838	59
8.34785	55
8.36731	51
8.38678	49
8.40624	47
8.4257	47
8.44517	47
8.46463	47
8.48409	46
8.50356	45
8.52302	42
8.54248	39
8.56195	35
8.58141	32
8.60088	30
8.62034	30
8.6398	30
8.65927	32
8.67873	35
8.69819	37
8.71766	38
8.73712	39
8.75658	38
8.77605	36
8.79551	34
8.81498	33
8.83444	32
8.8539	33
8.87337	33
8.89283	34
8.91229	34
8.93176	33
8.95122	31
8.97068	29
8.99015	26
9.00961	24
9.02908	22
9.04854	21
9.068	21
9.08747	22
9.10693	24
9.12639	26
9.14586	28
9.16532	29
9.18478	30
9.20425	30
9.22371	31
9.24318	32
9.26264	33
9.2821	34
9.30157	34
9.32103	33
9.34049	31
9.35996	29
9.37942	27
9.39888	25
9.41835	25
9.43781	26
9.45727	29
9.47674	33
9.4962	38
9.51567	44
9.53513	50
9.55459	56
9.57406	60
9.59352	63
9.61299	64
9.63245	64
9.65191	62
9.67137	60
9.69084	57
9.7103	54
9.72977	51
9.74923	49
9.76869	46
9.78816	43
9.80762	41
9.82709	39
9.84655	37
9.86601	36
9.88547	35
9.90494	34
9.9244	33
9.94387	32
9.96333	30
9.98279	28
10.0023	26
10.0217	25
10.0412	24
10.0606	23
10.0801	22
10.0996	22
10.119	22
10.1385	23
10.158	25
10.1774	28
10.1969	31
10.2164	34
10.2358	37
10.2553	39
10.2747	42
10.2942	45
10.3137	48
10.3331	51
10.3526	53
10.3721	54
10.3915	54
10.411	52
10.4305	50
10.4499	47
10.4694	44
10.4888	41
10.5083	39
10.5278	39
10.5472	39
10.5667	41
10.5862	43
10.6056	45
10.6251	46
10.6446	47
10.664	47
10.6835	46
10.7029	45
10.7224	45
10.7419	45
10.7613	46
10.7808	48
10.8003	49
10.8197	49
10.8392	49
10.8587	48
10.8781	47
10.8976	46
10.917	46
10.9365	47
10.956	48
10.9754	50
10.9949	52
11.0144	54
11.0338	55
11.0533	55
11.0727	54
11.0922	51
11.1117	48
11.1311	44
11.1506	40
11.1701	36
11.1895	34
11.209	33
11.2285	33
11.2479	35
11.2674	37
11.2868	40
11.3063	42
11.3258	44
11.3452	44
11.3647	45
11.3842	45
11.4036	44
11.4231	45
11.4426	46
11.462	48
11.4815	50
11.5009	52
11.5204	53
11.5399	54
11.5593	53
11.5788	52
11.5983	50
11.6177	47
11.6372	44
11.6567	42
11.6761	41
11.6956	40
11.715	41
11.7345	43
11.754	45
11.7734	48
11.7929	50
11.8124	52
11.8318	53
11.8513	54
11.8708	54
11.8902	54
11.9097	54
11.9291	53
11.9486	52
11.9681	50
11.9876	48
12.007	46
12.0265	44
12.0459	43
12.0654	44
12.0849	45
12.1043	47
12.1238	49
12.1433	51
12.1627	51
12.1822	50
12.2017	48
12.2211	44
12.2406	41
12.26	38
12.2795	37
12.299	36
12.3184	36
12.3379	37
12.3574	37
12.3768	37
12.3963	37
12.4157	36
12.4352	35
12.4547	36
12.4741	37
12.4936	40
12.5131	43
12.5325	47
12.552	52
12.5715	55
12.5909	58
12.6104	58
12.6298	57
12.6493	55
12.6688	51
12.6882	46
12.7077	42
12.7272	39
12.7466	38
12.7661	39
12.7856	41
12.805	45
12.8245	49
12.8439	53
12.8634	56
12.8829	57
12.9023	58
12.9218	57
12.9413	55
12.9607	53
12.9802	51
12.9997	51
13.0191	51
13.0386	53
13.058	55
13.0775	58
13.097	60
13.1164	60
13.1359	59
13.1554	56
13.1748	52
13.1943	47
13.2137	42
13.2332	38
13.2527	34
13.2721	32
13.2916	31
13.3111	30
13.3305	31
13.35	32
13.3695	33
13.3889	35
13.4084	37
13.4278	40
13.4473	43
13.4668	45
13.4863	47
13.5057	47
13.5252	46
13.5446	44
13.5641	41
13.5836	39
13.603	37
13.6225	37
13.6419	37
13.6614	39
13.6809	41
13.7004	44
13.7198	45
13.7393	45
13.7587	45
13.7782	45
13.7977	44
13.8171	44
13.8366	45
13.8561	47
13.8755	49
13.895	52
13.9145	54
13.9339	55
13.9534	55
13.9728	54
13.9923	52
14.0118	50
14.0312	48
14.0507	47
14.0702	47
14.0896	47
14.1091	47
14.1286	47
14.148	48
14.1675	48
14.1869	48
14.2064	47
14.2259	46
14.2453	45
14.2648	44
14.2843	44
14.3037	44
14.3232	45
14.3427	46
14.3621	48
14.3816	49
14.401	49
14.4205	49
14.44	48
14.4594	47
14.4789	46
14.4984	45
14.5178	45
14.5373	45
14.5567	46
14.5762	47
14.5957	48
14.6151	50
14.6346	53
14.6541	56
14.6735	59
14.693	61
14.7125	62
14.7319	61
14.7514	59
14.7708	56
14.7903	52
14.8098	49
14.8292	47
14.8487	46
14.8682	46
14.8876	48
14.9071	50
14.9266	53
14.946	56
14.9655	59
14.9849	61
15.0044	62
15.0239	63
15.0433	64
15.0628	66
15.0823	69
15.1017	73
15.1212	77
15.1407	81
15.1601	84
15.1796	85
15.199	85
15.2185	83
15.238	80
15.2574	75
15.2769	70
15.2964	66
15.3158	62
15.3353	60
15.3548	61
15.3742	62
15.3937	65
15.4131	68
15.4326	71
15.4521	74
15.4715	76
15.491	78
15.5105	79
15.5299	80
15.5494	80
15.5689	80
15.5883	80
15.6078	79
15.6273	79
15.6467	80
15.6662	82
15.6856	84
15.7051	87
15.7246	90
15.744	92
15.7635	94
15.783	95
15.8024	96
15.8219	97
15.8414	99
15.8608	101
15.8803	104
15.8997	107
15.9192	109
15.9387	110
15.9581	111
15.9776	110
15.9971	109
16.0165	107
16.036	105
16.0555	104
16.0749	104
16.0944	105
16.1138	107
16.1333	108
16.1528	110
16.1722	112
16.1917	113
16.2112	115
16.2306	116
16.2501	118
16.2695	120
16.289	121
16.3085	122
16.3279	122
16.3474	122
16.3669	123
16.3863	124
16.4058	126
16.4253	128
16.4447	130
16.4642	133
16.4837	137
16.5031	141
16.5226	146
16.542	151
16.5615	155
16.581	158
16.6004	160
16.6199	161
16.6394	161
16.6588	161
16.6783	160
16.6977	160
16.7172	159
16.7367	157
16.7561	155
16.7756	154
16.7951	154
16.8145	155
16.834	157
16.8535	161
16.8729	167
16.8924	172
16.9119	178
16.9313	183
16.9508	187
16.9702	189
16.9897	188
17.0092	187
17.0286	185
17.0481	182
17.0676	179
17.087	178
17.1065	178
17.1259	178
17.1454	180
17.1649	182
17.1843	185
17.2038	189
17.2233	193
17.2427	197
17.2622	201
17.2817	204
17.3011	206
17.3206	208
17.3401	209
17.3595	209
17.379	209
17.3984	210
17.4179	211
17.4374	213
17.4568	216
17.4763	219
17.4958	222
17.5152	226
17.5347	230
17.5541	234
17.5736	239
17.5931	243
17.6125	248
17.632	252
17.6515	255
17.6709	257
17.6904	257
17.7099	256
17.7293	255
17.7488	253
17.7682	253
17.7877	253
17.8072	256
17.8266	260
17.8461	264
17.8656	269
17.885	272
17.9045	274
17.924	273
17.9434	269
17.9629	265
17.9824	260
18.0018	255
18.0213	254
18.0407	255
18.0602	259
18.0797	266
18.0991	275
18.1186	285
18.1381	295
18.1575	303
18.177	309
18.1964	314
18.2159	316
18.2354	316
18.2548	315
18.2743	314
18.2938	314
18.3132	314
18.3327	316
18.3522	318
18.3716	322
18.3911	326
18.4106	330
18.43	335
18.4495	339
18.4689	343
18.4884	348
18.5079	352
18.5273	356
18.5468	359
18.5663	361
18.5857	361
18.6052	361
18.6246	360
18.6441	358
18.6636	357
18.683	357
18.7025	358
18.722	361
18.7414	365
18.7609	370
18.7804	375
18.7998	381
18.8193	386
18.8388	390
18.8582	395
18.8777	401
18.8971	406
18.9166	413
18.9361	420
18.9555	427
18.975	433
18.9945	439
19.0139	444
19.0334	449
19.0528	454
19.0723	460
19.0918	467
19.1112	475
19.1307	483
19.1502	491
19.1696	497
19.1891	502
19.2086	504
19.228	502
19.2475	498
19.267	493
19.2864	486
19.3059	480
19.3253	476
19.3448	474
19.3643	475
19.3837	478
19.4032	482
19.4227	486
19.4421	488
19.4616	489
19.481	488
19.5005	484
19.52	479
19.5394	473
19.5589	468
19.5784	465
19.5978	463
19.6173	462
19.6368	464
19.6562	466
19.6757	468
19.6952	471
19.7146	472
19.7341	472
19.7535	472
19.773	470
19.7925	468
19.8119	465
19.8314	463
19.8509	462
19.8703	462
19.8898	463
19.9093	464
19.9287	466
19.9482	468
19.9676	468
19.9871	469
20.0066	468
20.026	467
20.0455	466
20.065	466
20.0844	465
20.1039	465
20.1233	464
20.1428	462
20.1623	461
20.1817	460
20.2012	460
20.2207	462
20.2401	465
20.2596	469
20.2791	473
20.2985	476
20.318	478
20.3375	477
20.3569	474
20.3764	468
20.3958	461
20.4153	454
20.4348	449
20.4542	446
20.4737	445
20.4932	448
20.5126	451
20.5321	455
20.5515	458
20.571	460
20.5905	459
20.6099	457
20.6294	453
20.6489	449
20.6683	445
20.6878	442
20.7073	440
20.7267	438
20.7462	437
20.7657	435
20.7851	434
20.8046	432
20.824	430
20.8435	427
20.863	423
20.8824	420
20.9019	417
20.9214	415
20.9408	414
20.9603	416
20.9797	419
20.9992	424
21.0187	430
21.0381	437
21.0576	444
21.0771	450
21.0965	455
21.116	458
21.1355	460
21.1549	461
21.1744	461
21.1939	461
21.2133	460
21.2328	460
21.2522	462
21.2717	465
21.2912	469
21.3106	474
21.3301	480
21.3496	485
21.369	488
21.3885	489
21.4079	487
21.4274	482
21.4469	475
21.4663	466
21.4858	457
21.5053	449
21.5247	441
21.5442	435
21.5637	431
21.5831	428
21.6026	427
21.6221	427
21.6415	427
21.661	428
21.6804	428
21.6999	428
21.7194	427
21.7388	423
21.7583	419
21.7778	414
21.7972	408
21.8167	403
21.8361	398
21.8556	395
21.8751	392
21.8945	391
21.914	391
21.9335	391
21.9529	392
21.9724	392
21.9919	391
22.0113	389
22.0308	386
22.0502	383
22.0697	379
22.0892	376
22.1086	374
22.1281	374
22.1476	376
22.167	379
22.1865	384
22.206	389
22.2254	393
22.2449	397
22.2644	399
22.2838	400
22.3033	400
22.3227	399
22.3422	397
22.3617	394
22.3811	392
22.4006	390
22.4201	389
22.4395	388
22.459	387
22.4784	386
22.4979	385
22.5174	383
22.5368	379
22.5563	376
22.5758	371
22.5952	367
22.6147	364
22.6342	362
22.6536	361
22.6731	361
22.6926	360
22.712	360
22.7315	358
22.7509	356
22.7704	353
22.7899	350
22.8093	348
22.8288	347
22.8483	346
22.8677	346
22.8872	346
22.9066	346
22.9261	346
22.9456	346
22.965	348
22.9845	350
23.004	353
23.0234	358
23.0429	362
23.0624	366
23.0818	369
23.1013	370
23.1208	369
23.1402	366
23.1597	361
23.1791	355
23.1986	349
23.2181	343
23.2375	339
23.257	335
23.2765	334
23.2959	334
23.3154	334
23.3348	335
23.3543	335
23.3738	335
23.3932	334
23.4127	331
23.4322	329
23.4516	326
23.4711	324
23.4906	322
23.51	321
23.5295	320
23.549	319
23.5684	317
23.5879	314
23.6073	310
23.6268	305
23.6463	300
23.6657	295
23.6852	291
23.7047	287
23.7241	285
23.7436	284
23.763	284
23.7825	286
23.802	289
23.8214	293
23.8409	297
23.8604	301
23.8798	303
23.8993	305
23.9188	305
23.9382	304
23.9577	302
23.9772	300
23.9966	298
24.0161	296
24.0355	295
24.055	294
24.0745	294
24.0939	294
24.1134	294
24.1329	295
24.1523	295
24.1718	294
24.1913	292
24.2107	289
24.2302	286
24.2496	282
24.2691	278
24.2886	274
24.308	272
24.3275	271
24.347	271
24.3664	272
24.3859	274
24.4053	276
24.4248	277
24.4443	278
24.4637	278
24.4832	277
24.5027	275
24.5221	273
24.5416	271
24.5611	269
24.5805	268
24.6	267
24.6195	267
24.6389	267
24.6584	267
24.6778	266
24.6973	264
24.7168	262
24.7362	260
24.7557	259
24.7752	258
24.7946	257
24.8141	257
24.8335	256
24.853	255
24.8725	252
24.8919	249
24.9114	244
24.9309	238
24.9503	230
24.9698	223
24.9893	217
25.0087	211
25.0282	208
25.0477	208
25.0671	209
25.0866	213
25.106	218
25.1255	224
25.145	228
25.1644	232
25.1839	233
25.2034	233
25.2228	231
25.2423	229
25.2617	226
25.2812	224
25.3007	222
25.3201	220
25.3396	219
25.3591	218
25.3785	216
25.398	213
25.4175	209
25.4369	204
25.4564	199
25.4759	195
25.4953	191
25.5148	187
25.5342	185
25.5537	184
25.5732	185
25.5926	188
25.6121	192
25.6316	197
25.651	201
25.6705	204
25.6899	206
25.7094	206
25.7289	204
25.7483	201
25.7678	197
25.7873	193
25.8067	189
25.8262	186
25.8457	184
25.8651	183
25.8846	183
25.9041	183
25.9235	183
25.943	183
25.9624	182
25.9819	180
26.0014	177
26.0208	173
26.0403	169
26.0598	166
26.0792	165
26.0987	164
26.1181	166
26.1376	168
26.1571	171
26.1765	174
26.196	175
26.2155	176
26.2349	174
26.2544	171
26.2739	167
26.2933	161
26.3128	155
26.3322	149
26.3517	143
26.3712	138
26.3906	135
26.4101	134
26.4296	135
26.449	138
26.4685	141
26.488	145
26.5074	149
26.5269	152
26.5464	154
26.5658	155
26.5853	154
26.6047	153
26.6242	151
26.6437	149
26.6631	147
26.6826	146
26.7021	145
26.7215	145
26.741	144
26.7604	142
26.7799	139
26.7994	134
26.8188	129
26.8383	124
26.8578	118
26.8772	113
26.8967	109
26.9162	107
26.9356	106
26.9551	107
26.9746	109
26.994	113
27.0135	117
27.0329	122
27.0524	126
27.0719	128
27.0913	128
27.1108	127
27.1303	123
27.1497	119
27.1692	114
27.1886	109
27.2081	106
27.2276	106
27.247	108
27.2665	111
27.286	116
27.3054	120
27.3249	124
27.3444	126
27.3638	126
27.3833	125
27.4028	122
27.4222	119
27.4417	117
27.4611	115
27.4806	113
27.5001	112
27.5195	112
27.539	110
27.5585	108
27.5779	104
27.5974	101
27.6168	97
27.6363	94
27.6558	92
27.6752	90
27.6947	90
27.7142	90
27.7336	91
27.7531	92
27.7726	92
27.792	92
27.8115	91
27.831	90
27.8504	88
27.8699	85
27.8893	82
27.9088	78
27.9283	75
27.9477	72
27.9672	71
27.9867	71
28.0061	72
28.0256	74
28.045	77
28.0645	80
28.084	83
28.1034	85
28.1229	87
28.1424	88
28.1618	89
28.1813	89
28.2008	88
28.2202	86
28.2397	83
28.2592	79
28.2786	76
28.2981	73
28.3175	72
28.337	71
28.3565	71
28.3759	72
28.3954	73
28.4149	73
28.4343	72
28.4538	71
28.4733	69
28.4927	67
28.5122	65
28.5316	64
28.5511	62
28.5706	61
28.59	60
28.6095	60
28.629	60
28.6484	60
28.6679	61
28.6873	61
28.7068	60
28.7263	59
28.7458	57
28.7652	53
28.7847	50
28.8041	47
28.8236	45
28.8431	45
28.8625	46
28.882	47
28.9015	50
28.9209	52
28.9404	53
28.9598	53
28.9793	51
28.9988	49
29.0182	46
29.0377	43
29.0572	41
29.0766	39
29.0961	37
29.1155	36
29.135	34
29.1545	33
29.174	32
29.1934	32
29.2129	33
29.2323	35
29.2518	38
29.2713	41
29.2907	44
29.3102	45
29.3297	45
29.3491	44
29.3686	42
29.388	39
29.4075	36
29.427	33
29.4464	32
29.4659	32
29.4854	33
29.5048	35
29.5243	37
29.5437	39
29.5632	40
29.5827	40
29.6022	39
29.6216	39
29.6411	38
29.6605	39
29.68	40
29.6995	40
29.7189	40
29.7384	39
29.7579	37
29.7773	34
29.7968	29
29.8163	25
29.8357	21
29.8552	19
29.8746	18
29.8941	18
29.9136	19
29.933	22
29.9525	24
29.972	26
29.9914	27
30.0109	27
30.0303	26
30.0498	25
30.0693	25
30.0887	25
30.1082	27
30.1277	30
30.1471	34
30.1666	39
30.1861	44
30.2055	48
30.225	50
30.2445	50
30.2639	48
30.2834	44
30.3028	39
30.3223	33
30.3418	27
30.3612	22
30.3807	17
30.4002	14
30.4196	12
30.4391	12
30.4585	14
30.478	16
30.4975	19
30.5169	22
30.5364	24
30.5559	26
30.5753	27
30.5948	28
30.6143	28
30.6337	28
30.6532	29
30.6727	30
30.6921	31
30.7116	32
30.731	32
30.7505	31
30.77	29
30.7894	27
30.8089	24
30.8284	21
30.8478	20
30.8673	20
30.8867	22
30.9062	25
30.9257	29
30.9451	33
30.9646	36
30.9841	37
31.0035	37
31.023	34
31.0424	30
31.0619	25
31.0814	21
31.1009	19
31.1203	18
31.1398	19
31.1592	22
31.1787	25
31.1982	28
31.2176	30
31.2371	32
31.2566	32
31.276	32
31.2955	30
31.3149	28
31.3344	27
31.3539	26
31.3733	26
31.3928	27
31.4123	28
31.4317	30
31.4512	33
31.4707	37
31.4901	41
31.5096	45
31.5291	48
31.5485	49
31.568	49
31.5874	47
31.6069	43
31.6264	38
31.6458	32
31.6653	27
31.6848	24
31.7042	23
31.7237	24
31.7431	26
31.7626	29
31.7821	32
31.8015	35
31.821	36
31.8405	37
31.8599	36
31.8794	35
31.8989	33
31.9183	32
31.9378	31
31.9572	31
31.9767	32
31.9962	33
32.0156	35
32.0351	37
32.0546	38
32.074	40
32.0935	41
32.113	41
32.1324	40
32.1519	38
32.1713	35
32.1908	34
32.2103	32
32.2297	32
32.2492	33
32.2687	34
32.2881	36
32.3076	37
32.3271	37
32.3465	36
32.366	34
32.3854	31
32.4049	28
32.4244	25
32.4438	22
32.4633	20
32.4828	19
32.5022	19
32.5217	19
32.5412	20
32.5606	20
32.5801	21
32.5996	22
32.619	23
32.6385	25
32.6579	27
32.6774	28
32.6969	29
32.7163	29
32.7358	29
32.7553	29
32.7747	30
32.7942	30
32.8137	31
32.8331	31
32.8526	30
32.872	28
32.8915	26
32.911	23
32.9304	20
32.9499	18
32.9694	17
32.9888	18
33.0083	19
33.0277	21
33.0472	23
33.0667	25
33.0861	26
33.1056	26
33.1251	25
33.1445	23
33.164	21
33.1835	19
33.2029	17
33.2224	16
33.2418	15
33.2613	14
33.2808	13
33.3002	12
33.3197	11
33.3392	10
33.3586	9
33.3781	9
33.3976	11
33.417	14
33.4365	19
33.456	25
33.4754	32
33.4949	38
33.5143	43
33.5338	46
33.5533	47
33.5727	47
33.5922	45
33.6117	42
33.6311	38
33.6506	33
33.6701	27
33.6895	22
33.709	18
33.7284	16
33.7479	16
33.7674	17
33.7868	20
33.8063	23
33.8258	27
33.8452	29
33.8647	31
33.8841	31
33.9036	30
33.9231	28
33.9425	25
33.962	22
33.9815	20
34.0009	18
34.0204	17
34.0399	17
34.0593	18
34.0788	19
34.0983	19
34.1177	20
34.1372	21
34.1566	21
34.1761	21
34.1956	20
34.215	19
34.2345	18
34.254	18
34.2734	19
34.2929	20
34.3124	23
34.3318	25
34.3513	27
34.3707	30
34.3902	31
34.4097	32
34.4291	32
34.4486	33
34.4681	34
34.4875	35
34.507	36
34.5264	38
34.5459	38
34.5654	36
34.5848	34
34.6043	30
34.6238	25
34.6432	20
34.6627	16
34.6822	13
34.7016	12
34.7211	13
34.7405	15
34.76	18
34.7795	21
34.7989	24
34.8184	26
34.8379	28
34.8573	29
34.8768	30
34.8963	30
34.9157	29
34.9352	27
34.9547	24
34.9741	21
34.9936	19
35.013	17
35.0325	16
35.052	16
35.0714	16
35.0909	17
35.1104	18
35.1298	20
35.1493	22
35.1688	23
35.1882	23
35.2077	23
35.2271	22
35.2466	20
35.2661	18
35.2855	17
35.305	16
35.3245	17
35.3439	19
35.3634	22
35.3828	26
35.4023	29
35.4218	31
35.4412	32
35.4607	32
35.4802	32
35.4996	31
35.5191	30
35.5386	29
35.558	28
35.5775	28
35.5969	28
35.6164	28
35.6359	28
35.6553	28
35.6748	28
35.6943	30
35.7137	32
35.7332	36
35.7527	40
35.7721	44
35.7916	48
35.8111	50
35.8305	49
35.85	47
35.8694	42
35.8889	37
35.9084	30
35.9278	25
35.9473	21
35.9668	19
35.9862	19
36.0057	22
36.0251	27
36.0446	32
36.0641	36
36.0835	40
36.103	42
36.1225	43
36.1419	42
36.1614	41
36.1809	39
36.2003	38
36.2198	37
36.2392	37
36.2587	37
36.2782	38
36.2976	38
36.3171	38
36.3366	37
36.356	37
36.3755	37
36.395	38
36.4144	39
36.4339	40
36.4534	40
36.4728	39
36.4923	37
36.5117	35
36.5312	33
36.5507	32
36.5701	31
36.5896	31
36.6091	31
36.6285	32
36.648	33
36.6675	33
36.6869	32
36.7064	30
36.7258	28
36.7453	25
36.7648	22
36.7842	20
36.8037	19
36.8232	19
36.8426	20
36.8621	22
36.8815	25
36.901	26
36.9205	28
36.9399	28
36.9594	27
36.9789	25
36.9983	23
37.0178	21
37.0373	19
37.0567	18
37.0762	18
37.0956	19
37.1151	21
37.1346	24
37.154	28
37.1735	31
37.193	34
37.2124	36
37.2319	35
37.2514	33
37.2708	30
37.2903	26
37.3098	21
37.3292	17
37.3487	14
37.3681	12
37.3876	11
37.4071	11
37.4265	12
37.446	14
37.4655	17
37.4849	20
37.5044	24
37.5239	28
37.5433	32
37.5628	36
37.5822	39
37.6017	41
37.6212	42
37.6406	41
37.6601	39
37.6796	36
37.699	33
37.7185	30
37.7379	28
37.7574	26
37.7769	25
37.7963	24
37.8158	24
37.8353	23
37.8547	21
37.8742	19
37.8937	16
37.9131	13
37.9326	11
37.952	9
37.9715	9
37.991	10
38.0104	12
38.0299	15
38.0494	19
38.0688	23
38.0883	27
38.1078	29
38.1272	30
38.1467	29
38.1662	26
38.1856	23
38.2051	19
38.2245	15
38.244	12
38.2635	10
38.2829	10
38.3024	11
38.3219	14
38.3413	18
38.3608	23
38.3802	28
38.3997	33
38.4192	37
38.4386	39
38.4581	41
38.4776	41
38.497	40
38.5165	39
38.536	38
38.5554	38
38.5749	38
38.5943	39
38.6138	38
38.6333	37
38.6527	35
38.6722	32
38.6917	29
38.7111	26
38.7306	26
38.7501	28
38.7695	32
38.789	39
38.8085	46
38.8279	54
38.8474	60
38.8668	63
38.8863	64
38.9058	61
38.9252	56
38.9447	49
38.9642	42
38.9836	37
39.0031	33
39.0226	31
39.042	31
39.0615	32
39.0809	33
39.1004	34
39.1199	34
39.1393	32
39.1588	31
39.1783	28
39.1977	27
39.2172	26
39.2366	27
39.2561	28
39.2756	30
39.295	32
39.3145	33
39.334	32
39.3534	31
39.3729	28
39.3924	25
39.4118	23
39.4313	22
39.4507	23
39.4702	25
39.4897	28
39.5091	31
39.5286	33
39.5481	34
39.5675	33
39.587	31
39.6065	28
39.6259	25
39.6454	23
39.6649	22
39.6843	23
39.7038	25
39.7232	29
39.7427	33
39.7622	37
39.7816	40
39.8011	43
39.8206	44
39.84	45
39.8595	45
39.879	46
39.8984	48
39.9179	50
39.9373	52
39.9568	54
39.9763	55
39.9957	55
40.0152	53
40.0347	49
40.0541	45
40.0736	39
40.093	32
40.1125	27
40.132	23
40.1514	21
40.1709	21
40.1904	23
40.2098	27
40.2293	32
40.2488	37
40.2682	42
40.2877	45
40.3072	48
40.3266	49
40.3461	48
40.3655	45
40.385	41
40.4045	36
40.4239	31
40.4434	26
40.4629	23
40.4823	21
40.5018	22
40.5213	24
40.5407	28
40.5602	32
40.5796	35
40.5991	38
40.6186	38
40.638	36
40.6575	34
40.677	31
40.6964	27
40.7159	25
40.7353	24
40.7548	24
40.7743	24
40.7937	24
40.8132	25
40.8327	24
40.8521	22
40.8716	20
40.8911	17
40.9105	15
40.93	14
40.9494	15
40.9689	17
40.9884	21
41.0078	26
41.0273	31
41.0468	36
41.0662	41
41.0857	44
41.1052	46
41.1246	46
41.1441	45
41.1636	42
41.183	39
41.2025	36
41.2219	33
41.2414	30
41.2609	27
41.2803	25
41.2998	24
41.3193	24
41.3387	26
41.3582	28
41.3777	31
41.3971	34
41.4166	36
41.436	37
41.4555	36
41.475	35
41.4944	32
41.5139	29
41.5334	25
41.5528	22
41.5723	20
41.5917	18
41.6112	18
41.6307	19
41.6501	21
41.6696	22
41.6891	23
41.7085	22
41.728	22
41.7475	20
41.7669	19
41.7864	19
41.8058	20
41.8253	21
41.8448	23
41.8642	25
41.8837	27
41.9032	27
41.9226	25
41.9421	22
41.9616	19
41.981	15
42.0005	12
42.02	11
42.0394	13
42.0589	17
42.0783	22
42.0978	29
42.1173	34
42.1367	39
42.1562	40
42.1757	39
42.1951	36
42.2146	32
42.2341	28
42.2535	24
42.273	21
42.2925	20
42.3119	20
42.3314	22
42.3508	24
42.3703	26
42.3898	28
42.4092	29
42.4287	30
42.4481	31
42.4676	32
42.4871	34
42.5065	35
42.526	35
42.5455	35
42.5649	34
42.5844	32
42.6039	29
42.6233	26
42.6428	24
42.6623	23
42.6817	24
42.7012	26
42.7206	29
42.7401	33
42.7596	37
42.779	40
42.7985	42
42.818	42
42.8374	41
42.8569	38
42.8764	35
42.8958	31
42.9153	28
42.9348	26
42.9542	25
42.9737	24
42.9931	25
43.0126	26
43.0321	27
43.0515	28
43.071	28
43.0904	27
43.1099	25
43.1294	23
43.1488	21
43.1683	20
43.1878	19
43.2072	19
43.2267	20
43.2462	20
43.2656	21
43.2851	22
43.3045	22
43.324	23
43.3435	23
43.3629	24
43.3824	25
43.4019	25
43.4213	25
43.4408	24
43.4603	23
43.4797	21
43.4992	19
43.5187	17
43.5381	16
43.5576	16
43.577	17
43.5965	18
43.616	20
43.6354	22
43.6549	24
43.6744	26
43.6938	27
43.7133	27
43.7328	26
43.7522	24
43.7717	22
43.7911	19
43.8106	17
43.8301	14
43.8495	12
43.869	10
43.8885	9
[truncated: 1,856 more rows]
