# Supplementary material for: Approaching intrinsic dynamics of MXenes hybrid hydrogel for 3D printed multimodal intelligent devices with ultrahigh superelasticity and temperature sensitivity
Source: Nat Commun. 2022 Jun 14;13:3420. doi: 10.1038/s41467-022-31051-7 (PMC9197829; doi:10.1038/s41467-022-31051-7)
Supplement: Supplementary file 6 — Source Data [file 41467_2022_31051_MOESM6_ESM.zip › Supplementary information/Supplementary Fig. 24/1st.xlsx]

## Sheet: Sheet1
Item	Smu1_Time(1)(1)	Smu1_V(1)(1)	Smu1_I(1)(1)
1	0	-10	-5.09421
2	0.121467	-9.8	-4.96815
3	0.2429	-9.6	-4.84635
4	0.364322	-9.4	-4.72718
5	0.485752	-9.2	-4.60959
6	0.607191	-9	-4.49357
7	0.728615	-8.8	-4.37871
8	0.850028	-8.6	-4.26545
9	0.971458	-8.4	-4.1528
10	1.09286	-8.2	-4.04102
11	1.21427	-8	-3.92959
12	1.33571	-7.8	-3.81885
13	1.45712	-7.6	-3.70823
14	1.57854	-7.4	-3.59811
15	1.69996	-7.2	-3.48805
16	1.82137	-7	-3.3785
17	1.9428	-6.8	-3.26904
18	2.0642	-6.6	-3.1598
19	2.18564	-6.4	-3.05104
20	2.30707	-6.2	-2.94231
21	2.42848	-6	-2.83406
22	2.54993	-5.8	-2.72588
23	2.67134	-5.6	-2.61808
24	2.79276	-5.4	-2.51034
25	2.91419	-5.2	-2.40307
26	3.03561	-5	-2.29585
27	3.15702	-4.8	-2.18921
28	3.27844	-4.6	-2.0826
29	3.39985	-4.4	-1.97575
30	3.52129	-4.2	-1.86955
31	3.64272	-4	-1.76411
32	3.76414	-3.8	-1.659
33	3.88557	-3.6	-1.55431
34	4.00696	-3.4	-1.45032
35	4.12838	-3.2	-1.34675
36	4.2498	-3	-1.24393
37	4.47116	-2.8	-1.14157
38	4.5926	-2.6	-1.04011
39	4.71402	-2.4	-0.93923
40	4.83546	-2.2	-0.8394
41	4.95689	-2	-0.74029
42	5.07829	-1.8	-0.64228
43	5.19974	-1.6	-0.54513
44	5.32116	-1.4	-0.4492
45	5.44258	-1.2	-0.35411
46	5.56401	-1	-0.26035
47	5.68543	-0.8	-0.1731
48	5.80686	-0.6	-0.08104
49	6.03225	-0.4	-0.00996
50	6.16843	-0.2	0.06091
51	6.30457	0	0.14998
52	6.63203	0.2	0.22742
53	6.75347	0.4	0.31679
54	6.87489	0.6	0.40556
55	6.99629	0.8	0.49417
56	7.11773	1	0.5826
57	7.23915	1.2	0.67119
58	7.36058	1.4	0.75979
59	7.48201	1.6	0.84783
60	7.60342	1.8	0.9352
61	7.72482	2	1.0212
62	7.84625	2.2	1.10589
63	7.96768	2.4	1.18893
64	8.27612	2.6	1.27023
65	8.39756	2.8	1.35075
66	8.519	3	1.43157
67	8.64043	3.2	1.5136
68	8.76186	3.4	1.59579
69	8.88329	3.6	1.6775
70	9.00469	3.8	1.75926
71	9.12611	4	1.84116
72	9.24753	4.2	1.92328
73	9.36894	4.4	2.00612
74	9.49036	4.6	2.08259
75	9.6118	4.8	2.15182
76	9.73323	5	2.23945
77	9.85465	5.2	2.32762
78	9.97607	5.4	2.41698
79	10.0975	5.6	2.5072
80	10.2189	5.8	2.59815
81	10.3403	6	2.68977
82	10.4618	6.2	2.78136
83	10.5832	6.4	2.87314
84	10.7046	6.6	2.96449
85	10.8261	6.8	3.05547
86	10.9475	7	3.14668
87	11.0689	7.2	3.23797
88	11.1904	7.4	3.33031
89	11.3118	7.6	3.42419
90	11.4332	7.8	3.51975
91	11.5546	8	3.61735
92	11.676	8.2	3.71596
93	11.7975	8.4	3.81528
94	11.9189	8.6	3.9154
95	12.0403	8.8	4.0158
96	12.1618	9	4.1165
97	12.2832	9.2	4.2176
98	12.4046	9.4	4.3187
99	12.526	9.6	4.42027
100	12.6474	9.8	4.52191
101	12.7689	10	4.62339
