# Supplementary material for: Approaching intrinsic dynamics of MXenes hybrid hydrogel for 3D printed multimodal intelligent devices with ultrahigh superelasticity and temperature sensitivity
Source: Nat Commun. 2022 Jun 14;13:3420. doi: 10.1038/s41467-022-31051-7 (PMC9197829; doi:10.1038/s41467-022-31051-7)
Supplement: Supplementary file 6 — Source Data [file 41467_2022_31051_MOESM6_ESM.zip › Supplementary information/Supplementary Fig. 24/2nd.xlsx]

## Sheet: Sheet1
Item	Smu1_Time(1)(1)	Smu1_V(1)(1)	Smu1_I(1)(1)
1	0	-10	-4.39603
2	0.121467	-9.8	-4.28021
3	0.2429	-9.6	-4.16992
4	0.364322	-9.4	-4.06264
5	0.485752	-9.2	-3.95722
6	0.607191	-9	-3.8537
7	0.728615	-8.8	-3.7518
8	0.850028	-8.6	-3.65182
9	0.971458	-8.4	-3.55307
10	1.09286	-8.2	-3.45584
11	1.21427	-8	-3.35947
12	1.33571	-7.8	-3.26406
13	1.45712	-7.6	-3.16893
14	1.57854	-7.4	-3.07452
15	1.69996	-7.2	-2.98034
16	1.82137	-7	-2.88661
17	1.9428	-6.8	-2.79306
18	2.0642	-6.6	-2.69983
19	2.18564	-6.4	-2.60692
20	2.30707	-6.2	-2.51411
21	2.42848	-6	-2.42171
22	2.54993	-5.8	-2.32935
23	2.67134	-5.6	-2.23729
24	2.79276	-5.4	-2.14528
25	2.91419	-5.2	-2.05364
26	3.03561	-5	-1.96146
27	3.15702	-4.8	-1.87003
28	3.27844	-4.6	-1.77904
29	3.39985	-4.4	-1.68855
30	3.52129	-4.2	-1.59814
31	3.64272	-4	-1.50824
32	3.76414	-3.8	-1.41861
33	3.88557	-3.6	-1.32942
34	4.00696	-3.4	-1.24069
35	4.12838	-3.2	-1.15234
36	4.2498	-3	-1.06466
37	4.47116	-2.8	-0.97739
38	4.5926	-2.6	-0.89091
39	4.71402	-2.4	-0.80474
40	4.83546	-2.2	-0.71944
41	4.95689	-2	-0.6347
42	5.07829	-1.8	-0.55088
43	5.19974	-1.6	-0.46767
44	5.32116	-1.4	-0.38541
45	5.44258	-1.2	-0.30377
46	5.56401	-1	-0.22321
47	5.68543	-0.8	-0.14824
48	5.80686	-0.6	-0.06909
49	6.03225	-0.4	-0.000154304
50	6.16843	-0.2	0.05858
51	6.30457	0	0.13488
52	6.63203	0.2	0.20516
53	6.75347	0.4	0.27633
54	6.87489	0.6	0.3537
55	6.99629	0.8	0.43069
56	7.11773	1	0.50748
57	7.23915	1.2	0.58447
58	7.36058	1.4	0.66159
59	7.48201	1.6	0.73856
60	7.60342	1.8	0.81536
61	7.72482	2	0.89139
62	7.84625	2.2	0.96649
63	7.96768	2.4	1.04015
64	8.27612	2.6	1.11178
65	8.39756	2.8	1.1817
66	8.519	3	1.25074
67	8.64043	3.2	1.32061
68	8.76186	3.4	1.39101
69	8.88329	3.6	1.46082
70	9.00469	3.8	1.53029
71	9.12611	4	1.5996
72	9.24753	4.2	1.66896
73	9.36894	4.4	1.73887
74	9.49036	4.6	1.80917
75	9.6118	4.8	1.88054
76	9.73323	5	1.95295
77	9.85465	5.2	2.0264
78	9.97607	5.4	2.08511
79	10.0975	5.6	2.16282
80	10.2189	5.8	2.24054
81	10.3403	6	2.31845
82	10.4618	6.2	2.39598
83	10.5832	6.4	2.47316
84	10.7046	6.6	2.54977
85	10.8261	6.8	2.6258
86	10.9475	7	2.70205
87	11.0689	7.2	2.77881
88	11.1904	7.4	2.85702
89	11.3118	7.6	2.9372
90	11.4332	7.8	3.01927
91	11.5546	8	3.10306
92	11.676	8.2	3.18817
93	11.7975	8.4	3.27413
94	11.9189	8.6	3.36084
95	12.0403	8.8	3.44788
96	12.1618	9	3.5355
97	12.2832	9.2	3.62365
98	12.4046	9.4	3.71204
99	12.526	9.6	3.80085
100	12.6474	9.8	3.88996
101	12.7689	10	3.97913
