# Supplementary material for: Approaching intrinsic dynamics of MXenes hybrid hydrogel for 3D printed multimodal intelligent devices with ultrahigh superelasticity and temperature sensitivity
Source: Nat Commun. 2022 Jun 14;13:3420. doi: 10.1038/s41467-022-31051-7 (PMC9197829; doi:10.1038/s41467-022-31051-7)
Supplement: Supplementary file 6 — Source Data [file 41467_2022_31051_MOESM6_ESM.zip › Supplementary information/Supplementary Fig. 24/3rd.xlsx]

## Sheet: Sheet1
Item	Smu1_Time(1)(1)	Smu1_V(1)(1)	Smu1_I(1)(1)
1	0	-10	-4.14333
2	0.121467	-9.8	-4.02974
3	0.2429	-9.6	-3.92229
4	0.364322	-9.4	-3.8182
5	0.485752	-9.2	-3.717
6	0.607191	-9	-3.61821
7	0.728615	-8.8	-3.52166
8	0.850028	-8.6	-3.42723
9	0.971458	-8.4	-3.33399
10	1.09286	-8.2	-3.24215
11	1.21427	-8	-3.15111
12	1.33571	-7.8	-3.06086
13	1.45712	-7.6	-2.97095
14	1.57854	-7.4	-2.88166
15	1.69996	-7.2	-2.79255
16	1.82137	-7	-2.70393
17	1.9428	-6.8	-2.61544
18	2.0642	-6.6	-2.52723
19	2.18564	-6.4	-2.43942
20	2.30707	-6.2	-2.35167
21	2.42848	-6	-2.26432
22	2.54993	-5.8	-2.17716
23	2.67134	-5.6	-2.09033
24	2.79276	-5.4	-2.00395
25	2.91419	-5.2	-1.9163
26	3.03561	-5	-1.83002
27	3.15702	-4.8	-1.74445
28	3.27844	-4.6	-1.65869
29	3.39985	-4.4	-1.57353
30	3.52129	-4.2	-1.48859
31	3.64272	-4	-1.4041
32	3.76414	-3.8	-1.31993
33	3.88557	-3.6	-1.23618
34	4.00696	-3.4	-1.15308
35	4.12838	-3.2	-1.07035
36	4.2498	-3	-0.98828
37	4.47116	-2.8	-0.90662
38	4.5926	-2.6	-0.8257
39	4.71402	-2.4	-0.74532
40	4.83546	-2.2	-0.6658
41	4.95689	-2	-0.58688
42	5.07829	-1.8	-0.50883
43	5.19974	-1.6	-0.43144
44	5.32116	-1.4	-0.35504
45	5.44258	-1.2	-0.27926
46	5.56401	-1	-0.20462
47	5.68543	-0.8	-0.13527
48	5.80686	-0.6	-0.06193
49	6.03225	-0.4	0.0028
50	6.16843	-0.2	0.05685
51	6.30457	0	0.12809
52	6.63203	0.2	0.18898
53	6.75347	0.4	0.26082
54	6.87489	0.6	0.33202
55	6.99629	0.8	0.40298
56	7.11773	1	0.47365
57	7.23915	1.2	0.54447
58	7.36058	1.4	0.61536
59	7.48201	1.6	0.68612
60	7.60342	1.8	0.75696
61	7.72482	2	0.82736
62	7.84625	2.2	0.89724
63	7.96768	2.4	0.96603
64	8.27612	2.6	1.03336
65	8.39756	2.8	1.09974
66	8.519	3	1.16534
67	8.64043	3.2	1.23085
68	8.76186	3.4	1.29633
69	8.88329	3.6	1.36158
70	9.00469	3.8	1.42665
71	9.12611	4	1.49135
72	9.24753	4.2	1.55577
73	9.36894	4.4	1.62027
74	9.49036	4.6	1.68483
75	9.6118	4.8	1.7499
76	9.73323	5	1.81527
77	9.85465	5.2	1.8812
78	9.97607	5.4	1.94812
79	10.0975	5.6	2.01605
80	10.2189	5.8	2.0851
81	10.3403	6	2.142
82	10.4618	6.2	2.21449
83	10.5832	6.4	2.2875
84	10.7046	6.6	2.36089
85	10.8261	6.8	2.43424
86	10.9475	7	2.50758
87	11.0689	7.2	2.58046
88	11.1904	7.4	2.65286
89	11.3118	7.6	2.7247
90	11.4332	7.8	2.79571
91	11.5546	8	2.86633
92	11.676	8.2	2.93702
93	11.7975	8.4	3.0085
94	11.9189	8.6	3.08139
95	12.0403	8.8	3.15557
96	12.1618	9	3.23119
97	12.2832	9.2	3.30793
98	12.4046	9.4	3.38532
99	12.526	9.6	3.46362
100	12.6474	9.8	3.54252
101	12.7689	10	3.62167
