# Supplementary material for: Approaching intrinsic dynamics of MXenes hybrid hydrogel for 3D printed multimodal intelligent devices with ultrahigh superelasticity and temperature sensitivity
Source: Nat Commun. 2022 Jun 14;13:3420. doi: 10.1038/s41467-022-31051-7 (PMC9197829; doi:10.1038/s41467-022-31051-7)
Supplement: Supplementary file 6 — Source Data [file 41467_2022_31051_MOESM6_ESM.zip › Supplementary information/Supplementary Fig. 24/Initial.xlsx]

## Sheet: Sheet1
Item	Smu1_Time(1)(1)	Smu1_V(1)(1)	Smu1_I(1)(1)
1	0	-10	-5.38126
2	0.121467	-9.8	-5.24565
3	0.2429	-9.6	-5.11894
4	0.364322	-9.4	-4.9975
5	0.485752	-9.2	-4.8788
6	0.607191	-9	-4.762
7	0.728615	-8.8	-4.64607
8	0.850028	-8.6	-4.53057
9	0.971458	-8.4	-4.41544
10	1.09286	-8.2	-4.30051
11	1.21427	-8	-4.18572
12	1.33571	-7.8	-4.07122
13	1.45712	-7.6	-3.95648
14	1.57854	-7.4	-3.84208
15	1.69996	-7.2	-3.72748
16	1.82137	-7	-3.61302
17	1.9428	-6.8	-3.4984
18	2.0642	-6.6	-3.38378
19	2.18564	-6.4	-3.26929
20	2.30707	-6.2	-3.15479
21	2.42848	-6	-3.04062
22	2.54993	-5.8	-2.92639
23	2.67134	-5.6	-2.81236
24	2.79276	-5.4	-2.69842
25	2.91419	-5.2	-2.58491
26	3.03561	-5	-2.4715
27	3.15702	-4.8	-2.35849
28	3.27844	-4.6	-2.24563
29	3.39985	-4.4	-2.13319
30	3.52129	-4.2	-2.02089
31	3.64272	-4	-1.90905
32	3.76414	-3.8	-1.79726
33	3.88557	-3.6	-1.68603
34	4.00696	-3.4	-1.57553
35	4.12838	-3.2	-1.46537
36	4.2498	-3	-1.35588
37	4.47116	-2.8	-1.2468
38	4.5926	-2.6	-1.13853
39	4.71402	-2.4	-1.03078
40	4.83546	-2.2	-0.92406
41	4.95689	-2	-0.81796
42	5.07829	-1.8	-0.71293
43	5.19974	-1.6	-0.60864
44	5.32116	-1.4	-0.50547
45	5.44258	-1.2	-0.40303
46	5.56401	-1	-0.3019
47	5.68543	-0.8	-0.20157
48	5.80686	-0.6	-0.10878
49	6.03225	-0.4	-0.02852
50	6.16843	-0.2	0.06941
51	6.30457	0	0.15269
52	6.63203	0.2	0.24862
53	6.75347	0.4	0.3436
54	6.87489	0.6	0.43836
55	6.99629	0.8	0.53272
56	7.11773	1	0.62643
57	7.23915	1.2	0.71967
58	7.36058	1.4	0.81203
59	7.48201	1.6	0.9025
60	7.60342	1.8	0.99076
61	7.72482	2	1.07653
62	7.84625	2.2	1.16099
63	7.96768	2.4	1.24711
64	8.27612	2.6	1.33596
65	8.39756	2.8	1.42524
66	8.519	3	1.51298
67	8.64043	3.2	1.59951
68	8.76186	3.4	1.68607
69	8.88329	3.6	1.7734
70	9.00469	3.8	1.86215
71	9.12611	4	1.95212
72	9.24753	4.2	2.04313
73	9.36894	4.4	2.11299
74	9.49036	4.6	2.20833
75	9.6118	4.8	2.30436
76	9.73323	5	2.40106
77	9.85465	5.2	2.49839
78	9.97607	5.4	2.59664
79	10.0975	5.6	2.69579
80	10.2189	5.8	2.79605
81	10.3403	6	2.89743
82	10.4618	6.2	2.99967
83	10.5832	6.4	3.10334
84	10.7046	6.6	3.20815
85	10.8261	6.8	3.31367
86	10.9475	7	3.42029
87	11.0689	7.2	3.52733
88	11.1904	7.4	3.63515
89	11.3118	7.6	3.74336
90	11.4332	7.8	3.85187
91	11.5546	8	3.96084
92	11.676	8.2	4.07048
93	11.7975	8.4	4.18015
94	11.9189	8.6	4.29039
95	12.0403	8.8	4.40069
96	12.1618	9	4.51146
97	12.2832	9.2	4.62256
98	12.4046	9.4	4.73363
99	12.526	9.6	4.84501
100	12.6474	9.8	4.95691
101	12.7689	10	5.06843
