# Supplementary material for: Approaching intrinsic dynamics of MXenes hybrid hydrogel for 3D printed multimodal intelligent devices with ultrahigh superelasticity and temperature sensitivity
Source: Nat Commun. 2022 Jun 14;13:3420. doi: 10.1038/s41467-022-31051-7 (PMC9197829; doi:10.1038/s41467-022-31051-7)
Supplement: Supplementary file 6 — Source Data [file 41467_2022_31051_MOESM6_ESM.zip › Supplementary information/Supplementary Fig. 24/Recharged.xlsx]

## Sheet: Sheet1
Item	Smu1_Time(1)(1)	Smu1_V(1)(1)	Smu1_I(1)(1)
1	0	-10	-5.30629
2	0.121467	-9.8	-5.18411
3	0.2429	-9.6	-5.06745
4	0.364322	-9.4	-4.95231
5	0.485752	-9.2	-4.83772
6	0.607191	-9	-4.72369
7	0.728615	-8.8	-4.6094
8	0.850028	-8.6	-4.49528
9	0.971458	-8.4	-4.381
10	1.09286	-8.2	-4.26709
11	1.21427	-8	-4.15325
12	1.33571	-7.8	-4.03978
13	1.45712	-7.6	-3.92607
14	1.57854	-7.4	-3.81261
15	1.69996	-7.2	-3.69894
16	1.82137	-7	-3.58536
17	1.9428	-6.8	-3.47183
18	2.0642	-6.6	-3.35868
19	2.18564	-6.4	-3.24577
20	2.30707	-6.2	-3.13263
21	2.42848	-6	-3.01997
22	2.54993	-5.8	-2.90733
23	2.67134	-5.6	-2.79507
24	2.79276	-5.4	-2.68289
25	2.91419	-5.2	-2.57118
26	3.03561	-5	-2.45955
27	3.15702	-4.8	-2.34831
28	3.27844	-4.6	-2.23726
29	3.39985	-4.4	-2.12667
30	3.52129	-4.2	-2.01626
31	3.64272	-4	-1.90632
32	3.76414	-3.8	-1.79651
33	3.88557	-3.6	-1.6873
34	4.00696	-3.4	-1.57876
35	4.12838	-3.2	-1.47048
36	4.2498	-3	-1.36286
37	4.47116	-2.8	-1.25563
38	4.5926	-2.6	-1.14922
39	4.71402	-2.4	-1.04332
40	4.83546	-2.2	-0.93831
41	4.95689	-2	-0.83384
42	5.07829	-1.8	-0.73031
43	5.19974	-1.6	-0.62748
44	5.32116	-1.4	-0.5257
45	5.44258	-1.2	-0.42462
46	5.56401	-1	-0.32476
47	5.68543	-0.8	-0.22561
48	5.80686	-0.6	-0.13313
49	6.03225	-0.4	-0.0357
50	6.16843	-0.2	0.06044
51	6.30457	0	0.15551
52	6.63203	0.2	0.23852
53	6.75347	0.4	0.336
54	6.87489	0.6	0.43314
55	6.99629	0.8	0.53028
56	7.11773	1	0.62736
57	7.23915	1.2	0.72474
58	7.36058	1.4	0.82226
59	7.48201	1.6	0.91969
60	7.60342	1.8	1.01722
61	7.72482	2	1.11424
62	7.84625	2.2	1.21071
63	7.96768	2.4	1.30598
64	8.27612	2.6	1.39941
65	8.39756	2.8	1.49133
66	8.519	3	1.58146
67	8.64043	3.2	1.67055
68	8.76186	3.4	1.75867
69	8.88329	3.6	1.84563
70	9.00469	3.8	1.932
71	9.12611	4	2.01784
72	9.24753	4.2	2.0757
73	9.36894	4.4	2.16587
74	9.49036	4.6	2.25676
75	9.6118	4.8	2.34927
76	9.73323	5	2.44329
77	9.85465	5.2	2.53857
78	9.97607	5.4	2.63539
79	10.0975	5.6	2.7332
80	10.2189	5.8	2.83181
81	10.3403	6	2.93078
82	10.4618	6.2	3.02997
83	10.5832	6.4	3.12995
84	10.7046	6.6	3.23052
85	10.8261	6.8	3.33147
86	10.9475	7	3.43307
87	11.0689	7.2	3.5347
88	11.1904	7.4	3.63679
89	11.3118	7.6	3.73919
90	11.4332	7.8	3.84179
91	11.5546	8	3.94495
92	11.676	8.2	4.04855
93	11.7975	8.4	4.15246
94	11.9189	8.6	4.25683
95	12.0403	8.8	4.36156
96	12.1618	9	4.46711
97	12.2832	9.2	4.57338
98	12.4046	9.4	4.68009
99	12.526	9.6	4.78723
100	12.6474	9.8	4.89475
101	12.7689	10	5.00244
