# Supplementary material for: Approaching intrinsic dynamics of MXenes hybrid hydrogel for 3D printed multimodal intelligent devices with ultrahigh superelasticity and temperature sensitivity
Source: Nat Commun. 2022 Jun 14;13:3420. doi: 10.1038/s41467-022-31051-7 (PMC9197829; doi:10.1038/s41467-022-31051-7)
Supplement: Supplementary file 6 — Source Data [file 41467_2022_31051_MOESM6_ESM.zip › Supplementary information/Supplementary Fig. 25/Supplementary Fig. 25a/0°C.xlsx]

## Sheet: Sheet1
Item	Smu1_Time(1)(1)	Smu1_R(1)(1)
1	0	1.99375e+06
2	0.12032	1.99375e+06
3	0.24061	1.99379e+06
4	0.36092	1.99385e+06
5	0.48121	1.99389e+06
6	0.60152	1.99391e+06
7	0.72182	1.99393e+06
8	0.84213	1.99399e+06
9	0.96244	1.99401e+06
10	1.08274	1.99407e+06
11	1.20304	1.99411e+06
12	1.32332	1.99417e+06
13	1.44362	1.99425e+06
14	1.56392	1.99429e+06
15	1.68421	1.99435e+06
16	1.80451	1.99439e+06
17	1.92483	1.99445e+06
18	2.04511	1.99449e+06
19	2.16542	1.99455e+06
20	2.28572	1.99461e+06
21	2.40602	1.99461e+06
22	2.52634	1.99465e+06
23	2.64662	1.99459e+06
24	2.76693	1.99463e+06
25	2.88722	1.99471e+06
26	3.00751	1.99467e+06
27	3.12783	1.99471e+06
28	3.24812	1.99475e+06
29	3.36843	1.99475e+06
30	3.48875	1.99483e+06
31	3.60905	1.99483e+06
32	3.72935	1.99493e+06
33	3.84965	1.99497e+06
34	3.96995	1.99501e+06
35	4.09025	1.99507e+06
36	4.21053	1.99507e+06
37	4.33084	1.99511e+06
38	4.45116	1.99515e+06
39	4.57146	1.99519e+06
40	4.69179	1.99521e+06
41	4.81209	1.99527e+06
42	4.93237	1.99531e+06
43	5.05268	1.99537e+06
44	5.17297	1.99539e+06
45	5.29327	1.99543e+06
46	5.41357	1.99543e+06
47	5.53388	1.99539e+06
48	5.65419	1.99541e+06
49	5.77447	1.99543e+06
50	5.89476	1.99547e+06
51	6.01507	1.99553e+06
52	6.13536	1.99555e+06
53	6.25566	1.99559e+06
54	6.37597	1.99561e+06
55	6.49627	1.99565e+06
56	6.61656	1.99569e+06
57	6.73686	1.99569e+06
58	6.85715	1.99577e+06
59	6.97745	1.99575e+06
60	7.09774	1.99577e+06
61	7.21804	1.99579e+06
62	7.33833	1.99585e+06
63	7.45862	1.99589e+06
64	7.57893	1.99593e+06
65	7.69923	1.99597e+06
66	7.81953	1.99599e+06
67	7.93983	1.99601e+06
68	8.06011	1.99605e+06
69	8.18041	1.99609e+06
70	8.30071	1.99611e+06
71	8.42101	1.99613e+06
72	8.54132	1.99617e+06
73	8.6616	1.99621e+06
74	8.78191	1.99621e+06
75	8.90221	1.99623e+06
76	9.02251	1.99623e+06
77	9.14282	1.99627e+06
78	9.26311	1.99629e+06
79	9.38341	1.99635e+06
80	9.5037	1.99637e+06
81	9.62401	1.99635e+06
82	9.74431	1.99641e+06
83	9.8646	1.99645e+06
84	9.98492	1.99651e+06
85	10.1052	1.99657e+06
86	10.2255	1.99663e+06
87	10.3458	1.99665e+06
88	10.4662	1.99669e+06
89	10.5865	1.99671e+06
90	10.7068	1.99675e+06
91	10.8271	1.99677e+06
92	10.9474	1.99681e+06
93	11.0677	1.99683e+06
94	11.188	1.99685e+06
95	11.3083	1.99687e+06
96	11.4286	1.99689e+06
97	11.5489	1.99691e+06
98	11.6692	1.99693e+06
99	11.7895	1.99695e+06
100	11.9098	1.99697e+06
101	12.0301	1.99701e+06
102	12.1504	1.99703e+06
103	12.2707	1.99709e+06
104	12.391	1.99711e+06
105	12.5113	1.99713e+06
106	12.6316	1.99717e+06
107	12.7519	1.99719e+06
108	12.8722	1.99725e+06
109	12.9925	1.99731e+06
110	13.1128	1.99729e+06
111	13.2331	1.99737e+06
112	13.3534	1.99737e+06
113	13.4737	1.99733e+06
114	13.594	1.99737e+06
115	13.7143	1.99741e+06
116	13.8346	1.99745e+06
117	13.9549	1.99749e+06
118	14.0752	1.99753e+06
119	14.1955	1.99757e+06
120	14.3158	1.99761e+06
121	14.4361	1.99765e+06
122	14.5564	1.99769e+06
123	14.6767	1.99771e+06
124	14.797	1.99773e+06
125	14.9173	1.99777e+06
126	15.0376	1.99783e+06
127	15.1579	1.99785e+06
128	15.2782	1.99789e+06
129	15.3985	1.99793e+06
130	15.5188	1.99795e+06
131	15.6391	1.99795e+06
132	15.7594	1.99798e+06
133	15.8797	1.99798e+06
134	16	1.99802e+06
135	16.1203	1.99806e+06
136	16.2406	1.99806e+06
137	16.3609	1.99814e+06
138	16.4812	1.99818e+06
139	16.6015	1.9982e+06
140	16.7218	1.99826e+06
141	16.8421	1.99828e+06
142	16.9624	1.9983e+06
143	17.0827	1.9983e+06
144	17.203	1.99832e+06
145	17.3233	1.99836e+06
146	17.4436	1.99834e+06
147	17.5639	1.99836e+06
148	17.6842	1.99836e+06
149	17.8045	1.9984e+06
150	17.9248	1.99842e+06
151	18.0451	1.99844e+06
152	18.1654	1.99846e+06
153	18.2857	1.99848e+06
154	18.406	1.9985e+06
155	18.5263	1.99852e+06
156	18.6466	1.99858e+06
157	18.7669	1.9986e+06
158	18.8872	1.99866e+06
159	19.0075	1.99872e+06
160	19.1278	1.9987e+06
161	19.2481	1.99876e+06
162	19.3684	1.9988e+06
163	19.4887	1.9988e+06
164	19.609	1.99884e+06
165	19.7293	1.99884e+06
166	19.8496	1.99884e+06
167	19.9699	1.99886e+06
168	20.0902	1.9989e+06
169	20.2105	1.99894e+06
170	20.3308	1.99896e+06
171	20.4511	1.99902e+06
172	20.5714	1.99926e+06
173	20.6917	2.00064e+06
174	20.8121	2.00264e+06
175	20.9323	2.00494e+06
176	21.0527	2.0075e+06
177	21.173	2.01024e+06
178	21.2933	2.01314e+06
179	21.4136	2.01624e+06
180	21.5339	2.01941e+06
181	21.6542	2.02277e+06
182	21.7745	2.02627e+06
183	21.8948	2.02979e+06
184	22.0151	2.03343e+06
185	22.1354	2.03721e+06
186	22.2557	2.04108e+06
187	22.376	2.04516e+06
188	22.4963	2.04922e+06
189	22.6166	2.05352e+06
190	22.7369	2.0579e+06
191	22.8572	2.06235e+06
192	22.9775	2.06691e+06
193	23.0978	2.07153e+06
194	23.2181	2.07625e+06
195	23.3384	2.08106e+06
196	23.4587	2.08598e+06
197	23.579	2.09098e+06
198	23.6993	2.09606e+06
199	23.8196	2.10123e+06
200	23.9399	2.10645e+06
201	24.0602	2.11179e+06
202	24.1805	2.11725e+06
203	24.3008	2.12278e+06
204	24.4211	2.1284e+06
205	24.5414	2.13408e+06
206	24.6617	2.13984e+06
207	24.782	2.14567e+06
208	24.9023	2.15161e+06
209	25.0226	2.15759e+06
210	25.1429	2.16384e+06
211	25.2632	2.16994e+06
212	25.3835	2.17624e+06
213	25.5038	2.18257e+06
214	25.6241	2.18891e+06
215	25.7444	2.19539e+06
216	25.8647	2.20189e+06
217	25.985	2.20842e+06
218	26.1053	2.21518e+06
219	26.2256	2.22194e+06
220	26.3459	2.22885e+06
221	26.4662	2.23577e+06
222	26.5865	2.24281e+06
223	26.7068	2.2499e+06
224	26.8271	2.25706e+06
225	26.9474	2.26434e+06
226	27.0678	2.27169e+06
227	27.1881	2.27913e+06
228	27.3084	2.28664e+06
229	27.4287	2.29418e+06
230	27.549	2.30182e+06
231	27.6693	2.30953e+06
232	27.7896	2.31725e+06
233	27.9099	2.32515e+06
234	28.0302	2.33292e+06
235	28.1505	2.34086e+06
236	28.2708	2.34873e+06
237	28.3911	2.35677e+06
238	28.5114	2.36491e+06
239	28.6317	2.37306e+06
240	28.752	2.38128e+06
241	28.8723	2.38967e+06
242	28.9926	2.39801e+06
243	29.1129	2.40651e+06
244	29.2332	2.41496e+06
245	29.3535	2.42356e+06
246	29.4738	2.43221e+06
247	29.5941	2.44093e+06
248	29.7144	2.44974e+06
249	29.8347	2.4586e+06
250	29.955	2.46748e+06
251	30.0754	2.47643e+06
252	30.1956	2.48533e+06
253	30.3159	2.49438e+06
254	30.4362	2.5035e+06
255	30.5565	2.51265e+06
256	30.6769	2.52173e+06
257	30.7971	2.53104e+06
258	30.9175	2.54026e+06
259	31.0377	2.54954e+06
260	31.1581	2.55889e+06
261	31.2784	2.56821e+06
262	31.3987	2.57766e+06
263	31.519	2.58706e+06
264	31.6393	2.59659e+06
265	31.7596	2.60599e+06
266	31.8799	2.61552e+06
267	32.0002	2.62494e+06
268	32.1205	2.63451e+06
269	32.2407	2.64425e+06
270	32.3611	2.67757e+06
271	32.4814	2.73413e+06
272	32.6017	2.74232e+06
273	32.722	2.75024e+06
274	32.8423	2.75843e+06
275	32.9626	2.76701e+06
276	33.0829	2.77529e+06
277	33.2032	2.78378e+06
278	33.3235	2.79222e+06
279	33.4438	2.80071e+06
280	33.5641	2.80947e+06
281	33.6844	2.81806e+06
282	33.8047	2.8268e+06
283	33.925	2.8355e+06
284	34.0453	2.84443e+06
285	34.1656	2.85337e+06
286	34.2859	2.86226e+06
287	34.4062	2.87114e+06
288	34.5265	2.88001e+06
289	34.6468	2.88899e+06
290	34.7671	2.89799e+06
291	34.8874	2.907e+06
292	35.0077	2.91638e+06
293	35.128	2.92561e+06
294	35.2483	2.93491e+06
295	35.3686	2.94414e+06
296	35.4889	2.95356e+06
297	35.6092	2.96291e+06
298	35.7295	2.97233e+06
299	35.8498	2.98216e+06
300	35.9701	2.99164e+06
301	36.0904	3.00134e+06
302	36.2107	3.01107e+06
303	36.331	3.02123e+06
304	36.4514	3.03128e+06
305	36.5717	3.0416e+06
306	36.692	3.05193e+06
307	36.8123	3.06243e+06
308	36.9326	3.0728e+06
309	37.0529	3.08314e+06
310	37.1732	3.09371e+06
311	37.2935	3.10419e+06
312	37.4138	3.11388e+06
313	37.5341	3.12358e+06
314	37.6544	3.13337e+06
315	37.7747	3.14327e+06
316	37.895	3.15308e+06
317	38.0153	3.1629e+06
318	38.1356	3.17253e+06
319	38.2559	3.18245e+06
320	38.3762	3.19216e+06
321	38.4965	3.20224e+06
322	38.6168	3.21203e+06
323	38.7371	3.22169e+06
324	38.8574	3.23144e+06
325	38.9777	3.24108e+06
326	39.098	3.25099e+06
327	39.2183	3.26083e+06
328	39.3386	3.27054e+06
329	39.4589	3.2804e+06
330	39.5792	3.28983e+06
331	39.6995	3.29937e+06
332	39.8198	3.30885e+06
333	39.9401	3.31808e+06
334	40.0604	3.32766e+06
335	40.1807	3.33715e+06
336	40.301	3.34653e+06
337	40.4213	3.35586e+06
338	40.5416	3.36532e+06
339	40.6619	3.37489e+06
340	40.7822	3.38427e+06
341	40.9025	3.39366e+06
342	41.0228	3.40298e+06
343	41.1431	3.41225e+06
344	41.2634	3.42131e+06
345	41.3837	3.43057e+06
346	41.504	3.44006e+06
347	41.6243	3.4494e+06
348	41.7446	3.45899e+06
349	41.8649	3.46801e+06
350	41.9852	3.47724e+06
351	42.1055	3.4864e+06
352	42.2258	3.49557e+06
353	42.3461	3.50433e+06
354	42.4664	3.51385e+06
355	42.5867	3.52334e+06
356	42.707	3.53232e+06
357	42.8273	3.54121e+06
358	42.9476	3.55011e+06
359	43.0679	3.55898e+06
360	43.1882	3.56796e+06
361	43.3085	3.57655e+06
362	43.4288	3.58499e+06
363	43.5491	3.59333e+06
364	43.6694	3.60172e+06
365	43.7897	3.61026e+06
366	43.91	3.61895e+06
367	44.0303	3.62763e+06
368	44.1506	3.63627e+06
369	44.2709	3.64446e+06
370	44.3912	3.65256e+06
371	44.5115	3.66071e+06
372	44.6318	3.66869e+06
373	44.7521	3.67743e+06
374	44.8724	3.68582e+06
375	44.9927	3.69382e+06
376	45.113	3.70217e+06
377	45.2333	3.70965e+06
378	45.3537	3.71799e+06
379	45.474	3.72614e+06
380	45.5942	3.73438e+06
381	45.7145	3.74247e+06
382	45.8348	3.75041e+06
383	45.9551	3.75785e+06
384	46.0754	3.76568e+06
385	46.1957	3.77264e+06
386	46.316	3.77994e+06
387	46.4363	3.78721e+06
388	46.5566	3.79451e+06
389	46.6769	3.80154e+06
390	46.7972	3.80836e+06
391	46.9175	3.81488e+06
392	47.0378	3.82146e+06
393	47.1581	3.82807e+06
394	47.2785	3.83513e+06
395	47.3988	3.84187e+06
396	47.5191	3.84856e+06
397	47.6394	3.85554e+06
398	47.7597	3.8618e+06
399	47.88	3.86911e+06
400	48.0003	3.87557e+06
401	48.1206	3.88267e+06
402	48.2409	3.88954e+06
403	48.3612	3.8962e+06
404	48.4815	3.90312e+06
405	48.6018	3.91023e+06
406	48.7221	3.91651e+06
407	48.8424	3.92285e+06
408	48.9627	3.92958e+06
409	49.083	3.93662e+06
410	49.2033	3.94344e+06
411	49.3236	3.94981e+06
412	49.4439	3.95633e+06
413	49.5642	3.96245e+06
414	49.6845	3.96838e+06
415	49.8048	3.97452e+06
416	49.9251	3.98028e+06
417	50.0454	3.98601e+06
418	50.1657	3.99183e+06
419	50.286	3.99769e+06
420	50.4063	4.00367e+06
421	50.5267	4.00942e+06
422	50.6469	4.01496e+06
423	50.7673	4.02022e+06
424	50.8876	4.02566e+06
425	51.0079	4.03083e+06
426	51.1282	4.03687e+06
427	51.2485	4.04197e+06
428	51.3688	4.04713e+06
429	51.4891	4.05238e+06
430	51.6094	4.05744e+06
431	51.7297	4.06296e+06
432	51.85	4.0676e+06
433	51.9703	4.07355e+06
434	52.0906	4.07917e+06
435	52.2109	4.08365e+06
436	52.3312	4.08848e+06
437	52.4515	4.09344e+06
438	52.5718	4.0984e+06
439	52.6921	4.10382e+06
440	52.8124	4.10854e+06
441	52.9327	4.11345e+06
442	53.053	4.11805e+06
443	53.1733	4.12263e+06
444	53.2936	4.12697e+06
445	53.414	4.13154e+06
446	53.5343	4.13626e+06
447	53.6546	4.14094e+06
448	53.7749	4.14546e+06
449	53.8952	4.15047e+06
450	54.0155	4.15447e+06
451	54.1358	4.15845e+06
452	54.2561	4.16235e+06
453	54.3764	4.16599e+06
454	54.4967	4.17034e+06
455	54.617	4.17454e+06
456	54.7373	4.1778e+06
457	54.8576	4.18296e+06
458	54.9779	4.18684e+06
459	55.3852	4.19163e+06
460	55.6054	4.19591e+06
461	55.7257	4.20005e+06
462	55.846	4.20459e+06
463	55.9663	4.20897e+06
464	56.0866	4.21264e+06
465	56.2069	4.21674e+06
466	56.3272	4.22088e+06
467	56.4475	4.22488e+06
468	56.5678	4.22926e+06
469	56.6881	4.23305e+06
470	56.8084	4.23719e+06
471	56.9287	4.24123e+06
472	57.049	4.24513e+06
473	57.1693	4.24907e+06
474	57.2896	4.25334e+06
475	57.41	4.2573e+06
476	57.5302	4.26122e+06
477	57.6505	4.26446e+06
478	57.7708	4.268e+06
479	57.8911	4.27112e+06
480	58.0115	4.27511e+06
481	58.1317	4.27879e+06
482	58.252	4.28255e+06
483	58.3723	4.28515e+06
484	58.4926	4.28909e+06
485	58.6129	4.29167e+06
486	58.7332	4.2954e+06
487	58.8535	4.2993e+06
488	58.9738	4.3027e+06
489	59.0941	4.30632e+06
490	59.2144	4.30944e+06
491	59.3347	4.31344e+06
492	59.455	4.31595e+06
493	59.5753	4.31815e+06
494	59.6956	4.32081e+06
495	59.8159	4.32385e+06
496	59.9362	4.32683e+06
497	60.0565	4.33025e+06
498	60.1768	4.33329e+06
499	60.2971	4.3367e+06
500	60.4174	4.33938e+06
501	60.5377	4.34176e+06
502	60.658	4.34414e+06
503	60.7783	4.34594e+06
504	60.8986	4.34914e+06
505	61.0189	4.35094e+06
506	61.1392	4.35286e+06
507	61.2595	4.35511e+06
508	61.3798	4.35787e+06
509	61.5001	4.35895e+06
510	61.6204	4.36073e+06
511	61.7407	4.36187e+06
512	61.861	4.36371e+06
513	61.9813	4.36623e+06
514	62.1016	4.36761e+06
515	62.2219	4.36979e+06
516	62.3422	4.37161e+06
517	62.4625	4.37281e+06
518	62.5828	4.37385e+06
519	62.7031	4.3758e+06
520	62.8234	4.37734e+06
521	62.9437	4.37966e+06
522	63.064	4.38204e+06
523	63.1843	4.38394e+06
524	63.3046	4.3851e+06
525	63.4249	4.38708e+06
526	63.5452	4.38904e+06
527	63.6655	4.39146e+06
528	63.7858	4.39338e+06
529	63.9061	4.39571e+06
530	64.0264	4.39841e+06
531	64.1467	4.40011e+06
532	64.267	4.40259e+06
533	64.3873	4.40409e+06
534	64.5076	4.40575e+06
535	64.6279	4.40871e+06
536	64.7482	4.41141e+06
537	64.8685	4.41371e+06
538	64.9888	4.41632e+06
539	65.1091	4.4166e+06
540	65.2294	4.41776e+06
541	65.3497	4.41888e+06
542	65.47	4.42044e+06
543	65.5903	4.42248e+06
544	65.7106	4.42334e+06
545	65.8309	4.42482e+06
546	65.9512	4.42624e+06
547	66.0715	4.42738e+06
548	66.1918	4.42882e+06
549	66.3121	4.43064e+06
550	66.4324	4.432e+06
551	66.5527	4.4336e+06
552	66.673	4.43532e+06
553	66.7934	4.43651e+06
554	66.9136	4.43823e+06
555	67.0339	4.43963e+06
556	67.1542	4.44131e+06
557	67.2745	4.44251e+06
558	67.3948	4.44349e+06
559	67.5151	4.44499e+06
560	67.6354	4.44613e+06
561	67.7557	4.44861e+06
562	67.876	4.44967e+06
563	67.9963	4.45209e+06
564	68.1166	4.45357e+06
565	68.2369	4.45519e+06
566	68.3572	4.45768e+06
567	68.4775	4.45806e+06
568	68.5978	4.4612e+06
569	68.7182	4.46324e+06
570	68.8385	4.4639e+06
571	68.9588	4.46542e+06
572	69.0791	4.46732e+06
573	69.1994	4.4692e+06
574	69.3197	4.47036e+06
575	69.44	4.47202e+06
576	69.5603	4.4737e+06
577	69.6806	4.47462e+06
578	69.8009	4.47638e+06
579	69.9212	4.47801e+06
580	70.0415	4.47925e+06
581	70.1617	4.48065e+06
582	70.2821	4.48249e+06
583	70.4024	4.48367e+06
584	70.5227	4.48501e+06
585	70.643	4.48649e+06
586	70.7633	4.48821e+06
587	70.8836	4.48969e+06
588	71.0039	4.49199e+06
589	71.1242	4.49393e+06
590	71.2445	4.49579e+06
591	71.3648	4.49816e+06
592	71.4851	4.49936e+06
593	71.6055	4.50032e+06
594	71.7257	4.502e+06
595	71.846	4.5031e+06
596	71.9663	4.5042e+06
597	72.0866	4.50604e+06
598	72.207	4.5066e+06
599	72.3273	4.50838e+06
600	72.4476	4.51024e+06
601	72.5679	4.5117e+06
602	72.6882	4.51324e+06
603	72.8085	4.51444e+06
604	72.9288	4.51478e+06
605	73.0491	4.51464e+06
606	73.1694	4.51396e+06
607	73.2897	4.51334e+06
608	73.41	4.51352e+06
609	73.5303	4.51336e+06
610	73.6506	4.51382e+06
611	73.7709	4.51422e+06
612	73.8912	4.51406e+06
613	74.0115	4.51458e+06
614	74.1318	4.51534e+06
615	74.2521	4.5157e+06
616	74.3724	4.51594e+06
617	74.4927	4.51592e+06
618	74.613	4.51534e+06
619	74.7333	4.51418e+06
620	74.8536	4.51488e+06
621	74.9739	4.51496e+06
622	75.0942	4.51492e+06
623	75.2145	4.51524e+06
624	75.3348	4.5153e+06
625	75.4551	4.5146e+06
626	75.5754	4.5138e+06
627	75.6957	4.51396e+06
628	75.816	4.51334e+06
629	75.9363	4.51266e+06
630	76.0566	4.51216e+06
631	76.1769	4.51244e+06
632	76.2972	4.51314e+06
633	76.4175	4.51308e+06
634	76.5378	4.51254e+06
635	76.6581	4.51294e+06
636	76.7784	4.51308e+06
637	76.8987	4.51312e+06
638	77.019	4.51356e+06
639	77.1393	4.51392e+06
640	77.2596	4.51456e+06
641	77.3799	4.51494e+06
642	77.5002	4.51562e+06
643	77.6205	4.51656e+06
644	77.7408	4.51716e+06
645	77.8611	4.51766e+06
646	77.9814	4.51855e+06
647	78.1017	4.51979e+06
648	78.222	4.52033e+06
649	78.3423	4.52129e+06
650	78.4626	4.52269e+06
651	78.5829	4.52297e+06
652	78.7032	4.52457e+06
653	78.8235	4.52487e+06
654	78.9438	4.52413e+06
655	79.0641	4.52439e+06
656	79.1844	4.52303e+06
657	79.3047	4.52301e+06
658	79.425	4.52363e+06
659	79.5453	4.52439e+06
660	79.6656	4.52513e+06
661	79.7859	4.52645e+06
662	79.9062	4.52733e+06
663	80.0265	4.52891e+06
664	80.1468	4.53011e+06
665	80.2671	4.53077e+06
666	80.3874	4.53141e+06
667	80.5077	4.53251e+06
668	80.628	4.53321e+06
669	80.7483	4.53389e+06
670	80.8686	4.53477e+06
671	80.9889	4.53557e+06
672	81.1092	4.53671e+06
673	81.2295	4.53771e+06
674	81.3498	4.53797e+06
675	81.4701	4.53823e+06
676	81.5904	4.53843e+06
677	81.7107	4.53916e+06
678	81.831	4.53871e+06
679	81.9513	4.53879e+06
680	82.0716	4.53843e+06
681	82.1919	4.53871e+06
682	82.3122	4.53875e+06
683	82.4325	4.53837e+06
684	82.5528	4.53916e+06
685	82.6731	4.53966e+06
686	82.7934	4.53998e+06
687	82.9137	4.53948e+06
688	83.034	4.53902e+06
689	83.1543	4.53946e+06
690	83.2746	4.5395e+06
691	83.3949	4.5394e+06
692	83.5152	4.54002e+06
693	83.6355	4.54064e+06
694	83.7558	4.54116e+06
695	83.8761	4.54286e+06
696	83.9964	4.54362e+06
697	84.1167	4.54476e+06
698	84.237	4.54506e+06
699	84.3573	4.54572e+06
700	84.4776	4.54622e+06
701	84.5979	4.5467e+06
702	84.7182	4.54728e+06
703	84.8385	4.5472e+06
704	84.9588	4.54702e+06
705	85.0791	4.5473e+06
706	85.1994	4.54734e+06
707	85.3197	4.54734e+06
708	85.44	4.54662e+06
709	85.5603	4.54668e+06
710	85.6806	4.54678e+06
711	85.801	4.54624e+06
712	85.9213	4.54722e+06
713	86.0416	4.5463e+06
714	86.1619	4.5473e+06
715	86.2822	4.54752e+06
716	86.4025	4.54782e+06
717	86.5228	4.5474e+06
718	86.6431	4.5481e+06
719	86.7634	4.5481e+06
720	86.8837	4.54818e+06
721	87.004	4.54814e+06
722	87.1243	4.5481e+06
723	87.2446	4.5479e+06
724	87.3649	4.54752e+06
725	87.4852	4.54782e+06
726	87.6055	4.54752e+06
727	87.7258	4.54798e+06
728	87.8461	4.54806e+06
729	87.9664	4.54804e+06
730	88.0867	4.54802e+06
731	88.207	4.5483e+06
732	88.3273	4.54824e+06
733	88.4476	4.54824e+06
734	88.5679	4.54884e+06
735	88.6882	4.54818e+06
736	88.8085	4.54824e+06
737	88.9288	4.54838e+06
738	89.0491	4.54798e+06
739	89.1694	4.5471e+06
740	89.2897	4.54792e+06
741	89.41	4.54844e+06
742	89.5303	4.54726e+06
743	89.6506	4.5465e+06
744	89.7709	4.54582e+06
745	89.8912	4.54368e+06
746	90.0115	4.5432e+06
747	90.1318	4.54256e+06
748	90.2521	4.54242e+06
749	90.3724	4.54148e+06
750	90.4927	4.54102e+06
751	90.613	4.54056e+06
752	90.7334	4.54056e+06
753	90.8536	4.54068e+06
754	90.9739	4.54054e+06
755	91.0943	4.54064e+06
756	91.2146	4.54088e+06
757	91.3349	4.54058e+06
758	91.4552	4.54046e+06
759	91.5755	4.54096e+06
760	91.6958	4.54072e+06
761	91.8161	4.54042e+06
762	91.9364	4.54074e+06
763	92.0567	4.5407e+06
764	92.177	4.5412e+06
765	92.2973	4.54132e+06
766	92.4176	4.54056e+06
767	92.5379	4.54056e+06
768	92.6582	4.53966e+06
769	92.7785	4.53952e+06
770	92.8988	4.53988e+06
771	93.0191	4.54014e+06
772	93.1394	4.54034e+06
773	93.2597	4.54034e+06
774	93.38	4.54006e+06
775	93.5003	4.53982e+06
776	93.6206	4.53934e+06
777	93.7409	4.53954e+06
778	93.8612	4.53904e+06
779	93.9815	4.53837e+06
780	94.1018	4.53769e+06
781	94.2221	4.53739e+06
782	94.3424	4.53753e+06
783	94.4627	4.53807e+06
784	94.583	4.53831e+06
785	94.7034	4.53851e+06
786	94.8237	4.53865e+06
787	94.944	4.53881e+06
788	95.0642	4.53833e+06
789	95.1846	4.53813e+06
790	95.3049	4.53813e+06
791	95.4252	4.53785e+06
792	95.5455	4.53797e+06
793	95.6658	4.53773e+06
794	95.7861	4.53823e+06
795	95.9064	4.53896e+06
796	96.0267	4.53936e+06
797	96.147	4.54028e+06
798	96.2673	4.5401e+06
799	96.3876	4.54084e+06
800	96.5079	4.54174e+06
801	96.6282	4.54336e+06
802	96.7485	4.54422e+06
803	96.8688	4.54548e+06
804	96.9891	4.54616e+06
805	97.1094	4.54664e+06
806	97.2297	4.54744e+06
807	97.35	4.5483e+06
808	97.4703	4.54798e+06
809	97.5906	4.54844e+06
810	97.7109	4.54866e+06
811	97.8312	4.5489e+06
812	97.9515	4.54938e+06
813	98.0718	4.54958e+06
814	98.1921	4.54952e+06
815	98.3124	4.54912e+06
816	98.4328	4.54878e+06
817	98.5531	4.54836e+06
818	98.6733	4.54744e+06
819	98.7936	4.54782e+06
820	98.9139	4.5465e+06
821	99.0342	4.54636e+06
822	99.1545	4.54454e+06
823	99.2748	4.54468e+06
824	99.3951	4.54522e+06
825	99.5154	4.54406e+06
826	99.6357	4.5455e+06
827	99.756	4.54562e+06
828	99.8763	4.54608e+06
829	99.9966	4.54636e+06
830	100.117	4.5471e+06
831	100.237	4.54768e+06
832	100.358	4.54824e+06
833	100.478	4.5491e+06
834	100.598	4.54996e+06
835	100.718	4.551e+06
836	100.839	4.55114e+06
837	100.959	4.55126e+06
838	101.079	4.55154e+06
839	101.2	4.55192e+06
840	101.32	4.55172e+06
841	101.44	4.55166e+06
842	101.561	4.55178e+06
843	101.681	4.55148e+06
844	101.801	4.55274e+06
845	101.921	4.55336e+06
846	102.042	4.55378e+06
847	102.162	4.55434e+06
848	102.282	4.55536e+06
849	102.403	4.55546e+06
850	102.523	4.5566e+06
851	102.643	4.55734e+06
852	102.764	4.55816e+06
853	102.884	4.5583e+06
854	103.004	4.55892e+06
855	103.124	4.56041e+06
856	103.245	4.56061e+06
857	103.365	4.56075e+06
858	103.485	4.56087e+06
859	103.606	4.56127e+06
860	103.726	4.56137e+06
861	103.846	4.56137e+06
862	103.967	4.56135e+06
863	104.087	4.56121e+06
864	104.207	4.56073e+06
865	104.327	4.56025e+06
866	104.448	4.55858e+06
867	104.568	4.5574e+06
868	104.688	4.5566e+06
869	104.809	4.55578e+06
870	104.929	4.55542e+06
871	105.049	4.55508e+06
872	105.17	4.55444e+06
873	105.29	4.55388e+06
874	105.41	4.55326e+06
875	105.53	4.5528e+06
876	105.651	4.55204e+06
877	105.771	4.5521e+06
878	105.891	4.55244e+06
879	106.012	4.55262e+06
880	106.132	4.55242e+06
881	106.252	4.55294e+06
882	106.373	4.55322e+06
883	106.493	4.55246e+06
884	106.613	4.55332e+06
885	106.733	4.5539e+06
886	106.854	4.55366e+06
887	106.974	4.55422e+06
888	107.094	4.5548e+06
889	107.215	4.5534e+06
890	107.335	4.55434e+06
891	107.455	4.55408e+06
892	107.576	4.55364e+06
893	107.696	4.55392e+06
894	107.816	4.55476e+06
895	107.936	4.55486e+06
896	108.057	4.55522e+06
897	108.177	4.55566e+06
898	108.297	4.55622e+06
899	108.418	4.55668e+06
900	108.538	4.5573e+06
901	108.658	4.5584e+06
902	108.779	4.55914e+06
903	108.899	4.55882e+06
904	109.019	4.5589e+06
905	109.14	4.55862e+06
906	109.26	4.55848e+06
907	109.38	4.55862e+06
908	109.5	4.55904e+06
909	109.621	4.55943e+06
910	109.741	4.55995e+06
911	109.861	4.56045e+06
912	109.982	4.56041e+06
913	110.102	4.55999e+06
914	110.222	4.55945e+06
915	110.343	4.55991e+06
916	110.463	4.56023e+06
917	110.583	4.56491e+06
918	110.703	4.5561e+06
919	110.824	4.54656e+06
920	110.944	4.53013e+06
921	111.064	4.51296e+06
922	111.185	4.49473e+06
923	111.305	4.47472e+06
924	111.425	4.45331e+06
925	111.545	4.43118e+06
926	111.666	4.40817e+06
927	111.786	4.3845e+06
928	111.906	4.36009e+06
929	112.027	4.33548e+06
930	112.147	4.31138e+06
931	112.267	4.28631e+06
932	112.388	4.26126e+06
933	112.508	4.23553e+06
934	112.628	4.21021e+06
935	112.749	4.18472e+06
936	112.869	4.15903e+06
937	112.989	4.13452e+06
938	113.109	4.10901e+06
939	113.23	4.08393e+06
940	113.35	4.05908e+06
941	113.47	4.03435e+06
942	113.591	4.0097e+06
943	113.711	3.98522e+06
944	113.831	3.96097e+06
945	113.952	3.93684e+06
946	114.072	3.91313e+06
947	114.192	3.88958e+06
948	114.312	3.86635e+06
949	114.433	3.84308e+06
950	114.553	3.82022e+06
951	114.673	3.79749e+06
952	114.794	3.77488e+06
953	114.914	3.75259e+06
954	115.034	3.7306e+06
955	115.155	3.70885e+06
956	115.275	3.68768e+06
957	115.395	3.66659e+06
958	115.515	3.64586e+06
959	115.636	3.62529e+06
960	115.756	3.60458e+06
961	115.876	3.58537e+06
962	115.997	3.56738e+06
963	116.117	3.54773e+06
964	116.237	3.52932e+06
965	116.358	3.51111e+06
966	116.478	3.49224e+06
967	116.598	3.47414e+06
968	116.718	3.45629e+06
969	116.839	3.43884e+06
970	116.959	3.42189e+06
971	117.079	3.40372e+06
972	117.2	3.38697e+06
973	117.32	3.3705e+06
974	117.44	3.35374e+06
975	117.561	3.33749e+06
976	117.681	3.32102e+06
977	117.801	3.30525e+06
978	117.921	3.28961e+06
979	118.042	3.27416e+06
980	118.162	3.25905e+06
981	118.282	3.24418e+06
982	118.403	3.2296e+06
983	118.523	3.21535e+06
984	118.643	3.20198e+06
985	118.764	3.18868e+06
986	118.884	3.17561e+06
987	119.004	3.16302e+06
988	119.124	3.15064e+06
989	119.245	3.13797e+06
990	119.365	3.12627e+06
991	119.485	3.11468e+06
992	119.606	3.10345e+06
993	119.726	3.09195e+06
994	119.846	3.08068e+06
995	119.967	3.06988e+06
996	120.087	3.05913e+06
997	120.207	3.04841e+06
998	120.327	3.03816e+06
999	120.448	3.028e+06
1000	120.568	3.01767e+06
1001	120.688	3.00769e+06
1002	120.809	2.99786e+06
1003	120.929	2.98836e+06
1004	121.049	2.97917e+06
1005	121.17	2.97009e+06
1006	121.29	2.96104e+06
1007	121.41	2.95216e+06
1008	121.531	2.94336e+06
1009	121.651	2.93473e+06
1010	121.771	2.92607e+06
1011	121.891	2.91738e+06
1012	122.012	2.90888e+06
1013	122.132	2.90058e+06
1014	122.252	2.89253e+06
1015	122.373	2.88453e+06
1016	122.493	2.87672e+06
1017	122.613	2.86906e+06
1018	122.734	2.86114e+06
1019	122.854	2.85373e+06
1020	122.974	2.84641e+06
1021	123.094	2.83895e+06
1022	123.215	2.83172e+06
1023	123.335	2.82476e+06
1024	123.455	2.74696e+06
1025	123.576	2.79546e+06
1026	123.696	2.78848e+06
1027	123.816	2.78174e+06
1028	123.937	2.77563e+06
1029	124.057	2.76953e+06
1030	124.177	2.76329e+06
1031	124.298	2.75707e+06
1032	124.418	2.75124e+06
1033	124.538	2.74536e+06
1034	124.658	2.7394e+06
1035	124.779	2.73389e+06
1036	124.899	2.72837e+06
1037	125.019	2.72305e+06
1038	125.14	2.71821e+06
1039	125.26	2.71348e+06
1040	125.38	2.70894e+06
1041	125.501	2.70466e+06
1042	125.621	2.70048e+06
1043	125.741	2.69658e+06
1044	125.861	2.69283e+06
1045	125.982	2.68943e+06
1046	126.102	2.68625e+06
1047	126.222	2.68305e+06
1048	126.343	2.67993e+06
1049	126.463	2.67703e+06
1050	126.583	2.67414e+06
1051	126.704	2.67134e+06
1052	126.824	2.66876e+06
1053	126.944	2.6662e+06
1054	127.064	2.66384e+06
1055	127.185	2.66176e+06
1056	127.305	2.65972e+06
1057	127.425	2.6579e+06
1058	127.546	2.65626e+06
1059	127.666	2.65442e+06
1060	127.786	2.65269e+06
1061	127.907	2.49638e+06
1062	128.027	2.49162e+06
1063	128.147	2.48689e+06
1064	128.267	2.48215e+06
1065	128.388	2.47739e+06
1066	128.508	2.47275e+06
1067	128.628	2.46812e+06
1068	128.749	2.4636e+06
1069	128.869	2.45906e+06
1070	128.989	2.45466e+06
1071	129.11	2.45026e+06
1072	129.23	2.44593e+06
1073	129.35	2.44165e+06
1074	129.47	2.43733e+06
1075	129.591	2.43313e+06
1076	129.711	2.42909e+06
1077	129.831	2.42494e+06
1078	129.952	2.42088e+06
1079	130.072	2.41688e+06
1080	130.192	2.41302e+06
1081	130.313	2.40892e+06
1082	130.433	2.40505e+06
1083	130.553	2.40131e+06
1084	130.673	2.39743e+06
1085	130.794	2.39365e+06
1086	130.914	2.38991e+06
1087	131.034	2.38624e+06
1088	131.155	2.38262e+06
1089	131.275	2.37888e+06
1090	131.395	2.3753e+06
1091	131.516	2.37178e+06
1092	131.636	2.36826e+06
1093	131.756	2.36481e+06
1094	131.876	2.36145e+06
1095	131.997	2.35809e+06
1096	132.117	2.35475e+06
1097	132.237	2.35149e+06
1098	132.358	2.34835e+06
1099	132.478	2.34508e+06
1100	132.598	2.3419e+06
1101	132.719	2.33876e+06
1102	132.839	2.33568e+06
1103	132.959	2.33262e+06
1104	133.079	2.3296e+06
1105	133.2	2.32656e+06
1106	133.32	2.32357e+06
1107	133.44	2.32061e+06
1108	133.561	2.31765e+06
1109	133.681	2.31473e+06
1110	133.801	2.31183e+06
1111	133.922	2.30893e+06
1112	134.042	2.30611e+06
1113	134.162	2.3033e+06
1114	134.283	2.30052e+06
1115	134.403	2.29774e+06
1116	134.523	2.29496e+06
1117	134.643	2.29232e+06
1118	134.764	2.2897e+06
1119	134.884	2.28702e+06
1120	135.004	2.28439e+06
1121	135.125	2.28183e+06
1122	135.245	2.27929e+06
1123	135.365	2.27667e+06
1124	135.486	2.27413e+06
1125	135.606	2.27169e+06
1126	135.726	2.26915e+06
1127	135.847	2.26667e+06
1128	135.967	2.26432e+06
1129	136.087	2.262e+06
1130	136.207	2.25966e+06
1131	136.328	2.25732e+06
1132	136.448	2.25512e+06
1133	136.568	2.25276e+06
1134	136.689	2.25056e+06
1135	136.809	2.2483e+06
1136	136.929	2.24618e+06
1137	137.05	2.24398e+06
1138	137.17	2.24183e+06
1139	137.29	2.23973e+06
1140	137.41	2.23769e+06
1141	137.531	2.23555e+06
1142	137.651	2.23351e+06
1143	137.771	2.23151e+06
1144	137.892	2.22945e+06
1145	138.012	2.22745e+06
1146	138.132	2.22547e+06
1147	138.253	2.22347e+06
1148	138.373	2.22156e+06
1149	138.493	2.21964e+06
1150	138.613	2.2177e+06
1151	138.734	2.2158e+06
1152	138.854	2.21388e+06
1153	138.974	2.21194e+06
1154	139.095	2.21004e+06
1155	139.215	2.20818e+06
1156	139.335	2.20632e+06
1157	139.456	2.20456e+06
1158	139.576	2.20275e+06
1159	139.696	2.20089e+06
1160	139.816	2.19915e+06
1161	139.937	2.19739e+06
1162	140.057	2.19561e+06
1163	140.177	2.19393e+06
1164	140.298	2.19221e+06
1165	140.418	2.19059e+06
1166	140.538	2.18883e+06
1167	140.659	2.18721e+06
1168	140.779	2.18571e+06
1169	140.899	2.18399e+06
1170	141.019	2.18245e+06
1171	141.14	2.18094e+06
1172	141.26	2.17936e+06
1173	141.38	2.1779e+06
1174	141.501	2.17636e+06
1175	141.621	2.17488e+06
1176	141.741	2.17338e+06
1177	141.862	2.17194e+06
1178	141.982	2.1705e+06
1179	142.102	2.16906e+06
1180	142.223	2.16766e+06
1181	142.343	2.16626e+06
1182	142.463	2.16484e+06
1183	142.583	2.16348e+06
1184	142.704	2.16216e+06
1185	142.824	2.16077e+06
1186	142.944	2.15941e+06
1187	143.065	2.15809e+06
1188	143.185	2.15673e+06
1189	143.305	2.15537e+06
1190	143.426	2.15407e+06
1191	143.546	2.15281e+06
1192	143.666	2.15151e+06
1193	143.786	2.15023e+06
1194	143.907	2.14899e+06
1195	144.027	2.14781e+06
1196	144.147	2.14657e+06
1197	144.268	2.14537e+06
1198	144.388	2.14419e+06
1199	144.508	2.14299e+06
1200	144.629	2.14185e+06
1201	144.749	2.14074e+06
1202	144.869	2.13952e+06
1203	144.989	2.1384e+06
1204	145.11	2.1372e+06
1205	145.23	2.13606e+06
1206	145.35	2.13488e+06
1207	145.471	2.13376e+06
1208	145.591	2.13264e+06
1209	145.711	2.1315e+06
1210	145.832	2.13036e+06
1211	145.952	2.1293e+06
1212	146.072	2.12822e+06
1213	146.379	2.12716e+06
1214	146.6	2.1261e+06
1215	146.72	2.12506e+06
1216	146.84	2.12398e+06
1217	146.961	2.12296e+06
1218	147.081	2.12196e+06
1219	147.201	2.12092e+06
1220	147.322	2.11995e+06
1221	147.442	2.11899e+06
1222	147.562	2.11803e+06
1223	147.683	2.11709e+06
1224	147.803	2.11611e+06
1225	147.923	2.11517e+06
1226	148.043	2.11427e+06
1227	148.164	2.11329e+06
1228	148.284	2.11239e+06
1229	148.404	2.11145e+06
1230	148.525	2.11055e+06
1231	148.645	2.10961e+06
1232	148.765	2.10869e+06
1233	148.886	2.10775e+06
1234	149.006	2.10685e+06
1235	149.126	2.10611e+06
1236	149.246	2.10517e+06
1237	149.367	2.10437e+06
1238	149.487	2.10353e+06
1239	149.607	2.10267e+06
1240	149.728	2.10183e+06
1241	149.848	2.10099e+06
1242	149.968	2.10016e+06
1243	150.089	2.09936e+06
1244	150.209	2.09858e+06
1245	150.329	2.0978e+06
1246	150.449	2.09706e+06
1247	150.57	2.09626e+06
1248	150.69	2.09552e+06
1249	150.81	2.09476e+06
1250	151.118	2.09398e+06
1251	151.238	2.09324e+06
1252	151.358	2.09252e+06
1253	151.479	2.09178e+06
1254	151.599	2.09102e+06
1255	151.719	2.0902e+06
1256	151.839	2.08946e+06
1257	151.96	2.08866e+06
1258	152.08	2.088e+06
1259	152.2	2.08722e+06
1260	152.321	2.0865e+06
1261	152.441	2.08578e+06
1262	152.561	2.08502e+06
1263	152.682	2.08432e+06
1264	152.802	2.08364e+06
1265	152.922	2.08294e+06
1266	153.042	2.08212e+06
1267	153.163	2.08142e+06
1268	153.283	2.08072e+06
1269	153.403	2.08004e+06
1270	153.524	2.07937e+06
1271	153.644	2.07877e+06
1272	153.764	2.07809e+06
1273	153.885	2.07749e+06
1274	154.005	2.07685e+06
1275	154.125	2.07619e+06
1276	154.246	2.07557e+06
1277	154.366	2.07493e+06
1278	154.486	2.07427e+06
1279	154.606	2.07365e+06
1280	154.727	2.07303e+06
1281	154.847	2.07243e+06
1282	154.967	2.07183e+06
1283	155.088	2.07117e+06
1284	155.208	2.07061e+06
1285	155.328	2.07001e+06
1286	155.449	2.06935e+06
1287	155.569	2.06871e+06
1288	155.689	2.06805e+06
1289	155.809	2.06747e+06
1290	155.93	2.06689e+06
1291	156.05	2.06625e+06
1292	156.17	2.06573e+06
1293	156.291	2.06519e+06
1294	156.411	2.06459e+06
1295	156.531	2.06403e+06
1296	156.652	2.06345e+06
1297	156.772	2.06291e+06
1298	156.892	2.06231e+06
1299	157.012	2.06179e+06
1300	157.133	2.06121e+06
1301	157.253	2.06067e+06
1302	157.373	2.06013e+06
1303	157.494	2.05957e+06
1304	157.614	2.05904e+06
1305	157.734	2.05856e+06
1306	157.855	2.05802e+06
1307	157.975	2.0575e+06
1308	158.095	2.05702e+06
1309	158.215	2.05654e+06
1310	158.336	2.05606e+06
1311	158.456	2.05556e+06
1312	158.576	2.05506e+06
1313	158.697	2.05458e+06
1314	158.817	2.05412e+06
1315	158.937	2.05362e+06
1316	159.058	2.0532e+06
1317	159.178	2.0527e+06
1318	159.298	2.0523e+06
1319	159.418	2.05178e+06
1320	159.539	2.0514e+06
1321	159.659	2.05098e+06
1322	159.779	2.05052e+06
1323	159.9	2.05008e+06
1324	160.02	2.04966e+06
1325	160.14	2.04922e+06
1326	160.261	2.04882e+06
1327	160.381	2.04844e+06
1328	160.501	2.04802e+06
1329	160.622	2.04764e+06
1330	160.742	2.0472e+06
1331	160.862	2.04678e+06
1332	160.982	2.04638e+06
1333	161.103	2.04598e+06
1334	161.223	2.04562e+06
1335	161.343	2.04526e+06
1336	161.464	2.04484e+06
1337	161.584	2.04458e+06
1338	161.704	2.04416e+06
1339	161.825	2.04384e+06
1340	161.945	2.04346e+06
1341	162.065	2.04306e+06
1342	162.185	2.0427e+06
1343	162.306	2.0423e+06
1344	162.426	2.04194e+06
1345	162.546	2.04162e+06
1346	162.667	2.04126e+06
1347	162.787	2.04094e+06
1348	162.907	2.04066e+06
1349	163.028	2.04034e+06
1350	163.148	2.04004e+06
1351	163.268	2.03966e+06
1352	163.388	2.03934e+06
1353	163.509	2.03902e+06
1354	163.629	2.03873e+06
1355	163.749	2.03839e+06
1356	163.87	2.03807e+06
1357	163.99	2.03775e+06
1358	164.11	2.03747e+06
1359	164.231	2.03719e+06
1360	164.351	2.03695e+06
1361	164.471	2.03667e+06
1362	164.592	2.03635e+06
1363	164.712	2.03613e+06
1364	164.832	2.03583e+06
1365	164.952	2.03551e+06
1366	165.073	2.03519e+06
1367	165.193	2.03491e+06
1368	165.313	2.03459e+06
1369	165.434	2.03431e+06
1370	165.554	2.03401e+06
1371	165.674	2.03375e+06
1372	165.795	2.03343e+06
1373	165.915	2.03315e+06
1374	166.035	2.03285e+06
1375	166.155	2.03255e+06
1376	166.276	2.03229e+06
1377	166.396	2.03199e+06
1378	166.516	2.03171e+06
1379	166.637	2.03139e+06
1380	166.757	2.03113e+06
1381	166.877	2.03085e+06
1382	166.998	2.03057e+06
1383	167.118	2.03029e+06
1384	167.238	2.03003e+06
1385	167.358	2.02979e+06
1386	167.479	2.02953e+06
1387	167.599	2.02927e+06
1388	167.719	2.02903e+06
1389	167.84	2.02871e+06
1390	167.96	2.02849e+06
1391	168.08	2.02825e+06
1392	168.201	2.02801e+06
1393	168.321	2.02789e+06
1394	168.441	2.02761e+06
1395	168.561	2.02737e+06
1396	168.682	2.02721e+06
1397	168.802	2.02689e+06
1398	168.922	2.02669e+06
1399	169.043	2.02647e+06
1400	169.163	2.02623e+06
1401	169.283	2.02609e+06
1402	169.404	2.02589e+06
1403	169.524	2.02567e+06
1404	169.644	2.02549e+06
1405	169.764	2.02531e+06
1406	169.885	2.02507e+06
1407	170.005	2.02491e+06
1408	170.125	2.02469e+06
1409	170.246	2.02447e+06
1410	170.366	2.02423e+06
1411	170.486	2.02403e+06
1412	170.607	2.02379e+06
1413	170.727	2.02359e+06
1414	170.847	2.02339e+06
1415	170.968	2.02319e+06
1416	171.088	2.02295e+06
1417	171.208	2.02273e+06
1418	171.328	2.02255e+06
1419	171.449	2.02229e+06
1420	171.569	2.02207e+06
1421	171.689	2.02187e+06
1422	171.81	2.02167e+06
1423	171.93	2.02145e+06
1424	172.05	2.02131e+06
1425	172.171	2.02109e+06
1426	172.291	2.02095e+06
1427	172.411	2.02079e+06
1428	172.531	2.02057e+06
1429	172.652	2.02041e+06
1430	172.772	2.02025e+06
1431	172.892	2.02005e+06
1432	173.013	2.01985e+06
1433	173.133	2.01967e+06
1434	173.253	2.01959e+06
1435	173.374	2.01941e+06
1436	173.494	2.01929e+06
1437	173.614	2.01911e+06
1438	173.734	2.01897e+06
1439	173.855	2.01881e+06
1440	173.975	2.01865e+06
1441	174.095	2.01849e+06
1442	174.216	2.01836e+06
1443	174.336	2.01822e+06
1444	174.456	2.01808e+06
1445	174.577	2.01794e+06
1446	174.697	2.0178e+06
1447	174.817	2.01768e+06
1448	174.937	2.0175e+06
1449	175.058	2.01734e+06
1450	175.178	2.0172e+06
1451	175.298	2.01696e+06
1452	175.419	2.01684e+06
1453	175.539	2.0167e+06
1454	175.659	2.01656e+06
1455	175.78	2.01654e+06
1456	175.9	2.01632e+06
1457	176.02	2.01628e+06
1458	176.14	2.01618e+06
1459	176.261	2.016e+06
1460	176.381	2.01588e+06
1461	176.501	2.01578e+06
1462	176.622	2.01566e+06
1463	176.742	2.01552e+06
1464	176.862	2.01538e+06
1465	176.983	2.0152e+06
1466	177.103	2.015e+06
1467	177.223	2.01486e+06
1468	177.343	2.01468e+06
1469	177.464	2.01452e+06
1470	177.584	2.01436e+06
1471	177.704	2.01416e+06
1472	177.825	2.01402e+06
1473	177.945	2.01386e+06
1474	178.065	2.01372e+06
1475	178.186	2.0136e+06
1476	178.306	2.0135e+06
1477	178.426	2.01342e+06
1478	178.547	2.01326e+06
1479	178.667	2.01314e+06
1480	178.787	2.01302e+06
1481	178.907	2.01294e+06
1482	179.028	2.01286e+06
1483	179.148	2.01282e+06
1484	179.268	2.0127e+06
1485	179.389	2.01266e+06
1486	179.509	2.01262e+06
1487	179.629	2.0125e+06
1488	179.75	2.0124e+06
1489	179.87	2.01234e+06
1490	179.99	2.0122e+06
1491	180.11	2.0121e+06
1492	180.231	2.01198e+06
1493	180.351	2.01186e+06
1494	180.471	2.01178e+06
1495	180.592	2.01176e+06
1496	180.712	2.01164e+06
1497	180.832	2.0115e+06
1498	180.953	2.0114e+06
1499	181.073	2.01124e+06
1500	181.193	2.01112e+06
1501	181.313	2.011e+06
1502	181.434	2.0109e+06
1503	181.554	2.01076e+06
1504	181.674	2.0106e+06
1505	181.795	2.0105e+06
1506	181.915	2.0104e+06
1507	182.035	2.0103e+06
1508	182.156	2.0102e+06
1509	182.276	2.0101e+06
1510	182.396	2.01e+06
1511	182.517	2.00986e+06
1512	182.637	2.0098e+06
1513	182.757	2.00974e+06
1514	182.877	2.00968e+06
1515	182.998	2.00962e+06
1516	183.118	2.00952e+06
1517	183.238	2.00944e+06
1518	183.359	2.0093e+06
1519	183.479	2.00918e+06
1520	183.599	2.00914e+06
1521	183.72	2.00892e+06
1522	183.84	2.0089e+06
1523	183.96	2.00884e+06
1524	184.08	2.00872e+06
1525	184.201	2.00866e+06
1526	184.321	2.0086e+06
1527	184.441	2.00848e+06
1528	184.562	2.00834e+06
1529	184.682	2.00824e+06
1530	184.802	2.00812e+06
1531	184.923	2.00808e+06
1532	185.043	2.008e+06
1533	185.163	2.0079e+06
1534	185.283	2.00784e+06
1535	185.404	2.00774e+06
1536	185.524	2.00764e+06
1537	185.644	2.0076e+06
1538	185.765	2.00752e+06
1539	185.885	2.00748e+06
1540	186.005	2.0074e+06
1541	186.126	2.00738e+06
1542	186.246	2.0073e+06
1543	186.366	2.00724e+06
1544	186.487	2.00718e+06
1545	186.607	2.0071e+06
1546	186.727	2.00704e+06
1547	186.847	2.00698e+06
1548	186.968	2.00696e+06
1549	187.088	2.00692e+06
1550	187.208	2.00686e+06
1551	187.329	2.00682e+06
1552	187.449	2.00674e+06
1553	187.569	2.00674e+06
1554	187.69	2.00672e+06
1555	187.81	2.00668e+06
1556	187.93	2.00662e+06
1557	188.05	2.0066e+06
1558	188.171	2.00652e+06
1559	188.291	2.00646e+06
1560	188.411	2.00642e+06
1561	188.532	2.00632e+06
1562	188.652	2.00624e+06
1563	188.772	2.00616e+06
1564	188.893	2.00602e+06
1565	189.013	2.00596e+06
1566	189.133	2.00592e+06
1567	189.253	2.00582e+06
1568	189.374	2.00572e+06
1569	189.494	2.00564e+06
1570	189.614	2.0056e+06
1571	189.735	2.00554e+06
1572	189.855	2.00548e+06
1573	189.975	2.00544e+06
1574	190.096	2.0054e+06
1575	190.216	2.00532e+06
1576	190.336	2.00528e+06
1577	190.456	2.00524e+06
1578	190.577	2.0052e+06
1579	190.697	2.00512e+06
1580	190.817	2.0051e+06
1581	190.938	2.00504e+06
1582	191.058	2.00502e+06
1583	191.178	2.00496e+06
1584	191.299	2.00488e+06
1585	191.419	2.00482e+06
1586	191.539	2.00474e+06
1587	191.659	2.00468e+06
1588	191.78	2.00462e+06
1589	191.9	2.00452e+06
1590	192.02	2.00446e+06
1591	192.141	2.0044e+06
1592	192.261	2.00436e+06
1593	192.381	2.0043e+06
1594	192.502	2.00428e+06
1595	192.622	2.00424e+06
1596	192.742	2.0042e+06
1597	192.862	2.00416e+06
1598	192.983	2.00414e+06
1599	193.103	2.00412e+06
1600	193.223	2.00408e+06
1601	193.344	2.00404e+06
1602	193.464	2.00404e+06
1603	193.584	2.004e+06
1604	193.705	2.0039e+06
1605	193.825	2.00392e+06
1606	193.945	2.0039e+06
1607	194.065	2.0038e+06
1608	194.186	2.0038e+06
1609	194.306	2.0038e+06
1610	194.426	2.00376e+06
1611	194.547	2.00376e+06
1612	194.667	2.00372e+06
1613	194.787	2.00366e+06
1614	194.908	2.00368e+06
1615	195.028	2.0036e+06
1616	195.148	2.00352e+06
1617	195.268	2.0035e+06
1618	195.389	2.00344e+06
1619	195.509	2.00336e+06
1620	195.629	2.00334e+06
1621	195.75	2.00334e+06
1622	195.87	2.00332e+06
1623	195.99	2.00328e+06
1624	196.111	2.00326e+06
1625	196.231	2.00324e+06
1626	196.351	2.00322e+06
1627	196.471	2.00324e+06
1628	196.592	2.0032e+06
1629	196.712	2.0032e+06
1630	196.832	2.00316e+06
1631	196.953	2.00312e+06
1632	197.073	2.0031e+06
1633	197.193	2.0031e+06
1634	197.314	2.00306e+06
1635	197.434	2.003e+06
1636	197.554	2.00298e+06
1637	197.674	2.00296e+06
1638	197.795	2.00292e+06
1639	197.915	2.00292e+06
1640	198.035	2.0029e+06
1641	198.156	2.0029e+06
1642	198.276	2.00286e+06
1643	198.396	2.00286e+06
1644	198.517	2.00282e+06
1645	198.637	2.00282e+06
1646	198.757	2.00284e+06
1647	198.877	2.00276e+06
1648	198.998	2.00276e+06
1649	199.118	2.00274e+06
1650	199.238	2.00268e+06
1651	199.359	2.00266e+06
1652	199.479	2.00264e+06
1653	199.599	2.00264e+06
1654	199.72	2.0026e+06
1655	199.84	2.00262e+06
1656	199.96	2.0026e+06
1657	200.08	2.00256e+06
1658	200.201	2.00256e+06
1659	200.321	2.00258e+06
1660	200.441	2.00258e+06
1661	200.562	2.00252e+06
1662	200.682	2.00252e+06
1663	200.802	2.00312e+06
1664	200.923	2.00472e+06
1665	201.043	2.00678e+06
1666	201.163	2.00916e+06
1667	201.283	2.01172e+06
1668	201.404	2.01452e+06
1669	201.524	2.0175e+06
1670	201.644	2.02059e+06
1671	201.765	2.02377e+06
1672	201.885	2.02713e+06
1673	202.005	2.03059e+06
1674	202.126	2.03419e+06
1675	202.246	2.03791e+06
1676	202.366	2.04168e+06
1677	202.486	2.0456e+06
1678	202.607	2.04962e+06
1679	202.727	2.05372e+06
1680	202.847	2.05792e+06
1681	202.968	2.06223e+06
1682	203.088	2.06659e+06
1683	203.208	2.07109e+06
1684	203.329	2.07573e+06
1685	203.449	2.08036e+06
1686	203.569	2.08508e+06
1687	203.689	2.08994e+06
1688	203.81	2.09492e+06
1689	203.93	2.09988e+06
1690	204.05	2.10495e+06
1691	204.171	2.11019e+06
1692	204.291	2.11545e+06
1693	204.411	2.12073e+06
1694	204.532	2.12626e+06
1695	204.652	2.13174e+06
1696	204.772	2.13734e+06
1697	204.892	2.14311e+06
1698	205.013	2.14883e+06
1699	205.133	2.15469e+06
1700	205.253	2.16069e+06
1701	205.374	2.16668e+06
1702	205.494	2.17276e+06
1703	205.614	2.17892e+06
1704	205.735	2.18515e+06
1705	205.855	2.19139e+06
1706	205.975	2.19775e+06
1707	206.096	2.20422e+06
1708	206.216	2.21076e+06
1709	206.336	2.21734e+06
1710	206.456	2.22401e+06
1711	206.577	2.23077e+06
1712	206.697	2.23769e+06
1713	206.817	2.24466e+06
1714	206.938	2.25172e+06
1715	207.058	2.25882e+06
1716	207.178	2.26595e+06
1717	207.299	2.27317e+06
1718	207.419	2.28047e+06
1719	207.539	2.28782e+06
1720	207.659	2.2953e+06
1721	207.78	2.3029e+06
1722	207.9	2.31061e+06
1723	208.02	2.31831e+06
1724	208.141	2.32596e+06
1725	208.261	2.33372e+06
1726	208.381	2.34168e+06
1727	208.502	2.34953e+06
1728	208.622	2.35753e+06
1729	208.742	2.36563e+06
1730	208.862	2.37362e+06
1731	208.983	2.38184e+06
1732	209.103	2.39005e+06
1733	209.223	2.39835e+06
1734	209.344	2.40671e+06
1735	209.464	2.41506e+06
1736	209.584	2.42352e+06
1737	209.705	2.43205e+06
1738	209.825	2.44063e+06
1739	209.945	2.44924e+06
1740	210.065	2.45792e+06
1741	210.186	2.46664e+06
1742	210.306	2.47539e+06
1743	210.426	2.48415e+06
1744	210.547	2.49298e+06
1745	210.667	2.50198e+06
1746	210.787	2.51093e+06
1747	210.908	2.51981e+06
1748	211.028	2.52897e+06
1749	211.148	2.53792e+06
1750	211.268	2.54712e+06
1751	211.389	2.55631e+06
1752	211.509	2.56531e+06
1753	211.629	2.5747e+06
1754	211.75	2.58394e+06
1755	211.87	2.59327e+06
1756	211.99	2.60297e+06
1757	212.111	2.61233e+06
1758	212.231	2.622e+06
1759	212.351	2.63154e+06
1760	212.471	2.64107e+06
1761	212.592	2.65077e+06
1762	212.712	2.72153e+06
1763	212.832	2.72883e+06
1764	212.953	2.73642e+06
1765	213.073	2.74412e+06
1766	213.193	2.75184e+06
1767	213.314	2.75971e+06
1768	213.434	2.76777e+06
1769	213.554	2.77589e+06
1770	213.675	2.78404e+06
1771	213.795	2.79208e+06
1772	213.915	2.80035e+06
1773	214.035	2.80869e+06
1774	214.156	2.81709e+06
1775	214.276	2.82574e+06
1776	214.396	2.83418e+06
1777	214.517	2.84279e+06
1778	214.637	2.85109e+06
1779	214.757	2.85956e+06
1780	214.878	2.86798e+06
1781	214.998	2.87656e+06
1782	215.118	2.88481e+06
1783	215.238	2.89331e+06
1784	215.359	2.90196e+06
1785	215.479	2.90984e+06
1786	215.599	2.94037e+06
1787	215.72	2.9491e+06
1788	215.84	2.95796e+06
1789	215.96	2.96697e+06
1790	216.081	2.97633e+06
1791	216.201	2.98538e+06
1792	216.321	2.99462e+06
1793	216.442	3.00371e+06
1794	216.562	3.01289e+06
1795	216.682	3.02213e+06
1796	216.802	3.03142e+06
1797	216.923	3.04098e+06
1798	217.043	3.05051e+06
1799	217.163	3.06027e+06
1800	217.284	3.07012e+06
1801	217.404	3.0799e+06
1802	217.524	3.08957e+06
1803	217.645	3.09923e+06
1804	217.765	3.10898e+06
1805	217.885	3.11914e+06
1806	218.005	3.12919e+06
1807	218.126	3.13891e+06
1808	218.246	3.14902e+06
1809	218.366	3.15912e+06
1810	218.487	3.16859e+06
1811	218.607	3.17839e+06
1812	218.727	3.18808e+06
1813	218.848	3.1977e+06
1814	218.968	3.20759e+06
1815	219.088	3.21705e+06
1816	219.208	3.22651e+06
1817	219.329	3.23576e+06
1818	219.449	3.24476e+06
1819	219.569	3.25417e+06
1820	219.69	3.26345e+06
1821	219.81	3.27316e+06
1822	219.93	3.28292e+06
1823	220.051	3.29227e+06
1824	220.171	3.30135e+06
1825	220.291	3.31076e+06
1826	220.412	3.32012e+06
1827	220.532	3.3295e+06
1828	220.652	3.33879e+06
1829	220.772	3.34813e+06
1830	220.893	3.35718e+06
1831	221.013	3.36626e+06
1832	221.133	3.37515e+06
1833	221.254	3.38393e+06
1834	221.374	3.39278e+06
1835	221.494	3.40162e+06
1836	221.615	3.4102e+06
1837	221.735	3.41937e+06
1838	221.855	3.42795e+06
1839	221.975	3.43724e+06
1840	222.096	3.44634e+06
1841	222.216	3.45535e+06
1842	222.336	3.46427e+06
1843	222.457	3.47368e+06
1844	222.577	3.48268e+06
1845	222.697	3.49194e+06
1846	222.818	3.50093e+06
1847	222.938	3.51011e+06
1848	223.058	3.51912e+06
1849	223.179	3.52788e+06
1850	223.299	3.53665e+06
1851	223.419	3.54541e+06
1852	223.539	3.55367e+06
1853	223.66	3.5618e+06
1854	223.78	3.57e+06
1855	223.9	3.57765e+06
1856	224.021	3.58515e+06
1857	224.141	3.59275e+06
1858	224.261	3.60082e+06
1859	224.382	3.6089e+06
1860	224.502	3.61681e+06
1861	224.622	3.62441e+06
1862	224.742	3.63163e+06
1863	224.863	3.63916e+06
1864	224.983	3.64688e+06
1865	225.103	3.6541e+06
1866	225.224	3.66163e+06
1867	225.344	3.66999e+06
1868	225.464	3.67715e+06
1869	225.585	3.6854e+06
1870	225.705	3.69332e+06
1871	225.825	3.70063e+06
1872	225.945	3.70839e+06
1873	226.066	3.71591e+06
1874	226.186	3.72356e+06
1875	226.306	3.73104e+06
1876	226.427	3.73858e+06
1877	226.547	3.74623e+06
1878	226.667	3.75327e+06
1879	226.788	3.76042e+06
1880	226.908	3.76748e+06
1881	227.028	3.77432e+06
1882	227.149	3.78121e+06
1883	227.269	3.78801e+06
1884	227.389	3.79475e+06
1885	227.509	3.80142e+06
1886	227.63	3.80862e+06
1887	227.75	3.81516e+06
1888	227.87	3.82128e+06
1889	227.991	3.82775e+06
1890	228.111	3.83379e+06
1891	228.231	3.84027e+06
1892	228.352	3.8476e+06
1893	228.472	3.8537e+06
1894	228.592	3.8603e+06
1895	228.712	3.86729e+06
1896	228.833	3.87289e+06
1897	228.953	3.88001e+06
1898	229.073	3.88602e+06
1899	229.194	3.89256e+06
1900	229.314	3.89898e+06
1901	229.434	3.90487e+06
1902	229.555	3.91033e+06
1903	229.675	3.91667e+06
1904	229.795	3.92315e+06
1905	229.915	3.92894e+06
1906	230.036	3.93532e+06
1907	230.156	3.94096e+06
1908	230.276	3.94685e+06
1909	230.397	3.95257e+06
1910	230.517	3.95845e+06
1911	230.637	3.96419e+06
1912	230.758	3.97e+06
1913	230.878	3.97566e+06
1914	230.998	3.98108e+06
1915	231.118	3.98665e+06
1916	231.239	3.99197e+06
1917	231.359	3.99713e+06
1918	231.479	4.00289e+06
1919	231.6	4.0079e+06
1920	231.72	4.0134e+06
1921	231.84	4.01878e+06
1922	231.961	4.02404e+06
1923	232.081	4.02791e+06
1924	232.201	4.03345e+06
1925	232.322	4.03831e+06
1926	232.442	4.04385e+06
1927	232.562	4.04852e+06
1928	232.682	4.05418e+06
1929	232.803	4.05922e+06
1930	232.923	4.06466e+06
1931	233.043	4.06909e+06
1932	233.164	4.07427e+06
1933	233.284	4.07903e+06
1934	233.404	4.08357e+06
1935	233.525	4.08836e+06
1936	233.645	4.09318e+06
1937	233.765	4.09868e+06
1938	233.885	4.10404e+06
1939	234.006	4.10885e+06
1940	234.126	4.11399e+06
1941	234.246	4.11949e+06
1942	234.367	4.12479e+06
1943	234.487	4.13016e+06
1944	234.607	4.13578e+06
1945	234.728	4.14106e+06
1946	234.848	4.14658e+06
1947	234.968	4.15171e+06
1948	235.088	4.15687e+06
1949	235.209	4.16175e+06
1950	235.329	4.16639e+06
1951	235.549	4.17116e+06
1952	235.67	4.17558e+06
1953	235.79	4.18012e+06
1954	235.91	4.1838e+06
1955	236.031	4.18754e+06
1956	236.151	4.19177e+06
1957	236.271	4.19459e+06
1958	236.392	4.19873e+06
1959	236.512	4.20315e+06
1960	236.632	4.20581e+06
1961	236.752	4.20951e+06
1962	236.873	4.21248e+06
1963	236.993	4.2159e+06
1964	237.113	4.2188e+06
1965	237.234	4.22254e+06
1966	237.354	4.22626e+06
1967	237.474	4.22986e+06
1968	237.594	4.23369e+06
1969	237.715	4.23739e+06
1970	237.835	4.24071e+06
1971	237.955	4.24451e+06
1972	238.076	4.24741e+06
1973	238.196	4.25031e+06
1974	238.503	4.25348e+06
1975	238.724	4.25672e+06
1976	238.844	4.26e+06
1977	238.964	4.26342e+06
1978	239.084	4.26676e+06
1979	239.205	4.27034e+06
1980	239.325	4.27367e+06
1981	239.445	4.27723e+06
1982	239.566	4.28087e+06
1983	239.686	4.28475e+06
1984	239.806	4.28825e+06
1985	239.927	4.29173e+06
1986	240.047	4.29434e+06
1987	240.167	4.29762e+06
1988	240.287	4.30044e+06
1989	240.408	4.30378e+06
1990	240.528	4.30704e+06
1991	240.648	4.31022e+06
1992	240.769	4.31288e+06
1993	240.889	4.31675e+06
1994	241.009	4.31937e+06
1995	241.13	4.32289e+06
1996	241.25	4.32603e+06
1997	241.37	4.32959e+06
1998	241.491	4.33235e+06
1999	241.611	4.33574e+06
[truncated: 2,701 more rows]
