# Supplementary material for: Approaching intrinsic dynamics of MXenes hybrid hydrogel for 3D printed multimodal intelligent devices with ultrahigh superelasticity and temperature sensitivity
Source: Nat Commun. 2022 Jun 14;13:3420. doi: 10.1038/s41467-022-31051-7 (PMC9197829; doi:10.1038/s41467-022-31051-7)
Supplement: Supplementary file 6 — Source Data [file 41467_2022_31051_MOESM6_ESM.zip › Supplementary information/Supplementary Fig. 25/Supplementary Fig. 25a/10°C.xlsx]

## Sheet: Sheet1
Item	Smu1_Time(1)(1)	Smu1_R(1)(1)
1	0	1.99655e+06
2	0.12032	1.99661e+06
3	0.24062	1.99665e+06
4	0.36093	1.99663e+06
5	0.48124	1.99667e+06
6	0.60155	1.99669e+06
7	0.72186	1.99667e+06
8	0.84217	1.99671e+06
9	0.96247	1.99671e+06
10	1.08277	1.99671e+06
11	1.20308	1.99673e+06
12	1.32337	1.99673e+06
13	1.44368	1.99675e+06
14	1.56399	1.99675e+06
15	1.68428	1.99677e+06
16	1.80458	1.99679e+06
17	1.92489	1.99681e+06
18	2.04518	1.99681e+06
19	2.16549	1.99683e+06
20	2.2858	1.99683e+06
21	2.40608	1.99683e+06
22	2.52639	1.99687e+06
23	2.64667	1.99687e+06
24	2.76699	1.99689e+06
25	2.8873	1.99691e+06
26	3.00758	1.99691e+06
27	3.1279	1.99697e+06
28	3.2482	1.99695e+06
29	3.36849	1.99697e+06
30	3.48878	1.99695e+06
31	3.60907	1.99697e+06
32	3.72938	1.99699e+06
33	3.84968	1.99701e+06
34	3.96998	1.99701e+06
35	4.0903	1.99703e+06
36	4.21059	1.99705e+06
37	4.33091	1.99707e+06
38	4.45122	1.99711e+06
39	4.5715	1.99711e+06
40	4.69181	1.99713e+06
41	4.81211	1.99713e+06
42	4.93241	1.99715e+06
43	5.0527	1.99715e+06
44	5.173	1.99717e+06
45	5.29331	1.99717e+06
46	5.41361	1.99717e+06
47	5.53393	1.99719e+06
48	5.65423	1.99721e+06
49	5.77453	1.99721e+06
50	5.89482	1.99723e+06
51	6.01511	1.99723e+06
52	6.13542	1.99727e+06
53	6.25573	1.99729e+06
54	6.37605	1.99731e+06
55	6.49635	1.99731e+06
56	6.61666	1.99733e+06
57	6.73695	1.99733e+06
58	6.85725	1.99733e+06
59	6.97755	1.99735e+06
60	7.09784	1.99735e+06
61	7.21815	1.99739e+06
62	7.33846	1.99739e+06
63	7.45876	1.99741e+06
64	7.57907	1.99739e+06
65	7.69937	1.99743e+06
66	7.81968	1.99745e+06
67	7.93998	1.99747e+06
68	8.06028	1.99747e+06
69	8.18058	1.99749e+06
70	8.30088	1.99751e+06
71	8.42116	1.99751e+06
72	8.54146	1.99753e+06
73	8.66175	1.99755e+06
74	8.78207	1.99755e+06
75	8.90236	1.99755e+06
76	9.02265	1.99757e+06
77	9.14297	1.99757e+06
78	9.26327	1.99757e+06
79	9.38356	1.99759e+06
80	9.50386	1.99761e+06
81	9.62416	1.99761e+06
82	9.74448	1.99765e+06
83	9.86479	1.99763e+06
84	9.98508	1.99763e+06
85	10.1054	1.99767e+06
86	10.2257	1.99769e+06
87	10.346	1.99771e+06
88	10.4663	1.99771e+06
89	10.5866	1.99771e+06
90	10.7069	1.99773e+06
91	10.8272	1.99771e+06
92	10.9475	1.99773e+06
93	11.0678	1.99775e+06
94	11.1881	1.99775e+06
95	11.3084	1.99777e+06
96	11.4287	1.99777e+06
97	11.549	1.99779e+06
98	11.6693	1.99781e+06
99	11.7896	1.99781e+06
100	11.9099	1.99783e+06
101	12.0302	1.99785e+06
102	12.1505	1.99787e+06
103	12.2708	1.99789e+06
104	12.3911	1.99791e+06
105	12.5114	1.99793e+06
106	12.6317	1.99793e+06
107	12.752	1.99797e+06
108	12.8723	1.99797e+06
109	12.9926	1.99801e+06
110	13.1129	1.99805e+06
111	13.2332	1.99803e+06
112	13.3535	1.99807e+06
113	13.4738	1.99807e+06
114	13.5941	1.99809e+06
115	13.7144	1.99809e+06
116	13.8348	1.99815e+06
117	13.9551	1.99813e+06
118	14.0754	1.99817e+06
119	14.1957	1.99821e+06
120	14.316	1.99819e+06
121	14.4363	1.99821e+06
122	14.5566	1.99821e+06
123	14.6769	1.99823e+06
124	14.7972	1.99825e+06
125	14.9175	1.99827e+06
126	15.0378	1.99827e+06
127	15.1581	1.99829e+06
128	15.2784	1.99831e+06
129	15.3987	1.99831e+06
130	15.519	1.99833e+06
131	15.6393	1.99835e+06
132	15.7596	1.99837e+06
133	15.8799	1.99837e+06
134	16.0002	1.99839e+06
135	16.1205	1.99839e+06
136	16.2408	1.99843e+06
137	16.3611	1.99845e+06
138	16.4814	1.99845e+06
139	16.6017	1.99849e+06
140	16.722	1.99849e+06
141	16.8423	1.99851e+06
142	16.9626	1.99857e+06
143	17.0829	1.99855e+06
144	17.2032	1.99857e+06
145	17.3235	1.99859e+06
146	17.4438	1.99857e+06
147	17.5641	1.99865e+06
148	17.6844	1.99865e+06
149	17.8047	1.99865e+06
150	17.925	1.99867e+06
151	18.0453	1.99869e+06
152	18.1656	1.99871e+06
153	18.2859	1.99873e+06
154	18.4062	1.99875e+06
155	18.5265	1.99875e+06
156	18.6468	1.99877e+06
157	18.7671	1.99879e+06
158	18.8874	1.99879e+06
159	19.0077	1.99881e+06
160	19.128	1.99883e+06
161	19.2483	1.99885e+06
162	19.3686	1.99887e+06
163	19.4889	1.99887e+06
164	19.6092	1.99889e+06
165	19.7295	1.99889e+06
166	19.8498	1.99891e+06
167	19.9701	1.99891e+06
168	20.0904	1.99893e+06
169	20.2107	1.99897e+06
170	20.331	1.99895e+06
171	20.4513	1.99905e+06
172	20.5716	1.99971e+06
173	20.6919	2.00067e+06
174	20.8122	2.00183e+06
175	20.9325	2.00317e+06
176	21.0528	2.00459e+06
177	21.1731	2.00609e+06
178	21.2934	2.00771e+06
179	21.4138	2.00935e+06
180	21.5341	2.01109e+06
181	21.6544	2.01293e+06
182	21.7747	2.01479e+06
183	21.895	2.01673e+06
184	22.0153	2.01872e+06
185	22.1356	2.02076e+06
186	22.2559	2.02286e+06
187	22.3762	2.025e+06
188	22.4965	2.02716e+06
189	22.6167	2.0294e+06
190	22.7371	2.03168e+06
191	22.8573	2.034e+06
192	22.9777	2.03638e+06
193	23.098	2.03875e+06
194	23.2182	2.04121e+06
195	23.3385	2.04369e+06
196	23.4588	2.04619e+06
197	23.5791	2.04877e+06
198	23.6994	2.05139e+06
199	23.8197	2.05399e+06
200	23.94	2.05665e+06
201	24.0603	2.05936e+06
202	24.1806	2.06212e+06
203	24.3009	2.0649e+06
204	24.4212	2.0677e+06
205	24.5415	2.07054e+06
206	24.6619	2.07344e+06
207	24.7822	2.07634e+06
208	24.9025	2.0793e+06
209	25.0227	2.08227e+06
210	25.143	2.08527e+06
211	25.2633	2.08827e+06
212	25.3836	2.09135e+06
213	25.5039	2.09447e+06
214	25.6242	2.09761e+06
215	25.7446	2.10075e+06
216	25.8649	2.10396e+06
217	25.9851	2.10714e+06
218	26.1054	2.1104e+06
219	26.2257	2.1137e+06
220	26.346	2.11702e+06
221	26.4663	2.12038e+06
222	26.5867	2.12373e+06
223	26.707	2.12715e+06
224	26.8273	2.13055e+06
225	26.9476	2.13399e+06
226	27.0679	2.13743e+06
227	27.1882	2.14093e+06
228	27.3085	2.1444e+06
229	27.4288	2.1479e+06
230	27.5491	2.15148e+06
231	27.6694	2.15496e+06
232	27.7897	2.15858e+06
233	27.91	2.1622e+06
234	28.0303	2.16579e+06
235	28.1506	2.16945e+06
236	28.2709	2.17309e+06
237	28.3912	2.17677e+06
238	28.5115	2.18047e+06
239	28.6318	2.18419e+06
240	28.7521	2.18792e+06
241	28.8724	2.19168e+06
242	28.9927	2.1954e+06
243	29.113	2.19916e+06
244	29.2333	2.203e+06
245	29.3536	2.20676e+06
246	29.4739	2.21059e+06
247	29.5942	2.21447e+06
248	29.7145	2.21833e+06
249	29.8348	2.22219e+06
250	29.9551	2.22607e+06
251	30.0754	2.22994e+06
252	30.1957	2.23388e+06
253	30.316	2.23782e+06
254	30.4363	2.24174e+06
255	30.5566	2.24564e+06
256	30.6769	2.24953e+06
257	30.7972	2.25349e+06
258	30.9175	2.25749e+06
259	31.0378	2.26131e+06
260	31.1581	2.26533e+06
261	31.2784	2.26931e+06
262	31.3987	2.27326e+06
263	31.519	2.27724e+06
264	31.6393	2.28118e+06
265	31.7596	2.28504e+06
266	31.8799	2.28904e+06
267	32.0002	2.29297e+06
268	32.1205	2.29689e+06
269	32.2408	2.30087e+06
270	32.3611	2.30479e+06
271	32.4814	2.30873e+06
272	32.6017	2.31268e+06
273	32.722	2.3167e+06
274	32.8423	2.32064e+06
275	32.9626	2.32468e+06
276	33.0829	2.3287e+06
277	33.2032	2.33274e+06
278	33.3235	2.33677e+06
279	33.4438	2.34081e+06
280	33.5641	2.34483e+06
281	33.6844	2.34887e+06
282	33.8047	2.35293e+06
283	33.925	2.35692e+06
284	34.0453	2.36096e+06
285	34.1656	2.36508e+06
286	34.2859	2.36912e+06
287	34.4061	2.37312e+06
288	34.5264	2.37721e+06
289	34.6468	2.38115e+06
290	34.767	2.38523e+06
291	34.8873	2.38917e+06
292	35.0076	2.39319e+06
293	35.1279	2.39718e+06
294	35.2482	2.40108e+06
295	35.3685	2.40516e+06
296	35.4888	2.40924e+06
297	35.6091	2.41324e+06
298	35.7294	2.41728e+06
299	35.8497	2.42127e+06
300	35.97	2.42527e+06
301	36.0903	2.42921e+06
302	36.2106	2.46167e+06
303	36.3309	2.46469e+06
304	36.4512	2.46781e+06
305	36.5715	2.47101e+06
306	36.6918	2.47413e+06
307	36.8121	2.47735e+06
308	36.9324	2.48041e+06
309	37.0527	2.4835e+06
310	37.173	2.48666e+06
311	37.2933	2.48988e+06
312	37.4136	2.49304e+06
313	37.5339	2.49612e+06
314	37.6542	2.49936e+06
315	37.7745	2.50256e+06
316	37.8948	2.50569e+06
317	38.0151	2.50887e+06
318	38.1354	2.51201e+06
319	38.2557	2.51501e+06
320	38.376	2.51809e+06
321	38.4963	2.52127e+06
322	38.6166	2.52446e+06
323	38.7369	2.5274e+06
324	38.8572	2.5305e+06
325	38.9775	2.53356e+06
326	39.0978	2.53076e+06
327	39.2181	2.54689e+06
328	39.3384	2.54973e+06
329	39.4587	2.55277e+06
330	39.579	2.55573e+06
331	39.6993	2.55857e+06
332	39.8196	2.56165e+06
333	39.9399	2.56459e+06
334	40.0602	2.56768e+06
335	40.1805	2.57058e+06
336	40.3008	2.5735e+06
337	40.4211	2.57648e+06
338	40.5414	2.57958e+06
339	40.6617	2.58258e+06
340	40.782	2.58558e+06
341	40.9023	2.58859e+06
342	41.0226	2.59165e+06
343	41.1429	2.59471e+06
344	41.2632	2.59771e+06
345	41.3835	2.60067e+06
346	41.5038	2.60363e+06
347	41.6241	2.60657e+06
348	41.7444	2.60946e+06
349	41.8647	2.6124e+06
350	41.985	2.61538e+06
351	42.1053	2.61822e+06
352	42.2256	2.62116e+06
353	42.3459	2.62412e+06
354	42.4662	2.62694e+06
355	42.5865	2.63001e+06
356	42.7068	2.63281e+06
357	42.8271	2.63575e+06
358	42.9474	2.63881e+06
359	43.0677	2.64185e+06
360	43.188	2.64477e+06
361	43.3083	2.64783e+06
362	43.4286	2.65096e+06
363	43.5489	2.65388e+06
364	43.6692	2.65676e+06
365	43.7895	2.6595e+06
366	43.9098	2.66242e+06
367	44.0301	2.66518e+06
368	44.1504	2.668e+06
369	44.2707	2.67046e+06
370	44.391	2.67321e+06
371	44.5113	2.67595e+06
372	44.6316	2.67863e+06
373	44.7519	2.68129e+06
374	44.8722	2.68395e+06
375	44.9925	2.68681e+06
376	45.1128	2.68957e+06
377	45.2331	2.69235e+06
378	45.3534	2.69514e+06
379	45.4738	2.69788e+06
380	45.594	2.7006e+06
381	45.7143	2.70336e+06
382	45.8347	2.70604e+06
383	45.9549	2.7086e+06
384	46.0752	2.71124e+06
385	46.1955	2.7137e+06
386	46.3158	2.71615e+06
387	46.4361	2.71859e+06
388	46.5564	2.72107e+06
389	46.6767	2.72341e+06
390	46.797	2.72567e+06
391	46.9174	2.72801e+06
392	47.0377	2.73029e+06
393	47.158	2.73249e+06
394	47.2783	2.73471e+06
395	47.3986	2.73698e+06
396	47.5189	2.73922e+06
397	47.6392	2.7414e+06
398	47.7595	2.74354e+06
399	47.8798	2.74578e+06
400	48.0001	2.74794e+06
401	48.1204	2.75014e+06
402	48.2407	2.75246e+06
403	48.361	2.75502e+06
404	48.4813	2.75713e+06
405	48.6016	2.75939e+06
406	48.7219	2.76187e+06
407	48.8422	2.76419e+06
408	48.9625	2.76627e+06
409	49.0828	2.76843e+06
410	49.2031	2.77059e+06
411	49.3234	2.77299e+06
412	49.4437	2.77521e+06
413	49.564	2.77711e+06
414	49.6843	2.7793e+06
415	49.8046	2.78164e+06
416	49.9249	2.78378e+06
417	50.0452	2.78556e+06
418	50.1655	2.7876e+06
419	50.2858	2.7896e+06
420	50.4061	2.79162e+06
421	50.5264	2.79348e+06
422	50.6467	2.79548e+06
423	50.767	2.79746e+06
424	50.8873	2.79927e+06
425	51.0076	2.80105e+06
426	51.1279	2.80301e+06
427	51.2482	2.80477e+06
428	51.3685	2.80657e+06
429	51.4888	2.80837e+06
430	51.609	2.81017e+06
431	51.7293	2.81215e+06
432	51.8496	2.81397e+06
433	51.9699	2.81577e+06
434	52.0902	2.81745e+06
435	52.2105	2.81925e+06
436	52.3308	2.82108e+06
437	52.4511	2.82288e+06
438	52.5714	2.82456e+06
439	52.6917	2.82634e+06
440	52.812	2.82818e+06
441	52.9323	2.8299e+06
442	53.0526	2.83158e+06
443	53.173	2.83338e+06
444	53.2932	2.83518e+06
445	53.4136	2.83688e+06
446	53.5339	2.83872e+06
447	53.6542	2.84054e+06
448	53.7745	2.84235e+06
449	53.8948	2.84403e+06
450	54.0151	2.84593e+06
451	54.1354	2.84755e+06
452	54.2557	2.84933e+06
453	54.376	2.85111e+06
454	54.4963	2.85281e+06
455	54.6166	2.85447e+06
456	54.7369	2.85597e+06
457	54.8572	2.85743e+06
458	54.9775	2.85897e+06
459	55.0978	2.86035e+06
460	55.2181	2.86226e+06
461	55.3384	2.86384e+06
462	55.4587	2.86546e+06
463	55.579	2.86702e+06
464	55.6993	2.86874e+06
465	55.8196	2.87026e+06
466	55.9399	2.87168e+06
467	56.0602	2.87296e+06
468	56.1805	2.87434e+06
469	56.3008	2.8756e+06
470	56.4211	2.87696e+06
471	56.5414	2.87808e+06
472	56.6617	2.87948e+06
473	56.782	2.88052e+06
474	56.9023	2.88174e+06
475	57.0226	2.88321e+06
476	57.1429	2.88461e+06
477	57.2632	2.88579e+06
478	57.3835	2.88701e+06
479	57.5038	2.88817e+06
480	57.6241	2.88935e+06
481	57.7445	2.89043e+06
482	57.8648	2.89167e+06
483	57.9851	2.89291e+06
484	58.1054	2.89415e+06
485	58.2257	2.89537e+06
486	58.346	2.89651e+06
487	58.4663	2.89765e+06
488	58.5866	2.89875e+06
489	58.7069	2.89983e+06
490	58.8272	2.90093e+06
491	58.9475	2.90201e+06
492	59.0678	2.90309e+06
493	59.1881	2.904e+06
494	59.3084	2.9049e+06
495	59.4287	2.90596e+06
496	59.549	2.90662e+06
497	59.6693	2.90766e+06
498	59.7896	2.90876e+06
499	59.9099	2.90966e+06
500	60.0302	2.91044e+06
501	60.1505	2.91124e+06
502	60.2708	2.91208e+06
503	60.3911	2.91298e+06
504	60.5114	2.91394e+06
505	60.6317	2.9147e+06
506	60.752	2.91574e+06
507	60.8723	2.91688e+06
508	60.9926	2.91796e+06
509	61.1129	2.91858e+06
510	61.2332	2.9194e+06
511	61.4535	2.92036e+06
512	61.5738	2.92144e+06
513	61.6941	2.92202e+06
514	61.8144	2.92298e+06
515	61.9347	2.92376e+06
516	62.055	2.9244e+06
517	62.1753	2.92517e+06
518	62.2956	2.92603e+06
519	62.4159	2.92693e+06
520	62.5362	2.92799e+06
521	62.6565	2.92899e+06
522	62.7768	2.92983e+06
523	62.8971	2.93071e+06
524	63.0174	2.93141e+06
525	63.1377	2.93249e+06
526	63.258	2.93317e+06
527	63.3783	2.93411e+06
528	63.4986	2.93497e+06
529	63.6189	2.93577e+06
530	63.7392	2.93655e+06
531	63.8595	2.93747e+06
532	63.9798	2.93831e+06
533	64.1001	2.93905e+06
534	64.2204	2.93979e+06
535	64.5277	2.94059e+06
536	64.748	2.94127e+06
537	64.8683	2.94191e+06
538	64.9886	2.94241e+06
539	65.1089	2.94301e+06
540	65.2292	2.94395e+06
541	65.3495	2.94483e+06
542	65.4698	2.94571e+06
543	65.5901	2.94656e+06
544	65.7104	2.94746e+06
545	65.8307	2.94818e+06
546	65.951	2.949e+06
547	66.0713	2.95e+06
548	66.1916	2.95054e+06
549	66.3119	2.95146e+06
550	66.4322	2.95214e+06
551	66.5525	2.95276e+06
552	66.6728	2.95348e+06
553	66.7931	2.95422e+06
554	66.9134	2.95494e+06
555	67.0337	2.95586e+06
556	67.154	2.95678e+06
557	67.2743	2.95758e+06
558	67.3946	2.95844e+06
559	67.5149	2.95906e+06
560	67.6352	2.9599e+06
561	67.7555	2.96032e+06
562	67.8758	2.9611e+06
563	67.9961	2.96148e+06
564	68.1164	2.96226e+06
565	68.2367	2.96262e+06
566	68.357	2.963e+06
567	68.4773	2.96364e+06
568	68.5976	2.96424e+06
569	68.7179	2.96492e+06
570	68.8382	2.9655e+06
571	68.9585	2.96604e+06
572	69.0788	2.96664e+06
573	69.1991	2.9672e+06
574	69.3194	2.96777e+06
575	69.4397	2.96821e+06
576	69.56	2.96863e+06
577	69.6803	2.96921e+06
578	69.8006	2.96971e+06
579	69.9209	2.97021e+06
580	70.0412	2.97059e+06
581	70.1615	2.97109e+06
582	70.2818	2.97151e+06
583	70.4021	2.97201e+06
584	70.5224	2.97245e+06
585	70.6427	2.97295e+06
586	70.763	2.97329e+06
587	70.8833	2.97367e+06
588	71.0036	2.97405e+06
589	71.1239	2.97441e+06
590	71.2442	2.97489e+06
591	71.3645	2.97535e+06
592	71.4848	2.97559e+06
593	71.6051	2.97561e+06
594	71.7255	2.97587e+06
595	71.8458	2.97641e+06
596	71.9661	2.97675e+06
597	72.0864	2.97689e+06
598	72.2066	2.97729e+06
599	72.327	2.97789e+06
600	72.4473	2.97821e+06
601	72.5676	2.97853e+06
602	72.6879	2.97885e+06
603	72.8082	2.97939e+06
604	72.9285	2.98009e+06
605	73.0488	2.98049e+06
606	73.1691	2.98119e+06
607	73.2894	2.98193e+06
608	73.4097	2.98245e+06
609	73.53	2.98287e+06
610	73.6503	2.98311e+06
611	73.7706	2.98345e+06
612	73.8909	2.98409e+06
613	74.0112	2.98475e+06
614	74.1315	2.98559e+06
615	74.2518	2.98615e+06
616	74.3721	2.98685e+06
617	74.4924	2.98741e+06
618	74.6127	2.98787e+06
619	74.733	2.98839e+06
620	74.8533	2.9889e+06
621	74.9736	2.98926e+06
622	75.0939	2.9894e+06
623	75.2142	2.98958e+06
624	75.3345	2.98984e+06
625	75.4548	2.99016e+06
626	75.5751	2.9904e+06
627	75.6954	2.9906e+06
628	75.8157	2.9909e+06
629	75.936	2.99102e+06
630	76.0563	2.99122e+06
631	76.1766	2.9915e+06
632	76.2969	2.99184e+06
633	76.4172	2.99218e+06
634	76.5375	2.99242e+06
635	76.6578	2.9926e+06
636	76.7781	2.99276e+06
637	76.8984	2.9929e+06
638	77.0187	2.99308e+06
639	77.139	2.9932e+06
640	77.2593	2.99328e+06
641	77.3796	2.99316e+06
642	77.4999	2.9933e+06
643	77.6202	2.9935e+06
644	77.7405	2.99372e+06
645	77.8608	2.99386e+06
646	77.9811	2.99408e+06
647	78.1014	2.9944e+06
648	78.2218	2.9946e+06
649	78.3421	2.99476e+06
650	78.4624	2.99504e+06
651	78.5827	2.99518e+06
652	78.703	2.99542e+06
653	78.8233	2.9958e+06
654	78.9436	2.99626e+06
655	79.0639	2.9965e+06
656	79.1842	2.99618e+06
657	79.3045	2.99634e+06
658	79.4248	2.99626e+06
659	79.5451	2.99662e+06
660	79.6654	2.99644e+06
661	79.7857	2.99652e+06
662	79.906	2.99686e+06
663	80.0263	2.9968e+06
664	80.1466	2.99696e+06
665	80.2669	2.99722e+06
666	80.3872	2.99726e+06
667	80.5075	2.99734e+06
668	80.6278	2.9973e+06
669	80.7481	2.99728e+06
670	80.8684	2.9972e+06
671	80.9887	2.99718e+06
672	81.109	2.99714e+06
673	81.2293	2.99728e+06
674	81.3496	2.99728e+06
675	81.4699	2.9974e+06
676	81.5902	2.99766e+06
677	81.7105	2.99772e+06
678	81.8308	2.99778e+06
679	81.9511	2.99788e+06
680	82.0714	2.99804e+06
681	82.1917	2.99834e+06
682	82.312	2.99876e+06
683	82.4323	2.9991e+06
684	82.5526	2.9993e+06
685	82.6729	2.99948e+06
686	82.7932	2.99956e+06
687	82.9135	2.99988e+06
688	83.0338	3.00036e+06
689	83.1541	3.00046e+06
690	83.2744	3.0006e+06
691	83.3947	3.00084e+06
692	83.515	3.00124e+06
693	83.6353	3.00144e+06
694	83.7556	3.00152e+06
695	83.8759	3.0018e+06
696	83.9962	3.0021e+06
697	84.1165	3.00228e+06
698	84.2368	3.00226e+06
699	84.3571	3.0021e+06
700	84.4774	3.00208e+06
701	84.5977	3.00256e+06
702	84.718	3.00256e+06
703	84.8383	3.00268e+06
704	84.9586	3.00324e+06
705	85.0789	3.00358e+06
706	85.1992	3.00364e+06
707	85.3195	3.0038e+06
708	85.4398	3.00402e+06
709	85.5601	3.00424e+06
710	85.6804	3.00444e+06
711	85.8007	3.0048e+06
712	85.921	3.00524e+06
713	86.0413	3.00578e+06
714	86.1616	3.00626e+06
715	86.2819	3.00656e+06
716	86.4022	3.00656e+06
717	86.5225	3.00678e+06
718	86.6428	3.00686e+06
719	86.7631	3.00686e+06
720	86.8834	3.00674e+06
721	87.0037	3.00682e+06
722	87.124	3.00692e+06
723	87.2443	3.007e+06
724	87.3646	3.007e+06
725	87.4849	3.00718e+06
726	87.6052	3.00724e+06
727	87.7255	3.00724e+06
728	87.8458	3.0071e+06
729	87.9661	3.00708e+06
730	88.0864	3.00718e+06
731	88.2067	3.0072e+06
732	88.327	3.00714e+06
733	88.4473	3.00716e+06
734	88.5676	3.00724e+06
735	88.6879	3.00726e+06
736	88.8082	3.00714e+06
737	88.9285	3.00704e+06
738	89.0488	3.0071e+06
739	89.1691	3.00702e+06
740	89.2894	3.00686e+06
741	89.4097	3.0068e+06
742	89.53	3.00678e+06
743	89.6503	3.00662e+06
744	89.7706	3.00668e+06
745	89.8909	3.00706e+06
746	90.0112	3.00684e+06
747	90.1315	3.0069e+06
748	90.2518	3.00654e+06
749	90.3721	3.0068e+06
750	90.4924	3.00704e+06
751	90.6127	3.00672e+06
752	90.733	3.00706e+06
753	90.8533	3.00724e+06
754	90.9736	3.0072e+06
755	91.0939	3.00736e+06
756	91.2142	3.0075e+06
757	91.3345	3.0076e+06
758	91.4548	3.00778e+06
759	91.5751	3.00798e+06
760	91.6954	3.00806e+06
761	91.8157	3.00788e+06
762	91.9361	3.00794e+06
763	92.0564	3.00804e+06
764	92.1766	3.00808e+06
765	92.297	3.00814e+06
766	92.4173	3.0082e+06
767	92.5376	3.00812e+06
768	92.6579	3.008e+06
769	92.7782	3.0079e+06
770	92.8985	3.00778e+06
771	93.0188	3.00776e+06
772	93.139	3.0077e+06
773	93.2594	3.00758e+06
774	93.3796	3.00758e+06
775	93.4999	3.0075e+06
776	93.6202	3.00756e+06
777	93.7405	3.00752e+06
778	93.8609	3.00746e+06
779	93.9811	3.00746e+06
780	94.1014	3.0075e+06
781	94.2217	3.00738e+06
782	94.3421	3.00726e+06
783	94.4624	3.00714e+06
784	94.5826	3.00732e+06
785	94.7029	3.0074e+06
786	94.8232	3.00752e+06
787	94.9435	3.0075e+06
788	95.0638	3.0076e+06
789	95.1842	3.00786e+06
790	95.3044	3.00788e+06
791	95.4248	3.00786e+06
792	95.545	3.00808e+06
793	95.6653	3.00826e+06
794	95.7856	3.00806e+06
795	95.9059	3.00802e+06
796	96.0262	3.00844e+06
797	96.1465	3.00836e+06
798	96.2668	3.00838e+06
799	96.3871	3.0084e+06
800	96.5074	3.0083e+06
801	96.6277	3.00852e+06
802	96.748	3.0084e+06
803	96.8683	3.00812e+06
804	96.9886	3.00806e+06
805	97.1089	3.00806e+06
806	97.2292	3.00802e+06
807	97.3495	3.00798e+06
808	97.4698	3.00806e+06
809	97.5901	3.00808e+06
810	97.7104	3.008e+06
811	97.8307	3.0079e+06
812	97.951	3.00792e+06
813	98.0713	3.00808e+06
814	98.1916	3.00808e+06
815	98.312	3.00794e+06
816	98.4322	3.00764e+06
817	98.5525	3.00718e+06
818	98.6729	3.00668e+06
819	98.7931	3.00624e+06
820	98.9134	3.00602e+06
821	99.0337	3.006e+06
822	99.154	3.00598e+06
823	99.2744	3.00594e+06
824	99.3946	3.00604e+06
825	99.515	3.00624e+06
826	99.6353	3.00644e+06
827	99.7556	3.00648e+06
828	99.8759	3.00638e+06
829	99.9962	3.00644e+06
830	100.116	3.00636e+06
831	100.237	3.00604e+06
832	100.357	3.00622e+06
833	100.477	3.00616e+06
834	100.598	3.00632e+06
835	100.718	3.00664e+06
836	100.838	3.00678e+06
837	100.959	3.0071e+06
838	101.079	3.0073e+06
839	101.199	3.00772e+06
840	101.319	3.0078e+06
841	101.44	3.00808e+06
842	101.56	3.0083e+06
843	101.68	3.00856e+06
844	101.801	3.00864e+06
845	101.921	3.0086e+06
846	102.041	3.00866e+06
847	102.162	3.00888e+06
848	102.282	3.00888e+06
849	102.402	3.00892e+06
850	102.522	3.00924e+06
851	102.643	3.00971e+06
852	102.763	3.00973e+06
853	102.883	3.01003e+06
854	103.004	3.00995e+06
855	103.124	3.01031e+06
856	103.244	3.01043e+06
857	103.365	3.01083e+06
858	103.485	3.01105e+06
859	103.605	3.01119e+06
860	103.726	3.01115e+06
861	103.846	3.01115e+06
862	103.966	3.01113e+06
863	104.086	3.01113e+06
864	104.207	3.01125e+06
865	104.327	3.01137e+06
866	104.447	3.01147e+06
867	104.568	3.01169e+06
868	104.688	3.01201e+06
869	104.808	3.01213e+06
870	104.929	3.01233e+06
871	105.049	3.01257e+06
872	105.169	3.01257e+06
873	105.289	3.01237e+06
874	105.41	3.01229e+06
875	105.53	3.01215e+06
876	105.65	3.01227e+06
877	105.771	3.01215e+06
878	105.891	3.01209e+06
879	106.011	3.01241e+06
880	106.132	3.01251e+06
881	106.252	3.01235e+06
882	106.372	3.01241e+06
883	106.492	3.01249e+06
884	106.613	3.01237e+06
885	106.733	3.01235e+06
886	106.853	3.01229e+06
887	106.974	3.01213e+06
888	107.094	3.01195e+06
889	107.214	3.01179e+06
890	107.335	3.01167e+06
891	107.455	3.01137e+06
892	107.575	3.01173e+06
893	107.695	3.01159e+06
894	107.816	3.01143e+06
895	107.936	3.01131e+06
896	108.056	3.01177e+06
897	108.177	3.01123e+06
898	108.297	3.01109e+06
899	108.417	3.01101e+06
900	108.538	3.01099e+06
901	108.658	3.01065e+06
902	108.778	3.01061e+06
903	108.898	3.01047e+06
904	109.019	3.01039e+06
905	109.139	3.01025e+06
906	109.259	3.01025e+06
907	109.38	3.01029e+06
908	109.5	3.01033e+06
909	109.62	3.01031e+06
910	109.741	3.01013e+06
911	109.861	3.01021e+06
912	109.981	3.01027e+06
913	110.102	3.01025e+06
914	110.222	3.01035e+06
915	110.342	3.01061e+06
916	110.462	3.01069e+06
917	110.583	3.01099e+06
918	110.703	3.01109e+06
919	110.823	3.01127e+06
920	110.944	3.01135e+06
921	111.064	3.01145e+06
922	111.184	3.00942e+06
923	111.305	3.00578e+06
924	111.425	3.0014e+06
925	111.545	2.99624e+06
926	111.665	2.99042e+06
927	111.786	2.98417e+06
928	111.906	2.97767e+06
929	112.026	2.97117e+06
930	112.147	2.96422e+06
931	112.267	2.95708e+06
932	112.387	2.9497e+06
933	112.508	2.94245e+06
934	112.628	2.93479e+06
935	112.748	2.92719e+06
936	112.868	2.91948e+06
937	112.989	2.91168e+06
938	113.109	2.90383e+06
939	113.229	2.89597e+06
940	113.35	2.88781e+06
941	113.47	2.88042e+06
942	113.59	2.87224e+06
943	113.711	2.86406e+06
944	113.831	2.85617e+06
945	113.951	2.84863e+06
946	114.071	2.84081e+06
947	114.192	2.83304e+06
948	114.312	2.82518e+06
949	114.432	2.81741e+06
950	114.553	2.80953e+06
951	114.673	2.80173e+06
952	114.793	2.79388e+06
953	114.914	2.78612e+06
954	115.034	2.77836e+06
955	115.154	2.77081e+06
956	115.274	2.76315e+06
957	115.395	2.75578e+06
958	115.515	2.7484e+06
959	115.635	2.74108e+06
960	115.756	2.73371e+06
961	115.876	2.72637e+06
962	115.996	2.71919e+06
963	116.117	2.71208e+06
964	116.237	2.70498e+06
965	116.357	2.69816e+06
966	116.477	2.69139e+06
967	116.598	2.68463e+06
968	116.718	2.67803e+06
969	116.838	2.67175e+06
970	116.959	2.66564e+06
971	117.079	2.65962e+06
972	117.199	2.65362e+06
973	117.32	2.64771e+06
974	117.44	2.64173e+06
975	117.56	2.63607e+06
976	117.68	2.63053e+06
977	117.801	2.62498e+06
978	117.921	2.61956e+06
979	118.041	2.61442e+06
980	118.162	2.60906e+06
981	118.282	2.60381e+06
982	118.402	2.59863e+06
983	118.523	2.59343e+06
984	118.643	2.58839e+06
985	118.763	2.58346e+06
986	118.883	2.57866e+06
987	119.004	2.57376e+06
988	119.124	2.56918e+06
989	119.244	2.56441e+06
990	119.365	2.55989e+06
991	119.485	2.55527e+06
992	119.605	2.55079e+06
993	119.726	2.54635e+06
994	119.846	2.542e+06
995	119.966	2.53768e+06
996	120.086	2.53338e+06
997	120.207	2.5291e+06
998	120.327	2.52496e+06
999	120.447	2.52083e+06
1000	120.568	2.51683e+06
1001	120.688	2.51277e+06
1002	120.808	2.50895e+06
1003	120.929	2.50499e+06
1004	121.049	2.50138e+06
1005	121.169	2.49762e+06
1006	121.289	2.49408e+06
1007	121.41	2.49042e+06
1008	121.53	2.48686e+06
1009	121.65	2.48344e+06
1010	121.771	2.47989e+06
1011	121.891	2.47645e+06
1012	122.011	2.47311e+06
1013	122.132	2.46969e+06
1014	122.252	2.46651e+06
1015	122.372	2.46329e+06
1016	122.492	2.46016e+06
1017	122.613	2.4571e+06
1018	122.733	2.45432e+06
1019	122.853	2.45178e+06
1020	122.974	2.44914e+06
1021	123.094	2.44662e+06
1022	123.214	2.4444e+06
1023	123.335	2.4422e+06
1024	123.455	2.44004e+06
1025	123.575	2.37759e+06
1026	123.695	2.37414e+06
1027	123.816	2.37066e+06
1028	123.936	2.36718e+06
1029	124.056	2.3637e+06
1030	124.177	2.3603e+06
1031	124.297	2.35696e+06
1032	124.417	2.35359e+06
1033	124.538	2.35023e+06
1034	124.658	2.34697e+06
1035	124.778	2.34381e+06
1036	124.899	2.34059e+06
1037	125.019	2.33743e+06
1038	125.139	2.33433e+06
1039	125.259	2.33132e+06
1040	125.38	2.32826e+06
1041	125.5	2.32526e+06
1042	125.62	2.3223e+06
1043	125.741	2.3194e+06
1044	125.861	2.3165e+06
1045	125.981	2.31358e+06
1046	126.102	2.31071e+06
1047	126.222	2.30799e+06
1048	126.342	2.30525e+06
1049	126.462	2.30251e+06
1050	126.583	2.29977e+06
1051	126.703	2.29715e+06
1052	126.823	2.29439e+06
1053	126.944	2.29169e+06
1054	127.064	2.28912e+06
1055	127.184	2.28658e+06
1056	127.305	2.28408e+06
1057	127.425	2.28152e+06
1058	127.545	2.27904e+06
1059	127.665	2.27656e+06
1060	127.786	2.27412e+06
1061	127.906	2.2717e+06
1062	128.026	2.26933e+06
1063	128.147	2.26699e+06
1064	128.267	2.26469e+06
1065	128.387	2.26237e+06
1066	128.508	2.26011e+06
1067	128.628	2.25781e+06
1068	128.748	2.25559e+06
1069	128.869	2.25335e+06
1070	128.989	2.25113e+06
1071	129.109	2.24896e+06
1072	129.229	2.24682e+06
1073	129.35	2.2447e+06
1074	129.47	2.24258e+06
1075	129.59	2.24048e+06
1076	129.711	2.23846e+06
1077	129.831	2.23642e+06
1078	129.951	2.23438e+06
1079	130.072	2.23236e+06
1080	130.192	2.23038e+06
1081	130.312	2.22838e+06
1082	130.432	2.22647e+06
1083	130.553	2.22453e+06
1084	130.673	2.22267e+06
1085	130.793	2.22077e+06
1086	130.914	2.21883e+06
1087	131.034	2.21691e+06
1088	131.154	2.21515e+06
1089	131.274	2.21327e+06
1090	131.395	2.21143e+06
1091	131.515	2.20963e+06
1092	131.635	2.20787e+06
1093	131.756	2.20612e+06
1094	131.876	2.2044e+06
1095	131.996	2.20264e+06
1096	132.117	2.20094e+06
1097	132.237	2.19936e+06
1098	132.357	2.1977e+06
1099	132.478	2.19602e+06
1100	132.598	2.19446e+06
1101	132.718	2.19282e+06
1102	132.838	2.19126e+06
1103	132.959	2.18968e+06
1104	133.079	2.1881e+06
1105	133.199	2.18658e+06
1106	133.32	2.18509e+06
1107	133.44	2.18357e+06
1108	133.56	2.18205e+06
1109	133.681	2.18055e+06
1110	133.801	2.17903e+06
1111	133.921	2.17755e+06
1112	134.041	2.17611e+06
1113	134.162	2.17467e+06
1114	134.282	2.17323e+06
1115	134.402	2.17181e+06
1116	134.523	2.17041e+06
1117	134.643	2.16905e+06
1118	134.763	2.16767e+06
1119	134.884	2.16631e+06
1120	135.004	2.16495e+06
1121	135.124	2.16364e+06
1122	135.244	2.16232e+06
1123	135.365	2.161e+06
1124	135.485	2.1597e+06
1125	135.605	2.15844e+06
1126	135.726	2.15718e+06
1127	135.846	2.15592e+06
1128	135.966	2.15468e+06
1129	136.087	2.15346e+06
1130	136.207	2.15224e+06
1131	136.327	2.15102e+06
1132	136.448	2.1498e+06
1133	136.568	2.1486e+06
1134	136.688	2.14748e+06
1135	136.808	2.14626e+06
1136	136.929	2.1451e+06
1137	137.049	2.144e+06
1138	137.169	2.14279e+06
1139	137.29	2.14167e+06
1140	137.41	2.14057e+06
1141	137.53	2.13945e+06
1142	137.651	2.13831e+06
1143	137.771	2.13715e+06
1144	137.891	2.13605e+06
1145	138.011	2.13497e+06
1146	138.132	2.13391e+06
1147	138.252	2.13281e+06
1148	138.372	2.13177e+06
1149	138.493	2.13075e+06
1150	138.613	2.12967e+06
1151	138.733	2.12867e+06
1152	138.853	2.12763e+06
1153	138.974	2.12667e+06
1154	139.094	2.12565e+06
1155	139.214	2.12467e+06
1156	139.335	2.12371e+06
1157	139.455	2.12277e+06
1158	139.575	2.12182e+06
1159	139.696	2.12084e+06
1160	139.816	2.11994e+06
1161	139.936	2.11902e+06
1162	140.057	2.11808e+06
1163	140.177	2.11718e+06
1164	140.297	2.11628e+06
1165	140.417	2.1154e+06
1166	140.538	2.1145e+06
1167	140.658	2.11364e+06
1168	140.778	2.11274e+06
1169	140.899	2.11192e+06
1170	141.019	2.111e+06
1171	141.139	2.11016e+06
1172	141.26	2.10934e+06
1173	141.38	2.10848e+06
1174	141.5	2.10764e+06
1175	141.621	2.10678e+06
1176	141.741	2.10602e+06
1177	141.861	2.10522e+06
1178	141.981	2.1044e+06
1179	142.102	2.10356e+06
1180	142.222	2.1028e+06
1181	142.342	2.10204e+06
1182	142.463	2.10127e+06
1183	142.583	2.10047e+06
1184	142.703	2.09973e+06
1185	142.824	2.09901e+06
1186	142.944	2.09825e+06
1187	143.064	2.09749e+06
1188	143.184	2.09687e+06
1189	143.305	2.09615e+06
1190	143.425	2.09545e+06
1191	143.545	2.09467e+06
1192	143.666	2.09399e+06
1193	143.786	2.09327e+06
1194	143.906	2.09257e+06
1195	144.026	2.09189e+06
1196	144.147	2.09115e+06
1197	144.267	2.09047e+06
1198	144.387	2.08979e+06
1199	144.508	2.08913e+06
1200	144.628	2.08847e+06
1201	144.748	2.08785e+06
1202	144.869	2.08717e+06
1203	144.989	2.08653e+06
1204	145.109	2.08591e+06
1205	145.229	2.08527e+06
1206	145.35	2.08463e+06
1207	145.47	2.08399e+06
1208	145.59	2.08337e+06
1209	145.711	2.08273e+06
1210	145.831	2.08213e+06
1211	145.951	2.08153e+06
1212	146.072	2.08093e+06
1213	146.192	2.08033e+06
1214	146.312	2.07976e+06
1215	146.433	2.07916e+06
1216	146.553	2.07858e+06
1217	146.673	2.07804e+06
1218	146.793	2.07746e+06
1219	146.914	2.07688e+06
1220	147.034	2.07636e+06
1221	147.154	2.0758e+06
1222	147.275	2.07526e+06
1223	147.395	2.07472e+06
1224	147.515	2.07416e+06
1225	147.636	2.07362e+06
1226	147.756	2.07308e+06
1227	147.876	2.07252e+06
1228	147.996	2.072e+06
1229	148.117	2.0715e+06
1230	148.237	2.07096e+06
1231	148.357	2.07042e+06
1232	148.478	2.0699e+06
1233	148.598	2.06936e+06
1234	148.905	2.06884e+06
1235	149.026	2.06836e+06
1236	149.146	2.06786e+06
1237	149.266	2.0674e+06
1238	149.386	2.06688e+06
1239	149.507	2.06638e+06
1240	149.627	2.06594e+06
1241	149.747	2.0655e+06
1242	149.868	2.06506e+06
1243	149.988	2.0646e+06
1244	150.108	2.06414e+06
1245	150.229	2.06368e+06
1246	150.349	2.06326e+06
1247	150.469	2.06282e+06
1248	150.589	2.0624e+06
1249	150.71	2.06196e+06
1250	150.83	2.06154e+06
1251	150.95	2.0611e+06
1252	151.071	2.0607e+06
1253	151.191	2.06026e+06
1254	151.311	2.05982e+06
1255	151.432	2.0594e+06
1256	151.552	2.05897e+06
1257	151.672	2.05853e+06
1258	151.792	2.05811e+06
1259	151.913	2.05771e+06
1260	152.033	2.05731e+06
1261	152.153	2.05691e+06
1262	152.274	2.05651e+06
1263	152.394	2.05615e+06
1264	152.514	2.05575e+06
1265	152.635	2.05541e+06
1266	152.755	2.05503e+06
1267	152.875	2.05463e+06
1268	152.996	2.05427e+06
1269	153.116	2.05393e+06
1270	153.236	2.05351e+06
1271	153.356	2.05315e+06
1272	153.477	2.05279e+06
1273	153.597	2.05243e+06
1274	153.717	2.05207e+06
1275	153.838	2.05171e+06
1276	153.958	2.05137e+06
1277	154.078	2.05101e+06
1278	154.199	2.05069e+06
1279	154.319	2.05035e+06
1280	154.439	2.04997e+06
1281	154.559	2.04969e+06
1282	154.68	2.04935e+06
1283	154.8	2.04901e+06
1284	154.92	2.04865e+06
1285	155.041	2.04833e+06
1286	155.161	2.04801e+06
1287	155.281	2.04765e+06
1288	155.402	2.04735e+06
1289	155.522	2.04703e+06
1290	155.642	2.04673e+06
1291	155.763	2.04637e+06
1292	155.883	2.04611e+06
1293	156.003	2.04579e+06
1294	156.123	2.04547e+06
1295	156.244	2.04517e+06
1296	156.364	2.04489e+06
1297	156.484	2.04457e+06
1298	156.605	2.04425e+06
1299	156.725	2.04393e+06
1300	156.845	2.04363e+06
1301	156.966	2.04333e+06
1302	157.086	2.04301e+06
1303	157.206	2.04269e+06
1304	157.326	2.04237e+06
1305	157.447	2.04209e+06
1306	157.567	2.04177e+06
1307	157.687	2.04145e+06
1308	157.808	2.04115e+06
1309	157.928	2.04085e+06
1310	158.048	2.04053e+06
1311	158.169	2.04021e+06
1312	158.289	2.03989e+06
1313	158.409	2.03957e+06
1314	158.529	2.03925e+06
1315	158.65	2.03891e+06
1316	158.77	2.03861e+06
1317	158.89	2.03835e+06
1318	159.011	2.03803e+06
1319	159.131	2.03774e+06
1320	159.251	2.03748e+06
1321	159.372	2.03718e+06
1322	159.492	2.03684e+06
1323	159.612	2.03656e+06
1324	159.732	2.03628e+06
1325	159.853	2.03602e+06
1326	159.973	2.03576e+06
1327	160.093	2.03544e+06
1328	160.214	2.03512e+06
1329	160.334	2.03474e+06
1330	160.454	2.03434e+06
1331	160.575	2.03402e+06
1332	160.695	2.03364e+06
1333	160.815	2.03334e+06
1334	160.935	2.033e+06
1335	161.056	2.03268e+06
1336	161.176	2.03236e+06
1337	161.296	2.03206e+06
1338	161.417	2.0318e+06
1339	161.537	2.03156e+06
1340	161.657	2.03128e+06
1341	161.778	2.03108e+06
1342	161.898	2.03082e+06
1343	162.018	2.0306e+06
1344	162.138	2.03038e+06
1345	162.259	2.03016e+06
1346	162.379	2.02994e+06
1347	162.499	2.0297e+06
1348	162.62	2.0295e+06
1349	162.74	2.02928e+06
1350	162.86	2.02898e+06
1351	162.981	2.02874e+06
1352	163.101	2.02852e+06
1353	163.221	2.02822e+06
1354	163.341	2.02802e+06
1355	163.462	2.0278e+06
1356	163.582	2.02754e+06
1357	163.702	2.02732e+06
1358	163.823	2.02712e+06
1359	163.943	2.02692e+06
1360	164.063	2.0267e+06
1361	164.184	2.02646e+06
1362	164.304	2.02628e+06
1363	164.424	2.02606e+06
1364	164.544	2.02588e+06
1365	164.665	2.02568e+06
1366	164.785	2.0255e+06
1367	164.905	2.0253e+06
1368	165.026	2.02512e+06
1369	165.146	2.02492e+06
1370	165.266	2.02478e+06
1371	165.387	2.02452e+06
1372	165.507	2.02426e+06
1373	165.627	2.02404e+06
1374	165.747	2.0238e+06
1375	165.868	2.02356e+06
1376	165.988	2.02334e+06
1377	166.108	2.02316e+06
1378	166.229	2.02298e+06
1379	166.349	2.0228e+06
1380	166.469	2.02266e+06
1381	166.59	2.0225e+06
1382	166.71	2.02234e+06
1383	166.83	2.02224e+06
1384	166.951	2.02212e+06
1385	167.071	2.02198e+06
1386	167.191	2.02184e+06
1387	167.311	2.0217e+06
1388	167.432	2.02158e+06
1389	167.552	2.02146e+06
1390	167.672	2.0213e+06
1391	167.793	2.02118e+06
1392	167.913	2.02106e+06
1393	168.033	2.0209e+06
1394	168.154	2.02082e+06
1395	168.274	2.02074e+06
1396	168.394	2.02058e+06
1397	168.514	2.02048e+06
1398	168.635	2.02038e+06
1399	168.755	2.02022e+06
1400	168.875	2.02008e+06
1401	168.996	2.01998e+06
1402	169.116	2.01984e+06
1403	169.236	2.01976e+06
1404	169.357	2.01966e+06
1405	169.477	2.01954e+06
1406	169.597	2.01942e+06
1407	169.718	2.01932e+06
1408	169.838	2.0192e+06
1409	169.958	2.01908e+06
1410	170.078	2.01898e+06
1411	170.199	2.01888e+06
1412	170.319	2.01876e+06
1413	170.439	2.01864e+06
1414	170.56	2.01852e+06
1415	170.68	2.01842e+06
1416	170.8	2.01824e+06
1417	170.921	2.01812e+06
1418	171.041	2.01802e+06
1419	171.161	2.0179e+06
1420	171.281	2.01778e+06
1421	171.402	2.01762e+06
1422	171.522	2.0175e+06
1423	171.642	2.01742e+06
1424	171.763	2.01726e+06
1425	171.883	2.0172e+06
1426	172.003	2.01708e+06
1427	172.123	2.01694e+06
1428	172.244	2.01685e+06
1429	172.364	2.01675e+06
1430	172.484	2.01663e+06
1431	172.605	2.01659e+06
1432	172.725	2.01645e+06
1433	172.845	2.01631e+06
1434	172.966	2.01623e+06
1435	173.086	2.01609e+06
1436	173.206	2.01601e+06
1437	173.327	2.01591e+06
1438	173.447	2.01581e+06
1439	173.567	2.01571e+06
1440	173.687	2.01563e+06
1441	173.808	2.01553e+06
1442	173.928	2.01547e+06
1443	174.048	2.01537e+06
1444	174.169	2.01529e+06
1445	174.289	2.01523e+06
1446	174.409	2.01513e+06
1447	174.529	2.01503e+06
1448	174.65	2.01495e+06
1449	174.77	2.01483e+06
1450	174.89	2.01473e+06
1451	175.011	2.01463e+06
1452	175.131	2.01453e+06
1453	175.251	2.01443e+06
1454	175.372	2.01433e+06
1455	175.492	2.01423e+06
1456	175.612	2.01417e+06
1457	175.732	2.01409e+06
1458	175.853	2.01399e+06
1459	175.973	2.01389e+06
1460	176.093	2.01385e+06
1461	176.214	2.01379e+06
1462	176.334	2.01369e+06
1463	176.454	2.01361e+06
1464	176.575	2.01357e+06
1465	176.695	2.01347e+06
1466	176.815	2.01341e+06
1467	176.935	2.01331e+06
1468	177.056	2.01323e+06
1469	177.176	2.01315e+06
1470	177.296	2.01309e+06
1471	177.417	2.01305e+06
1472	177.537	2.01297e+06
1473	177.657	2.01291e+06
1474	177.778	2.01283e+06
1475	177.898	2.01275e+06
1476	178.018	2.01271e+06
1477	178.138	2.01259e+06
1478	178.259	2.01257e+06
1479	178.379	2.01251e+06
1480	178.499	2.01247e+06
1481	178.62	2.01241e+06
1482	178.74	2.01233e+06
1483	178.86	2.01225e+06
1484	178.981	2.01219e+06
1485	179.101	2.01207e+06
1486	179.221	2.01201e+06
1487	179.342	2.01191e+06
1488	179.462	2.01185e+06
1489	179.582	2.01177e+06
1490	179.702	2.01173e+06
1491	179.823	2.01169e+06
1492	179.943	2.01163e+06
1493	180.063	2.01159e+06
1494	180.184	2.01155e+06
1495	180.304	2.01149e+06
1496	180.424	2.01147e+06
1497	180.545	2.01143e+06
1498	180.665	2.01139e+06
1499	180.785	2.01135e+06
1500	180.905	2.01131e+06
1501	181.026	2.01129e+06
1502	181.146	2.01121e+06
1503	181.266	2.01119e+06
1504	181.387	2.01113e+06
1505	181.507	2.01107e+06
1506	181.627	2.01101e+06
1507	181.748	2.01097e+06
1508	181.868	2.01089e+06
1509	181.988	2.01087e+06
1510	182.108	2.01079e+06
1511	182.229	2.01081e+06
1512	182.349	2.01077e+06
1513	182.469	2.01073e+06
1514	182.59	2.01067e+06
1515	182.71	2.01065e+06
1516	182.83	2.01057e+06
1517	182.951	2.01051e+06
1518	183.071	2.01045e+06
1519	183.191	2.01037e+06
1520	183.311	2.01031e+06
1521	183.432	2.01027e+06
1522	183.552	2.01017e+06
1523	183.672	2.01013e+06
1524	183.793	2.01007e+06
1525	183.913	2.00999e+06
1526	184.033	2.00993e+06
1527	184.154	2.00987e+06
1528	184.274	2.00981e+06
1529	184.394	2.00979e+06
1530	184.515	2.00973e+06
1531	184.635	2.00967e+06
1532	184.755	2.00961e+06
1533	184.875	2.00951e+06
1534	184.996	2.00951e+06
1535	185.116	2.00941e+06
1536	185.236	2.00939e+06
1537	185.357	2.00933e+06
1538	185.477	2.00927e+06
1539	185.597	2.00923e+06
1540	185.718	2.00915e+06
1541	185.838	2.00913e+06
1542	185.958	2.00911e+06
1543	186.078	2.00907e+06
1544	186.199	2.00905e+06
1545	186.319	2.00905e+06
1546	186.439	2.00903e+06
1547	186.56	2.00901e+06
1548	186.68	2.00899e+06
1549	186.8	2.00897e+06
1550	186.921	2.00891e+06
1551	187.041	2.00889e+06
1552	187.161	2.00885e+06
1553	187.281	2.00881e+06
1554	187.402	2.00875e+06
1555	187.522	2.00871e+06
1556	187.642	2.00865e+06
1557	187.763	2.00863e+06
1558	187.883	2.00861e+06
1559	188.003	2.00857e+06
1560	188.124	2.00853e+06
1561	188.244	2.00847e+06
1562	188.364	2.00843e+06
1563	188.484	2.00845e+06
1564	188.605	2.00841e+06
1565	188.725	2.00837e+06
1566	188.845	2.00833e+06
1567	188.966	2.00831e+06
1568	189.086	2.00825e+06
1569	189.206	2.00821e+06
1570	189.327	2.00821e+06
1571	189.447	2.00813e+06
1572	189.567	2.00811e+06
1573	189.687	2.00805e+06
1574	189.808	2.00801e+06
1575	189.928	2.00797e+06
1576	190.048	2.00789e+06
1577	190.169	2.00785e+06
1578	190.289	2.00781e+06
1579	190.409	2.00775e+06
1580	190.53	2.00771e+06
1581	190.65	2.00767e+06
1582	190.77	2.00761e+06
1583	190.89	2.00759e+06
1584	191.011	2.00753e+06
1585	191.131	2.00751e+06
1586	191.251	2.00743e+06
1587	191.372	2.00741e+06
1588	191.492	2.00735e+06
1589	191.612	2.00729e+06
1590	191.733	2.00725e+06
1591	191.853	2.00721e+06
1592	191.973	2.00715e+06
1593	192.093	2.00713e+06
1594	192.214	2.00707e+06
1595	192.334	2.00705e+06
1596	192.454	2.00701e+06
1597	192.575	2.00697e+06
1598	192.695	2.00693e+06
1599	192.815	2.00687e+06
1600	192.936	2.00683e+06
1601	193.056	2.00679e+06
1602	193.176	2.00675e+06
1603	193.297	2.00671e+06
1604	193.417	2.00667e+06
1605	193.537	2.00661e+06
1606	193.657	2.00657e+06
1607	193.778	2.00653e+06
1608	193.898	2.00649e+06
1609	194.018	2.00643e+06
1610	194.139	2.00639e+06
1611	194.259	2.00633e+06
1612	194.379	2.00631e+06
1613	194.5	2.00625e+06
1614	194.62	2.00625e+06
1615	194.74	2.00621e+06
1616	194.86	2.00615e+06
1617	194.981	2.00611e+06
1618	195.101	2.00607e+06
1619	195.221	2.00603e+06
1620	195.342	2.00593e+06
1621	195.462	2.00589e+06
1622	195.582	2.00587e+06
1623	195.702	2.00581e+06
1624	195.823	2.00575e+06
1625	195.943	2.00573e+06
1626	196.063	2.00569e+06
1627	196.184	2.00563e+06
1628	196.304	2.00557e+06
1629	196.424	2.00555e+06
1630	196.545	2.00547e+06
1631	196.665	2.00545e+06
1632	196.785	2.00537e+06
1633	196.906	2.00533e+06
1634	197.026	2.00529e+06
1635	197.146	2.00525e+06
1636	197.266	2.00523e+06
1637	197.387	2.00517e+06
1638	197.507	2.00513e+06
1639	197.627	2.00507e+06
1640	197.748	2.00501e+06
1641	197.868	2.00497e+06
1642	197.988	2.00493e+06
1643	198.109	2.00489e+06
1644	198.229	2.00485e+06
1645	198.349	2.00479e+06
1646	198.469	2.00477e+06
1647	198.59	2.00475e+06
1648	198.71	2.00471e+06
1649	198.83	2.00469e+06
1650	198.951	2.00463e+06
1651	199.071	2.00461e+06
1652	199.191	2.00457e+06
1653	199.312	2.00455e+06
1654	199.432	2.00453e+06
1655	199.552	2.00447e+06
1656	199.672	2.00443e+06
1657	199.793	2.00443e+06
1658	199.913	2.00437e+06
1659	200.033	2.00435e+06
1660	200.154	2.00433e+06
1661	200.274	2.00431e+06
1662	200.394	2.00431e+06
1663	200.515	2.00427e+06
1664	200.635	2.00423e+06
1665	200.755	2.00401e+06
1666	200.875	2.00463e+06
1667	200.996	2.00513e+06
1668	201.116	2.00611e+06
1669	201.236	2.00729e+06
1670	201.357	2.00859e+06
1671	201.477	2.00995e+06
1672	201.597	2.01145e+06
1673	201.718	2.01305e+06
1674	201.838	2.01473e+06
1675	201.958	2.01649e+06
1676	202.079	2.01828e+06
1677	202.199	2.02016e+06
1678	202.319	2.02208e+06
1679	202.439	2.02406e+06
1680	202.56	2.02612e+06
1681	202.68	2.0282e+06
1682	202.8	2.03034e+06
1683	202.921	2.0325e+06
1684	203.041	2.03476e+06
1685	203.161	2.03704e+06
1686	203.282	2.03933e+06
1687	203.402	2.04171e+06
1688	203.522	2.04407e+06
1689	203.642	2.04653e+06
1690	203.763	2.04899e+06
1691	203.883	2.05149e+06
1692	204.003	2.05403e+06
1693	204.124	2.05663e+06
1694	204.244	2.05926e+06
1695	204.364	2.06194e+06
1696	204.485	2.06466e+06
1697	204.605	2.06746e+06
1698	204.725	2.07026e+06
1699	204.845	2.0731e+06
1700	204.966	2.07596e+06
1701	205.086	2.07884e+06
1702	205.206	2.08175e+06
1703	205.327	2.08471e+06
1704	205.447	2.08771e+06
1705	205.567	2.09073e+06
1706	205.688	2.09373e+06
1707	205.808	2.09683e+06
1708	205.928	2.09993e+06
1709	206.048	2.10304e+06
1710	206.169	2.10622e+06
1711	206.289	2.10946e+06
1712	206.409	2.11266e+06
1713	206.53	2.11598e+06
1714	206.65	2.11924e+06
1715	206.77	2.12259e+06
1716	206.891	2.12593e+06
1717	207.011	2.12933e+06
1718	207.131	2.13271e+06
1719	207.251	2.13611e+06
1720	207.372	2.13957e+06
1721	207.492	2.14297e+06
1722	207.612	2.14644e+06
1723	207.733	2.14992e+06
1724	207.853	2.1534e+06
1725	207.973	2.15694e+06
1726	208.094	2.16048e+06
1727	208.214	2.16408e+06
1728	208.334	2.16767e+06
1729	208.454	2.17129e+06
1730	208.575	2.17491e+06
1731	208.695	2.17859e+06
1732	208.815	2.18217e+06
1733	208.936	2.18585e+06
1734	209.056	2.18948e+06
1735	209.176	2.19322e+06
1736	209.297	2.19698e+06
1737	209.417	2.20062e+06
1738	209.537	2.20438e+06
1739	209.657	2.20811e+06
1740	209.778	2.21193e+06
1741	209.898	2.21573e+06
1742	210.018	2.21955e+06
1743	210.139	2.22337e+06
1744	210.259	2.22725e+06
1745	210.379	2.23112e+06
1746	210.5	2.23504e+06
1747	210.62	2.23898e+06
1748	210.74	2.24292e+06
1749	210.86	2.24688e+06
1750	210.981	2.25083e+06
1751	211.101	2.25481e+06
1752	211.221	2.25873e+06
1753	211.342	2.26271e+06
1754	211.462	2.26665e+06
1755	211.582	2.2706e+06
1756	211.703	2.27462e+06
1757	211.823	2.27848e+06
1758	211.943	2.28254e+06
1759	212.064	2.28654e+06
1760	212.184	2.29024e+06
1761	212.304	2.29433e+06
1762	212.424	2.29841e+06
1763	212.545	2.30257e+06
1764	212.665	2.30667e+06
1765	212.785	2.31059e+06
1766	212.906	2.31462e+06
1767	213.026	2.31866e+06
1768	213.146	2.32266e+06
1769	213.267	2.32678e+06
1770	213.387	2.3307e+06
1771	213.507	2.33479e+06
1772	213.627	2.33875e+06
1773	213.748	2.34271e+06
1774	213.868	2.34675e+06
1775	213.988	2.35069e+06
1776	214.109	2.35469e+06
1777	214.229	2.3586e+06
1778	214.349	2.36266e+06
1779	214.47	2.36668e+06
1780	214.59	2.37066e+06
1781	214.71	2.37466e+06
1782	214.831	2.37861e+06
1783	214.951	2.38257e+06
1784	215.071	2.38645e+06
1785	215.191	2.39039e+06
1786	215.312	2.39423e+06
1787	215.432	2.39804e+06
1788	215.552	2.40192e+06
1789	215.673	2.40566e+06
1790	215.793	2.40938e+06
1791	215.913	2.41324e+06
1792	216.034	2.41708e+06
1793	216.154	2.42071e+06
1794	216.274	2.42461e+06
1795	216.394	2.42847e+06
1796	216.515	2.44146e+06
1797	216.635	2.47337e+06
1798	216.755	2.47643e+06
1799	216.876	2.47931e+06
1800	216.996	2.4825e+06
1801	217.116	2.48562e+06
1802	217.237	2.48878e+06
1803	217.357	2.49172e+06
1804	217.477	2.49478e+06
1805	217.598	2.49798e+06
1806	217.718	2.5009e+06
1807	217.838	2.50397e+06
1808	217.958	2.50699e+06
1809	218.079	2.51007e+06
1810	218.199	2.51309e+06
1811	218.319	2.51611e+06
1812	218.44	2.51925e+06
1813	218.56	2.52231e+06
1814	218.68	2.52534e+06
1815	218.801	2.52842e+06
1816	218.921	2.53146e+06
1817	219.041	2.53458e+06
1818	219.161	2.53756e+06
1819	219.282	2.54058e+06
1820	219.402	2.5436e+06
1821	219.522	2.54661e+06
1822	219.643	2.54949e+06
1823	219.763	2.55243e+06
1824	219.883	2.55527e+06
1825	220.004	2.55809e+06
1826	220.124	2.56079e+06
1827	220.244	2.56357e+06
1828	220.364	2.56642e+06
1829	220.485	2.56585e+06
1830	220.605	2.57902e+06
1831	220.725	2.58162e+06
1832	220.846	2.58464e+06
1833	220.966	2.58743e+06
1834	221.086	2.59039e+06
1835	221.207	2.59345e+06
1836	221.327	2.59625e+06
1837	221.447	2.59913e+06
1838	221.567	2.60207e+06
1839	221.688	2.60493e+06
1840	221.808	2.60793e+06
1841	221.928	2.61074e+06
1842	222.049	2.6135e+06
1843	222.169	2.61632e+06
1844	222.289	2.61902e+06
1845	222.41	2.62184e+06
1846	222.53	2.62462e+06
1847	222.65	2.6274e+06
1848	222.771	2.63015e+06
1849	222.891	2.63293e+06
1850	223.011	2.63567e+06
1851	223.131	2.63837e+06
1852	223.252	2.64111e+06
1853	223.372	2.64399e+06
1854	223.492	2.64661e+06
1855	223.613	2.64959e+06
1856	223.733	2.65266e+06
1857	223.853	2.65562e+06
1858	223.974	2.65852e+06
1859	224.094	2.66092e+06
1860	224.214	2.66356e+06
1861	224.334	2.66644e+06
1862	224.455	2.66936e+06
1863	224.575	2.67219e+06
1864	224.695	2.67505e+06
1865	224.816	2.67797e+06
1866	224.936	2.68063e+06
1867	225.056	2.68329e+06
1868	225.177	2.68597e+06
1869	225.297	2.68859e+06
1870	225.417	2.69119e+06
1871	225.537	2.69382e+06
1872	225.658	2.69638e+06
1873	225.778	2.69896e+06
1874	225.898	2.70144e+06
1875	226.019	2.70402e+06
1876	226.139	2.70648e+06
1877	226.259	2.70884e+06
1878	226.38	2.71118e+06
1879	226.5	2.71338e+06
1880	226.62	2.71561e+06
1881	226.74	2.71797e+06
1882	226.861	2.71997e+06
1883	226.981	2.72245e+06
1884	227.101	2.72479e+06
1885	227.222	2.72723e+06
1886	227.342	2.72971e+06
1887	227.462	2.73185e+06
1888	227.583	2.73415e+06
1889	227.703	2.73624e+06
1890	227.823	2.73856e+06
1891	227.944	2.74092e+06
1892	228.064	2.74326e+06
1893	228.184	2.74548e+06
1894	228.304	2.74762e+06
1895	228.425	2.74986e+06
1896	228.545	2.75202e+06
1897	228.665	2.75408e+06
1898	228.786	2.75608e+06
1899	228.906	2.75831e+06
1900	229.026	2.76041e+06
1901	229.147	2.76243e+06
1902	229.267	2.76445e+06
1903	229.387	2.76641e+06
1904	229.507	2.76817e+06
1905	229.628	2.77041e+06
1906	229.748	2.77259e+06
1907	229.868	2.77455e+06
1908	229.989	2.77653e+06
1909	230.109	2.77868e+06
1910	230.229	2.78032e+06
1911	230.35	2.78218e+06
1912	230.47	2.7839e+06
1913	230.59	2.7856e+06
1914	230.71	2.7876e+06
1915	230.831	2.78948e+06
1916	230.951	2.79156e+06
1917	231.071	2.79356e+06
1918	231.192	2.79552e+06
1919	231.312	2.79738e+06
1920	231.432	2.79923e+06
1921	231.553	2.80107e+06
1922	231.673	2.80283e+06
1923	231.793	2.80475e+06
1924	231.913	2.80669e+06
1925	232.034	2.80843e+06
1926	232.154	2.81023e+06
1927	232.274	2.81187e+06
1928	232.395	2.81369e+06
1929	232.515	2.81565e+06
1930	232.635	2.81743e+06
1931	232.756	2.81941e+06
1932	232.876	2.82114e+06
1933	232.996	2.8229e+06
1934	233.117	2.82468e+06
1935	233.237	2.82632e+06
1936	233.357	2.82828e+06
1937	233.477	2.8298e+06
1938	233.598	2.83144e+06
1939	233.718	2.83306e+06
1940	233.838	2.83454e+06
1941	233.959	2.83606e+06
1942	234.079	2.83758e+06
1943	234.199	2.83912e+06
1944	234.32	2.84063e+06
1945	234.44	2.84207e+06
1946	234.56	2.84369e+06
1947	234.68	2.84521e+06
1948	234.801	2.84663e+06
1949	234.921	2.84785e+06
1950	235.041	2.84933e+06
1951	235.162	2.85073e+06
1952	235.282	2.85223e+06
1953	235.402	2.85363e+06
1954	235.522	2.85519e+06
1955	235.643	2.85667e+06
1956	235.763	2.85829e+06
1957	235.883	2.85973e+06
1958	236.004	2.86111e+06
1959	236.124	2.86262e+06
1960	236.244	2.86362e+06
1961	236.365	2.86508e+06
1962	236.485	2.86636e+06
1963	236.605	2.8674e+06
1964	236.725	2.86868e+06
1965	236.846	2.87014e+06
1966	236.966	2.8715e+06
1967	237.086	2.87278e+06
1968	237.207	2.8742e+06
1969	237.327	2.8754e+06
1970	237.447	2.87668e+06
1971	237.568	2.87788e+06
1972	237.688	2.87912e+06
1973	237.808	2.88022e+06
1974	237.928	2.88146e+06
1975	238.049	2.88252e+06
1976	238.169	2.88375e+06
1977	238.289	2.88449e+06
1978	238.41	2.88543e+06
1979	238.53	2.88647e+06
1980	238.65	2.88735e+06
1981	238.771	2.88835e+06
1982	238.891	2.88903e+06
1983	239.011	2.88979e+06
1984	239.131	2.89083e+06
1985	239.252	2.89195e+06
1986	239.372	2.89307e+06
1987	239.492	2.89401e+06
1988	239.613	2.89495e+06
1989	239.733	2.89613e+06
1990	239.853	2.89691e+06
1991	239.974	2.89803e+06
1992	240.094	2.89895e+06
1993	240.214	2.89995e+06
1994	240.334	2.90101e+06
1995	240.455	2.90203e+06
1996	240.575	2.90309e+06
1997	240.695	2.9041e+06
1998	240.816	2.90516e+06
1999	240.936	2.90618e+06
[truncated: 2,651 more rows]
