# Supplementary material for: Approaching intrinsic dynamics of MXenes hybrid hydrogel for 3D printed multimodal intelligent devices with ultrahigh superelasticity and temperature sensitivity
Source: Nat Commun. 2022 Jun 14;13:3420. doi: 10.1038/s41467-022-31051-7 (PMC9197829; doi:10.1038/s41467-022-31051-7)
Supplement: Supplementary file 6 — Source Data [file 41467_2022_31051_MOESM6_ESM.zip › Supplementary information/Supplementary Fig. 25/Supplementary Fig. 25a/15°C.xlsx]

## Sheet: Sheet1
Item	Smu1_Time(1)(1)	Smu1_R(1)(1)
1	0	1.99098e+06
2	0.12033	1.99248e+06
3	0.24063	1.99366e+06
4	0.36091	1.99462e+06
5	0.48123	1.99542e+06
6	0.60153	1.99602e+06
7	0.72181	1.99654e+06
8	0.84213	1.99692e+06
9	0.96243	1.99722e+06
10	1.08273	1.99746e+06
11	1.20304	1.9976e+06
12	1.32334	1.99772e+06
13	1.44365	1.9978e+06
14	1.56394	1.99792e+06
15	1.68423	1.9979e+06
16	1.80455	1.99792e+06
17	1.92485	1.99796e+06
18	2.04514	1.998e+06
19	2.16544	1.99802e+06
20	2.28574	1.99806e+06
21	2.40603	1.99806e+06
22	2.52635	1.99808e+06
23	2.64665	1.9981e+06
24	2.76695	1.99812e+06
25	2.88725	1.99814e+06
26	3.00755	1.99814e+06
27	3.12785	1.99814e+06
28	3.24816	1.99814e+06
29	3.36846	1.99816e+06
30	3.48876	1.99818e+06
31	3.60906	1.99816e+06
32	3.72937	1.9982e+06
33	3.84967	1.9982e+06
34	3.96997	1.99822e+06
35	4.09027	1.99822e+06
36	4.21056	1.99822e+06
37	4.33087	1.9982e+06
38	4.45118	1.99824e+06
39	4.57148	1.99822e+06
40	4.69179	1.99824e+06
41	4.81211	1.99826e+06
42	4.93241	1.99826e+06
43	5.05271	1.99828e+06
44	5.17299	1.99826e+06
45	5.2933	1.99828e+06
46	5.41359	1.99828e+06
47	5.5339	1.99828e+06
48	5.6542	1.99828e+06
49	5.7745	1.9983e+06
50	5.8948	1.9983e+06
51	6.0151	1.9983e+06
52	6.1354	1.9983e+06
53	6.25569	1.9983e+06
54	6.37598	1.99832e+06
55	6.49631	1.99832e+06
56	6.6166	1.99832e+06
57	6.73689	1.99834e+06
58	6.8572	1.99834e+06
59	6.9775	1.99834e+06
60	7.0978	1.99836e+06
61	7.21811	1.99838e+06
62	7.33841	1.99838e+06
63	7.45872	1.99838e+06
64	7.579	1.99836e+06
65	7.6993	1.99838e+06
66	7.8196	1.99838e+06
67	7.93989	1.9984e+06
68	8.06021	1.9984e+06
69	8.18052	1.9984e+06
70	8.30082	1.99842e+06
71	8.42112	1.99844e+06
72	8.54141	1.99844e+06
73	8.66171	1.99846e+06
74	8.78202	1.99846e+06
75	8.90232	1.99846e+06
76	9.02261	1.99848e+06
77	9.14291	1.9985e+06
78	9.26322	1.9985e+06
79	9.38353	1.9985e+06
80	9.50381	1.9985e+06
81	9.62412	1.99854e+06
82	9.74441	1.99852e+06
83	9.8647	1.99856e+06
84	9.985	1.99856e+06
85	10.1053	1.99854e+06
86	10.2256	1.99858e+06
87	10.3459	1.99858e+06
88	10.4662	1.9986e+06
89	10.5865	1.99856e+06
90	10.7068	1.9986e+06
91	10.8271	1.99862e+06
92	10.9474	1.99864e+06
93	11.0677	1.99864e+06
94	11.188	1.99866e+06
95	11.3084	1.99866e+06
96	11.4286	1.99866e+06
97	11.5489	1.99868e+06
98	11.6692	1.99868e+06
99	11.7895	1.99868e+06
100	11.9098	1.9987e+06
101	12.0301	1.9987e+06
102	12.1504	1.99872e+06
103	12.2707	1.99872e+06
104	12.391	1.99872e+06
105	12.5113	1.99872e+06
106	12.6316	1.99874e+06
107	12.7519	1.99872e+06
108	12.8722	1.99876e+06
109	12.9925	1.99874e+06
110	13.1128	1.99874e+06
111	13.2331	1.99876e+06
112	13.3534	1.99876e+06
113	13.4737	1.99878e+06
114	13.594	1.99878e+06
115	13.7143	1.99876e+06
116	13.8347	1.99878e+06
117	13.955	1.99878e+06
118	14.0753	1.99878e+06
119	14.1956	1.9988e+06
120	14.3159	1.99882e+06
121	14.4362	1.99882e+06
122	14.5565	1.99882e+06
123	14.6768	1.99886e+06
124	14.7971	1.99886e+06
125	14.9174	1.99888e+06
126	15.0377	1.99888e+06
127	15.158	1.9989e+06
128	15.2783	1.9989e+06
129	15.3986	1.9989e+06
130	15.5189	1.99892e+06
131	15.6392	1.99894e+06
132	15.7595	1.99894e+06
133	15.8798	1.99894e+06
134	16.0001	1.99896e+06
135	16.1204	1.99896e+06
136	16.2407	1.99898e+06
137	16.361	1.99898e+06
138	16.4813	1.99898e+06
139	16.6016	1.99902e+06
140	16.7219	1.999e+06
141	16.8422	1.99902e+06
142	16.9626	1.99904e+06
143	17.0829	1.99906e+06
144	17.2032	1.99908e+06
145	17.3235	1.99906e+06
146	17.4438	1.99908e+06
147	17.5641	1.9991e+06
148	17.6844	1.9991e+06
149	17.8047	1.9991e+06
150	17.925	1.9991e+06
151	18.0453	1.99912e+06
152	18.1656	1.99912e+06
153	18.2859	1.99914e+06
154	18.4062	1.99914e+06
155	18.5265	1.99916e+06
156	18.6468	1.99916e+06
157	18.7671	1.99916e+06
158	18.8874	1.99916e+06
159	19.0077	1.99918e+06
160	19.128	1.9992e+06
161	19.2483	1.99916e+06
162	19.3686	1.99918e+06
163	19.4889	1.99916e+06
164	19.6092	1.9992e+06
165	19.7295	1.9992e+06
166	19.8498	1.9992e+06
167	19.9701	1.9992e+06
168	20.0904	1.9992e+06
169	20.2107	1.9992e+06
170	20.331	1.9992e+06
171	20.4513	1.9992e+06
172	20.5716	2.00259e+06
173	20.6919	2.00299e+06
174	20.8122	2.00351e+06
175	20.9325	2.00415e+06
176	21.0528	2.00483e+06
177	21.1731	2.00561e+06
178	21.2934	2.00641e+06
179	21.4137	2.00727e+06
180	21.5341	2.00817e+06
181	21.6544	2.00911e+06
182	21.7747	2.01011e+06
183	21.895	2.01113e+06
184	22.0153	2.01215e+06
185	22.1356	2.01323e+06
186	22.2559	2.01433e+06
187	22.3761	2.01545e+06
188	22.4964	2.01659e+06
189	22.6167	2.01777e+06
190	22.737	2.01895e+06
191	22.8574	2.02017e+06
192	22.9777	2.02141e+06
193	23.098	2.02267e+06
194	23.2183	2.02395e+06
195	23.3386	2.02524e+06
196	23.4589	2.02656e+06
197	23.5792	2.0279e+06
198	23.6995	2.02926e+06
199	23.8198	2.03066e+06
200	23.9401	2.03206e+06
201	24.0604	2.03346e+06
202	24.1807	2.03492e+06
203	24.301	2.03638e+06
204	24.4213	2.03784e+06
205	24.5416	2.03934e+06
206	24.6619	2.0408e+06
207	24.7822	2.04232e+06
208	24.9025	2.04386e+06
209	25.0228	2.04536e+06
210	25.1431	2.04692e+06
211	25.2634	2.0485e+06
212	25.3837	2.05005e+06
213	25.504	2.05163e+06
214	25.6243	2.05323e+06
215	25.7446	2.05487e+06
216	25.8649	2.05651e+06
217	25.9852	2.05815e+06
218	26.1055	2.05981e+06
219	26.2258	2.06147e+06
220	26.3461	2.06317e+06
221	26.4664	2.06485e+06
222	26.5867	2.06657e+06
223	26.707	2.06827e+06
224	26.8273	2.06999e+06
225	26.9476	2.07171e+06
226	27.0679	2.07347e+06
227	27.1882	2.07518e+06
228	27.3085	2.07694e+06
229	27.4288	2.07874e+06
230	27.5491	2.0805e+06
231	27.6694	2.08232e+06
232	27.7896	2.0841e+06
233	27.9099	2.0859e+06
234	28.0302	2.08774e+06
235	28.1506	2.08954e+06
236	28.2708	2.09138e+06
237	28.3911	2.09324e+06
238	28.5114	2.0951e+06
239	28.6317	2.09696e+06
240	28.7521	2.09882e+06
241	28.8724	2.10067e+06
242	28.9927	2.10253e+06
243	29.113	2.10439e+06
244	29.2333	2.10623e+06
245	29.3536	2.10811e+06
246	29.4739	2.10999e+06
247	29.5941	2.11185e+06
248	29.7144	2.11373e+06
249	29.8348	2.11559e+06
250	29.955	2.11751e+06
251	30.0754	2.11941e+06
252	30.1957	2.12129e+06
253	30.316	2.12315e+06
254	30.4363	2.1251e+06
255	30.5566	2.127e+06
256	30.6769	2.1289e+06
257	30.7972	2.13082e+06
258	30.9175	2.13274e+06
259	31.0378	2.13464e+06
260	31.1581	2.13656e+06
261	31.2784	2.1384e+06
262	31.3987	2.14036e+06
263	31.519	2.1423e+06
264	31.6393	2.14424e+06
265	31.7596	2.14618e+06
266	31.8799	2.14812e+06
267	32.0002	2.15005e+06
268	32.1205	2.15197e+06
269	32.2408	2.15391e+06
270	32.3611	2.15583e+06
271	32.4814	2.15777e+06
272	32.6017	2.15971e+06
273	32.722	2.16167e+06
274	32.8423	2.16361e+06
275	32.9626	2.16553e+06
276	33.0829	2.16749e+06
277	33.2032	2.16941e+06
278	33.3235	2.17137e+06
279	33.4438	2.17327e+06
280	33.5641	2.17524e+06
281	33.6844	2.17716e+06
282	33.8047	2.17908e+06
283	33.925	2.181e+06
284	34.0453	2.18286e+06
285	34.1656	2.18476e+06
286	34.2859	2.1867e+06
287	34.4062	2.1886e+06
288	34.5265	2.19052e+06
289	34.6468	2.19242e+06
290	34.7671	2.19432e+06
291	34.8874	2.19622e+06
292	35.0077	2.1981e+06
293	35.128	2.19995e+06
294	35.2483	2.20179e+06
295	35.3686	2.20363e+06
296	35.4889	2.20545e+06
297	35.6092	2.20727e+06
298	35.7295	2.20911e+06
299	35.8498	2.21095e+06
300	35.9701	2.21275e+06
301	36.0904	2.21455e+06
302	36.2107	2.21635e+06
303	36.331	2.21815e+06
304	36.4513	2.21997e+06
305	36.5716	2.22179e+06
306	36.6919	2.22354e+06
307	36.8122	2.22538e+06
308	36.9325	2.22714e+06
309	37.0528	2.22888e+06
310	37.1731	2.23058e+06
311	37.2934	2.23244e+06
312	37.4137	2.2342e+06
313	37.534	2.23588e+06
314	37.6543	2.2375e+06
315	37.7746	2.23922e+06
316	37.8949	2.2409e+06
317	38.0152	2.2426e+06
318	38.1355	2.2443e+06
319	38.2558	2.246e+06
320	38.3761	2.24764e+06
321	38.4964	2.24935e+06
322	38.6167	2.25105e+06
323	38.737	2.25271e+06
324	38.8573	2.25437e+06
325	38.9776	2.25601e+06
326	39.0979	2.25769e+06
327	39.2182	2.25935e+06
328	39.3385	2.26091e+06
329	39.4588	2.26257e+06
330	39.5791	2.26423e+06
331	39.6994	2.26579e+06
332	39.8197	2.26749e+06
333	39.94	2.28694e+06
334	40.0603	2.2881e+06
335	40.1806	2.28936e+06
336	40.3009	2.29056e+06
337	40.4212	2.2918e+06
338	40.5415	2.29316e+06
339	40.6618	2.29428e+06
340	40.7821	2.2956e+06
341	40.9024	2.2968e+06
342	41.0227	2.29809e+06
343	41.143	2.29935e+06
344	41.2633	2.30059e+06
345	41.4836	2.30191e+06
346	41.6039	2.30319e+06
347	41.7242	2.30447e+06
348	41.8445	2.30573e+06
349	41.9648	2.30699e+06
350	42.0851	2.30825e+06
351	42.2054	2.30943e+06
352	42.3257	2.31061e+06
353	42.446	2.31183e+06
354	42.5663	2.31307e+06
355	42.6867	2.31425e+06
356	42.807	2.31543e+06
357	42.9273	2.31665e+06
358	43.0476	2.31775e+06
359	43.1679	2.31891e+06
360	43.2882	2.32001e+06
361	43.4085	2.32129e+06
362	43.5288	2.32241e+06
363	43.6491	2.32366e+06
364	43.7694	2.32486e+06
365	43.8897	2.32596e+06
366	44.01	2.32716e+06
367	44.1303	2.32832e+06
368	44.2506	2.32358e+06
369	44.3709	2.33348e+06
370	44.4912	2.33456e+06
371	44.6115	2.33564e+06
372	44.7318	2.33678e+06
373	44.8521	2.33792e+06
374	44.9724	2.33906e+06
375	45.0927	2.34012e+06
376	45.213	2.3412e+06
377	45.3332	2.34224e+06
378	45.4536	2.34336e+06
379	45.7609	2.34444e+06
380	45.9812	2.3455e+06
381	46.1015	2.34656e+06
382	46.2218	2.34757e+06
383	46.3421	2.34859e+06
384	46.4624	2.34959e+06
385	46.5827	2.35057e+06
386	46.703	2.35157e+06
387	46.8233	2.35247e+06
388	46.9436	2.35347e+06
389	47.0639	2.35433e+06
390	47.1842	2.35527e+06
391	47.3045	2.35623e+06
392	47.4248	2.35731e+06
393	47.5451	2.35829e+06
394	47.6654	2.35931e+06
395	47.7858	2.36017e+06
396	47.9061	2.36119e+06
397	48.0264	2.36211e+06
398	48.1467	2.36307e+06
399	48.267	2.36401e+06
400	48.3873	2.36499e+06
401	48.5076	2.36593e+06
402	48.6279	2.36597e+06
403	48.7482	2.37007e+06
404	48.8685	2.37101e+06
405	48.9888	2.37187e+06
406	49.1091	2.37274e+06
407	49.2294	2.37372e+06
408	49.3497	2.37454e+06
409	49.47	2.37536e+06
410	49.5903	2.37628e+06
411	49.7106	2.37708e+06
412	49.8309	2.37794e+06
413	49.9512	2.37876e+06
414	50.2585	2.37962e+06
415	50.4788	2.38048e+06
416	50.5991	2.38122e+06
417	50.7194	2.38204e+06
418	50.8396	2.3827e+06
419	50.96	2.38342e+06
420	51.0802	2.38424e+06
421	51.2005	2.38488e+06
422	51.3208	2.38562e+06
423	51.4412	2.38642e+06
424	51.5615	2.38716e+06
425	51.6818	2.38794e+06
426	51.8021	2.38872e+06
427	51.9224	2.38948e+06
428	52.0427	2.3903e+06
429	52.163	2.39104e+06
430	52.2833	2.39178e+06
431	52.4036	2.3925e+06
432	52.5239	2.39316e+06
433	52.6442	2.39378e+06
434	52.7644	2.39448e+06
435	52.8847	2.39532e+06
436	53.005	2.39608e+06
437	53.1254	2.39684e+06
438	53.2456	2.39759e+06
439	53.3659	2.39821e+06
440	53.4862	2.39897e+06
441	53.6065	2.39973e+06
442	53.7269	2.40043e+06
443	53.8471	2.40109e+06
444	53.9675	2.40171e+06
445	54.0878	2.40235e+06
446	54.2081	2.40295e+06
447	54.3284	2.40367e+06
448	54.4487	2.40435e+06
449	54.756	2.40517e+06
450	54.9762	2.40573e+06
451	55.0966	2.40653e+06
452	55.2169	2.40721e+06
453	55.3372	2.40793e+06
454	55.4575	2.40877e+06
455	55.5778	2.40937e+06
456	55.6981	2.41009e+06
457	55.8184	2.41093e+06
458	55.9387	2.41151e+06
459	56.059	2.41231e+06
460	56.1793	2.41289e+06
461	56.2996	2.41355e+06
462	56.4199	2.41423e+06
463	56.5402	2.41491e+06
464	56.6605	2.41553e+06
465	56.7808	2.41615e+06
466	56.9011	2.41675e+06
467	57.0214	2.41737e+06
468	57.1417	2.41801e+06
469	57.262	2.41871e+06
470	57.3823	2.41935e+06
471	57.5026	2.41997e+06
472	57.6229	2.42051e+06
473	57.7432	2.42099e+06
474	57.8635	2.42155e+06
475	57.9838	2.42214e+06
476	58.1041	2.42266e+06
477	58.2244	2.42328e+06
478	58.3447	2.4239e+06
479	58.465	2.4245e+06
480	58.5853	2.42512e+06
481	58.7056	2.42556e+06
482	58.8259	2.42614e+06
483	58.9462	2.42668e+06
484	59.0665	2.42712e+06
485	59.1868	2.42746e+06
486	59.3071	2.42786e+06
487	59.4274	2.42832e+06
488	59.5477	2.42872e+06
489	59.668	2.42914e+06
490	59.7883	2.42956e+06
491	59.9086	2.42998e+06
492	60.0289	2.4305e+06
493	60.1492	2.43088e+06
494	60.2695	2.43138e+06
495	60.3898	2.4318e+06
496	60.5101	2.43226e+06
497	60.6304	2.43274e+06
498	60.7507	2.43318e+06
499	60.871	2.43358e+06
500	60.9913	2.43392e+06
501	61.1116	2.4343e+06
502	61.2319	2.4347e+06
503	61.3522	2.4352e+06
504	61.4725	2.43554e+06
505	61.5928	2.43602e+06
506	61.7131	2.43646e+06
507	61.8334	2.43694e+06
508	61.9537	2.43746e+06
509	62.074	2.43798e+06
510	62.1943	2.43846e+06
511	62.3146	2.4391e+06
512	62.4349	2.43964e+06
513	62.5552	2.44024e+06
514	62.6755	2.44064e+06
515	62.7958	2.44116e+06
516	62.9161	2.4416e+06
517	63.0364	2.44204e+06
518	63.1567	2.44246e+06
519	63.277	2.44288e+06
520	63.3973	2.44336e+06
521	63.5176	2.44382e+06
522	63.6379	2.44424e+06
523	63.7582	2.44468e+06
524	63.8785	2.44512e+06
525	63.9988	2.4455e+06
526	64.1191	2.4459e+06
527	64.2394	2.44632e+06
528	64.3597	2.44675e+06
529	64.48	2.44717e+06
530	64.6003	2.44773e+06
531	64.7206	2.44821e+06
532	64.8409	2.44865e+06
533	64.9612	2.44909e+06
534	65.0815	2.44955e+06
535	65.2018	2.45003e+06
536	65.3221	2.45047e+06
537	65.4424	2.45081e+06
538	65.5627	2.45115e+06
539	65.683	2.45161e+06
540	65.8033	2.45183e+06
541	65.9236	2.45221e+06
542	66.0439	2.45273e+06
543	66.1642	2.45307e+06
544	66.2845	2.45355e+06
545	66.4048	2.45397e+06
546	66.5251	2.45437e+06
547	66.6454	2.45481e+06
548	66.7657	2.45523e+06
549	66.886	2.45565e+06
550	67.0062	2.45603e+06
551	67.1265	2.45641e+06
552	67.2468	2.45681e+06
553	67.3672	2.45715e+06
554	67.4874	2.45749e+06
555	67.6078	2.45791e+06
556	67.7281	2.45805e+06
557	67.8484	2.45835e+06
558	67.9687	2.45857e+06
559	68.089	2.45879e+06
560	68.2093	2.45911e+06
561	68.3296	2.45939e+06
562	68.4498	2.45965e+06
563	68.5701	2.46011e+06
564	68.6904	2.46039e+06
565	68.8107	2.46067e+06
566	68.9311	2.46089e+06
567	69.0513	2.46117e+06
568	69.1717	2.46145e+06
569	69.292	2.46167e+06
570	69.4123	2.46187e+06
571	69.5326	2.46209e+06
572	69.6529	2.46241e+06
573	69.7732	2.46269e+06
574	69.8935	2.46289e+06
575	70.0138	2.46313e+06
576	70.1341	2.46341e+06
577	70.2543	2.46373e+06
578	70.3747	2.46399e+06
579	70.4949	2.46427e+06
580	70.6152	2.46461e+06
581	70.7355	2.46483e+06
582	70.8558	2.46503e+06
583	70.9761	2.46511e+06
584	71.0964	2.46529e+06
585	71.2167	2.46549e+06
586	71.337	2.46589e+06
587	71.4573	2.46603e+06
588	71.5776	2.46633e+06
589	71.6979	2.46651e+06
590	71.8182	2.46669e+06
591	71.9385	2.46689e+06
592	72.0588	2.46713e+06
593	72.1791	2.46725e+06
594	72.2994	2.46741e+06
595	72.4197	2.46761e+06
596	72.54	2.46785e+06
597	72.6603	2.46797e+06
598	72.7806	2.46813e+06
599	72.9009	2.46821e+06
600	73.0212	2.46841e+06
601	73.1415	2.46859e+06
602	73.2618	2.46879e+06
603	73.3821	2.46899e+06
604	73.5024	2.46911e+06
605	73.6227	2.46927e+06
606	73.743	2.46943e+06
607	73.8633	2.46955e+06
608	73.9836	2.46957e+06
609	74.1039	2.46981e+06
610	74.2242	2.46977e+06
611	74.3445	2.47011e+06
612	74.4648	2.47011e+06
613	74.5851	2.47029e+06
614	74.7054	2.47049e+06
615	74.8257	2.47077e+06
616	74.946	2.47101e+06
617	75.0663	2.47119e+06
618	75.1866	2.47135e+06
619	75.3069	2.47162e+06
620	75.4272	2.47172e+06
621	75.5475	2.47182e+06
622	75.6678	2.47196e+06
623	75.7882	2.47216e+06
624	75.9085	2.47226e+06
625	76.0288	2.47236e+06
626	76.1491	2.47252e+06
627	76.2694	2.4727e+06
628	76.3897	2.47284e+06
629	76.51	2.47296e+06
630	76.6302	2.4731e+06
631	76.7505	2.47318e+06
632	76.8708	2.47316e+06
633	76.9911	2.47336e+06
634	77.1114	2.47338e+06
635	77.2317	2.47358e+06
636	77.352	2.47386e+06
637	77.4723	2.47388e+06
638	77.5926	2.474e+06
639	77.7129	2.47416e+06
640	77.8332	2.47432e+06
641	77.9535	2.4744e+06
642	78.0738	2.47464e+06
643	78.1941	2.47486e+06
644	78.3144	2.47508e+06
645	78.4348	2.4752e+06
646	78.5551	2.47526e+06
647	78.6754	2.4753e+06
648	78.7956	2.47546e+06
649	78.916	2.47562e+06
650	79.0362	2.47574e+06
651	79.1565	2.47586e+06
652	79.2769	2.476e+06
653	79.3971	2.47612e+06
654	79.5175	2.47628e+06
655	79.6378	2.47652e+06
656	79.7581	2.47664e+06
657	79.8784	2.47678e+06
658	79.9987	2.47686e+06
659	80.119	2.47688e+06
660	80.2393	2.47692e+06
661	80.3596	2.47702e+06
662	80.4799	2.47702e+06
663	80.6002	2.47722e+06
664	80.7205	2.47722e+06
665	80.8408	2.47734e+06
666	80.9611	2.47738e+06
667	81.0814	2.47756e+06
668	81.2017	2.47776e+06
669	81.322	2.47778e+06
670	81.4423	2.47784e+06
671	81.5626	2.47784e+06
672	81.6829	2.47782e+06
673	81.8032	2.47798e+06
674	81.9235	2.47808e+06
675	82.0438	2.47812e+06
676	82.1642	2.47824e+06
677	82.2844	2.47832e+06
678	82.4047	2.47846e+06
679	82.525	2.47856e+06
680	82.6453	2.47866e+06
681	82.7656	2.47874e+06
682	82.8859	2.47882e+06
683	83.0062	2.47892e+06
684	83.1265	2.47898e+06
685	83.2468	2.47918e+06
686	83.3671	2.47926e+06
687	83.4874	2.47934e+06
688	83.6077	2.4794e+06
689	83.728	2.47958e+06
690	83.8483	2.47976e+06
691	83.9687	2.47968e+06
692	84.089	2.47964e+06
693	84.2092	2.47958e+06
694	84.3296	2.4795e+06
695	84.4498	2.47952e+06
696	84.5702	2.47952e+06
697	84.6905	2.4795e+06
698	84.8108	2.47958e+06
699	84.9311	2.47964e+06
700	85.0514	2.47954e+06
701	85.1717	2.47948e+06
702	85.292	2.47948e+06
703	85.4123	2.47946e+06
704	85.5326	2.47946e+06
705	85.6529	2.47954e+06
706	85.7732	2.47958e+06
707	85.8935	2.4797e+06
708	86.0138	2.47962e+06
709	86.1341	2.47984e+06
710	86.2544	2.47978e+06
711	86.3747	2.47976e+06
712	86.495	2.47974e+06
713	86.6153	2.47962e+06
714	86.7356	2.47954e+06
715	86.8559	2.47956e+06
716	86.9762	2.4795e+06
717	87.0965	2.47974e+06
718	87.2168	2.47964e+06
719	87.3371	2.47986e+06
720	87.4575	2.47994e+06
721	87.5777	2.47998e+06
722	87.698	2.48012e+06
723	87.8183	2.48024e+06
724	87.9386	2.48032e+06
725	88.059	2.48042e+06
726	88.1793	2.48044e+06
727	88.2996	2.48048e+06
728	88.4199	2.48056e+06
729	88.5402	2.48062e+06
730	88.6605	2.4807e+06
731	88.7808	2.48076e+06
732	88.901	2.48088e+06
733	89.0214	2.48092e+06
734	89.1417	2.48102e+06
735	89.262	2.48114e+06
736	89.3823	2.48124e+06
737	89.5026	2.48132e+06
738	89.6229	2.4814e+06
739	89.7432	2.48152e+06
740	89.8635	2.48146e+06
741	89.9838	2.48148e+06
742	90.1041	2.48138e+06
743	90.2244	2.48136e+06
744	90.3447	2.48138e+06
745	90.465	2.48128e+06
746	90.5853	2.48134e+06
747	90.7056	2.4814e+06
748	90.8259	2.48158e+06
749	90.9462	2.48168e+06
750	91.0665	2.48178e+06
751	91.1868	2.48188e+06
752	91.3071	2.48194e+06
753	91.4274	2.48194e+06
754	91.5477	2.48198e+06
755	91.668	2.48192e+06
756	91.7883	2.48184e+06
757	91.9086	2.48174e+06
758	92.0289	2.48168e+06
759	92.1492	2.4817e+06
760	92.2695	2.4816e+06
761	92.3898	2.48166e+06
762	92.5101	2.4817e+06
763	92.6304	2.4818e+06
764	92.7507	2.48186e+06
765	92.871	2.48194e+06
766	92.9913	2.48204e+06
767	93.1116	2.4821e+06
768	93.2319	2.4822e+06
769	93.3522	2.48224e+06
770	93.4725	2.48224e+06
771	93.5928	2.48242e+06
772	93.7131	2.48242e+06
773	93.8334	2.48254e+06
774	93.9537	2.48262e+06
775	94.074	2.48258e+06
776	94.1944	2.48272e+06
777	94.3147	2.48274e+06
778	94.435	2.48274e+06
779	94.5553	2.48284e+06
780	94.6756	2.4829e+06
781	94.7959	2.48298e+06
782	94.9162	2.48304e+06
783	95.0365	2.48308e+06
784	95.1567	2.48316e+06
785	95.2771	2.48308e+06
786	95.3974	2.48318e+06
787	95.5177	2.48324e+06
788	95.638	2.48318e+06
789	95.7583	2.48314e+06
790	95.8786	2.4832e+06
791	95.9989	2.48314e+06
792	96.1191	2.4832e+06
793	96.2395	2.48322e+06
794	96.3597	2.48314e+06
795	96.48	2.48318e+06
796	96.6003	2.48318e+06
797	96.7206	2.48314e+06
798	96.8409	2.4832e+06
799	96.9613	2.48334e+06
800	97.0815	2.48348e+06
801	97.2019	2.48354e+06
802	97.3221	2.48388e+06
803	97.4424	2.48368e+06
804	97.5627	2.4837e+06
805	97.683	2.48388e+06
806	97.8033	2.48398e+06
807	97.9236	2.48408e+06
808	98.044	2.48418e+06
809	98.1643	2.48424e+06
810	98.2846	2.48436e+06
811	98.4049	2.48446e+06
812	98.5252	2.48452e+06
813	98.6455	2.48462e+06
814	98.7658	2.48472e+06
815	98.8861	2.48468e+06
816	99.0064	2.48476e+06
817	99.1267	2.4849e+06
818	99.247	2.48494e+06
819	99.3673	2.4851e+06
820	99.4876	2.48504e+06
821	99.6079	2.48528e+06
822	99.7282	2.48522e+06
823	99.8485	2.48524e+06
824	99.9688	2.48532e+06
825	100.089	2.48538e+06
826	100.209	2.48548e+06
827	100.33	2.48556e+06
828	100.45	2.48558e+06
829	100.57	2.48568e+06
830	100.691	2.48574e+06
831	100.811	2.48572e+06
832	100.931	2.48576e+06
833	101.052	2.4858e+06
834	101.172	2.48588e+06
835	101.292	2.48596e+06
836	101.412	2.48608e+06
837	101.533	2.48618e+06
838	101.653	2.48634e+06
839	101.773	2.4864e+06
840	101.894	2.4865e+06
841	102.014	2.4867e+06
842	102.134	2.4867e+06
843	102.255	2.4868e+06
844	102.375	2.48694e+06
845	102.495	2.48688e+06
846	102.615	2.48678e+06
847	102.736	2.48688e+06
848	102.856	2.48698e+06
849	102.976	2.48702e+06
850	103.097	2.48704e+06
851	103.217	2.48718e+06
852	103.337	2.48714e+06
853	103.458	2.48716e+06
854	103.578	2.48724e+06
855	103.698	2.48746e+06
856	103.818	2.48748e+06
857	103.939	2.48764e+06
858	104.059	2.48782e+06
859	104.179	2.48794e+06
860	104.3	2.48816e+06
861	104.42	2.4883e+06
862	104.54	2.48834e+06
863	104.661	2.48844e+06
864	104.781	2.48854e+06
865	104.901	2.48854e+06
866	105.021	2.48854e+06
867	105.142	2.48858e+06
868	105.262	2.48856e+06
869	105.382	2.48856e+06
870	105.503	2.4885e+06
871	105.623	2.48856e+06
872	105.743	2.48846e+06
873	105.864	2.48852e+06
874	105.984	2.48854e+06
875	106.104	2.48842e+06
876	106.224	2.48856e+06
877	106.345	2.48834e+06
878	106.465	2.48836e+06
879	106.585	2.48852e+06
880	106.706	2.48864e+06
881	106.826	2.48878e+06
882	106.946	2.4889e+06
883	107.067	2.48892e+06
884	107.187	2.489e+06
885	107.307	2.48886e+06
886	107.427	2.48886e+06
887	107.548	2.48874e+06
888	107.668	2.48866e+06
889	107.788	2.48864e+06
890	107.909	2.48846e+06
891	108.029	2.48838e+06
892	108.149	2.48832e+06
893	108.27	2.48826e+06
894	108.39	2.48818e+06
895	108.51	2.48812e+06
896	108.63	2.488e+06
897	108.751	2.48792e+06
898	108.871	2.48796e+06
899	108.991	2.48768e+06
900	109.112	2.48762e+06
901	109.232	2.48742e+06
902	109.352	2.4875e+06
903	109.473	2.48728e+06
904	109.593	2.48724e+06
905	109.713	2.4871e+06
906	109.834	2.48716e+06
907	109.954	2.48684e+06
908	110.074	2.48682e+06
909	110.194	2.48662e+06
910	110.315	2.48658e+06
911	110.435	2.4866e+06
912	110.555	2.48666e+06
913	110.676	2.48656e+06
914	110.796	2.48644e+06
915	110.916	2.48648e+06
916	111.037	2.4863e+06
917	111.157	2.4853e+06
918	111.277	2.48378e+06
919	111.397	2.48186e+06
920	111.518	2.47966e+06
921	111.638	2.47742e+06
922	111.758	2.47494e+06
923	111.879	2.47226e+06
924	111.999	2.46959e+06
925	112.119	2.46673e+06
926	112.24	2.46379e+06
927	112.36	2.46081e+06
928	112.48	2.45765e+06
929	112.6	2.45453e+06
930	112.721	2.45145e+06
931	112.841	2.44813e+06
932	112.961	2.44498e+06
933	113.082	2.44158e+06
934	113.202	2.43842e+06
935	113.322	2.43506e+06
936	113.443	2.43164e+06
937	113.563	2.42822e+06
938	113.683	2.4248e+06
939	113.803	2.42147e+06
940	113.924	2.41809e+06
941	114.044	2.41467e+06
942	114.164	2.41135e+06
943	114.285	2.40811e+06
944	114.405	2.40495e+06
945	114.712	2.40181e+06
946	114.933	2.39867e+06
947	115.053	2.39568e+06
948	115.173	2.39262e+06
949	115.294	2.3896e+06
950	115.414	2.38668e+06
951	115.534	2.38374e+06
952	115.654	2.38086e+06
953	115.775	2.378e+06
954	115.895	2.37508e+06
955	116.015	2.37242e+06
956	116.136	2.36957e+06
957	116.256	2.36681e+06
958	116.376	2.36409e+06
959	116.497	2.36141e+06
960	116.617	2.35869e+06
961	116.737	2.35595e+06
962	116.857	2.35327e+06
963	116.978	2.33662e+06
964	117.098	2.34208e+06
965	117.218	2.33956e+06
966	117.339	2.33696e+06
967	117.459	2.33452e+06
968	117.579	2.33216e+06
969	117.7	2.32968e+06
970	117.82	2.32732e+06
971	117.94	2.32498e+06
972	118.06	2.32264e+06
973	118.181	2.32037e+06
974	118.301	2.31807e+06
975	118.421	2.31585e+06
976	118.542	2.31361e+06
977	118.662	2.31139e+06
978	118.782	2.30927e+06
979	118.903	2.30721e+06
980	119.023	2.30505e+06
981	119.143	2.30301e+06
982	119.263	2.30091e+06
983	119.384	2.29889e+06
984	119.504	2.2969e+06
985	119.624	2.29488e+06
986	119.745	2.29286e+06
987	119.865	2.29092e+06
988	119.985	2.289e+06
989	120.106	2.28708e+06
990	120.226	2.28522e+06
991	120.346	2.2835e+06
992	120.466	2.28184e+06
993	120.587	2.24929e+06
994	120.707	2.2471e+06
995	121.014	2.24494e+06
996	121.135	2.24268e+06
997	121.255	2.24042e+06
998	121.375	2.2382e+06
999	121.496	2.23606e+06
1000	121.616	2.23382e+06
1001	121.736	2.23168e+06
1002	121.857	2.2295e+06
1003	121.977	2.22742e+06
1004	122.097	2.22532e+06
1005	122.217	2.22328e+06
1006	122.338	2.22123e+06
1007	122.458	2.21919e+06
1008	122.578	2.21719e+06
1009	122.699	2.21521e+06
1010	122.819	2.21321e+06
1011	122.939	2.21127e+06
1012	123.06	2.20931e+06
1013	123.18	2.20739e+06
1014	123.3	2.20545e+06
1015	123.42	2.20357e+06
1016	123.541	2.20177e+06
1017	123.661	2.19991e+06
1018	123.781	2.19808e+06
1019	123.902	2.19632e+06
1020	124.022	2.1945e+06
1021	124.142	2.19272e+06
1022	124.263	2.19094e+06
1023	124.383	2.18924e+06
1024	124.503	2.1875e+06
1025	124.623	2.18584e+06
1026	124.744	2.18414e+06
1027	124.864	2.18244e+06
1028	124.984	2.18088e+06
1029	125.105	2.17928e+06
1030	125.225	2.17772e+06
1031	125.345	2.1762e+06
1032	125.466	2.17458e+06
1033	125.586	2.17309e+06
1034	125.706	2.17157e+06
1035	125.826	2.17009e+06
1036	125.947	2.16863e+06
1037	126.067	2.16719e+06
1038	126.187	2.16573e+06
1039	126.308	2.16431e+06
1040	126.428	2.16289e+06
1041	126.548	2.16149e+06
1042	126.669	2.16009e+06
1043	126.789	2.15873e+06
1044	126.909	2.15735e+06
1045	127.029	2.15599e+06
1046	127.15	2.15467e+06
1047	127.27	2.15333e+06
1048	127.39	2.15203e+06
1049	127.511	2.15075e+06
1050	127.631	2.14945e+06
1051	127.751	2.14818e+06
1052	127.872	2.14694e+06
1053	127.992	2.14568e+06
1054	128.112	2.14446e+06
1055	128.232	2.14324e+06
1056	128.353	2.14202e+06
1057	128.473	2.14082e+06
1058	128.593	2.13964e+06
1059	128.714	2.1385e+06
1060	128.834	2.13734e+06
1061	128.954	2.13616e+06
1062	129.075	2.13504e+06
1063	129.195	2.13388e+06
1064	129.315	2.13276e+06
1065	129.436	2.13162e+06
1066	129.556	2.1305e+06
1067	129.676	2.12942e+06
1068	129.796	2.1283e+06
1069	129.917	2.12724e+06
1070	130.037	2.12616e+06
1071	130.157	2.12512e+06
1072	130.278	2.12406e+06
1073	130.398	2.12305e+06
1074	130.518	2.12203e+06
1075	130.639	2.12103e+06
1076	130.759	2.12003e+06
1077	130.879	2.11903e+06
1078	131	2.11805e+06
1079	131.12	2.11707e+06
1080	131.24	2.11607e+06
1081	131.36	2.11511e+06
1082	131.481	2.11413e+06
1083	131.601	2.11321e+06
1084	131.721	2.11223e+06
1085	131.842	2.11129e+06
1086	131.962	2.11037e+06
1087	132.082	2.10943e+06
1088	132.202	2.10851e+06
1089	132.323	2.10763e+06
1090	132.443	2.10673e+06
1091	132.563	2.10585e+06
1092	132.684	2.10499e+06
1093	132.804	2.10411e+06
1094	132.924	2.10325e+06
1095	133.045	2.10241e+06
1096	133.165	2.10157e+06
1097	133.285	2.10075e+06
1098	133.405	2.09993e+06
1099	133.526	2.09913e+06
1100	133.646	2.09834e+06
1101	133.766	2.09754e+06
1102	133.887	2.09678e+06
1103	134.007	2.09598e+06
1104	134.127	2.09518e+06
1105	134.248	2.09442e+06
1106	134.368	2.09364e+06
1107	134.488	2.0929e+06
1108	134.608	2.09216e+06
1109	134.729	2.09138e+06
1110	134.849	2.09066e+06
1111	134.969	2.08994e+06
1112	135.09	2.0892e+06
1113	135.21	2.08854e+06
1114	135.33	2.0878e+06
1115	135.451	2.08712e+06
1116	135.571	2.08644e+06
1117	135.691	2.08572e+06
1118	135.811	2.08508e+06
1119	135.932	2.0844e+06
1120	136.052	2.08374e+06
1121	136.172	2.08306e+06
1122	136.293	2.0824e+06
1123	136.413	2.08176e+06
1124	136.533	2.08112e+06
1125	136.654	2.0805e+06
1126	136.774	2.07988e+06
1127	136.894	2.07926e+06
1128	137.015	2.07862e+06
1129	137.135	2.07802e+06
1130	137.255	2.07742e+06
1131	137.375	2.07682e+06
1132	137.496	2.07624e+06
1133	137.616	2.07564e+06
1134	137.736	2.0751e+06
1135	137.857	2.0745e+06
1136	137.977	2.07393e+06
1137	138.097	2.07335e+06
1138	138.218	2.07281e+06
1139	138.338	2.07221e+06
1140	138.458	2.07165e+06
1141	138.578	2.07105e+06
1142	138.699	2.07051e+06
1143	138.819	2.06993e+06
1144	138.939	2.06937e+06
1145	139.06	2.06885e+06
1146	139.18	2.06833e+06
1147	139.3	2.06779e+06
1148	139.421	2.06727e+06
1149	139.541	2.06675e+06
1150	139.661	2.06625e+06
1151	139.781	2.06573e+06
1152	139.902	2.06521e+06
1153	140.022	2.06471e+06
1154	140.142	2.06421e+06
1155	140.263	2.06371e+06
1156	140.383	2.06325e+06
1157	140.503	2.06275e+06
1158	140.624	2.06229e+06
1159	140.744	2.06183e+06
1160	140.864	2.06135e+06
1161	140.984	2.06087e+06
1162	141.105	2.06043e+06
1163	141.225	2.05995e+06
1164	141.345	2.05951e+06
1165	141.466	2.05905e+06
1166	141.586	2.05863e+06
1167	141.706	2.05821e+06
1168	141.827	2.05779e+06
1169	141.947	2.05733e+06
1170	142.067	2.05691e+06
1171	142.187	2.05649e+06
1172	142.308	2.05605e+06
1173	142.428	2.05563e+06
1174	142.548	2.05521e+06
1175	142.669	2.05481e+06
1176	142.789	2.05441e+06
1177	142.909	2.05397e+06
1178	143.03	2.05357e+06
1179	143.15	2.05319e+06
1180	143.27	2.05279e+06
1181	143.39	2.05239e+06
1182	143.511	2.05201e+06
1183	143.631	2.05163e+06
1184	143.751	2.05123e+06
1185	143.872	2.05085e+06
1186	143.992	2.05047e+06
1187	144.112	2.05009e+06
1188	144.233	2.04973e+06
1189	144.353	2.04937e+06
1190	144.473	2.04898e+06
1191	144.594	2.04862e+06
1192	144.714	2.04826e+06
1193	144.834	2.04788e+06
1194	144.954	2.04752e+06
1195	145.075	2.04714e+06
1196	145.195	2.04682e+06
1197	145.315	2.04644e+06
1198	145.436	2.04614e+06
1199	145.556	2.0458e+06
1200	145.676	2.04548e+06
1201	145.797	2.04514e+06
1202	145.917	2.04482e+06
1203	146.037	2.04448e+06
1204	146.157	2.04416e+06
1205	146.278	2.04384e+06
1206	146.398	2.04352e+06
1207	146.518	2.0432e+06
1208	146.639	2.04288e+06
1209	146.759	2.04258e+06
1210	146.879	2.04226e+06
1211	147	2.04192e+06
1212	147.12	2.04162e+06
1213	147.24	2.0413e+06
1214	147.36	2.041e+06
1215	147.481	2.0407e+06
1216	147.601	2.0404e+06
1217	147.721	2.04014e+06
1218	147.842	2.03982e+06
1219	147.962	2.03952e+06
1220	148.082	2.03922e+06
1221	148.203	2.03894e+06
1222	148.323	2.03866e+06
1223	148.443	2.03838e+06
1224	148.564	2.0381e+06
1225	148.684	2.03782e+06
1226	148.804	2.03754e+06
1227	148.924	2.03726e+06
1228	149.045	2.037e+06
1229	149.165	2.03672e+06
1230	149.285	2.03646e+06
1231	149.406	2.03616e+06
1232	149.526	2.0359e+06
1233	149.646	2.03564e+06
1234	149.767	2.03536e+06
1235	149.887	2.0351e+06
1236	150.007	2.03482e+06
1237	150.127	2.03456e+06
1238	150.248	2.03432e+06
1239	150.368	2.03406e+06
1240	150.488	2.03376e+06
1241	150.609	2.03352e+06
1242	150.729	2.03324e+06
1243	150.849	2.033e+06
1244	150.97	2.03274e+06
1245	151.09	2.03248e+06
1246	151.21	2.03224e+06
1247	151.33	2.03198e+06
1248	151.451	2.03172e+06
1249	151.571	2.03148e+06
1250	151.691	2.03122e+06
1251	151.812	2.031e+06
1252	151.932	2.03076e+06
1253	152.052	2.03052e+06
1254	152.173	2.03032e+06
1255	152.293	2.0301e+06
1256	152.413	2.02988e+06
1257	152.533	2.02968e+06
1258	152.654	2.02946e+06
1259	152.774	2.02926e+06
1260	152.894	2.02906e+06
1261	153.015	2.02888e+06
1262	153.135	2.02868e+06
1263	153.255	2.02848e+06
1264	153.376	2.0283e+06
1265	153.496	2.02812e+06
1266	153.616	2.02792e+06
1267	153.736	2.02776e+06
1268	153.857	2.02756e+06
1269	153.977	2.02736e+06
1270	154.097	2.02716e+06
1271	154.218	2.02696e+06
1272	154.338	2.02676e+06
1273	154.458	2.02658e+06
1274	154.579	2.0264e+06
1275	154.699	2.02622e+06
1276	154.819	2.02604e+06
1277	154.94	2.02584e+06
1278	155.06	2.02564e+06
1279	155.18	2.02544e+06
1280	155.3	2.02526e+06
1281	155.421	2.02508e+06
1282	155.541	2.02486e+06
1283	155.661	2.02468e+06
1284	155.782	2.02448e+06
1285	155.902	2.02433e+06
1286	156.022	2.02415e+06
1287	156.143	2.02395e+06
1288	156.263	2.02379e+06
1289	156.383	2.02361e+06
1290	156.503	2.02345e+06
1291	156.624	2.02327e+06
1292	156.744	2.02309e+06
1293	156.864	2.02293e+06
1294	156.985	2.02275e+06
1295	157.105	2.02257e+06
1296	157.225	2.02243e+06
1297	157.346	2.02225e+06
1298	157.466	2.02207e+06
1299	157.586	2.02193e+06
1300	157.707	2.02175e+06
1301	157.827	2.02159e+06
1302	157.947	2.02143e+06
1303	158.067	2.02127e+06
1304	158.188	2.02109e+06
1305	158.308	2.02093e+06
1306	158.428	2.02077e+06
1307	158.549	2.02063e+06
1308	158.669	2.02047e+06
1309	158.789	2.02033e+06
1310	158.91	2.02021e+06
1311	159.03	2.02005e+06
1312	159.15	2.01993e+06
1313	159.27	2.01979e+06
1314	159.391	2.01965e+06
1315	159.511	2.01951e+06
1316	159.631	2.01939e+06
1317	159.752	2.01925e+06
1318	159.872	2.01915e+06
1319	159.992	2.01899e+06
1320	160.113	2.01885e+06
1321	160.233	2.01873e+06
1322	160.353	2.01861e+06
1323	160.473	2.01845e+06
1324	160.594	2.01833e+06
1325	160.714	2.01819e+06
1326	160.834	2.01807e+06
1327	160.955	2.01793e+06
1328	161.075	2.01777e+06
1329	161.195	2.01767e+06
1330	161.316	2.01755e+06
1331	161.436	2.01743e+06
1332	161.556	2.01731e+06
1333	161.676	2.01717e+06
1334	161.797	2.01705e+06
1335	161.917	2.01693e+06
1336	162.037	2.01681e+06
1337	162.158	2.01667e+06
1338	162.278	2.01655e+06
1339	162.398	2.01643e+06
1340	162.519	2.01631e+06
1341	162.639	2.01619e+06
1342	162.759	2.01609e+06
1343	162.879	2.01597e+06
1344	163	2.01585e+06
1345	163.12	2.01571e+06
1346	163.24	2.01559e+06
1347	163.361	2.01543e+06
1348	163.481	2.01535e+06
1349	163.601	2.01525e+06
1350	163.722	2.01513e+06
1351	163.842	2.01503e+06
1352	163.962	2.01491e+06
1353	164.082	2.01479e+06
1354	164.203	2.01469e+06
1355	164.323	2.01461e+06
1356	164.443	2.01449e+06
1357	164.564	2.01439e+06
1358	164.684	2.01429e+06
1359	164.804	2.01419e+06
1360	164.925	2.01409e+06
1361	165.045	2.01399e+06
1362	165.165	2.01389e+06
1363	165.285	2.01377e+06
1364	165.406	2.01369e+06
1365	165.526	2.01359e+06
1366	165.646	2.01349e+06
1367	165.767	2.01339e+06
1368	165.887	2.01329e+06
1369	166.007	2.01319e+06
1370	166.128	2.01311e+06
1371	166.248	2.01301e+06
1372	166.368	2.01291e+06
1373	166.488	2.01283e+06
1374	166.609	2.01273e+06
1375	166.729	2.01265e+06
1376	166.849	2.01259e+06
1377	166.97	2.01249e+06
1378	167.09	2.01241e+06
1379	167.21	2.01231e+06
1380	167.331	2.01225e+06
1381	167.451	2.01217e+06
1382	167.571	2.01209e+06
1383	167.692	2.01199e+06
1384	167.812	2.01191e+06
1385	167.932	2.01181e+06
1386	168.052	2.01173e+06
1387	168.173	2.01163e+06
1388	168.293	2.01155e+06
1389	168.413	2.01147e+06
1390	168.534	2.01137e+06
1391	168.654	2.01129e+06
1392	168.774	2.01121e+06
1393	168.895	2.01113e+06
1394	169.015	2.01105e+06
1395	169.135	2.01097e+06
1396	169.255	2.01087e+06
1397	169.376	2.01081e+06
1398	169.496	2.01071e+06
1399	169.616	2.01063e+06
1400	169.737	2.01055e+06
1401	169.857	2.01049e+06
1402	169.977	2.01043e+06
1403	170.098	2.01037e+06
1404	170.218	2.01029e+06
1405	170.338	2.01023e+06
1406	170.459	2.01015e+06
1407	170.579	2.01009e+06
1408	170.699	2.01001e+06
1409	170.819	2.00995e+06
1410	170.94	2.00987e+06
1411	171.06	2.00981e+06
1412	171.18	2.00973e+06
1413	171.301	2.00965e+06
1414	171.421	2.00957e+06
1415	171.541	2.00949e+06
1416	171.662	2.00943e+06
1417	171.782	2.00937e+06
1418	171.902	2.00931e+06
1419	172.022	2.00925e+06
1420	172.143	2.00919e+06
1421	172.263	2.00911e+06
1422	172.383	2.00905e+06
1423	172.504	2.00899e+06
1424	172.624	2.00893e+06
1425	172.744	2.00889e+06
1426	172.865	2.00881e+06
1427	172.985	2.00877e+06
1428	173.105	2.00871e+06
1429	173.226	2.00865e+06
1430	173.346	2.00859e+06
1431	173.466	2.00853e+06
1432	173.586	2.00847e+06
1433	173.707	2.00843e+06
1434	173.827	2.00839e+06
1435	173.947	2.00833e+06
1436	174.068	2.00829e+06
1437	174.188	2.00821e+06
1438	174.308	2.00817e+06
1439	174.429	2.00811e+06
1440	174.549	2.00805e+06
1441	174.669	2.00799e+06
1442	174.789	2.00795e+06
1443	174.91	2.00789e+06
1444	175.03	2.00783e+06
1445	175.15	2.00779e+06
1446	175.271	2.00773e+06
1447	175.391	2.00769e+06
1448	175.511	2.00763e+06
1449	175.631	2.00759e+06
1450	175.752	2.00751e+06
1451	175.872	2.00745e+06
1452	175.992	2.00741e+06
1453	176.113	2.00735e+06
1454	176.233	2.00729e+06
1455	176.353	2.00723e+06
1456	176.474	2.00717e+06
1457	176.594	2.00711e+06
1458	176.714	2.00709e+06
1459	176.835	2.00703e+06
1460	176.955	2.00697e+06
1461	177.075	2.00693e+06
1462	177.195	2.00691e+06
1463	177.316	2.00683e+06
1464	177.436	2.00679e+06
1465	177.556	2.00673e+06
1466	177.677	2.00669e+06
1467	177.797	2.00665e+06
1468	177.917	2.00657e+06
1469	178.038	2.00651e+06
1470	178.158	2.00649e+06
1471	178.278	2.00643e+06
1472	178.398	2.00639e+06
1473	178.519	2.00635e+06
1474	178.639	2.00631e+06
1475	178.759	2.00627e+06
1476	178.88	2.00621e+06
1477	179	2.00617e+06
1478	179.12	2.00613e+06
1479	179.241	2.00609e+06
1480	179.361	2.00603e+06
1481	179.481	2.00601e+06
1482	179.601	2.00595e+06
1483	179.722	2.00591e+06
1484	179.842	2.00587e+06
1485	179.962	2.00581e+06
1486	180.083	2.00575e+06
1487	180.203	2.00571e+06
1488	180.323	2.00563e+06
1489	180.444	2.00561e+06
1490	180.564	2.00555e+06
1491	180.684	2.00551e+06
1492	180.805	2.00547e+06
1493	180.925	2.00541e+06
1494	181.045	2.00539e+06
1495	181.165	2.00535e+06
1496	181.286	2.00529e+06
1497	181.406	2.00525e+06
1498	181.526	2.00521e+06
1499	181.647	2.00515e+06
1500	181.767	2.00511e+06
1501	181.887	2.00507e+06
1502	182.008	2.00503e+06
1503	182.128	2.00499e+06
1504	182.248	2.00495e+06
1505	182.368	2.00489e+06
1506	182.489	2.00483e+06
1507	182.609	2.00479e+06
1508	182.729	2.00473e+06
1509	182.85	2.00467e+06
1510	182.97	2.00463e+06
1511	183.09	2.00459e+06
1512	183.211	2.00453e+06
1513	183.331	2.00449e+06
1514	183.451	2.00443e+06
1515	183.571	2.00441e+06
1516	183.692	2.00433e+06
1517	183.812	2.00431e+06
1518	183.932	2.00427e+06
1519	184.053	2.00423e+06
1520	184.173	2.00417e+06
1521	184.293	2.00413e+06
1522	184.414	2.00409e+06
1523	184.534	2.00405e+06
1524	184.654	2.00401e+06
1525	184.774	2.00397e+06
1526	184.895	2.00393e+06
1527	185.015	2.00389e+06
1528	185.135	2.00387e+06
1529	185.256	2.00383e+06
1530	185.376	2.00379e+06
1531	185.496	2.00377e+06
1532	185.617	2.00373e+06
1533	185.737	2.00369e+06
1534	185.857	2.00365e+06
1535	185.978	2.00359e+06
1536	186.098	2.00357e+06
1537	186.218	2.00353e+06
1538	186.338	2.00349e+06
1539	186.459	2.00347e+06
1540	186.579	2.00343e+06
1541	186.699	2.00337e+06
1542	186.82	2.00335e+06
1543	186.94	2.00331e+06
1544	187.06	2.00327e+06
1545	187.181	2.00321e+06
1546	187.301	2.00319e+06
1547	187.421	2.00319e+06
1548	187.541	2.00313e+06
1549	187.662	2.00311e+06
1550	187.782	2.00307e+06
1551	187.902	2.00303e+06
1552	188.023	2.00299e+06
1553	188.143	2.00297e+06
1554	188.263	2.00293e+06
1555	188.384	2.00289e+06
1556	188.504	2.00285e+06
1557	188.624	2.00283e+06
1558	188.744	2.00279e+06
1559	188.865	2.00275e+06
1560	188.985	2.00273e+06
1561	189.105	2.00269e+06
1562	189.226	2.00265e+06
1563	189.346	2.00263e+06
1564	189.466	2.00259e+06
1565	189.587	2.00257e+06
1566	189.707	2.00253e+06
1567	189.827	2.00249e+06
1568	189.947	2.00247e+06
1569	190.068	2.00241e+06
1570	190.188	2.00241e+06
1571	190.308	2.00239e+06
1572	190.429	2.00237e+06
1573	190.549	2.00231e+06
1574	190.669	2.00227e+06
1575	190.79	2.00225e+06
1576	190.91	2.00221e+06
1577	191.03	2.00219e+06
1578	191.15	2.00217e+06
1579	191.271	2.00215e+06
1580	191.391	2.00211e+06
1581	191.511	2.00211e+06
1582	191.632	2.00207e+06
1583	191.752	2.00205e+06
1584	191.872	2.00203e+06
1585	191.993	2.00201e+06
1586	192.113	2.00199e+06
1587	192.233	2.00197e+06
1588	192.353	2.00193e+06
1589	192.474	2.00193e+06
1590	192.594	2.00191e+06
1591	192.714	2.00189e+06
1592	192.835	2.00187e+06
1593	192.955	2.00183e+06
1594	193.075	2.00181e+06
1595	193.196	2.00177e+06
1596	193.316	2.00175e+06
1597	193.436	2.00171e+06
1598	193.556	2.00169e+06
1599	193.677	2.00165e+06
1600	193.797	2.00165e+06
1601	193.917	2.00163e+06
1602	194.038	2.00161e+06
1603	194.158	2.00159e+06
1604	194.278	2.00157e+06
1605	194.399	2.00153e+06
1606	194.519	2.00151e+06
1607	194.639	2.00149e+06
1608	194.76	2.00145e+06
1609	194.88	2.00143e+06
1610	195	2.00139e+06
1611	195.12	2.00137e+06
1612	195.241	2.00135e+06
1613	195.361	2.00133e+06
1614	195.481	2.00129e+06
1615	195.602	2.00127e+06
1616	195.722	2.00125e+06
1617	195.842	2.00121e+06
1618	195.963	2.00121e+06
1619	196.083	2.00119e+06
1620	196.203	2.00115e+06
1621	196.323	2.00115e+06
1622	196.444	2.00111e+06
1623	196.564	2.00107e+06
1624	196.684	2.00109e+06
1625	196.805	2.00105e+06
1626	196.925	2.00105e+06
1627	197.045	2.00099e+06
1628	197.166	2.00097e+06
1629	197.286	2.00095e+06
1630	197.406	2.00095e+06
1631	197.526	2.00091e+06
1632	197.647	2.00089e+06
1633	197.767	2.00089e+06
1634	197.887	2.00087e+06
1635	198.008	2.00085e+06
1636	198.128	2.00083e+06
1637	198.248	2.00083e+06
1638	198.369	2.00081e+06
1639	198.489	2.00079e+06
1640	198.609	2.00077e+06
1641	198.729	2.00075e+06
1642	198.85	2.00073e+06
1643	198.97	2.00073e+06
1644	199.09	2.00069e+06
1645	199.211	2.00067e+06
1646	199.331	2.00067e+06
1647	199.451	2.00065e+06
1648	199.572	2.00065e+06
1649	199.692	2.00061e+06
1650	199.812	2.00061e+06
1651	199.932	2.00059e+06
1652	200.053	2.00057e+06
1653	200.173	2.00057e+06
1654	200.293	2.00055e+06
1655	200.414	2.00055e+06
1656	200.534	2.00053e+06
1657	200.654	2.00051e+06
1658	200.775	2.00049e+06
1659	200.895	2.00055e+06
1660	201.015	2.00067e+06
1661	201.136	2.00109e+06
1662	201.256	2.00165e+06
1663	201.376	2.00229e+06
1664	201.496	2.00299e+06
1665	201.617	2.00375e+06
1666	201.737	2.00457e+06
1667	201.857	2.00541e+06
1668	201.978	2.00631e+06
1669	202.098	2.00725e+06
1670	202.218	2.00819e+06
1671	202.339	2.00921e+06
1672	202.459	2.01023e+06
1673	202.579	2.01129e+06
1674	202.699	2.01237e+06
1675	202.82	2.01347e+06
1676	202.94	2.01459e+06
1677	203.06	2.01575e+06
1678	203.181	2.01691e+06
1679	203.301	2.01811e+06
1680	203.421	2.01931e+06
1681	203.542	2.02051e+06
1682	203.662	2.02175e+06
1683	203.782	2.02301e+06
1684	203.902	2.02427e+06
1685	204.023	2.02556e+06
1686	204.143	2.02688e+06
1687	204.263	2.0282e+06
1688	204.384	2.02954e+06
1689	204.504	2.0309e+06
1690	204.624	2.03226e+06
1691	204.745	2.03364e+06
1692	204.865	2.03504e+06
1693	204.985	2.03646e+06
1694	205.105	2.03788e+06
1695	205.226	2.03934e+06
1696	205.346	2.0408e+06
1697	205.466	2.04226e+06
1698	205.587	2.04374e+06
1699	205.707	2.04526e+06
1700	205.827	2.04674e+06
1701	205.948	2.0483e+06
1702	206.068	2.04981e+06
1703	206.188	2.05137e+06
1704	206.308	2.05291e+06
1705	206.429	2.05447e+06
1706	206.549	2.05603e+06
1707	206.669	2.05763e+06
1708	206.79	2.05923e+06
1709	206.91	2.06083e+06
1710	207.03	2.06247e+06
1711	207.151	2.06411e+06
1712	207.271	2.06575e+06
1713	207.391	2.06739e+06
1714	207.512	2.06905e+06
1715	207.632	2.07071e+06
1716	207.752	2.07237e+06
1717	207.872	2.07405e+06
1718	207.993	2.07572e+06
1719	208.113	2.07742e+06
1720	208.233	2.0791e+06
1721	208.354	2.0808e+06
1722	208.474	2.0825e+06
1723	208.594	2.08424e+06
1724	208.715	2.08596e+06
1725	208.835	2.08774e+06
1726	208.955	2.08944e+06
1727	209.075	2.09122e+06
1728	209.196	2.093e+06
1729	209.316	2.09474e+06
1730	209.436	2.09652e+06
1731	209.557	2.0983e+06
1732	209.677	2.10005e+06
1733	209.797	2.10183e+06
1734	209.918	2.10359e+06
1735	210.038	2.10535e+06
1736	210.158	2.10713e+06
1737	210.278	2.10891e+06
1738	210.399	2.11071e+06
1739	210.519	2.11251e+06
1740	210.639	2.11433e+06
1741	210.76	2.11611e+06
1742	210.88	2.11791e+06
1743	211	2.11971e+06
1744	211.121	2.12151e+06
1745	211.241	2.12331e+06
1746	211.361	2.12508e+06
1747	211.481	2.12688e+06
1748	211.602	2.12866e+06
1749	211.722	2.13046e+06
1750	211.842	2.13226e+06
1751	211.963	2.13408e+06
1752	212.083	2.1359e+06
1753	212.203	2.1377e+06
1754	212.324	2.13952e+06
1755	212.444	2.1413e+06
1756	212.564	2.1431e+06
1757	212.685	2.14494e+06
1758	212.805	2.1467e+06
1759	212.925	2.14854e+06
1760	213.045	2.15029e+06
1761	213.166	2.15215e+06
1762	213.286	2.15397e+06
1763	213.406	2.15577e+06
1764	213.527	2.15757e+06
1765	213.647	2.15933e+06
1766	213.767	2.16109e+06
1767	213.888	2.16289e+06
1768	214.008	2.16463e+06
1769	214.128	2.16639e+06
1770	214.248	2.16811e+06
1771	214.369	2.16987e+06
1772	214.489	2.17161e+06
1773	214.609	2.17335e+06
1774	214.73	2.17508e+06
1775	214.85	2.17682e+06
1776	214.97	2.17856e+06
1777	215.091	2.1803e+06
1778	215.211	2.18204e+06
1779	215.331	2.18374e+06
1780	215.451	2.18546e+06
1781	215.572	2.18714e+06
1782	215.692	2.18882e+06
1783	215.812	2.19052e+06
1784	215.933	2.19216e+06
1785	216.053	2.1938e+06
1786	216.173	2.19538e+06
1787	216.294	2.19702e+06
1788	216.414	2.19865e+06
1789	216.534	2.20027e+06
1790	216.654	2.20191e+06
1791	216.775	2.20355e+06
1792	216.895	2.20517e+06
1793	217.015	2.20681e+06
1794	217.136	2.20843e+06
1795	217.256	2.21005e+06
1796	217.376	2.21161e+06
1797	217.497	2.21323e+06
1798	217.617	2.21487e+06
1799	217.737	2.21645e+06
1800	217.857	2.21801e+06
1801	217.978	2.21961e+06
1802	218.098	2.22119e+06
1803	218.218	2.22279e+06
1804	218.339	2.22432e+06
1805	218.459	2.22584e+06
1806	218.579	2.22742e+06
1807	218.7	2.229e+06
1808	218.82	2.23052e+06
1809	218.94	2.23212e+06
1810	219.06	2.23366e+06
1811	219.181	2.23524e+06
1812	219.301	2.2368e+06
1813	219.421	2.23826e+06
1814	219.542	2.2399e+06
1815	219.662	2.24142e+06
1816	219.782	2.24294e+06
1817	220.002	2.24446e+06
1818	220.123	2.24594e+06
1819	220.243	2.24744e+06
1820	220.363	2.24891e+06
1821	220.484	2.25039e+06
1822	220.604	2.25189e+06
1823	220.724	2.25335e+06
1824	220.845	2.25481e+06
1825	220.965	2.25625e+06
1826	221.085	2.25765e+06
1827	221.205	2.25907e+06
1828	221.326	2.26045e+06
1829	221.446	2.26183e+06
1830	221.566	2.26319e+06
1831	221.687	2.26459e+06
1832	221.807	2.26591e+06
1833	221.927	2.26725e+06
1834	222.048	2.26869e+06
1835	222.168	2.2886e+06
1836	222.288	2.2896e+06
1837	222.408	2.29062e+06
1838	222.529	2.29168e+06
1839	222.649	2.29268e+06
1840	222.769	2.29376e+06
1841	222.89	2.29468e+06
1842	223.01	2.29562e+06
1843	223.13	2.29666e+06
1844	223.251	2.29762e+06
1845	223.371	2.28598e+06
1846	223.491	2.30243e+06
1847	223.611	2.30341e+06
1848	223.732	2.30453e+06
1849	223.852	2.30557e+06
1850	223.972	2.30665e+06
1851	224.093	2.30771e+06
1852	224.4	2.30873e+06
1853	224.62	2.30981e+06
1854	224.741	2.31089e+06
1855	224.861	2.31197e+06
1856	224.981	2.31309e+06
1857	225.101	2.31411e+06
1858	225.222	2.31519e+06
1859	225.342	2.31627e+06
1860	225.462	2.31729e+06
1861	225.583	2.31831e+06
1862	225.703	2.31943e+06
1863	225.823	2.32045e+06
1864	225.944	2.32157e+06
1865	226.064	2.32264e+06
1866	226.184	2.32372e+06
1867	226.305	2.32472e+06
1868	226.425	2.32574e+06
1869	226.545	2.32672e+06
1870	226.665	2.32774e+06
1871	226.786	2.32868e+06
1872	226.906	2.32972e+06
1873	227.026	2.33068e+06
1874	227.147	2.33168e+06
1875	227.267	2.3327e+06
1876	227.387	2.33376e+06
1877	227.508	2.33486e+06
1878	227.628	2.33582e+06
1879	227.748	2.33688e+06
1880	227.868	2.33784e+06
1881	227.989	2.3388e+06
1882	228.109	2.33972e+06
1883	228.229	2.3407e+06
1884	228.35	2.33636e+06
1885	228.47	2.34492e+06
1886	228.777	2.34592e+06
1887	228.997	2.3468e+06
1888	229.118	2.34773e+06
1889	229.238	2.34883e+06
1890	229.358	2.34969e+06
1891	229.479	2.35073e+06
1892	229.599	2.35173e+06
1893	229.719	2.35259e+06
1894	229.84	2.35351e+06
1895	229.96	2.35445e+06
1896	230.08	2.35537e+06
1897	230.201	2.35631e+06
1898	230.321	2.35719e+06
1899	230.441	2.35811e+06
1900	230.561	2.35899e+06
1901	230.682	2.35989e+06
1902	230.802	2.36077e+06
1903	230.922	2.36165e+06
1904	231.043	2.36249e+06
1905	231.163	2.36329e+06
1906	231.283	2.36409e+06
1907	231.404	2.36495e+06
1908	231.524	2.36581e+06
1909	231.644	2.36665e+06
1910	231.764	2.36743e+06
1911	231.885	2.36819e+06
1912	232.005	2.36899e+06
1913	232.125	2.36977e+06
1914	232.246	2.37061e+06
1915	232.366	2.37129e+06
1916	232.486	2.37211e+06
1917	232.607	2.37276e+06
1918	232.727	2.3735e+06
1919	232.847	2.37432e+06
1920	232.967	2.37508e+06
1921	233.088	2.3758e+06
1922	233.208	2.37652e+06
1923	233.328	2.37724e+06
1924	233.449	2.37788e+06
1925	233.569	2.37862e+06
1926	233.689	2.37928e+06
1927	233.81	2.38004e+06
1928	233.93	2.3808e+06
1929	234.05	2.3809e+06
1930	234.17	2.38382e+06
1931	234.291	2.3846e+06
1932	234.411	2.3854e+06
1933	234.531	2.38606e+06
1934	234.652	2.3867e+06
1935	234.772	2.38742e+06
1936	234.892	2.38808e+06
1937	235.013	2.38866e+06
1938	235.133	2.38938e+06
1939	235.253	2.39e+06
1940	235.373	2.39074e+06
1941	235.494	2.39136e+06
1942	235.614	2.3921e+06
1943	235.734	2.39272e+06
1944	235.855	2.39336e+06
1945	235.975	2.39406e+06
1946	236.095	2.39474e+06
1947	236.216	2.39534e+06
1948	236.336	2.39598e+06
1949	236.456	2.39662e+06
1950	236.576	2.39721e+06
1951	236.697	2.39789e+06
1952	236.817	2.39851e+06
1953	236.937	2.39913e+06
1954	237.058	2.39979e+06
1955	237.178	2.40043e+06
1956	237.298	2.40109e+06
1957	237.419	2.40177e+06
1958	237.539	2.40249e+06
1959	237.659	2.40315e+06
1960	237.78	2.40371e+06
1961	237.9	2.40421e+06
1962	238.02	2.40501e+06
1963	238.14	2.40547e+06
1964	238.261	2.40601e+06
1965	238.381	2.40657e+06
1966	238.501	2.40719e+06
1967	238.622	2.40787e+06
1968	238.742	2.40839e+06
1969	238.862	2.40913e+06
1970	238.983	2.40975e+06
1971	239.103	2.41029e+06
1972	239.223	2.41091e+06
1973	239.343	2.41149e+06
1974	239.464	2.41195e+06
1975	239.584	2.41249e+06
1976	239.704	2.41303e+06
1977	239.825	2.41357e+06
1978	239.945	2.41409e+06
1979	240.065	2.41461e+06
1980	240.186	2.41525e+06
1981	240.306	2.41573e+06
1982	240.426	2.41621e+06
1983	240.546	2.41673e+06
1984	240.667	2.41723e+06
1985	240.787	2.41769e+06
1986	240.907	2.41817e+06
1987	241.028	2.41863e+06
1988	241.148	2.41905e+06
1989	241.268	2.41947e+06
1990	241.389	2.41993e+06
1991	241.509	2.42037e+06
1992	241.629	2.42085e+06
1993	241.749	2.42137e+06
1994	241.87	2.42185e+06
1995	241.99	2.42234e+06
1996	242.11	2.42284e+06
1997	242.231	2.42326e+06
1998	242.351	2.42372e+06
1999	242.471	2.42414e+06
[truncated: 2,680 more rows]
