# Supplementary material for: Approaching intrinsic dynamics of MXenes hybrid hydrogel for 3D printed multimodal intelligent devices with ultrahigh superelasticity and temperature sensitivity
Source: Nat Commun. 2022 Jun 14;13:3420. doi: 10.1038/s41467-022-31051-7 (PMC9197829; doi:10.1038/s41467-022-31051-7)
Supplement: Supplementary file 6 — Source Data [file 41467_2022_31051_MOESM6_ESM.zip › Supplementary information/Supplementary Fig. 25/Supplementary Fig. 25a/5°C.xlsx]

## Sheet: Sheet1
Item	Smu1_Time(1)(1)	Smu1_R(1)(1)
1	0	1.99477e+06
2	0.12033	1.99479e+06
3	0.24062	1.99487e+06
4	0.36092	1.99491e+06
5	0.48124	1.99497e+06
6	0.60155	1.99505e+06
7	0.72186	1.99509e+06
8	0.84217	1.99515e+06
9	0.96248	1.99523e+06
10	1.08276	1.99523e+06
11	1.20308	1.99533e+06
12	1.32337	1.99535e+06
13	1.44368	1.99537e+06
14	1.56399	1.99541e+06
15	1.68428	1.99545e+06
16	1.80458	1.99549e+06
17	1.92488	1.99551e+06
18	2.04517	1.99555e+06
19	2.16548	1.99559e+06
20	2.28577	1.99563e+06
21	2.40608	1.99567e+06
22	2.52639	1.99569e+06
23	2.64667	1.99575e+06
24	2.76698	1.99581e+06
25	2.88728	1.99581e+06
26	3.00757	1.99583e+06
27	3.12788	1.99585e+06
28	3.24818	1.99589e+06
29	3.36848	1.99593e+06
30	3.48878	1.99593e+06
31	3.60906	1.99597e+06
32	3.72938	1.99597e+06
33	3.84967	1.99599e+06
34	3.96997	1.99601e+06
35	4.09028	1.99607e+06
36	4.21056	1.99613e+06
37	4.33089	1.99613e+06
38	4.45118	1.99617e+06
39	4.57149	1.99619e+06
40	4.69179	1.99619e+06
41	4.81208	1.99621e+06
42	4.93237	1.99625e+06
43	5.05267	1.99623e+06
44	5.17297	1.99631e+06
45	5.29329	1.99631e+06
46	5.41359	1.99635e+06
47	5.53388	1.99639e+06
48	5.65419	1.99641e+06
49	5.77448	1.99645e+06
50	5.8948	1.99647e+06
51	6.0151	1.99647e+06
52	6.13539	1.99653e+06
53	6.25568	1.99649e+06
54	6.37597	1.99657e+06
55	6.49626	1.99655e+06
56	6.61657	1.99657e+06
57	6.73687	1.99661e+06
58	6.85718	1.99663e+06
59	6.97748	1.99665e+06
60	7.09777	1.99667e+06
61	7.21807	1.99671e+06
62	7.33837	1.99671e+06
63	7.45867	1.99675e+06
64	7.57899	1.99675e+06
65	7.69928	1.99679e+06
66	7.81959	1.99679e+06
67	7.93989	1.99679e+06
68	8.06018	1.99683e+06
69	8.18047	1.99683e+06
70	8.30077	1.99687e+06
71	8.42107	1.99689e+06
72	8.54137	1.99691e+06
73	8.66166	1.99689e+06
74	8.78197	1.99691e+06
75	8.90227	1.99691e+06
76	9.02257	1.99695e+06
77	9.14287	1.99697e+06
78	9.26316	1.99699e+06
79	9.38348	1.99703e+06
80	9.50378	1.99705e+06
81	9.62407	1.99707e+06
82	9.74438	1.99711e+06
83	9.86466	1.99713e+06
84	9.98498	1.99715e+06
85	10.1053	1.99719e+06
86	10.2256	1.99723e+06
87	10.3459	1.99725e+06
88	10.4662	1.99727e+06
89	10.5865	1.99731e+06
90	10.7068	1.99731e+06
91	10.8271	1.99737e+06
92	10.9474	1.99733e+06
93	11.0677	1.99739e+06
94	11.188	1.99741e+06
95	11.3083	1.99743e+06
96	11.4286	1.99745e+06
97	11.5489	1.99747e+06
98	11.6692	1.99747e+06
99	11.7895	1.99751e+06
100	11.9098	1.99755e+06
101	12.0301	1.99759e+06
102	12.1504	1.99761e+06
103	12.2707	1.99763e+06
104	12.391	1.99763e+06
105	12.5113	1.99767e+06
106	12.6316	1.99765e+06
107	12.7519	1.99773e+06
108	12.8722	1.99771e+06
109	12.9925	1.99775e+06
110	13.1128	1.99775e+06
111	13.2331	1.99777e+06
112	13.3534	1.99781e+06
113	13.4737	1.99779e+06
114	13.594	1.99781e+06
115	13.7143	1.99785e+06
116	13.8346	1.99787e+06
117	13.9549	1.99789e+06
118	14.0752	1.99787e+06
119	14.1955	1.99789e+06
120	14.3158	1.99796e+06
121	14.4361	1.99796e+06
122	14.5564	1.99802e+06
123	14.6767	1.998e+06
124	14.797	1.99808e+06
125	14.9173	1.99804e+06
126	15.0376	1.99806e+06
127	15.1579	1.9981e+06
128	15.2782	1.99812e+06
129	15.3985	1.99812e+06
130	15.5188	1.99818e+06
131	15.6391	1.99818e+06
132	15.7594	1.99822e+06
133	15.8797	1.99822e+06
134	16	1.99828e+06
135	16.1203	1.9983e+06
136	16.2406	1.99834e+06
137	16.3609	1.99836e+06
138	16.4812	1.99838e+06
139	16.6015	1.99842e+06
140	16.7218	1.99844e+06
141	16.8421	1.99846e+06
142	16.9624	1.99848e+06
143	17.0827	1.99852e+06
144	17.203	1.99852e+06
145	17.3233	1.99856e+06
146	17.4436	1.99856e+06
147	17.5639	1.9986e+06
148	17.6842	1.99864e+06
149	17.8045	1.99864e+06
150	17.9248	1.99866e+06
151	18.0451	1.99872e+06
152	18.1654	1.99874e+06
153	18.2857	1.9988e+06
154	18.406	1.9988e+06
155	18.5263	1.99886e+06
156	18.6466	1.99888e+06
157	18.7669	1.99892e+06
158	18.8872	1.99896e+06
159	19.0075	1.99892e+06
160	19.1278	1.99902e+06
161	19.2481	1.99898e+06
162	19.3684	1.99906e+06
163	19.4887	1.99906e+06
164	19.609	1.99908e+06
165	19.7293	1.99912e+06
166	19.8496	1.99916e+06
167	19.9699	1.99912e+06
168	20.0903	1.99916e+06
169	20.2106	1.99902e+06
170	20.3309	1.99936e+06
171	20.4511	1.99952e+06
172	20.5714	1.99964e+06
173	20.6917	2.00066e+06
174	20.812	2.00216e+06
175	20.9323	2.00388e+06
176	21.0526	2.00584e+06
177	21.173	2.00798e+06
178	21.2932	2.01016e+06
179	21.4135	2.0126e+06
180	21.5338	2.01508e+06
181	21.6541	2.01766e+06
182	21.7744	2.02035e+06
183	21.8947	2.02319e+06
184	22.015	2.02609e+06
185	22.1353	2.02907e+06
186	22.2556	2.03215e+06
187	22.3759	2.03531e+06
188	22.4962	2.03855e+06
189	22.6165	2.04186e+06
190	22.7368	2.04524e+06
191	22.8571	2.04868e+06
192	22.9774	2.05222e+06
193	23.0977	2.0558e+06
194	23.218	2.05942e+06
195	23.3383	2.06317e+06
196	23.4586	2.06695e+06
197	23.5789	2.07079e+06
198	23.6992	2.07471e+06
199	23.8195	2.07869e+06
200	23.9398	2.08276e+06
201	24.0601	2.08682e+06
202	24.1804	2.09106e+06
203	24.3007	2.09528e+06
204	24.421	2.09964e+06
205	24.5413	2.10399e+06
206	24.6616	2.10843e+06
207	24.7819	2.11291e+06
208	24.9022	2.11749e+06
209	25.0225	2.12204e+06
210	25.1428	2.1267e+06
211	25.2631	2.1314e+06
212	25.3834	2.13614e+06
213	25.5037	2.1409e+06
214	25.624	2.14573e+06
215	25.7443	2.15061e+06
216	25.8646	2.15561e+06
217	25.9849	2.16055e+06
218	26.1052	2.16566e+06
219	26.2255	2.1708e+06
220	26.3458	2.17592e+06
221	26.4661	2.18094e+06
222	26.5864	2.18601e+06
223	26.7067	2.19115e+06
224	26.827	2.19631e+06
225	26.9473	2.20153e+06
226	27.0676	2.20686e+06
227	27.1879	2.2122e+06
228	27.3082	2.21744e+06
229	27.4285	2.22264e+06
230	27.5488	2.22769e+06
231	27.6691	2.23305e+06
232	27.7894	2.23835e+06
233	27.9097	2.24375e+06
234	28.03	2.24902e+06
235	28.1503	2.25448e+06
236	28.2706	2.26002e+06
237	28.3909	2.26559e+06
238	28.5112	2.27121e+06
239	28.6315	2.27695e+06
240	28.7518	2.28273e+06
241	28.8721	2.2886e+06
242	28.9924	2.29444e+06
243	29.1127	2.30038e+06
244	29.233	2.30637e+06
245	29.3533	2.31239e+06
246	29.4736	2.31851e+06
247	29.5939	2.32471e+06
248	29.7142	2.3308e+06
249	29.8345	2.33706e+06
250	29.9548	2.34346e+06
251	30.0751	2.34965e+06
252	30.1954	2.35605e+06
253	30.3157	2.36231e+06
254	30.436	2.36878e+06
255	30.5563	2.37506e+06
256	30.6766	2.38062e+06
257	30.7969	2.3864e+06
258	30.9172	2.39211e+06
259	31.0375	2.39759e+06
260	31.1578	2.40301e+06
261	31.2782	2.40854e+06
262	31.3984	2.41428e+06
263	31.5187	2.4202e+06
264	31.6391	2.42608e+06
265	31.7593	2.43221e+06
266	31.8796	2.43841e+06
267	31.9999	2.44477e+06
268	32.1202	2.4513e+06
269	32.2405	2.45786e+06
270	32.3608	2.46448e+06
271	32.4811	2.47111e+06
272	32.6014	2.47771e+06
273	32.7217	2.48441e+06
274	32.8421	2.49116e+06
275	32.9623	2.49794e+06
276	33.0827	2.50468e+06
277	33.203	2.51147e+06
278	33.3233	2.51815e+06
279	33.4436	2.52497e+06
280	33.5639	2.53154e+06
281	33.6842	2.53828e+06
282	33.8045	2.5451e+06
283	33.9248	2.55165e+06
284	34.0451	2.55779e+06
285	34.1654	2.56397e+06
286	34.2856	2.57037e+06
287	34.406	2.57686e+06
288	34.5262	2.58336e+06
289	34.6466	2.60571e+06
290	34.7668	2.65408e+06
291	34.8872	2.6595e+06
292	35.0075	2.66502e+06
293	35.1278	2.67054e+06
294	35.2481	2.67607e+06
295	35.3684	2.68181e+06
296	35.4887	2.68733e+06
297	35.609	2.69311e+06
298	35.7293	2.69878e+06
299	35.8496	2.70444e+06
300	35.9699	2.71018e+06
301	36.0902	2.71593e+06
302	36.2105	2.72163e+06
303	36.3308	2.72727e+06
304	36.4511	2.73295e+06
305	36.5714	2.7385e+06
306	36.6917	2.74424e+06
307	36.812	2.74984e+06
308	36.9323	2.75528e+06
309	37.0526	2.76099e+06
310	37.1729	2.76675e+06
311	37.2932	2.77245e+06
312	37.4135	2.77816e+06
313	37.5339	2.78408e+06
314	37.6542	2.79014e+06
315	37.7744	2.79576e+06
316	37.8947	2.80201e+06
317	38.015	2.80791e+06
318	38.1353	2.81371e+06
319	38.2556	2.81962e+06
320	38.3759	2.82936e+06
321	38.4962	2.84619e+06
322	38.6165	2.85207e+06
323	38.7368	2.85805e+06
324	38.8571	2.86414e+06
325	38.9774	2.87036e+06
326	39.0977	2.8765e+06
327	39.218	2.88199e+06
328	39.3383	2.88753e+06
329	39.4586	2.89285e+06
330	39.5789	2.89813e+06
331	39.6992	2.9037e+06
332	39.8195	2.90932e+06
333	39.9398	2.915e+06
334	40.0602	2.92081e+06
335	40.1805	2.92663e+06
336	40.3008	2.93251e+06
337	40.4211	2.93847e+06
338	40.5414	2.9444e+06
339	40.6617	2.9504e+06
340	40.782	2.95614e+06
341	40.9023	2.96225e+06
342	41.0226	2.96815e+06
343	41.1429	2.97399e+06
344	41.2632	2.97997e+06
345	41.3835	2.98564e+06
346	41.5038	2.99164e+06
347	41.6241	2.99756e+06
348	41.7444	3.00313e+06
349	41.8647	3.00891e+06
350	41.985	3.01497e+06
351	42.1053	3.02065e+06
352	42.2256	3.0266e+06
353	42.3459	3.03212e+06
354	42.4662	3.03786e+06
355	42.5865	3.04349e+06
356	42.7068	3.04961e+06
357	42.8271	3.05523e+06
358	42.9474	3.06105e+06
359	43.0677	3.06676e+06
360	43.188	3.07228e+06
361	43.3083	3.07754e+06
362	43.4286	3.08282e+06
363	43.5489	3.08821e+06
364	43.6692	3.09367e+06
365	43.7895	3.09895e+06
366	43.9098	3.10415e+06
367	44.0301	3.10914e+06
368	44.1504	3.11424e+06
369	44.2707	3.1194e+06
370	44.391	3.1247e+06
371	44.5113	3.12985e+06
372	44.6316	3.13541e+06
373	44.7519	3.14075e+06
374	44.8722	3.14588e+06
375	44.9925	3.1517e+06
376	45.1128	3.1565e+06
377	45.2331	3.16192e+06
378	45.3534	3.16729e+06
379	45.4737	3.17229e+06
380	45.594	3.17753e+06
381	45.7143	3.18287e+06
382	45.8347	3.18798e+06
383	45.955	3.193e+06
384	46.0753	3.1977e+06
385	46.1955	3.20244e+06
386	46.6028	3.20713e+06
387	46.8231	3.21201e+06
388	46.9434	3.21689e+06
389	47.0637	3.22175e+06
390	47.184	3.22655e+06
391	47.3043	3.2312e+06
392	47.4246	3.23578e+06
393	47.5449	3.2404e+06
394	47.6652	3.2451e+06
395	47.7855	3.24953e+06
396	47.9058	3.25413e+06
397	48.0261	3.25861e+06
398	48.1464	3.26325e+06
399	48.2667	3.26781e+06
400	48.387	3.27254e+06
401	48.5073	3.27716e+06
402	48.6276	3.28172e+06
403	48.7479	3.2861e+06
404	48.8683	3.29069e+06
405	48.9886	3.29501e+06
406	49.1088	3.29915e+06
407	49.2292	3.30343e+06
408	49.3494	3.30731e+06
409	49.4697	3.31126e+06
410	49.59	3.31528e+06
411	49.7104	3.31936e+06
412	49.8307	3.32314e+06
413	49.951	3.32732e+06
414	50.0713	3.33101e+06
415	50.1916	3.33485e+06
416	50.3119	3.33863e+06
417	50.6192	3.34235e+06
418	50.8395	3.34601e+06
419	50.9598	3.34983e+06
420	51.0801	3.35356e+06
421	51.2004	3.35752e+06
422	51.3207	3.36148e+06
423	51.441	3.3652e+06
424	51.5613	3.36846e+06
425	51.6816	3.37229e+06
426	51.8019	3.37541e+06
427	51.9222	3.37863e+06
428	52.0425	3.38223e+06
429	52.1628	3.38523e+06
430	52.2831	3.38881e+06
431	52.4034	3.39174e+06
432	52.5237	3.39506e+06
433	52.644	3.39846e+06
434	52.7643	3.40214e+06
435	52.8846	3.40534e+06
436	53.0049	3.40854e+06
437	53.1252	3.41168e+06
438	53.2455	3.41499e+06
439	53.3658	3.41787e+06
440	53.4861	3.42115e+06
441	53.6064	3.42393e+06
442	53.7267	3.42701e+06
443	53.847	3.43011e+06
444	53.9673	3.43318e+06
445	54.0876	3.4362e+06
446	54.2079	3.43882e+06
447	54.3282	3.44128e+06
448	54.4485	3.44406e+06
449	54.5688	3.44706e+06
450	54.6891	3.4501e+06
451	54.8094	3.45327e+06
452	54.9297	3.45573e+06
453	55.05	3.45883e+06
454	55.1703	3.46171e+06
455	55.2906	3.46425e+06
456	55.4109	3.46661e+06
457	55.5312	3.46975e+06
458	55.6515	3.47191e+06
459	55.7718	3.4745e+06
460	55.8921	3.47686e+06
461	56.0124	3.4795e+06
462	56.1327	3.48152e+06
463	56.253	3.4845e+06
464	56.3733	3.48756e+06
465	56.4936	3.4901e+06
466	56.6139	3.4933e+06
467	56.7342	3.49651e+06
468	56.8545	3.49963e+06
469	56.9748	3.50211e+06
470	57.0951	3.50489e+06
471	57.2154	3.50745e+06
472	57.3357	3.51031e+06
473	57.456	3.51303e+06
474	57.5763	3.51612e+06
475	57.6966	3.5185e+06
476	57.8169	3.52128e+06
477	57.9372	3.52402e+06
478	58.0575	3.52672e+06
479	58.1778	3.52902e+06
480	58.2981	3.53158e+06
481	58.4184	3.5339e+06
482	58.5387	3.53647e+06
483	58.659	3.53799e+06
484	58.7793	3.54067e+06
485	58.8996	3.54285e+06
486	59.0199	3.54549e+06
487	59.1402	3.54829e+06
488	59.2605	3.54997e+06
489	59.3808	3.55221e+06
490	59.5011	3.55461e+06
491	59.6214	3.55648e+06
492	59.7417	3.55846e+06
493	59.862	3.56048e+06
494	59.9823	3.56232e+06
495	60.1026	3.56434e+06
496	60.2229	3.56596e+06
497	60.3432	3.5677e+06
498	60.4635	3.56948e+06
499	60.5838	3.57096e+06
500	60.7041	3.5725e+06
501	60.8244	3.5739e+06
502	60.9447	3.57546e+06
503	61.065	3.57705e+06
504	61.1853	3.57847e+06
505	61.3056	3.57983e+06
506	61.4259	3.58141e+06
507	61.5462	3.58261e+06
508	61.6664	3.58421e+06
509	61.7867	3.58637e+06
510	61.9071	3.58777e+06
511	62.0274	3.58957e+06
512	62.1477	3.59007e+06
513	62.268	3.59153e+06
514	62.3882	3.59271e+06
515	62.5086	3.59443e+06
516	62.6288	3.59555e+06
517	62.7492	3.59732e+06
518	62.8695	3.59932e+06
519	62.9898	3.60124e+06
520	63.1101	3.60296e+06
521	63.2303	3.60454e+06
522	63.3506	3.60634e+06
523	63.4709	3.608e+06
524	63.5912	3.60952e+06
525	63.7115	3.61092e+06
526	63.8318	3.6125e+06
527	63.9521	3.61386e+06
528	64.0724	3.61544e+06
529	64.1927	3.61719e+06
530	64.313	3.61845e+06
531	64.4333	3.62019e+06
532	64.5536	3.62181e+06
533	64.6739	3.62317e+06
534	64.7942	3.62461e+06
535	64.9145	3.62565e+06
536	65.0348	3.62725e+06
537	65.1551	3.62877e+06
538	65.2754	3.63037e+06
539	65.3957	3.63247e+06
540	65.516	3.63371e+06
541	65.6363	3.63497e+06
542	65.7566	3.63651e+06
543	65.8769	3.63804e+06
544	65.9972	3.63952e+06
545	66.1175	3.6406e+06
546	66.2378	3.64148e+06
547	66.3581	3.64256e+06
548	66.4784	3.64342e+06
549	66.5987	3.64502e+06
550	66.719	3.64628e+06
551	66.8393	3.64774e+06
552	66.9597	3.64866e+06
553	67.0799	3.64994e+06
554	67.2002	3.651e+06
555	67.3206	3.6519e+06
556	67.4408	3.65326e+06
557	67.5612	3.65474e+06
558	67.6815	3.65562e+06
559	67.8018	3.65708e+06
560	67.9221	3.65833e+06
561	68.0424	3.65953e+06
562	68.1627	3.66141e+06
563	68.283	3.66257e+06
564	68.4033	3.66371e+06
565	68.5236	3.66521e+06
566	68.6439	3.66605e+06
567	68.7642	3.66739e+06
568	68.8845	3.66871e+06
569	69.0048	3.67003e+06
570	69.1251	3.67139e+06
571	69.2453	3.67303e+06
572	69.3657	3.67443e+06
573	69.4859	3.67561e+06
574	69.6062	3.67731e+06
575	69.7265	3.67858e+06
576	69.8468	3.67992e+06
577	69.9671	3.68118e+06
578	70.0874	3.68242e+06
579	70.2077	3.68366e+06
580	70.328	3.68506e+06
581	70.4483	3.68598e+06
582	70.5686	3.68726e+06
583	70.6889	3.68842e+06
584	70.8092	3.68922e+06
585	70.9295	3.69088e+06
586	71.0498	3.69192e+06
587	71.1701	3.69294e+06
588	71.2904	3.69218e+06
589	71.4107	3.69152e+06
590	71.531	3.69196e+06
591	71.6513	3.69268e+06
592	71.7716	3.6932e+06
593	71.8919	3.69368e+06
594	72.0122	3.69416e+06
595	72.1325	3.69464e+06
596	72.2528	3.69434e+06
597	72.3731	3.69422e+06
598	72.4934	3.69434e+06
599	72.6137	3.69418e+06
600	72.734	3.69424e+06
601	72.8543	3.6943e+06
602	72.9746	3.6944e+06
603	73.0949	3.69426e+06
604	73.2152	3.69418e+06
605	73.3355	3.69444e+06
606	73.4558	3.69482e+06
607	73.5761	3.69508e+06
608	73.6964	3.69546e+06
609	73.8167	3.6957e+06
610	73.9371	3.69562e+06
611	74.0573	3.6962e+06
612	74.1776	3.69658e+06
613	74.2979	3.69654e+06
614	74.4182	3.697e+06
615	74.5386	3.6974e+06
616	74.6588	3.69738e+06
617	74.7791	3.69704e+06
618	74.8994	3.6975e+06
619	75.0197	3.6982e+06
620	75.1401	3.69872e+06
621	75.2603	3.69883e+06
622	75.3807	3.69929e+06
623	75.501	3.69985e+06
624	75.6212	3.70073e+06
625	75.7415	3.70151e+06
626	75.8618	3.70213e+06
627	75.9821	3.70269e+06
628	76.1024	3.70361e+06
629	76.2227	3.70433e+06
630	76.343	3.70531e+06
631	76.4633	3.70647e+06
632	76.5836	3.70751e+06
633	76.7039	3.70829e+06
634	76.8242	3.70925e+06
635	76.9445	3.71021e+06
636	77.0649	3.71087e+06
637	77.1851	3.71205e+06
638	77.3055	3.71245e+06
639	77.4257	3.71329e+06
640	77.546	3.71429e+06
641	77.6663	3.71513e+06
642	77.7866	3.71617e+06
643	77.9069	3.71757e+06
644	78.0272	3.71843e+06
645	78.1475	3.71944e+06
646	78.2678	3.72e+06
647	78.3881	3.7208e+06
648	78.5084	3.7207e+06
649	78.6288	3.72116e+06
650	78.7491	3.72136e+06
651	78.8694	3.72124e+06
652	78.9897	3.72098e+06
653	79.11	3.7208e+06
654	79.2303	3.72082e+06
655	79.3506	3.72108e+06
656	79.4708	3.72114e+06
657	79.5912	3.72136e+06
658	79.7114	3.72144e+06
659	79.8317	3.72226e+06
660	79.952	3.72262e+06
661	80.0723	3.72282e+06
662	80.1926	3.723e+06
663	80.3129	3.72354e+06
664	80.4332	3.72392e+06
665	80.5535	3.72368e+06
666	80.6738	3.72422e+06
667	80.7941	3.7246e+06
668	80.9144	3.72488e+06
669	81.0347	3.72524e+06
670	81.155	3.7259e+06
671	81.2753	3.72692e+06
672	81.3956	3.72766e+06
673	81.5159	3.72842e+06
674	81.6362	3.72926e+06
675	81.7565	3.73016e+06
676	81.8768	3.73126e+06
677	81.9971	3.73174e+06
678	82.1174	3.73284e+06
679	82.2377	3.73348e+06
680	82.358	3.73444e+06
681	82.4783	3.73538e+06
682	82.5986	3.73642e+06
683	82.7189	3.73734e+06
684	82.8392	3.73802e+06
685	82.9595	3.73872e+06
686	83.0799	3.73926e+06
687	83.2001	3.73968e+06
688	83.3205	3.74049e+06
689	83.4407	3.74133e+06
690	83.561	3.74149e+06
691	83.6813	3.74303e+06
692	83.8016	3.74279e+06
693	83.922	3.74375e+06
694	84.0422	3.74431e+06
695	84.1626	3.74515e+06
696	84.2829	3.74647e+06
697	84.4032	3.74753e+06
698	84.5235	3.74825e+06
699	84.6438	3.74949e+06
700	84.7641	3.75021e+06
701	84.8844	3.75133e+06
702	85.0047	3.75161e+06
703	85.125	3.75225e+06
704	85.2453	3.75249e+06
705	85.3656	3.75279e+06
706	85.4859	3.75307e+06
707	85.6062	3.75347e+06
708	85.7265	3.75351e+06
709	85.8468	3.75359e+06
710	85.9671	3.75383e+06
711	86.0874	3.75395e+06
712	86.2077	3.75433e+06
713	86.328	3.75477e+06
714	86.4483	3.75549e+06
715	86.5686	3.75569e+06
716	86.6889	3.75609e+06
717	86.8092	3.75607e+06
718	86.9295	3.75631e+06
719	87.0498	3.75579e+06
720	87.1701	3.75589e+06
721	87.2904	3.75561e+06
722	87.4107	3.75491e+06
723	87.531	3.75473e+06
724	87.6513	3.75441e+06
725	87.7716	3.75471e+06
726	87.8919	3.75471e+06
727	88.0122	3.75473e+06
728	88.1325	3.75467e+06
729	88.2528	3.75451e+06
730	88.3731	3.75429e+06
731	88.4934	3.75441e+06
732	88.6137	3.75453e+06
733	88.734	3.75495e+06
734	88.8543	3.75541e+06
735	88.9747	3.75571e+06
736	89.095	3.75565e+06
737	89.2153	3.75593e+06
738	89.3356	3.75617e+06
739	89.4558	3.75637e+06
740	89.5762	3.75607e+06
741	89.6965	3.75663e+06
742	89.8168	3.75613e+06
743	89.9371	3.75669e+06
744	90.0574	3.75671e+06
745	90.1777	3.75717e+06
746	90.298	3.75639e+06
747	90.4183	3.75617e+06
748	90.5386	3.75667e+06
749	90.6589	3.75611e+06
750	90.7792	3.75567e+06
751	90.8995	3.75541e+06
752	91.0198	3.75487e+06
753	91.1401	3.75489e+06
754	91.2604	3.75469e+06
755	91.3807	3.75487e+06
756	91.501	3.75485e+06
757	91.6213	3.75465e+06
758	91.7416	3.75483e+06
759	91.8619	3.75493e+06
760	91.9822	3.75525e+06
761	92.1025	3.75563e+06
762	92.2228	3.75585e+06
763	92.3431	3.75581e+06
764	92.4634	3.75637e+06
765	92.5837	3.75689e+06
766	92.704	3.75735e+06
767	92.8243	3.75787e+06
768	92.9446	3.75761e+06
769	93.0649	3.75795e+06
770	93.1852	3.75787e+06
771	93.3055	3.75743e+06
772	93.4258	3.75685e+06
773	93.5461	3.75707e+06
774	93.6664	3.75599e+06
775	93.7867	3.75599e+06
776	93.907	3.75541e+06
777	94.0273	3.75503e+06
778	94.1476	3.75503e+06
779	94.2679	3.75451e+06
780	94.3882	3.75415e+06
781	94.5085	3.75369e+06
782	94.6288	3.75295e+06
783	94.7491	3.75209e+06
784	94.8694	3.75141e+06
785	94.9897	3.75067e+06
786	95.11	3.74977e+06
787	95.2303	3.74895e+06
788	95.3506	3.74825e+06
789	95.4709	3.74785e+06
790	95.5912	3.74727e+06
791	95.7115	3.74703e+06
792	95.8319	3.74637e+06
793	95.9522	3.74601e+06
794	96.0724	3.74585e+06
795	96.1928	3.74511e+06
796	96.313	3.74417e+06
797	96.4333	3.74403e+06
798	96.5536	3.74263e+06
799	96.6739	3.74233e+06
800	96.7942	3.74149e+06
801	96.9145	3.74095e+06
802	97.0348	3.74093e+06
803	97.1551	3.74025e+06
804	97.2754	3.73987e+06
805	97.3958	3.73942e+06
806	97.5161	3.73912e+06
807	97.6364	3.739e+06
808	97.7567	3.73866e+06
809	97.877	3.73864e+06
810	97.9973	3.73872e+06
811	98.1176	3.73856e+06
812	98.2379	3.73852e+06
813	98.3582	3.73848e+06
814	98.4785	3.73846e+06
815	98.5987	3.73858e+06
816	98.7191	3.73864e+06
817	98.8394	3.73852e+06
818	98.9597	3.73846e+06
819	99.08	3.73912e+06
820	99.2003	3.73836e+06
821	99.3206	3.73836e+06
822	99.4409	3.73836e+06
823	99.5612	3.73904e+06
824	99.6815	3.73854e+06
825	99.8018	3.73852e+06
826	99.9221	3.73834e+06
827	100.042	3.7385e+06
828	100.163	3.73838e+06
829	100.283	3.73838e+06
830	100.403	3.73802e+06
831	100.524	3.73782e+06
832	100.644	3.73788e+06
833	100.764	3.73786e+06
834	100.884	3.738e+06
835	101.005	3.73796e+06
836	101.125	3.73792e+06
837	101.245	3.73826e+06
838	101.366	3.73834e+06
839	101.486	3.73872e+06
840	101.606	3.73908e+06
841	101.727	3.73954e+06
842	101.847	3.73948e+06
843	101.967	3.7395e+06
844	102.087	3.73962e+06
845	102.208	3.73958e+06
846	102.328	3.7394e+06
847	102.448	3.73956e+06
848	102.569	3.73956e+06
849	102.689	3.73928e+06
850	102.809	3.73904e+06
851	102.93	3.73987e+06
852	103.05	3.73944e+06
853	103.17	3.7396e+06
854	103.29	3.74003e+06
855	103.411	3.74035e+06
856	103.531	3.74017e+06
857	103.651	3.74045e+06
858	103.772	3.74123e+06
859	103.892	3.74029e+06
860	104.012	3.74103e+06
861	104.133	3.74125e+06
862	104.253	3.74125e+06
863	104.373	3.74127e+06
864	104.494	3.74115e+06
865	104.614	3.74075e+06
866	104.734	3.74043e+06
867	104.854	3.74021e+06
868	104.975	3.73952e+06
869	105.095	3.7394e+06
870	105.215	3.73896e+06
871	105.336	3.73776e+06
872	105.456	3.73688e+06
873	105.576	3.73656e+06
874	105.697	3.73624e+06
875	105.817	3.73598e+06
876	105.937	3.73578e+06
877	106.057	3.73538e+06
878	106.178	3.73518e+06
879	106.298	3.73512e+06
880	106.418	3.73512e+06
881	106.539	3.73518e+06
882	106.659	3.73546e+06
883	106.779	3.73532e+06
884	106.9	3.73504e+06
885	107.02	3.7346e+06
886	107.14	3.7348e+06
887	107.26	3.73388e+06
888	107.381	3.73268e+06
889	107.501	3.73156e+06
890	107.621	3.73098e+06
891	107.742	3.73012e+06
892	107.862	3.7297e+06
893	107.982	3.7294e+06
894	108.103	3.72868e+06
895	108.223	3.72892e+06
896	108.343	3.72878e+06
897	108.463	3.7285e+06
898	108.584	3.72894e+06
899	108.704	3.72928e+06
900	108.824	3.72932e+06
901	108.945	3.72914e+06
902	109.065	3.72962e+06
903	109.185	3.72952e+06
904	109.306	3.72954e+06
905	109.426	3.7303e+06
906	109.546	3.73068e+06
907	109.666	3.73126e+06
908	109.787	3.73152e+06
909	109.907	3.7317e+06
910	110.027	3.73106e+06
911	110.148	3.72624e+06
912	110.268	3.71903e+06
913	110.388	3.70985e+06
914	110.509	3.69985e+06
915	110.629	3.68886e+06
916	110.749	3.67713e+06
917	110.869	3.66403e+06
918	110.99	3.65082e+06
919	111.11	3.6379e+06
920	111.23	3.62363e+06
921	111.351	3.60936e+06
922	111.471	3.59501e+06
923	111.591	3.58025e+06
924	111.712	3.56532e+06
925	111.832	3.55039e+06
926	111.952	3.53525e+06
927	112.072	3.5196e+06
928	112.193	3.50405e+06
929	112.313	3.48888e+06
930	112.433	3.47362e+06
931	112.554	3.45827e+06
932	112.674	3.44346e+06
933	112.794	3.42871e+06
934	112.915	3.41353e+06
935	113.035	3.39908e+06
936	113.155	3.38395e+06
937	113.275	3.36964e+06
938	113.396	3.3547e+06
939	113.516	3.33983e+06
940	113.636	3.3249e+06
941	113.757	3.31076e+06
942	113.877	3.29671e+06
943	113.997	3.2825e+06
944	114.118	3.26801e+06
945	114.238	3.25447e+06
946	114.358	3.24064e+06
947	114.478	3.22723e+06
948	114.599	3.21379e+06
949	114.719	3.20036e+06
950	114.839	3.18702e+06
951	114.96	3.17387e+06
952	115.08	3.16056e+06
953	115.2	3.14762e+06
954	115.321	3.13489e+06
955	115.441	3.12244e+06
956	115.561	3.11052e+06
957	115.681	3.09769e+06
958	115.802	3.08601e+06
959	115.922	3.07454e+06
960	116.042	3.06313e+06
961	116.163	3.05251e+06
962	116.283	3.04182e+06
963	116.403	3.0313e+06
964	116.524	3.02093e+06
965	116.644	3.01073e+06
966	116.764	3.00058e+06
967	116.884	2.99082e+06
968	117.005	2.98119e+06
969	117.125	2.97163e+06
970	117.245	2.96239e+06
971	117.366	2.92509e+06
972	117.486	2.92335e+06
973	117.606	2.91478e+06
974	117.727	2.90638e+06
975	117.847	2.89793e+06
976	117.967	2.88965e+06
977	118.087	2.88149e+06
978	118.208	2.87312e+06
979	118.328	2.86522e+06
980	118.448	2.85741e+06
981	118.569	2.84977e+06
982	118.689	2.84193e+06
983	118.809	2.8348e+06
984	118.93	2.82768e+06
985	119.05	2.82036e+06
986	119.17	2.81319e+06
987	119.29	2.80613e+06
988	119.411	2.79915e+06
989	119.531	2.79236e+06
990	119.651	2.78562e+06
991	119.772	2.77872e+06
992	119.892	2.77201e+06
993	120.012	2.76541e+06
994	120.133	2.75911e+06
995	120.253	2.7526e+06
996	120.373	2.74644e+06
997	120.493	2.7399e+06
998	120.614	2.73401e+06
999	120.734	2.72809e+06
1000	120.854	2.72229e+06
1001	120.975	2.71647e+06
1002	121.095	2.71084e+06
1003	121.215	2.70516e+06
1004	121.336	2.69974e+06
1005	121.456	2.69439e+06
1006	121.576	2.68885e+06
1007	121.697	2.68365e+06
1008	121.817	2.67855e+06
1009	121.937	2.67326e+06
1010	122.057	2.66832e+06
1011	122.178	2.66322e+06
1012	122.298	2.65826e+06
1013	122.418	2.65345e+06
1014	122.539	2.57047e+06
1015	122.659	2.56469e+06
1016	122.779	2.55905e+06
1017	122.9	2.55343e+06
1018	123.02	2.54766e+06
1019	123.14	2.54214e+06
1020	123.26	2.53678e+06
1021	123.381	2.53114e+06
1022	123.501	2.52591e+06
1023	123.621	2.52053e+06
1024	123.742	2.51523e+06
1025	123.862	2.50994e+06
1026	123.982	2.505e+06
1027	124.103	2.49992e+06
1028	124.223	2.49498e+06
1029	124.343	2.49024e+06
1030	124.463	2.48515e+06
1031	124.584	2.48047e+06
1032	124.704	2.47587e+06
1033	124.824	2.47131e+06
1034	124.945	2.46664e+06
1035	125.065	2.46212e+06
1036	125.185	2.45742e+06
1037	125.306	2.45316e+06
1038	125.426	2.44875e+06
1039	125.546	2.44431e+06
1040	125.666	2.44013e+06
1041	125.787	2.43579e+06
1042	125.907	2.43171e+06
1043	126.027	2.4276e+06
1044	126.148	2.42344e+06
1045	126.268	2.41944e+06
1046	126.388	2.41556e+06
1047	126.509	2.4117e+06
1048	126.629	2.40771e+06
1049	126.749	2.40395e+06
1050	126.869	2.40005e+06
1051	126.99	2.39627e+06
1052	127.11	2.39251e+06
1053	127.23	2.38891e+06
1054	127.351	2.3853e+06
1055	127.471	2.38176e+06
1056	127.591	2.37826e+06
1057	127.712	2.3747e+06
1058	127.832	2.37126e+06
1059	127.952	2.36792e+06
1060	128.072	2.36451e+06
1061	128.193	2.36115e+06
1062	128.313	2.35777e+06
1063	128.433	2.35451e+06
1064	128.554	2.35111e+06
1065	128.674	2.34793e+06
1066	128.794	2.34468e+06
1067	128.915	2.3415e+06
1068	129.222	2.33842e+06
1069	129.442	2.33534e+06
1070	129.562	2.3322e+06
1071	129.683	2.3292e+06
1072	129.803	2.32624e+06
1073	129.923	2.32335e+06
1074	130.044	2.32045e+06
1075	130.164	2.31755e+06
1076	130.284	2.31473e+06
1077	130.405	2.31191e+06
1078	130.525	2.30907e+06
1079	130.645	2.30631e+06
1080	130.765	2.30356e+06
1081	130.886	2.30088e+06
1082	131.006	2.29822e+06
1083	131.126	2.29558e+06
1084	131.247	2.29296e+06
1085	131.367	2.29044e+06
1086	131.487	2.28782e+06
1087	131.608	2.2853e+06
1088	131.728	2.28281e+06
1089	131.848	2.28037e+06
1090	131.968	2.27783e+06
1091	132.089	2.27537e+06
1092	132.209	2.27301e+06
1093	132.329	2.27051e+06
1094	132.45	2.26815e+06
1095	132.57	2.26589e+06
1096	132.69	2.26354e+06
1097	132.811	2.26118e+06
1098	132.931	2.25878e+06
1099	133.051	2.25658e+06
1100	133.171	2.25444e+06
1101	133.292	2.25216e+06
1102	133.412	2.24998e+06
1103	133.532	2.24782e+06
1104	133.653	2.2456e+06
1105	133.773	2.24357e+06
1106	133.893	2.24159e+06
1107	134.014	2.23945e+06
1108	134.134	2.23741e+06
1109	134.254	2.23535e+06
1110	134.374	2.23335e+06
1111	134.682	2.23151e+06
1112	134.802	2.22961e+06
1113	134.922	2.22759e+06
1114	135.043	2.22567e+06
1115	135.163	2.22367e+06
1116	135.283	2.22178e+06
1117	135.404	2.21998e+06
1118	135.524	2.21814e+06
1119	135.644	2.21624e+06
1120	135.765	2.21444e+06
1121	135.885	2.21258e+06
1122	136.005	2.21076e+06
1123	136.125	2.20898e+06
1124	136.246	2.20722e+06
1125	136.366	2.2054e+06
1126	136.486	2.20376e+06
1127	136.607	2.20207e+06
1128	136.727	2.20029e+06
1129	136.847	2.19861e+06
1130	136.968	2.19707e+06
1131	137.088	2.19537e+06
1132	137.208	2.19367e+06
1133	137.328	2.19209e+06
1134	137.449	2.19049e+06
1135	137.569	2.18895e+06
1136	137.689	2.18743e+06
1137	137.81	2.18581e+06
1138	137.93	2.18431e+06
1139	138.05	2.18279e+06
1140	138.171	2.18128e+06
1141	138.291	2.17982e+06
1142	138.411	2.1784e+06
1143	138.531	2.17698e+06
1144	138.652	2.17544e+06
1145	138.772	2.17402e+06
1146	138.892	2.17256e+06
1147	139.013	2.1711e+06
1148	139.133	2.16966e+06
1149	139.253	2.16822e+06
1150	139.374	2.16674e+06
1151	139.494	2.16536e+06
1152	139.614	2.16398e+06
1153	139.734	2.16258e+06
1154	139.855	2.16127e+06
1155	139.975	2.15991e+06
1156	140.095	2.15857e+06
1157	140.216	2.15727e+06
1158	140.336	2.15593e+06
1159	140.456	2.15463e+06
1160	140.577	2.15335e+06
1161	140.697	2.15209e+06
1162	140.817	2.15083e+06
1163	140.937	2.14963e+06
1164	141.058	2.14837e+06
1165	141.178	2.14715e+06
1166	141.298	2.14591e+06
1167	141.419	2.14475e+06
1168	141.539	2.14359e+06
1169	141.659	2.14241e+06
1170	141.78	2.14126e+06
1171	141.9	2.14018e+06
1172	142.02	2.13902e+06
1173	142.14	2.13788e+06
1174	142.261	2.13678e+06
1175	142.381	2.13572e+06
1176	142.501	2.13464e+06
1177	142.622	2.1335e+06
1178	142.742	2.13252e+06
1179	142.862	2.13156e+06
1180	142.983	2.1304e+06
1181	143.103	2.12944e+06
1182	143.223	2.12844e+06
1183	143.344	2.12744e+06
1184	143.464	2.12648e+06
1185	143.584	2.12548e+06
1186	143.704	2.12446e+06
1187	143.825	2.12346e+06
1188	143.945	2.12244e+06
1189	144.065	2.12148e+06
1190	144.186	2.12057e+06
1191	144.306	2.11963e+06
1192	144.426	2.11867e+06
1193	144.547	2.11773e+06
1194	144.667	2.11673e+06
1195	144.787	2.11589e+06
1196	144.907	2.11503e+06
1197	145.028	2.11411e+06
1198	145.148	2.11317e+06
1199	145.268	2.11221e+06
1200	145.389	2.11137e+06
1201	145.509	2.11059e+06
1202	145.629	2.10971e+06
1203	145.75	2.10887e+06
1204	145.87	2.10801e+06
1205	145.99	2.10711e+06
1206	146.11	2.10633e+06
1207	146.231	2.10557e+06
1208	146.351	2.10471e+06
1209	146.471	2.10391e+06
1210	146.592	2.10315e+06
1211	146.712	2.10239e+06
1212	146.832	2.10157e+06
1213	146.953	2.10081e+06
1214	147.073	2.1001e+06
1215	147.193	2.09938e+06
1216	147.313	2.09858e+06
1217	147.434	2.09782e+06
1218	147.554	2.0971e+06
1219	147.674	2.09642e+06
1220	147.795	2.09564e+06
1221	147.915	2.0949e+06
1222	148.035	2.09412e+06
1223	148.156	2.09348e+06
1224	148.276	2.09278e+06
1225	148.396	2.09214e+06
1226	148.517	2.09142e+06
1227	148.637	2.09072e+06
1228	148.757	2.09002e+06
1229	148.877	2.08928e+06
1230	148.998	2.08864e+06
1231	149.118	2.08812e+06
1232	149.238	2.08744e+06
1233	149.359	2.08682e+06
1234	149.479	2.0862e+06
1235	149.599	2.08556e+06
1236	149.719	2.08494e+06
1237	149.84	2.0843e+06
1238	149.96	2.08364e+06
1239	150.08	2.083e+06
1240	150.201	2.0824e+06
1241	150.321	2.08176e+06
1242	150.441	2.08112e+06
1243	150.562	2.08056e+06
1244	150.682	2.07998e+06
1245	150.802	2.07937e+06
1246	150.923	2.07875e+06
1247	151.043	2.07817e+06
1248	151.163	2.07757e+06
1249	151.283	2.07701e+06
1250	151.404	2.07643e+06
1251	151.524	2.07587e+06
1252	151.644	2.07531e+06
1253	151.765	2.07475e+06
1254	151.885	2.07423e+06
1255	152.005	2.07371e+06
1256	152.126	2.07319e+06
1257	152.246	2.07267e+06
1258	152.366	2.07215e+06
1259	152.486	2.07171e+06
1260	152.607	2.07127e+06
1261	152.727	2.07069e+06
1262	152.847	2.07023e+06
1263	152.968	2.06973e+06
1264	153.088	2.06927e+06
1265	153.208	2.06873e+06
1266	153.329	2.06821e+06
1267	153.449	2.06775e+06
1268	153.569	2.06721e+06
1269	153.689	2.06673e+06
1270	153.81	2.06627e+06
1271	153.93	2.06573e+06
1272	154.05	2.06527e+06
1273	154.171	2.06475e+06
1274	154.291	2.06425e+06
1275	154.411	2.06377e+06
1276	154.532	2.06331e+06
1277	154.652	2.06277e+06
1278	154.772	2.06231e+06
1279	154.893	2.06195e+06
1280	155.013	2.06151e+06
1281	155.133	2.06107e+06
1282	155.253	2.06063e+06
1283	155.374	2.06017e+06
1284	155.494	2.05983e+06
1285	155.614	2.05949e+06
1286	155.735	2.05908e+06
1287	155.855	2.05868e+06
1288	155.975	2.05824e+06
1289	156.096	2.05798e+06
1290	156.216	2.05768e+06
1291	156.336	2.05722e+06
1292	156.456	2.05682e+06
1293	156.577	2.05638e+06
1294	156.697	2.05608e+06
1295	156.817	2.0558e+06
1296	156.938	2.05536e+06
1297	157.058	2.05496e+06
1298	157.178	2.05452e+06
1299	157.299	2.0542e+06
1300	157.419	2.05384e+06
1301	157.539	2.05346e+06
1302	157.659	2.05312e+06
1303	157.78	2.05278e+06
1304	157.9	2.05242e+06
1305	158.02	2.0521e+06
1306	158.141	2.05172e+06
1307	158.261	2.05144e+06
1308	158.381	2.05112e+06
1309	158.502	2.05072e+06
1310	158.622	2.05036e+06
1311	158.742	2.05e+06
1312	158.862	2.04968e+06
1313	158.983	2.04926e+06
1314	159.103	2.0489e+06
1315	159.223	2.0486e+06
1316	159.344	2.04824e+06
1317	159.464	2.04786e+06
1318	159.584	2.0475e+06
1319	159.705	2.04718e+06
1320	159.825	2.04684e+06
1321	159.945	2.04652e+06
1322	160.065	2.04624e+06
1323	160.186	2.04594e+06
1324	160.306	2.04566e+06
1325	160.426	2.04534e+06
1326	160.547	2.045e+06
1327	160.667	2.04476e+06
1328	160.787	2.04446e+06
1329	160.908	2.0442e+06
1330	161.028	2.04384e+06
1331	161.148	2.0435e+06
1332	161.269	2.04318e+06
1333	161.389	2.04282e+06
1334	161.509	2.0425e+06
1335	161.629	2.04218e+06
1336	161.75	2.04184e+06
1337	161.87	2.04152e+06
1338	161.99	2.04122e+06
1339	162.111	2.0409e+06
1340	162.231	2.04058e+06
1341	162.351	2.04026e+06
1342	162.472	2.03994e+06
1343	162.592	2.03966e+06
1344	162.712	2.0394e+06
1345	162.832	2.0391e+06
1346	162.953	2.03881e+06
1347	163.073	2.03851e+06
1348	163.193	2.03829e+06
1349	163.314	2.03801e+06
1350	163.434	2.03769e+06
1351	163.554	2.03747e+06
1352	163.675	2.03723e+06
1353	163.795	2.03699e+06
1354	163.915	2.03673e+06
1355	164.035	2.03647e+06
1356	164.156	2.03625e+06
1357	164.276	2.03597e+06
1358	164.396	2.03577e+06
1359	164.517	2.03551e+06
1360	164.637	2.03527e+06
1361	164.757	2.03507e+06
1362	164.878	2.03479e+06
1363	164.998	2.03455e+06
1364	165.118	2.03435e+06
1365	165.238	2.03413e+06
1366	165.359	2.03381e+06
1367	165.479	2.03359e+06
1368	165.599	2.03341e+06
1369	165.72	2.03313e+06
1370	165.84	2.03289e+06
1371	165.96	2.03265e+06
1372	166.081	2.03251e+06
1373	166.201	2.03231e+06
1374	166.321	2.03205e+06
1375	166.442	2.03183e+06
1376	166.562	2.03155e+06
1377	166.682	2.03143e+06
1378	166.802	2.03119e+06
1379	166.923	2.03097e+06
1380	167.043	2.03075e+06
1381	167.163	2.03053e+06
1382	167.284	2.03039e+06
1383	167.404	2.03025e+06
1384	167.524	2.03001e+06
1385	167.645	2.02987e+06
1386	167.765	2.02967e+06
1387	167.885	2.02953e+06
1388	168.005	2.02941e+06
1389	168.126	2.02923e+06
1390	168.246	2.02903e+06
1391	168.366	2.02881e+06
1392	168.487	2.02865e+06
1393	168.607	2.02853e+06
1394	168.727	2.02833e+06
1395	168.848	2.02815e+06
1396	168.968	2.02799e+06
1397	169.088	2.02785e+06
1398	169.208	2.02775e+06
1399	169.329	2.02757e+06
1400	169.449	2.02741e+06
1401	169.569	2.02729e+06
1402	169.69	2.02711e+06
1403	169.81	2.02697e+06
1404	169.93	2.02683e+06
1405	170.051	2.02665e+06
1406	170.171	2.02645e+06
1407	170.291	2.02627e+06
1408	170.411	2.02609e+06
1409	170.532	2.02595e+06
1410	170.652	2.02581e+06
1411	170.772	2.02561e+06
1412	170.893	2.02533e+06
1413	171.013	2.02519e+06
1414	171.133	2.02503e+06
1415	171.254	2.02485e+06
1416	171.374	2.02465e+06
1417	171.494	2.02451e+06
1418	171.614	2.02435e+06
1419	171.735	2.02415e+06
1420	171.855	2.02399e+06
1421	171.975	2.02381e+06
1422	172.096	2.02367e+06
1423	172.216	2.02351e+06
1424	172.336	2.02337e+06
1425	172.457	2.02321e+06
1426	172.577	2.02309e+06
1427	172.697	2.02295e+06
1428	172.817	2.02279e+06
1429	172.938	2.02267e+06
1430	173.058	2.02253e+06
1431	173.178	2.02239e+06
1432	173.299	2.02227e+06
1433	173.419	2.02209e+06
1434	173.539	2.02197e+06
1435	173.66	2.02185e+06
1436	173.78	2.02177e+06
1437	173.9	2.02165e+06
1438	174.02	2.02153e+06
1439	174.141	2.02139e+06
1440	174.261	2.02127e+06
1441	174.381	2.02115e+06
1442	174.502	2.02103e+06
1443	174.622	2.02091e+06
1444	174.742	2.02081e+06
1445	174.863	2.02065e+06
1446	174.983	2.02057e+06
1447	175.103	2.02045e+06
1448	175.223	2.02037e+06
1449	175.344	2.02019e+06
1450	175.464	2.02015e+06
1451	175.584	2.02011e+06
1452	175.705	2.01997e+06
1453	175.825	2.01987e+06
1454	175.945	2.01981e+06
1455	176.066	2.01973e+06
1456	176.186	2.01969e+06
1457	176.306	2.01959e+06
1458	176.426	2.01951e+06
1459	176.547	2.01943e+06
1460	176.667	2.01937e+06
1461	176.787	2.01919e+06
1462	176.908	2.01909e+06
1463	177.028	2.01893e+06
1464	177.148	2.01885e+06
1465	177.269	2.01875e+06
1466	177.389	2.01863e+06
1467	177.509	2.01851e+06
1468	177.629	2.01842e+06
1469	177.75	2.01832e+06
1470	177.87	2.01824e+06
1471	177.99	2.01814e+06
1472	178.111	2.01808e+06
1473	178.231	2.018e+06
1474	178.351	2.0179e+06
1475	178.472	2.01786e+06
1476	178.592	2.01788e+06
1477	178.712	2.0178e+06
1478	178.832	2.01776e+06
1479	178.953	2.01764e+06
1480	179.073	2.01764e+06
1481	179.193	2.0176e+06
1482	179.314	2.0175e+06
1483	179.434	2.01744e+06
1484	179.554	2.01734e+06
1485	179.675	2.01732e+06
1486	179.795	2.01732e+06
1487	179.915	2.01726e+06
1488	180.036	2.01722e+06
1489	180.156	2.01714e+06
1490	180.276	2.01704e+06
1491	180.396	2.01694e+06
1492	180.517	2.01684e+06
1493	180.637	2.01676e+06
1494	180.757	2.01666e+06
1495	180.878	2.01656e+06
1496	180.998	2.01648e+06
1497	181.118	2.0164e+06
1498	181.239	2.01628e+06
1499	181.359	2.01626e+06
1500	181.479	2.01622e+06
1501	181.599	2.01608e+06
1502	181.72	2.01602e+06
1503	181.84	2.01596e+06
1504	181.96	2.01592e+06
1505	182.081	2.01584e+06
1506	182.201	2.01578e+06
1507	182.321	2.01576e+06
1508	182.442	2.01572e+06
1509	182.562	2.01568e+06
1510	182.682	2.01558e+06
1511	182.802	2.01556e+06
1512	182.923	2.01548e+06
1513	183.043	2.01542e+06
1514	183.163	2.01538e+06
1515	183.284	2.01532e+06
1516	183.404	2.01528e+06
1517	183.524	2.01526e+06
1518	183.645	2.0152e+06
1519	183.765	2.01514e+06
1520	183.885	2.0151e+06
1521	184.005	2.01502e+06
1522	184.126	2.01498e+06
1523	184.246	2.01494e+06
1524	184.366	2.01488e+06
1525	184.487	2.01482e+06
1526	184.607	2.0148e+06
1527	184.727	2.01476e+06
1528	184.848	2.01472e+06
1529	184.968	2.01464e+06
1530	185.088	2.01464e+06
1531	185.208	2.01462e+06
1532	185.329	2.01456e+06
1533	185.449	2.01452e+06
1534	185.569	2.01444e+06
1535	185.69	2.0144e+06
1536	185.81	2.01442e+06
1537	185.93	2.01436e+06
1538	186.051	2.01426e+06
1539	186.171	2.01422e+06
1540	186.291	2.0142e+06
1541	186.411	2.01416e+06
1542	186.532	2.01412e+06
1543	186.652	2.01406e+06
1544	186.772	2.01396e+06
1545	186.893	2.0139e+06
1546	187.013	2.0138e+06
1547	187.133	2.01366e+06
1548	187.254	2.01364e+06
1549	187.374	2.01354e+06
1550	187.494	2.01344e+06
1551	187.614	2.01342e+06
1552	187.735	2.0133e+06
1553	187.855	2.01318e+06
1554	187.975	2.0131e+06
1555	188.096	2.013e+06
1556	188.216	2.013e+06
1557	188.336	2.01296e+06
1558	188.457	2.01286e+06
1559	188.577	2.01278e+06
1560	188.697	2.01268e+06
1561	188.817	2.01266e+06
1562	188.938	2.01262e+06
1563	189.058	2.0125e+06
1564	189.178	2.01244e+06
1565	189.299	2.01232e+06
1566	189.419	2.01226e+06
1567	189.539	2.01226e+06
1568	189.66	2.01218e+06
1569	189.78	2.0121e+06
1570	189.9	2.01202e+06
1571	190.02	2.01194e+06
1572	190.141	2.01194e+06
1573	190.261	2.01188e+06
1574	190.381	2.01182e+06
1575	190.502	2.01176e+06
1576	190.622	2.01166e+06
1577	190.742	2.01164e+06
1578	190.863	2.01158e+06
1579	190.983	2.01152e+06
1580	191.103	2.01146e+06
1581	191.223	2.01142e+06
1582	191.344	2.01134e+06
1583	191.464	2.0113e+06
1584	191.584	2.0113e+06
1585	191.705	2.01126e+06
1586	191.825	2.0112e+06
1587	191.945	2.0112e+06
1588	192.066	2.01122e+06
1589	192.186	2.01118e+06
1590	192.306	2.01116e+06
1591	192.426	2.01114e+06
1592	192.547	2.01106e+06
1593	192.667	2.011e+06
1594	192.787	2.01094e+06
1595	192.908	2.01088e+06
1596	193.028	2.01082e+06
1597	193.148	2.01078e+06
1598	193.269	2.01074e+06
1599	193.389	2.01066e+06
1600	193.509	2.0106e+06
1601	193.629	2.01056e+06
1602	193.75	2.0105e+06
1603	193.87	2.01048e+06
1604	193.99	2.01046e+06
1605	194.111	2.01044e+06
1606	194.231	2.01044e+06
1607	194.351	2.01038e+06
1608	194.472	2.01032e+06
1609	194.592	2.0103e+06
1610	194.712	2.01024e+06
1611	194.833	2.01018e+06
1612	194.953	2.01014e+06
1613	195.073	2.01012e+06
1614	195.193	2.01008e+06
1615	195.314	2.01004e+06
1616	195.434	2.00998e+06
1617	195.554	2.00994e+06
1618	195.675	2.00992e+06
1619	195.795	2.00988e+06
1620	195.915	2.00984e+06
1621	196.036	2.00974e+06
1622	196.156	2.00972e+06
1623	196.276	2.00966e+06
1624	196.396	2.00962e+06
1625	196.517	2.0096e+06
1626	196.637	2.00958e+06
1627	196.757	2.00952e+06
1628	196.878	2.0095e+06
1629	196.998	2.00944e+06
1630	197.118	2.00938e+06
1631	197.238	2.00934e+06
1632	197.359	2.00932e+06
1633	197.479	2.00926e+06
1634	197.599	2.00926e+06
1635	197.72	2.00918e+06
1636	197.84	2.00912e+06
1637	197.96	2.00912e+06
1638	198.081	2.00904e+06
1639	198.201	2.00896e+06
1640	198.321	2.00894e+06
1641	198.441	2.00888e+06
1642	198.562	2.00882e+06
1643	198.682	2.00878e+06
1644	198.802	2.0087e+06
1645	198.923	2.00864e+06
1646	199.043	2.0086e+06
1647	199.163	2.00852e+06
1648	199.284	2.00852e+06
1649	199.404	2.0085e+06
1650	199.524	2.00842e+06
1651	199.645	2.00834e+06
1652	199.765	2.00856e+06
1653	199.885	2.00966e+06
1654	200.005	2.011e+06
1655	200.126	2.01272e+06
1656	200.246	2.01456e+06
1657	200.366	2.01666e+06
1658	200.487	2.01891e+06
1659	200.607	2.02125e+06
1660	200.727	2.02371e+06
1661	200.848	2.02633e+06
1662	200.968	2.02901e+06
1663	201.088	2.03179e+06
1664	201.208	2.03461e+06
1665	201.329	2.03757e+06
1666	201.449	2.04058e+06
1667	201.569	2.0437e+06
1668	201.69	2.04688e+06
1669	201.81	2.05018e+06
1670	201.93	2.05352e+06
1671	202.051	2.05694e+06
1672	202.171	2.06039e+06
1673	202.291	2.06395e+06
1674	202.412	2.06757e+06
1675	202.532	2.07123e+06
1676	202.652	2.07495e+06
1677	202.772	2.07879e+06
1678	202.893	2.08262e+06
1679	203.013	2.08658e+06
1680	203.133	2.09058e+06
1681	203.254	2.09456e+06
1682	203.374	2.09886e+06
1683	203.494	2.10287e+06
1684	203.615	2.10709e+06
1685	203.735	2.11139e+06
1686	203.855	2.11573e+06
1687	203.975	2.12011e+06
1688	204.096	2.12462e+06
1689	204.216	2.12902e+06
1690	204.336	2.13366e+06
1691	204.457	2.13832e+06
1692	204.577	2.14297e+06
1693	204.697	2.14773e+06
1694	204.818	2.15253e+06
1695	204.938	2.15735e+06
1696	205.058	2.16218e+06
1697	205.178	2.16718e+06
1698	205.299	2.17216e+06
1699	205.419	2.17718e+06
1700	205.539	2.18226e+06
1701	205.66	2.18747e+06
1702	205.78	2.19265e+06
1703	205.9	2.19787e+06
1704	206.021	2.20318e+06
1705	206.141	2.20846e+06
1706	206.261	2.21378e+06
1707	206.381	2.21912e+06
1708	206.502	2.22451e+06
1709	206.622	2.22995e+06
1710	206.742	2.23547e+06
1711	206.863	2.24103e+06
1712	206.983	2.24664e+06
1713	207.103	2.2523e+06
1714	207.224	2.25802e+06
1715	207.344	2.26378e+06
1716	207.464	2.26959e+06
1717	207.585	2.27541e+06
1718	207.705	2.28127e+06
1719	207.825	2.28718e+06
1720	207.945	2.29314e+06
1721	208.066	2.2991e+06
1722	208.186	2.30508e+06
1723	208.306	2.31119e+06
1724	208.427	2.31717e+06
1725	208.547	2.32313e+06
1726	208.667	2.32926e+06
1727	208.788	2.33542e+06
1728	208.908	2.34162e+06
1729	209.028	2.34775e+06
1730	209.148	2.35399e+06
1731	209.269	2.36027e+06
1732	209.389	2.36663e+06
1733	209.509	2.37286e+06
1734	209.63	2.37924e+06
1735	209.75	2.38556e+06
1736	209.87	2.39183e+06
1737	209.991	2.39809e+06
1738	210.111	2.40443e+06
1739	210.231	2.41078e+06
1740	210.351	2.4172e+06
1741	210.472	2.42364e+06
1742	210.592	2.43007e+06
1743	210.712	2.43665e+06
1744	210.833	2.44321e+06
1745	210.953	2.44982e+06
1746	211.073	2.45638e+06
1747	211.194	2.463e+06
1748	211.314	2.46961e+06
1749	211.434	2.47625e+06
1750	211.555	2.48293e+06
1751	211.675	2.48959e+06
1752	211.795	2.49628e+06
1753	211.915	2.503e+06
1754	212.036	2.5097e+06
1755	212.156	2.51647e+06
1756	212.276	2.52321e+06
1757	212.397	2.52993e+06
1758	212.517	2.53666e+06
1759	212.637	2.5434e+06
1760	212.757	2.55018e+06
1761	212.878	2.55693e+06
1762	212.998	2.56373e+06
1763	213.118	2.57051e+06
1764	213.239	2.57728e+06
1765	213.359	2.58402e+06
1766	213.479	2.64133e+06
1767	213.6	2.64651e+06
1768	213.72	2.65179e+06
1769	213.84	2.65706e+06
1770	213.96	2.6626e+06
1771	214.081	2.66806e+06
1772	214.201	2.67348e+06
1773	214.321	2.67897e+06
1774	214.442	2.68457e+06
1775	214.562	2.69005e+06
1776	214.682	2.6956e+06
1777	214.803	2.7012e+06
1778	214.923	2.70676e+06
1779	215.043	2.71238e+06
1780	215.164	2.71791e+06
1781	215.284	2.72359e+06
1782	215.404	2.72921e+06
1783	215.524	2.73475e+06
1784	215.645	2.74038e+06
1785	215.765	2.7461e+06
1786	215.885	2.75178e+06
1787	216.006	2.75745e+06
1788	216.126	2.75266e+06
1789	216.246	2.7819e+06
1790	216.366	2.78742e+06
1791	216.487	2.79334e+06
1792	216.607	2.79915e+06
1793	216.727	2.80481e+06
1794	216.848	2.81081e+06
1795	216.968	2.81659e+06
1796	217.088	2.82244e+06
1797	217.209	2.8279e+06
1798	217.329	2.83392e+06
1799	217.449	2.83959e+06
1800	217.57	2.84537e+06
1801	217.69	2.85115e+06
1802	217.81	2.85711e+06
1803	217.93	2.86258e+06
1804	218.051	2.86826e+06
1805	218.171	2.87392e+06
1806	218.291	2.87961e+06
1807	218.412	2.88565e+06
1808	218.532	2.89147e+06
1809	218.652	2.89743e+06
1810	218.773	2.90322e+06
1811	218.893	2.90932e+06
1812	219.013	2.9152e+06
1813	219.133	2.92113e+06
1814	219.254	2.92737e+06
1815	219.374	2.93365e+06
1816	219.494	2.93987e+06
1817	219.615	2.94612e+06
1818	219.735	2.9525e+06
1819	219.855	2.95888e+06
1820	219.976	2.96515e+06
1821	220.096	2.97133e+06
1822	220.216	2.97747e+06
1823	220.336	2.98358e+06
1824	220.457	2.98966e+06
1825	220.577	2.99584e+06
1826	220.697	3.00176e+06
1827	220.818	3.00783e+06
1828	220.938	3.01393e+06
1829	221.058	3.01987e+06
1830	221.179	3.026e+06
1831	221.299	3.03186e+06
1832	221.419	3.03768e+06
1833	221.54	3.04349e+06
1834	221.66	3.04909e+06
1835	221.78	3.05477e+06
1836	221.9	3.06077e+06
1837	222.021	3.06646e+06
1838	222.141	3.0721e+06
1839	222.261	3.07764e+06
1840	222.382	3.08334e+06
1841	222.502	3.08843e+06
1842	222.622	3.09437e+06
1843	222.743	3.10013e+06
1844	222.863	3.10568e+06
1845	222.983	3.11092e+06
1846	223.103	3.11652e+06
1847	223.224	3.12172e+06
1848	223.344	3.12687e+06
1849	223.464	3.13245e+06
1850	223.585	3.13749e+06
1851	223.705	3.14267e+06
1852	223.825	3.1478e+06
1853	223.946	3.15236e+06
1854	224.066	3.157e+06
1855	224.186	3.16144e+06
1856	224.306	3.1659e+06
1857	224.427	3.17055e+06
1858	224.547	3.17519e+06
1859	224.667	3.17981e+06
1860	224.788	3.18443e+06
1861	224.908	3.18906e+06
1862	225.028	3.19384e+06
1863	225.248	3.19856e+06
1864	225.369	3.20326e+06
1865	225.489	3.20799e+06
1866	225.609	3.21269e+06
1867	225.73	3.21727e+06
1868	225.85	3.22191e+06
1869	225.97	3.22651e+06
1870	226.091	3.23118e+06
1871	226.211	3.23596e+06
1872	226.331	3.24046e+06
1873	226.451	3.24514e+06
1874	226.572	3.24975e+06
1875	226.692	3.25377e+06
1876	226.812	3.25799e+06
1877	226.933	3.26217e+06
1878	227.053	3.26617e+06
1879	227.173	3.2699e+06
1880	227.294	3.27382e+06
1881	227.414	3.278e+06
1882	227.534	3.28204e+06
1883	227.654	3.28592e+06
1884	227.775	3.28993e+06
1885	228.082	3.29401e+06
1886	228.302	3.29781e+06
1887	228.423	3.30165e+06
1888	228.543	3.30551e+06
1889	228.663	3.30919e+06
1890	228.784	3.3129e+06
1891	228.904	3.31684e+06
1892	229.024	3.32098e+06
1893	229.144	3.3251e+06
1894	229.265	3.32914e+06
1895	229.385	3.33329e+06
1896	229.505	3.33729e+06
1897	229.626	3.34133e+06
1898	229.746	3.34519e+06
1899	229.866	3.34919e+06
1900	229.987	3.35326e+06
1901	230.107	3.35702e+06
1902	230.227	3.36058e+06
1903	230.347	3.36428e+06
1904	230.468	3.36804e+06
1905	230.588	3.37175e+06
1906	230.708	3.37547e+06
1907	230.829	3.37925e+06
1908	230.949	3.38281e+06
1909	231.069	3.38645e+06
1910	231.19	3.38985e+06
1911	231.31	3.39302e+06
1912	231.43	3.39608e+06
1913	231.55	3.39998e+06
1914	231.671	3.40298e+06
1915	231.791	3.40548e+06
1916	231.911	3.40898e+06
1917	232.032	3.41156e+06
1918	232.152	3.41427e+06
1919	232.272	3.41719e+06
1920	232.393	3.42011e+06
1921	232.513	3.42289e+06
1922	232.633	3.42607e+06
1923	232.753	3.42799e+06
1924	232.874	3.43127e+06
1925	232.994	3.43394e+06
1926	233.114	3.43652e+06
1927	233.235	3.43984e+06
1928	233.355	3.44276e+06
1929	233.475	3.4457e+06
1930	233.596	3.44854e+06
1931	233.716	3.45154e+06
1932	233.836	3.45449e+06
1933	233.956	3.45743e+06
1934	234.077	3.46049e+06
1935	234.197	3.46329e+06
1936	234.317	3.46587e+06
1937	234.438	3.46871e+06
1938	234.558	3.47129e+06
1939	234.678	3.47378e+06
1940	234.799	3.47596e+06
1941	234.919	3.47792e+06
1942	235.039	3.47986e+06
1943	235.16	3.48164e+06
1944	235.28	3.48334e+06
1945	235.4	3.4852e+06
1946	235.52	3.48674e+06
1947	235.641	3.48852e+06
1948	235.761	3.49066e+06
1949	235.881	3.49218e+06
1950	236.002	3.49465e+06
1951	236.122	3.49697e+06
1952	236.242	3.49843e+06
1953	236.362	3.50079e+06
1954	236.483	3.50281e+06
1955	236.603	3.50469e+06
1956	236.723	3.50705e+06
1957	236.844	3.50895e+06
1958	236.964	3.51127e+06
1959	237.084	3.51305e+06
1960	237.205	3.51534e+06
1961	237.325	3.51746e+06
1962	237.445	3.51944e+06
1963	237.565	3.52194e+06
1964	237.686	3.5241e+06
1965	237.806	3.52612e+06
1966	237.926	3.52786e+06
1967	238.047	3.52996e+06
1968	238.167	3.53198e+06
1969	238.287	3.53392e+06
1970	238.408	3.53587e+06
1971	238.528	3.53803e+06
1972	238.648	3.54009e+06
1973	238.769	3.54207e+06
1974	238.889	3.54419e+06
1975	239.009	3.54627e+06
1976	239.129	3.54833e+06
1977	239.25	3.55025e+06
1978	239.37	3.55265e+06
1979	239.49	3.55475e+06
1980	239.611	3.55636e+06
1981	239.731	3.55834e+06
1982	239.851	3.5607e+06
1983	239.972	3.56268e+06
1984	240.092	3.56434e+06
1985	240.212	3.56604e+06
1986	240.332	3.56766e+06
1987	240.453	3.56916e+06
1988	240.573	3.57104e+06
1989	240.693	3.57268e+06
1990	240.814	3.57444e+06
1991	240.934	3.57629e+06
1992	241.054	3.57839e+06
1993	241.175	3.58011e+06
1994	241.295	3.58221e+06
1995	241.415	3.58385e+06
1996	241.535	3.58599e+06
1997	241.656	3.58789e+06
1998	241.776	3.58987e+06
1999	241.896	3.59185e+06
[truncated: 2,666 more rows]
