# Supplementary material for: Approaching intrinsic dynamics of MXenes hybrid hydrogel for 3D printed multimodal intelligent devices with ultrahigh superelasticity and temperature sensitivity
Source: Nat Commun. 2022 Jun 14;13:3420. doi: 10.1038/s41467-022-31051-7 (PMC9197829; doi:10.1038/s41467-022-31051-7)
Supplement: Supplementary file 6 — Source Data [file 41467_2022_31051_MOESM6_ESM.zip › Supplementary information/Supplementary Fig. 25/Supplementary Fig. 25b/30°C.xlsx]

## Sheet: Sheet1
Item	Smu1_Time(1)(1)	Smu1_R(1)(1)
1	0	1.9939e+06
2	0.12033	1.99394e+06
3	0.24062	1.99396e+06
4	0.36092	1.994e+06
5	0.58119	1.99404e+06
6	0.70152	1.99408e+06
7	0.82183	1.99414e+06
8	0.94214	1.99418e+06
9	1.06242	1.99424e+06
10	1.18273	1.99432e+06
11	1.30301	1.99438e+06
12	1.4233	1.99446e+06
13	1.54361	1.99452e+06
14	1.66391	1.99458e+06
15	1.78421	1.99466e+06
16	1.90451	1.99476e+06
17	2.02481	1.99486e+06
18	2.14513	1.99496e+06
19	2.26541	1.99504e+06
20	2.38572	1.9951e+06
21	2.50603	1.99514e+06
22	2.62632	1.99522e+06
23	2.74662	1.99528e+06
24	2.86692	1.995e+06
25	2.98721	1.9951e+06
26	3.1075	1.9952e+06
27	3.2278	1.99528e+06
28	3.34812	1.99534e+06
29	3.46842	1.99542e+06
30	3.58872	1.99552e+06
31	3.70904	1.99558e+06
32	3.82932	1.9956e+06
33	3.94962	1.99548e+06
34	4.06992	1.99538e+06
35	4.19021	1.9953e+06
36	4.31052	1.99526e+06
37	4.43082	1.99526e+06
38	4.55113	1.99522e+06
39	4.67144	1.99526e+06
40	4.79173	1.9953e+06
41	4.91204	1.99534e+06
42	5.03234	1.99538e+06
43	5.15263	1.9954e+06
44	5.27294	1.99548e+06
45	5.39325	1.99554e+06
46	5.51355	1.9956e+06
47	5.63386	1.99564e+06
48	5.75416	1.9957e+06
49	5.87446	1.99576e+06
50	5.99475	1.9958e+06
51	6.11507	1.99582e+06
52	6.23537	1.99588e+06
53	6.35566	1.99592e+06
54	6.47596	1.99594e+06
55	6.59626	1.99598e+06
56	6.71656	1.99608e+06
57	6.83688	1.9961e+06
58	6.95719	1.9961e+06
59	7.07749	1.99612e+06
60	7.1978	1.99618e+06
61	7.31809	1.99624e+06
62	7.43839	1.99632e+06
63	7.5587	1.9964e+06
64	7.67898	1.99642e+06
65	7.79928	1.99648e+06
66	7.91958	1.99652e+06
67	8.03986	1.9966e+06
68	8.16017	1.99628e+06
69	8.28046	1.9963e+06
70	8.40078	1.99642e+06
71	8.52108	1.99648e+06
72	8.64137	1.99656e+06
73	8.76167	1.99664e+06
74	8.88196	1.99672e+06
75	9.00225	1.99676e+06
76	9.12256	1.99682e+06
77	9.24286	1.99687e+06
78	9.36318	1.99689e+06
79	9.48347	1.99695e+06
80	9.60376	1.99705e+06
81	9.72407	1.99709e+06
82	9.84436	1.99713e+06
83	9.96467	1.99723e+06
84	10.085	1.99727e+06
85	10.2053	1.99735e+06
86	10.3256	1.99735e+06
87	10.4459	1.99741e+06
88	10.5662	1.99747e+06
89	10.6865	1.99723e+06
90	10.8068	1.99733e+06
91	10.9271	1.99739e+06
92	11.0474	1.99743e+06
93	11.1677	1.99743e+06
94	11.288	1.99747e+06
95	11.4083	1.99749e+06
96	11.5286	1.99751e+06
97	11.6489	1.99751e+06
98	11.7692	1.99753e+06
99	11.8895	1.99755e+06
100	12.0098	1.99757e+06
101	12.1301	1.99755e+06
102	12.2504	1.99757e+06
103	12.3707	1.99759e+06
104	12.4911	1.99759e+06
105	12.6114	1.99759e+06
106	12.7317	1.99759e+06
107	12.852	1.99757e+06
108	12.9723	1.99755e+06
109	13.0926	1.99755e+06
110	13.2129	1.99753e+06
111	13.3332	1.99751e+06
112	13.4535	1.99753e+06
113	13.5738	1.99751e+06
114	13.6941	1.99715e+06
115	13.8144	1.99691e+06
116	13.9347	1.99693e+06
117	14.055	1.99695e+06
118	14.1753	1.99695e+06
119	14.2956	1.99697e+06
120	14.4159	1.99699e+06
121	14.5362	1.99703e+06
122	14.6565	1.99703e+06
123	14.7768	1.99711e+06
124	14.8971	1.99719e+06
125	15.0174	1.99725e+06
126	15.1377	1.99733e+06
127	15.258	1.99741e+06
128	15.3783	1.99751e+06
129	15.4986	1.99757e+06
130	15.6189	1.99761e+06
131	15.7392	1.99765e+06
132	15.8595	1.99773e+06
133	15.9798	1.99779e+06
134	16.1001	1.99783e+06
135	16.2204	1.99789e+06
136	16.3407	1.99793e+06
137	16.461	1.99795e+06
138	16.5813	1.99799e+06
139	16.7016	1.99801e+06
140	16.8219	1.99807e+06
141	16.9422	1.99805e+06
142	17.0625	1.99807e+06
143	17.1828	1.99807e+06
144	17.3031	1.99809e+06
145	17.4234	1.99805e+06
146	17.5437	1.99807e+06
147	17.664	1.99811e+06
148	17.7843	1.99809e+06
149	17.9046	1.99803e+06
150	18.0249	1.99799e+06
151	18.1452	1.99809e+06
152	18.2655	1.99811e+06
153	18.3858	1.99819e+06
154	18.5061	1.99831e+06
155	18.6264	1.99839e+06
156	18.7467	1.99851e+06
157	18.867	1.99857e+06
158	18.9873	1.99799e+06
159	19.1076	1.99795e+06
160	19.2279	1.99803e+06
161	19.3482	1.99819e+06
162	19.4685	1.99835e+06
163	19.5888	1.99851e+06
164	19.7091	1.99857e+06
165	19.8294	1.99875e+06
166	19.9497	1.99891e+06
167	20.07	1.99891e+06
168	20.1903	1.99895e+06
169	20.3106	1.99903e+06
170	20.4309	1.99909e+06
171	20.5512	1.99899e+06
172	20.6715	1.99895e+06
173	20.7918	1.99895e+06
174	20.9121	1.99877e+06
175	21.0324	1.99821e+06
176	21.1527	1.99805e+06
177	21.273	1.99827e+06
178	21.3933	1.99785e+06
179	21.5136	1.99604e+06
180	21.6339	1.99871e+06
181	21.7542	1.9943e+06
182	21.8745	1.99144e+06
183	21.9948	1.99628e+06
184	22.1151	1.98632e+06
185	22.2354	1.99024e+06
186	22.3557	1.99538e+06
187	22.476	1.97484e+06
188	22.5963	1.97231e+06
189	22.7166	1.97043e+06
190	22.8369	1.96293e+06
191	22.9572	1.95967e+06
192	23.0775	1.95453e+06
193	23.1978	1.94996e+06
194	23.3181	1.94628e+06
195	23.4384	1.94138e+06
196	23.5587	1.93686e+06
197	23.679	1.93294e+06
198	23.7993	1.92801e+06
199	23.9197	1.92363e+06
200	24.04	1.91927e+06
201	24.1603	1.91499e+06
202	24.2806	1.91003e+06
203	24.4008	1.90536e+06
204	24.5211	1.90088e+06
205	24.6414	1.89638e+06
206	24.7617	1.89186e+06
207	24.882	1.8873e+06
208	25.0023	1.88281e+06
209	25.1227	1.87835e+06
210	25.243	1.87389e+06
211	25.3632	1.86961e+06
212	25.4836	1.86499e+06
213	25.6038	1.86064e+06
214	25.7241	1.8558e+06
215	25.8444	1.8513e+06
216	25.9647	1.84688e+06
217	26.085	1.84254e+06
218	26.2053	1.83807e+06
219	26.3256	1.83379e+06
220	26.4459	1.82943e+06
221	26.5663	1.82523e+06
222	26.6866	1.82113e+06
223	26.8069	1.81694e+06
224	26.9271	1.81246e+06
225	27.0475	1.80824e+06
226	27.1678	1.8041e+06
227	27.288	1.79996e+06
228	27.4084	1.79589e+06
229	27.5287	1.79177e+06
230	27.649	1.78767e+06
231	27.7693	1.78371e+06
232	27.8896	1.77975e+06
233	28.0099	1.77606e+06
234	28.1302	1.7733e+06
235	28.2505	1.77092e+06
236	28.3708	1.75768e+06
237	28.4911	1.75403e+06
238	28.6114	1.75013e+06
239	28.7317	1.74631e+06
240	28.852	1.74249e+06
241	28.9723	1.73873e+06
242	29.0926	1.73491e+06
243	29.2129	1.73122e+06
244	29.3332	1.72742e+06
245	29.4535	1.72196e+06
246	29.5738	1.71924e+06
247	29.6941	1.7162e+06
248	29.8144	1.71312e+06
249	29.9347	1.70967e+06
250	30.055	1.70629e+06
251	30.1753	1.70301e+06
252	30.2956	1.69959e+06
253	30.4159	1.69621e+06
254	30.5362	1.69289e+06
255	30.6565	1.69011e+06
256	30.7768	1.68662e+06
257	30.8971	1.68292e+06
258	31.0174	1.67948e+06
259	31.1377	1.6763e+06
260	31.258	1.6731e+06
261	31.3783	1.67004e+06
262	31.4986	1.66694e+06
263	31.6189	1.66371e+06
264	31.7392	1.66063e+06
265	31.8595	1.65757e+06
266	31.9798	1.65453e+06
267	32.1001	1.65149e+06
268	32.2204	1.64855e+06
269	32.3407	1.64569e+06
270	32.4611	1.64278e+06
271	32.5814	1.6398e+06
272	32.7017	1.63674e+06
273	32.822	1.6338e+06
274	32.9423	1.631e+06
275	33.0626	1.62826e+06
276	33.1828	1.62552e+06
277	33.3031	1.6227e+06
278	33.4235	1.62009e+06
279	33.5438	1.61735e+06
280	33.6641	1.61463e+06
281	33.7844	1.61195e+06
282	33.9046	1.60923e+06
283	34.0249	1.60657e+06
284	34.1452	1.60395e+06
285	34.2655	1.60135e+06
286	34.3858	1.59892e+06
287	34.5061	1.59648e+06
288	34.6265	1.59392e+06
289	34.7467	1.59112e+06
290	34.867	1.58848e+06
291	34.9874	1.58596e+06
292	35.1077	1.58258e+06
293	35.228	1.57954e+06
294	35.3483	1.57647e+06
295	35.4686	1.57357e+06
296	35.5889	1.57111e+06
297	35.7092	1.56881e+06
298	35.8295	1.56659e+06
299	35.9498	1.56435e+06
300	36.0701	1.56213e+06
301	36.1904	1.55991e+06
302	36.3107	1.55775e+06
303	36.431	1.55563e+06
304	36.5513	1.5535e+06
305	36.6716	1.55142e+06
306	36.7919	1.54934e+06
307	36.9122	1.54726e+06
308	37.0325	1.5452e+06
309	37.1528	1.54308e+06
310	37.2731	1.5411e+06
311	37.3934	1.53916e+06
312	37.5137	1.53726e+06
313	37.634	1.53532e+06
314	37.7543	1.53345e+06
315	37.8746	1.53139e+06
316	37.9949	1.52947e+06
317	38.1152	1.52759e+06
318	38.2355	1.52581e+06
319	38.3558	1.52395e+06
320	38.4761	1.52209e+06
321	38.5964	1.52027e+06
322	38.7167	1.51845e+06
323	38.837	1.51665e+06
324	38.9573	1.51483e+06
325	39.0776	1.51303e+06
326	39.1979	1.51124e+06
327	39.3182	1.50944e+06
328	39.4386	1.50762e+06
329	39.5588	1.50582e+06
330	39.6792	1.50396e+06
331	39.7995	1.50216e+06
332	39.9197	1.50038e+06
333	40.04	1.4986e+06
334	40.1603	1.49684e+06
335	40.2806	1.49516e+06
336	40.4009	1.49344e+06
337	40.5212	1.49172e+06
338	40.6415	1.49002e+06
339	40.7618	1.48833e+06
340	40.8821	1.48663e+06
341	41.0024	1.48493e+06
342	41.1227	1.48325e+06
343	41.243	1.48163e+06
344	41.3633	1.48007e+06
345	41.4836	1.47855e+06
346	41.6039	1.47701e+06
347	41.7242	1.47545e+06
348	41.8445	1.47387e+06
349	41.9648	1.47231e+06
350	42.0851	1.47077e+06
351	42.2054	1.46925e+06
352	42.3257	1.46777e+06
353	42.446	1.46628e+06
354	42.5663	1.46482e+06
355	42.6866	1.46338e+06
356	42.8069	1.46194e+06
357	42.9272	1.46052e+06
358	43.0475	1.45906e+06
359	43.1678	1.45766e+06
360	43.2881	1.45626e+06
361	43.4085	1.45486e+06
362	43.5288	1.45346e+06
363	43.6491	1.45206e+06
364	43.7694	1.45064e+06
365	43.8897	1.44924e+06
366	44.01	1.44784e+06
367	44.1303	1.44646e+06
368	44.2506	1.44507e+06
369	44.3709	1.44373e+06
370	44.4912	1.44247e+06
371	44.6115	1.44121e+06
372	44.7318	1.43993e+06
373	44.8521	1.43865e+06
374	44.9724	1.43737e+06
375	45.0927	1.43611e+06
376	45.213	1.43485e+06
377	45.3333	1.43367e+06
378	45.4536	1.43255e+06
379	45.5739	1.43145e+06
380	45.6942	1.43041e+06
381	45.8145	1.42933e+06
382	45.9348	1.42827e+06
383	46.0551	1.42727e+06
384	46.1754	1.42627e+06
385	46.2957	1.42525e+06
386	46.416	1.42421e+06
387	46.5363	1.42315e+06
388	46.6566	1.4221e+06
389	46.7769	1.42104e+06
390	46.8972	1.41994e+06
391	47.0175	1.41884e+06
392	47.1378	1.41778e+06
393	47.2581	1.41674e+06
394	47.3784	1.41574e+06
395	47.4987	1.41468e+06
396	47.619	1.41368e+06
397	47.7393	1.41264e+06
398	47.8596	1.4116e+06
399	47.9799	1.41052e+06
400	48.1002	1.4095e+06
401	48.2205	1.40848e+06
402	48.3408	1.40746e+06
403	48.4611	1.40646e+06
404	48.5814	1.40544e+06
405	48.7017	1.40442e+06
406	48.822	1.40342e+06
407	48.9423	1.40244e+06
408	49.0626	1.40148e+06
409	49.1829	1.40051e+06
410	49.3032	1.39955e+06
411	49.4235	1.39859e+06
412	49.5439	1.39761e+06
413	49.6641	1.39663e+06
414	49.7844	1.39563e+06
415	49.9047	1.39465e+06
416	50.025	1.39371e+06
417	50.1453	1.39275e+06
418	50.2656	1.39181e+06
419	50.3859	1.39087e+06
420	50.5062	1.38993e+06
421	50.6265	1.38901e+06
422	50.7469	1.38807e+06
423	50.8671	1.38717e+06
424	50.9875	1.38623e+06
425	51.1078	1.38531e+06
426	51.2281	1.38441e+06
427	51.3484	1.38351e+06
428	51.4687	1.38265e+06
429	51.589	1.38181e+06
430	51.7093	1.38093e+06
431	51.8296	1.38019e+06
432	51.9499	1.37937e+06
433	52.2572	1.3786e+06
434	52.3775	1.3778e+06
435	52.4978	1.37698e+06
436	52.6181	1.3762e+06
437	52.7384	1.37536e+06
438	52.8587	1.3745e+06
439	52.979	1.37374e+06
440	53.0993	1.37304e+06
441	53.2197	1.37236e+06
442	53.3399	1.37168e+06
443	53.4602	1.37098e+06
444	53.5806	1.37028e+06
445	53.7008	1.36954e+06
446	53.8212	1.3688e+06
447	53.9415	1.36808e+06
448	54.0618	1.36738e+06
449	54.1821	1.36668e+06
450	54.3024	1.366e+06
451	54.4227	1.36536e+06
452	54.543	1.36468e+06
453	54.6632	1.36402e+06
454	54.7836	1.36322e+06
455	54.9039	1.36256e+06
456	55.0242	1.36192e+06
457	55.1445	1.36122e+06
458	55.2648	1.36054e+06
459	55.3851	1.35988e+06
460	55.5054	1.35876e+06
461	55.6257	1.35806e+06
462	55.746	1.3574e+06
463	55.8663	1.35677e+06
464	55.9866	1.35611e+06
465	56.1069	1.35549e+06
466	56.2272	1.35485e+06
467	56.3475	1.35419e+06
468	56.4678	1.35355e+06
469	56.5881	1.35293e+06
470	56.7084	1.35237e+06
471	56.8287	1.35179e+06
472	56.949	1.35123e+06
473	57.0694	1.35063e+06
474	57.1897	1.35001e+06
475	57.31	1.34939e+06
476	57.4303	1.34877e+06
477	57.5505	1.34815e+06
478	57.6708	1.34753e+06
479	57.7911	1.34697e+06
480	57.9114	1.34639e+06
481	58.0318	1.34585e+06
482	58.1521	1.34529e+06
483	58.2724	1.34473e+06
484	58.3927	1.34417e+06
485	58.513	1.34359e+06
486	58.6333	1.34305e+06
487	58.7536	1.34253e+06
488	58.8739	1.34203e+06
489	58.9942	1.34151e+06
490	59.1145	1.34099e+06
491	59.2348	1.34049e+06
492	59.3551	1.34001e+06
493	59.4754	1.33951e+06
494	59.5957	1.33901e+06
495	59.716	1.33849e+06
496	59.8363	1.33799e+06
497	59.9566	1.33745e+06
498	60.0769	1.33695e+06
499	60.1972	1.33641e+06
500	60.3175	1.33587e+06
501	60.4378	1.33533e+06
502	60.5581	1.33484e+06
503	60.6784	1.33434e+06
504	60.7987	1.33384e+06
505	60.919	1.33336e+06
506	61.0393	1.33288e+06
507	61.1596	1.3324e+06
508	61.2799	1.33192e+06
509	61.4002	1.33144e+06
510	61.5206	1.33096e+06
511	61.6409	1.33048e+06
512	61.7612	1.32998e+06
513	61.8815	1.3295e+06
514	62.0018	1.329e+06
515	62.1221	1.32852e+06
516	62.2424	1.32806e+06
517	62.3627	1.3276e+06
518	62.483	1.3272e+06
519	62.6033	1.32686e+06
520	62.7236	1.3265e+06
521	62.8439	1.32618e+06
522	62.9642	1.32584e+06
523	63.0845	1.32552e+06
524	63.2048	1.32516e+06
525	63.3251	1.32484e+06
526	63.4454	1.32452e+06
527	63.5657	1.32418e+06
528	63.686	1.32384e+06
529	63.8063	1.32352e+06
530	63.9266	1.3232e+06
531	64.0469	1.3229e+06
532	64.1672	1.3226e+06
533	64.2875	1.3223e+06
534	64.4078	1.32194e+06
535	64.5281	1.32168e+06
536	64.6484	1.32132e+06
537	64.7687	1.32096e+06
538	64.889	1.32058e+06
539	65.0093	1.32022e+06
540	65.1296	1.31984e+06
541	65.2499	1.31944e+06
542	65.3702	1.31906e+06
543	65.4905	1.31864e+06
544	65.6108	1.31822e+06
545	65.7311	1.3178e+06
546	65.8514	1.31738e+06
547	65.9717	1.31698e+06
548	66.092	1.31654e+06
549	66.2123	1.31614e+06
550	66.3326	1.31572e+06
551	66.4529	1.31532e+06
552	66.5732	1.31494e+06
553	66.6935	1.31454e+06
554	66.8138	1.31414e+06
555	66.9341	1.31376e+06
556	67.0544	1.3134e+06
557	67.1747	1.31304e+06
558	67.295	1.31263e+06
559	67.4153	1.31231e+06
560	67.5356	1.31203e+06
561	67.6559	1.31175e+06
562	67.7762	1.31145e+06
563	67.8965	1.31113e+06
564	68.0168	1.31083e+06
565	68.1371	1.31053e+06
566	68.2574	1.31023e+06
567	68.3777	1.30993e+06
568	68.498	1.30961e+06
569	68.6183	1.30933e+06
570	68.7386	1.30903e+06
571	68.8589	1.30877e+06
572	68.9792	1.30853e+06
573	69.0995	1.30829e+06
574	69.2198	1.30807e+06
575	69.3401	1.30779e+06
576	69.4604	1.30753e+06
577	69.5807	1.30729e+06
578	69.701	1.30699e+06
579	69.8213	1.30673e+06
580	69.9416	1.30647e+06
581	70.0619	1.30619e+06
582	70.1822	1.30595e+06
583	70.3025	1.30561e+06
584	70.4228	1.30537e+06
585	70.5431	1.30515e+06
586	70.6634	1.30493e+06
587	70.7837	1.30463e+06
588	70.904	1.30447e+06
589	71.0243	1.30433e+06
590	71.1446	1.30415e+06
591	71.2649	1.30397e+06
592	71.3852	1.30379e+06
593	71.5055	1.30357e+06
594	71.6258	1.30335e+06
595	71.7461	1.30311e+06
596	71.8664	1.30275e+06
597	71.9868	1.30253e+06
598	72.1071	1.30233e+06
599	72.2274	1.30211e+06
600	72.3477	1.30189e+06
601	72.468	1.30163e+06
602	72.5883	1.30143e+06
603	72.7086	1.30123e+06
604	72.8289	1.30103e+06
605	72.9492	1.30083e+06
606	73.0695	1.30061e+06
607	73.1898	1.30041e+06
608	73.3101	1.30021e+06
609	73.4304	1.30001e+06
610	73.5507	1.29977e+06
611	73.671	1.29955e+06
612	73.7913	1.29933e+06
613	73.9116	1.29915e+06
614	74.0319	1.29893e+06
615	74.1522	1.29871e+06
616	74.2725	1.29849e+06
617	74.3928	1.29825e+06
618	74.5131	1.29803e+06
619	74.6334	1.29779e+06
620	74.7537	1.29753e+06
621	74.874	1.29729e+06
622	74.9943	1.29703e+06
623	75.1146	1.29679e+06
624	75.2349	1.29657e+06
625	75.3552	1.29633e+06
626	75.4755	1.29611e+06
627	75.5958	1.29587e+06
628	75.7161	1.29567e+06
629	75.8364	1.29545e+06
630	75.9567	1.29521e+06
631	76.077	1.29501e+06
632	76.1973	1.29483e+06
633	76.3176	1.29465e+06
634	76.4379	1.29445e+06
635	76.5582	1.29425e+06
636	76.6785	1.29405e+06
637	76.7988	1.29387e+06
638	76.9191	1.29367e+06
639	77.0394	1.29351e+06
640	77.1597	1.29333e+06
641	77.28	1.29315e+06
642	77.4003	1.29301e+06
643	77.5206	1.29285e+06
644	77.6409	1.29269e+06
645	77.7612	1.29253e+06
646	77.8815	1.29239e+06
647	78.0018	1.29223e+06
648	78.1221	1.29209e+06
649	78.2424	1.29191e+06
650	78.3627	1.29175e+06
651	78.483	1.29161e+06
652	78.6033	1.29145e+06
653	78.7236	1.29129e+06
654	78.8439	1.29115e+06
655	78.9642	1.29101e+06
656	79.0845	1.29085e+06
657	79.2048	1.2907e+06
658	79.3251	1.29056e+06
659	79.4454	1.2904e+06
660	79.5657	1.29024e+06
661	79.686	1.2901e+06
662	79.8063	1.28996e+06
663	79.9266	1.2898e+06
664	80.0469	1.28962e+06
665	80.1673	1.28944e+06
666	80.2876	1.28924e+06
667	80.4079	1.28904e+06
668	80.5282	1.28886e+06
669	80.6484	1.28868e+06
670	80.7688	1.28848e+06
671	80.8891	1.2883e+06
672	81.0094	1.28808e+06
673	81.1297	1.28788e+06
674	81.25	1.28766e+06
675	81.3703	1.28746e+06
676	81.4906	1.28726e+06
677	81.6109	1.28706e+06
678	81.7312	1.28688e+06
679	81.8515	1.28672e+06
680	81.9718	1.28646e+06
681	82.0921	1.28634e+06
682	82.2124	1.28624e+06
683	82.3327	1.28612e+06
684	82.453	1.28606e+06
685	82.5733	1.28602e+06
686	82.6936	1.286e+06
687	82.8139	1.28594e+06
688	82.9342	1.28592e+06
689	83.0545	1.28584e+06
690	83.1748	1.28572e+06
691	83.2951	1.28562e+06
692	83.4154	1.28552e+06
693	83.5357	1.28544e+06
694	83.656	1.28536e+06
695	83.7763	1.2853e+06
696	83.8966	1.28522e+06
697	84.0169	1.28516e+06
698	84.1372	1.28508e+06
699	84.2575	1.28496e+06
700	84.3778	1.28482e+06
701	84.4981	1.28468e+06
702	84.6184	1.2845e+06
703	84.7387	1.28434e+06
704	84.859	1.2842e+06
705	84.9793	1.28406e+06
706	85.0996	1.2839e+06
707	85.2199	1.28376e+06
708	85.3402	1.28362e+06
709	85.4605	1.28348e+06
710	85.5808	1.28334e+06
711	85.7011	1.28322e+06
712	85.8214	1.28308e+06
713	85.9417	1.28278e+06
714	86.062	1.28224e+06
715	86.1824	1.28216e+06
716	86.3027	1.2821e+06
717	86.423	1.282e+06
718	86.5433	1.28192e+06
719	86.6636	1.2818e+06
720	86.7839	1.28178e+06
721	86.9042	1.2817e+06
722	87.0245	1.28162e+06
723	87.1448	1.28138e+06
724	87.2651	1.28112e+06
725	87.3854	1.2811e+06
726	87.5057	1.28104e+06
727	87.626	1.281e+06
728	87.7463	1.28096e+06
729	87.8666	1.2809e+06
730	87.9869	1.28086e+06
731	88.1072	1.28084e+06
732	88.2275	1.28082e+06
733	88.3478	1.2808e+06
734	88.4681	1.28076e+06
735	88.5884	1.28076e+06
736	88.7087	1.28076e+06
737	88.829	1.28078e+06
738	88.9493	1.2808e+06
739	89.0695	1.2808e+06
740	89.1898	1.28082e+06
741	89.3101	1.28084e+06
742	89.4304	1.28088e+06
743	89.5507	1.2809e+06
744	89.671	1.28092e+06
745	89.7913	1.28092e+06
746	89.9116	1.28092e+06
747	90.032	1.2809e+06
748	90.1523	1.28088e+06
749	90.2726	1.28082e+06
750	90.3929	1.28074e+06
751	90.5132	1.28066e+06
752	90.6335	1.2806e+06
753	90.7538	1.28054e+06
754	90.8741	1.28042e+06
755	90.9944	1.28032e+06
756	91.1147	1.28024e+06
757	91.235	1.28012e+06
758	91.3553	1.28002e+06
759	91.4756	1.27988e+06
760	91.5959	1.27976e+06
761	91.7162	1.27964e+06
762	91.8365	1.27954e+06
763	91.9568	1.27942e+06
764	92.0771	1.27932e+06
765	92.1974	1.27924e+06
766	92.3178	1.27916e+06
767	92.4381	1.2791e+06
768	92.5584	1.27906e+06
769	92.6787	1.279e+06
770	92.799	1.27894e+06
771	92.9193	1.27886e+06
772	93.0396	1.27878e+06
773	93.1599	1.27868e+06
774	93.2802	1.27858e+06
775	93.4005	1.27848e+06
776	93.5208	1.27836e+06
777	93.6411	1.27826e+06
778	93.7614	1.27814e+06
779	93.8817	1.278e+06
780	94.002	1.2779e+06
781	94.1223	1.2778e+06
782	94.2426	1.27768e+06
783	94.3629	1.2776e+06
784	94.4832	1.2775e+06
785	94.6035	1.27744e+06
786	94.7238	1.27738e+06
787	94.8441	1.27734e+06
788	94.9644	1.2773e+06
789	95.0847	1.27724e+06
790	95.205	1.27714e+06
791	95.3253	1.27706e+06
792	95.4456	1.27696e+06
793	95.5659	1.27686e+06
794	95.6862	1.27676e+06
795	95.8065	1.2767e+06
796	95.9268	1.27664e+06
797	96.0471	1.27662e+06
798	96.1674	1.27654e+06
799	96.2877	1.27648e+06
800	96.408	1.2764e+06
801	96.5283	1.27632e+06
802	96.6486	1.27622e+06
803	96.7689	1.27612e+06
804	96.8892	1.276e+06
805	97.0095	1.2759e+06
806	97.1298	1.27582e+06
807	97.2501	1.27574e+06
808	97.3704	1.27566e+06
809	97.4907	1.2756e+06
810	97.611	1.27554e+06
811	97.7313	1.27546e+06
812	97.8516	1.27538e+06
813	97.9719	1.2753e+06
814	98.0922	1.27522e+06
815	98.2125	1.27514e+06
816	98.3328	1.27506e+06
817	98.4531	1.27498e+06
818	98.5734	1.27494e+06
819	98.6937	1.27492e+06
820	98.814	1.2749e+06
821	98.9344	1.27492e+06
822	99.0546	1.27492e+06
823	99.1749	1.27492e+06
824	99.2952	1.27494e+06
825	99.4156	1.27482e+06
826	99.5359	1.2748e+06
827	99.6562	1.27482e+06
828	99.7765	1.27484e+06
829	99.8968	1.27488e+06
830	100.017	1.27482e+06
831	100.137	1.2749e+06
832	100.258	1.27494e+06
833	100.378	1.27496e+06
834	100.498	1.27498e+06
835	100.619	1.27496e+06
836	100.739	1.27498e+06
837	100.859	1.27496e+06
838	100.98	1.27492e+06
839	101.1	1.27488e+06
840	101.22	1.27484e+06
841	101.34	1.27476e+06
842	101.461	1.2747e+06
843	101.581	1.27462e+06
844	101.701	1.2746e+06
845	101.822	1.27456e+06
846	101.942	1.2745e+06
847	102.062	1.27396e+06
848	102.183	1.27402e+06
849	102.303	1.274e+06
850	102.423	1.27402e+06
851	102.543	1.274e+06
852	102.664	1.27398e+06
853	102.784	1.27398e+06
854	102.904	1.274e+06
855	103.025	1.27404e+06
856	103.145	1.27414e+06
857	103.265	1.27426e+06
858	103.386	1.27438e+06
859	103.506	1.27452e+06
860	103.626	1.27464e+06
861	103.746	1.27474e+06
862	103.867	1.27482e+06
863	103.987	1.27486e+06
864	104.107	1.27488e+06
865	104.228	1.27488e+06
866	104.348	1.27486e+06
867	104.468	1.27482e+06
868	104.589	1.27478e+06
869	104.709	1.2747e+06
870	104.829	1.27462e+06
871	104.949	1.27458e+06
872	105.07	1.2745e+06
873	105.19	1.27442e+06
874	105.31	1.27436e+06
875	105.431	1.2743e+06
876	105.551	1.27426e+06
877	105.671	1.27422e+06
878	105.792	1.27422e+06
879	105.912	1.27422e+06
880	106.032	1.2742e+06
881	106.153	1.27414e+06
882	106.273	1.2741e+06
883	106.393	1.27412e+06
884	106.513	1.27408e+06
885	106.634	1.27404e+06
886	106.754	1.27402e+06
887	106.874	1.27396e+06
888	106.995	1.2739e+06
889	107.115	1.27384e+06
890	107.235	1.27378e+06
891	107.355	1.27376e+06
892	107.476	1.2737e+06
893	107.596	1.27364e+06
894	107.716	1.27364e+06
895	107.837	1.27362e+06
896	107.957	1.27364e+06
897	108.077	1.27366e+06
898	108.198	1.27366e+06
899	108.318	1.27368e+06
900	108.438	1.27372e+06
901	108.558	1.27376e+06
902	108.679	1.27372e+06
903	108.799	1.27368e+06
904	108.919	1.27372e+06
905	109.04	1.27376e+06
906	109.16	1.27382e+06
907	109.28	1.27386e+06
908	109.401	1.2739e+06
909	109.521	1.27392e+06
910	109.641	1.2739e+06
911	109.761	1.2739e+06
912	109.882	1.27388e+06
913	110.002	1.2739e+06
914	110.122	1.27394e+06
915	110.243	1.27394e+06
916	110.363	1.27392e+06
917	110.483	1.2739e+06
918	110.604	1.27388e+06
919	110.724	1.27382e+06
920	110.844	1.27378e+06
921	110.965	1.2737e+06
922	111.085	1.27364e+06
923	111.205	1.27358e+06
924	111.325	1.27352e+06
925	111.446	1.2735e+06
926	111.566	1.27342e+06
927	111.686	1.27338e+06
928	111.807	1.2733e+06
929	111.927	1.27326e+06
930	112.047	1.27318e+06
931	112.168	1.27316e+06
932	112.288	1.27312e+06
933	112.408	1.2731e+06
934	112.528	1.27312e+06
935	112.649	1.27316e+06
936	112.769	1.27322e+06
937	112.889	1.27328e+06
938	113.01	1.27334e+06
939	113.13	1.27256e+06
940	113.25	1.27262e+06
941	113.371	1.27284e+06
942	113.491	1.273e+06
943	113.611	1.27314e+06
944	113.732	1.27326e+06
945	113.852	1.27336e+06
946	113.972	1.27344e+06
947	114.092	1.27344e+06
948	114.213	1.27352e+06
949	114.333	1.27358e+06
950	114.453	1.27362e+06
951	114.574	1.27364e+06
952	114.694	1.27368e+06
953	114.814	1.27372e+06
954	114.935	1.27374e+06
955	115.055	1.27378e+06
956	115.175	1.2738e+06
957	115.295	1.2738e+06
958	115.416	1.2738e+06
959	115.536	1.27374e+06
960	115.656	1.27372e+06
961	115.777	1.27372e+06
962	115.897	1.27372e+06
963	116.017	1.27372e+06
964	116.138	1.27374e+06
965	116.258	1.27378e+06
966	116.378	1.27378e+06
967	116.498	1.27374e+06
968	116.619	1.27372e+06
969	116.739	1.2737e+06
970	116.859	1.2737e+06
971	116.98	1.27366e+06
972	117.1	1.27352e+06
973	117.22	1.27348e+06
974	117.341	1.27346e+06
975	117.461	1.27344e+06
976	117.581	1.2734e+06
977	117.701	1.27336e+06
978	117.822	1.27334e+06
979	117.942	1.27334e+06
980	118.062	1.27336e+06
981	118.183	1.27334e+06
982	118.303	1.27336e+06
983	118.423	1.27336e+06
984	118.544	1.27336e+06
985	118.664	1.27336e+06
986	118.784	1.27338e+06
987	118.905	1.27342e+06
988	119.025	1.27348e+06
989	119.145	1.27352e+06
990	119.265	1.27356e+06
991	119.386	1.27362e+06
992	119.506	1.27364e+06
993	119.626	1.27362e+06
994	119.747	1.27364e+06
995	119.867	1.27362e+06
996	119.987	1.27364e+06
997	120.108	1.2736e+06
998	120.228	1.2736e+06
999	120.348	1.27362e+06
1000	120.468	1.27364e+06
1001	120.589	1.27366e+06
1002	120.709	1.27366e+06
1003	120.829	1.27366e+06
1004	120.95	1.27366e+06
1005	121.07	1.27368e+06
1006	121.19	1.2737e+06
1007	121.311	1.27372e+06
1008	121.431	1.2737e+06
1009	121.551	1.2737e+06
1010	121.671	1.27368e+06
1011	121.792	1.27366e+06
1012	121.912	1.27364e+06
1013	122.032	1.2736e+06
1014	122.153	1.27358e+06
1015	122.273	1.27356e+06
1016	122.393	1.27354e+06
1017	122.514	1.27356e+06
1018	122.634	1.27356e+06
1019	122.754	1.27354e+06
1020	122.874	1.2736e+06
1021	122.995	1.27366e+06
1022	123.115	1.27372e+06
1023	123.235	1.27378e+06
1024	123.356	1.27382e+06
1025	123.476	1.27384e+06
1026	123.596	1.27382e+06
1027	123.717	1.27382e+06
1028	123.837	1.27388e+06
1029	123.957	1.27394e+06
1030	124.077	1.27392e+06
1031	124.198	1.2739e+06
1032	124.318	1.27398e+06
1033	124.438	1.2741e+06
1034	124.559	1.27426e+06
1035	124.679	1.27436e+06
1036	124.799	1.27444e+06
1037	124.92	1.27446e+06
1038	125.04	1.2745e+06
1039	125.16	1.27452e+06
1040	125.281	1.27452e+06
1041	125.401	1.27458e+06
1042	125.521	1.27464e+06
1043	125.641	1.27474e+06
1044	125.762	1.27476e+06
1045	125.882	1.27478e+06
1046	126.002	1.27478e+06
1047	126.123	1.27476e+06
1048	126.243	1.27478e+06
1049	126.363	1.27476e+06
1050	126.483	1.2748e+06
1051	126.604	1.27484e+06
1052	126.724	1.27486e+06
1053	126.844	1.2749e+06
1054	126.965	1.27496e+06
1055	127.085	1.275e+06
1056	127.205	1.27504e+06
1057	127.326	1.27506e+06
1058	127.446	1.27512e+06
1059	127.566	1.27514e+06
1060	127.686	1.27516e+06
1061	127.807	1.2752e+06
1062	127.927	1.27524e+06
1063	128.047	1.2753e+06
1064	128.168	1.27536e+06
1065	128.288	1.2735e+06
1066	128.408	1.27326e+06
1067	128.529	1.27324e+06
1068	128.649	1.27322e+06
1069	128.769	1.27322e+06
1070	128.889	1.27324e+06
1071	129.01	1.27326e+06
1072	129.13	1.2733e+06
1073	129.25	1.27334e+06
1074	129.371	1.27336e+06
1075	129.491	1.2734e+06
1076	129.611	1.2734e+06
1077	129.732	1.27342e+06
1078	129.852	1.27342e+06
1079	129.972	1.2734e+06
1080	130.093	1.27338e+06
1081	130.213	1.27336e+06
1082	130.333	1.27332e+06
1083	130.453	1.27328e+06
1084	130.574	1.27326e+06
1085	130.694	1.27326e+06
1086	130.814	1.27332e+06
1087	130.935	1.2734e+06
1088	131.055	1.2735e+06
1089	131.175	1.27358e+06
1090	131.296	1.27366e+06
1091	131.416	1.27372e+06
1092	131.536	1.2738e+06
1093	131.656	1.27382e+06
1094	131.777	1.27386e+06
1095	131.897	1.2739e+06
1096	132.017	1.27396e+06
1097	132.138	1.27402e+06
1098	132.258	1.27404e+06
1099	132.378	1.27408e+06
1100	132.499	1.27412e+06
1101	132.619	1.27418e+06
1102	132.739	1.27424e+06
1103	132.859	1.27428e+06
1104	132.98	1.27434e+06
1105	133.1	1.27444e+06
1106	133.22	1.27452e+06
1107	133.341	1.27464e+06
1108	133.461	1.2748e+06
1109	133.581	1.27492e+06
1110	133.702	1.27506e+06
1111	133.822	1.27518e+06
1112	133.942	1.27528e+06
1113	134.062	1.27536e+06
1114	134.183	1.27544e+06
1115	134.303	1.2755e+06
1116	134.423	1.27554e+06
1117	134.544	1.2756e+06
1118	134.664	1.27562e+06
1119	134.784	1.27564e+06
1120	134.905	1.2757e+06
1121	135.025	1.27576e+06
1122	135.145	1.27584e+06
1123	135.266	1.27586e+06
1124	135.386	1.2759e+06
1125	135.506	1.27592e+06
1126	135.626	1.27594e+06
1127	135.747	1.2759e+06
1128	135.867	1.2759e+06
1129	135.987	1.27594e+06
1130	136.108	1.27544e+06
1131	136.228	1.27594e+06
1132	136.348	1.27608e+06
1133	136.469	1.2763e+06
1134	136.589	1.27636e+06
1135	136.709	1.27628e+06
1136	136.829	1.27616e+06
1137	136.95	1.27576e+06
1138	137.07	1.27602e+06
1139	137.19	1.27612e+06
1140	137.311	1.2764e+06
1141	137.431	1.27652e+06
1142	137.551	1.27706e+06
1143	137.672	1.27696e+06
1144	137.792	1.27722e+06
1145	137.912	1.27714e+06
1146	138.032	1.27724e+06
1147	138.153	1.27736e+06
1148	138.273	1.27736e+06
1149	138.393	1.27798e+06
1150	138.514	1.2774e+06
1151	138.634	1.27738e+06
1152	138.754	1.27756e+06
1153	138.875	1.27768e+06
1154	138.995	1.27816e+06
1155	139.115	1.27828e+06
1156	139.235	1.2782e+06
1157	139.356	1.2783e+06
1158	139.476	1.27852e+06
1159	139.596	1.27882e+06
1160	139.717	1.27906e+06
1161	139.837	1.27936e+06
1162	139.957	1.27968e+06
1163	140.078	1.28006e+06
1164	140.198	1.28034e+06
1165	140.318	1.28064e+06
1166	140.438	1.28102e+06
1167	140.559	1.28138e+06
1168	140.679	1.28174e+06
1169	140.799	1.28194e+06
1170	140.92	1.28234e+06
1171	141.04	1.2834e+06
1172	141.16	1.28392e+06
1173	141.281	1.28348e+06
1174	141.401	1.28432e+06
1175	141.521	1.28388e+06
1176	141.641	1.2849e+06
1177	141.762	1.28504e+06
1178	141.882	1.28524e+06
1179	142.002	1.2858e+06
1180	142.123	1.28544e+06
1181	142.243	1.28558e+06
1182	142.363	1.28592e+06
1183	142.484	1.28634e+06
1184	142.604	1.28756e+06
1185	142.724	1.28914e+06
1186	142.844	1.29002e+06
1187	142.965	1.29157e+06
1188	143.085	1.29239e+06
1189	143.205	1.29435e+06
1190	143.326	1.29751e+06
1191	143.446	1.30019e+06
1192	143.566	1.30449e+06
1193	143.687	1.30337e+06
1194	143.807	1.30563e+06
1195	143.927	1.30813e+06
1196	144.048	1.31105e+06
1197	144.168	1.31346e+06
1198	144.288	1.31712e+06
1199	144.408	1.31908e+06
1200	144.529	1.32136e+06
1201	144.649	1.3241e+06
1202	144.769	1.32688e+06
1203	144.89	1.32968e+06
1204	145.01	1.33254e+06
1205	145.13	1.33547e+06
1206	145.25	1.33817e+06
1207	145.371	1.34103e+06
1208	145.491	1.34383e+06
1209	145.611	1.34663e+06
1210	145.732	1.34945e+06
1211	145.852	1.35229e+06
1212	145.972	1.35511e+06
1213	146.093	1.35792e+06
1214	146.213	1.36074e+06
1215	146.333	1.36352e+06
1216	146.454	1.3663e+06
1217	146.574	1.36906e+06
1218	146.694	1.37178e+06
1219	146.814	1.3745e+06
1220	146.935	1.3772e+06
1221	147.055	1.37987e+06
1222	147.175	1.38249e+06
1223	147.296	1.38513e+06
1224	147.416	1.38777e+06
1225	147.536	1.39037e+06
1226	147.657	1.39301e+06
1227	147.777	1.39571e+06
1228	147.897	1.39837e+06
1229	148.017	1.40103e+06
1230	148.138	1.40372e+06
1231	148.258	1.40634e+06
1232	148.378	1.4089e+06
1233	148.499	1.4114e+06
1234	148.619	1.41392e+06
1235	148.739	1.4164e+06
1236	148.86	1.41888e+06
1237	148.98	1.42134e+06
1238	149.1	1.42381e+06
1239	149.22	1.42625e+06
1240	149.341	1.42867e+06
1241	149.461	1.43107e+06
1242	149.581	1.43349e+06
1243	149.702	1.43591e+06
1244	149.822	1.43831e+06
1245	149.942	1.44073e+06
1246	150.063	1.44311e+06
1247	150.183	1.44548e+06
1248	150.303	1.44782e+06
1249	150.423	1.45018e+06
1250	150.544	1.45256e+06
1251	150.664	1.45492e+06
1252	150.784	1.45724e+06
1253	150.905	1.4595e+06
1254	151.025	1.4618e+06
1255	151.145	1.46406e+06
1256	151.266	1.4663e+06
1257	151.386	1.46851e+06
1258	151.506	1.47071e+06
1259	151.626	1.47291e+06
1260	151.747	1.47507e+06
1261	151.867	1.47723e+06
1262	151.987	1.47937e+06
1263	152.108	1.48153e+06
1264	152.228	1.48365e+06
1265	152.348	1.48575e+06
1266	152.469	1.48789e+06
1267	152.589	1.4904e+06
1268	152.709	1.49316e+06
1269	152.829	1.49582e+06
1270	152.95	1.49846e+06
1271	153.07	1.50098e+06
1272	153.19	1.50336e+06
1273	153.311	1.50566e+06
1274	153.431	1.50802e+06
1275	153.551	1.5104e+06
1276	153.672	1.51267e+06
1277	153.792	1.51489e+06
1278	153.912	1.51709e+06
1279	154.032	1.51789e+06
1280	154.153	1.51975e+06
1281	154.273	1.52207e+06
1282	154.393	1.52435e+06
1283	154.514	1.52655e+06
1284	154.634	1.52873e+06
1285	154.754	1.53081e+06
1286	154.875	1.53281e+06
1287	154.995	1.53476e+06
1288	155.115	1.53666e+06
1289	155.235	1.5385e+06
1290	155.356	1.54034e+06
1291	155.476	1.5423e+06
1292	155.596	1.54442e+06
1293	155.717	1.5466e+06
1294	155.837	1.54868e+06
1295	155.957	1.55068e+06
1296	156.078	1.55274e+06
1297	156.198	1.55482e+06
1298	156.318	1.55677e+06
1299	156.439	1.55869e+06
1300	156.559	1.56053e+06
1301	156.679	1.56233e+06
1302	156.799	1.56411e+06
1303	156.92	1.56587e+06
1304	157.04	1.56759e+06
1305	157.16	1.56933e+06
1306	157.281	1.57105e+06
1307	157.401	1.57281e+06
1308	157.521	1.57455e+06
1309	157.642	1.57625e+06
1310	157.762	1.578e+06
1311	157.882	1.57966e+06
1312	158.002	1.58118e+06
1313	158.123	1.5828e+06
1314	158.243	1.58442e+06
1315	158.363	1.5861e+06
1316	158.484	1.58788e+06
1317	158.604	1.58968e+06
1318	158.724	1.59154e+06
1319	158.845	1.59326e+06
1320	158.965	1.59494e+06
1321	159.085	1.59666e+06
1322	159.205	1.59834e+06
1323	159.326	1.60007e+06
1324	159.446	1.60169e+06
1325	159.566	1.60327e+06
1326	159.687	1.60483e+06
1327	159.807	1.60637e+06
1328	159.927	1.60783e+06
1329	160.048	1.60937e+06
1330	160.168	1.61081e+06
1331	160.288	1.61229e+06
1332	160.408	1.61371e+06
1333	160.529	1.61511e+06
1334	160.649	1.61649e+06
1335	160.769	1.61787e+06
1336	160.89	1.61921e+06
1337	161.01	1.62121e+06
1338	161.13	1.62314e+06
1339	161.25	1.62502e+06
1340	161.371	1.62666e+06
1341	161.491	1.62824e+06
1342	161.611	1.62984e+06
1343	161.732	1.63138e+06
1344	161.852	1.63284e+06
1345	161.972	1.63428e+06
1346	162.093	1.63566e+06
1347	162.213	1.637e+06
1348	162.333	1.63836e+06
1349	162.454	1.63968e+06
1350	162.574	1.641e+06
1351	162.694	1.6423e+06
1352	162.814	1.6436e+06
1353	162.935	1.64487e+06
1354	163.055	1.64615e+06
1355	163.175	1.64737e+06
1356	163.296	1.64865e+06
1357	163.416	1.64987e+06
1358	163.536	1.65113e+06
1359	163.656	1.65255e+06
1360	163.777	1.65433e+06
1361	163.897	1.65595e+06
1362	164.017	1.65745e+06
1363	164.138	1.65893e+06
1364	164.258	1.66035e+06
1365	164.378	1.66173e+06
1366	164.499	1.66313e+06
1367	164.619	1.66447e+06
1368	164.739	1.66561e+06
1369	164.86	1.66688e+06
1370	164.98	1.66812e+06
1371	165.1	1.66934e+06
1372	165.22	1.67054e+06
1373	165.341	1.67168e+06
1374	165.461	1.67284e+06
1375	165.581	1.67398e+06
1376	165.702	1.67516e+06
1377	165.822	1.67632e+06
1378	165.942	1.67752e+06
1379	166.062	1.6787e+06
1380	166.183	1.67986e+06
1381	166.303	1.68102e+06
1382	166.423	1.68248e+06
1383	166.544	1.68402e+06
1384	166.664	1.68546e+06
1385	166.784	1.6868e+06
1386	166.905	1.68805e+06
1387	167.025	1.68929e+06
1388	167.145	1.69053e+06
1389	167.266	1.69171e+06
1390	167.386	1.69291e+06
1391	167.506	1.69411e+06
1392	167.626	1.69529e+06
1393	167.747	1.69647e+06
1394	167.867	1.69761e+06
1395	167.987	1.69875e+06
1396	168.108	1.69985e+06
1397	168.228	1.70095e+06
1398	168.348	1.70203e+06
1399	168.469	1.70313e+06
1400	168.589	1.70417e+06
1401	168.709	1.70521e+06
1402	168.829	1.70625e+06
1403	168.95	1.70729e+06
1404	169.07	1.70829e+06
1405	169.19	1.70931e+06
1406	169.311	1.7103e+06
1407	169.431	1.71144e+06
1408	169.551	1.71254e+06
1409	169.671	1.71366e+06
1410	169.792	1.7149e+06
1411	169.912	1.71606e+06
1412	170.032	1.7172e+06
1413	170.153	1.71834e+06
1414	170.273	1.71942e+06
1415	170.393	1.7205e+06
1416	170.514	1.72154e+06
1417	170.634	1.72254e+06
1418	170.754	1.7235e+06
1419	170.874	1.72442e+06
1420	170.995	1.7253e+06
1421	171.115	1.72628e+06
1422	171.235	1.72722e+06
1423	171.356	1.72818e+06
1424	171.476	1.72912e+06
1425	171.596	1.73006e+06
1426	171.717	1.73096e+06
1427	171.837	1.73188e+06
1428	171.957	1.73279e+06
1429	172.077	1.73365e+06
1430	172.198	1.73453e+06
1431	172.318	1.73547e+06
1432	172.438	1.73657e+06
1433	172.559	1.73763e+06
1434	172.679	1.73875e+06
1435	172.799	1.73979e+06
1436	172.92	1.74081e+06
1437	173.04	1.74183e+06
1438	173.16	1.74277e+06
1439	173.28	1.74373e+06
1440	173.401	1.74471e+06
1441	173.521	1.74567e+06
1442	173.641	1.74657e+06
1443	173.762	1.74749e+06
1444	173.882	1.74835e+06
1445	174.002	1.74923e+06
1446	174.123	1.75011e+06
1447	174.243	1.75099e+06
1448	174.363	1.75187e+06
1449	174.483	1.75279e+06
1450	174.604	1.75369e+06
1451	174.724	1.7546e+06
1452	174.844	1.75546e+06
1453	174.965	1.7563e+06
1454	175.085	1.75734e+06
1455	175.205	1.7584e+06
1456	175.326	1.7595e+06
1457	175.446	1.76054e+06
1458	175.566	1.76152e+06
1459	175.687	1.76246e+06
1460	175.807	1.76336e+06
1461	175.927	1.76434e+06
1462	176.047	1.76524e+06
1463	176.168	1.76616e+06
1464	176.288	1.76706e+06
1465	176.408	1.76794e+06
1466	176.529	1.76882e+06
1467	176.649	1.76964e+06
1468	176.769	1.77042e+06
1469	176.89	1.77116e+06
1470	177.01	1.77192e+06
1471	177.13	1.77264e+06
1472	177.25	1.7734e+06
1473	177.371	1.77412e+06
1474	177.491	1.77484e+06
1475	177.611	1.77556e+06
1476	177.732	1.77641e+06
1477	177.852	1.77723e+06
1478	177.972	1.77817e+06
1479	178.093	1.77907e+06
1480	178.213	1.77995e+06
1481	178.333	1.78081e+06
1482	178.453	1.78167e+06
1483	178.574	1.78255e+06
1484	178.694	1.78333e+06
1485	178.814	1.78415e+06
1486	178.935	1.78491e+06
1487	179.055	1.78565e+06
1488	179.175	1.78641e+06
1489	179.296	1.78721e+06
1490	179.416	1.78801e+06
1491	179.536	1.78879e+06
1492	179.656	1.78957e+06
1493	179.777	1.79033e+06
1494	179.897	1.79109e+06
1495	180.017	1.79179e+06
1496	180.138	1.79251e+06
1497	180.258	1.79325e+06
1498	180.378	1.79393e+06
1499	180.499	1.79463e+06
1500	180.619	1.79651e+06
1501	180.739	1.79735e+06
1502	180.859	1.79815e+06
1503	180.98	1.79892e+06
1504	181.1	1.7998e+06
1505	181.22	1.80058e+06
1506	181.341	1.8014e+06
1507	181.461	1.80222e+06
1508	181.581	1.80298e+06
1509	181.702	1.80374e+06
1510	181.822	1.80454e+06
1511	181.942	1.80534e+06
1512	182.063	1.80604e+06
1513	182.183	1.80676e+06
1514	182.303	1.80748e+06
1515	182.423	1.8082e+06
1516	182.544	1.80892e+06
1517	182.664	1.80962e+06
1518	182.784	1.81028e+06
1519	182.905	1.81096e+06
1520	183.025	1.81162e+06
1521	183.145	1.81228e+06
1522	183.266	1.81294e+06
1523	183.386	1.8136e+06
1524	183.506	1.81432e+06
1525	183.627	1.81504e+06
1526	183.747	1.81586e+06
1527	183.867	1.81654e+06
1528	183.987	1.81728e+06
1529	184.108	1.81802e+06
1530	184.228	1.8187e+06
1531	184.348	1.81934e+06
1532	184.469	1.82006e+06
1533	184.589	1.82071e+06
1534	184.709	1.82137e+06
1535	184.83	1.82207e+06
1536	184.95	1.82277e+06
1537	185.07	1.82343e+06
1538	185.19	1.82407e+06
1539	185.311	1.82471e+06
1540	185.431	1.82297e+06
1541	185.551	1.82387e+06
1542	185.672	1.82475e+06
1543	185.792	1.82555e+06
1544	185.912	1.82635e+06
1545	186.033	1.82707e+06
1546	186.153	1.82781e+06
1547	186.273	1.82857e+06
1548	186.393	1.82925e+06
1549	186.514	1.82997e+06
1550	186.634	1.83073e+06
1551	186.754	1.83145e+06
1552	186.875	1.83211e+06
1553	186.995	1.83281e+06
1554	187.115	1.83349e+06
1555	187.236	1.83417e+06
1556	187.356	1.83481e+06
1557	187.476	1.83547e+06
1558	187.596	1.83609e+06
1559	187.717	1.83669e+06
1560	187.837	1.83727e+06
1561	187.957	1.83785e+06
1562	188.078	1.83841e+06
1563	188.198	1.83897e+06
1564	188.318	1.83949e+06
1565	188.439	1.84001e+06
1566	188.559	1.84057e+06
1567	188.679	1.84107e+06
1568	188.799	1.84161e+06
1569	188.92	1.84223e+06
1570	189.04	1.84286e+06
1571	189.16	1.84338e+06
1572	189.281	1.8439e+06
1573	189.401	1.84444e+06
1574	189.521	1.84498e+06
1575	189.642	1.84554e+06
1576	189.762	1.84484e+06
1577	189.882	1.84546e+06
1578	190.002	1.84614e+06
1579	190.123	1.8468e+06
1580	190.243	1.84746e+06
1581	190.363	1.84812e+06
1582	190.484	1.84876e+06
1583	190.604	1.84938e+06
1584	190.724	1.84998e+06
1585	190.845	1.85058e+06
1586	190.965	1.8506e+06
1587	191.085	1.85116e+06
1588	191.206	1.85178e+06
1589	191.326	1.85242e+06
1590	191.446	1.85302e+06
1591	191.566	1.85362e+06
1592	191.687	1.85422e+06
1593	191.807	1.85476e+06
1594	191.927	1.85534e+06
1595	192.048	1.85594e+06
1596	192.168	1.8566e+06
1597	192.288	1.85726e+06
1598	192.408	1.85788e+06
1599	192.529	1.85846e+06
1600	192.649	1.85904e+06
1601	192.769	1.85958e+06
1602	192.89	1.8601e+06
1603	193.01	1.86062e+06
1604	193.13	1.86114e+06
1605	193.251	1.86164e+06
1606	193.371	1.86214e+06
1607	193.491	1.86264e+06
1608	193.612	1.86314e+06
1609	193.732	1.86362e+06
1610	193.852	1.8641e+06
1611	193.972	1.86457e+06
1612	194.093	1.86503e+06
1613	194.213	1.86549e+06
1614	194.333	1.86599e+06
1615	194.454	1.86645e+06
1616	194.574	1.86695e+06
1617	194.694	1.86749e+06
1618	194.815	1.86807e+06
1619	194.935	1.86859e+06
1620	195.055	1.86913e+06
1621	195.175	1.86963e+06
1622	195.296	1.87013e+06
1623	195.416	1.87063e+06
1624	195.536	1.87111e+06
1625	195.657	1.87163e+06
1626	195.777	1.87217e+06
1627	195.897	1.87271e+06
1628	196.018	1.87323e+06
1629	196.138	1.87371e+06
1630	196.258	1.87417e+06
1631	196.378	1.87461e+06
1632	196.499	1.87507e+06
1633	196.619	1.87555e+06
1634	196.739	1.87599e+06
1635	196.86	1.87649e+06
1636	196.98	1.87695e+06
1637	197.1	1.87749e+06
1638	197.221	1.87801e+06
1639	197.341	1.87863e+06
1640	197.461	1.87923e+06
1641	197.581	1.87961e+06
1642	197.702	1.87877e+06
1643	197.822	1.87933e+06
1644	197.942	1.87997e+06
1645	198.063	1.88065e+06
1646	198.183	1.88127e+06
1647	198.303	1.88185e+06
1648	198.424	1.88239e+06
1649	198.544	1.88295e+06
1650	198.664	1.88349e+06
1651	198.784	1.88403e+06
1652	198.905	1.88453e+06
1653	199.025	1.88505e+06
1654	199.145	1.88557e+06
1655	199.266	1.88607e+06
1656	199.386	1.88658e+06
1657	199.506	1.88708e+06
1658	199.627	1.88758e+06
1659	199.747	1.88806e+06
1660	199.867	1.8885e+06
1661	199.988	1.88898e+06
1662	200.108	1.88942e+06
1663	200.228	1.88984e+06
1664	200.348	1.8903e+06
1665	200.469	1.89084e+06
1666	200.589	1.89136e+06
1667	200.709	1.89186e+06
1668	200.83	1.8923e+06
1669	200.95	1.89278e+06
1670	201.07	1.89328e+06
1671	201.191	1.89372e+06
1672	201.311	1.89416e+06
1673	201.431	1.89454e+06
1674	201.551	1.89502e+06
1675	201.672	1.89548e+06
1676	201.792	1.89598e+06
1677	201.912	1.89642e+06
1678	202.033	1.8969e+06
1679	202.153	1.89734e+06
1680	202.273	1.89782e+06
1681	202.394	1.89824e+06
1682	202.514	1.8987e+06
1683	202.634	1.8991e+06
1684	202.755	1.89952e+06
1685	202.875	1.89992e+06
1686	202.995	1.90028e+06
1687	203.115	1.90068e+06
1688	203.236	1.90106e+06
1689	203.356	1.90152e+06
1690	203.476	1.90194e+06
1691	203.597	1.90242e+06
1692	203.717	1.90294e+06
1693	203.837	1.90332e+06
1694	203.958	1.90384e+06
1695	204.078	1.90438e+06
1696	204.198	1.90478e+06
1697	204.418	1.90528e+06
1698	204.539	1.90448e+06
1699	204.659	1.90452e+06
1700	204.779	1.90498e+06
1701	204.9	1.9055e+06
1702	205.02	1.90594e+06
1703	205.14	1.9064e+06
1704	205.261	1.90682e+06
1705	205.381	1.90726e+06
1706	205.501	1.9077e+06
1707	205.621	1.90812e+06
1708	205.742	1.90854e+06
1709	205.862	1.90895e+06
1710	205.982	1.90937e+06
1711	206.103	1.90979e+06
1712	206.223	1.91021e+06
1713	206.343	1.91065e+06
1714	206.464	1.91107e+06
1715	206.584	1.91149e+06
1716	206.704	1.91179e+06
1717	206.825	1.91217e+06
1718	206.945	1.91263e+06
1719	207.065	1.91303e+06
1720	207.185	1.91345e+06
1721	207.306	1.91381e+06
1722	207.426	1.91421e+06
1723	207.546	1.91467e+06
1724	207.667	1.91507e+06
1725	207.787	1.91553e+06
1726	207.907	1.91589e+06
1727	208.028	1.91631e+06
1728	208.148	1.91671e+06
1729	208.268	1.91709e+06
1730	208.388	1.91745e+06
1731	208.509	1.91781e+06
1732	208.629	1.91817e+06
1733	208.749	1.91849e+06
1734	208.87	1.91883e+06
1735	208.99	1.91915e+06
1736	209.11	1.91945e+06
1737	209.23	1.91975e+06
1738	209.351	1.92005e+06
1739	209.471	1.92035e+06
1740	209.591	1.92063e+06
1741	209.712	1.92057e+06
1742	209.832	1.92041e+06
1743	209.952	1.92067e+06
1744	210.073	1.92117e+06
1745	210.193	1.92151e+06
1746	210.313	1.92197e+06
1747	210.433	1.92241e+06
1748	210.554	1.92277e+06
1749	210.674	1.92313e+06
1750	210.794	1.92347e+06
1751	210.915	1.92387e+06
1752	211.035	1.92421e+06
1753	211.155	1.92453e+06
1754	211.276	1.92479e+06
1755	211.396	1.92515e+06
1756	211.516	1.92553e+06
1757	211.636	1.92591e+06
1758	211.757	1.92629e+06
1759	211.877	1.92663e+06
1760	211.997	1.92695e+06
1761	212.118	1.92721e+06
1762	212.238	1.92745e+06
1763	212.358	1.92769e+06
1764	212.479	1.92675e+06
1765	212.599	1.92671e+06
1766	212.719	1.92715e+06
1767	212.839	1.92753e+06
1768	212.96	1.92789e+06
1769	213.08	1.92821e+06
1770	213.2	1.92861e+06
1771	213.321	1.92895e+06
1772	213.441	1.92935e+06
1773	213.561	1.92975e+06
1774	213.682	1.93017e+06
1775	213.802	1.93066e+06
1776	213.922	1.93112e+06
1777	214.042	1.93152e+06
1778	214.163	1.93186e+06
1779	214.283	1.93224e+06
1780	214.403	1.93258e+06
1781	214.524	1.93294e+06
1782	214.644	1.93326e+06
1783	214.764	1.93358e+06
1784	214.885	1.93392e+06
1785	215.005	1.93422e+06
1786	215.125	1.9345e+06
1787	215.245	1.93478e+06
1788	215.366	1.9351e+06
1789	215.486	1.93538e+06
1790	215.606	1.93568e+06
1791	215.727	1.93598e+06
1792	215.847	1.9362e+06
1793	215.967	1.93652e+06
1794	216.088	1.93684e+06
1795	216.208	1.93718e+06
1796	216.328	1.9375e+06
1797	216.448	1.93786e+06
1798	216.569	1.93824e+06
1799	216.689	1.9386e+06
1800	216.809	1.93894e+06
1801	216.93	1.93926e+06
1802	217.05	1.93958e+06
1803	217.17	1.93986e+06
1804	217.291	1.94014e+06
1805	217.411	1.94044e+06
1806	217.531	1.94072e+06
1807	217.651	1.94102e+06
1808	217.772	1.94132e+06
1809	217.892	1.94166e+06
1810	218.012	1.94196e+06
1811	218.133	1.94226e+06
1812	218.253	1.94258e+06
1813	218.373	1.94286e+06
1814	218.494	1.94318e+06
1815	218.614	1.94344e+06
1816	218.734	1.94374e+06
1817	218.855	1.94404e+06
1818	218.975	1.94434e+06
1819	219.095	1.94462e+06
1820	219.215	1.94492e+06
1821	219.336	1.94516e+06
1822	219.456	1.94544e+06
1823	219.576	1.9457e+06
1824	219.697	1.94596e+06
1825	219.817	1.9462e+06
1826	219.937	1.94646e+06
1827	220.058	1.94672e+06
1828	220.178	1.94696e+06
1829	220.298	1.94722e+06
1830	220.418	1.94746e+06
1831	220.539	1.9477e+06
1832	220.659	1.94792e+06
1833	220.779	1.94818e+06
1834	220.9	1.9484e+06
1835	221.02	1.94864e+06
1836	221.14	1.9489e+06
1837	221.261	1.94914e+06
1838	221.381	1.9494e+06
1839	221.501	1.94966e+06
1840	221.621	1.94994e+06
1841	221.742	1.95026e+06
1842	221.862	1.95054e+06
1843	221.982	1.95084e+06
1844	222.103	1.95108e+06
1845	222.223	1.95058e+06
1846	222.343	1.94998e+06
1847	222.464	1.9502e+06
1848	222.584	1.95046e+06
1849	222.704	1.9507e+06
1850	222.824	1.95096e+06
1851	222.945	1.95122e+06
1852	223.065	1.95148e+06
1853	223.185	1.95172e+06
1854	223.306	1.95194e+06
1855	223.426	1.95218e+06
1856	223.546	1.95024e+06
1857	223.666	1.95212e+06
1858	223.787	1.95242e+06
1859	223.907	1.95258e+06
1860	224.027	1.95256e+06
1861	224.148	1.95256e+06
1862	224.268	1.95264e+06
1863	224.388	1.95271e+06
1864	224.509	1.95307e+06
1865	224.629	1.95355e+06
1866	224.749	1.95397e+06
1867	224.869	1.95437e+06
1868	224.99	1.95475e+06
1869	225.11	1.95509e+06
1870	225.23	1.95541e+06
1871	225.351	1.95571e+06
1872	225.471	1.95601e+06
1873	225.591	1.95627e+06
1874	225.712	1.95657e+06
1875	225.832	1.95683e+06
1876	225.952	1.95705e+06
1877	226.072	1.95729e+06
1878	226.193	1.95757e+06
1879	226.313	1.95783e+06
1880	226.433	1.95807e+06
1881	226.554	1.95831e+06
1882	226.674	1.95831e+06
1883	226.794	1.95839e+06
1884	226.915	1.95853e+06
1885	227.035	1.95877e+06
1886	227.155	1.95897e+06
1887	227.275	1.95923e+06
1888	227.396	1.95943e+06
1889	227.516	1.95957e+06
1890	227.636	1.95985e+06
1891	227.757	1.96017e+06
1892	227.877	1.96049e+06
1893	227.997	1.96081e+06
1894	228.118	1.96109e+06
1895	228.238	1.96139e+06
1896	228.358	1.96165e+06
1897	228.479	1.96195e+06
1898	228.599	1.96223e+06
1899	228.719	1.96245e+06
1900	228.839	1.96275e+06
1901	228.96	1.96303e+06
1902	229.08	1.96333e+06
1903	229.2	1.96361e+06
1904	229.321	1.96391e+06
1905	229.441	1.96421e+06
1906	229.561	1.96443e+06
1907	229.681	1.96469e+06
1908	229.802	1.96491e+06
1909	229.922	1.96519e+06
1910	230.042	1.96547e+06
1911	230.163	1.96573e+06
1912	230.283	1.96605e+06
1913	230.403	1.96621e+06
1914	230.524	1.96639e+06
1915	230.644	1.96655e+06
1916	230.764	1.96673e+06
1917	230.884	1.96699e+06
1918	231.005	1.96567e+06
1919	231.125	1.96597e+06
1920	231.245	1.96637e+06
1921	231.366	1.96677e+06
1922	231.486	1.96717e+06
1923	231.606	1.96755e+06
1924	231.727	1.96787e+06
1925	231.847	1.96817e+06
1926	231.967	1.96849e+06
1927	232.088	1.96879e+06
1928	232.208	1.96903e+06
1929	232.328	1.96923e+06
1930	232.448	1.96945e+06
1931	232.569	1.96965e+06
1932	232.689	1.96983e+06
1933	232.809	1.97003e+06
1934	232.93	1.97021e+06
1935	233.05	1.97041e+06
1936	233.17	1.97059e+06
1937	233.291	1.97077e+06
1938	233.411	1.97095e+06
1939	233.531	1.97113e+06
1940	233.651	1.97133e+06
1941	233.772	1.97153e+06
1942	233.892	1.97181e+06
1943	234.012	1.97203e+06
1944	234.133	1.97231e+06
1945	234.253	1.97257e+06
1946	234.373	1.97283e+06
1947	234.494	1.97307e+06
1948	234.614	1.97329e+06
1949	234.734	1.97349e+06
1950	234.854	1.97373e+06
1951	234.975	1.97393e+06
1952	235.095	1.97415e+06
1953	235.215	1.97435e+06
1954	235.336	1.97455e+06
1955	235.456	1.97476e+06
1956	235.576	1.97498e+06
1957	235.697	1.97516e+06
1958	235.817	1.97538e+06
1959	235.937	1.97558e+06
1960	236.057	1.97582e+06
1961	236.178	1.97604e+06
1962	236.298	1.97626e+06
1963	236.418	1.97648e+06
1964	236.539	1.97672e+06
1965	236.659	1.97696e+06
1966	236.779	1.97722e+06
1967	236.9	1.97748e+06
1968	237.02	1.97772e+06
1969	237.14	1.97798e+06
1970	237.26	1.9782e+06
1971	237.381	1.97842e+06
1972	237.501	1.97862e+06
1973	237.621	1.97884e+06
1974	237.742	1.97878e+06
1975	237.862	1.97886e+06
1976	237.982	1.9791e+06
1977	238.103	1.97928e+06
1978	238.223	1.97952e+06
1979	238.343	1.97972e+06
1980	238.463	1.97992e+06
1981	238.584	1.98012e+06
1982	238.704	1.9803e+06
1983	238.824	1.98048e+06
1984	238.945	1.98062e+06
1985	239.065	1.98082e+06
1986	239.185	1.98098e+06
1987	239.306	1.98116e+06
1988	239.426	1.98136e+06
1989	239.546	1.98162e+06
1990	239.666	1.9819e+06
1991	239.787	1.9821e+06
1992	239.907	1.98234e+06
1993	240.027	1.98256e+06
1994	240.148	1.98274e+06
1995	240.268	1.98296e+06
1996	240.388	1.98314e+06
1997	240.509	1.98184e+06
1998	240.629	1.9807e+06
1999	240.749	1.98124e+06
[truncated: 4,245 more rows]
