# Supplementary material for: Approaching intrinsic dynamics of MXenes hybrid hydrogel for 3D printed multimodal intelligent devices with ultrahigh superelasticity and temperature sensitivity
Source: Nat Commun. 2022 Jun 14;13:3420. doi: 10.1038/s41467-022-31051-7 (PMC9197829; doi:10.1038/s41467-022-31051-7)
Supplement: Supplementary file 6 — Source Data [file 41467_2022_31051_MOESM6_ESM.zip › Supplementary information/Supplementary Fig. 25/Supplementary Fig. 25b/40°C.xlsx]

## Sheet: Sheet1
Item	Smu1_Time(1)(1)	Smu1_R(1)(1)
1	0	1.98658e+06
2	0.12032	1.9866e+06
3	0.24062	1.98674e+06
4	0.36093	1.98686e+06
5	0.48124	1.98698e+06
6	0.60155	1.9871e+06
7	0.72184	1.98724e+06
8	0.84216	1.98734e+06
9	0.96244	1.9874e+06
10	1.08274	1.98772e+06
11	1.20305	1.98752e+06
12	1.32334	1.98758e+06
13	1.44365	1.9877e+06
14	1.56397	1.98776e+06
15	1.68427	1.98782e+06
16	1.80457	1.98788e+06
17	1.92485	1.98796e+06
18	2.04515	1.98804e+06
19	2.16545	1.9881e+06
20	2.28575	1.98832e+06
21	2.40606	1.98848e+06
22	2.52637	1.98822e+06
23	2.64667	1.98826e+06
24	2.76699	1.98834e+06
25	2.88729	1.98842e+06
26	3.0076	1.9885e+06
27	3.12791	1.98868e+06
28	3.24821	1.98898e+06
29	3.3685	1.98918e+06
30	3.48881	1.98954e+06
31	3.60911	1.9896e+06
32	3.7294	1.98904e+06
33	3.84971	1.98912e+06
34	3.97001	1.9892e+06
35	4.09033	1.98926e+06
36	4.21062	1.98932e+06
37	4.33094	1.98942e+06
38	4.45123	1.98946e+06
39	4.57151	1.98958e+06
40	4.69181	1.98962e+06
41	4.81213	1.98968e+06
42	4.93243	1.98974e+06
43	5.05274	1.98984e+06
44	5.17302	1.98992e+06
45	5.29332	1.98998e+06
46	5.4136	1.99008e+06
47	5.53389	1.9902e+06
48	5.6542	1.9903e+06
49	5.77451	1.99042e+06
50	5.89482	1.99052e+06
51	6.01513	1.99062e+06
52	6.13542	1.99072e+06
53	6.25572	1.99082e+06
54	6.37601	1.9909e+06
55	6.49631	1.991e+06
56	6.61661	1.99108e+06
57	6.7369	1.99118e+06
58	6.85723	1.99124e+06
59	6.97752	1.9913e+06
60	7.09782	1.99138e+06
61	7.21812	1.99144e+06
62	7.3384	1.99152e+06
63	7.45871	1.99158e+06
64	7.57902	1.99168e+06
65	7.6993	1.99176e+06
66	7.81961	1.99184e+06
67	7.9399	1.99192e+06
68	8.06019	1.99198e+06
69	8.18049	1.99204e+06
70	8.30079	1.99208e+06
71	8.4211	1.99214e+06
72	8.54141	1.9922e+06
73	8.66171	1.99224e+06
74	8.78203	1.99234e+06
75	8.90232	1.99242e+06
76	9.02263	1.99252e+06
77	9.14293	1.99262e+06
78	9.26321	1.99272e+06
79	9.38352	1.99282e+06
80	9.50382	1.99292e+06
81	9.62413	1.99298e+06
82	9.74444	1.99308e+06
83	9.86475	1.99316e+06
84	9.98506	1.99322e+06
85	10.1054	1.9933e+06
86	10.2257	1.99336e+06
87	10.346	1.99342e+06
88	10.4663	1.99348e+06
89	10.5865	1.99354e+06
90	10.7068	1.9936e+06
91	10.8271	1.99364e+06
92	10.9474	1.9937e+06
93	11.0678	1.99376e+06
94	11.1881	1.9938e+06
95	11.3084	1.99386e+06
96	11.4287	1.99392e+06
97	11.5489	1.994e+06
98	11.6692	1.99406e+06
99	11.7895	1.99412e+06
100	11.9098	1.9942e+06
101	12.0301	1.99426e+06
102	12.1504	1.99432e+06
103	12.2707	1.99438e+06
104	12.391	1.99444e+06
105	12.5113	1.99448e+06
106	12.6316	1.99452e+06
107	12.7519	1.99456e+06
108	12.8722	1.99462e+06
109	12.9925	1.99468e+06
110	13.1128	1.99472e+06
111	13.2331	1.99476e+06
112	13.3534	1.9948e+06
113	13.4737	1.99484e+06
114	13.594	1.99488e+06
115	13.7143	1.99494e+06
116	13.8347	1.99496e+06
117	13.9549	1.99504e+06
118	14.0752	1.99506e+06
119	14.1955	1.9951e+06
120	14.3158	1.99514e+06
121	14.4361	1.99518e+06
122	14.5564	1.99526e+06
123	14.6767	1.99534e+06
124	14.797	1.9954e+06
125	14.9173	1.99542e+06
126	15.0376	1.99544e+06
127	15.1579	1.99552e+06
128	15.2782	1.99562e+06
129	15.3985	1.99574e+06
130	15.5188	1.99582e+06
131	15.6391	1.99592e+06
132	15.7594	1.99602e+06
133	15.8797	1.9961e+06
134	16	1.99616e+06
135	16.1203	1.99624e+06
136	16.2406	1.99634e+06
137	16.3609	1.99638e+06
138	16.4813	1.9964e+06
139	16.6015	1.99648e+06
140	16.7218	1.99654e+06
141	16.8422	1.99661e+06
142	16.9625	1.99669e+06
143	17.0828	1.99675e+06
144	17.2031	1.99679e+06
145	17.3234	1.99683e+06
146	17.4437	1.99687e+06
147	17.564	1.99691e+06
148	17.6843	1.99695e+06
149	17.8046	1.99697e+06
150	17.9249	1.99663e+06
151	18.0452	1.99588e+06
152	18.1655	1.99556e+06
153	18.2858	1.99648e+06
154	18.4061	1.99659e+06
155	18.5264	1.99759e+06
156	18.6467	1.99659e+06
157	18.767	1.99558e+06
158	18.8873	1.99632e+06
159	19.0076	1.9965e+06
160	19.1279	1.99717e+06
161	19.2482	1.99789e+06
162	19.3685	1.99813e+06
163	19.4888	1.99809e+06
164	19.6091	1.99801e+06
165	19.7294	1.99845e+06
166	19.8497	1.99841e+06
167	19.97	1.99861e+06
168	20.0903	1.99897e+06
169	20.2106	1.99873e+06
170	20.3309	1.99909e+06
171	20.4512	1.99881e+06
172	20.5715	1.99763e+06
173	20.6918	1.99865e+06
174	20.8121	1.99787e+06
175	20.9324	1.99739e+06
176	21.0527	1.99652e+06
177	21.173	1.9944e+06
178	21.2933	1.99238e+06
179	21.4136	1.98924e+06
180	21.5339	1.98558e+06
181	21.6542	1.98114e+06
182	21.7745	1.97614e+06
183	21.8948	1.97045e+06
184	22.0151	1.96433e+06
185	22.1354	1.95787e+06
186	22.2557	1.95124e+06
187	22.376	1.9443e+06
188	22.4963	1.9373e+06
189	22.6166	1.93019e+06
190	22.7369	1.92297e+06
191	22.8572	1.91575e+06
192	22.9775	1.90828e+06
193	23.0978	1.90088e+06
194	23.2181	1.89346e+06
195	23.3384	1.88605e+06
196	23.4587	1.87857e+06
197	23.579	1.87111e+06
198	23.6993	1.86366e+06
199	23.8196	1.85614e+06
200	23.9399	1.84864e+06
201	24.0602	1.84115e+06
202	24.1805	1.83361e+06
203	24.3009	1.82611e+06
204	24.4211	1.81866e+06
205	24.5415	1.81124e+06
206	24.6617	1.80376e+06
207	24.782	1.79637e+06
208	24.9023	1.78901e+06
209	25.0226	1.78169e+06
210	25.143	1.77442e+06
211	25.2633	1.76718e+06
212	25.3836	1.76006e+06
213	25.5039	1.75297e+06
214	25.6242	1.74591e+06
215	25.7445	1.73891e+06
216	25.8648	1.73195e+06
217	25.9851	1.72508e+06
218	26.1054	1.71822e+06
219	26.2257	1.71142e+06
220	26.346	1.70465e+06
221	26.4663	1.69787e+06
222	26.5866	1.69123e+06
223	26.7069	1.68468e+06
224	26.8272	1.67818e+06
225	26.9475	1.67166e+06
226	27.0678	1.66515e+06
227	27.1881	1.65871e+06
228	27.3084	1.65239e+06
229	27.4287	1.64609e+06
230	27.549	1.6399e+06
231	27.6693	1.63378e+06
232	27.7896	1.62766e+06
233	27.9099	1.62158e+06
234	28.0302	1.61555e+06
235	28.1505	1.60959e+06
236	28.2708	1.60361e+06
237	28.3911	1.59776e+06
238	28.5114	1.59192e+06
239	28.6317	1.5861e+06
240	28.752	1.58038e+06
241	28.8723	1.57477e+06
242	28.9926	1.56919e+06
243	29.1129	1.56367e+06
244	29.2332	1.55819e+06
245	29.3535	1.55276e+06
246	29.4738	1.54736e+06
247	29.5941	1.54204e+06
248	29.7144	1.53674e+06
249	29.8347	1.53153e+06
250	29.955	1.52637e+06
251	30.0753	1.52123e+06
252	30.1956	1.51613e+06
253	30.3159	1.51104e+06
254	30.4362	1.50598e+06
255	30.5565	1.50094e+06
256	30.6768	1.49598e+06
257	30.7971	1.49106e+06
258	30.9174	1.48617e+06
259	31.0377	1.48131e+06
260	31.158	1.47653e+06
261	31.2783	1.47179e+06
262	31.3986	1.46713e+06
263	31.5189	1.46252e+06
264	31.6392	1.45796e+06
265	31.7595	1.44622e+06
266	31.8798	1.44179e+06
267	32.0001	1.43739e+06
268	32.1204	1.43307e+06
269	32.2407	1.42881e+06
270	32.361	1.42457e+06
271	32.4813	1.42034e+06
272	32.6016	1.41616e+06
273	32.7219	1.41204e+06
274	32.8422	1.40796e+06
275	32.9625	1.40392e+06
276	33.0828	1.39993e+06
277	33.2031	1.39595e+06
278	33.3234	1.39189e+06
279	33.4437	1.38751e+06
280	33.564	1.38313e+06
281	33.6843	1.37893e+06
282	33.8047	1.37468e+06
283	33.925	1.37088e+06
284	34.0453	1.36716e+06
285	34.1655	1.36362e+06
286	34.2858	1.36016e+06
287	34.4061	1.3568e+06
288	34.5264	1.35347e+06
289	34.6467	1.35019e+06
290	34.767	1.34693e+06
291	34.8873	1.34367e+06
292	35.0077	1.34043e+06
293	35.128	1.33735e+06
294	35.2483	1.33432e+06
295	35.3685	1.33154e+06
296	35.4888	1.32858e+06
297	35.6091	1.32556e+06
298	35.7294	1.32252e+06
299	35.8498	1.31948e+06
300	35.97	1.31644e+06
301	36.0904	1.3134e+06
302	36.2106	1.31039e+06
303	36.3309	1.30735e+06
304	36.4512	1.30437e+06
305	36.5715	1.30143e+06
306	36.6918	1.29861e+06
307	36.8121	1.29583e+06
308	36.9324	1.29305e+06
309	37.0527	1.29026e+06
310	37.173	1.28748e+06
311	37.2933	1.28472e+06
312	37.4136	1.282e+06
313	37.5339	1.27928e+06
314	37.6542	1.27662e+06
315	37.7745	1.27396e+06
316	37.8948	1.27126e+06
317	38.0151	1.26856e+06
318	38.1354	1.26585e+06
319	38.2557	1.26319e+06
320	38.376	1.26059e+06
321	38.4963	1.25803e+06
322	38.6166	1.25551e+06
323	38.737	1.25297e+06
324	38.8573	1.25049e+06
325	38.9776	1.24797e+06
326	39.0979	1.24546e+06
327	39.2182	1.2429e+06
328	39.3385	1.24034e+06
329	39.4588	1.23794e+06
330	39.5791	1.2356e+06
331	39.6994	1.23332e+06
332	39.8197	1.23106e+06
333	39.94	1.22884e+06
334	40.0603	1.22666e+06
335	40.1806	1.22444e+06
336	40.3009	1.22225e+06
337	40.4212	1.22005e+06
338	40.5415	1.21791e+06
339	40.6618	1.21577e+06
340	40.7821	1.21359e+06
341	40.9024	1.21143e+06
342	41.0227	1.20931e+06
343	41.143	1.20721e+06
344	41.2633	1.20511e+06
345	41.3836	1.20301e+06
346	41.5039	1.20092e+06
347	41.6242	1.19886e+06
348	41.7445	1.19684e+06
349	41.8648	1.19482e+06
350	41.9851	1.1928e+06
351	42.1054	1.19082e+06
352	42.2257	1.18888e+06
353	42.346	1.18698e+06
354	42.4663	1.18508e+06
355	42.5866	1.1832e+06
356	42.7069	1.18134e+06
357	42.8272	1.17953e+06
358	42.9475	1.17773e+06
359	43.0678	1.17603e+06
360	43.1881	1.17423e+06
361	43.3084	1.17241e+06
362	43.4287	1.17059e+06
363	43.549	1.16879e+06
364	43.6693	1.16703e+06
365	43.7896	1.16529e+06
366	43.9099	1.16355e+06
367	44.0302	1.16183e+06
368	44.1505	1.16009e+06
369	44.2708	1.15841e+06
370	44.3911	1.15676e+06
371	44.5114	1.15508e+06
372	44.6317	1.15342e+06
373	44.752	1.15178e+06
374	44.8723	1.1502e+06
375	44.9927	1.14868e+06
376	45.113	1.14716e+06
377	45.2332	1.14562e+06
378	45.3536	1.14408e+06
379	45.4739	1.14254e+06
380	45.5942	1.14098e+06
381	45.7145	1.1394e+06
382	45.8348	1.13792e+06
383	45.9551	1.13646e+06
384	46.0754	1.13507e+06
385	46.1957	1.13363e+06
386	46.316	1.13219e+06
387	46.4363	1.13075e+06
388	46.5566	1.12933e+06
389	46.6769	1.12797e+06
390	46.7972	1.12663e+06
391	46.9175	1.12529e+06
392	47.0378	1.12397e+06
393	47.1581	1.12267e+06
394	47.2784	1.12137e+06
395	47.3987	1.12007e+06
396	47.519	1.11877e+06
397	47.6393	1.11749e+06
398	47.7596	1.11617e+06
399	47.8799	1.11487e+06
400	48.0002	1.1136e+06
401	48.1205	1.11236e+06
402	48.2408	1.11116e+06
403	48.3611	1.11e+06
404	48.4814	1.10882e+06
405	48.6017	1.10762e+06
406	48.722	1.10642e+06
407	48.8423	1.10528e+06
408	48.9626	1.1042e+06
409	49.0829	1.10316e+06
410	49.2032	1.10204e+06
411	49.3235	1.10092e+06
412	49.4438	1.09984e+06
413	49.5641	1.09878e+06
414	49.6844	1.09774e+06
415	49.8047	1.09668e+06
416	49.925	1.09558e+06
417	50.0453	1.09454e+06
418	50.1656	1.09354e+06
419	50.2859	1.0926e+06
420	50.4062	1.09163e+06
421	50.5265	1.09061e+06
422	50.6468	1.08955e+06
423	50.7671	1.08847e+06
424	50.8874	1.08739e+06
425	51.0077	1.08633e+06
426	51.128	1.08529e+06
427	51.2483	1.08427e+06
428	51.3686	1.08323e+06
429	51.4889	1.08217e+06
430	51.6092	1.08111e+06
431	51.7295	1.08011e+06
432	51.8498	1.07909e+06
433	51.9701	1.07803e+06
434	52.0904	1.07705e+06
435	52.2107	1.07613e+06
436	52.331	1.07519e+06
437	52.4513	1.07427e+06
438	52.5716	1.07337e+06
439	52.6919	1.07247e+06
440	52.8122	1.07161e+06
441	52.9325	1.07077e+06
442	53.0528	1.0699e+06
443	53.1731	1.069e+06
444	53.2934	1.06816e+06
445	53.4137	1.06736e+06
446	53.534	1.0666e+06
447	53.6543	1.06582e+06
448	53.7746	1.06498e+06
449	53.8949	1.0641e+06
450	54.0152	1.06322e+06
451	54.1355	1.06238e+06
452	54.2558	1.06152e+06
453	54.3761	1.06076e+06
454	54.4964	1.06004e+06
455	54.6167	1.05934e+06
456	54.737	1.0586e+06
457	54.8573	1.05778e+06
458	54.9776	1.05698e+06
459	55.0979	1.0562e+06
460	55.2182	1.05544e+06
461	55.3385	1.05472e+06
462	55.4588	1.05396e+06
463	55.5791	1.05318e+06
464	55.6994	1.05242e+06
465	55.8197	1.0515e+06
466	55.94	1.05074e+06
467	56.0603	1.04994e+06
468	56.1806	1.04916e+06
469	56.3009	1.04848e+06
470	56.4212	1.04777e+06
471	56.5415	1.04709e+06
472	56.6618	1.04641e+06
473	56.7821	1.04571e+06
474	56.9024	1.04501e+06
475	57.0227	1.04427e+06
476	57.143	1.04355e+06
477	57.2633	1.04283e+06
478	57.3836	1.04215e+06
479	57.5039	1.04147e+06
480	57.6242	1.04081e+06
481	57.9315	1.04017e+06
482	58.0518	1.03953e+06
483	58.1721	1.03887e+06
484	58.2924	1.03819e+06
485	58.4127	1.03753e+06
486	58.533	1.03687e+06
487	58.6533	1.03619e+06
488	58.7736	1.03553e+06
489	58.8939	1.03487e+06
490	59.0142	1.03421e+06
491	59.1345	1.03357e+06
492	59.2548	1.03295e+06
493	59.3751	1.03233e+06
494	59.4954	1.03169e+06
495	59.6158	1.03105e+06
496	59.736	1.03045e+06
497	59.8563	1.02987e+06
498	59.9766	1.02929e+06
499	60.0969	1.02863e+06
500	60.2173	1.02807e+06
501	60.3376	1.02749e+06
502	60.4579	1.02691e+06
503	60.5782	1.02633e+06
504	60.6984	1.02576e+06
505	60.8188	1.02514e+06
506	60.9391	1.02456e+06
507	61.0594	1.024e+06
508	61.1797	1.0234e+06
509	61.3	1.0228e+06
510	61.4203	1.02224e+06
511	61.5406	1.0216e+06
512	61.6609	1.02102e+06
513	61.7812	1.02046e+06
514	61.9015	1.01986e+06
515	62.0218	1.0193e+06
516	62.1421	1.0187e+06
517	62.2624	1.01816e+06
518	62.3827	1.01764e+06
519	62.503	1.0171e+06
520	62.6233	1.01662e+06
521	62.7436	1.01616e+06
522	62.8639	1.01572e+06
523	62.9842	1.01526e+06
524	63.1045	1.0148e+06
525	63.2248	1.0143e+06
526	63.3451	1.01382e+06
527	63.4654	1.01332e+06
528	63.5857	1.01284e+06
529	63.706	1.01238e+06
530	63.8263	1.01196e+06
531	63.9466	1.01156e+06
532	64.0669	1.01114e+06
533	64.1872	1.0107e+06
534	64.3075	1.01024e+06
535	64.4278	1.00976e+06
536	64.5481	1.0093e+06
537	64.6684	1.00882e+06
538	64.7887	1.00838e+06
539	64.909	1.00798e+06
540	65.0293	1.00764e+06
541	65.1496	1.00722e+06
542	65.2699	1.00682e+06
543	65.3902	1.00646e+06
544	65.5105	1.00616e+06
545	65.6308	1.00584e+06
546	65.7512	1.00556e+06
547	65.8715	1.00528e+06
548	65.9918	1.005e+06
549	66.1121	1.00472e+06
550	66.2324	1.0044e+06
551	66.3527	1.00406e+06
552	66.473	1.00373e+06
553	66.5933	1.00337e+06
554	66.7136	1.00303e+06
555	66.8339	1.00265e+06
556	66.9542	1.00225e+06
557	67.0745	1.00185e+06
558	67.1948	1.00143e+06
559	67.315	1.00101e+06
560	67.4353	1.00063e+06
561	67.5556	1.00023e+06
562	67.6759	999827
563	67.7962	999387
564	67.9165	998947
565	68.0368	998527
566	68.1571	998128
567	68.2774	997788
568	68.3977	997508
569	68.518	997208
570	68.6383	996888
571	68.7586	996568
572	68.8789	996228
573	68.9992	995909
574	69.1195	995589
575	69.2398	995269
576	69.3601	994969
577	69.4804	994709
578	69.6007	994509
579	69.721	994329
580	69.8413	994109
581	69.9616	993850
582	70.0819	993590
583	70.2022	993350
584	70.3225	993170
585	70.4428	993010
586	70.5631	992790
587	70.6834	992570
588	70.8037	992290
589	70.9241	992030
590	71.0443	991770
591	71.1646	991511
592	71.2849	991271
593	71.4052	990991
594	71.5255	990711
595	71.6459	990371
596	71.7662	990051
597	71.8865	989731
598	72.0068	989412
599	72.1271	989092
600	72.2474	988752
601	72.3677	988412
602	72.488	988072
603	72.6083	987732
604	72.7286	987432
605	72.8489	987153
606	72.9692	986853
607	73.0895	986573
608	73.2098	986333
609	73.3301	986073
610	73.4504	985833
611	73.5707	985573
612	73.691	985313
613	73.8113	985014
614	73.9316	984694
615	74.0519	984354
616	74.1722	984034
617	74.2925	983714
618	74.4128	983434
619	74.5331	983134
620	74.6534	982874
621	74.7737	982595
622	74.894	982315
623	75.0143	982035
624	75.1346	981735
625	75.2549	981455
626	75.3752	981175
627	75.4955	980915
628	75.6158	980655
629	75.7361	980376
630	75.8564	980096
631	75.9767	979816
632	76.097	979576
633	76.2173	979356
634	76.3376	979116
635	76.4579	978876
636	76.5782	978656
637	76.6985	978456
638	76.8188	978237
639	76.9391	977997
640	77.0594	977817
641	77.1797	977637
642	77.3	977517
643	77.4203	977397
644	77.5406	977237
645	77.6609	977057
646	77.7812	976857
647	77.9016	976657
648	78.0218	976437
649	78.1421	976217
650	78.2624	975978
651	78.3828	975758
652	78.5031	975538
653	78.6234	975318
654	78.7437	975098
655	78.864	974858
656	78.9843	974638
657	79.1046	974398
658	79.2249	974178
659	79.3452	973959
660	79.4655	973779
661	79.5858	973639
662	79.7061	973499
663	79.8264	973379
664	79.9467	973239
665	80.067	973079
666	80.1873	972919
667	80.3076	972759
668	80.4279	972619
669	80.5482	972459
670	80.6685	972279
671	80.7888	972099
672	80.9091	971919
673	81.0294	971740
674	81.1497	971540
675	81.27	971360
676	81.3903	971200
677	81.5106	971040
678	81.6309	970880
679	81.7512	970700
680	81.8715	970520
681	81.9918	970340
682	82.1121	970160
683	82.2324	970000
684	82.3527	969840
685	82.473	969700
686	82.5933	969541
687	82.7136	969381
688	82.834	969201
689	82.9542	969021
690	83.0745	968861
691	83.1948	968681
692	83.3151	968521
693	83.4354	968341
694	83.5558	968201
695	83.6761	968061
696	83.7964	967901
697	83.9167	967741
698	84.037	967561
699	84.1573	967382
700	84.2776	967202
701	84.3979	967082
702	84.5182	966982
703	84.6385	966922
704	84.7588	966882
705	84.8791	966802
706	84.9994	966722
707	85.1197	966622
708	85.24	966522
709	85.3603	966422
710	85.4806	966262
711	85.6009	966102
712	85.7212	965942
713	85.8415	965762
714	85.9618	965582
715	86.0821	965422
716	86.2024	965302
717	86.3227	965182
718	86.443	965063
719	86.5633	964923
720	86.6836	964763
721	86.8039	964603
722	86.9242	964463
723	87.0445	964343
724	87.1648	964203
725	87.2851	964083
726	87.4054	963943
727	87.5257	963863
728	87.646	963823
729	87.7663	963763
730	87.8866	963703
731	88.0069	963603
732	88.1272	963483
733	88.2475	963383
734	88.3678	963243
735	88.4881	963123
736	88.6084	963023
737	88.7287	962924
738	88.849	962824
739	88.9693	962724
740	89.0896	962644
741	89.2099	962584
742	89.3302	962564
743	89.4505	962564
744	89.5708	962544
745	89.6911	962484
746	89.8114	962384
747	89.9317	962324
748	90.052	962244
749	90.1723	962224
750	90.2926	962244
751	90.4129	962244
752	90.5332	962204
753	90.6535	962184
754	90.7738	962124
755	90.8941	962044
756	91.0144	961984
757	91.1347	961904
758	91.255	961844
759	91.3753	961784
760	91.4956	961724
761	91.6159	961664
762	91.7362	961644
763	91.8565	961624
764	91.9768	961604
765	92.0971	961584
766	92.2174	961564
767	92.3377	961584
768	92.458	961644
769	92.5784	961664
770	92.6987	961684
771	92.819	961664
772	92.9393	961664
773	93.0596	961624
774	93.1799	961584
775	93.3002	961524
776	93.4204	961484
777	93.5408	961404
778	93.6611	961324
779	93.7814	961244
780	93.9017	961144
781	94.022	961084
782	94.1423	961064
783	94.2625	961024
784	94.3828	960944
785	94.5031	960844
786	94.6234	960745
787	94.7437	960685
788	94.864	960645
789	94.9843	960505
790	95.1046	960485
791	95.2249	960125
792	95.3452	960165
793	95.4655	960225
794	95.5858	960245
795	95.7061	960185
796	95.8264	960145
797	95.9467	960085
798	96.067	960025
799	96.1873	959985
800	96.3076	959925
801	96.4279	959885
802	96.5483	959845
803	96.6686	959765
804	96.7889	959725
805	96.9092	959645
806	97.0295	959605
807	97.1498	959525
808	97.2701	959465
809	97.3904	959385
810	97.5107	959345
811	97.631	959305
812	97.7513	959265
813	97.8716	959205
814	97.9919	959145
815	98.1122	959105
816	98.2325	959065
817	98.3528	959045
818	98.4731	959025
819	98.5934	959005
820	98.7137	958985
821	98.834	958925
822	98.9543	958845
823	99.0746	958765
824	99.1949	958685
825	99.3152	958585
826	99.4355	958526
827	99.5558	958506
828	99.6761	958466
829	99.7964	958426
830	99.9167	958346
831	100.037	958266
832	100.157	958166
833	100.278	958106
834	100.398	958046
835	100.518	958006
836	100.638	957966
837	100.759	957926
838	100.879	957866
839	100.999	957806
840	101.12	957786
841	101.24	957786
842	101.36	957806
843	101.481	957846
844	101.601	957846
845	101.721	957866
846	101.842	957846
847	101.962	957826
848	102.082	957766
849	102.202	957706
850	102.323	957666
851	102.443	957646
852	102.563	957666
853	102.684	957666
854	102.804	957626
855	102.924	957586
856	103.045	957566
857	103.165	957546
858	103.285	957546
859	103.405	957506
860	103.526	957446
861	103.646	957386
862	103.766	957326
863	103.887	957266
864	104.007	957226
865	104.127	957166
866	104.248	957106
867	104.368	957046
868	104.488	956986
869	104.609	956966
870	104.729	956926
871	104.849	956926
872	104.969	956946
873	105.09	956986
874	105.21	956986
875	105.33	956966
876	105.451	956946
877	105.571	956886
878	105.691	956846
879	105.812	956806
880	105.932	956766
881	106.052	956746
882	106.172	956746
883	106.293	956746
884	106.413	956766
885	106.533	956806
886	106.654	956846
887	106.774	956846
888	106.894	956866
889	107.014	956886
890	107.135	956886
891	107.255	956866
892	107.375	956826
893	107.496	956806
894	107.616	956806
895	107.736	956846
896	107.857	956926
897	107.977	956946
898	108.097	956946
899	108.217	956906
900	108.338	956866
901	108.458	956866
902	108.578	956866
903	108.699	956866
904	108.819	956866
905	108.939	956886
906	109.06	956886
907	109.18	956886
908	109.3	956866
909	109.421	956846
910	109.541	956826
911	109.661	956806
912	109.781	956806
913	109.902	956846
914	110.022	956906
915	110.142	956986
916	110.263	957006
917	110.383	957046
918	110.503	957106
919	110.624	957126
920	110.744	957166
921	110.864	957186
922	110.985	957206
923	111.105	957246
924	111.225	957306
925	111.345	957366
926	111.466	957366
927	111.586	957346
928	111.706	957306
929	111.827	957266
930	111.947	957266
931	112.067	957286
932	112.188	957306
933	112.308	957286
934	112.428	957286
935	112.548	957326
936	112.669	957446
937	112.789	957586
938	112.909	957686
939	113.03	957726
940	113.15	957706
941	113.27	957646
942	113.391	957586
943	113.511	957506
944	113.631	957426
945	113.751	957386
946	113.872	957346
947	113.992	957326
948	114.112	957326
949	114.233	957306
950	114.353	957286
951	114.473	957226
952	114.594	957146
953	114.714	957086
954	114.834	957006
955	114.954	956926
956	115.075	956826
957	115.195	956726
958	115.315	956646
959	115.436	956626
960	115.556	956646
961	115.676	956646
962	115.797	956626
963	115.917	956626
964	116.037	956646
965	116.157	956646
966	116.278	956606
967	116.398	956546
968	116.518	956466
969	116.639	956406
970	116.759	956327
971	116.879	956287
972	117	956247
973	117.12	956227
974	117.24	956227
975	117.36	956267
976	117.481	956307
977	117.601	956366
978	117.721	956406
979	117.842	956406
980	117.962	956406
981	118.082	956386
982	118.203	956386
983	118.323	956406
984	118.443	956406
985	118.563	956386
986	118.684	956406
987	118.804	956446
988	118.924	956466
989	119.045	956446
990	119.165	956426
991	119.285	956386
992	119.406	956366
993	119.526	956347
994	119.646	956327
995	119.766	956327
996	119.887	956307
997	120.007	956307
998	120.127	956307
999	120.248	956287
1000	120.368	956227
1001	120.488	956187
1002	120.609	956127
1003	120.729	956047
1004	120.849	955967
1005	120.969	955927
1006	121.09	955887
1007	121.21	955847
1008	121.33	955847
1009	121.451	955827
1010	121.571	955827
1011	121.691	955847
1012	121.812	955867
1013	121.932	955867
1014	122.052	955867
1015	122.172	955827
1016	122.293	955807
1017	122.413	955807
1018	122.533	955827
1019	122.654	955847
1020	122.774	955827
1021	122.894	955807
1022	123.015	955767
1023	123.135	955747
1024	123.255	955727
1025	123.376	955727
1026	123.496	955687
1027	123.616	955667
1028	123.736	955647
1029	123.857	955627
1030	123.977	955647
1031	124.097	955647
1032	124.218	955667
1033	124.338	955687
1034	124.458	955707
1035	124.579	955727
1036	124.699	955707
1037	124.819	955687
1038	124.939	955687
1039	125.06	955667
1040	125.18	955647
1041	125.3	955627
1042	125.421	955607
1043	125.541	955627
1044	125.661	955327
1045	125.782	955267
1046	125.902	955307
1047	126.022	955347
1048	126.142	955347
1049	126.263	955327
1050	126.383	955307
1051	126.503	955287
1052	126.624	955247
1053	126.744	955227
1054	126.864	955207
1055	126.985	955207
1056	127.105	955207
1057	127.225	955207
1058	127.346	954567
1059	127.466	954747
1060	127.586	954967
1061	127.706	955187
1062	127.827	955327
1063	127.947	955247
1064	128.067	955347
1065	128.188	955427
1066	128.308	955507
1067	128.428	955547
1068	128.549	955587
1069	128.669	955607
1070	128.789	955607
1071	128.909	955607
1072	129.03	955607
1073	129.15	955607
1074	129.27	955607
1075	129.391	955607
1076	129.511	955607
1077	129.631	955587
1078	129.752	955587
1079	129.872	955587
1080	129.992	955587
1081	130.112	955547
1082	130.233	955527
1083	130.353	955507
1084	130.473	955487
1085	130.594	955447
1086	130.714	955407
1087	130.834	955387
1088	130.955	955327
1089	131.075	955287
1090	131.195	955247
1091	131.315	955207
1092	131.436	955187
1093	131.556	955187
1094	131.676	955167
1095	131.797	955187
1096	131.917	955167
1097	132.037	955167
1098	132.158	955127
1099	132.278	955087
1100	132.398	955047
1101	132.519	955007
1102	132.639	954947
1103	132.759	954907
1104	132.879	954847
1105	133	954827
1106	133.12	954827
1107	133.24	954847
1108	133.361	954867
1109	133.481	954867
1110	133.601	954867
1111	133.722	954827
1112	133.842	954827
1113	133.962	954847
1114	134.082	954847
1115	134.203	954887
1116	134.323	954927
1117	134.443	954987
1118	134.564	955027
1119	134.684	955087
1120	134.804	955107
1121	134.925	955147
1122	135.045	955187
1123	135.165	955227
1124	135.285	955307
1125	135.406	955407
1126	135.526	955527
1127	135.646	955647
1128	135.767	955907
1129	135.887	955967
1130	136.007	956566
1131	136.128	956766
1132	136.248	956786
1133	136.368	956746
1134	136.488	956806
1135	136.609	956826
1136	136.729	957186
1137	136.849	957386
1138	136.97	957146
1139	137.09	957206
1140	137.21	957346
1141	137.331	957546
1142	137.451	957766
1143	137.571	957926
1144	137.691	958146
1145	137.812	958426
1146	137.932	958705
1147	138.052	958985
1148	138.173	959265
1149	138.293	959525
1150	138.413	959725
1151	138.534	959985
1152	138.654	959465
1153	138.774	959845
1154	138.894	960265
1155	139.015	960725
1156	139.135	961344
1157	139.255	961864
1158	139.376	962304
1159	139.496	962684
1160	139.616	963163
1161	139.737	963503
1162	139.857	963823
1163	139.977	964123
1164	140.097	964443
1165	140.218	964783
1166	140.338	965143
1167	140.458	965502
1168	140.579	965822
1169	140.699	966102
1170	140.819	966342
1171	140.94	966602
1172	141.06	966862
1173	141.18	967322
1174	141.3	967781
1175	141.421	968521
1176	141.541	969481
1177	141.661	970740
1178	141.782	972339
1179	141.902	974158
1180	142.022	976198
1181	142.143	978397
1182	142.263	980735
1183	142.383	983134
1184	142.504	985633
1185	142.624	988192
1186	142.744	990831
1187	142.864	993530
1188	142.985	996288
1189	143.105	999067
1190	143.225	1.00191e+06
1191	143.346	1.00476e+06
1192	143.466	1.00768e+06
1193	143.586	1.0107e+06
1194	143.707	1.01378e+06
1195	143.827	1.01686e+06
1196	143.947	1.0199e+06
1197	144.067	1.02294e+06
1198	144.188	1.02607e+06
1199	144.308	1.02943e+06
1200	144.428	1.03275e+06
1201	144.549	1.03605e+06
1202	144.669	1.03929e+06
1203	144.789	1.04253e+06
1204	144.91	1.04575e+06
1205	145.03	1.04896e+06
1206	145.15	1.05216e+06
1207	145.27	1.05534e+06
1208	145.391	1.0585e+06
1209	145.511	1.0617e+06
1210	145.631	1.06506e+06
1211	145.752	1.06844e+06
1212	145.872	1.07185e+06
1213	145.992	1.07527e+06
1214	146.112	1.07871e+06
1215	146.233	1.08225e+06
1216	146.353	1.08559e+06
1217	146.473	1.08889e+06
1218	146.594	1.09214e+06
1219	146.714	1.09538e+06
1220	146.834	1.09864e+06
1221	146.955	1.10186e+06
1222	147.075	1.10502e+06
1223	147.195	1.10816e+06
1224	147.315	1.11122e+06
1225	147.436	1.11425e+06
1226	147.556	1.11725e+06
1227	147.676	1.11927e+06
1228	147.797	1.12199e+06
1229	147.917	1.12497e+06
1230	148.037	1.12793e+06
1231	148.158	1.13085e+06
1232	148.278	1.13381e+06
1233	148.398	1.13676e+06
1234	148.519	1.13974e+06
1235	148.639	1.14274e+06
1236	148.759	1.14574e+06
1237	148.879	1.14872e+06
1238	149	1.15166e+06
1239	149.12	1.1546e+06
1240	149.24	1.1575e+06
1241	149.361	1.16041e+06
1242	149.481	1.16331e+06
1243	149.601	1.16627e+06
1244	149.722	1.16955e+06
1245	149.842	1.17309e+06
1246	149.962	1.17663e+06
1247	150.082	1.18011e+06
1248	150.203	1.18342e+06
1249	150.323	1.1867e+06
1250	150.443	1.18988e+06
1251	150.564	1.1929e+06
1252	150.684	1.19582e+06
1253	150.804	1.19872e+06
1254	150.925	1.20156e+06
1255	151.045	1.20437e+06
1256	151.165	1.20715e+06
1257	151.286	1.20995e+06
1258	151.406	1.21279e+06
1259	151.526	1.21559e+06
1260	151.646	1.21843e+06
1261	151.767	1.22127e+06
1262	151.887	1.22409e+06
1263	152.007	1.22688e+06
1264	152.128	1.22964e+06
1265	152.248	1.23236e+06
1266	152.368	1.23518e+06
1267	152.489	1.2384e+06
1268	152.609	1.24134e+06
1269	152.729	1.24424e+06
1270	152.849	1.24723e+06
1271	152.97	1.25017e+06
1272	153.09	1.25315e+06
1273	153.21	1.25605e+06
1274	153.331	1.25889e+06
1275	153.451	1.26163e+06
1276	153.571	1.26435e+06
1277	153.692	1.26705e+06
1278	153.812	1.26966e+06
1279	153.932	1.27224e+06
1280	154.052	1.27486e+06
1281	154.173	1.2776e+06
1282	154.293	1.28032e+06
1283	154.413	1.28298e+06
1284	154.534	1.28558e+06
1285	154.654	1.28812e+06
1286	154.774	1.29061e+06
1287	154.895	1.29309e+06
1288	155.015	1.29553e+06
1289	155.135	1.29801e+06
1290	155.255	1.30055e+06
1291	155.376	1.30311e+06
1292	155.496	1.30571e+06
1293	155.616	1.30831e+06
1294	155.737	1.31117e+06
1295	155.857	1.3139e+06
1296	155.977	1.31654e+06
1297	156.098	1.31914e+06
1298	156.218	1.32162e+06
1299	156.338	1.32412e+06
1300	156.458	1.32668e+06
1301	156.579	1.3292e+06
1302	156.699	1.33166e+06
1303	156.819	1.33408e+06
1304	156.94	1.33647e+06
1305	157.06	1.33889e+06
1306	157.18	1.34131e+06
1307	157.301	1.34371e+06
1308	157.421	1.34603e+06
1309	157.541	1.34833e+06
1310	157.661	1.35059e+06
1311	157.782	1.35285e+06
1312	157.902	1.35515e+06
1313	158.022	1.35746e+06
1314	158.143	1.35996e+06
1315	158.263	1.36248e+06
1316	158.383	1.36492e+06
1317	158.504	1.3674e+06
1318	158.624	1.36978e+06
1319	158.744	1.3721e+06
1320	158.865	1.3744e+06
1321	158.985	1.3767e+06
1322	159.105	1.37899e+06
1323	159.225	1.38131e+06
1324	159.346	1.38359e+06
1325	159.466	1.38583e+06
1326	159.586	1.38799e+06
1327	159.707	1.39013e+06
1328	159.827	1.39225e+06
1329	159.947	1.39439e+06
1330	160.067	1.39653e+06
1331	160.188	1.39865e+06
1332	160.308	1.40077e+06
1333	160.428	1.40286e+06
1334	160.549	1.40494e+06
1335	160.669	1.40702e+06
1336	160.789	1.40908e+06
1337	160.91	1.4111e+06
1338	161.03	1.41316e+06
1339	161.15	1.4152e+06
1340	161.271	1.41724e+06
1341	161.391	1.41938e+06
1342	161.511	1.42166e+06
1343	161.631	1.42387e+06
1344	161.752	1.42605e+06
1345	161.872	1.42819e+06
1346	161.992	1.43031e+06
1347	162.113	1.43239e+06
1348	162.233	1.43443e+06
1349	162.353	1.43643e+06
1350	162.474	1.43843e+06
1351	162.594	1.44041e+06
1352	162.714	1.44241e+06
1353	162.834	1.44433e+06
1354	162.955	1.44624e+06
1355	163.075	1.44814e+06
1356	163.195	1.45e+06
1357	163.316	1.45184e+06
1358	163.436	1.45368e+06
1359	163.556	1.4555e+06
1360	163.677	1.45734e+06
1361	163.797	1.45914e+06
1362	163.917	1.46096e+06
1363	164.037	1.46276e+06
1364	164.158	1.46466e+06
1365	164.278	1.46682e+06
1366	164.398	1.46887e+06
1367	164.519	1.47089e+06
1368	164.639	1.47281e+06
1369	164.759	1.47467e+06
1370	164.88	1.47651e+06
1371	165	1.48009e+06
1372	165.12	1.48189e+06
1373	165.24	1.48365e+06
1374	165.361	1.48541e+06
1375	165.481	1.48717e+06
1376	165.601	1.48891e+06
1377	165.722	1.49064e+06
1378	165.842	1.49242e+06
1379	165.962	1.49424e+06
1380	166.083	1.49604e+06
1381	166.203	1.49782e+06
1382	166.323	1.49958e+06
1383	166.443	1.5013e+06
1384	166.564	1.50306e+06
1385	166.684	1.50482e+06
1386	166.804	1.50694e+06
1387	166.925	1.50922e+06
1388	167.045	1.51141e+06
1389	167.165	1.51349e+06
1390	167.286	1.51557e+06
1391	167.406	1.51749e+06
1392	167.526	1.51943e+06
1393	167.646	1.52135e+06
1394	167.767	1.52323e+06
1395	167.887	1.52505e+06
1396	168.007	1.52687e+06
1397	168.128	1.52865e+06
1398	168.248	1.53039e+06
1399	168.368	1.53209e+06
1400	168.489	1.53376e+06
1401	168.609	1.5354e+06
1402	168.729	1.53704e+06
1403	168.849	1.53866e+06
1404	168.97	1.54028e+06
1405	169.09	1.54184e+06
1406	169.21	1.54336e+06
1407	169.331	1.5448e+06
1408	169.451	1.54636e+06
1409	169.571	1.54788e+06
1410	169.692	1.54938e+06
1411	169.812	1.55104e+06
1412	169.932	1.55158e+06
1413	170.052	1.5531e+06
1414	170.173	1.55476e+06
1415	170.293	1.55641e+06
1416	170.413	1.55807e+06
1417	170.534	1.55975e+06
1418	170.654	1.56143e+06
1419	170.774	1.56309e+06
1420	170.895	1.56475e+06
1421	171.015	1.56641e+06
1422	171.135	1.56815e+06
1423	171.255	1.56989e+06
1424	171.376	1.57161e+06
1425	171.496	1.57329e+06
1426	171.616	1.57489e+06
1427	171.737	1.57643e+06
1428	171.857	1.5779e+06
1429	171.977	1.57942e+06
1430	172.098	1.58092e+06
1431	172.218	1.58242e+06
1432	172.338	1.58386e+06
1433	172.458	1.5853e+06
1434	172.579	1.58676e+06
1435	172.699	1.58822e+06
1436	172.819	1.58964e+06
1437	172.94	1.59106e+06
1438	173.06	1.59246e+06
1439	173.18	1.59386e+06
1440	173.301	1.59526e+06
1441	173.421	1.59666e+06
1442	173.541	1.59806e+06
1443	173.661	1.59947e+06
1444	173.782	1.60085e+06
1445	173.902	1.60229e+06
1446	174.022	1.60383e+06
1447	174.143	1.60539e+06
1448	174.263	1.60687e+06
1449	174.383	1.60835e+06
1450	174.504	1.60985e+06
1451	174.624	1.61133e+06
1452	174.744	1.61285e+06
1453	174.865	1.61431e+06
1454	174.985	1.61575e+06
1455	175.105	1.61717e+06
1456	175.225	1.61855e+06
1457	175.346	1.61989e+06
1458	175.466	1.62121e+06
1459	175.586	1.62252e+06
1460	175.707	1.62386e+06
1461	175.827	1.62518e+06
1462	175.947	1.62648e+06
1463	176.067	1.62778e+06
1464	176.188	1.62908e+06
1465	176.308	1.63044e+06
1466	176.428	1.63186e+06
1467	176.549	1.63334e+06
1468	176.669	1.6348e+06
1469	176.789	1.63626e+06
1470	176.91	1.63776e+06
1471	177.03	1.6392e+06
1472	177.15	1.64064e+06
1473	177.271	1.64208e+06
1474	177.391	1.64346e+06
1475	177.511	1.64475e+06
1476	177.631	1.64607e+06
1477	177.752	1.64743e+06
1478	177.872	1.64877e+06
1479	177.992	1.65011e+06
1480	178.113	1.65147e+06
1481	178.233	1.65281e+06
1482	178.353	1.65419e+06
1483	178.474	1.65555e+06
1484	178.594	1.65687e+06
1485	178.714	1.65815e+06
1486	178.834	1.65941e+06
1487	178.955	1.66063e+06
1488	179.075	1.66187e+06
1489	179.195	1.66311e+06
1490	179.316	1.66433e+06
1491	179.436	1.66553e+06
1492	179.556	1.66676e+06
1493	179.677	1.66812e+06
1494	179.797	1.6695e+06
1495	179.917	1.67086e+06
1496	180.037	1.67222e+06
1497	180.158	1.6736e+06
1498	180.278	1.67494e+06
1499	180.398	1.67628e+06
1500	180.519	1.6776e+06
1501	180.639	1.67892e+06
1502	180.759	1.6802e+06
1503	180.88	1.68148e+06
1504	181	1.68274e+06
1505	181.12	1.68398e+06
1506	181.24	1.68518e+06
1507	181.361	1.68638e+06
1508	181.481	1.68756e+06
1509	181.601	1.68871e+06
1510	181.722	1.68985e+06
1511	181.842	1.69099e+06
1512	181.962	1.69209e+06
1513	182.083	1.69321e+06
1514	182.203	1.69431e+06
1515	182.323	1.69541e+06
1516	182.443	1.69643e+06
1517	182.564	1.69777e+06
1518	182.684	1.69911e+06
1519	182.804	1.70041e+06
1520	182.925	1.70171e+06
1521	183.045	1.70291e+06
1522	183.165	1.70411e+06
1523	183.286	1.70535e+06
1524	183.406	1.70661e+06
1525	183.526	1.70785e+06
1526	183.647	1.70905e+06
1527	183.767	1.7102e+06
1528	183.887	1.71134e+06
1529	184.007	1.71244e+06
1530	184.128	1.71352e+06
1531	184.248	1.71464e+06
1532	184.368	1.71566e+06
1533	184.489	1.71662e+06
1534	184.609	1.71772e+06
1535	184.729	1.7188e+06
1536	184.85	1.71986e+06
1537	184.97	1.72092e+06
1538	185.09	1.722e+06
1539	185.21	1.72316e+06
1540	185.331	1.72446e+06
1541	185.451	1.72564e+06
1542	185.571	1.72686e+06
1543	185.692	1.72814e+06
1544	185.812	1.72926e+06
1545	185.932	1.7305e+06
1546	186.053	1.7317e+06
1547	186.173	1.73283e+06
1548	186.293	1.73401e+06
1549	186.414	1.73515e+06
1550	186.534	1.73625e+06
1551	186.654	1.73733e+06
1552	186.774	1.73843e+06
1553	186.895	1.73947e+06
1554	187.015	1.74051e+06
1555	187.135	1.74151e+06
1556	187.256	1.74253e+06
1557	187.376	1.74355e+06
1558	187.496	1.74451e+06
1559	187.617	1.74549e+06
1560	187.737	1.74645e+06
1561	187.857	1.74741e+06
1562	187.977	1.74831e+06
1563	188.098	1.74927e+06
1564	188.218	1.75035e+06
1565	188.338	1.75145e+06
1566	188.459	1.75253e+06
1567	188.579	1.75357e+06
1568	188.699	1.75462e+06
1569	188.82	1.7557e+06
1570	188.94	1.75676e+06
1571	189.06	1.75778e+06
1572	189.18	1.7588e+06
1573	189.301	1.75986e+06
1574	189.421	1.76086e+06
1575	189.541	1.76184e+06
1576	189.662	1.76282e+06
1577	189.782	1.7638e+06
1578	189.902	1.76476e+06
1579	190.023	1.7657e+06
1580	190.143	1.76666e+06
1581	190.263	1.76758e+06
1582	190.383	1.76852e+06
1583	190.504	1.76946e+06
1584	190.624	1.77038e+06
1585	190.744	1.7713e+06
1586	190.865	1.77232e+06
1587	191.085	1.77334e+06
1588	191.205	1.77448e+06
1589	191.326	1.77566e+06
1590	191.446	1.77673e+06
1591	191.566	1.77785e+06
1592	191.686	1.77887e+06
1593	191.807	1.77993e+06
1594	191.927	1.78093e+06
1595	192.047	1.78193e+06
1596	192.168	1.78289e+06
1597	192.288	1.78383e+06
1598	192.408	1.78477e+06
1599	192.529	1.78575e+06
1600	192.649	1.78665e+06
1601	192.769	1.78759e+06
1602	192.889	1.78849e+06
1603	193.01	1.78937e+06
1604	193.13	1.79023e+06
1605	193.25	1.79107e+06
1606	193.371	1.79193e+06
1607	193.491	1.79281e+06
1608	193.611	1.79373e+06
1609	193.732	1.79469e+06
1610	193.852	1.79561e+06
1611	193.972	1.79653e+06
1612	194.092	1.79747e+06
1613	194.213	1.79844e+06
1614	194.333	1.79936e+06
1615	194.453	1.8003e+06
1616	194.574	1.80124e+06
1617	194.694	1.80214e+06
1618	194.814	1.80304e+06
1619	194.935	1.80392e+06
1620	195.055	1.80478e+06
1621	195.175	1.80564e+06
1622	195.295	1.80648e+06
1623	195.416	1.80734e+06
1624	195.536	1.8082e+06
1625	195.656	1.80906e+06
1626	195.777	1.80994e+06
1627	195.897	1.81078e+06
1628	196.017	1.8115e+06
1629	196.138	1.81234e+06
1630	196.258	1.81324e+06
1631	196.378	1.81416e+06
1632	196.498	1.81506e+06
1633	196.619	1.81596e+06
1634	196.739	1.81682e+06
1635	196.859	1.81768e+06
1636	196.98	1.81856e+06
1637	197.1	1.81942e+06
1638	197.22	1.82021e+06
1639	197.341	1.82004e+06
1640	197.461	1.82047e+06
1641	197.581	1.82127e+06
1642	197.701	1.82205e+06
1643	197.822	1.82283e+06
1644	197.942	1.82361e+06
1645	198.062	1.82435e+06
1646	198.183	1.82511e+06
1647	198.303	1.82585e+06
1648	198.423	1.82657e+06
1649	198.544	1.82729e+06
1650	198.664	1.82801e+06
1651	198.784	1.82873e+06
1652	198.905	1.82947e+06
1653	199.025	1.83019e+06
1654	199.145	1.83093e+06
1655	199.265	1.83169e+06
1656	199.386	1.83253e+06
1657	199.506	1.83337e+06
1658	199.626	1.83419e+06
1659	199.747	1.83501e+06
1660	199.867	1.83585e+06
1661	199.987	1.83665e+06
1662	200.108	1.83743e+06
1663	200.228	1.83817e+06
1664	200.348	1.83887e+06
1665	200.468	1.83955e+06
1666	200.589	1.84027e+06
1667	200.709	1.84109e+06
1668	200.829	1.84183e+06
1669	200.95	1.84256e+06
1670	201.07	1.8433e+06
1671	201.19	1.84404e+06
1672	201.311	1.84476e+06
1673	201.431	1.8455e+06
1674	201.551	1.84622e+06
1675	201.671	1.84692e+06
1676	201.792	1.84764e+06
1677	201.912	1.84836e+06
1678	202.032	1.84908e+06
1679	202.153	1.84982e+06
1680	202.273	1.85056e+06
1681	202.393	1.85128e+06
1682	202.514	1.85208e+06
1683	202.634	1.85284e+06
1684	202.754	1.8536e+06
1685	202.874	1.85434e+06
1686	202.995	1.85512e+06
1687	203.115	1.8559e+06
1688	203.235	1.85664e+06
1689	203.356	1.85742e+06
1690	203.476	1.85816e+06
1691	203.596	1.8589e+06
1692	203.717	1.85964e+06
1693	203.837	1.86038e+06
1694	203.957	1.86112e+06
1695	204.078	1.86186e+06
1696	204.198	1.86264e+06
1697	204.318	1.86334e+06
1698	204.438	1.86402e+06
1699	204.559	1.86467e+06
1700	204.679	1.86535e+06
1701	204.799	1.86599e+06
1702	204.92	1.86665e+06
1703	205.04	1.86731e+06
1704	205.16	1.86797e+06
1705	205.28	1.86861e+06
1706	205.401	1.86927e+06
1707	205.521	1.86989e+06
1708	205.641	1.87055e+06
1709	205.762	1.87119e+06
1710	205.882	1.87181e+06
1711	206.002	1.87245e+06
1712	206.123	1.87307e+06
1713	206.243	1.87367e+06
1714	206.363	1.87429e+06
1715	206.483	1.87491e+06
1716	206.604	1.87553e+06
1717	206.724	1.87617e+06
1718	206.844	1.87679e+06
1719	206.965	1.87741e+06
1720	207.085	1.87803e+06
1721	207.205	1.87865e+06
1722	207.326	1.87925e+06
1723	207.446	1.87989e+06
1724	207.566	1.88051e+06
1725	207.687	1.88113e+06
1726	207.807	1.88175e+06
1727	207.927	1.88241e+06
1728	208.047	1.88305e+06
1729	208.168	1.88375e+06
1730	208.288	1.88447e+06
1731	208.408	1.88517e+06
1732	208.529	1.88585e+06
1733	208.649	1.8865e+06
1734	208.769	1.88718e+06
1735	208.89	1.88784e+06
1736	209.01	1.88848e+06
1737	209.13	1.88916e+06
1738	209.25	1.88984e+06
1739	209.371	1.89048e+06
1740	209.491	1.89112e+06
1741	209.611	1.89178e+06
1742	209.732	1.8924e+06
1743	209.852	1.89302e+06
1744	209.972	1.89364e+06
1745	210.093	1.89424e+06
1746	210.213	1.89486e+06
1747	210.333	1.89548e+06
1748	210.454	1.89606e+06
1749	210.574	1.89668e+06
1750	210.694	1.8973e+06
1751	210.814	1.89792e+06
1752	210.935	1.89856e+06
1753	211.055	1.89916e+06
1754	211.175	1.89974e+06
1755	211.296	1.90038e+06
1756	211.416	1.901e+06
1757	211.536	1.90168e+06
1758	211.657	1.90232e+06
1759	211.777	1.90302e+06
1760	211.897	1.90364e+06
1761	212.017	1.90424e+06
1762	212.138	1.90486e+06
1763	212.258	1.90552e+06
1764	212.378	1.90612e+06
1765	212.499	1.90672e+06
1766	212.619	1.9073e+06
1767	212.739	1.90786e+06
1768	212.86	1.90841e+06
1769	212.98	1.90897e+06
1770	213.1	1.90953e+06
1771	213.22	1.91007e+06
1772	213.341	1.91063e+06
1773	213.461	1.91117e+06
1774	213.581	1.91171e+06
1775	213.702	1.91227e+06
1776	213.822	1.91279e+06
1777	213.942	1.91335e+06
1778	214.063	1.91389e+06
1779	214.183	1.91449e+06
1780	214.303	1.91509e+06
1781	214.423	1.91563e+06
1782	214.544	1.91623e+06
1783	214.664	1.91681e+06
1784	214.784	1.91733e+06
1785	214.905	1.91787e+06
1786	215.025	1.91841e+06
1787	215.145	1.91893e+06
1788	215.266	1.91947e+06
1789	215.386	1.92003e+06
1790	215.506	1.92061e+06
1791	215.627	1.92119e+06
1792	215.747	1.92175e+06
1793	215.867	1.92233e+06
1794	215.987	1.92289e+06
1795	216.108	1.92345e+06
1796	216.228	1.92401e+06
1797	216.348	1.92457e+06
1798	216.469	1.92513e+06
1799	216.589	1.92567e+06
1800	216.709	1.92621e+06
1801	216.83	1.92675e+06
1802	216.95	1.92731e+06
1803	217.07	1.92785e+06
1804	217.19	1.92837e+06
1805	217.311	1.92885e+06
1806	217.431	1.92937e+06
1807	217.551	1.92969e+06
1808	217.672	1.93011e+06
1809	217.792	1.93056e+06
1810	217.912	1.93102e+06
1811	218.033	1.93148e+06
1812	218.153	1.93196e+06
1813	218.273	1.9324e+06
1814	218.393	1.93286e+06
1815	218.514	1.93334e+06
1816	218.634	1.93384e+06
1817	218.754	1.93436e+06
1818	218.875	1.93484e+06
1819	218.995	1.9353e+06
1820	219.115	1.9358e+06
1821	219.236	1.93626e+06
1822	219.356	1.9367e+06
1823	219.476	1.9372e+06
1824	219.596	1.93768e+06
1825	219.717	1.93814e+06
1826	219.837	1.93862e+06
1827	219.957	1.9391e+06
1828	220.078	1.93958e+06
1829	220.198	1.94006e+06
1830	220.318	1.94054e+06
1831	220.439	1.941e+06
1832	220.559	1.94146e+06
1833	220.679	1.94188e+06
1834	220.799	1.94224e+06
1835	220.92	1.94264e+06
1836	221.04	1.94298e+06
1837	221.16	1.94336e+06
1838	221.281	1.94372e+06
1839	221.401	1.94418e+06
1840	221.521	1.9446e+06
1841	221.642	1.94506e+06
1842	221.762	1.9455e+06
1843	221.882	1.94598e+06
1844	222.002	1.94644e+06
1845	222.123	1.9469e+06
1846	222.243	1.94732e+06
1847	222.363	1.94776e+06
1848	222.484	1.9482e+06
1849	222.604	1.94864e+06
1850	222.724	1.94908e+06
1851	222.845	1.94954e+06
1852	222.965	1.94998e+06
1853	223.085	1.95042e+06
1854	223.205	1.95088e+06
1855	223.326	1.95134e+06
1856	223.446	1.9518e+06
1857	223.566	1.95224e+06
1858	223.687	1.95261e+06
1859	223.807	1.95293e+06
1860	223.927	1.95321e+06
1861	224.048	1.95349e+06
1862	224.168	1.95389e+06
1863	224.288	1.95425e+06
1864	224.408	1.95463e+06
1865	224.529	1.95507e+06
1866	224.649	1.95549e+06
1867	224.769	1.95585e+06
1868	224.89	1.95627e+06
1869	225.01	1.95671e+06
1870	225.13	1.95717e+06
1871	225.251	1.95761e+06
1872	225.371	1.95803e+06
1873	225.491	1.95849e+06
1874	225.611	1.95891e+06
1875	225.732	1.95927e+06
1876	225.852	1.95975e+06
1877	225.972	1.96021e+06
1878	226.093	1.96067e+06
1879	226.213	1.96113e+06
1880	226.333	1.96159e+06
1881	226.454	1.96205e+06
1882	226.574	1.96251e+06
1883	226.694	1.96301e+06
1884	226.814	1.96341e+06
1885	226.935	1.96381e+06
1886	227.055	1.96423e+06
1887	227.175	1.96469e+06
1888	227.296	1.96517e+06
1889	227.416	1.96563e+06
1890	227.536	1.96607e+06
1891	227.657	1.96653e+06
1892	227.777	1.96697e+06
1893	227.897	1.96745e+06
1894	228.017	1.96789e+06
1895	228.138	1.96833e+06
1896	228.258	1.96879e+06
1897	228.378	1.96919e+06
1898	228.499	1.96963e+06
1899	228.619	1.97005e+06
1900	228.739	1.97049e+06
1901	228.86	1.97095e+06
1902	228.98	1.97141e+06
1903	229.1	1.97183e+06
1904	229.22	1.97227e+06
1905	229.341	1.97269e+06
1906	229.461	1.97313e+06
1907	229.581	1.97357e+06
1908	229.702	1.97405e+06
1909	229.822	1.97447e+06
1910	229.942	1.9748e+06
1911	230.063	1.97516e+06
1912	230.183	1.9756e+06
1913	230.303	1.97598e+06
1914	230.423	1.9764e+06
1915	230.544	1.97682e+06
1916	230.664	1.9772e+06
1917	230.784	1.97756e+06
1918	230.905	1.978e+06
1919	231.025	1.9784e+06
1920	231.145	1.97884e+06
1921	231.266	1.97932e+06
1922	231.386	1.9798e+06
1923	231.506	1.98028e+06
1924	231.626	1.98074e+06
1925	231.747	1.98118e+06
1926	231.867	1.98158e+06
1927	231.987	1.98198e+06
1928	232.108	1.98238e+06
1929	232.228	1.98278e+06
1930	232.348	1.98314e+06
1931	232.469	1.98354e+06
1932	232.589	1.9839e+06
1933	232.709	1.9843e+06
1934	232.829	1.98464e+06
1935	232.95	1.98492e+06
1936	233.07	1.9853e+06
1937	233.19	1.98566e+06
1938	233.311	1.986e+06
1939	233.431	1.98642e+06
1940	233.551	1.98678e+06
1941	233.672	1.98718e+06
1942	233.792	1.9876e+06
1943	233.912	1.98798e+06
1944	234.033	1.9884e+06
1945	234.153	1.98882e+06
1946	234.273	1.98926e+06
1947	234.393	1.98966e+06
1948	234.514	1.99006e+06
1949	234.634	1.99048e+06
1950	234.754	1.99084e+06
1951	234.875	1.99122e+06
1952	234.995	1.99158e+06
1953	235.115	1.99196e+06
1954	235.236	1.99238e+06
1955	235.356	1.99274e+06
1956	235.476	1.99316e+06
1957	235.596	1.99336e+06
1958	235.717	1.9936e+06
1959	235.837	1.99384e+06
1960	235.957	1.99414e+06
1961	236.078	1.99436e+06
1962	236.198	1.9947e+06
1963	236.318	1.99508e+06
1964	236.439	1.99548e+06
1965	236.559	1.99586e+06
1966	236.679	1.99626e+06
1967	236.799	1.99663e+06
1968	236.92	1.99705e+06
1969	237.04	1.99747e+06
1970	237.16	1.99787e+06
1971	237.281	1.99829e+06
1972	237.401	1.99871e+06
1973	237.521	1.99911e+06
1974	237.642	1.99951e+06
1975	237.762	1.99989e+06
1976	237.882	2.00017e+06
1977	238.002	2.00047e+06
1978	238.123	2.00065e+06
1979	238.243	2.00097e+06
1980	238.363	2.00123e+06
1981	238.484	2.00159e+06
1982	238.604	2.00197e+06
1983	238.724	2.00233e+06
1984	238.845	2.00269e+06
1985	238.965	2.00309e+06
1986	239.085	2.00347e+06
1987	239.205	2.00389e+06
1988	239.326	2.00429e+06
1989	239.446	2.00467e+06
1990	239.566	2.00507e+06
1991	239.687	2.00547e+06
1992	239.807	2.00583e+06
1993	239.927	2.00619e+06
1994	240.048	2.00655e+06
1995	240.168	2.00691e+06
1996	240.288	2.00729e+06
1997	240.409	2.00765e+06
1998	240.529	2.00789e+06
1999	240.649	2.00811e+06
[truncated: 4,213 more rows]
