# Supplementary material for: Approaching intrinsic dynamics of MXenes hybrid hydrogel for 3D printed multimodal intelligent devices with ultrahigh superelasticity and temperature sensitivity
Source: Nat Commun. 2022 Jun 14;13:3420. doi: 10.1038/s41467-022-31051-7 (PMC9197829; doi:10.1038/s41467-022-31051-7)
Supplement: Supplementary file 6 — Source Data [file 41467_2022_31051_MOESM6_ESM.zip › Supplementary information/Supplementary Fig. 25/Supplementary Fig. 25b/50°C.xlsx]

## Sheet: Sheet1
Item	Smu1_Time(1)(1)	Smu1_R(1)(1)
1	0	1.98829e+06
2	0.12032	1.98839e+06
3	0.24063	1.98847e+06
4	0.36093	1.98859e+06
5	0.48125	1.98871e+06
6	0.60155	1.98879e+06
7	0.72184	1.98891e+06
8	0.84215	1.98901e+06
9	0.96244	1.98911e+06
10	1.08274	1.98919e+06
11	1.20306	1.98929e+06
12	1.32335	1.98939e+06
13	1.44366	1.98949e+06
14	1.56397	1.98961e+06
15	1.68425	1.98971e+06
16	1.80455	1.98979e+06
17	1.92484	1.98989e+06
18	2.04515	1.99001e+06
19	2.16545	1.99011e+06
20	2.28575	1.99021e+06
21	2.40607	1.99033e+06
22	2.52638	1.99045e+06
23	2.64667	1.99055e+06
24	2.76697	1.99067e+06
25	2.88726	1.99079e+06
26	3.00755	1.99089e+06
27	3.12786	1.99099e+06
28	3.24816	1.99111e+06
29	3.36846	1.99119e+06
30	3.48875	1.99131e+06
31	3.60906	1.99139e+06
32	3.72937	1.99149e+06
33	3.84965	1.99157e+06
34	3.96997	1.99167e+06
35	4.09027	1.99177e+06
36	4.21057	1.99183e+06
37	4.33087	1.99193e+06
38	4.45118	1.99201e+06
39	4.57147	1.99211e+06
40	4.69179	1.99219e+06
41	4.8121	1.99225e+06
42	4.93241	1.99233e+06
43	5.05271	1.99243e+06
44	5.173	1.99251e+06
45	5.29331	1.99261e+06
46	5.4136	1.99263e+06
47	5.53389	1.99269e+06
48	5.6542	1.99277e+06
49	5.77449	1.99283e+06
50	5.89479	1.99291e+06
51	6.01511	1.99299e+06
52	6.13542	1.99307e+06
53	6.25573	1.99315e+06
54	6.37603	1.99325e+06
55	6.49633	1.99333e+06
56	6.61664	1.99341e+06
57	6.73692	1.99353e+06
58	6.85723	1.99361e+06
59	6.97751	1.99367e+06
60	7.09779	1.99375e+06
61	7.21811	1.99383e+06
62	7.3384	1.99389e+06
63	7.45872	1.99397e+06
64	7.57901	1.99407e+06
65	7.6993	1.99417e+06
66	7.8196	1.99429e+06
67	7.93988	1.99437e+06
68	8.06018	1.99449e+06
69	8.18049	1.99459e+06
70	8.30079	1.99471e+06
71	8.42109	1.99483e+06
72	8.54139	1.99491e+06
73	8.66169	1.99501e+06
74	8.782	1.99511e+06
75	8.9023	1.99519e+06
76	9.02261	1.99529e+06
77	9.1429	1.99537e+06
78	9.2632	1.99547e+06
79	9.38351	1.99553e+06
80	9.50381	1.99563e+06
81	9.6241	1.99571e+06
82	9.74441	1.99577e+06
83	9.8647	1.99583e+06
84	9.98501	1.99591e+06
85	10.1053	1.99597e+06
86	10.2256	1.99603e+06
87	10.3459	1.99607e+06
88	10.4662	1.99615e+06
89	10.5865	1.99621e+06
90	10.7068	1.99625e+06
91	10.8271	1.99631e+06
92	10.9474	1.99637e+06
93	11.0678	1.99649e+06
94	11.188	1.99649e+06
95	11.3084	1.99647e+06
96	11.4286	1.99645e+06
97	11.5489	1.99647e+06
98	11.6692	1.99647e+06
99	11.7895	1.99649e+06
100	11.9098	1.99655e+06
101	12.0301	1.99659e+06
102	12.1504	1.99661e+06
103	12.2707	1.99665e+06
104	12.391	1.99669e+06
105	12.5113	1.99673e+06
106	12.6316	1.99677e+06
107	12.7519	1.99681e+06
108	12.8722	1.99687e+06
109	12.9925	1.99693e+06
110	13.1128	1.99697e+06
111	13.2331	1.99703e+06
112	13.3534	1.99707e+06
113	13.4738	1.99713e+06
114	13.594	1.99719e+06
115	13.7143	1.99723e+06
116	13.8346	1.99729e+06
117	13.9549	1.99735e+06
118	14.0752	1.99737e+06
119	14.1955	1.99743e+06
120	14.3158	1.99747e+06
121	14.4361	1.99751e+06
122	14.5564	1.99755e+06
123	14.6767	1.99759e+06
124	14.7971	1.99759e+06
125	14.9174	1.99759e+06
126	15.0377	1.99761e+06
127	15.1579	1.99765e+06
128	15.2782	1.99769e+06
129	15.3986	1.99773e+06
130	15.5189	1.99775e+06
131	15.6391	1.99777e+06
132	15.7594	1.99781e+06
133	15.8797	1.99781e+06
134	16.0001	1.99781e+06
135	16.1204	1.99785e+06
136	16.2406	1.99787e+06
137	16.3609	1.99789e+06
138	16.4812	1.99793e+06
139	16.6016	1.99791e+06
140	16.7219	1.99797e+06
141	16.8422	1.99801e+06
142	16.9625	1.99803e+06
143	17.0828	1.99801e+06
144	17.2031	1.99799e+06
145	17.3234	1.99795e+06
146	17.4437	1.99795e+06
147	17.564	1.99789e+06
148	17.6843	1.99795e+06
149	17.8045	1.99805e+06
150	17.9249	1.99803e+06
151	18.0452	1.99783e+06
152	18.1655	1.99765e+06
153	18.2858	1.99765e+06
154	18.4061	1.99747e+06
155	18.5264	1.99755e+06
156	18.6467	1.99731e+06
157	18.767	1.99735e+06
158	18.8873	1.99705e+06
159	19.0075	1.99741e+06
160	19.1279	1.99757e+06
161	19.2482	1.99769e+06
162	19.3685	1.99803e+06
163	19.4888	1.99805e+06
164	19.6091	1.99837e+06
165	19.7294	1.99845e+06
166	19.8497	1.99873e+06
167	19.97	1.99883e+06
168	20.0903	1.99893e+06
169	20.2106	1.99901e+06
170	20.3309	1.99915e+06
171	20.4512	1.99911e+06
172	20.5714	1.99833e+06
173	20.6917	1.99793e+06
174	20.8121	1.99799e+06
175	20.9324	1.99713e+06
176	21.0527	1.99635e+06
177	21.173	1.99487e+06
178	21.2933	1.99301e+06
179	21.4136	1.99091e+06
180	21.5339	1.98827e+06
181	21.6542	1.985e+06
182	21.7745	1.98144e+06
183	21.8947	1.97758e+06
184	22.0151	1.9737e+06
185	22.1354	1.96914e+06
186	22.2557	1.96413e+06
187	22.376	1.95879e+06
188	22.4963	1.95295e+06
189	22.6166	1.94659e+06
190	22.7369	1.9393e+06
191	22.8572	1.9317e+06
192	22.9775	1.92372e+06
193	23.0978	1.91557e+06
194	23.2181	1.90701e+06
195	23.3384	1.89845e+06
196	23.4587	1.88968e+06
197	23.579	1.88084e+06
198	23.6993	1.87173e+06
199	23.8196	1.86257e+06
200	23.9399	1.85334e+06
201	24.0602	1.84406e+06
202	24.1805	1.83474e+06
203	24.3008	1.82533e+06
204	24.4211	1.81587e+06
205	24.5414	1.80636e+06
206	24.6617	1.7968e+06
207	24.782	1.78726e+06
208	24.9023	1.77771e+06
209	25.0226	1.76819e+06
210	25.1429	1.75872e+06
211	25.2632	1.74924e+06
212	25.3835	1.73977e+06
213	25.5038	1.73033e+06
214	25.6241	1.72089e+06
215	25.7445	1.7115e+06
216	25.8648	1.7021e+06
217	25.985	1.69277e+06
218	26.1054	1.68345e+06
219	26.2256	1.67421e+06
220	26.3459	1.66504e+06
221	26.4662	1.65594e+06
222	26.5865	1.64693e+06
223	26.7068	1.63797e+06
224	26.8271	1.62903e+06
225	26.9474	1.62018e+06
226	27.0677	1.6114e+06
227	27.188	1.60273e+06
228	27.3083	1.59411e+06
229	27.4286	1.58557e+06
230	27.5489	1.57708e+06
231	27.6693	1.56868e+06
232	27.7895	1.56029e+06
233	27.9098	1.55197e+06
234	28.0301	1.54367e+06
235	28.1504	1.53546e+06
236	28.2708	1.52732e+06
237	28.3911	1.51928e+06
238	28.5114	1.51131e+06
239	28.6317	1.50343e+06
240	28.752	1.49563e+06
241	28.8723	1.488e+06
242	28.9926	1.4804e+06
243	29.1129	1.4728e+06
244	29.2332	1.46525e+06
245	29.3535	1.45775e+06
246	29.4738	1.45037e+06
247	29.594	1.44306e+06
248	29.7143	1.43586e+06
249	29.8346	1.42874e+06
250	29.955	1.42165e+06
251	30.0753	1.41463e+06
252	30.1956	1.40765e+06
253	30.3159	1.40078e+06
254	30.4362	1.39404e+06
255	30.5565	1.38738e+06
256	30.6767	1.38075e+06
257	30.7971	1.37415e+06
258	30.9174	1.36765e+06
259	31.0377	1.36127e+06
260	31.158	1.35496e+06
261	31.2783	1.3487e+06
262	31.3986	1.3425e+06
263	31.5189	1.33637e+06
264	31.6392	1.33033e+06
265	31.7595	1.32433e+06
266	31.8798	1.31841e+06
267	32.0001	1.3126e+06
268	32.1204	1.30684e+06
269	32.2406	1.30114e+06
270	32.3609	1.29546e+06
271	32.4813	1.28985e+06
272	32.6015	1.28429e+06
273	32.7219	1.27879e+06
274	32.8421	1.27335e+06
275	32.9624	1.26798e+06
276	33.0827	1.26268e+06
277	33.203	1.25744e+06
278	33.3234	1.25222e+06
279	33.4437	1.24708e+06
280	33.5639	1.24199e+06
281	33.6843	1.23699e+06
282	33.8045	1.23201e+06
283	33.9249	1.22705e+06
284	34.0452	1.22186e+06
285	34.1655	1.21686e+06
286	34.2858	1.21196e+06
287	34.4061	1.20718e+06
288	34.5264	1.20244e+06
289	34.6467	1.19783e+06
290	34.767	1.19331e+06
291	34.8873	1.18885e+06
292	35.0076	1.18429e+06
293	35.1279	1.17991e+06
294	35.2482	1.1756e+06
295	35.3685	1.17134e+06
296	35.4888	1.16712e+06
297	35.6091	1.16298e+06
298	35.7294	1.15884e+06
299	35.8497	1.15477e+06
300	35.97	1.15075e+06
301	36.0903	1.14677e+06
302	36.2106	1.14283e+06
303	36.3309	1.13895e+06
304	36.4512	1.13505e+06
305	36.5715	1.1312e+06
306	36.6918	1.12728e+06
307	36.8121	1.1235e+06
308	36.9325	1.1198e+06
309	37.0527	1.11616e+06
310	37.173	1.11256e+06
311	37.2933	1.10899e+06
312	37.4136	1.10533e+06
313	37.5339	1.10173e+06
314	37.6542	1.09821e+06
315	37.7745	1.09469e+06
316	37.8948	1.09127e+06
317	38.0151	1.08788e+06
318	38.1354	1.0845e+06
319	38.2557	1.08118e+06
320	38.3761	1.0779e+06
321	38.4963	1.07468e+06
322	38.6166	1.07146e+06
323	38.737	1.06828e+06
324	38.8572	1.06517e+06
325	38.9776	1.06209e+06
326	39.0979	1.05903e+06
327	39.2182	1.05595e+06
328	39.3385	1.05291e+06
329	39.4588	1.05067e+06
330	39.5791	1.04192e+06
331	39.6994	1.03894e+06
332	39.8196	1.036e+06
333	39.94	1.0331e+06
334	40.0603	1.03024e+06
335	40.1806	1.0274e+06
336	40.3009	1.02458e+06
337	40.4212	1.02183e+06
338	40.5415	1.01909e+06
339	40.6618	1.01641e+06
340	40.7821	1.01373e+06
341	40.9024	1.01103e+06
342	41.0227	1.00837e+06
343	41.143	1.00571e+06
344	41.2633	1.00309e+06
345	41.3836	1.00051e+06
346	41.5039	997996
347	41.6242	995497
348	41.7445	993018
349	41.8648	990559
350	41.9851	988120
351	42.1054	985721
352	42.2257	983322
353	42.346	980963
354	42.4663	978604
355	42.5866	976265
356	42.7069	973926
357	42.8272	971588
358	42.9475	969269
359	43.0678	966970
360	43.1881	964711
361	43.3084	962472
362	43.4287	960253
363	43.549	958074
364	43.6693	955934
365	43.7896	953815
366	43.9099	951716
367	44.0302	949657
368	44.1505	947618
369	44.2708	945639
370	44.3911	943660
371	44.5114	941701
372	44.6317	939722
373	44.752	937723
374	44.8723	935743
375	44.9926	933764
376	45.1129	931825
377	45.2332	929886
378	45.3535	928007
379	45.4738	926128
380	45.5941	924249
381	45.7144	922389
382	45.8347	920530
383	45.955	918691
384	46.0753	916892
385	46.1956	915113
386	46.3159	913373
387	46.4362	911654
388	46.5565	909995
389	46.6768	908396
390	46.7971	906776
391	46.9174	905177
392	47.0377	903558
393	47.158	901939
394	47.2783	900319
395	47.3986	898720
396	47.5189	897181
397	47.6392	895681
398	47.7595	894122
399	47.8798	892603
400	48.0001	891103
401	48.1204	889604
402	48.2407	888105
403	48.361	886625
404	48.4813	885146
405	48.6016	883687
406	48.7219	882247
407	48.8422	880828
408	48.9625	879409
409	49.0828	877969
410	49.2031	876510
411	49.3234	875070
412	49.4437	873651
413	49.564	872252
414	49.6843	870852
415	49.8046	869433
416	49.9249	868034
417	50.0452	866634
418	50.1655	865255
419	50.2858	863875
420	50.4061	862496
421	50.5264	861157
422	50.6467	859817
423	50.7671	858578
424	50.8873	857418
425	51.0077	856299
426	51.1279	855139
427	51.2482	853980
428	51.3686	852800
429	51.4888	851621
430	51.6091	850461
431	51.7294	849322
432	51.8497	848202
433	51.9701	847063
434	52.0903	845963
435	52.2106	844804
436	52.3309	843724
437	52.6382	842665
438	52.7586	841705
439	52.8789	840746
440	52.9992	839806
441	53.1195	838807
442	53.2398	837807
443	53.3601	836788
444	53.4804	835748
445	53.6007	834688
446	53.721	833649
447	53.8413	832609
448	53.9616	831590
449	54.0819	830590
450	54.2022	829631
451	54.3225	828611
452	54.4428	827612
453	54.5631	826572
454	54.6834	825553
455	54.8037	824553
456	54.924	823593
457	55.0443	822674
458	55.1646	821774
459	55.2849	820855
460	55.4052	819955
461	55.5255	819015
462	55.6458	818056
463	55.7661	817096
464	55.8864	816177
465	56.0067	815237
466	56.127	814338
467	56.2473	813378
468	56.3676	812438
469	56.4879	811519
470	56.6082	810579
471	56.7285	809700
472	56.8488	808800
473	56.9691	807940
474	57.0894	807061
475	57.2097	806201
476	57.33	805362
477	57.4503	804482
478	57.5706	803642
479	57.6909	802843
480	57.8112	802043
481	57.9315	801323
482	58.0518	800584
483	58.1721	799864
484	58.2924	799124
485	58.4127	798365
486	58.533	797605
487	58.6533	796845
488	58.7736	796106
489	58.8939	795326
490	59.0142	794566
491	59.1345	793827
492	59.2548	793127
493	59.3751	792487
494	59.4954	791908
495	59.6157	791348
496	59.736	790808
497	59.8563	790208
498	59.9766	789569
499	60.0969	788889
500	60.2172	788229
501	60.3375	787589
502	60.4578	786890
503	60.5781	786190
504	60.6984	785510
505	60.8187	784851
506	60.939	784231
507	61.0593	783631
508	61.1797	783031
509	61.3	782432
510	61.4203	781832
511	61.5406	781192
512	61.6609	780573
513	61.7812	779913
514	61.9015	779233
515	62.0218	778593
516	62.1421	777974
517	62.2624	777394
518	62.3827	776794
519	62.503	776194
520	62.6233	775635
521	62.7436	775055
522	62.8639	774495
523	62.9842	773955
524	63.1045	773396
525	63.2248	772836
526	63.3451	772336
527	63.4654	771876
528	63.5857	771397
529	63.706	770897
530	63.8263	770377
531	63.9466	769837
532	64.0669	769278
533	64.1872	768718
534	64.3075	768158
535	64.4278	767578
536	64.5481	767019
537	64.6684	766479
538	64.7887	765919
539	64.909	765359
540	65.0293	764820
541	65.1496	764320
542	65.2699	763860
543	65.3902	763420
544	65.5105	762980
545	65.6309	762521
546	65.7512	762041
547	65.8715	761561
548	65.9918	761061
549	66.1121	760601
550	66.2324	760142
551	66.3526	759682
552	66.4729	759242
553	66.5933	758802
554	66.7136	758362
555	66.8339	757923
556	66.9542	757443
557	67.0745	756963
558	67.1948	756463
559	67.3151	755983
560	67.4354	755484
561	67.5557	755004
562	67.676	754524
563	67.7963	754024
564	67.9166	753525
565	68.0369	753045
566	68.1572	752585
567	68.2775	752165
568	68.3978	751785
569	68.5181	751326
570	68.6384	750846
571	68.7587	750346
572	68.879	749846
573	68.9993	749366
574	69.1196	748947
575	69.2399	748527
576	69.3602	748107
577	69.4805	747687
578	69.6008	747287
579	69.7211	746868
580	69.8413	746428
581	69.9617	745968
582	70.0819	745528
583	70.2022	745088
584	70.3225	744689
585	70.4428	744289
586	70.5631	743849
587	70.6834	743449
588	70.8038	743109
589	70.9241	742789
590	71.0443	742430
591	71.1646	742050
592	71.285	741630
593	71.4053	741210
594	71.5256	740770
595	71.6459	740330
596	71.7662	739931
597	71.8865	739531
598	72.0068	739111
599	72.1271	738731
600	72.2474	738311
601	72.3677	737912
602	72.488	737532
603	72.6083	737132
604	72.7286	736752
605	72.8489	736412
606	72.9692	736092
607	73.0895	735792
608	73.2098	735473
609	73.3301	735153
610	73.4504	734853
611	73.5707	734533
612	73.691	734233
613	73.8113	733933
614	73.9316	733613
615	74.0519	733314
616	74.1722	733014
617	74.2925	732714
618	74.4128	732434
619	74.5331	732174
620	74.6534	731914
621	74.7737	731674
622	74.894	731434
623	75.0143	731195
624	75.1346	730935
625	75.2549	730635
626	75.3752	730335
627	75.4955	730055
628	75.6158	729775
629	75.7361	729515
630	75.8564	729255
631	75.9767	728996
632	76.097	728716
633	76.2173	728436
634	76.3376	728156
635	76.4579	727876
636	76.5782	727576
637	76.6985	727256
638	76.8188	726936
639	76.9391	726637
640	77.0593	726337
641	77.1796	726037
642	77.2999	725757
643	77.4202	725457
644	77.5405	725177
645	77.6608	724917
646	77.7811	724677
647	77.9014	724438
648	78.0217	724178
649	78.142	723958
650	78.2623	723758
651	78.3826	723538
652	78.503	723298
653	78.6233	723058
654	78.7436	722818
655	78.8639	722558
656	78.9842	722318
657	79.1045	722119
658	79.2248	721939
659	79.3451	721719
660	79.4654	721499
661	79.5857	721279
662	79.706	721039
663	79.8263	720799
664	79.9466	720579
665	80.0669	720339
666	80.1872	720139
667	80.3075	719940
668	80.4278	719720
669	80.548	719480
670	80.6684	719220
671	80.7887	718940
672	80.909	718720
673	81.0293	718520
674	81.1496	718320
675	81.2699	718160
676	81.3902	717980
677	81.5105	717800
678	81.6308	717601
679	81.7511	717401
680	81.8714	717181
681	81.9917	716941
682	82.112	716681
683	82.2323	716441
684	82.3526	716181
685	82.4729	715921
686	82.5932	715701
687	82.7135	715462
688	82.8338	715262
689	82.9541	715102
690	83.0744	714882
691	83.1947	714642
692	83.315	714422
693	83.4353	714182
694	83.5556	714002
695	83.6759	713842
696	83.7962	713702
697	83.9165	713542
698	84.0368	713362
699	84.1571	713143
700	84.2774	712903
701	84.3977	712703
702	84.5181	712523
703	84.6383	712323
704	84.7587	712203
705	84.8789	712063
706	84.9993	711843
707	85.1195	711623
708	85.2398	711443
709	85.3602	711263
710	85.4805	711103
711	85.6008	710944
712	85.7211	710784
713	85.8414	710584
714	85.9617	710424
715	86.082	710244
716	86.2023	710084
717	86.3226	709924
718	86.4429	709764
719	86.5632	709624
720	86.6835	709464
721	86.8038	709264
722	86.9241	709044
723	87.0444	708824
724	87.1647	708645
725	87.285	708445
726	87.4053	708245
727	87.5256	708065
728	87.6459	707905
729	87.7662	707725
730	87.8865	707585
731	88.0068	707465
732	88.1271	707345
733	88.2474	707185
734	88.3677	706985
735	88.488	706825
736	88.6083	706665
737	88.7286	706526
738	88.8489	706326
739	88.9692	705966
740	89.0895	705766
741	89.2098	705586
742	89.3301	705446
743	89.4504	705326
744	89.5707	705166
745	89.691	705006
746	89.8113	704846
747	89.9316	704666
748	90.0519	704506
749	90.1722	704326
750	90.2925	704187
751	90.4128	704027
752	90.5331	703847
753	90.6534	703687
754	90.7737	703507
755	90.894	703327
756	91.0143	703127
757	91.1346	702947
758	91.2549	702747
759	91.3752	702567
760	91.4955	702387
761	91.6158	702227
762	91.7361	702107
763	91.8564	701988
764	91.9767	701908
765	92.097	701828
766	92.2173	701728
767	92.3376	701628
768	92.4579	701528
769	92.5782	701448
770	92.6985	701328
771	92.8188	701208
772	92.9391	701068
773	93.0594	700988
774	93.1797	700928
775	93.3	700948
776	93.4203	700988
777	93.5406	700968
778	93.6609	700928
779	93.7812	700868
780	93.9015	700788
781	94.0218	700688
782	94.1421	700608
783	94.2624	700508
784	94.3827	700408
785	94.503	700308
786	94.6233	700168
787	94.7436	700068
788	94.8639	699968
789	94.9842	699868
790	95.1045	699709
791	95.2248	699589
792	95.3451	699489
793	95.4654	699389
794	95.5857	699289
795	95.706	699169
796	95.8263	699049
797	95.9466	698949
798	96.0669	698849
799	96.1872	698749
800	96.3075	698669
801	96.4278	699489
802	96.5481	699149
803	96.6685	698929
804	96.7887	698729
805	96.909	698509
806	97.0293	698329
807	97.1496	698169
808	97.2699	698009
809	97.3902	697869
810	97.5105	697729
811	97.6308	697609
812	97.7511	697550
813	97.8714	697510
814	97.9917	697450
815	98.112	697350
816	98.2323	697230
817	98.3526	697110
818	98.4729	696950
819	98.5932	696790
820	98.7135	696630
821	98.8338	696490
822	98.9541	696370
823	99.0744	696310
824	99.1947	696230
825	99.315	696110
826	99.4353	696030
827	99.5556	695930
828	99.6759	695830
829	99.7962	695730
830	99.9165	695610
831	100.037	695510
832	100.157	695450
833	100.277	695390
834	100.398	695330
835	100.518	695211
836	100.638	695131
837	100.759	695051
838	100.879	694971
839	100.999	694871
840	101.119	694771
841	101.24	694671
842	101.36	694611
843	101.48	694531
844	101.601	694471
845	101.721	694451
846	101.841	694451
847	101.962	694451
848	102.082	694411
849	102.202	694371
850	102.322	694371
851	102.443	694371
852	102.563	694371
853	102.683	694331
854	102.804	694311
855	102.924	694331
856	103.044	694331
857	103.165	694291
858	103.285	694291
859	103.405	694291
860	103.526	694311
861	103.646	694291
862	103.766	694251
863	103.886	694171
864	104.007	694071
865	104.127	693971
866	104.247	693851
867	104.368	693751
868	104.488	693631
869	104.608	693551
870	104.729	693491
871	104.849	693431
872	104.969	693391
873	105.09	693331
874	105.21	693251
875	105.33	693171
876	105.45	693071
877	105.571	692972
878	105.691	692872
879	105.811	692772
880	105.932	692672
881	106.052	692552
882	106.172	692432
883	106.293	692312
884	106.413	692232
885	106.533	692172
886	106.653	692072
887	106.774	691992
888	106.894	691892
889	107.014	691772
890	107.135	691692
891	107.255	691632
892	107.375	691612
893	107.496	691572
894	107.616	691532
895	107.736	691492
896	107.857	691452
897	107.977	691432
898	108.097	691432
899	108.217	691432
900	108.338	691412
901	108.458	691372
902	108.578	691372
903	108.699	691432
904	108.819	691452
905	108.939	691492
906	109.06	691532
907	109.18	691572
908	109.3	691612
909	109.42	691572
910	109.541	691552
911	109.661	691492
912	109.781	691432
913	109.902	691372
914	110.022	691292
915	110.142	691232
916	110.263	691152
917	110.383	691092
918	110.503	691012
919	110.624	690912
920	110.744	690892
921	110.864	690872
922	110.984	690813
923	111.105	690733
924	111.225	690653
925	111.345	690553
926	111.466	690493
927	111.586	690433
928	111.706	690373
929	111.827	690313
930	111.947	690233
931	112.067	690193
932	112.187	690153
933	112.308	690093
934	112.428	690033
935	112.548	689993
936	112.669	689953
937	112.789	689893
938	112.909	689833
939	113.03	689753
940	113.15	689713
941	113.27	689633
942	113.39	689573
943	113.511	689493
944	113.631	689453
945	113.751	689413
946	113.872	689413
947	113.992	689413
948	114.112	689433
949	114.233	689413
950	114.353	689393
951	114.473	689373
952	114.593	689333
953	114.714	689333
954	114.834	689313
955	114.954	689313
956	115.075	689333
957	115.195	689333
958	115.315	689293
959	115.436	689253
960	115.556	689213
961	115.676	689173
962	115.796	689093
963	115.917	689013
964	116.037	688933
965	116.157	688873
966	116.278	688833
967	116.398	688813
968	116.518	688793
969	116.639	689693
970	116.759	689873
971	116.879	689633
972	117	689513
973	117.12	689473
974	117.24	689413
975	117.36	689333
976	117.481	689213
977	117.601	689093
978	117.721	689013
979	117.842	688913
980	117.962	688833
981	118.082	688733
982	118.202	688653
983	118.323	688554
984	118.443	688474
985	118.563	688394
986	118.684	688334
987	118.804	688274
988	118.924	688214
989	119.045	688134
990	119.165	688054
991	119.285	688014
992	119.406	687974
993	119.526	687934
994	119.646	687894
995	119.766	687854
996	119.887	687854
997	120.007	687834
998	120.127	687854
999	120.248	687934
1000	120.368	688014
1001	120.488	688134
1002	120.608	688254
1003	120.729	688294
1004	120.849	688334
1005	120.969	688354
1006	121.09	688334
1007	121.21	688314
1008	121.33	688294
1009	121.451	688254
1010	121.571	688214
1011	121.691	688174
1012	121.811	688114
1013	121.932	688074
1014	122.052	688034
1015	122.172	687994
1016	122.293	687974
1017	122.413	687914
1018	122.533	687854
1019	122.654	687794
1020	122.774	687714
1021	122.894	687614
1022	123.014	687534
1023	123.135	687434
1024	123.255	687354
1025	123.375	687274
1026	123.496	687194
1027	123.616	687174
1028	123.736	687134
1029	123.857	687094
1030	123.977	687074
1031	124.097	687094
1032	124.217	687094
1033	124.338	687054
1034	124.458	686994
1035	124.578	686934
1036	124.699	686854
1037	124.819	686754
1038	124.939	686654
1039	125.06	686594
1040	125.18	686514
1041	125.3	686434
1042	125.421	686374
1043	125.541	686295
1044	125.661	686255
1045	125.781	686235
1046	125.902	686175
1047	126.022	683876
1048	126.142	683396
1049	126.263	683096
1050	126.383	682916
1051	126.503	682256
1052	126.624	682296
1053	126.744	682236
1054	126.864	682136
1055	126.984	682056
1056	127.105	682016
1057	127.225	681956
1058	127.345	681876
1059	127.466	681817
1060	127.586	681737
1061	127.706	681677
1062	127.827	681637
1063	127.947	681597
1064	128.067	681557
1065	128.187	681517
1066	128.308	681457
1067	128.428	681397
1068	128.548	681357
1069	128.669	681297
1070	128.789	681257
1071	128.909	681217
1072	129.03	681237
1073	129.15	681237
1074	129.27	681237
1075	129.39	681217
1076	129.511	681197
1077	129.631	681197
1078	129.751	681197
1079	129.872	681177
1080	129.992	681117
1081	130.112	681137
1082	130.233	681157
1083	130.353	681177
1084	130.473	681097
1085	130.594	681277
1086	130.714	681417
1087	130.834	681497
1088	130.954	681597
1089	131.075	681637
1090	131.195	681637
1091	131.315	681617
1092	131.436	681577
1093	131.556	681557
1094	131.676	681597
1095	131.797	681537
1096	131.917	681557
1097	132.037	681497
1098	132.157	681537
1099	132.278	681537
1100	132.398	681517
1101	132.518	681217
1102	132.639	681057
1103	132.759	680937
1104	132.879	680857
1105	133	680917
1106	133.12	680837
1107	133.24	680777
1108	133.36	680697
1109	133.481	680557
1110	133.601	680577
1111	133.721	680517
1112	133.842	680457
1113	133.962	680397
1114	134.082	680357
1115	134.203	680337
1116	134.323	680277
1117	134.443	680217
1118	134.563	680137
1119	134.684	680077
1120	134.804	680097
1121	134.924	680097
1122	135.045	680097
1123	135.165	680097
1124	135.285	680097
1125	135.406	680057
1126	135.526	680017
1127	135.646	680017
1128	135.766	680057
1129	135.887	680097
1130	136.007	680077
1131	136.127	680037
1132	136.248	679977
1133	136.368	679997
1134	136.488	680017
1135	136.609	680017
1136	136.729	680037
1137	136.849	680057
1138	136.969	680117
1139	137.09	680157
1140	137.21	680197
1141	137.33	680237
1142	137.451	680257
1143	137.571	680257
1144	137.691	680257
1145	137.812	680257
1146	137.932	680237
1147	138.052	680277
1148	138.172	680197
1149	138.293	680237
1150	138.413	680357
1151	138.533	680457
1152	138.654	680557
1153	138.774	680597
1154	138.894	680457
1155	139.015	680297
1156	139.135	680217
1157	139.255	680177
1158	139.375	680157
1159	139.496	680177
1160	139.616	680097
1161	139.736	680057
1162	139.857	679997
1163	139.977	680097
1164	140.097	680577
1165	140.218	680577
1166	140.338	680857
1167	140.458	681137
1168	140.578	681397
1169	140.699	681597
1170	140.819	681617
1171	140.939	681817
1172	141.06	682136
1173	141.18	682396
1174	141.3	682656
1175	141.421	682616
1176	141.541	682436
1177	141.661	683736
1178	141.782	683756
1179	141.902	683916
1180	142.022	684295
1181	142.142	684655
1182	142.263	684875
1183	142.383	685115
1184	142.503	685435
1185	142.624	685775
1186	142.744	686075
1187	142.864	686494
1188	142.985	687054
1189	143.105	687694
1190	143.225	688434
1191	143.345	689373
1192	143.466	690533
1193	143.586	691812
1194	143.706	693191
1195	143.827	694671
1196	143.947	696250
1197	144.067	697929
1198	144.188	699749
1199	144.308	701588
1200	144.428	703507
1201	144.549	705506
1202	144.669	707545
1203	144.789	709684
1204	144.909	711863
1205	145.03	714082
1206	145.15	716341
1207	145.27	718600
1208	145.391	720899
1209	145.511	723238
1210	145.631	725617
1211	145.752	728016
1212	145.872	730435
1213	145.992	732894
1214	146.112	735333
1215	146.233	737772
1216	146.353	740231
1217	146.473	742729
1218	146.594	745288
1219	146.714	747687
1220	146.834	750246
1221	146.955	752705
1222	147.075	755324
1223	147.195	757883
1224	147.315	760202
1225	147.436	762701
1226	147.556	765579
1227	147.676	768278
1228	147.797	771017
1229	147.917	773676
1230	148.037	776314
1231	148.158	778953
1232	148.278	781552
1233	148.398	784131
1234	148.519	786750
1235	148.639	789389
1236	148.759	792027
1237	148.879	794706
1238	149	797365
1239	149.12	800024
1240	149.24	802703
1241	149.361	805382
1242	149.481	808060
1243	149.601	810739
1244	149.722	813438
1245	149.842	816117
1246	149.962	818796
1247	150.082	821454
1248	150.203	824093
1249	150.323	826732
1250	150.443	829371
1251	150.564	832010
1252	150.684	834648
1253	150.804	837287
1254	150.925	839926
1255	151.045	842605
1256	151.165	845244
1257	151.285	847903
1258	151.406	850541
1259	151.526	853160
1260	151.646	855799
1261	151.767	858418
1262	151.887	861017
1263	152.007	863636
1264	152.128	866254
1265	152.248	868853
1266	152.368	871472
1267	152.488	874071
1268	152.609	876670
1269	152.729	879289
1270	152.849	881887
1271	152.97	884506
1272	153.09	887105
1273	153.21	889704
1274	153.331	892283
1275	153.451	894862
1276	153.571	897441
1277	153.692	900019
1278	153.812	902598
1279	153.932	905177
1280	154.052	907756
1281	154.173	910335
1282	154.293	912954
1283	154.413	915552
1284	154.534	918171
1285	154.654	920790
1286	154.774	923409
1287	154.895	926028
1288	155.015	928607
1289	155.135	931186
1290	155.255	933744
1291	155.376	936283
1292	155.496	938822
1293	155.616	941401
1294	155.737	943980
1295	155.857	946519
1296	155.977	949058
1297	156.098	951556
1298	156.218	954055
1299	156.338	956534
1300	156.458	959013
1301	156.579	961472
1302	156.699	963931
1303	156.819	966390
1304	156.94	968829
1305	157.06	971268
1306	157.18	973707
1307	157.301	976145
1308	157.421	978584
1309	157.541	981003
1310	157.661	983442
1311	157.782	985861
1312	157.902	988300
1313	158.022	990719
1314	158.143	993118
1315	158.263	995517
1316	158.383	997916
1317	158.504	1.00031e+06
1318	158.624	1.00271e+06
1319	158.744	1.00513e+06
1320	158.864	1.00753e+06
1321	158.985	1.00991e+06
1322	159.105	1.01231e+06
1323	159.225	1.01469e+06
1324	159.346	1.01707e+06
1325	159.466	1.01943e+06
1326	159.586	1.02181e+06
1327	159.707	1.02416e+06
1328	159.827	1.02652e+06
1329	159.947	1.02886e+06
1330	160.068	1.0312e+06
1331	160.188	1.03352e+06
1332	160.308	1.03582e+06
1333	160.428	1.03814e+06
1334	160.549	1.04046e+06
1335	160.669	1.04276e+06
1336	160.789	1.04505e+06
1337	160.91	1.04735e+06
1338	161.03	1.04967e+06
1339	161.15	1.05197e+06
1340	161.271	1.05425e+06
1341	161.391	1.05653e+06
1342	161.511	1.05881e+06
1343	161.631	1.06109e+06
1344	161.752	1.06333e+06
1345	161.872	1.06766e+06
1346	161.992	1.0699e+06
1347	162.113	1.07216e+06
1348	162.233	1.07438e+06
1349	162.353	1.07664e+06
1350	162.474	1.07886e+06
1351	162.594	1.0811e+06
1352	162.714	1.08332e+06
1353	162.834	1.08556e+06
1354	162.955	1.08776e+06
1355	163.075	1.08997e+06
1356	163.195	1.09219e+06
1357	163.316	1.09441e+06
1358	163.436	1.09663e+06
1359	163.556	1.09883e+06
1360	163.677	1.10103e+06
1361	163.797	1.10323e+06
1362	163.917	1.10543e+06
1363	164.038	1.10765e+06
1364	164.158	1.10985e+06
1365	164.278	1.11205e+06
1366	164.398	1.11426e+06
1367	164.519	1.11644e+06
1368	164.639	1.11864e+06
1369	164.759	1.12086e+06
1370	164.88	1.12306e+06
1371	165	1.12528e+06
1372	165.12	1.12748e+06
1373	165.241	1.12968e+06
1374	165.361	1.1319e+06
1375	165.481	1.13408e+06
1376	165.601	1.13627e+06
1377	165.722	1.13847e+06
1378	165.842	1.14065e+06
1379	165.962	1.14281e+06
1380	166.083	1.14495e+06
1381	166.203	1.14711e+06
1382	166.323	1.14923e+06
1383	166.444	1.15137e+06
1384	166.564	1.15349e+06
1385	166.684	1.15559e+06
1386	166.804	1.1577e+06
1387	166.925	1.1598e+06
1388	167.045	1.1619e+06
1389	167.165	1.16398e+06
1390	167.286	1.16608e+06
1391	167.406	1.16816e+06
1392	167.526	1.17024e+06
1393	167.647	1.17232e+06
1394	167.767	1.17442e+06
1395	167.887	1.17652e+06
1396	168.007	1.17862e+06
1397	168.128	1.18071e+06
1398	168.248	1.18281e+06
1399	168.368	1.18491e+06
1400	168.489	1.18699e+06
1401	168.609	1.18907e+06
1402	168.729	1.19113e+06
1403	168.85	1.19317e+06
1404	168.97	1.19519e+06
1405	169.09	1.19721e+06
1406	169.21	1.19921e+06
1407	169.331	1.20121e+06
1408	169.451	1.2032e+06
1409	169.571	1.20518e+06
1410	169.692	1.20714e+06
1411	169.812	1.20912e+06
1412	169.932	1.2111e+06
1413	170.053	1.21308e+06
1414	170.173	1.21506e+06
1415	170.293	1.21704e+06
1416	170.413	1.219e+06
1417	170.534	1.22098e+06
1418	170.654	1.22294e+06
1419	170.774	1.22489e+06
1420	170.895	1.22683e+06
1421	171.015	1.22877e+06
1422	171.135	1.23071e+06
1423	171.256	1.23263e+06
1424	171.376	1.23455e+06
1425	171.496	1.23649e+06
1426	171.616	1.23843e+06
1427	171.737	1.24037e+06
1428	171.857	1.24229e+06
1429	171.977	1.24421e+06
1430	172.098	1.24613e+06
1431	172.218	1.24802e+06
1432	172.338	1.24994e+06
1433	172.459	1.25188e+06
1434	172.579	1.25378e+06
1435	172.699	1.2557e+06
1436	172.819	1.2576e+06
1437	172.94	1.2595e+06
1438	173.06	1.26142e+06
1439	173.18	1.26338e+06
1440	173.301	1.26532e+06
1441	173.421	1.26726e+06
1442	173.541	1.26918e+06
1443	173.662	1.27109e+06
1444	173.782	1.27301e+06
1445	173.902	1.27493e+06
1446	174.023	1.27683e+06
1447	174.143	1.27875e+06
1448	174.263	1.28065e+06
1449	174.383	1.28253e+06
1450	174.504	1.28441e+06
1451	174.624	1.28629e+06
1452	174.844	1.28817e+06
1453	174.965	1.29003e+06
1454	175.085	1.29186e+06
1455	175.205	1.2937e+06
1456	175.326	1.29556e+06
1457	175.446	1.29742e+06
1458	175.566	1.29924e+06
1459	175.686	1.30106e+06
1460	175.807	1.30288e+06
1461	175.927	1.3047e+06
1462	176.047	1.3065e+06
1463	176.168	1.3083e+06
1464	176.288	1.31012e+06
1465	176.408	1.3119e+06
1466	176.529	1.31368e+06
1467	176.649	1.31547e+06
1468	176.769	1.31783e+06
1469	176.889	1.31953e+06
1470	177.01	1.32123e+06
1471	177.13	1.32291e+06
1472	177.25	1.32461e+06
1473	177.371	1.32631e+06
1474	177.491	1.32801e+06
1475	177.611	1.32969e+06
1476	177.732	1.33139e+06
1477	177.852	1.33309e+06
1478	177.972	1.33477e+06
1479	178.092	1.33647e+06
1480	178.213	1.33816e+06
1481	178.333	1.33986e+06
1482	178.453	1.34154e+06
1483	178.574	1.34324e+06
1484	178.694	1.34494e+06
1485	178.814	1.34664e+06
1486	178.935	1.34832e+06
1487	179.055	1.35002e+06
1488	179.175	1.35172e+06
1489	179.295	1.35342e+06
1490	179.416	1.35512e+06
1491	179.536	1.3568e+06
1492	179.656	1.3585e+06
1493	179.777	1.36017e+06
1494	179.897	1.36187e+06
1495	180.017	1.36355e+06
1496	180.138	1.36523e+06
1497	180.258	1.36691e+06
1498	180.378	1.36857e+06
1499	180.499	1.37025e+06
1500	180.619	1.37191e+06
1501	180.739	1.37357e+06
1502	180.859	1.37523e+06
1503	180.98	1.37689e+06
1504	181.1	1.37855e+06
1505	181.22	1.38021e+06
1506	181.341	1.38184e+06
1507	181.461	1.38348e+06
1508	181.581	1.38514e+06
1509	181.701	1.38678e+06
1510	181.822	1.38842e+06
1511	181.942	1.39004e+06
1512	182.062	1.39168e+06
1513	182.183	1.3933e+06
1514	182.303	1.39494e+06
1515	182.423	1.39656e+06
1516	182.544	1.39818e+06
1517	182.664	1.3998e+06
1518	182.784	1.40142e+06
1519	182.905	1.40302e+06
1520	183.025	1.40463e+06
1521	183.145	1.40623e+06
1522	183.265	1.40783e+06
1523	183.386	1.40943e+06
1524	183.506	1.41103e+06
1525	183.626	1.41261e+06
1526	183.747	1.41421e+06
1527	183.867	1.41579e+06
1528	183.987	1.41737e+06
1529	184.108	1.41895e+06
1530	184.228	1.42051e+06
1531	184.348	1.42209e+06
1532	184.468	1.42365e+06
1533	184.589	1.42521e+06
1534	184.709	1.42676e+06
1535	184.829	1.42832e+06
1536	184.95	1.42988e+06
1537	185.07	1.43142e+06
1538	185.19	1.43298e+06
1539	185.311	1.43452e+06
1540	185.431	1.43606e+06
1541	185.551	1.4376e+06
1542	185.671	1.43912e+06
1543	185.792	1.44066e+06
1544	185.912	1.4422e+06
1545	186.032	1.44372e+06
1546	186.153	1.44524e+06
1547	186.273	1.44676e+06
1548	186.393	1.44828e+06
1549	186.514	1.44979e+06
1550	186.634	1.45131e+06
1551	186.754	1.45283e+06
1552	186.874	1.45433e+06
1553	186.995	1.45585e+06
1554	187.115	1.45735e+06
1555	187.235	1.45885e+06
1556	187.356	1.46035e+06
1557	187.476	1.46185e+06
1558	187.596	1.46335e+06
1559	187.717	1.46485e+06
1560	187.837	1.46635e+06
1561	187.957	1.46783e+06
1562	188.078	1.46931e+06
1563	188.198	1.47081e+06
1564	188.318	1.47228e+06
1565	188.438	1.47376e+06
1566	188.559	1.47526e+06
1567	188.679	1.47674e+06
1568	188.799	1.47822e+06
1569	188.92	1.4797e+06
1570	189.04	1.48118e+06
1571	189.16	1.48264e+06
1572	189.281	1.48412e+06
1573	189.401	1.4856e+06
1574	189.521	1.48706e+06
1575	189.641	1.48854e+06
1576	189.762	1.49e+06
1577	189.882	1.49146e+06
1578	190.002	1.49292e+06
1579	190.123	1.49437e+06
1580	190.243	1.49583e+06
1581	190.363	1.49729e+06
1582	190.484	1.49875e+06
1583	190.604	1.50019e+06
1584	190.724	1.50165e+06
1585	190.844	1.50309e+06
1586	190.965	1.50453e+06
1587	191.085	1.50597e+06
1588	191.205	1.50741e+06
1589	191.326	1.50883e+06
1590	191.446	1.51027e+06
1591	191.566	1.51169e+06
1592	191.687	1.51311e+06
1593	191.807	1.51455e+06
1594	191.927	1.51595e+06
1595	192.047	1.51736e+06
1596	192.168	1.51878e+06
1597	192.288	1.52018e+06
1598	192.408	1.5216e+06
1599	192.529	1.523e+06
1600	192.649	1.5244e+06
1601	192.769	1.5258e+06
1602	192.89	1.5272e+06
1603	193.01	1.52858e+06
1604	193.13	1.52996e+06
1605	193.25	1.53134e+06
1606	193.371	1.53272e+06
1607	193.491	1.5341e+06
1608	193.611	1.53548e+06
1609	193.732	1.53684e+06
1610	193.852	1.5382e+06
1611	193.972	1.53955e+06
1612	194.093	1.54089e+06
1613	194.213	1.54225e+06
1614	194.333	1.54359e+06
1615	194.453	1.54493e+06
1616	194.574	1.54627e+06
1617	194.694	1.54761e+06
1618	194.814	1.54895e+06
1619	194.935	1.55029e+06
1620	195.055	1.55161e+06
1621	195.175	1.55295e+06
1622	195.296	1.55427e+06
1623	195.416	1.55559e+06
1624	195.536	1.55691e+06
1625	195.657	1.55821e+06
1626	195.777	1.55953e+06
1627	195.897	1.56083e+06
1628	196.017	1.56214e+06
1629	196.138	1.56344e+06
1630	196.258	1.56472e+06
1631	196.378	1.56602e+06
1632	196.499	1.56732e+06
1633	196.619	1.5686e+06
1634	196.739	1.5699e+06
1635	196.86	1.57118e+06
1636	196.98	1.57246e+06
1637	197.1	1.57374e+06
1638	197.22	1.575e+06
1639	197.341	1.57628e+06
1640	197.461	1.57756e+06
1641	197.581	1.57882e+06
1642	197.702	1.5801e+06
1643	197.822	1.58136e+06
1644	197.942	1.58264e+06
1645	198.062	1.58389e+06
1646	198.183	1.58517e+06
1647	198.303	1.58643e+06
1648	198.423	1.58769e+06
1649	198.544	1.58897e+06
1650	198.664	1.59023e+06
1651	198.784	1.59149e+06
1652	198.905	1.59275e+06
1653	199.025	1.59403e+06
1654	199.145	1.59529e+06
1655	199.266	1.59655e+06
1656	199.386	1.59781e+06
1657	199.506	1.59907e+06
1658	199.626	1.60033e+06
1659	199.747	1.60159e+06
1660	199.867	1.60285e+06
1661	199.987	1.60411e+06
1662	200.108	1.60537e+06
1663	200.228	1.6066e+06
1664	200.348	1.60786e+06
1665	200.469	1.6091e+06
1666	200.589	1.61036e+06
1667	200.709	1.6116e+06
1668	200.829	1.61284e+06
1669	200.95	1.61408e+06
1670	201.07	1.61532e+06
1671	201.19	1.61656e+06
1672	201.311	1.61778e+06
1673	201.431	1.61902e+06
1674	201.551	1.62024e+06
1675	201.672	1.62146e+06
1676	201.792	1.62268e+06
1677	201.912	1.6239e+06
1678	202.032	1.62512e+06
1679	202.153	1.62634e+06
1680	202.273	1.62756e+06
1681	202.393	1.62875e+06
1682	202.514	1.62995e+06
1683	202.634	1.63115e+06
1684	202.754	1.63235e+06
1685	202.875	1.63353e+06
1686	202.995	1.63473e+06
1687	203.115	1.63591e+06
1688	203.235	1.63709e+06
1689	203.356	1.63827e+06
1690	203.476	1.63943e+06
1691	203.596	1.64061e+06
1692	203.717	1.64177e+06
1693	203.837	1.64293e+06
1694	203.957	1.64409e+06
1695	204.078	1.64523e+06
1696	204.198	1.64637e+06
1697	204.318	1.64751e+06
1698	204.438	1.64865e+06
1699	204.559	1.64979e+06
1700	204.679	1.65091e+06
1701	204.799	1.65204e+06
1702	204.92	1.65316e+06
1703	205.04	1.65426e+06
1704	205.16	1.65538e+06
1705	205.281	1.6565e+06
1706	205.401	1.6576e+06
1707	205.521	1.6587e+06
1708	205.642	1.6598e+06
1709	205.762	1.6609e+06
1710	205.882	1.662e+06
1711	206.002	1.6631e+06
1712	206.123	1.66418e+06
1713	206.243	1.66528e+06
1714	206.363	1.66636e+06
1715	206.484	1.66746e+06
1716	206.604	1.66854e+06
1717	206.724	1.66962e+06
1718	206.845	1.6707e+06
1719	206.965	1.67178e+06
1720	207.085	1.67286e+06
1721	207.205	1.67393e+06
1722	207.326	1.67501e+06
1723	207.446	1.67607e+06
1724	207.566	1.67715e+06
1725	207.687	1.67821e+06
1726	207.807	1.67927e+06
1727	207.927	1.68035e+06
1728	208.048	1.68141e+06
1729	208.168	1.68247e+06
1730	208.288	1.68353e+06
1731	208.408	1.68457e+06
1732	208.529	1.68563e+06
1733	208.649	1.68667e+06
1734	208.769	1.68773e+06
1735	208.89	1.68879e+06
1736	209.01	1.68983e+06
1737	209.13	1.69089e+06
1738	209.251	1.69195e+06
1739	209.371	1.69299e+06
1740	209.491	1.69405e+06
1741	209.611	1.69509e+06
1742	209.732	1.69613e+06
1743	209.852	1.69718e+06
1744	209.972	1.69822e+06
1745	210.093	1.69926e+06
1746	210.213	1.70028e+06
1747	210.333	1.70132e+06
1748	210.454	1.70236e+06
1749	210.574	1.70338e+06
1750	210.694	1.70442e+06
1751	210.814	1.70544e+06
1752	210.935	1.70646e+06
1753	211.055	1.70748e+06
1754	211.175	1.70852e+06
1755	211.296	1.70954e+06
1756	211.416	1.71054e+06
1757	211.536	1.71156e+06
1758	211.657	1.71258e+06
1759	211.777	1.7136e+06
1760	211.897	1.7146e+06
1761	212.017	1.71562e+06
1762	212.138	1.71662e+06
1763	212.258	1.71762e+06
1764	212.378	1.71862e+06
1765	212.499	1.71961e+06
1766	212.619	1.72061e+06
1767	212.739	1.72161e+06
1768	212.86	1.72259e+06
1769	212.98	1.72359e+06
1770	213.1	1.72457e+06
1771	213.221	1.72557e+06
1772	213.341	1.72655e+06
1773	213.461	1.72753e+06
1774	213.581	1.72851e+06
1775	213.702	1.72949e+06
1776	213.822	1.73047e+06
1777	213.942	1.73145e+06
1778	214.063	1.73241e+06
1779	214.183	1.73339e+06
1780	214.303	1.73435e+06
1781	214.424	1.73531e+06
1782	214.544	1.73627e+06
1783	214.664	1.73723e+06
1784	214.784	1.73817e+06
1785	214.905	1.73913e+06
1786	215.025	1.74009e+06
1787	215.145	1.74103e+06
1788	215.266	1.74198e+06
1789	215.386	1.74292e+06
1790	215.506	1.74386e+06
1791	215.627	1.7448e+06
1792	215.747	1.74574e+06
1793	215.867	1.74668e+06
1794	215.988	1.74762e+06
1795	216.108	1.74854e+06
1796	216.228	1.74948e+06
1797	216.348	1.75042e+06
1798	216.469	1.75134e+06
1799	216.589	1.75226e+06
1800	216.709	1.7532e+06
1801	216.83	1.75412e+06
1802	216.95	1.75504e+06
1803	217.07	1.75596e+06
1804	217.191	1.75686e+06
1805	217.311	1.75778e+06
1806	217.431	1.7587e+06
1807	217.551	1.7596e+06
1808	217.672	1.76052e+06
1809	217.792	1.76142e+06
1810	217.912	1.76234e+06
1811	218.033	1.76324e+06
1812	218.153	1.76413e+06
1813	218.273	1.76503e+06
1814	218.394	1.76595e+06
1815	218.514	1.76683e+06
1816	218.634	1.76773e+06
1817	218.754	1.76863e+06
1818	218.875	1.76953e+06
1819	218.995	1.77043e+06
1820	219.115	1.77131e+06
1821	219.236	1.77221e+06
1822	219.356	1.77309e+06
1823	219.476	1.77399e+06
1824	219.597	1.77487e+06
1825	219.717	1.77575e+06
1826	219.837	1.77665e+06
1827	219.957	1.77753e+06
1828	220.078	1.77841e+06
1829	220.198	1.77929e+06
1830	220.318	1.78017e+06
1831	220.439	1.78105e+06
1832	220.559	1.78193e+06
1833	220.679	1.78281e+06
1834	220.8	1.78367e+06
1835	220.92	1.78455e+06
1836	221.04	1.78543e+06
1837	221.161	1.78628e+06
1838	221.281	1.78714e+06
1839	221.401	1.78802e+06
1840	221.521	1.78888e+06
1841	221.642	1.78974e+06
1842	221.762	1.7906e+06
1843	221.882	1.79146e+06
1844	222.003	1.79232e+06
1845	222.123	1.79318e+06
1846	222.243	1.79402e+06
1847	222.363	1.79488e+06
1848	222.484	1.79572e+06
1849	222.604	1.79656e+06
1850	222.724	1.79742e+06
1851	222.845	1.79826e+06
1852	222.965	1.7991e+06
1853	223.085	1.79994e+06
1854	223.206	1.80078e+06
1855	223.326	1.80162e+06
1856	223.446	1.80246e+06
1857	223.566	1.80328e+06
1858	223.687	1.80412e+06
1859	223.807	1.80496e+06
1860	223.927	1.80578e+06
1861	224.048	1.80662e+06
1862	224.168	1.80744e+06
1863	224.288	1.80828e+06
1864	224.409	1.80909e+06
1865	224.529	1.80991e+06
1866	224.649	1.81073e+06
1867	224.77	1.81155e+06
1868	224.89	1.81237e+06
1869	225.01	1.81319e+06
1870	225.13	1.81399e+06
1871	225.251	1.81481e+06
1872	225.371	1.81561e+06
1873	225.491	1.81643e+06
1874	225.612	1.81723e+06
1875	225.732	1.81803e+06
1876	225.852	1.81883e+06
1877	225.973	1.81963e+06
1878	226.093	1.82043e+06
1879	226.213	1.82123e+06
1880	226.333	1.82203e+06
1881	226.454	1.82281e+06
1882	226.574	1.82361e+06
1883	226.694	1.82439e+06
1884	226.815	1.82519e+06
1885	226.935	1.82597e+06
1886	227.055	1.82675e+06
1887	227.176	1.82753e+06
1888	227.296	1.82833e+06
1889	227.416	1.82911e+06
1890	227.536	1.82987e+06
1891	227.657	1.83065e+06
1892	227.777	1.83142e+06
1893	227.897	1.8322e+06
1894	228.018	1.83296e+06
1895	228.138	1.83374e+06
1896	228.258	1.8345e+06
1897	228.379	1.83528e+06
1898	228.499	1.83604e+06
1899	228.619	1.8368e+06
1900	228.74	1.83758e+06
1901	228.86	1.83834e+06
1902	228.98	1.8391e+06
1903	229.1	1.83984e+06
1904	229.221	1.8406e+06
1905	229.341	1.84136e+06
1906	229.461	1.8421e+06
1907	229.582	1.84286e+06
1908	229.702	1.8436e+06
1909	229.822	1.84436e+06
1910	229.942	1.8451e+06
1911	230.063	1.84586e+06
1912	230.183	1.8466e+06
1913	230.303	1.84734e+06
1914	230.424	1.84808e+06
1915	230.544	1.84884e+06
1916	230.664	1.84958e+06
1917	230.785	1.85032e+06
1918	230.905	1.85106e+06
1919	231.025	1.8518e+06
1920	231.146	1.85254e+06
1921	231.266	1.85328e+06
1922	231.386	1.85399e+06
1923	231.506	1.85473e+06
1924	231.627	1.85547e+06
1925	231.747	1.85619e+06
1926	231.867	1.85693e+06
1927	231.988	1.85765e+06
1928	232.108	1.85837e+06
1929	232.228	1.85911e+06
1930	232.349	1.85983e+06
1931	232.469	1.86055e+06
1932	232.589	1.86127e+06
1933	232.709	1.86199e+06
1934	232.83	1.86271e+06
1935	232.95	1.86343e+06
1936	233.07	1.86415e+06
1937	233.191	1.86487e+06
1938	233.311	1.86557e+06
1939	233.431	1.86629e+06
1940	233.552	1.86701e+06
1941	233.672	1.86771e+06
1942	233.792	1.86843e+06
1943	233.912	1.86913e+06
1944	234.033	1.86983e+06
1945	234.153	1.87053e+06
1946	234.273	1.87123e+06
1947	234.394	1.87193e+06
1948	234.514	1.87263e+06
1949	234.634	1.87333e+06
1950	234.755	1.87403e+06
1951	234.875	1.87471e+06
1952	234.995	1.87541e+06
1953	235.115	1.8761e+06
1954	235.236	1.87678e+06
1955	235.356	1.87746e+06
1956	235.476	1.87816e+06
1957	235.597	1.87884e+06
1958	235.717	1.87952e+06
1959	235.837	1.8802e+06
1960	235.958	1.88088e+06
1961	236.078	1.88156e+06
1962	236.198	1.88222e+06
1963	236.318	1.8829e+06
1964	236.439	1.88358e+06
1965	236.559	1.88424e+06
1966	236.679	1.88492e+06
1967	236.8	1.88558e+06
1968	236.92	1.88626e+06
1969	237.04	1.88692e+06
1970	237.161	1.88758e+06
1971	237.281	1.88826e+06
1972	237.401	1.88892e+06
1973	237.521	1.88958e+06
1974	237.642	1.89024e+06
1975	237.762	1.8909e+06
1976	237.882	1.89156e+06
1977	238.003	1.89222e+06
1978	238.123	1.89288e+06
1979	238.243	1.89354e+06
1980	238.364	1.89418e+06
1981	238.484	1.89484e+06
1982	238.604	1.89548e+06
1983	238.724	1.89614e+06
1984	238.845	1.89678e+06
1985	238.965	1.89742e+06
1986	239.085	1.89808e+06
1987	239.206	1.89871e+06
1988	239.326	1.89935e+06
1989	239.446	1.89999e+06
1990	239.567	1.90063e+06
1991	239.687	1.90127e+06
1992	239.807	1.90191e+06
1993	239.927	1.90255e+06
1994	240.048	1.90319e+06
1995	240.168	1.90383e+06
1996	240.288	1.90445e+06
1997	240.409	1.90509e+06
1998	240.529	1.90571e+06
1999	240.649	1.90635e+06
[truncated: 4,232 more rows]
