# Supplementary material for: Approaching intrinsic dynamics of MXenes hybrid hydrogel for 3D printed multimodal intelligent devices with ultrahigh superelasticity and temperature sensitivity
Source: Nat Commun. 2022 Jun 14;13:3420. doi: 10.1038/s41467-022-31051-7 (PMC9197829; doi:10.1038/s41467-022-31051-7)
Supplement: Supplementary file 6 — Source Data [file 41467_2022_31051_MOESM6_ESM.zip › Supplementary information/Supplementary Fig. 25/Supplementary Fig. 25b/60°C.xlsx]

## Sheet: Sheet1
Item	Smu1_Time(1)(1)	Smu1_R(1)(1)
1	0	198882
2	0.12032	198890
3	0.24064	198900
4	0.36094	198914
5	0.48124	198926
6	0.60153	198944
7	0.72183	198962
8	0.84213	198976
9	0.96244	198988
10	1.08274	199002
11	1.20304	199014
12	1.32332	199028
13	1.44364	199036
14	1.56395	199046
15	1.68424	199046
16	1.80456	199040
17	1.92486	199038
18	2.04515	199042
19	2.16546	199044
20	2.28575	199048
21	2.40605	199056
22	2.52637	199062
23	2.64667	199070
24	2.76698	199078
25	2.88727	199084
26	3.00759	199092
27	3.12788	199100
28	3.24817	199110
29	3.36847	199122
30	3.48877	199128
31	3.60906	199124
32	3.72936	199120
33	3.84967	199110
34	3.96998	199104
35	4.09027	199102
36	4.21056	199108
37	4.33086	199108
38	4.45115	199106
39	4.57145	199110
40	4.69175	199112
41	4.81205	199112
42	4.93234	199110
43	5.05265	199118
44	5.17294	199122
45	5.29325	199124
46	5.41355	199130
47	5.53385	199136
48	5.65416	199146
49	5.77446	199156
50	5.89476	199164
51	6.01508	199174
52	6.13538	199186
53	6.2557	199168
54	6.376	199142
55	6.49631	199134
56	6.61661	199128
57	6.7369	199128
58	6.85722	199128
59	6.97752	199132
60	7.09781	199134
61	7.21812	199142
62	7.33841	199152
63	7.45874	199162
64	7.57903	199176
65	7.69934	199182
66	7.81966	199188
67	7.93997	199196
68	8.06027	199204
69	8.18058	199210
70	8.30088	199220
71	8.4212	199226
72	8.54149	199236
73	8.66178	199248
74	8.78209	199262
75	8.90237	199274
76	9.02267	199286
77	9.14299	199294
78	9.26329	199306
79	9.38362	199314
80	9.50392	199324
81	9.62422	199330
82	9.74453	199336
83	9.86483	199342
84	9.98513	199350
85	10.1054	199354
86	10.2257	199362
87	10.346	199366
88	10.4663	199374
89	10.5866	199378
90	10.707	199380
91	10.8272	199384
92	10.9475	199384
93	11.0678	199380
94	11.1881	199378
95	11.3084	199376
96	11.4287	199372
97	11.549	199368
98	11.6693	199370
99	11.7896	199366
100	11.9099	199366
101	12.0302	199366
102	12.1505	199370
103	12.2708	199376
104	12.3911	199378
105	12.5114	199378
106	12.6317	199384
107	12.752	199388
108	12.8723	199398
109	12.9926	199412
110	13.1129	199422
111	13.2332	199432
112	13.3535	199444
113	13.4738	199448
114	13.5941	199458
115	13.7144	199468
116	13.8347	199472
117	13.955	199478
118	14.0753	199482
119	14.1956	199488
120	14.3159	199500
121	14.4362	199504
122	14.5565	199510
123	14.6768	199516
124	14.7971	199526
125	14.9174	199534
126	15.0377	199542
127	15.158	199550
128	15.2783	199558
129	15.3986	199568
130	15.5189	199574
131	15.6392	199584
132	15.7595	199598
133	15.8798	199604
134	16.0001	199608
135	16.1204	199612
136	16.2407	199616
137	16.361	199622
138	16.4813	199624
139	16.6016	199630
140	16.7219	199640
141	16.8422	199644
142	16.9625	199648
143	17.0828	199658
144	17.2031	199664
145	17.3234	199674
146	17.4437	199672
147	17.564	199674
148	17.6843	199702
149	17.8046	199708
150	17.9249	199724
151	18.0452	199734
152	18.1655	199736
153	18.2858	199746
154	18.4061	199756
155	18.5265	199764
156	18.6468	199756
157	18.767	199760
158	18.8873	199776
159	19.0076	199804
160	19.128	199842
161	19.2482	199892
162	19.3685	199644
163	19.4888	199602
164	19.6091	199590
165	19.7294	199608
166	19.8498	199694
167	19.97	199726
168	20.0904	199748
169	20.2107	199800
170	20.331	199902
171	20.4513	199886
172	20.5716	199794
173	20.6919	199734
174	20.8122	199714
175	20.9325	199688
176	21.0528	199502
177	21.1731	199180
178	21.2934	198728
179	21.4137	198169
180	21.534	197525
181	21.6543	196797
182	21.7746	195996
183	21.8949	195144
184	22.0152	194241
185	22.1355	193287
186	22.2558	192296
187	22.3761	191282
188	22.4964	190237
189	22.6167	189169
190	22.737	188080
191	22.8573	186966
192	22.9776	185837
193	23.0979	184695
194	23.2182	183550
195	23.3385	182400
196	23.4588	181233
197	23.5791	180072
198	23.6994	178902
199	23.8197	177727
200	23.94	176545
201	24.0603	175370
202	24.1806	174190
203	24.3009	173011
204	24.4212	171838
205	24.5415	170664
206	24.6618	169487
207	24.7821	168305
208	24.9025	167130
209	25.0228	165972
210	25.1431	164819
211	25.2634	163674
212	25.3837	162538
213	25.504	161407
214	25.6243	160283
215	25.7446	159164
216	25.8649	158060
217	25.9852	156961
218	26.1055	155871
219	26.2258	154792
220	26.3461	153720
221	26.4664	152659
222	26.5867	151608
223	26.707	150568
224	26.8273	149537
225	26.9476	148519
226	27.0679	147512
227	27.1882	146514
228	27.3085	145535
229	27.4288	144567
230	27.5491	143607
231	27.6694	142654
232	27.7897	141708
233	27.91	140777
234	28.0303	139855
235	28.1506	138948
236	28.2709	138046
237	28.3912	137147
238	28.5115	136257
239	28.6318	135371
240	28.7521	134496
241	28.8724	133628
242	28.9927	132767
243	29.113	131915
244	29.2333	131072
245	29.3536	130244
246	29.4739	129426
247	29.5942	128621
248	29.7145	127821
249	29.8348	127032
250	29.9551	126254
251	30.0755	125482
252	30.1958	124721
253	30.3161	123967
254	30.4363	123227
255	30.5567	122500
256	30.677	121770
257	30.7972	121047
258	30.9175	120329
259	31.0378	119625
260	31.1581	118926
261	31.2784	118236
262	31.3987	117550
263	31.519	116877
264	31.6393	116217
265	31.7596	115569
266	31.88	114924
267	32.0003	114288
268	32.1206	113658
269	32.2408	113034
270	32.3611	112417
271	32.4814	111809
272	32.6017	111203
273	32.722	110600
274	32.8423	109992
275	32.9626	109424
276	33.0829	108845
277	33.2032	108275
278	33.3235	107707
279	33.4438	107157
280	33.5641	106614
281	33.6845	106084
282	33.8047	105558
283	33.925	105038
284	34.0453	104521
285	34.1656	104009
286	34.2859	103503
287	34.4062	103001
288	34.5266	102506
289	34.6469	102016
290	34.7672	101528
291	34.8875	101044
292	35.0078	100565
293	35.1281	100091
294	35.2484	99625.1
295	35.3687	99167.3
296	35.489	98717.5
297	35.6093	98273.7
298	35.7296	97831.9
299	35.8499	97390.2
300	35.9702	96954.4
301	36.0905	96520.6
302	36.2108	96090.8
303	36.3311	95669
304	36.4514	95251.2
305	36.5717	94839.4
306	36.692	94437.6
307	36.8123	94033.8
308	36.9326	93630
309	37.0529	93228.2
310	37.1732	92834.4
311	37.2935	92444.6
312	37.4138	92056.8
313	37.5341	91675
314	37.6544	91293.1
315	37.7747	90917.3
316	37.895	90541.5
317	38.0153	90179.7
318	38.1356	89821.9
319	38.2559	89460.1
320	38.3762	89100.2
321	38.4965	88748.4
322	38.6168	88392.6
323	38.7371	88052.7
324	38.8574	87710.9
325	38.9777	87371.1
326	39.098	87041.2
327	39.2183	86717.4
328	39.3386	86397.6
329	39.4589	86089.7
330	39.5792	85787.9
331	39.6995	85492
332	39.8198	85196.1
333	39.9401	84900.3
334	40.0604	84606.4
335	40.1807	84312.6
336	40.301	84014.7
337	40.4213	83720.9
338	40.5416	83431
339	40.6619	83147.2
340	40.7822	82865.3
341	40.9026	82583.4
342	41.0229	82307.6
343	41.1431	82035.7
344	41.2634	81765.8
345	41.3837	81498
346	41.504	81228.1
347	41.6243	80962.2
348	41.7446	80698.4
349	41.8649	80444.5
350	41.9852	80194.6
351	42.1055	79944.7
352	42.2258	79690.8
353	42.3461	79435
354	42.4664	79177.1
355	42.5867	78927.2
356	42.707	78683.3
357	42.8273	78445.5
358	42.9476	78209.6
359	43.0679	77977.7
360	43.1882	77749.8
361	43.3085	77519.9
362	43.4288	77296
363	43.5491	77068.1
364	43.6694	76840.2
365	43.7897	76612.4
366	43.91	76396.5
367	44.0303	76182.6
368	44.1506	75964.7
369	44.2709	75740.8
370	44.3913	75516.9
371	44.5115	75297
372	44.6318	75103.1
373	44.7522	74957.2
374	44.8724	74307.5
375	44.9927	74107.6
376	45.113	73907.7
377	45.2333	73713.8
378	45.3536	73519.9
379	45.4739	73326
380	45.5942	73134.1
381	45.7145	72940.2
382	45.8348	72748.3
383	45.9551	72558.4
384	46.0754	72366.4
385	46.1957	72178.5
386	46.316	71998.6
387	46.4363	71820.7
388	46.5566	71638.8
389	46.6769	71460.9
390	46.7972	71283
391	46.9175	71111.1
392	47.0378	70943.1
393	47.1581	70769.2
394	47.2784	70599.3
395	47.3987	70433.4
396	47.519	70271.5
397	47.6394	70109.6
398	47.7596	69947.6
399	47.8799	69789.7
400	48.0002	69629.8
401	48.1205	69469.9
402	48.2408	69311.9
403	48.3611	69152
404	48.4814	68996.1
405	48.6017	68840.2
406	48.722	68684.3
407	48.8423	68530.3
408	48.9626	68374.4
409	49.0829	68220.5
410	49.2032	68064.6
411	49.3235	67908.6
412	49.4438	67760.7
413	49.5642	67614.8
414	49.6844	67464.9
415	49.8048	67320.9
416	49.9251	67189
417	50.0454	67049.1
418	50.1657	66917.1
419	50.286	66787.2
420	50.4063	66659.3
421	50.5266	66531.3
422	50.6469	66403.4
423	50.7672	66275.4
424	50.8875	66147.5
425	51.0078	66015.6
426	51.1281	65885.6
427	51.2484	65759.7
428	51.3687	65633.8
429	51.489	65505.8
430	51.6093	65377.9
431	51.7296	65245.9
432	51.8499	65118
433	51.9702	64988.1
434	52.0905	64870.1
435	52.2108	64758.2
436	52.3311	64648.2
437	52.4514	64540.3
438	52.5717	64430.3
439	52.692	64320.4
440	52.8123	64202.5
441	52.9326	64080.5
442	53.0529	63962.6
443	53.1732	63842.6
444	53.2935	63720.7
445	53.4138	63596.8
446	53.5341	63474.8
447	53.6544	63350.9
448	53.7747	63230.9
449	53.895	63121
450	54.0153	63015
451	54.1356	62915.1
452	54.2559	62817.1
453	54.3762	62721.2
454	54.4965	62627.2
455	54.6168	62527.3
456	54.7371	62423.3
457	54.8574	62319.4
458	54.9777	62219.4
459	55.098	62117.5
460	55.2183	62019.5
461	55.3386	61921.6
462	55.4589	61823.6
463	55.5792	61727.7
464	55.6995	61629.7
465	55.8198	61525.8
466	55.9401	61427.8
467	56.0604	61327.9
468	56.1807	61231.9
469	56.301	61142
470	56.4213	61054
471	56.5416	60966
472	56.6619	60880.1
473	56.7822	60798.1
474	56.9025	60712.2
475	57.0228	60624.2
476	57.1431	60536.3
477	57.2634	60452.3
478	57.3837	60368.3
479	57.504	60288.4
480	57.6243	60208.4
481	57.7446	60126.5
482	57.8649	60048.5
483	57.9852	59972.5
484	58.1055	59896.6
485	58.2258	59820.6
486	58.3461	59746.6
487	58.4664	59672.7
488	58.5867	59596.7
489	58.707	59512.8
490	58.8273	59430.8
491	58.9476	59348.8
492	59.0679	59266.9
493	59.1882	59182.9
494	59.3085	59101
495	59.4288	59015
496	59.5491	58931
497	59.6694	58853.1
498	59.9767	58773.1
499	60.097	58695.2
500	60.2173	58611.2
501	60.3376	58527.2
502	60.4579	58445.3
503	60.5782	58367.3
504	60.6985	58291.4
505	60.8188	58213.4
506	60.9391	58135.4
507	61.0594	58057.5
508	61.1798	57981.5
509	61.3	57905.6
510	61.4204	57831.6
511	61.5407	57759.6
512	61.661	57691.7
513	61.7813	57625.7
514	61.9016	57559.7
515	62.0219	57495.8
516	62.1422	57427.8
517	62.2625	57363.8
518	62.3828	57299.8
519	62.5031	57239.9
520	62.6234	57173.9
521	62.7437	57107.9
522	62.864	57042
523	62.9843	56976
524	63.1046	56912
525	63.2249	56850.1
526	63.3452	56792.1
527	63.4655	56734.1
528	63.5858	56680.2
529	63.7061	56626.2
530	63.8264	56568.2
531	63.9467	56506.2
532	64.067	56446.3
533	64.1873	56392.3
534	64.3076	56338.3
535	64.4279	56276.4
536	64.5482	56214.4
537	64.6685	56154.4
538	64.7888	56096.4
539	64.9091	56038.5
540	65.0294	55982.5
541	65.1497	55928.5
542	65.27	55870.6
543	65.3903	55810.6
544	65.5106	55750.6
545	65.6309	55688.6
546	65.7512	55636.7
547	65.8715	55588.7
548	65.9918	55540.7
549	66.1121	55484.7
550	66.2324	55424.8
551	66.3527	55366.8
552	66.473	55308.8
553	66.5933	55250.9
554	66.7136	55190.9
555	66.8339	55134.9
556	66.9542	55082.9
557	67.0745	55031
558	67.1948	54975
559	67.3151	54921
560	67.4354	54869
561	67.5557	54819.1
562	67.676	54771.1
563	67.7964	54725.1
564	67.9166	54677.1
565	68.037	54629.2
566	68.1573	54579.2
567	68.2776	54533.2
568	68.3979	54487.2
569	68.5181	54441.3
570	68.6385	54395.3
571	68.7588	54349.3
572	68.8791	54303.3
573	68.9994	54255.3
574	69.1197	54209.4
575	69.24	54161.4
576	69.3603	54115.4
577	69.4806	54067.4
578	69.6009	54019.5
579	69.7212	53973.5
580	69.8414	53931.5
581	69.9618	53887.5
582	70.0821	53841.5
583	70.2024	53791.6
584	70.3226	53743.6
585	70.4429	53697.6
586	70.5633	53651.6
587	70.6835	53605.7
588	70.8038	53565.7
589	70.9242	53521.7
590	71.0445	53475.7
591	71.1648	53429.8
592	71.2851	53383.8
593	71.4054	53335.8
594	71.5257	53287.8
595	71.646	53237.8
596	71.7663	53189.9
597	71.8866	53141.9
598	72.0069	53095.9
599	72.1272	53053.9
600	72.2475	53014
601	72.3678	52976
602	72.4881	52938
603	72.6084	52898
604	72.7287	52858
605	72.849	52818.1
606	72.9693	52776.1
607	73.0896	52736.1
608	73.2099	52692.1
609	73.3302	52650.1
610	73.4505	52614.2
611	73.5708	52578.2
612	73.6911	52542.2
613	73.8114	52502.2
614	73.9317	52466.2
615	74.052	52436.2
616	74.1723	52400.3
617	74.2926	52366.3
618	74.4129	52334.3
619	74.5332	52300.3
620	74.6535	52268.3
621	74.7738	52240.3
622	74.8941	52208.4
623	75.0144	52176.4
624	75.1347	52144.4
625	75.255	52116.4
626	75.3753	52084.4
627	75.4956	52050.4
628	75.6159	52020.4
629	75.7362	51990.5
630	75.8565	51962.5
631	75.9768	51932.5
632	76.0971	51900.5
633	76.2174	51866.5
634	76.3377	51834.5
635	76.458	51800.6
636	76.5783	51768.6
637	76.6986	51738.6
638	76.8189	51708.6
639	76.9392	51678.6
640	77.0595	51652.6
641	77.1798	51624.6
642	77.3001	51596.7
643	77.4204	51568.7
644	77.5407	51540.7
645	77.661	51516.7
646	77.7813	51494.7
647	77.9016	51470.7
648	78.0219	51444.7
649	78.1422	51418.7
650	78.2625	51388.8
651	78.3828	51360.8
652	78.5031	51332.8
653	78.6234	51308.8
654	78.7437	51280.8
655	78.864	51254.8
656	78.9843	51226.8
657	79.1046	51200.8
658	79.2249	51170.9
659	79.3452	51140.9
660	79.4655	51112.9
661	79.5858	51086.9
662	79.7061	51062.9
663	79.8264	51034.9
664	79.9467	51004.9
665	80.0671	50977
666	80.1874	50945
667	80.3077	50915
668	80.428	50885
669	80.5483	50855
670	80.6686	50827
671	80.7889	50799
672	80.9092	50773.1
673	81.0295	50751.1
674	81.1498	50735.1
675	81.2701	50721.1
676	81.3904	50701.1
677	81.5107	50675.1
678	81.631	50655.1
679	81.7513	50631.1
680	81.8716	50605.1
681	81.9919	50579.2
682	82.1122	50555.2
683	82.2325	50535.2
684	82.3528	50515.2
685	82.4731	50497.2
686	82.5934	50481.2
687	82.7137	50469.2
688	82.834	50451.2
689	82.9544	50429.2
690	83.0747	50405.2
691	83.195	50385.2
692	83.3153	50365.3
693	83.4356	50345.3
694	83.5559	50329.3
695	83.6762	50307.3
696	83.7965	50291.3
697	83.9168	50277.3
698	84.0371	50263.3
699	84.1574	50249.3
700	84.2777	50233.3
701	84.398	50217.3
702	84.5184	50203.3
703	84.6387	50187.3
704	84.7589	50167.4
705	84.8793	50153.4
706	84.9996	50141.4
707	85.1199	50127.4
708	85.2402	50121.4
709	85.3605	50101.4
710	85.4808	50079.4
711	85.6011	50055.4
712	85.7214	50035.4
713	85.8417	50015.4
714	85.962	49993.4
715	86.0823	49971.4
716	86.2026	49947.5
717	86.3229	49925.5
718	86.4432	49905.5
719	86.5635	49887.5
720	86.6838	49871.5
721	86.8041	49853.5
722	86.9244	49839.5
723	87.0447	49823.5
724	87.1649	49805.5
725	87.2853	49785.5
726	87.4056	49771.5
727	87.5258	49759.6
728	87.6461	49749.6
729	87.7664	49719.6
730	87.8867	49699.6
731	88.0071	49679.6
732	88.1273	49661.6
733	88.2476	49643.6
734	88.3679	49627.6
735	88.4882	49607.6
736	88.6085	49593.6
737	88.7288	49581.6
738	88.8491	49569.6
739	88.9695	49553.7
740	89.0898	49537.7
741	89.2101	49523.7
742	89.3304	49507.7
743	89.4507	49489.7
744	89.571	49467.7
745	89.6913	49457.7
746	89.8116	49445.7
747	89.9319	49435.7
748	90.0522	49423.7
749	90.1725	49417.7
750	90.2928	49409.7
751	90.4131	49403.7
752	90.5334	49399.7
753	90.6537	49397.7
754	90.774	49391.7
755	90.8943	49379.7
756	91.0146	49367.7
757	91.1349	49351.8
758	91.2552	49337.8
759	91.3755	49325.8
760	91.4958	49311.8
761	91.6161	49299.8
762	91.7364	49289.8
763	91.8567	49273.8
764	91.977	49259.8
765	92.0973	49247.8
766	92.2176	49245.8
767	92.3379	49147.9
768	92.4582	49047.9
769	92.5785	49041.9
770	92.6988	49039.9
771	92.8191	49039.9
772	92.9394	49035.9
773	93.0597	49029.9
774	93.18	49021.9
775	93.3003	49011.9
776	93.4206	49007.9
777	93.5409	49001.9
778	93.6612	48993.9
779	93.7815	48981.9
780	93.9018	48971.9
781	94.0221	48961.9
782	94.1424	48950
783	94.2627	48942
784	94.383	48934
785	94.5033	48926
786	94.6236	48918
787	94.7439	48910
788	94.8642	48900
789	94.9845	48888
790	95.1048	48878
791	95.2251	48868
792	95.3454	48858
793	95.4657	48848
794	95.5861	48838
795	95.7064	48830
796	95.8267	48820
797	95.947	48812
798	96.0673	48802
799	96.1876	48792
800	96.3078	48780
801	96.4281	48766
802	96.5484	48752
803	96.6687	48738.1
804	96.789	48724.1
805	96.9093	48712.1
806	97.0296	48700.1
807	97.1499	48692.1
808	97.2702	48684.1
809	97.3905	48676.1
810	97.5108	48664.1
811	97.6311	48654.1
812	97.7514	48646.1
813	97.8717	48640.1
814	97.992	48630.1
815	98.1123	48616.1
816	98.2326	48602.1
817	98.3529	48588.1
818	98.4732	48574.1
819	98.5935	48560.1
820	98.7138	48544.2
821	98.8341	48530.2
822	98.9544	48516.2
823	99.0747	48502.2
824	99.195	48488.2
825	99.3153	48476.2
826	99.4356	48464.2
827	99.5559	48452.2
828	99.6762	48440.2
829	99.7965	48428.2
830	99.9168	48416.2
831	100.037	48406.2
832	100.157	48396.2
833	100.278	48386.2
834	100.398	48372.2
835	100.518	48360.2
836	100.639	48344.2
837	100.759	48330.3
838	100.879	48316.3
839	100.999	48302.3
840	101.12	48290.3
841	101.24	48278.3
842	101.36	48266.3
843	101.481	48258.3
844	101.601	48248.3
845	101.721	48236.3
846	101.842	48222.3
847	101.962	48208.3
848	102.082	48198.3
849	102.202	48188.3
850	102.323	48180.3
851	102.443	48174.3
852	102.563	48170.3
853	102.684	48164.3
854	102.804	48156.3
855	102.924	48146.3
856	103.045	48134.4
857	103.165	48124.4
858	103.285	48114.4
859	103.406	48106.4
860	103.526	48100.4
861	103.646	48092.4
862	103.766	48084.4
863	103.887	48074.4
864	104.007	48066.4
865	104.127	48056.4
866	104.248	48048.4
867	104.368	48040.4
868	104.488	48034.4
869	104.608	48026.4
870	104.729	48020.4
871	104.849	48014.4
872	104.969	48010.4
873	105.09	48008.4
874	105.21	48006.4
875	105.33	48002.4
876	105.451	48000.4
877	105.571	48002.4
878	105.691	48004.4
879	105.811	48006.4
880	105.932	48006.4
881	106.052	48006.4
882	106.172	48004.4
883	106.293	48000.4
884	106.413	47994.4
885	106.533	47986.4
886	106.654	47978.4
887	106.774	47972.4
888	106.894	47968.4
889	107.014	47966.4
890	107.135	47962.4
891	107.255	47958.4
892	107.375	47952.4
893	107.496	47946.4
894	107.616	47942.4
895	107.736	47940.4
896	107.857	47940.4
897	107.977	47938.4
898	108.097	47938.4
899	108.218	47934.5
900	108.338	47928.5
901	108.458	47924.5
902	108.578	47922.5
903	108.699	47918.5
904	108.819	47910.5
905	108.939	47902.5
906	109.06	47896.5
907	109.18	47890.5
908	109.3	47888.5
909	109.421	47882.5
910	109.541	47878.5
911	109.661	47874.5
912	109.781	47868.5
913	109.902	47862.5
914	110.022	47856.5
915	110.142	47850.5
916	110.263	47844.5
917	110.383	47836.5
918	110.503	47824.5
919	110.624	47816.5
920	110.744	47808.5
921	110.864	47802.5
922	110.984	47796.5
923	111.105	47788.5
924	111.225	47784.5
925	111.345	47782.5
926	111.466	47786.5
927	111.586	47786.5
928	111.706	47782.5
929	111.827	47776.5
930	111.947	47768.5
931	112.067	47762.5
932	112.187	47756.5
933	112.308	47750.5
934	112.428	47744.5
935	112.548	47738.5
936	112.669	47728.6
937	112.789	47718.6
938	112.909	47710.6
939	113.03	47700.6
940	113.15	47692.6
941	113.27	47686.6
942	113.39	47682.6
943	113.511	47678.6
944	113.631	47674.6
945	113.751	47670.6
946	113.872	47666.6
947	113.992	47660.6
948	114.112	47656.6
949	114.233	47652.6
950	114.353	47646.6
951	114.473	47644.6
952	114.593	47640.6
953	114.714	47636.6
954	114.834	47632.6
955	114.954	47630.6
956	115.075	47626.6
957	115.195	47618.6
958	115.315	47612.6
959	115.436	47606.6
960	115.556	47600.6
961	115.676	47594.6
962	115.797	47590.6
963	115.917	47586.6
964	116.037	47582.6
965	116.157	47580.6
966	116.278	47574.6
967	116.398	47572.6
968	116.518	47568.6
969	116.639	47566.6
970	116.759	47560.6
971	116.879	47554.6
972	117	47554.6
973	117.12	47554.6
974	117.24	47552.6
975	117.36	47546.6
976	117.481	47544.6
977	117.601	47540.6
978	117.721	47540.6
979	117.842	47538.6
980	117.962	47538.6
981	118.082	47536.6
982	118.203	47534.6
983	118.323	47532.6
984	118.443	47532.6
985	118.564	47532.6
986	118.684	47532.6
987	118.804	47528.7
988	118.924	47530.6
989	119.045	47530.6
990	119.165	47528.7
991	119.285	47526.7
992	119.406	47522.7
993	119.526	47520.7
994	119.646	47520.7
995	119.767	47520.7
996	119.887	47516.7
997	120.007	47510.7
998	120.127	47508.7
999	120.248	47504.7
1000	120.368	47502.7
1001	120.488	47500.7
1002	120.609	47498.7
1003	120.729	47494.7
1004	120.849	47488.7
1005	120.97	47486.7
1006	121.09	47484.7
1007	121.21	47482.7
1008	121.33	47480.7
1009	121.451	47474.7
1010	121.571	47468.7
1011	121.691	47462.7
1012	121.812	47458.7
1013	121.932	47456.7
1014	122.052	47454.7
1015	122.173	47448.7
1016	122.293	47444.7
1017	122.413	47436.7
1018	122.534	47428.7
1019	122.654	47422.7
1020	122.774	47410.7
1021	122.894	47402.7
1022	123.015	47392.7
1023	123.135	47382.7
1024	123.255	47376.7
1025	123.376	47370.7
1026	123.496	47364.7
1027	123.616	47360.7
1028	123.737	47358.7
1029	123.857	47356.7
1030	123.977	47358.7
1031	124.097	47362.7
1032	124.218	47366.7
1033	124.338	47370.7
1034	124.458	47376.7
1035	124.579	47378.7
1036	124.699	47376.7
1037	124.819	47380.7
1038	124.94	47382.7
1039	125.06	47384.7
1040	125.18	47388.7
1041	125.3	47390.7
1042	125.421	47396.7
1043	125.541	47402.7
1044	125.661	47406.7
1045	125.782	47412.7
1046	125.902	47418.7
1047	126.022	47418.7
1048	126.143	47414.7
1049	126.263	47412.7
1050	126.383	47408.7
1051	126.503	47404.7
1052	126.624	47400.7
1053	126.744	47394.7
1054	126.864	47386.7
1055	126.985	47380.7
1056	127.105	47374.7
1057	127.225	47370.7
1058	127.346	47370.7
1059	127.466	47362.7
1060	127.586	47370.7
1061	127.706	47376.7
1062	127.827	47382.7
1063	127.947	47382.7
1064	128.067	47384.7
1065	128.188	47382.7
1066	128.308	47384.7
1067	128.428	47390.7
1068	128.549	47398.7
1069	128.669	47402.7
1070	128.789	47402.7
1071	128.91	47402.7
1072	129.03	47402.7
1073	129.15	47404.7
1074	129.27	47402.7
1075	129.391	47402.7
1076	129.511	47398.7
1077	129.631	47396.7
1078	129.752	47392.7
1079	129.872	47390.7
1080	129.992	47390.7
1081	130.112	47392.7
1082	130.233	47392.7
1083	130.353	47390.7
1084	130.473	47390.7
1085	130.594	47392.7
1086	130.714	47396.7
1087	130.834	47396.7
1088	130.955	47396.7
1089	131.075	47392.7
1090	131.195	47392.7
1091	131.315	47392.7
1092	131.436	47392.7
1093	131.556	47390.7
1094	131.676	47388.7
1095	131.797	47382.7
1096	131.917	47378.7
1097	132.037	47372.7
1098	132.158	47370.7
1099	132.278	47368.7
1100	132.398	47366.7
1101	132.518	47366.7
1102	132.639	47368.7
1103	132.759	47368.7
1104	132.879	47362.7
1105	133	47358.7
1106	133.12	47356.7
1107	133.24	47354.7
1108	133.361	47350.7
1109	133.481	47348.7
1110	133.601	47346.7
1111	133.721	47344.7
1112	133.842	47342.7
1113	133.962	47340.7
1114	134.082	47336.7
1115	134.203	47334.7
1116	134.323	47334.7
1117	134.443	47338.7
1118	134.564	47342.7
1119	134.684	47346.7
1120	134.804	47348.7
1121	134.924	47350.7
1122	135.045	47348.7
1123	135.165	47346.7
1124	135.285	47344.7
1125	135.406	47340.7
1126	135.526	47336.7
1127	135.646	47334.7
1128	135.767	47336.7
1129	135.887	47342.7
1130	136.007	47346.7
1131	136.128	47348.7
1132	136.248	47346.7
1133	136.368	47350.7
1134	136.488	47348.7
1135	136.609	47346.7
1136	136.729	47346.7
1137	136.849	47348.7
1138	136.97	47352.7
1139	137.09	47356.7
1140	137.21	47362.7
1141	137.331	47356.7
1142	137.451	47356.7
1143	137.571	47360.7
1144	137.691	47402.7
1145	137.812	47422.7
1146	137.932	47392.7
1147	138.052	47382.7
1148	138.173	47370.7
1149	138.293	47392.7
1150	138.413	47400.7
1151	138.534	47398.7
1152	138.654	47392.7
1153	138.774	47384.7
1154	138.894	47370.7
1155	139.015	47368.7
1156	139.135	47376.7
1157	139.255	47406.7
1158	139.376	47432.7
1159	139.496	47446.7
1160	139.616	47472.7
1161	139.737	47514.7
1162	139.857	47530.6
1163	139.977	47544.6
1164	140.098	47580.6
1165	140.218	47572.6
1166	140.338	47636.6
1167	140.458	47646.6
1168	140.579	47684.6
1169	140.699	47722.6
1170	140.819	47758.5
1171	140.94	47808.5
1172	141.06	47870.5
1173	141.18	47948.4
1174	141.301	48036.4
1175	141.421	48136.4
1176	141.541	48248.3
1177	141.661	48370.2
1178	141.782	48500.2
1179	141.902	48638.1
1180	142.022	48782
1181	142.143	48932
1182	142.263	49089.9
1183	142.383	49253.8
1184	142.504	49419.7
1185	142.624	49593.6
1186	142.744	49771.5
1187	142.864	49957.5
1188	142.985	50147.4
1189	143.105	50341.3
1190	143.225	50541.2
1191	143.346	50741.1
1192	143.466	50945
1193	143.586	51152.9
1194	143.707	51362.8
1195	143.827	51572.7
1196	143.947	51786.6
1197	144.067	52002.5
1198	144.188	52218.3
1199	144.308	52432.2
1200	144.428	52656.1
1201	144.549	52890
1202	144.669	53123.9
1203	144.789	53355.8
1204	144.91	53597.7
1205	145.03	53841.5
1206	145.15	54079.4
1207	145.271	54311.3
1208	145.391	54547.2
1209	145.511	54781.1
1210	145.631	55013
1211	145.752	55244.9
1212	145.872	55478.7
1213	145.992	55710.6
1214	146.113	55942.5
1215	146.233	56178.4
1216	146.353	56414.3
1217	146.474	56652.2
1218	146.594	56890.1
1219	146.714	57131.9
1220	146.834	57373.8
1221	146.955	57621.7
1222	147.075	57871.6
1223	147.195	58121.4
1224	147.316	58369.3
1225	147.436	58617.2
1226	147.556	58867.1
1227	147.677	59123
1228	147.797	59374.8
1229	147.917	59628.7
1230	148.037	59880.6
1231	148.158	60130.5
1232	148.278	60380.3
1233	148.398	60630.2
1234	148.519	60880.1
1235	148.639	61130
1236	148.759	61381.8
1237	148.88	61631.7
1238	149	61877.6
1239	149.12	62123.5
1240	149.24	62369.4
1241	149.361	62611.2
1242	149.481	62859.1
1243	149.601	63103
1244	149.722	63348.9
1245	149.842	63592.8
1246	149.962	63836.6
1247	150.083	64082.5
1248	150.203	64326.4
1249	150.323	64572.3
1250	150.443	64816.2
1251	150.564	65062
1252	150.684	65305.9
1253	150.804	65551.8
1254	150.925	65799.7
1255	151.045	66047.6
1256	151.165	66293.4
1257	151.286	66539.3
1258	151.406	66785.2
1259	151.526	67031.1
1260	151.647	67274.9
1261	151.767	67522.8
1262	151.887	67770.7
1263	152.007	68018.6
1264	152.128	68266.5
1265	152.248	68518.3
1266	152.368	68770.2
1267	152.489	69022.1
1268	152.609	69276
1269	152.729	69525.8
1270	152.85	69781.7
1271	152.97	70033.6
1272	153.09	70287.5
1273	153.21	70539.3
1274	153.331	70795.2
1275	153.451	71055.1
1276	153.571	71313
1277	153.692	71566.8
1278	153.812	71816.7
1279	153.932	72066.6
1280	154.053	72314.5
1281	154.173	72560.4
1282	154.293	72806.2
1283	154.413	73050.1
1284	154.534	73296
1285	154.654	73541.9
1286	154.774	73789.7
1287	154.895	74035.6
1288	155.015	74281.5
1289	155.135	74525.4
1290	155.256	74767.3
1291	155.376	75009.1
1292	155.496	75253
1293	155.616	75732.8
1294	155.737	75984.7
1295	155.857	76232.5
1296	155.977	76482.4
1297	156.098	76730.3
1298	156.218	76978.2
1299	156.338	77226.1
1300	156.459	77471.9
1301	156.579	77717.8
1302	156.699	77969.7
1303	156.819	78219.6
1304	156.94	78467.5
1305	157.06	78715.3
1306	157.18	78961.2
1307	157.301	79205.1
1308	157.421	79447
1309	157.541	79684.9
1310	157.662	79922.7
1311	157.782	80158.6
1312	157.902	80396.5
1313	158.022	80632.4
1314	158.143	80872.3
1315	158.263	81106.2
1316	158.383	81344
1317	158.504	81583.9
1318	158.624	81823.8
1319	158.744	82067.7
1320	158.865	82309.6
1321	158.985	82555.4
1322	159.105	82799.3
1323	159.225	83039.2
1324	159.346	83277.1
1325	159.466	83515
1326	159.586	83754.9
1327	159.707	83992.7
1328	159.827	84230.6
1329	159.947	84470.5
1330	160.068	84708.4
1331	160.188	84944.3
1332	160.308	85178.2
1333	160.428	85414
1334	160.549	85651.9
1335	160.669	85889.8
1336	160.789	86129.7
1337	160.91	86365.6
1338	161.03	86597.5
1339	161.15	86829.3
1340	161.271	87061.2
1341	161.391	87297.1
1342	161.511	87533
1343	161.631	87772.9
1344	161.752	88010.8
1345	161.872	88250.6
1346	161.992	88500.5
1347	162.113	88748.4
1348	162.233	88992.3
1349	162.353	89232.2
1350	162.474	89470
1351	162.594	89705.9
1352	162.714	89937.8
1353	162.834	90173.7
1354	162.955	90409.6
1355	163.075	90647.5
1356	163.195	90885.3
1357	163.316	91123.2
1358	163.436	91365.1
1359	163.556	91607
1360	163.677	91838.9
1361	163.797	92070.8
1362	163.917	92300.7
1363	164.038	92532.5
1364	164.158	92760.4
1365	164.278	92990.3
1366	164.398	93216.2
1367	164.519	93440.1
1368	164.639	93666
1369	164.759	93891.9
1370	164.88	94117.8
1371	165	94339.7
1372	165.12	94559.5
1373	165.241	94781.4
1374	165.361	95005.3
1375	165.481	95231.2
1376	165.601	95457.1
1377	165.722	95683
1378	165.842	95908.9
1379	165.962	96132.8
1380	166.083	96358.7
1381	166.203	96582.6
1382	166.323	96804.4
1383	166.444	97024.3
1384	166.564	97244.2
1385	166.684	97466.1
1386	166.804	97688
1387	166.925	97913.9
1388	167.045	98137.8
1389	167.165	98357.7
1390	167.286	98579.6
1391	167.406	98803.5
1392	167.526	99023.4
1393	167.647	99241.2
1394	167.767	99461.1
1395	167.887	99683
1396	168.007	99904.9
1397	168.128	100129
1398	168.248	100351
1399	168.368	100573
1400	168.489	100796
1401	168.609	101018
1402	168.729	101242
1403	168.85	101468
1404	168.97	101694
1405	169.09	101920
1406	169.21	102144
1407	169.331	102366
1408	169.451	102586
1409	169.571	102805
1410	169.692	103019
1411	169.812	103235
1412	169.932	103449
1413	170.053	103663
1414	170.173	103883
1415	170.293	104105
1416	170.413	104323
1417	170.634	104539
1418	170.754	104761
1419	170.874	104978
1420	170.995	105198
1421	171.115	105424
1422	171.235	105652
1423	171.356	105876
1424	171.476	106102
1425	171.596	106334
1426	171.716	106566
1427	171.837	106788
1428	171.957	107009
1429	172.077	107225
1430	172.198	107435
1431	172.318	107641
1432	172.438	107843
1433	172.559	108049
1434	172.679	108253
1435	172.799	108461
1436	172.919	108671
1437	173.04	108879
1438	173.16	109082
1439	173.28	109286
1440	173.401	109492
1441	173.521	109696
1442	173.641	109898
1443	173.762	110102
1444	173.882	110306
1445	174.002	110512
1446	174.122	110716
1447	174.243	110920
1448	174.363	111125
1449	174.483	111329
1450	174.604	111537
1451	174.724	111743
1452	174.844	111947
1453	174.965	112151
1454	175.085	112357
1455	175.205	112559
1456	175.325	112761
1457	175.446	112961
1458	175.566	113158
1459	175.686	113360
1460	175.807	113560
1461	175.927	113764
1462	176.047	113970
1463	176.168	114180
1464	176.288	114382
1465	176.408	114586
1466	176.528	114792
1467	176.649	114998
1468	176.769	115199
1469	176.889	115403
1470	177.01	115609
1471	177.13	115815
1472	177.25	116019
1473	177.371	116221
1474	177.491	116425
1475	177.611	116629
1476	177.731	116833
1477	177.852	117037
1478	177.972	117234
1479	178.092	117432
1480	178.213	117630
1481	178.333	117826
1482	178.453	118022
1483	178.574	118220
1484	178.694	118416
1485	178.814	118616
1486	178.934	118818
1487	179.055	119020
1488	179.175	119223
1489	179.295	119427
1490	179.416	119625
1491	179.536	119821
1492	179.656	120013
1493	179.777	120203
1494	179.897	120395
1495	180.017	120593
1496	180.137	120791
1497	180.258	120989
1498	180.378	121184
1499	180.498	121378
1500	180.619	121570
1501	180.739	121758
1502	180.859	121948
1503	180.98	122148
1504	181.1	122356
1505	181.22	122568
1506	181.34	122782
1507	181.461	122990
1508	181.581	123193
1509	181.701	123391
1510	181.822	123585
1511	181.942	123775
1512	182.062	123967
1513	182.183	124155
1514	182.303	124345
1515	182.423	124533
1516	182.543	124721
1517	182.664	124907
1518	182.784	125095
1519	182.904	125280
1520	183.025	125466
1521	183.145	125654
1522	183.265	125840
1523	183.386	126024
1524	183.506	126208
1525	183.626	126400
1526	183.746	126598
1527	183.867	126806
1528	183.987	127012
1529	184.107	127223
1530	184.228	127427
1531	184.348	127623
1532	184.468	127817
1533	184.589	128009
1534	184.709	128199
1535	184.829	128391
1536	184.95	128579
1537	185.07	128763
1538	185.19	128955
1539	185.31	129145
1540	185.431	129334
1541	185.551	129520
1542	185.671	129702
1543	185.792	129888
1544	185.912	130072
1545	186.032	130256
1546	186.153	130436
1547	186.273	130618
1548	186.393	130796
1549	186.513	130976
1550	186.634	131158
1551	186.754	131337
1552	186.874	131517
1553	186.995	131693
1554	187.115	131871
1555	187.235	132049
1556	187.356	132221
1557	187.476	132397
1558	187.596	132575
1559	187.716	132749
1560	187.837	132925
1561	187.957	133099
1562	188.077	133273
1563	188.198	133446
1564	188.318	133622
1565	188.438	133796
1566	188.559	133972
1567	188.679	134142
1568	188.799	134314
1569	188.919	134488
1570	189.04	134658
1571	189.16	134828
1572	189.28	134998
1573	189.401	135174
1574	189.521	135348
1575	189.641	135525
1576	189.762	135703
1577	189.882	135877
1578	190.002	136051
1579	190.122	136227
1580	190.243	136401
1581	190.363	136579
1582	190.483	136749
1583	190.604	136923
1584	190.724	137097
1585	190.844	137271
1586	190.965	137444
1587	191.085	137616
1588	191.205	137790
1589	191.326	137962
1590	191.446	138136
1591	191.566	138314
1592	191.686	138490
1593	191.807	138664
1594	191.927	138834
1595	192.047	139002
1596	192.168	139172
1597	192.288	139342
1598	192.408	139505
1599	192.529	139673
1600	192.649	139837
1601	192.769	140003
1602	192.889	140167
1603	193.01	140331
1604	193.13	140497
1605	193.25	140665
1606	193.371	140831
1607	193.491	140997
1608	193.611	141161
1609	193.732	141327
1610	193.852	141490
1611	193.972	141654
1612	194.092	141820
1613	194.213	141986
1614	194.333	142154
1615	194.453	142320
1616	194.574	142488
1617	194.694	142656
1618	194.814	142822
1619	194.935	142994
1620	195.055	143170
1621	195.175	143352
1622	195.295	143525
1623	195.416	143699
1624	195.536	143867
1625	195.656	144035
1626	195.777	144197
1627	195.897	144355
1628	196.017	144513
1629	196.138	144671
1630	196.258	144831
1631	196.378	144987
1632	196.499	145145
1633	196.619	145301
1634	196.739	145459
1635	196.859	145620
1636	196.98	145786
1637	197.1	145934
1638	197.22	146072
1639	197.341	146204
1640	197.461	146330
1641	197.581	146460
1642	197.702	146594
1643	197.822	146736
1644	197.942	146876
1645	198.062	147016
1646	198.183	147150
1647	198.303	147288
1648	198.423	147420
1649	198.544	147556
1650	198.664	147697
1651	198.784	147841
1652	198.905	147987
1653	199.025	148127
1654	199.145	148265
1655	199.265	148411
1656	199.386	148551
1657	199.506	148687
1658	199.626	148821
1659	199.747	148957
1660	199.867	149097
1661	199.987	149245
1662	200.108	149391
1663	200.228	149537
1664	200.348	149680
1665	200.468	149824
1666	200.589	149964
1667	200.709	150102
1668	200.829	150242
1669	200.95	150382
1670	201.07	150520
1671	201.19	150660
1672	201.311	150804
1673	201.431	150944
1674	201.551	151082
1675	201.671	151218
1676	201.792	151354
1677	201.912	151492
1678	202.032	151634
1679	202.153	151775
1680	202.273	151911
1681	202.393	152049
1682	202.514	152191
1683	202.634	152335
1684	202.754	152479
1685	202.875	152621
1686	202.995	152759
1687	203.115	152901
1688	203.235	153041
1689	203.356	153177
1690	203.476	153315
1691	203.596	153455
1692	203.717	153593
1693	203.837	153726
1694	203.957	153858
1695	204.078	153994
1696	204.198	154130
1697	204.318	154264
1698	204.438	154398
1699	204.559	154532
1700	204.679	154662
1701	204.799	154790
1702	204.92	154926
1703	205.04	155060
1704	205.16	155190
1705	205.281	155322
1706	205.401	155456
1707	205.521	155590
1708	205.641	155723
1709	205.762	155851
1710	205.882	155981
1711	206.002	156109
1712	206.123	156241
1713	206.243	156375
1714	206.363	156509
1715	206.484	156643
1716	206.604	156777
1717	206.724	156905
1718	206.844	157035
1719	206.965	157167
1720	207.085	157293
1721	207.205	157421
1722	207.326	157549
1723	207.446	157679
1724	207.566	157806
1725	207.687	157934
1726	207.807	158066
1727	207.927	158200
1728	208.047	158336
1729	208.168	158470
1730	208.288	158606
1731	208.408	158740
1732	208.529	158880
1733	208.649	159016
1734	208.769	159150
1735	208.89	159280
1736	209.01	159412
1737	209.13	159538
1738	209.25	159670
1739	209.371	159799
1740	209.491	159925
1741	209.611	160055
1742	209.732	160181
1743	209.852	160309
1744	209.972	160435
1745	210.093	160563
1746	210.213	160689
1747	210.333	160817
1748	210.454	160947
1749	210.574	161071
1750	210.694	161197
1751	210.814	161323
1752	210.935	161449
1753	211.055	161573
1754	211.175	161701
1755	211.296	161828
1756	211.416	161952
1757	211.536	162074
1758	211.656	162202
1759	211.777	162326
1760	211.897	162454
1761	212.017	162582
1762	212.138	162714
1763	212.258	162844
1764	212.378	162974
1765	212.499	163100
1766	212.619	163226
1767	212.739	163352
1768	212.859	163476
1769	212.98	163598
1770	213.1	163716
1771	213.22	163836
1772	213.341	163951
1773	213.461	164069
1774	213.581	164187
1775	213.702	164309
1776	213.822	164427
1777	213.942	164543
1778	214.062	164663
1779	214.183	164781
1780	214.303	164901
1781	214.423	165019
1782	214.544	165135
1783	214.664	165253
1784	214.784	165369
1785	214.905	165489
1786	215.025	165603
1787	215.145	165719
1788	215.265	165833
1789	215.386	165944
1790	215.506	166058
1791	215.626	166178
1792	215.747	166298
1793	215.867	166424
1794	215.987	166572
1795	216.108	166710
1796	216.228	166838
1797	216.348	166968
1798	216.468	167110
1799	216.589	167238
1800	216.709	167362
1801	216.829	167486
1802	216.95	167610
1803	217.07	167736
1804	217.19	167862
1805	217.311	167985
1806	217.431	168103
1807	217.551	168221
1808	217.672	168339
1809	217.792	168451
1810	217.912	168561
1811	218.032	168671
1812	218.153	168781
1813	218.273	168907
1814	218.393	169053
1815	218.514	169191
1816	218.634	169313
1817	218.754	169435
1818	218.875	169573
1819	218.995	169699
1820	219.115	169823
1821	219.235	169945
1822	219.356	170068
1823	219.476	170190
1824	219.596	170304
1825	219.717	170434
1826	219.837	170574
1827	219.957	170702
1828	220.078	170822
1829	220.198	170936
1830	220.318	171054
1831	220.438	171172
1832	220.559	171296
1833	220.679	171416
1834	220.799	171532
1835	220.92	171652
1836	221.04	171770
1837	221.16	171890
1838	221.281	172007
1839	221.401	172127
1840	221.521	172241
1841	221.641	172357
1842	221.762	172471
1843	221.882	172585
1844	222.002	172699
1845	222.123	172817
1846	222.243	172933
1847	222.363	173043
1848	222.484	173155
1849	222.604	173265
1850	222.724	173377
1851	222.844	173485
1852	222.965	173593
1853	223.085	173699
1854	223.205	173803
1855	223.326	173907
1856	223.446	174013
1857	223.566	174116
1858	223.687	174222
1859	223.807	174322
1860	223.927	174424
1861	224.047	174528
1862	224.168	174636
1863	224.288	174742
1864	224.408	174846
1865	224.529	174946
1866	224.649	175050
1867	224.769	175154
1868	224.89	175260
1869	225.01	175366
1870	225.13	175472
1871	225.25	175584
1872	225.371	175686
1873	225.491	175792
1874	225.611	175896
1875	225.732	175998
1876	225.852	176099
1877	225.972	176201
1878	226.093	176303
1879	226.213	176409
1880	226.333	176513
1881	226.453	176617
1882	226.574	176717
1883	226.694	176823
1884	226.814	176933
1885	226.935	177041
1886	227.055	177143
1887	227.175	177243
1888	227.296	177343
1889	227.416	177441
1890	227.536	177539
1891	227.656	177639
1892	227.777	177735
1893	227.897	177837
1894	228.017	177941
1895	228.138	178043
1896	228.258	178130
1897	228.378	178220
1898	228.499	178314
1899	228.619	178408
1900	228.739	178502
1901	228.859	178594
1902	228.98	178688
1903	229.1	178782
1904	229.22	178876
1905	229.341	178972
1906	229.461	179064
1907	229.581	179160
1908	229.702	179252
1909	229.822	179346
1910	229.942	179436
1911	230.062	179526
1912	230.183	179620
1913	230.303	179708
1914	230.423	179802
1915	230.544	179890
1916	230.664	179980
1917	230.784	180068
1918	230.904	180159
1919	231.025	180251
1920	231.145	180337
1921	231.265	180433
1922	231.386	180521
1923	231.506	180611
1924	231.626	180705
1925	231.747	180793
1926	231.867	180885
1927	231.987	180981
1928	232.107	181077
1929	232.228	181169
1930	232.348	181267
1931	232.468	181361
1932	232.589	181453
1933	232.709	181543
1934	232.829	181635
1935	232.95	181729
1936	233.07	181819
1937	233.19	181909
1938	233.311	181995
1939	233.431	182083
1940	233.551	182167
1941	233.671	182252
1942	233.792	182344
1943	233.912	182430
1944	234.032	182522
1945	234.153	182608
1946	234.273	182698
1947	234.393	182788
1948	234.514	182878
1949	234.634	182968
1950	234.754	183052
1951	234.874	183138
1952	234.995	183224
1953	235.115	183310
1954	235.235	183394
1955	235.356	183482
1956	235.476	183568
1957	235.596	183650
1958	235.717	183734
1959	235.837	183820
1960	235.957	183904
1961	236.077	183986
1962	236.198	184072
1963	236.318	184154
1964	236.438	184235
1965	236.559	184319
1966	236.679	184403
1967	236.799	184485
1968	236.92	184563
1969	237.04	184647
1970	237.16	184729
1971	237.28	184813
1972	237.401	184897
1973	237.521	184977
1974	237.641	185059
1975	237.762	185143
1976	237.882	185229
1977	238.002	185315
1978	238.123	185399
1979	238.243	185485
1980	238.363	185571
1981	238.483	185655
1982	238.604	185739
1983	238.724	185825
1984	238.844	185907
1985	238.965	185993
1986	239.085	186075
1987	239.205	186157
1988	239.326	186241
1989	239.446	186320
1990	239.566	186400
1991	239.686	186480
1992	239.807	186560
1993	239.927	186644
1994	240.047	186728
1995	240.168	186808
1996	240.288	186894
1997	240.408	186978
1998	240.529	187060
1999	240.649	187142
[truncated: 4,215 more rows]
