# Supplementary material for: Approaching intrinsic dynamics of MXenes hybrid hydrogel for 3D printed multimodal intelligent devices with ultrahigh superelasticity and temperature sensitivity
Source: Nat Commun. 2022 Jun 14;13:3420. doi: 10.1038/s41467-022-31051-7 (PMC9197829; doi:10.1038/s41467-022-31051-7)
Supplement: Supplementary file 6 — Source Data [file 41467_2022_31051_MOESM6_ESM.zip › Supplementary information/Supplementary Fig. 25/Supplementary Fig. 25b/70°C.xlsx]

## Sheet: Sheet1
Item	Smu1_Time(1)(1)	Smu1_R(1)(1)
1	0	1.98307e+06
2	0.12033	1.98327e+06
3	0.24064	1.98345e+06
4	0.36094	1.98363e+06
5	0.48125	1.98383e+06
6	0.60157	1.98399e+06
7	0.72187	1.98417e+06
8	0.84218	1.98437e+06
9	0.96247	1.98455e+06
10	1.08277	1.98475e+06
11	1.20308	1.98489e+06
12	1.32338	1.98509e+06
13	1.44369	1.98523e+06
14	1.56401	1.98539e+06
15	1.6843	1.98549e+06
16	1.80461	1.98557e+06
17	1.9249	1.98565e+06
18	2.04519	1.98577e+06
19	2.1655	1.98581e+06
20	2.28579	1.98591e+06
21	2.4061	1.98607e+06
22	2.52642	1.98619e+06
23	2.64671	1.98637e+06
24	2.76702	1.98655e+06
25	2.88733	1.98677e+06
26	3.00762	1.98699e+06
27	3.12792	1.98719e+06
28	3.24821	1.98741e+06
29	3.36853	1.98753e+06
30	3.48884	1.98771e+06
31	3.60914	1.98789e+06
32	3.72945	1.98805e+06
33	3.84975	1.98823e+06
34	3.97004	1.98839e+06
35	4.09036	1.98855e+06
36	4.21066	1.98869e+06
37	4.33096	1.98889e+06
38	4.45126	1.98899e+06
39	4.57155	1.98911e+06
40	4.69186	1.98895e+06
41	4.81218	1.98889e+06
42	4.93248	1.98893e+06
43	5.05278	1.98897e+06
44	5.17308	1.98911e+06
45	5.29338	1.98915e+06
46	5.4137	1.98927e+06
47	5.53399	1.98933e+06
48	5.65429	1.98945e+06
49	5.77459	1.98953e+06
50	5.89488	1.98967e+06
51	6.01519	1.98985e+06
52	6.13548	1.99001e+06
53	6.25577	1.99017e+06
54	6.37608	1.99035e+06
55	6.49638	1.99055e+06
56	6.61667	1.99071e+06
57	6.73697	1.99091e+06
58	6.85726	1.99111e+06
59	6.97755	1.99131e+06
60	7.09785	1.99147e+06
61	7.21816	1.99167e+06
62	7.33848	1.99175e+06
63	7.45876	1.99177e+06
64	7.57908	1.99171e+06
65	7.69937	1.99157e+06
66	7.81968	1.99159e+06
67	7.93998	1.99169e+06
68	8.06025	1.99171e+06
69	8.18056	1.99175e+06
70	8.30086	1.99177e+06
71	8.42116	1.99187e+06
72	8.54147	1.99195e+06
73	8.66177	1.99209e+06
74	8.78208	1.99223e+06
75	8.90238	1.99235e+06
76	9.02267	1.99247e+06
77	9.14297	1.99261e+06
78	9.26327	1.99281e+06
79	9.38357	1.99297e+06
80	9.50388	1.99315e+06
81	9.62418	1.99331e+06
82	9.7445	1.99347e+06
83	9.86479	1.99373e+06
84	9.9851	1.99387e+06
85	10.1054	1.99425e+06
86	10.2257	1.99437e+06
87	10.346	1.99449e+06
88	10.4663	1.99477e+06
89	10.5866	1.99479e+06
90	10.7069	1.99497e+06
91	10.8272	1.99517e+06
92	10.9475	1.99533e+06
93	11.0678	1.99559e+06
94	11.1881	1.99571e+06
95	11.3084	1.99593e+06
96	11.4287	1.99615e+06
97	11.549	1.99627e+06
98	11.6693	1.99643e+06
99	11.7896	1.99663e+06
100	11.9099	1.99679e+06
101	12.0302	1.99699e+06
102	12.1505	1.99717e+06
103	12.2708	1.99731e+06
104	12.3911	1.99745e+06
105	12.5114	1.99755e+06
106	12.6318	1.99773e+06
107	12.7521	1.99787e+06
108	12.8724	1.99771e+06
109	12.9927	1.99743e+06
110	13.113	1.99695e+06
111	13.2333	1.99669e+06
112	13.3536	1.99653e+06
113	13.4739	1.99645e+06
114	13.5942	1.99625e+06
115	13.7145	1.99621e+06
116	13.8348	1.99631e+06
117	13.9551	1.99637e+06
118	14.0754	1.99641e+06
119	14.1957	1.99649e+06
120	14.316	1.99657e+06
121	14.4363	1.99663e+06
122	14.5566	1.99663e+06
123	14.6769	1.99669e+06
124	14.7972	1.99671e+06
125	14.9175	1.99679e+06
126	15.0378	1.99679e+06
127	15.1581	1.99685e+06
128	15.2784	1.99691e+06
129	15.3987	1.99697e+06
130	15.519	1.99703e+06
131	15.6393	1.99709e+06
132	15.7596	1.99717e+06
133	15.8799	1.99725e+06
134	16.0002	1.99731e+06
135	16.1205	1.99739e+06
136	16.2408	1.99743e+06
137	16.3611	1.99753e+06
138	16.4814	1.99755e+06
139	16.6017	1.99767e+06
140	16.722	1.99773e+06
141	16.8423	1.99775e+06
142	16.9626	1.99785e+06
143	17.0829	1.99789e+06
144	17.2032	1.99797e+06
145	17.3235	1.99793e+06
146	17.4438	1.99795e+06
147	17.5641	1.99801e+06
148	17.6844	1.99807e+06
149	17.8047	1.99811e+06
150	17.925	1.99819e+06
151	18.0453	1.99819e+06
152	18.1656	1.99827e+06
153	18.2859	1.99831e+06
154	18.4062	1.99833e+06
155	18.5265	1.99851e+06
156	18.6469	1.99872e+06
157	18.7671	1.99747e+06
158	18.8875	1.99779e+06
159	19.0078	1.99715e+06
160	19.1281	1.99631e+06
161	19.2483	1.99665e+06
162	19.3687	1.99619e+06
163	19.4889	1.99703e+06
164	19.6093	1.99747e+06
165	19.7295	1.99801e+06
166	19.8499	1.99813e+06
167	19.9702	1.99835e+06
168	20.0904	1.99869e+06
169	20.2108	1.99886e+06
170	20.3311	1.999e+06
171	20.4514	1.99902e+06
172	20.5717	1.99867e+06
173	20.6919	1.99876e+06
174	20.8123	1.99851e+06
175	20.9326	1.99849e+06
176	21.0529	1.99787e+06
177	21.1732	1.99723e+06
178	21.2935	1.99709e+06
179	21.4138	1.99555e+06
180	21.5341	1.99549e+06
181	21.6544	1.99377e+06
182	21.7747	1.99181e+06
183	21.895	1.98629e+06
184	22.0153	1.98609e+06
185	22.1356	1.98179e+06
186	22.2559	1.97626e+06
187	22.3762	1.96974e+06
188	22.4965	1.96204e+06
189	22.6168	1.95333e+06
190	22.7371	1.94367e+06
191	22.8574	1.9333e+06
192	22.9777	1.92224e+06
193	23.098	1.91071e+06
194	23.2184	1.89865e+06
195	23.3387	1.88616e+06
196	23.459	1.87333e+06
197	23.5793	1.86011e+06
198	23.6996	1.84654e+06
199	23.8199	1.83281e+06
200	23.9402	1.81883e+06
201	24.0605	1.80486e+06
202	24.1808	1.79075e+06
203	24.3011	1.77655e+06
204	24.4214	1.76226e+06
205	24.5417	1.74785e+06
206	24.662	1.73339e+06
207	24.7823	1.71884e+06
208	24.9026	1.70431e+06
209	25.0229	1.68974e+06
210	25.1432	1.67518e+06
211	25.2635	1.66061e+06
212	25.3838	1.64614e+06
213	25.5041	1.63166e+06
214	25.6244	1.61739e+06
215	25.7447	1.60308e+06
216	25.865	1.58884e+06
217	25.9853	1.57463e+06
218	26.1056	1.5605e+06
219	26.2259	1.54641e+06
220	26.3462	1.53249e+06
221	26.4665	1.51854e+06
222	26.5868	1.50489e+06
223	26.7071	1.49141e+06
224	26.8274	1.47812e+06
225	26.9477	1.46495e+06
226	27.068	1.45177e+06
227	27.1883	1.43874e+06
228	27.3086	1.42586e+06
229	27.4289	1.41317e+06
230	27.5492	1.4007e+06
231	27.6695	1.38838e+06
232	27.7898	1.37625e+06
233	27.9101	1.36429e+06
234	28.0304	1.35248e+06
235	28.1507	1.34065e+06
236	28.271	1.32893e+06
237	28.3913	1.31734e+06
238	28.5116	1.3059e+06
239	28.6319	1.29461e+06
240	28.7523	1.28353e+06
241	28.8726	1.27264e+06
242	28.9929	1.26188e+06
243	29.1132	1.25131e+06
244	29.2335	1.24089e+06
245	29.3538	1.2306e+06
246	29.4741	1.2203e+06
247	29.5944	1.21009e+06
248	29.7147	1.19993e+06
249	29.835	1.18998e+06
250	29.9553	1.18018e+06
251	30.0756	1.17043e+06
252	30.1959	1.16081e+06
253	30.3162	1.15134e+06
254	30.4365	1.14202e+06
255	30.5568	1.13291e+06
256	30.6771	1.12399e+06
257	30.7974	1.1153e+06
258	30.9177	1.10676e+06
259	31.038	1.0983e+06
260	31.1583	1.08997e+06
261	31.2786	1.08167e+06
262	31.3989	1.07344e+06
263	31.5192	1.06526e+06
264	31.6395	1.05722e+06
265	31.7598	1.04929e+06
266	31.8801	1.04149e+06
267	32.0004	1.03374e+06
268	32.1207	1.02612e+06
269	32.241	1.01866e+06
270	32.3613	1.01129e+06
271	32.4816	1.00393e+06
272	32.6019	996654
273	32.7222	989457
274	32.8425	982421
275	32.9628	975524
276	33.0831	968767
277	33.2034	962131
278	33.3237	955554
279	33.444	949077
280	33.5643	942660
281	33.6846	936383
282	33.8049	930226
283	33.9252	924169
284	34.0455	918132
285	34.1658	912135
286	34.2861	906278
287	34.4064	900561
288	34.5267	894943
289	34.647	889366
290	34.7673	883889
291	34.8876	878431
292	35.0079	872934
293	35.1282	867457
294	35.2485	862079
295	35.3688	856782
296	35.4891	851625
297	35.6094	846547
298	35.7297	841450
299	35.85	836452
300	35.9703	831554
301	36.0906	826657
302	36.2109	821779
303	36.3312	816961
304	36.4515	812224
305	36.5718	807506
306	36.6921	802908
307	36.8124	798331
308	36.9327	793853
309	37.053	789435
310	37.1733	785037
311	37.2936	780659
312	37.4139	776301
313	37.5342	772003
314	37.6545	767805
315	37.7748	763647
316	37.8951	759549
317	38.0154	755471
318	38.1357	751433
319	38.256	747455
320	38.3763	743497
321	38.4966	739639
322	38.6169	735861
323	38.7372	732083
324	38.8575	728345
325	38.9778	724647
326	39.0981	720988
327	39.2184	717390
328	39.3387	713812
329	39.459	710274
330	39.5793	706795
331	39.6996	703377
332	39.8199	699959
333	39.9402	696540
334	40.0605	693202
335	40.1808	689963
336	40.3011	686765
337	40.4214	683527
338	40.5417	680328
339	40.6621	677210
340	40.7824	674171
341	40.9027	671133
342	41.023	668074
343	41.1433	664996
344	41.2636	661977
345	41.3839	659039
346	41.5042	656180
347	41.6245	653341
348	41.7448	650583
349	41.8651	647864
350	41.9854	645165
351	42.1057	642447
352	42.226	639748
353	42.3463	637109
354	42.4666	634470
355	42.5869	631812
356	42.7072	629273
357	42.8275	626774
358	42.9478	624235
359	43.0681	621657
360	43.1884	619178
361	43.3087	616759
362	43.429	614280
363	43.5493	611802
364	43.6696	609303
365	43.7899	606864
366	43.9102	604485
367	44.0305	602086
368	44.1508	599727
369	44.2712	597409
370	44.3914	595150
371	44.5118	592951
372	44.6321	590772
373	44.7524	588573
374	44.8727	586394
375	44.993	584255
376	45.1133	582076
377	45.2336	579977
378	45.3539	577918
379	45.4742	575899
380	45.5945	573880
381	45.7148	571821
382	45.8351	569742
383	45.9554	567683
384	46.0757	565644
385	46.196	563645
386	46.3163	561646
387	46.4366	559667
388	46.5569	557708
389	46.6772	555769
390	46.7975	553890
391	46.9178	552011
392	47.0381	550212
393	47.1584	548432
394	47.2787	546653
395	47.399	544934
396	47.5193	543235
397	47.6397	541516
398	47.76	539777
399	47.8802	538058
400	48.0006	536358
401	48.1209	534679
402	48.2412	533040
403	48.3615	531381
404	48.4818	529722
405	48.6021	528042
406	48.7224	526403
407	48.8427	524804
408	48.963	523205
409	49.0833	521606
410	49.2036	520026
411	49.3239	518447
412	49.4442	516908
413	49.5645	515409
414	49.6848	513909
415	49.8051	512490
416	49.9254	511131
417	50.0457	509771
418	50.166	508432
419	50.2863	507073
420	50.4066	505753
421	50.5269	504454
422	50.6472	503135
423	50.7675	501835
424	50.8878	500476
425	51.0081	499137
426	51.1284	497837
427	51.2487	496498
428	51.369	495178
429	51.4893	493839
430	51.6096	492520
431	51.7299	491220
432	51.8502	489921
433	51.9705	488702
434	52.0908	487522
435	52.2111	486363
436	52.3314	485203
437	52.4517	484004
438	52.572	482824
439	52.6923	481665
440	52.8126	480526
441	52.9329	479386
442	53.0532	478267
443	53.1735	477167
444	53.2938	476048
445	53.4141	474928
446	53.5344	473809
447	53.6547	472669
448	53.775	471590
449	53.8953	470550
450	54.0156	469511
451	54.136	468451
452	54.2563	467372
453	54.3766	466293
454	54.4969	465373
455	54.6172	464613
456	54.7375	463974
457	54.8578	463414
458	54.9781	462954
459	55.0984	458077
460	55.2187	457037
461	55.339	455998
462	55.4593	454978
463	55.5796	453939
464	55.6999	452939
465	55.8202	451980
466	55.9405	451020
467	56.0608	450080
468	56.1811	449121
469	56.3014	448181
470	56.4217	447242
471	56.542	446322
472	56.6623	445383
473	56.7826	444483
474	56.9029	443544
475	57.0232	442584
476	57.1435	441685
477	57.2638	440805
478	57.3841	439905
479	57.5044	439046
480	57.6247	438126
481	57.745	437227
482	57.8653	436327
483	57.9856	435408
484	58.1059	434508
485	58.2262	433668
486	58.3465	432829
487	58.4668	432029
488	58.5871	431190
489	58.7074	430350
490	58.8277	429550
491	58.948	428771
492	59.0683	428051
493	59.1886	427312
494	59.3089	426572
495	59.4292	425792
496	59.5495	424993
497	59.6698	424233
498	59.7902	423473
499	59.9104	422754
500	60.0307	422034
501	60.151	421294
502	60.2713	420615
503	60.3916	419935
504	60.5119	419255
505	60.6323	418576
506	60.7526	417916
507	60.8729	417276
508	60.9932	416617
509	61.1135	415977
510	61.2338	415317
511	61.3541	414658
512	61.4744	413998
513	61.5947	413338
514	61.715	412699
515	61.8353	412079
516	61.9556	411459
517	62.0758	410880
518	62.1961	410340
519	62.3164	409820
520	62.4367	409340
521	62.557	408841
522	62.6773	408261
523	62.7976	407621
524	62.9179	407021
525	63.0382	406422
526	63.1585	405802
527	63.2789	405162
528	63.3992	404523
529	63.5195	403903
530	63.6398	403303
531	63.7601	402644
532	63.8804	402004
533	64.0007	401384
534	64.121	400745
535	64.2413	400125
536	64.3616	399505
537	64.4819	398905
538	64.6022	398286
539	64.7225	397666
540	64.8428	397026
541	64.9631	396387
542	65.0834	395747
543	65.2037	395127
544	65.324	394548
545	65.4443	393988
546	65.5646	393408
547	65.6849	392828
548	65.8052	392269
549	65.9255	391729
550	66.0458	391209
551	66.1661	390709
552	66.2864	390230
553	66.4068	389770
554	66.5271	389330
555	66.6474	388870
556	66.7677	388351
557	66.888	387811
558	67.0083	387271
559	67.1286	386731
560	67.2489	386232
561	67.3692	385732
562	67.4895	385252
563	67.6098	384752
564	67.7301	384253
565	67.8504	383773
566	67.9707	383293
567	68.091	382833
568	68.2113	382413
569	68.3316	381974
570	68.4519	381534
571	68.5722	381074
572	68.6925	380574
573	68.8128	380075
574	68.9331	379635
575	69.0534	379175
576	69.1737	378735
577	69.294	378275
578	69.4143	377776
579	69.5346	377316
580	69.6549	376936
581	69.7752	376516
582	69.8955	376117
583	70.0158	375737
584	70.1361	375357
585	70.2564	374937
586	70.3767	374497
587	70.497	374038
588	70.6173	373598
589	70.7376	373158
590	70.8579	372738
591	70.9782	372358
592	71.0985	372019
593	71.2188	371679
594	71.3391	371339
595	71.4594	370979
596	71.5797	370619
597	71.7	370299
598	71.8203	369980
599	71.9406	369660
600	72.0609	369340
601	72.1812	368980
602	72.3015	368600
603	72.4218	368220
604	72.5421	367841
605	72.6624	367481
606	72.7827	367121
607	72.903	366761
608	73.0233	366401
609	73.1436	366061
610	73.2639	365682
611	73.3842	365342
612	73.5045	365002
613	73.8119	364662
614	73.9322	364302
615	74.0525	363902
616	74.1728	363543
617	74.2931	363203
618	74.4134	362863
619	74.5337	362523
620	74.654	362223
621	74.7743	361883
622	74.8946	361604
623	75.0149	361324
624	75.1351	361044
625	75.2554	360724
626	75.3757	360444
627	75.4961	360144
628	75.6163	359844
629	75.7366	359565
630	75.857	359325
631	75.9773	359085
632	76.0976	358845
633	76.2179	358565
634	76.3382	358305
635	76.4585	358045
636	76.5788	357785
637	76.6991	357506
638	76.8194	357246
639	76.9397	357006
640	77.06	356746
641	77.1803	356446
642	77.3006	356146
643	77.4209	355826
644	77.5412	355487
645	77.6615	355147
646	77.7818	354807
647	77.9021	354527
648	78.0225	354247
649	78.1428	353987
650	78.2631	353727
651	78.3834	353488
652	78.5037	353248
653	78.624	352988
654	78.7443	352748
655	78.8646	352448
656	78.9849	352208
657	79.1052	351948
658	79.2255	351708
659	79.3458	351409
660	79.4661	351149
661	79.5864	350869
662	79.7067	350589
663	79.827	350309
664	79.9473	350049
665	80.0676	349769
666	80.1879	349529
667	80.3082	349270
668	80.4285	349070
669	80.5488	348890
670	80.6691	348710
671	80.7894	348530
672	80.9097	348330
673	81.03	348090
674	81.1503	347870
675	81.2706	347650
676	81.3909	347470
677	81.5112	347271
678	81.6315	347031
679	81.7518	346831
680	81.8721	346611
681	81.9924	346451
682	82.1127	346271
683	82.233	346051
684	82.3533	345851
685	82.4736	345671
686	82.5939	345471
687	82.7142	345312
688	82.8345	345192
689	82.9548	345092
690	83.0751	345012
691	83.1954	344912
692	83.3157	344852
693	83.436	344752
694	83.5564	344612
695	83.6767	344452
696	83.797	344292
697	83.9173	344192
698	84.0376	344112
699	84.1579	344012
700	84.2782	343792
701	84.3985	343692
702	84.5188	343572
703	84.6391	343432
704	84.7594	343253
705	84.8797	343053
706	85	342873
707	85.1203	342673
708	85.2406	342473
709	85.3609	342273
710	85.4812	342093
711	85.6015	341933
712	85.7218	341813
713	85.8421	341653
714	85.9624	341533
715	86.0827	341373
716	86.203	341234
717	86.3233	341074
718	86.4436	340934
719	86.5639	340794
720	86.6842	340654
721	86.8045	340474
722	86.9248	340354
723	87.0451	340214
724	87.1654	340074
725	87.2857	339914
726	87.406	339754
727	87.5263	339614
728	87.6466	339434
729	87.7669	339294
730	87.8872	339195
731	88.0075	339075
732	88.1278	338995
733	88.2481	338855
734	88.3684	338755
735	88.4887	338655
736	88.609	338555
737	88.7293	338455
738	88.8496	338335
739	88.9699	338275
740	89.0902	338235
741	89.2105	338135
742	89.3308	338015
743	89.4511	337855
744	89.5715	337695
745	89.6918	337575
746	89.8121	337415
747	89.9324	337216
748	90.0527	337016
749	90.173	336836
750	90.2933	336696
751	90.4136	336556
752	90.5339	336436
753	90.6542	336296
754	90.7745	336156
755	90.8948	335996
756	91.0151	335816
757	91.1354	335616
758	91.2557	335476
759	91.376	335336
760	91.4963	335196
761	91.6166	335017
762	91.7369	334857
763	91.8572	334757
764	91.9775	334677
765	92.0978	334517
766	92.2181	334377
767	92.3384	334217
768	92.4587	334077
769	92.579	333917
770	92.6993	333797
771	92.8196	333717
772	92.9399	333617
773	93.0602	333477
774	93.1805	333317
775	93.3008	333177
776	93.4211	333018
777	93.5414	332858
778	93.6617	332718
779	93.782	332578
780	93.9023	332478
781	94.0226	332418
782	94.1429	332358
783	94.2632	332258
784	94.3835	332178
785	94.5038	332098
786	94.6241	332018
787	94.7444	331918
788	94.8647	331818
789	94.985	331658
790	95.1053	331538
791	95.2256	331398
792	95.3459	331258
793	95.4662	331098
794	95.5865	330979
795	95.7068	330879
796	95.8272	330819
797	95.9474	330739
798	96.0678	330639
799	96.1881	330559
800	96.3084	330459
801	96.4287	330399
802	96.549	330359
803	96.6693	330299
804	96.7896	330219
805	96.9099	330199
806	97.0302	330199
807	97.1504	330159
808	97.2707	330079
809	97.391	329979
810	97.5113	329919
811	97.6316	329859
812	97.7519	329779
813	97.8722	329699
814	97.9925	329579
815	98.1128	329499
816	98.2331	329439
817	98.3534	329379
818	98.4737	329299
819	98.594	329219
820	98.7143	329119
821	98.8346	329000
822	98.9549	328900
823	99.0752	328800
824	99.1955	328680
825	99.3158	328560
826	99.4361	328460
827	99.5564	328380
828	99.6767	328300
829	99.797	328200
830	99.9173	328080
831	100.038	327980
832	100.158	327860
833	100.278	327760
834	100.399	327660
835	100.519	327580
836	100.639	327480
837	100.759	327360
838	100.88	327320
839	101	327300
840	101.12	327300
841	101.241	327320
842	101.361	327360
843	101.481	327380
844	101.602	327380
845	101.722	327380
846	101.842	327340
847	101.962	327280
848	102.083	327180
849	102.203	327100
850	102.323	327040
851	102.444	326961
852	102.564	326901
853	102.684	326801
854	102.805	326721
855	102.925	326661
856	103.045	326621
857	103.165	326601
858	103.286	326541
859	103.406	326461
860	103.526	326401
861	103.647	326361
862	103.767	326361
863	103.887	326321
864	104.008	326261
865	104.128	326221
866	104.248	326201
867	104.368	326161
868	104.489	326101
869	104.609	326021
870	104.729	325961
871	104.85	325941
872	104.97	325941
873	105.09	325921
874	105.211	325881
875	105.331	325841
876	105.451	325821
877	105.572	325781
878	105.692	325721
879	105.812	325661
880	105.932	325601
881	106.053	325541
882	106.173	325501
883	106.293	325441
884	106.414	325421
885	106.534	325401
886	106.654	325381
887	106.775	325381
888	106.895	325381
889	107.015	325401
890	107.135	325401
891	107.256	325381
892	107.376	325341
893	107.496	325301
894	107.617	325301
895	107.737	325301
896	107.857	325301
897	107.978	325281
898	108.098	325261
899	108.218	325281
900	108.338	325301
901	108.459	325321
902	108.579	325341
903	108.699	325361
904	108.82	325361
905	108.94	325341
906	109.06	325341
907	109.181	325341
908	109.301	325301
909	109.421	325301
910	109.541	325281
911	109.662	325261
912	109.782	325261
913	109.902	325241
914	110.023	325241
915	110.143	325181
916	110.263	325161
917	110.384	325141
918	110.504	325141
919	110.624	325181
920	110.745	325221
921	110.865	325161
922	110.985	325121
923	111.105	325061
924	111.226	325021
925	111.346	324961
926	111.466	324902
927	111.587	324822
928	111.707	324762
929	111.827	324682
930	111.948	324602
931	112.068	324562
932	112.188	324502
933	112.308	324462
934	112.429	324402
935	112.549	324342
936	112.669	324322
937	112.79	324302
938	112.91	324282
939	113.03	324262
940	113.151	324242
941	113.271	324222
942	113.391	324162
943	113.511	324142
944	113.632	324122
945	113.752	324142
946	113.872	324142
947	113.993	324082
948	114.113	324042
949	114.233	323982
950	114.354	323962
951	114.474	323982
952	114.594	324002
953	114.714	324002
954	114.835	323982
955	114.955	323962
956	115.075	323962
957	115.196	323922
958	115.316	323882
959	115.436	323822
960	115.557	323762
961	115.677	323722
962	115.797	323702
963	115.917	323682
964	116.038	323662
965	116.158	323622
966	116.278	323602
967	116.399	323522
968	116.519	323482
969	116.639	323442
970	116.76	323422
971	116.88	323402
972	117	323402
973	117.12	323382
974	117.241	323382
975	117.361	323362
976	117.481	323322
977	117.602	323282
978	117.722	323262
979	117.842	323242
980	117.963	323202
981	118.083	323162
982	118.203	323182
983	118.323	323222
984	118.444	323282
985	118.564	323342
986	118.684	323402
987	118.805	323402
988	118.925	323462
989	119.045	323502
990	119.166	323582
991	119.286	323602
992	119.406	323582
993	119.526	323502
994	119.647	323442
995	119.767	323402
996	119.887	323382
997	120.008	323362
998	120.128	323342
999	120.248	323302
1000	120.369	323262
1001	120.489	323222
1002	120.609	323162
1003	120.729	323142
1004	120.85	323122
1005	120.97	323082
1006	121.09	323062
1007	121.211	323062
1008	121.331	323022
1009	121.451	322962
1010	121.572	322942
1011	121.692	322902
1012	121.812	322882
1013	121.933	322863
1014	122.053	322823
1015	122.173	322783
1016	122.293	322783
1017	122.414	322783
1018	122.534	322763
1019	122.654	322743
1020	122.775	322723
1021	122.895	322703
1022	123.015	322663
1023	123.136	322663
1024	123.256	322643
1025	123.376	322643
1026	123.496	322663
1027	123.617	322683
1028	123.737	322723
1029	123.857	322743
1030	123.978	322763
1031	124.098	322763
1032	124.218	322743
1033	124.339	322743
1034	124.459	322723
1035	124.579	322723
1036	124.699	322723
1037	124.82	322723
1038	124.94	322703
1039	125.06	322663
1040	125.181	322603
1041	125.301	322563
1042	125.421	322543
1043	125.542	322563
1044	125.662	322603
1045	125.782	322663
1046	125.902	322743
1047	126.023	322783
1048	126.143	322803
1049	126.263	322823
1050	126.384	322863
1051	126.504	322902
1052	126.624	322922
1053	126.745	322962
1054	126.865	322962
1055	126.985	322962
1056	127.105	322942
1057	127.226	322902
1058	127.346	322863
1059	127.466	322843
1060	127.587	322843
1061	127.707	322823
1062	127.827	322823
1063	127.948	322823
1064	128.068	322783
1065	128.188	322743
1066	128.308	322723
1067	128.429	322703
1068	128.549	322703
1069	128.669	322723
1070	128.79	322723
1071	128.91	322723
1072	129.03	322703
1073	129.151	322663
1074	129.271	322623
1075	129.391	322603
1076	129.511	322583
1077	129.632	322583
1078	129.752	322583
1079	129.872	322543
1080	129.993	322523
1081	130.113	322503
1082	130.233	322503
1083	130.354	322503
1084	130.474	322543
1085	130.594	322543
1086	130.714	322563
1087	130.835	322563
1088	130.955	322583
1089	131.075	322643
1090	131.196	322723
1091	131.316	322803
1092	131.436	322863
1093	131.557	322902
1094	131.677	322922
1095	131.797	322942
1096	131.918	323022
1097	132.038	323102
1098	132.158	323142
1099	132.278	323162
1100	132.399	323162
1101	132.519	323202
1102	132.639	323222
1103	132.76	323222
1104	132.88	323222
1105	133	323202
1106	133.121	323202
1107	133.241	323242
1108	133.361	323282
1109	133.481	323322
1110	133.602	323362
1111	133.722	323362
1112	133.842	323362
1113	133.963	323342
1114	134.083	323342
1115	134.203	323342
1116	134.324	323342
1117	134.444	323342
1118	134.564	323362
1119	134.684	323362
1120	134.805	323382
1121	134.925	323382
1122	135.045	323382
1123	135.166	323382
1124	135.286	323382
1125	135.406	323402
1126	135.527	323402
1127	135.647	323442
1128	135.767	323462
1129	135.888	323462
1130	136.008	323442
1131	136.128	323442
1132	136.248	323462
1133	136.369	323482
1134	136.489	323482
1135	136.609	323482
1136	136.73	323522
1137	136.85	323542
1138	136.97	323582
1139	137.091	323682
1140	137.211	323642
1141	137.331	323422
1142	137.451	323262
1143	137.572	323022
1144	137.692	323022
1145	137.812	323662
1146	137.933	323882
1147	138.053	323982
1148	138.173	324062
1149	138.294	324182
1150	138.414	324202
1151	138.534	324342
1152	138.655	324242
1153	138.775	324062
1154	138.895	323962
1155	139.015	323982
1156	139.136	323902
1157	139.256	323722
1158	139.376	323442
1159	139.497	323542
1160	139.617	301693
1161	139.737	298115
1162	139.857	296275
1163	139.978	291798
1164	140.098	290039
1165	140.218	289759
1166	140.339	290338
1167	140.459	291518
1168	140.579	292957
1169	140.7	294276
1170	140.82	296136
1171	140.94	297615
1172	141.061	300054
1173	141.181	302432
1174	141.301	303752
1175	141.421	304851
1176	141.542	305951
1177	141.662	308130
1178	141.782	311388
1179	141.903	313287
1180	142.023	314786
1181	142.143	316166
1182	142.264	317385
1183	142.384	318505
1184	142.504	319624
1185	142.624	320764
1186	142.745	321983
1187	142.865	323182
1188	142.985	324442
1189	143.106	325701
1190	143.226	327040
1191	143.346	328400
1192	143.467	329839
1193	143.587	331298
1194	143.707	332778
1195	143.828	334297
1196	143.948	335836
1197	144.068	337415
1198	144.188	338995
1199	144.309	340614
1200	144.429	342253
1201	144.549	343932
1202	144.67	345651
1203	144.79	347411
1204	144.91	349170
1205	145.031	350969
1206	145.151	352808
1207	145.271	354647
1208	145.391	356486
1209	145.512	358365
1210	145.632	360244
1211	145.752	362143
1212	145.873	364042
1213	145.993	365981
1214	146.113	367901
1215	146.234	369860
1216	146.354	371819
1217	146.474	373798
1218	146.594	375777
1219	146.715	377756
1220	146.835	379755
1221	146.955	381754
1222	147.076	383773
1223	147.196	385792
1224	147.316	387811
1225	147.437	389870
1226	147.557	391909
1227	147.677	393968
1228	147.797	395987
1229	147.918	398046
1230	148.038	400085
1231	148.158	402104
1232	148.279	404163
1233	148.399	406242
1234	148.519	408321
1235	148.64	410380
1236	148.76	412479
1237	148.88	414598
1238	149	416697
1239	149.121	418796
1240	149.241	420935
1241	149.361	422774
1242	149.482	424693
1243	149.602	427012
1244	149.722	429530
1245	149.843	431749
1246	149.963	433928
1247	150.083	436147
1248	150.203	438346
1249	150.324	440545
1250	150.444	442764
1251	150.564	444983
1252	150.685	447202
1253	150.805	449461
1254	150.925	451680
1255	151.046	453899
1256	151.166	456137
1257	151.286	458376
1258	151.406	460615
1259	151.527	462834
1260	151.647	465073
1261	151.767	467292
1262	151.888	469531
1263	152.008	471770
1264	152.128	474029
1265	152.249	476268
1266	152.369	478507
1267	152.489	480765
1268	152.61	483024
1269	152.73	485323
1270	152.85	487842
1271	152.97	492640
1272	153.091	495198
1273	153.211	497697
1274	153.331	500176
1275	153.452	502615
1276	153.572	505014
1277	153.692	507372
1278	153.813	509691
1279	153.933	511990
1280	154.053	514329
1281	154.173	516648
1282	154.294	518947
1283	154.414	521266
1284	154.534	523585
1285	154.655	525943
1286	154.775	528482
1287	154.895	531101
1288	155.016	533780
1289	155.136	536378
1290	155.256	538857
1291	155.376	541316
1292	155.497	543835
1293	155.617	546413
1294	155.737	548972
1295	155.858	551491
1296	155.978	553950
1297	156.098	556349
1298	156.219	558707
1299	156.339	561066
1300	156.459	563385
1301	156.579	565684
1302	156.7	568003
1303	156.82	570302
1304	156.94	572701
1305	157.061	575339
1306	157.181	578158
1307	157.301	580957
1308	157.422	583635
1309	157.542	586194
1310	157.662	588713
1311	157.782	591292
1312	157.903	593850
1313	158.023	596469
1314	158.143	599128
1315	158.264	601746
1316	158.384	604305
1317	158.504	606884
1318	158.625	609423
1319	158.745	611882
1320	158.865	614280
1321	158.985	616679
1322	159.106	619058
1323	159.226	621417
1324	159.346	623856
1325	159.467	626274
1326	159.587	628713
1327	159.707	631032
1328	159.828	633351
1329	159.948	635670
1330	160.068	638009
1331	160.188	640328
1332	160.309	642666
1333	160.429	645005
1334	160.549	647344
1335	160.67	649643
1336	160.79	651962
1337	160.91	654281
1338	161.031	656580
1339	161.151	658899
1340	161.271	661217
1341	161.391	663516
1342	161.512	665835
1343	161.632	668274
1344	161.752	670733
1345	161.873	673192
1346	161.993	675610
1347	162.113	678089
1348	162.234	680568
1349	162.354	683087
1350	162.474	685586
1351	162.594	688084
1352	162.715	690563
1353	162.835	693082
1354	162.955	695561
1355	163.076	698059
1356	163.196	700538
1357	163.316	702997
1358	163.437	705396
1359	163.557	707795
1360	163.677	710194
1361	163.797	712552
1362	163.918	714951
1363	164.038	717310
1364	164.158	719669
1365	164.279	722048
1366	164.399	724447
1367	164.519	726805
1368	164.64	729204
1369	164.76	731583
1370	164.88	734002
1371	165	736401
1372	165.121	738740
1373	165.241	741098
1374	165.361	743437
1375	165.482	745816
1376	165.602	748155
1377	165.722	750514
1378	165.843	752913
1379	165.963	755292
1380	166.083	757650
1381	166.204	760029
1382	166.324	762388
1383	166.444	764727
1384	166.564	767066
1385	166.685	769445
1386	166.805	771804
1387	166.925	774122
1388	167.046	776461
1389	167.166	778760
1390	167.286	781039
1391	167.407	783358
1392	167.527	785657
1393	167.647	787956
1394	167.767	790274
1395	167.888	792593
1396	168.008	794932
1397	168.128	797251
1398	168.249	799570
1399	168.369	801869
1400	168.489	804168
1401	168.61	806467
1402	168.73	808745
1403	168.85	811084
1404	168.97	813443
1405	169.091	815862
1406	169.211	818281
1407	169.331	820680
1408	169.452	823039
1409	169.572	825437
1410	169.692	827876
1411	169.813	830235
1412	169.933	832554
1413	170.053	834893
1414	170.173	837192
1415	170.294	839530
1416	170.414	841889
1417	170.534	844168
1418	170.655	846467
1419	170.775	848786
1420	170.895	851065
1421	171.016	853344
1422	171.136	855643
1423	171.256	857902
1424	171.376	860160
1425	171.597	862439
1426	171.717	864698
1427	171.837	866977
1428	171.958	869276
1429	172.078	871615
1430	172.198	873934
1431	172.319	876273
1432	172.439	878631
1433	172.559	880990
1434	172.679	883329
1435	172.8	885648
1436	172.92	887967
1437	173.04	890306
1438	173.161	892605
1439	173.281	894903
1440	173.401	897162
1441	173.522	899421
1442	173.642	901680
1443	173.762	903919
1444	173.882	906178
1445	174.003	908417
1446	174.123	910656
1447	174.243	912855
1448	174.364	915074
1449	174.484	917313
1450	174.604	919611
1451	174.725	921910
1452	174.845	924189
1453	174.965	926488
1454	175.085	928787
1455	175.206	931086
1456	175.326	933405
1457	175.446	935704
1458	175.567	937982
1459	175.687	940281
1460	175.807	942540
1461	175.928	944799
1462	176.048	947058
1463	176.168	949337
1464	176.288	951596
1465	176.409	953815
1466	176.529	956034
1467	176.649	958233
1468	176.77	960431
1469	176.89	962630
1470	177.01	964809
1471	177.131	967008
1472	177.251	969207
1473	177.371	971386
1474	177.491	973585
1475	177.612	975784
1476	177.732	978023
1477	177.852	980242
1478	177.973	982461
1479	178.093	984700
1480	178.213	986959
1481	178.334	989157
1482	178.454	991356
1483	178.574	993535
1484	178.694	995654
1485	178.815	997773
1486	178.935	999872
1487	179.055	1.00195e+06
1488	179.176	1.00391e+06
1489	179.296	1.00579e+06
1490	179.416	1.00771e+06
1491	179.537	1.00967e+06
1492	179.657	1.01165e+06
1493	179.777	1.01373e+06
1494	179.898	1.0158e+06
1495	180.018	1.0164e+06
1496	180.138	1.01736e+06
1497	180.258	1.019e+06
1498	180.379	1.02088e+06
1499	180.499	1.02286e+06
1500	180.619	1.0249e+06
1501	180.74	1.02696e+06
1502	180.86	1.02906e+06
1503	180.98	1.03118e+06
1504	181.1	1.03332e+06
1505	181.221	1.03545e+06
1506	181.341	1.03757e+06
1507	181.461	1.03971e+06
1508	181.582	1.04183e+06
1509	181.702	1.04397e+06
1510	181.822	1.04611e+06
1511	181.943	1.04823e+06
1512	182.063	1.05033e+06
1513	182.183	1.05245e+06
1514	182.303	1.05451e+06
1515	182.424	1.0566e+06
1516	182.544	1.05868e+06
1517	182.664	1.06078e+06
1518	182.785	1.06286e+06
1519	182.905	1.06494e+06
1520	183.025	1.06702e+06
1521	183.146	1.06912e+06
1522	183.266	1.0712e+06
1523	183.386	1.07332e+06
1524	183.507	1.07544e+06
1525	183.627	1.07755e+06
1526	183.747	1.07967e+06
1527	183.867	1.08181e+06
1528	183.988	1.08393e+06
1529	184.108	1.08607e+06
1530	184.228	1.08819e+06
1531	184.349	1.09037e+06
1532	184.469	1.09249e+06
1533	184.589	1.09459e+06
1534	184.71	1.09672e+06
1535	184.83	1.09882e+06
1536	184.95	1.10094e+06
1537	185.07	1.10304e+06
1538	185.191	1.10512e+06
1539	185.311	1.10722e+06
1540	185.431	1.1093e+06
1541	185.552	1.1114e+06
1542	185.672	1.11344e+06
1543	185.792	1.11548e+06
1544	185.913	1.11753e+06
1545	186.033	1.11957e+06
1546	186.153	1.12165e+06
1547	186.273	1.12371e+06
1548	186.394	1.12577e+06
1549	186.514	1.12785e+06
1550	186.634	1.12993e+06
1551	186.755	1.13195e+06
1552	186.875	1.13399e+06
1553	186.995	1.13603e+06
1554	187.116	1.13802e+06
1555	187.236	1.14006e+06
1556	187.356	1.14208e+06
1557	187.476	1.1441e+06
1558	187.597	1.14614e+06
1559	187.717	1.1482e+06
1560	187.837	1.15024e+06
1561	187.958	1.15226e+06
1562	188.078	1.1543e+06
1563	188.198	1.15634e+06
1564	188.319	1.15833e+06
1565	188.439	1.16033e+06
1566	188.559	1.16235e+06
1567	188.679	1.16435e+06
1568	188.8	1.16635e+06
1569	188.92	1.16835e+06
1570	189.04	1.17033e+06
1571	189.161	1.17233e+06
1572	189.281	1.17431e+06
1573	189.401	1.17633e+06
1574	189.522	1.17835e+06
1575	189.642	1.18034e+06
1576	189.762	1.18236e+06
1577	189.883	1.18436e+06
1578	190.003	1.18634e+06
1579	190.123	1.18834e+06
1580	190.243	1.1903e+06
1581	190.364	1.19226e+06
1582	190.484	1.19422e+06
1583	190.604	1.19618e+06
1584	190.725	1.19814e+06
1585	190.845	1.20005e+06
1586	190.965	1.20199e+06
1587	191.085	1.20393e+06
1588	191.206	1.20589e+06
1589	191.326	1.20789e+06
1590	191.446	1.20983e+06
1591	191.567	1.21181e+06
1592	191.687	1.21379e+06
1593	191.807	1.21577e+06
1594	191.928	1.21769e+06
1595	192.048	1.21967e+06
1596	192.168	1.22162e+06
1597	192.289	1.22354e+06
1598	192.409	1.22548e+06
1599	192.529	1.22742e+06
1600	192.649	1.22936e+06
1601	192.77	1.23128e+06
1602	192.89	1.23324e+06
1603	193.01	1.23518e+06
1604	193.131	1.23712e+06
1605	193.251	1.23906e+06
1606	193.371	1.24099e+06
1607	193.492	1.24291e+06
1608	193.612	1.24483e+06
1609	193.732	1.24673e+06
1610	193.852	1.24865e+06
1611	193.973	1.25053e+06
1612	194.093	1.25243e+06
1613	194.213	1.25433e+06
1614	194.334	1.25625e+06
1615	194.454	1.25813e+06
1616	194.574	1.25999e+06
1617	194.695	1.26188e+06
1618	194.815	1.26376e+06
1619	194.935	1.26566e+06
1620	195.055	1.26754e+06
1621	195.176	1.26944e+06
1622	195.296	1.27134e+06
1623	195.416	1.2732e+06
1624	195.537	1.27508e+06
1625	195.657	1.27694e+06
1626	195.777	1.27882e+06
1627	195.898	1.28068e+06
1628	196.018	1.28253e+06
1629	196.138	1.28441e+06
1630	196.258	1.28625e+06
1631	196.379	1.28809e+06
1632	196.499	1.28999e+06
1633	196.619	1.29185e+06
1634	196.74	1.29375e+06
1635	196.86	1.29561e+06
1636	196.98	1.29749e+06
1637	197.101	1.29935e+06
1638	197.221	1.30119e+06
1639	197.341	1.30302e+06
1640	197.461	1.3048e+06
1641	197.582	1.30664e+06
1642	197.702	1.3084e+06
1643	197.822	1.3103e+06
1644	197.943	1.31216e+06
1645	198.063	1.31408e+06
1646	198.183	1.31596e+06
1647	198.304	1.31784e+06
1648	198.424	1.31968e+06
1649	198.544	1.32152e+06
1650	198.664	1.32339e+06
1651	198.785	1.32523e+06
1652	198.905	1.32707e+06
1653	199.025	1.32893e+06
1654	199.146	1.33083e+06
1655	199.266	1.33273e+06
1656	199.386	1.33461e+06
1657	199.507	1.33651e+06
1658	199.627	1.33839e+06
1659	199.747	1.34025e+06
1660	199.867	1.34211e+06
1661	199.988	1.34398e+06
1662	200.108	1.3458e+06
1663	200.228	1.34774e+06
1664	200.349	1.34958e+06
1665	200.469	1.3514e+06
1666	200.589	1.35322e+06
1667	200.71	1.35502e+06
1668	200.83	1.3568e+06
1669	200.95	1.35858e+06
1670	201.07	1.36034e+06
1671	201.191	1.3621e+06
1672	201.311	1.36387e+06
1673	201.431	1.36563e+06
1674	201.552	1.36739e+06
1675	201.672	1.36917e+06
1676	201.792	1.37093e+06
1677	201.913	1.37265e+06
1678	202.033	1.37443e+06
1679	202.153	1.37617e+06
1680	202.273	1.37797e+06
1681	202.394	1.37975e+06
1682	202.514	1.38153e+06
1683	202.634	1.38335e+06
1684	202.755	1.38512e+06
1685	202.875	1.3869e+06
1686	202.995	1.3887e+06
1687	203.116	1.39046e+06
1688	203.236	1.39222e+06
1689	203.356	1.39398e+06
1690	203.476	1.39574e+06
1691	203.597	1.39746e+06
1692	203.717	1.39924e+06
1693	203.837	1.40098e+06
1694	203.958	1.40276e+06
1695	204.078	1.40447e+06
1696	204.198	1.40621e+06
1697	204.319	1.40799e+06
1698	204.439	1.40977e+06
1699	204.559	1.41155e+06
1700	204.679	1.41329e+06
1701	204.8	1.41503e+06
1702	204.92	1.41679e+06
1703	205.04	1.41851e+06
1704	205.161	1.42025e+06
1705	205.281	1.42197e+06
1706	205.401	1.42371e+06
1707	205.522	1.42542e+06
1708	205.642	1.42712e+06
1709	205.762	1.42884e+06
1710	205.882	1.43054e+06
1711	206.003	1.43224e+06
1712	206.123	1.43398e+06
1713	206.243	1.43564e+06
1714	206.364	1.43734e+06
1715	206.484	1.43904e+06
1716	206.604	1.4407e+06
1717	206.725	1.44236e+06
1718	206.845	1.44408e+06
1719	206.965	1.44573e+06
1720	207.085	1.44741e+06
1721	207.206	1.44907e+06
1722	207.326	1.45077e+06
1723	207.446	1.45249e+06
1724	207.567	1.45413e+06
1725	207.687	1.45579e+06
1726	207.807	1.45743e+06
1727	207.928	1.45907e+06
1728	208.048	1.46073e+06
1729	208.168	1.46239e+06
1730	208.288	1.46405e+06
1731	208.409	1.46569e+06
1732	208.529	1.46734e+06
1733	208.649	1.46898e+06
1734	208.77	1.47062e+06
1735	208.89	1.47226e+06
1736	209.01	1.47386e+06
1737	209.131	1.4755e+06
1738	209.251	1.47712e+06
1739	209.371	1.47876e+06
1740	209.491	1.4804e+06
1741	209.612	1.482e+06
1742	209.732	1.48362e+06
1743	209.852	1.48522e+06
1744	209.973	1.48683e+06
1745	210.093	1.48845e+06
1746	210.213	1.49005e+06
1747	210.334	1.49163e+06
1748	210.454	1.49323e+06
1749	210.574	1.49483e+06
1750	210.694	1.49645e+06
1751	210.815	1.49809e+06
1752	210.935	1.49967e+06
1753	211.055	1.50131e+06
1754	211.176	1.50291e+06
1755	211.296	1.50455e+06
1756	211.416	1.50617e+06
1757	211.537	1.50778e+06
1758	211.657	1.50936e+06
1759	211.777	1.51098e+06
1760	211.897	1.51258e+06
1761	212.018	1.5142e+06
1762	212.138	1.51578e+06
1763	212.258	1.51738e+06
1764	212.379	1.51902e+06
1765	212.499	1.52064e+06
1766	212.619	1.52226e+06
1767	212.74	1.52384e+06
1768	212.86	1.5255e+06
1769	212.98	1.52712e+06
1770	213.1	1.52875e+06
1771	213.221	1.53035e+06
1772	213.341	1.53197e+06
1773	213.461	1.53357e+06
1774	213.582	1.53517e+06
1775	213.702	1.53679e+06
1776	213.822	1.53837e+06
1777	213.943	1.53999e+06
1778	214.063	1.54151e+06
1779	214.183	1.54309e+06
1780	214.304	1.54463e+06
1781	214.424	1.54621e+06
1782	214.544	1.54776e+06
1783	214.664	1.54926e+06
1784	214.785	1.5508e+06
1785	214.905	1.55232e+06
1786	215.025	1.55388e+06
1787	215.146	1.55538e+06
1788	215.266	1.5569e+06
1789	215.386	1.5584e+06
1790	215.507	1.55992e+06
1791	215.627	1.56144e+06
1792	215.747	1.56296e+06
1793	215.867	1.56446e+06
1794	215.988	1.56596e+06
1795	216.108	1.56744e+06
1796	216.228	1.56893e+06
1797	216.349	1.57043e+06
1798	216.469	1.57191e+06
1799	216.589	1.57341e+06
1800	216.71	1.57487e+06
1801	216.83	1.57635e+06
1802	216.95	1.57785e+06
1803	217.07	1.57931e+06
1804	217.191	1.58081e+06
1805	217.311	1.58225e+06
1806	217.431	1.58369e+06
1807	217.552	1.58517e+06
1808	217.672	1.58661e+06
1809	217.792	1.58805e+06
1810	217.913	1.5895e+06
1811	218.033	1.59096e+06
1812	218.153	1.5924e+06
1813	218.273	1.59386e+06
1814	218.394	1.5953e+06
1815	218.514	1.59676e+06
1816	218.634	1.59824e+06
1817	218.755	1.59972e+06
1818	218.875	1.6012e+06
1819	218.995	1.60272e+06
1820	219.116	1.6042e+06
1821	219.236	1.60568e+06
1822	219.356	1.60718e+06
1823	219.476	1.60866e+06
1824	219.597	1.61015e+06
1825	219.717	1.61167e+06
1826	219.837	1.61313e+06
1827	219.958	1.61461e+06
1828	220.078	1.61605e+06
1829	220.198	1.61751e+06
1830	220.319	1.61899e+06
1831	220.439	1.62043e+06
1832	220.559	1.62193e+06
1833	220.679	1.62343e+06
1834	220.8	1.62485e+06
1835	220.92	1.62631e+06
1836	221.04	1.62779e+06
1837	221.161	1.62929e+06
1838	221.281	1.63074e+06
1839	221.401	1.63212e+06
1840	221.522	1.6336e+06
1841	221.642	1.63508e+06
1842	221.762	1.63648e+06
1843	221.882	1.63798e+06
1844	222.003	1.63944e+06
1845	222.123	1.64088e+06
1846	222.243	1.64232e+06
1847	222.364	1.64376e+06
1848	222.484	1.64518e+06
1849	222.604	1.64662e+06
1850	222.725	1.64802e+06
1851	222.845	1.64948e+06
1852	222.965	1.65091e+06
1853	223.085	1.65229e+06
1854	223.206	1.65373e+06
1855	223.326	1.65511e+06
1856	223.446	1.65655e+06
1857	223.567	1.65791e+06
1858	223.687	1.65931e+06
1859	223.807	1.66065e+06
1860	223.928	1.66205e+06
1861	224.048	1.66341e+06
1862	224.168	1.66475e+06
1863	224.288	1.66613e+06
1864	224.409	1.66751e+06
1865	224.529	1.66885e+06
1866	224.649	1.67025e+06
1867	224.77	1.67162e+06
1868	224.89	1.673e+06
1869	225.01	1.67426e+06
1870	225.131	1.67566e+06
1871	225.251	1.67694e+06
1872	225.371	1.67828e+06
1873	225.491	1.67962e+06
1874	225.612	1.68094e+06
1875	225.732	1.68226e+06
1876	225.852	1.68352e+06
1877	225.973	1.6848e+06
1878	226.093	1.68608e+06
1879	226.213	1.68736e+06
1880	226.334	1.68864e+06
1881	226.454	1.6899e+06
1882	226.574	1.69116e+06
1883	226.695	1.69245e+06
1884	226.815	1.69373e+06
1885	226.935	1.69499e+06
1886	227.055	1.69621e+06
1887	227.176	1.69747e+06
1888	227.296	1.69877e+06
1889	227.416	1.70007e+06
1890	227.537	1.70133e+06
1891	227.657	1.70269e+06
1892	227.777	1.70397e+06
1893	227.898	1.70521e+06
1894	228.018	1.70651e+06
1895	228.138	1.70779e+06
1896	228.258	1.70913e+06
1897	228.379	1.71041e+06
1898	228.499	1.71172e+06
1899	228.619	1.71308e+06
1900	228.74	1.71436e+06
1901	228.86	1.71574e+06
1902	228.98	1.71708e+06
1903	229.101	1.71838e+06
1904	229.221	1.7197e+06
1905	229.341	1.72092e+06
1906	229.461	1.72222e+06
1907	229.582	1.7235e+06
1908	229.702	1.72478e+06
1909	229.822	1.72618e+06
1910	229.943	1.72742e+06
1911	230.063	1.72876e+06
1912	230.183	1.72998e+06
1913	230.304	1.73126e+06
1914	230.424	1.73249e+06
1915	230.544	1.73387e+06
1916	230.664	1.73491e+06
1917	230.785	1.73631e+06
1918	230.905	1.73755e+06
1919	231.025	1.73885e+06
1920	231.146	1.74027e+06
1921	231.266	1.74133e+06
1922	231.386	1.74267e+06
1923	231.507	1.74389e+06
1924	231.627	1.74517e+06
1925	231.747	1.74647e+06
1926	231.868	1.74767e+06
1927	231.988	1.74897e+06
1928	232.108	1.75023e+06
1929	232.228	1.75153e+06
1930	232.349	1.75271e+06
1931	232.469	1.7539e+06
1932	232.589	1.75506e+06
1933	232.71	1.75622e+06
1934	232.83	1.7574e+06
1935	232.95	1.7587e+06
1936	233.071	1.75992e+06
1937	233.191	1.76116e+06
1938	233.311	1.7625e+06
1939	233.431	1.76388e+06
1940	233.552	1.76524e+06
1941	233.672	1.76662e+06
1942	233.792	1.768e+06
1943	233.913	1.76938e+06
1944	234.033	1.77076e+06
1945	234.153	1.77206e+06
1946	234.274	1.77335e+06
1947	234.394	1.77459e+06
1948	234.514	1.77579e+06
1949	234.634	1.77689e+06
1950	234.755	1.77811e+06
1951	234.875	1.77943e+06
1952	234.995	1.78073e+06
1953	235.116	1.78205e+06
1954	235.236	1.78335e+06
1955	235.356	1.78459e+06
1956	235.476	1.78581e+06
1957	235.597	1.78703e+06
1958	235.717	1.78827e+06
1959	235.837	1.78949e+06
1960	235.958	1.79069e+06
1961	236.078	1.79193e+06
1962	236.198	1.79313e+06
1963	236.319	1.79436e+06
1964	236.439	1.79552e+06
1965	236.559	1.79674e+06
1966	236.68	1.79792e+06
1967	236.8	1.79914e+06
1968	236.92	1.80028e+06
1969	237.04	1.8015e+06
1970	237.161	1.80268e+06
1971	237.281	1.80382e+06
1972	237.401	1.805e+06
1973	237.522	1.80616e+06
1974	237.642	1.80736e+06
1975	237.762	1.80852e+06
1976	237.883	1.80972e+06
1977	238.003	1.8109e+06
1978	238.123	1.81208e+06
1979	238.243	1.81326e+06
1980	238.364	1.81439e+06
1981	238.484	1.81553e+06
1982	238.604	1.81669e+06
1983	238.725	1.81783e+06
1984	238.845	1.81901e+06
1985	238.965	1.82021e+06
1986	239.086	1.82137e+06
1987	239.206	1.82255e+06
1988	239.326	1.82371e+06
1989	239.446	1.82487e+06
1990	239.567	1.82599e+06
1991	239.687	1.82713e+06
1992	239.807	1.82829e+06
1993	239.928	1.82941e+06
1994	240.048	1.83055e+06
1995	240.168	1.83171e+06
1996	240.289	1.83285e+06
1997	240.409	1.83397e+06
1998	240.529	1.8351e+06
1999	240.649	1.83626e+06
[truncated: 4,250 more rows]
