# Supplementary material for: Approaching intrinsic dynamics of MXenes hybrid hydrogel for 3D printed multimodal intelligent devices with ultrahigh superelasticity and temperature sensitivity
Source: Nat Commun. 2022 Jun 14;13:3420. doi: 10.1038/s41467-022-31051-7 (PMC9197829; doi:10.1038/s41467-022-31051-7)
Supplement: Supplementary file 6 — Source Data [file 41467_2022_31051_MOESM6_ESM.zip › Supplementary information/Supplementary Fig. 25/Supplementary Fig. 25b/80°C.xlsx]

## Sheet: Sheet1
Item	Smu1_Time(1)(1)	Smu1_R(1)(1)
1	0	1.99704e+06
2	0.12031	1.9972e+06
3	0.24061	1.99744e+06
4	0.36091	1.99758e+06
5	0.48121	1.9978e+06
6	0.6015	1.99798e+06
7	0.72176	1.99812e+06
8	0.84208	1.99822e+06
9	0.96238	1.99818e+06
10	1.08267	1.99812e+06
11	1.20298	1.99818e+06
12	1.32326	1.99826e+06
13	1.44357	1.99834e+06
14	1.56387	1.99844e+06
15	1.68416	1.99856e+06
16	1.80447	1.99866e+06
17	1.92477	1.99872e+06
18	2.04507	1.99882e+06
19	2.16538	1.99892e+06
20	2.28569	1.999e+06
21	2.40603	1.99912e+06
22	2.52633	1.99918e+06
23	2.64664	1.9993e+06
24	2.76695	1.99934e+06
25	2.88724	1.9994e+06
26	3.00753	1.99944e+06
27	3.12784	1.99948e+06
28	3.24814	1.99956e+06
29	3.36845	1.99962e+06
30	3.48877	1.99968e+06
31	3.60906	1.9997e+06
32	3.72938	1.99974e+06
33	3.84969	1.9998e+06
34	3.96999	1.9999e+06
35	4.0903	2e+06
36	4.21058	2.00012e+06
37	4.3309	2.00018e+06
38	4.4512	2.00028e+06
39	4.57148	2.00038e+06
40	4.6918	2.0006e+06
41	4.81209	2.00068e+06
42	4.93241	2.0008e+06
43	5.05272	2.00092e+06
44	5.173	2.00102e+06
45	5.2933	2.00112e+06
46	5.4136	2.00122e+06
47	5.53391	2.00132e+06
48	5.65423	2.0014e+06
49	5.77453	2.00142e+06
50	5.89482	2.00146e+06
51	6.01512	2.00148e+06
52	6.13541	2.00148e+06
53	6.25572	2.00148e+06
54	6.376	2.00146e+06
55	6.4963	2.00142e+06
56	6.61661	2.00142e+06
57	6.73691	2.00144e+06
58	6.85722	2.00144e+06
59	6.97752	2.00142e+06
60	7.09783	2.00132e+06
61	7.21814	2.00122e+06
62	7.33842	2.00118e+06
63	7.45874	2.00114e+06
64	7.57904	2.00112e+06
65	7.69934	2.00114e+06
66	7.81965	2.00116e+06
67	7.93996	2.00118e+06
68	8.06026	2.00126e+06
69	8.18057	2.00118e+06
70	8.30086	2.00122e+06
71	8.42117	2.00124e+06
72	8.54147	2.00134e+06
73	8.66177	2.00138e+06
74	8.78208	2.00142e+06
75	8.90238	2.00144e+06
76	9.02267	2.00144e+06
77	9.143	2.00148e+06
78	9.26329	2.00146e+06
79	9.38358	2.00152e+06
80	9.50388	2.0015e+06
81	9.62416	2.00154e+06
82	9.74446	2.0016e+06
83	9.86476	2.00174e+06
84	9.98508	2.00176e+06
85	10.1054	2.00174e+06
86	10.2257	2.0018e+06
87	10.346	2.00188e+06
88	10.4663	2.00166e+06
89	10.5866	2.0015e+06
90	10.7069	2.00146e+06
91	10.8272	2.00156e+06
92	10.9474	2.00164e+06
93	11.0678	2.0017e+06
94	11.1881	2.00174e+06
95	11.3084	2.00176e+06
96	11.4286	2.00176e+06
97	11.5489	2.00174e+06
98	11.6693	2.0018e+06
99	11.7896	2.00186e+06
100	11.9099	2.00188e+06
101	12.0302	2.00194e+06
102	12.1504	2.00198e+06
103	12.2708	2.00202e+06
104	12.391	2.00206e+06
105	12.5114	2.00206e+06
106	12.6317	2.00208e+06
107	12.752	2.00216e+06
108	12.8722	2.00224e+06
109	12.9925	2.00228e+06
110	13.1128	2.00232e+06
111	13.2331	2.00228e+06
112	13.3534	2.00234e+06
113	13.4737	2.0024e+06
114	13.594	2.00226e+06
115	13.7143	2.00214e+06
116	13.8346	2.00202e+06
117	13.9549	2.00188e+06
118	14.0752	2.00178e+06
119	14.1955	2.00172e+06
120	14.3158	2.00164e+06
121	14.4361	2.00154e+06
122	14.5564	2.0015e+06
123	14.6768	2.00146e+06
124	14.7971	2.0014e+06
125	14.9174	2.00138e+06
126	15.0377	2.00134e+06
127	15.158	2.0013e+06
128	15.2782	2.00124e+06
129	15.3985	2.00118e+06
130	15.5188	2.00116e+06
131	15.6391	2.0011e+06
132	15.7594	2.00106e+06
133	15.8798	2.00106e+06
134	16.0001	2.001e+06
135	16.1204	2.00096e+06
136	16.2407	2.00096e+06
137	16.361	2.00096e+06
138	16.4813	2.0009e+06
139	16.6016	2.00086e+06
140	16.7219	2.0008e+06
141	16.8422	2.00074e+06
142	16.9625	2.00054e+06
143	17.0828	2.00046e+06
144	17.2031	2.0005e+06
145	17.3234	2.00052e+06
146	17.4437	2.0004e+06
147	17.5639	2.00034e+06
148	17.6843	2.00022e+06
149	17.8045	2.00016e+06
150	17.9249	2.00002e+06
151	18.0451	1.99976e+06
152	18.1654	1.9996e+06
153	18.2858	1.99952e+06
154	18.4061	1.99948e+06
155	18.5264	1.99944e+06
156	18.6466	1.99942e+06
157	18.7669	1.99934e+06
158	18.8873	1.99922e+06
159	19.0075	1.99916e+06
160	19.1279	1.99906e+06
161	19.2482	1.99904e+06
162	19.3684	1.999e+06
163	19.4888	1.99906e+06
164	19.6091	1.9991e+06
165	19.7294	1.99916e+06
166	19.8497	1.99914e+06
167	19.97	1.99904e+06
168	20.0903	1.99884e+06
169	20.2106	1.9989e+06
170	20.3309	1.99876e+06
171	20.4512	1.99902e+06
172	20.5715	1.99788e+06
173	20.6917	1.9956e+06
174	20.8121	1.99624e+06
175	20.9323	1.99434e+06
176	21.0526	1.98722e+06
177	21.173	1.97885e+06
178	21.2932	1.96835e+06
179	21.4135	1.95648e+06
180	21.5338	1.94345e+06
181	21.6541	1.92935e+06
182	21.7744	1.91438e+06
183	21.8947	1.89877e+06
184	22.015	1.88244e+06
185	22.1353	1.86556e+06
186	22.2556	1.84821e+06
187	22.376	1.83046e+06
188	22.4962	1.81247e+06
189	22.6166	1.79436e+06
190	22.7369	1.77607e+06
191	22.8571	1.75766e+06
192	22.9774	1.73925e+06
193	23.0977	1.72093e+06
194	23.218	1.7026e+06
195	23.3383	1.68419e+06
196	23.4586	1.66574e+06
197	23.5789	1.64737e+06
198	23.6992	1.62906e+06
199	23.8195	1.61071e+06
200	23.9398	1.59234e+06
201	24.0602	1.57399e+06
202	24.1805	1.55594e+06
203	24.3008	1.53824e+06
204	24.4211	1.52097e+06
205	24.5414	1.50376e+06
206	24.6617	1.48667e+06
207	24.782	1.46952e+06
208	24.9023	1.45229e+06
209	25.0225	1.43557e+06
210	25.1429	1.41924e+06
211	25.2632	1.40313e+06
212	25.3835	1.38714e+06
213	25.5038	1.37137e+06
214	25.6241	1.35581e+06
215	25.7444	1.34042e+06
216	25.8647	1.32539e+06
217	25.985	1.31072e+06
218	26.1053	1.29636e+06
219	26.2256	1.28209e+06
220	26.3459	1.26794e+06
221	26.4662	1.25396e+06
222	26.5865	1.24019e+06
223	26.7068	1.22678e+06
224	26.8271	1.2137e+06
225	26.9474	1.20081e+06
226	27.0677	1.18796e+06
227	27.188	1.17522e+06
228	27.3083	1.16261e+06
229	27.4286	1.15019e+06
230	27.5489	1.1379e+06
231	27.6692	1.12577e+06
232	27.7895	1.11395e+06
233	27.9097	1.1024e+06
234	28.0301	1.09096e+06
235	28.1504	1.07967e+06
236	28.2707	1.06844e+06
237	28.391	1.05732e+06
238	28.5113	1.04643e+06
239	28.6316	1.03565e+06
240	28.7519	1.02498e+06
241	28.8721	1.01448e+06
242	28.9924	1.00417e+06
243	29.1127	994072
244	29.233	984137
245	29.3533	974381
246	29.4736	964786
247	29.5939	955391
248	29.7142	946215
249	29.8345	937360
250	29.9548	928704
251	30.0751	920228
252	30.1954	911932
253	30.3158	903716
254	30.4361	895580
255	30.5564	887544
256	30.6766	879648
257	30.797	871892
258	30.9173	864135
259	31.0376	856439
260	31.1579	848863
261	31.2782	841367
262	31.3985	834010
263	31.5188	826734
264	31.6391	819677
265	31.7594	812881
266	31.8797	806404
267	32	800107
268	32.1203	793850
269	32.2406	787633
270	32.3609	781736
271	32.4812	775839
272	32.6015	769942
273	32.7218	764185
274	32.8421	758687
275	32.9624	753370
276	33.0827	748073
277	33.203	742715
278	33.3233	737418
279	33.4436	732060
280	33.5639	726723
281	33.6842	721506
282	33.8045	716348
283	33.9248	711251
284	34.0451	706153
285	34.1654	701096
286	34.2857	696098
287	34.406	691200
288	34.5263	686423
289	34.6467	681725
290	34.767	677207
291	34.8873	672829
292	35.0076	668492
293	35.1279	664194
294	35.2482	659936
295	35.3685	655718
296	35.4888	651540
297	35.6091	647462
298	35.7293	643404
299	35.8496	633109
300	35.9699	629171
301	36.0902	625333
302	36.2105	621635
303	36.3308	617936
304	36.4512	614318
305	36.5715	610760
306	36.6917	607142
307	36.812	603643
308	36.9323	600225
309	37.0526	596847
310	37.173	593548
311	37.2932	590270
312	37.4136	587012
313	37.5339	583773
314	37.6542	580535
315	37.7745	577376
316	37.8948	574238
317	38.0151	571099
318	38.1354	567981
319	38.2557	564902
320	38.376	561864
321	38.4963	558865
322	38.6166	555867
323	38.7369	552908
324	38.8572	550010
325	38.9775	547131
326	39.0978	544273
327	39.2181	541574
328	39.3384	538855
329	39.4587	536177
330	39.579	533578
331	39.6993	530979
332	39.8196	528360
333	39.9399	525902
334	40.0602	523543
335	40.1805	521184
336	40.3008	518885
337	40.4211	516626
338	40.5414	514367
339	40.6617	512108
340	40.782	509870
341	40.9023	507631
342	41.0226	505412
343	41.1429	503293
344	41.2632	501154
345	41.3835	499095
346	41.5038	497036
347	41.6241	494857
348	41.7444	492698
349	41.8647	490579
350	41.985	488500
351	42.1053	486521
352	42.2256	484562
353	42.3459	482663
354	42.4662	480764
355	42.5865	478945
356	42.7068	477126
357	42.8271	475306
358	42.9474	473507
359	43.0677	471648
360	43.188	469809
361	43.3083	467950
362	43.4286	466191
363	43.5489	464472
364	43.6692	462833
365	43.7895	461133
366	43.9098	459354
367	44.0301	457495
368	44.1504	455736
369	44.2707	454017
370	44.391	452398
371	44.5113	450879
372	44.6316	449539
373	44.7519	448060
374	44.8722	446481
375	44.9925	444881
376	45.1128	443362
377	45.2331	441863
378	45.3534	440404
379	45.4737	439064
380	45.594	437545
381	45.7143	436046
382	45.8346	434487
383	45.9549	432907
384	46.0752	431408
385	46.1955	429929
386	46.3159	428509
387	46.4361	427130
388	46.5564	425771
389	46.6767	424412
390	46.797	423052
391	46.9174	421733
392	47.0377	420373
393	47.158	418974
394	47.2783	417615
395	47.3986	416275
396	47.5189	414896
397	47.6392	413537
398	47.7595	412317
399	47.8798	411178
400	48.0001	410059
401	48.1204	408979
402	48.2407	407900
403	48.361	406760
404	48.4813	405561
405	48.6016	404321
406	48.7218	403022
407	48.8421	401763
408	48.9624	400523
409	49.0827	399284
410	49.203	398064
411	49.3233	396865
412	49.4436	395666
413	49.5639	394486
414	49.6842	393307
415	49.8045	392147
416	49.9248	390988
417	50.0451	389809
418	50.1655	388709
419	50.2858	387650
420	50.4061	386610
421	50.5264	385571
422	50.6467	384531
423	50.767	383492
424	50.8873	382432
425	51.0076	381393
426	51.1279	380393
427	51.2482	379394
428	51.3685	378434
429	51.4888	377455
430	51.6091	376475
431	51.7294	375476
432	51.8497	374536
433	51.97	373576
434	52.0903	372637
435	52.2106	371737
436	52.3309	370838
437	52.4512	369938
438	52.5715	369039
439	52.8788	368159
440	52.9991	367340
441	53.1195	366520
442	53.2398	365700
443	53.3601	364941
444	53.4804	364221
445	53.6007	363441
446	53.721	362582
447	53.8413	361702
448	53.9616	360823
449	54.0819	359963
450	54.2022	359044
451	54.3225	358164
452	54.4428	357304
453	54.5631	356425
454	54.6834	355545
455	54.8037	354726
456	54.924	353926
457	55.0443	353127
458	55.1646	352327
459	55.2849	351587
460	55.4052	350848
461	55.5255	350108
462	55.6458	349368
463	55.7661	348609
464	55.8864	347889
465	56.0067	347169
466	56.127	346470
467	56.2473	345770
468	56.3676	345070
469	56.4879	344451
470	56.6082	343851
471	56.7285	343211
472	56.8488	342552
473	56.9691	341852
474	57.0894	341152
475	57.2097	340473
476	57.33	339853
477	57.4504	339213
478	57.5707	338614
479	57.691	337994
480	57.8113	337334
481	57.9316	336695
482	58.0519	336035
483	58.1722	335355
484	58.2925	334696
485	58.4128	334096
486	58.5331	333536
487	58.6534	333036
488	58.7737	332497
489	58.894	331957
490	59.0143	331437
491	59.1346	330937
492	59.255	330418
493	59.3753	329898
494	59.4956	329338
495	59.6159	328778
496	59.7362	328199
497	59.8565	327619
498	59.9768	327079
499	60.097	326580
500	60.2174	326120
501	60.3376	325700
502	60.4579	325280
503	60.5782	324840
504	60.6985	324421
505	60.8188	324021
506	60.9391	323601
507	61.0594	323141
508	61.1798	322701
509	61.3	322242
510	61.4204	321762
511	61.5407	321282
512	61.661	320822
513	61.7813	320383
514	61.9016	319903
515	62.0219	319403
516	62.1422	318903
517	62.2625	318384
518	62.3828	317924
519	62.5031	317504
520	62.6234	317044
521	62.7437	316604
522	62.864	316185
523	62.9843	315765
524	63.1046	315305
525	63.2249	314825
526	63.3452	314386
527	63.4655	313986
528	63.5858	313566
529	63.7061	313166
530	63.8264	312766
531	63.9467	312387
532	64.0671	312027
533	64.1873	311687
534	64.3077	311347
535	64.428	311047
536	64.5483	310747
537	64.6686	310408
538	64.7889	310008
539	64.9092	309588
540	65.0295	309168
541	65.1498	308788
542	65.2701	308448
543	65.3904	308069
544	65.5107	307769
545	65.631	307529
546	65.7513	307229
547	65.8716	306869
548	65.9919	306509
549	66.1122	306210
550	66.2325	305870
551	66.3528	305530
552	66.4731	305150
553	66.5935	304750
554	66.7137	304390
555	66.8341	304051
556	66.9544	303691
557	67.0747	303271
558	67.195	302831
559	67.3153	302391
560	67.4356	302012
561	67.5559	301672
562	67.6762	301312
563	67.7965	300932
564	67.9167	300592
565	68.0371	300252
566	68.1574	299893
567	68.2777	299533
568	68.398	299193
569	68.5183	298873
570	68.6386	298533
571	68.7589	298213
572	68.8792	297894
573	68.9995	297614
574	69.1198	297334
575	69.2401	297034
576	69.3604	296734
577	69.4807	296434
578	69.601	296155
579	69.7213	295835
580	69.8416	295535
581	69.962	295215
582	70.0823	294915
583	70.2026	294615
584	70.3229	294315
585	70.4432	294036
586	70.5635	293736
587	70.6838	293416
588	70.8041	293096
589	70.9244	292756
590	71.0447	292436
591	71.165	292196
592	71.2853	291957
593	71.4056	291697
594	71.5259	291397
595	71.6462	291077
596	71.7665	290777
597	71.8868	290517
598	72.0071	290257
599	72.1274	289998
600	72.2477	289718
601	72.368	289458
602	72.4883	289218
603	72.6086	288978
604	72.7289	288718
605	72.8492	288578
606	72.9695	288358
607	73.0898	288098
608	73.2101	287839
609	73.3304	287579
610	73.4507	287319
611	73.571	287059
612	73.6913	286779
613	73.8116	286539
614	73.9319	286299
615	74.0522	286099
616	74.1725	285880
617	74.2928	285680
618	74.4131	285480
619	74.5334	285280
620	74.6537	285060
621	74.774	284860
622	74.8943	284660
623	75.0146	284480
624	75.1349	284300
625	75.2552	283881
626	75.3755	283621
627	75.4958	283381
628	75.6161	283181
629	75.7364	282941
630	75.8567	282701
631	75.977	282461
632	76.0973	282221
633	76.2176	282021
634	76.3379	281862
635	76.4582	281702
636	76.5786	281522
637	76.6989	281302
638	76.8192	281082
639	76.9395	280842
640	77.0598	280602
641	77.18	280382
642	77.3003	280182
643	77.4207	280042
644	77.541	279902
645	77.6613	279743
646	77.7816	279563
647	77.9019	279383
648	78.0221	279183
649	78.1424	279003
650	78.2627	278823
651	78.383	278623
652	78.5034	278423
653	78.6237	278243
654	78.744	278063
655	78.8643	277903
656	78.9846	277724
657	79.1049	277564
658	79.2252	277404
659	79.3455	277264
660	79.4658	277084
661	79.5861	276944
662	79.7064	276844
663	79.8267	276744
664	79.947	276624
665	80.0673	276504
666	80.1876	276364
667	80.3079	276204
668	80.4282	276024
669	80.5485	275864
670	80.6688	275705
671	80.7891	275565
672	80.9094	275445
673	81.0297	275365
674	81.15	275225
675	81.2703	275085
676	81.3906	274945
677	81.5109	274785
678	81.6312	274645
679	81.7515	274525
680	81.8718	274425
681	81.9921	274245
682	82.1124	274085
683	82.2327	274005
684	82.353	273905
685	82.4733	273825
686	82.5936	273726
687	82.7139	273606
688	82.8342	273486
689	82.9545	273406
690	83.0748	273346
691	83.1951	273286
692	83.3154	273226
693	83.4357	273126
694	83.556	273026
695	83.6763	272906
696	83.7966	272786
697	83.9169	272666
698	84.0372	272546
699	84.1575	272426
700	84.2778	272326
701	84.3981	272226
702	84.5184	272086
703	84.6388	271946
704	84.7591	271806
705	84.8794	271687
706	84.9997	271567
707	85.12	271427
708	85.2402	271307
709	85.3605	271167
710	85.4808	271047
711	85.6011	270927
712	85.7214	270827
713	85.8417	270687
714	85.962	270547
715	86.0823	270447
716	86.2026	270347
717	86.3229	270207
718	86.4432	270047
719	86.5635	269907
720	86.6838	269747
721	86.8041	269608
722	86.9244	269468
723	87.0447	269328
724	87.165	269208
725	87.2853	269108
726	87.4056	268968
727	87.5259	268848
728	87.6463	268648
729	87.7665	268428
730	87.8869	268268
731	88.0072	268128
732	88.1275	267988
733	88.2478	267848
734	88.3681	267728
735	88.4884	267629
736	88.6087	267549
737	88.729	267469
738	88.8493	267409
739	88.9696	267349
740	89.0899	267269
741	89.2102	267229
742	89.3305	267169
743	89.4508	267109
744	89.5711	267009
745	89.6914	266929
746	89.8117	266849
747	89.932	266789
748	90.0523	266709
749	90.1726	266609
750	90.2929	266549
751	90.4132	266449
752	90.5335	266349
753	90.6538	266229
754	90.7741	266109
755	90.8944	266009
756	91.0148	265889
757	91.1351	265789
758	91.2554	265709
759	91.3756	265649
760	91.4959	265550
761	91.6162	265490
762	91.7366	265450
763	91.8568	265450
764	91.9771	265490
765	92.0975	265490
766	92.2178	265490
767	92.3381	265490
768	92.4584	265450
769	92.5787	265410
770	92.699	265350
771	92.8193	265350
772	92.9396	265330
773	93.0599	265290
774	93.1802	265270
775	93.3005	265270
776	93.4208	265230
777	93.5411	265170
778	93.6614	265010
779	93.7817	264910
780	93.902	264810
781	94.0223	264750
782	94.1426	264710
783	94.2629	264670
784	94.3832	264630
785	94.5035	264550
786	94.6238	264450
787	94.7441	264390
788	94.8644	264330
789	94.9847	264250
790	95.1051	264170
791	95.2254	264070
792	95.3457	264010
793	95.466	263950
794	95.5863	263810
795	95.7065	263630
796	95.8268	263531
797	95.9472	263431
798	96.0674	263351
799	96.1877	263291
800	96.3081	263251
801	96.4283	263211
802	96.5486	263191
803	96.6689	263191
804	96.7892	263191
805	96.9095	263191
806	97.0298	263171
807	97.1501	263131
808	97.2704	263091
809	97.3907	263071
810	97.5111	263031
811	97.6313	262971
812	97.7517	262891
813	97.872	262831
814	97.9923	262811
815	98.1126	262791
816	98.2329	262771
817	98.3531	262751
818	98.4734	262711
819	98.5938	262671
820	98.7141	262571
821	98.8344	260452
822	98.9547	260172
823	99.075	260172
824	99.1953	260252
825	99.3156	260332
826	99.4359	260352
827	99.5562	260392
828	99.6765	260452
829	99.7968	260492
830	99.9171	260552
831	100.037	260572
832	100.158	260572
833	100.278	260572
834	100.398	260572
835	100.519	260592
836	100.639	260612
837	100.759	260632
838	100.88	260492
839	101	260432
840	101.12	260432
841	101.24	260412
842	101.361	260412
843	101.481	260472
844	101.601	260552
845	101.722	260572
846	101.842	260572
847	101.962	260552
848	102.083	260532
849	102.203	260492
850	102.323	260452
851	102.443	260412
852	102.564	260352
853	102.684	260292
854	102.804	260212
855	102.925	260152
856	103.045	260112
857	103.165	260112
858	103.286	260072
859	103.406	260032
860	103.526	259972
861	103.646	259932
862	103.767	259892
863	103.887	259872
864	104.007	259892
865	104.128	259912
866	104.248	259912
867	104.368	259892
868	104.489	259872
869	104.609	259832
870	104.729	259792
871	104.849	259752
872	104.97	259752
873	105.09	259752
874	105.21	259752
875	105.331	259752
876	105.451	259772
877	105.571	259772
878	105.692	259772
879	105.812	259752
880	105.932	259772
881	106.053	259792
882	106.173	259852
883	106.293	259892
884	106.413	259872
885	106.534	259832
886	106.654	259652
887	106.774	259612
888	106.895	259572
889	107.015	259513
890	107.135	259453
891	107.256	259413
892	107.376	259373
893	107.496	259333
894	107.616	259333
895	107.737	259293
896	107.857	259273
897	107.977	259233
898	108.098	259193
899	108.218	259153
900	108.338	259133
901	108.459	259113
902	108.579	259113
903	108.699	259093
904	108.819	259073
905	108.94	259033
906	109.06	258973
907	109.18	258913
908	109.301	258873
909	109.421	258833
910	109.541	258793
911	109.662	258733
912	109.782	258673
913	109.902	258653
914	110.022	258673
915	110.143	258633
916	110.263	258573
917	110.383	258493
918	110.504	258433
919	110.624	258373
920	110.744	258333
921	110.865	258313
922	110.985	258273
923	111.105	258233
924	111.225	258173
925	111.346	257553
926	111.466	255994
927	111.586	256214
928	111.707	256434
929	111.827	256614
930	111.947	256734
931	112.068	256854
932	112.188	256954
933	112.308	257034
934	112.429	257074
935	112.549	257134
936	112.669	257174
937	112.789	257074
938	112.91	257034
939	113.03	257074
940	113.15	257134
941	113.271	257194
942	113.391	257234
943	113.511	257274
944	113.632	257314
945	113.752	257334
946	113.872	257334
947	113.992	257334
948	114.113	257334
949	114.233	257354
950	114.353	257354
951	114.474	257354
952	114.594	257374
953	114.714	257374
954	114.835	257374
955	114.955	257394
956	115.075	257394
957	115.195	257394
958	115.316	257394
959	115.436	257414
960	115.556	257454
961	115.677	257494
962	115.797	257533
963	115.917	257573
964	116.038	257593
965	116.158	257633
966	116.278	257653
967	116.399	257653
968	116.519	257673
969	116.639	257673
970	116.759	257693
971	116.88	257733
972	117	257773
973	117.12	257813
974	117.241	257853
975	117.361	257893
976	117.481	257913
977	117.602	257953
978	117.722	257993
979	117.842	258033
980	117.962	258053
981	118.083	258073
982	118.203	258113
983	118.323	258093
984	118.444	258133
985	118.564	258173
986	118.684	258193
987	118.805	258073
988	118.925	258073
989	119.045	258053
990	119.165	258053
991	119.286	258033
992	119.406	258033
993	119.526	258053
994	119.647	258073
995	119.767	258113
996	119.887	258113
997	120.008	258093
998	120.128	257973
999	120.248	257793
1000	120.368	257793
1001	120.489	257873
1002	120.609	257933
1003	120.729	257993
1004	120.85	258013
1005	120.97	258033
1006	121.09	258073
1007	121.211	257733
1008	121.331	257414
1009	121.451	257294
1010	121.572	257234
1011	121.692	257194
1012	121.812	257194
1013	121.932	257234
1014	122.053	257294
1015	122.173	257334
1016	122.293	257374
1017	122.414	257374
1018	122.534	257394
1019	122.654	257414
1020	122.775	257434
1021	122.895	257434
1022	123.015	257454
1023	123.135	257474
1024	123.256	257454
1025	123.376	257454
1026	123.496	257434
1027	123.617	257434
1028	123.737	257454
1029	123.857	257474
1030	123.978	257494
1031	124.098	257533
1032	124.218	257414
1033	124.338	257414
1034	124.459	257454
1035	124.579	257454
1036	124.699	257454
1037	124.82	257474
1038	124.94	257494
1039	125.06	257513
1040	125.181	257513
1041	125.301	257513
1042	125.421	257513
1043	125.542	257513
1044	125.662	257533
1045	125.782	257593
1046	125.902	257673
1047	126.023	257733
1048	126.143	257793
1049	126.263	257853
1050	126.384	257913
1051	126.504	257973
1052	126.624	257993
1053	126.745	258013
1054	126.865	258053
1055	126.985	258053
1056	127.105	258053
1057	127.226	258053
1058	127.346	258073
1059	127.466	258093
1060	127.587	258133
1061	127.707	258173
1062	127.827	258213
1063	127.947	258213
1064	128.068	258233
1065	128.188	258233
1066	128.308	258233
1067	128.429	258253
1068	128.549	258253
1069	128.669	258253
1070	128.79	258293
1071	128.91	258333
1072	129.03	258373
1073	129.15	258373
1074	129.271	258373
1075	129.391	258353
1076	129.511	258333
1077	129.632	258333
1078	129.752	258393
1079	129.872	258433
1080	129.993	258313
1081	130.113	258293
1082	130.233	258353
1083	130.354	258413
1084	130.474	258433
1085	130.594	258453
1086	130.714	258473
1087	130.835	258513
1088	130.955	258553
1089	131.075	258573
1090	131.196	258593
1091	131.316	258593
1092	131.436	258613
1093	131.557	258613
1094	131.677	258633
1095	131.797	258633
1096	131.918	258653
1097	132.038	258653
1098	132.158	258673
1099	132.278	258673
1100	132.399	258653
1101	132.519	258793
1102	132.639	258773
1103	132.76	258793
1104	132.88	258793
1105	133	258773
1106	133.121	258733
1107	133.241	258693
1108	133.361	258673
1109	133.481	258533
1110	133.602	258473
1111	133.722	258373
1112	133.842	258313
1113	133.963	258273
1114	134.083	258273
1115	134.203	258333
1116	134.324	258033
1117	134.444	257853
1118	134.564	257933
1119	134.684	257993
1120	134.805	258053
1121	134.925	258093
1122	135.045	258133
1123	135.166	258213
1124	135.286	258273
1125	135.406	258333
1126	135.527	258393
1127	135.647	258453
1128	135.767	258493
1129	135.887	258553
1130	136.008	258413
1131	136.128	258413
1132	136.248	258433
1133	136.369	258473
1134	136.489	258493
1135	136.609	258553
1136	136.73	258653
1137	136.85	258733
1138	136.97	258833
1139	137.09	258893
1140	137.211	258993
1141	137.331	259193
1142	137.451	259273
1143	137.572	259133
1144	137.692	259153
1145	137.812	259173
1146	137.933	259213
1147	138.053	259253
1148	138.173	259253
1149	138.293	259413
1150	138.414	259473
1151	138.534	259453
1152	138.654	259453
1153	138.775	259493
1154	138.895	259552
1155	139.015	259592
1156	139.136	259672
1157	139.256	259692
1158	139.376	259692
1159	139.497	259732
1160	139.617	259832
1161	139.737	259952
1162	139.857	260092
1163	139.978	260192
1164	140.098	260352
1165	140.218	260492
1166	140.339	260692
1167	140.459	260892
1168	140.579	261092
1169	140.7	261272
1170	140.82	261591
1171	140.94	261731
1172	141.06	261991
1173	141.181	262271
1174	141.301	262551
1175	141.421	262631
1176	141.542	262831
1177	141.662	263051
1178	141.782	263291
1179	141.903	263630
1180	142.023	263730
1181	142.143	263950
1182	142.263	264210
1183	142.384	264490
1184	142.504	264830
1185	142.624	265290
1186	142.745	266009
1187	142.865	266649
1188	142.985	267509
1189	143.106	268468
1190	143.226	269508
1191	143.346	270627
1192	143.466	271846
1193	143.587	273086
1194	143.707	274405
1195	143.827	275765
1196	143.948	277164
1197	144.068	278623
1198	144.188	280142
1199	144.309	281782
1200	144.429	283181
1201	144.549	284780
1202	144.669	286379
1203	144.79	288038
1204	144.91	289698
1205	145.03	291417
1206	145.151	293156
1207	145.271	294975
1208	145.391	296874
1209	145.512	298533
1210	145.632	300352
1211	145.752	302212
1212	145.872	304071
1213	145.993	305970
1214	146.113	307869
1215	146.233	309808
1216	146.354	311767
1217	146.474	313866
1218	146.594	315785
1219	146.715	317724
1220	146.835	319783
1221	146.955	321862
1222	147.075	323941
1223	147.196	326040
1224	147.316	328139
1225	147.436	330278
1226	147.557	332417
1227	147.677	334596
1228	147.797	336835
1229	147.918	338814
1230	148.038	340992
1231	148.158	343171
1232	148.278	345350
1233	148.399	347549
1234	148.519	349748
1235	148.639	351947
1236	148.76	354226
1237	148.88	356465
1238	149	358824
1239	149.121	361163
1240	149.241	363302
1241	149.361	365560
1242	149.481	367879
1243	149.602	370178
1244	149.722	372457
1245	149.842	374796
1246	149.963	377135
1247	150.083	379194
1248	150.203	381533
1249	150.324	383911
1250	150.444	386290
1251	150.564	388649
1252	150.684	391008
1253	150.805	393387
1254	150.925	395826
1255	151.045	398344
1256	151.166	400763
1257	151.286	402902
1258	151.406	405281
1259	151.527	407660
1260	151.647	409979
1261	151.767	412437
1262	151.887	414856
1263	152.008	417275
1264	152.128	419674
1265	152.248	422093
1266	152.369	424511
1267	152.489	426950
1268	152.609	429349
1269	152.73	431768
1270	152.85	434147
1271	152.97	436546
1272	153.09	438924
1273	153.211	441383
1274	153.331	443802
1275	153.451	446241
1276	153.572	448680
1277	153.692	451098
1278	153.812	453517
1279	153.933	455976
1280	154.053	458395
1281	154.173	460814
1282	154.294	463272
1283	154.414	465691
1284	154.534	468110
1285	154.654	470549
1286	154.775	472988
1287	154.895	475486
1288	155.015	478105
1289	155.136	480624
1290	155.256	483123
1291	155.376	485621
1292	155.497	488080
1293	155.617	490599
1294	155.737	493058
1295	155.857	495537
1296	155.978	497975
1297	156.098	500554
1298	156.218	503093
1299	156.339	505592
1300	156.459	508150
1301	156.579	510729
1302	156.7	513288
1303	156.82	515827
1304	156.94	518345
1305	157.06	520864
1306	157.181	523343
1307	157.301	525822
1308	157.421	528380
1309	157.542	530899
1310	157.662	533398
1311	157.782	535877
1312	157.903	538396
1313	158.023	540894
1314	158.143	543393
1315	158.263	545872
1316	158.384	548411
1317	158.504	550949
1318	158.624	553468
1319	158.745	555947
1320	158.865	558446
1321	158.985	560964
1322	159.106	563483
1323	159.226	566022
1324	159.346	568561
1325	159.467	571079
1326	159.587	573598
1327	159.707	576137
1328	159.827	578676
1329	159.948	581214
1330	160.068	583753
1331	160.188	586312
1332	160.309	588871
1333	160.429	591449
1334	160.549	593988
1335	160.67	596547
1336	160.79	599106
1337	160.91	601664
1338	161.031	604183
1339	161.151	606762
1340	161.271	609301
1341	161.391	611839
1342	161.512	614358
1343	161.632	616897
1344	161.752	619436
1345	161.873	621974
1346	161.993	624473
1347	162.113	627012
1348	162.234	629551
1349	162.354	632069
1350	162.474	634588
1351	162.594	637187
1352	162.715	639726
1353	162.835	642284
1354	162.955	644803
1355	163.076	647382
1356	163.196	649941
1357	163.316	652479
1358	163.437	655018
1359	163.557	657617
1360	163.677	660196
1361	163.797	662754
1362	163.918	665293
1363	164.038	667852
1364	164.158	672630
1365	164.279	675188
1366	164.399	677787
1367	164.519	680386
1368	164.64	682984
1369	164.76	685583
1370	164.88	688142
1371	165.001	690721
1372	165.121	693239
1373	165.241	695778
1374	165.361	698337
1375	165.482	700896
1376	165.602	703454
1377	165.722	705993
1378	165.843	708572
1379	165.963	711191
1380	166.083	713889
1381	166.203	716488
1382	166.324	719107
1383	166.444	721725
1384	166.564	724344
1385	166.685	726923
1386	166.805	729542
1387	166.925	732140
1388	167.046	734779
1389	167.166	737378
1390	167.286	739936
1391	167.407	742515
1392	167.527	745094
1393	167.647	747633
1394	167.767	750131
1395	167.888	752670
1396	168.008	755229
1397	168.128	757708
1398	168.249	760247
1399	168.369	762765
1400	168.489	765284
1401	168.61	767783
1402	168.73	770302
1403	168.85	772820
1404	168.97	775319
1405	169.091	777818
1406	169.211	780317
1407	169.331	782855
1408	169.452	785374
1409	169.572	787913
1410	169.692	790392
1411	169.813	792910
1412	169.933	795449
1413	170.053	797948
1414	170.173	800467
1415	170.294	802966
1416	170.414	805444
1417	170.534	808023
1418	170.655	810522
1419	170.775	813021
1420	170.895	815539
1421	171.016	818058
1422	171.136	820617
1423	171.256	823116
1424	171.377	825634
1425	171.497	828213
1426	171.617	830792
1427	171.737	833391
1428	171.858	835909
1429	171.978	838468
1430	172.098	841027
1431	172.219	843566
1432	172.339	846104
1433	172.459	848663
1434	172.58	851202
1435	172.7	853741
1436	172.82	856259
1437	172.94	858718
1438	173.061	861277
1439	173.181	863796
1440	173.301	866274
1441	173.422	868733
1442	173.542	871192
1443	173.662	873651
1444	173.783	876090
1445	173.903	878528
1446	174.023	880987
1447	174.143	883466
1448	174.264	885865
1449	174.384	888304
1450	174.504	890742
1451	174.625	893161
1452	174.745	895600
1453	174.865	898039
1454	174.986	900478
1455	175.106	902916
1456	175.226	905355
1457	175.346	907794
1458	175.467	910233
1459	175.587	912692
1460	175.707	915110
1461	175.828	917549
1462	175.948	919988
1463	176.068	922387
1464	176.189	924826
1465	176.309	927304
1466	176.429	929823
1467	176.549	932322
1468	176.67	934921
1469	176.79	937439
1470	176.91	939918
1471	177.031	942417
1472	177.151	944876
1473	177.271	947335
1474	177.392	949793
1475	177.512	952232
1476	177.632	954631
1477	177.753	957050
1478	177.873	959449
1479	177.993	961907
1480	178.113	964246
1481	178.234	966665
1482	178.354	969084
1483	178.474	971423
1484	178.595	973882
1485	178.715	976320
1486	178.835	978659
1487	178.956	981038
1488	179.076	983437
1489	179.196	985876
1490	179.316	988334
1491	179.437	990813
1492	179.557	993292
1493	179.677	995731
1494	179.798	998190
1495	179.918	1.00069e+06
1496	180.038	1.00307e+06
1497	180.159	1.00549e+06
1498	180.279	1.00794e+06
1499	180.399	1.01034e+06
1500	180.519	1.0128e+06
1501	180.64	1.01524e+06
1502	180.76	1.01764e+06
1503	180.88	1.02006e+06
1504	181.101	1.02246e+06
1505	181.221	1.02488e+06
1506	181.341	1.02732e+06
1507	181.462	1.02975e+06
1508	181.582	1.03221e+06
1509	181.702	1.03467e+06
1510	181.823	1.03713e+06
1511	181.943	1.03957e+06
1512	182.063	1.04203e+06
1513	182.183	1.04449e+06
1514	182.304	1.04697e+06
1515	182.424	1.04938e+06
1516	182.544	1.05184e+06
1517	182.665	1.05422e+06
1518	182.785	1.0566e+06
1519	182.905	1.05896e+06
1520	183.026	1.06134e+06
1521	183.146	1.06368e+06
1522	183.266	1.06608e+06
1523	183.386	1.06846e+06
1524	183.507	1.07079e+06
1525	183.627	1.07315e+06
1526	183.747	1.07549e+06
1527	183.868	1.07781e+06
1528	183.988	1.08015e+06
1529	184.108	1.08249e+06
1530	184.229	1.08485e+06
1531	184.349	1.08711e+06
1532	184.469	1.08948e+06
1533	184.589	1.09184e+06
1534	184.71	1.09404e+06
1535	184.83	1.09634e+06
1536	184.95	1.09864e+06
1537	185.071	1.10096e+06
1538	185.191	1.10326e+06
1539	185.311	1.10562e+06
1540	185.432	1.10798e+06
1541	185.552	1.11029e+06
1542	185.672	1.11261e+06
1543	185.792	1.11489e+06
1544	185.913	1.11719e+06
1545	186.033	1.11951e+06
1546	186.153	1.12181e+06
1547	186.274	1.12413e+06
1548	186.394	1.12645e+06
1549	186.514	1.12873e+06
1550	186.635	1.13102e+06
1551	186.755	1.1333e+06
1552	186.875	1.13556e+06
1553	186.995	1.13784e+06
1554	187.116	1.14014e+06
1555	187.236	1.1424e+06
1556	187.356	1.14468e+06
1557	187.477	1.14694e+06
1558	187.597	1.1492e+06
1559	187.717	1.15141e+06
1560	187.838	1.15367e+06
1561	187.958	1.15589e+06
1562	188.078	1.15813e+06
1563	188.199	1.16039e+06
1564	188.319	1.16263e+06
1565	188.439	1.16491e+06
1566	188.559	1.16723e+06
1567	188.68	1.16939e+06
1568	188.8	1.17164e+06
1569	188.92	1.17386e+06
1570	189.041	1.1761e+06
1571	189.161	1.17834e+06
1572	189.281	1.18058e+06
1573	189.402	1.1828e+06
1574	189.522	1.1851e+06
1575	189.642	1.18736e+06
1576	189.762	1.1896e+06
1577	189.883	1.19177e+06
1578	190.003	1.19401e+06
1579	190.123	1.19621e+06
1580	190.244	1.19841e+06
1581	190.364	1.20063e+06
1582	190.484	1.20281e+06
1583	190.605	1.20501e+06
1584	190.725	1.20719e+06
1585	190.845	1.20939e+06
1586	190.965	1.21156e+06
1587	191.086	1.21372e+06
1588	191.206	1.21592e+06
1589	191.326	1.2181e+06
1590	191.447	1.22026e+06
1591	191.567	1.22244e+06
1592	191.687	1.22464e+06
1593	191.808	1.2268e+06
1594	191.928	1.22898e+06
1595	192.048	1.23138e+06
1596	192.168	1.23361e+06
1597	192.289	1.23583e+06
1598	192.409	1.23809e+06
1599	192.529	1.24033e+06
1600	192.65	1.24259e+06
1601	192.77	1.24475e+06
1602	192.89	1.24683e+06
1603	193.011	1.24893e+06
1604	193.131	1.25101e+06
1605	193.251	1.25308e+06
1606	193.371	1.2552e+06
1607	193.492	1.2573e+06
1608	193.612	1.25946e+06
1609	193.732	1.26152e+06
1610	193.853	1.26364e+06
1611	193.973	1.26576e+06
1612	194.093	1.2679e+06
1613	194.214	1.26996e+06
1614	194.334	1.27206e+06
1615	194.454	1.27413e+06
1616	194.574	1.27625e+06
1617	194.695	1.27829e+06
1618	194.815	1.28043e+06
1619	194.935	1.28255e+06
1620	195.056	1.28459e+06
1621	195.176	1.28673e+06
1622	195.296	1.28879e+06
1623	195.417	1.29093e+06
1624	195.537	1.29302e+06
1625	195.657	1.29512e+06
1626	195.777	1.29722e+06
1627	195.898	1.29934e+06
1628	196.018	1.30144e+06
1629	196.138	1.30356e+06
1630	196.259	1.30562e+06
1631	196.379	1.30774e+06
1632	196.499	1.30982e+06
1633	196.62	1.31186e+06
1634	196.74	1.31389e+06
1635	196.86	1.31595e+06
1636	196.981	1.31813e+06
1637	197.101	1.32015e+06
1638	197.221	1.32211e+06
1639	197.341	1.32423e+06
1640	197.462	1.32627e+06
1641	197.582	1.32837e+06
1642	197.702	1.33043e+06
1643	197.823	1.33249e+06
1644	197.943	1.3344e+06
1645	198.063	1.3364e+06
1646	198.184	1.33846e+06
1647	198.304	1.34052e+06
1648	198.424	1.34252e+06
1649	198.544	1.34458e+06
1650	198.665	1.3466e+06
1651	198.785	1.34862e+06
1652	198.905	1.35066e+06
1653	199.026	1.35262e+06
1654	199.146	1.35463e+06
1655	199.266	1.35667e+06
1656	199.387	1.35863e+06
1657	199.507	1.36063e+06
1658	199.627	1.36263e+06
1659	199.747	1.36477e+06
1660	199.868	1.36657e+06
1661	199.988	1.36857e+06
1662	200.108	1.37051e+06
1663	200.229	1.37253e+06
1664	200.349	1.37452e+06
1665	200.469	1.37646e+06
1666	200.59	1.37842e+06
1667	200.71	1.38032e+06
1668	200.83	1.3823e+06
1669	200.951	1.38426e+06
1670	201.071	1.38622e+06
1671	201.191	1.3882e+06
1672	201.311	1.39014e+06
1673	201.432	1.3921e+06
1674	201.552	1.39404e+06
1675	201.672	1.39595e+06
1676	201.793	1.39791e+06
1677	201.913	1.39981e+06
1678	202.033	1.40175e+06
1679	202.154	1.40371e+06
1680	202.274	1.40559e+06
1681	202.394	1.40755e+06
1682	202.514	1.40947e+06
1683	202.635	1.41129e+06
1684	202.755	1.41321e+06
1685	202.875	1.4153e+06
1686	202.996	1.41712e+06
1687	203.116	1.419e+06
1688	203.236	1.42102e+06
1689	203.357	1.42294e+06
1690	203.477	1.42488e+06
1691	203.597	1.42678e+06
1692	203.717	1.42872e+06
1693	203.838	1.43064e+06
1694	203.958	1.43258e+06
1695	204.078	1.43452e+06
1696	204.199	1.43647e+06
1697	204.319	1.43839e+06
1698	204.439	1.44039e+06
1699	204.56	1.44231e+06
1700	204.68	1.44429e+06
1701	204.8	1.44621e+06
1702	204.92	1.44813e+06
1703	205.041	1.45003e+06
1704	205.161	1.45197e+06
1705	205.281	1.45385e+06
1706	205.402	1.45576e+06
1707	205.522	1.45762e+06
1708	205.642	1.45956e+06
1709	205.763	1.46144e+06
1710	205.883	1.46336e+06
1711	206.003	1.46536e+06
1712	206.123	1.46716e+06
1713	206.244	1.4691e+06
1714	206.364	1.4709e+06
1715	206.484	1.4728e+06
1716	206.605	1.47472e+06
1717	206.725	1.47651e+06
1718	206.845	1.47831e+06
1719	206.966	1.48017e+06
1720	207.086	1.48195e+06
1721	207.206	1.48383e+06
1722	207.326	1.48577e+06
1723	207.447	1.48751e+06
1724	207.567	1.48943e+06
1725	207.687	1.49121e+06
1726	207.808	1.49297e+06
1727	207.928	1.49489e+06
1728	208.048	1.49664e+06
1729	208.169	1.49844e+06
1730	208.289	1.50024e+06
1731	208.409	1.50202e+06
1732	208.53	1.50398e+06
1733	208.65	1.50572e+06
1734	208.77	1.50744e+06
1735	208.89	1.50926e+06
1736	209.011	1.51118e+06
1737	209.131	1.5128e+06
1738	209.251	1.5146e+06
1739	209.372	1.51653e+06
1740	209.492	1.51817e+06
1741	209.612	1.52005e+06
1742	209.732	1.52181e+06
1743	209.853	1.52355e+06
1744	209.973	1.52533e+06
1745	210.093	1.52707e+06
1746	210.214	1.52881e+06
1747	210.334	1.53053e+06
1748	210.454	1.53227e+06
1749	210.575	1.53399e+06
1750	210.695	1.53577e+06
1751	210.815	1.53754e+06
1752	210.935	1.5393e+06
1753	211.056	1.54104e+06
1754	211.176	1.54276e+06
1755	211.296	1.5445e+06
1756	211.417	1.54622e+06
1757	211.537	1.54796e+06
1758	211.657	1.54966e+06
1759	211.778	1.5514e+06
1760	211.898	1.55308e+06
1761	212.018	1.55486e+06
1762	212.139	1.5565e+06
1763	212.259	1.55815e+06
1764	212.379	1.55991e+06
1765	212.499	1.56163e+06
1766	212.62	1.56323e+06
1767	212.74	1.56491e+06
1768	212.86	1.56671e+06
1769	212.981	1.56829e+06
1770	213.101	1.56999e+06
1771	213.221	1.57169e+06
1772	213.342	1.57335e+06
1773	213.462	1.57499e+06
1774	213.582	1.57665e+06
1775	213.702	1.57828e+06
1776	213.823	1.57992e+06
1777	213.943	1.5816e+06
1778	214.063	1.58326e+06
1779	214.184	1.58488e+06
1780	214.304	1.58656e+06
1781	214.424	1.58822e+06
1782	214.545	1.58988e+06
1783	214.665	1.59154e+06
1784	214.785	1.59322e+06
1785	214.905	1.59484e+06
1786	215.026	1.5965e+06
1787	215.146	1.59813e+06
1788	215.266	1.59979e+06
1789	215.387	1.60139e+06
1790	215.507	1.60313e+06
1791	215.627	1.60465e+06
1792	215.748	1.60627e+06
1793	215.868	1.60805e+06
1794	215.988	1.60959e+06
1795	216.108	1.61119e+06
1796	216.229	1.61291e+06
1797	216.349	1.61449e+06
1798	216.469	1.61611e+06
1799	216.59	1.61777e+06
1800	216.71	1.61934e+06
1801	216.83	1.62092e+06
1802	216.951	1.6225e+06
1803	217.071	1.6241e+06
1804	217.191	1.62566e+06
1805	217.312	1.62724e+06
1806	217.432	1.62884e+06
1807	217.552	1.63044e+06
1808	217.672	1.632e+06
1809	217.793	1.63362e+06
1810	217.913	1.63518e+06
1811	218.033	1.63678e+06
1812	218.154	1.63836e+06
1813	218.274	1.63993e+06
1814	218.394	1.64151e+06
1815	218.514	1.64309e+06
1816	218.635	1.64479e+06
1817	218.755	1.64637e+06
1818	218.875	1.64801e+06
1819	218.996	1.64957e+06
1820	219.116	1.65125e+06
1821	219.236	1.65285e+06
1822	219.357	1.65457e+06
1823	219.477	1.65603e+06
1824	219.597	1.65767e+06
1825	219.718	1.65922e+06
1826	219.838	1.66082e+06
1827	219.958	1.66246e+06
1828	220.078	1.66392e+06
1829	220.199	1.6656e+06
1830	220.319	1.66712e+06
1831	220.439	1.6687e+06
1832	220.56	1.67026e+06
1833	220.68	1.6718e+06
1834	220.8	1.67338e+06
1835	220.921	1.67494e+06
1836	221.041	1.67648e+06
1837	221.161	1.67806e+06
1838	221.281	1.67959e+06
1839	221.402	1.68115e+06
1840	221.522	1.68267e+06
1841	221.642	1.68425e+06
1842	221.763	1.68579e+06
1843	221.883	1.68729e+06
1844	222.003	1.68885e+06
1845	222.124	1.69035e+06
1846	222.244	1.69191e+06
1847	222.364	1.69341e+06
1848	222.484	1.69491e+06
1849	222.605	1.69643e+06
1850	222.725	1.69787e+06
1851	222.845	1.69937e+06
1852	222.966	1.70084e+06
1853	223.086	1.7024e+06
1854	223.206	1.70382e+06
1855	223.327	1.7054e+06
1856	223.447	1.70694e+06
1857	223.567	1.7084e+06
1858	223.687	1.70998e+06
1859	223.808	1.71148e+06
1860	223.928	1.71302e+06
1861	224.048	1.71446e+06
1862	224.169	1.71594e+06
1863	224.289	1.71738e+06
1864	224.409	1.7188e+06
1865	224.53	1.72023e+06
1866	224.65	1.72167e+06
1867	224.77	1.72313e+06
1868	224.89	1.72459e+06
1869	225.011	1.72603e+06
1870	225.131	1.72745e+06
1871	225.251	1.72889e+06
1872	225.372	1.73029e+06
1873	225.492	1.73173e+06
1874	225.612	1.73317e+06
1875	225.733	1.73461e+06
1876	225.853	1.73609e+06
1877	225.973	1.73749e+06
1878	226.093	1.73889e+06
1879	226.214	1.74033e+06
1880	226.334	1.74174e+06
1881	226.454	1.74322e+06
1882	226.575	1.74464e+06
1883	226.695	1.74612e+06
1884	226.815	1.74744e+06
1885	226.936	1.74884e+06
1886	227.056	1.75032e+06
1887	227.176	1.7516e+06
1888	227.296	1.75314e+06
1889	227.417	1.75446e+06
1890	227.537	1.75592e+06
1891	227.657	1.7573e+06
1892	227.778	1.7586e+06
1893	227.898	1.76008e+06
1894	228.018	1.76145e+06
1895	228.139	1.76287e+06
1896	228.259	1.76423e+06
1897	228.379	1.76559e+06
1898	228.499	1.76695e+06
1899	228.62	1.76827e+06
1900	228.74	1.76967e+06
1901	228.86	1.77101e+06
1902	228.981	1.77237e+06
1903	229.101	1.77373e+06
1904	229.221	1.77505e+06
1905	229.342	1.77645e+06
1906	229.462	1.77775e+06
1907	229.582	1.77911e+06
1908	229.702	1.78045e+06
1909	229.823	1.78178e+06
1910	229.943	1.7832e+06
1911	230.063	1.78458e+06
1912	230.184	1.7859e+06
1913	230.304	1.78726e+06
1914	230.424	1.78848e+06
1915	230.545	1.7898e+06
1916	230.665	1.79122e+06
1917	230.785	1.7924e+06
1918	230.906	1.7937e+06
1919	231.026	1.79502e+06
1920	231.146	1.79626e+06
1921	231.266	1.7977e+06
1922	231.387	1.7989e+06
1923	231.507	1.8004e+06
1924	231.627	1.80155e+06
1925	231.748	1.80295e+06
1926	231.868	1.80425e+06
1927	231.988	1.80561e+06
1928	232.109	1.80691e+06
1929	232.229	1.80821e+06
1930	232.349	1.80949e+06
1931	232.469	1.81079e+06
1932	232.59	1.81207e+06
1933	232.71	1.81333e+06
1934	232.83	1.81459e+06
1935	232.951	1.81585e+06
1936	233.071	1.81713e+06
1937	233.191	1.81841e+06
1938	233.312	1.81967e+06
1939	233.432	1.82093e+06
1940	233.552	1.82218e+06
1941	233.672	1.8234e+06
1942	233.793	1.82466e+06
1943	233.913	1.8259e+06
1944	234.033	1.82716e+06
1945	234.154	1.82842e+06
1946	234.274	1.82964e+06
1947	234.394	1.83098e+06
1948	234.515	1.83218e+06
1949	234.635	1.8335e+06
1950	234.755	1.83468e+06
1951	234.875	1.83596e+06
1952	234.996	1.83714e+06
1953	235.116	1.83854e+06
1954	235.236	1.83962e+06
1955	235.357	1.84086e+06
1956	235.477	1.84221e+06
1957	235.597	1.84329e+06
1958	235.718	1.84449e+06
1959	235.838	1.84577e+06
1960	235.958	1.84693e+06
1961	236.079	1.84827e+06
1962	236.199	1.84935e+06
1963	236.319	1.85061e+06
1964	236.439	1.85187e+06
1965	236.56	1.85309e+06
1966	236.68	1.85437e+06
1967	236.8	1.85537e+06
1968	236.921	1.85651e+06
1969	237.041	1.85763e+06
1970	237.161	1.85885e+06
1971	237.282	1.86003e+06
1972	237.402	1.86125e+06
1973	237.522	1.86239e+06
1974	237.642	1.86356e+06
1975	237.763	1.86472e+06
1976	237.883	1.86594e+06
1977	238.003	1.86704e+06
1978	238.124	1.86834e+06
1979	238.244	1.86944e+06
1980	238.364	1.8706e+06
1981	238.485	1.87186e+06
1982	238.605	1.87298e+06
1983	238.725	1.87414e+06
1984	238.845	1.87546e+06
1985	238.966	1.87656e+06
1986	239.086	1.87778e+06
1987	239.206	1.87888e+06
1988	239.327	1.88014e+06
1989	239.447	1.88124e+06
1990	239.567	1.8824e+06
1991	239.688	1.88363e+06
1992	239.808	1.88473e+06
1993	239.928	1.88603e+06
1994	240.049	1.88705e+06
1995	240.169	1.88835e+06
1996	240.289	1.88943e+06
1997	240.409	1.89053e+06
1998	240.53	1.89179e+06
1999	240.65	1.89287e+06
[truncated: 4,239 more rows]
