# Supplementary material for: Approaching intrinsic dynamics of MXenes hybrid hydrogel for 3D printed multimodal intelligent devices with ultrahigh superelasticity and temperature sensitivity
Source: Nat Commun. 2022 Jun 14;13:3420. doi: 10.1038/s41467-022-31051-7 (PMC9197829; doi:10.1038/s41467-022-31051-7)
Supplement: Supplementary file 6 — Source Data [file 41467_2022_31051_MOESM6_ESM.zip › Supplementary information/Supplementary Fig. 26/Supplementary Fig. 26a/Supplementary Fig. 26a.xlsx]

## Sheet: Sheet1
Temperature / ℃	R/R0
0	2.2818
5	1.87989
10	1.507
15	1.245
24	1
30	0.6369
40	0.4775
50	0.3434
60	0.2369
70	0.1618
80	0.1293
