# Supplementary material for: Approaching intrinsic dynamics of MXenes hybrid hydrogel for 3D printed multimodal intelligent devices with ultrahigh superelasticity and temperature sensitivity
Source: Nat Commun. 2022 Jun 14;13:3420. doi: 10.1038/s41467-022-31051-7 (PMC9197829; doi:10.1038/s41467-022-31051-7)
Supplement: Supplementary file 6 — Source Data [file 41467_2022_31051_MOESM6_ESM.zip › Supplementary information/Supplementary Fig. 28/Supplementary Fig. 28a.xlsx]

## Sheet: Sheet1
Raman shift / cm-1	0 °C	3 °C	10 °C	15 °C	24 °C	30 °C	40 °C	60 °C	80 °C
101.583	749.098	699.805	636.902	731.317	687.39	685.805	766.902	847.219	856.927
103.415	762.323	684.359	619.485	714.12	677.683	659.24	738.156	840.551	835.078
105.247	733.868	670.526	597.659	721.829	660.355	644.763	744.564	852.697	825.303
107.078	711.045	656.955	614.884	710.722	679.535	658.626	717.232	835.652	833.606
108.909	721.026	666.114	626.658	695.507	673.481	671.342	741.772	846.456	850.191
110.738	737.108	665.446	604.003	720.216	679.115	661.108	742.007	856.777	863.662
112.568	717.891	668.547	623.547	727.781	689.016	667.077	761.984	858.765	852.749
114.398	719.728	676.648	632.188	727.296	683.892	697.704	775.056	868.704	866.028
116.227	743.942	687.566	635.979	717.931	679.672	668.201	737.519	855.73	849.143
118.056	722.791	648.314	605.045	699.836	657.463	642.209	729.732	823.254	839.164
119.885	715.591	649.977	581.977	690.67	654.646	654.102	730.512	827.693	821.842
121.711	707.603	629.398	584.099	679.598	634.6	642.6	723.4	840.799	826.502
123.539	689.781	639.121	596.926	671.488	635.586	628.098	716.34	835.828	805.074
125.367	688.675	640.711	563.325	686.843	635.807	632.614	717	827.964	823.096
127.194	690.87	625.717	576	686.812	637.884	646.587	723.812	832.753	825.094
129.019	680.551	634	576.275	683	662	628.753	711.009	837.449	823.734
130.846	692	632.522	564.537	684.179	657	664.926	730.642	854.716	823.373
132.672	683.442	653	601	694.912	655.028	649.823	719.619	849.033	832.47
134.498	702	647.955	584.781	682	636.958	632	724.474	870.261	838.261
136.321	692.833	646.665	570.34	683.916	653.414	631.833	712.763	862.335	824.167
138.146	702.34	636.577	598.01	685.835	648.01	649.175	762.753	873.99	840.402
139.971	693.883	652.759	585.562	672.524	628.722	626.926	753.037	903.759	842.235
141.796	704.237	641.948	573.185	715.368	650.553	652.289	745.158	890.237	826.58
143.618	695.884	649.698	603.244	698.302	661.227	652.68	743.116	895.099	866.547
145.441	664.893	662.67	589.298	711.223	668.521	658.628	787.181	928.363	857.074
147.265	692.902	657.439	589.732	711.781	674.073	653.878	751.146	927.073	842.878
149.086	724.953	682.651	614.442	704.581	668.581	673.884	770.372	915.233	855.628
150.908	711.52	669.932	585.932	705.056	666.028	649.576	739.794	925.178	878.48
152.731	696.79	671.669	598.862	731.072	675.47	692.663	739.392	898.928	884.867
154.55	732.977	676	618.424	730.384	681.256	688.105	758.128	931.68	883.552
156.372	714.373	662.066	589.941	744.188	696.815	670.753	764.753	907.376	885.69
158.193	723.605	691.846	635.363	738.846	704.94	707.088	792.753	933.423	925.633
160.012	740.337	711.291	652.814	772.302	718.872	735.64	821.372	948.07	941.709
161.833	753.805	718.911	665.228	762.195	733.659	746.285	795.683	938.455	942.024
163.653	760.984	753.727	650	784	742.164	746.109	823.601	954.836	946
165.47	769.052	737.895	676.895	786.157	738.994	772.68	836.791	958.047	980.628
167.29	775.102	765.329	682.46	792.431	740.511	782.693	839.562	990.182	993.307
169.109	792.733	778.756	706.293	821.951	778.463	777.123	843.244	976.416	993.781
170.926	820.116	806.791	705.465	838.698	785.86	804.14	871.698	998.907	1017.7
172.744	862.955	809.774	738.544	850.638	778.314	810.042	888.861	1013.82	1050.5
174.56	864.916	833.005	757.167	857.712	835.172	861.963	901.46	1053.75	1068.37
176.378	862.163	857.041	764.692	899.017	859.407	886.855	929.936	1061.49	1070.95
178.193	869.112	878.341	806.882	942.23	906.268	931.038	963.307	1085.8	1138.92
180.01	916.613	933.396	842.793	951.433	925.262	936.514	995.829	1143.94	1188.12
181.827	939.756	971.593	880.035	970.698	950.279	1014.63	1012.42	1158.35	1230.24
183.641	976.237	995.977	904.53	1034.43	1003.17	1052.04	1054.25	1221.79	1281.6
185.457	1011	1069	959.596	1094.72	1054.94	1105.07	1168	1303.56	1406.82
187.27	1049.67	1152.37	1026.09	1167.98	1105.95	1215.75	1198.26	1354.92	1487.2
189.085	1177.55	1232.59	1087.96	1291.1	1180.64	1276.88	1232.12	1421.39	1582.34
190.898	1183.27	1296.49	1195.24	1343.95	1230.02	1314.66	1319.66	1472.56	1654.9
192.713	1276.77	1400.7	1186.56	1347.26	1210.54	1367.7	1365.33	1474.93	1667.37
194.525	1349.94	1376.6	1177.53	1348.45	1194.23	1365.64	1330.47	1463.25	1608.01
196.338	1369.07	1318.2	1119.05	1298.31	1153.59	1238.27	1267	1382.35	1525.55
198.15	1350.53	1278.32	1024.58	1253.94	1090.48	1180.48	1170.45	1309.88	1410.61
199.963	1299.5	1170.35	959.577	1127.71	1018.52	1084.58	1107.59	1200.32	1330.24
201.773	1221.58	1076.71	900.591	1073.21	953.63	1042.21	1056.49	1125.71	1222.36
203.586	1119.92	994.686	850.864	951.916	916.979	941.759	988.623	1094.01	1142.85
205.396	1050.58	951.683	806.837	941.715	885.78	907.967	933.959	1073.82	1120.88
207.207	1001.97	894.951	780.944	883.16	842.735	895.895	899.916	1023.64	1085.8
209.017	955.907	881.916	759.949	896.809	793.084	862.005	904.926	973.084	1042.01
210.826	917.979	842.991	743.967	842.977	805.023	835.974	861.981	979.979	1066.95
212.636	893	830	729	822	809	831	860	954	1026
214.444	883.005	833.974	728.96	827.965	770.033	805.044	828.053	932.067	1047.97
216.254	872.08	835.003	704.042	832.993	771.014	825.948	873.878	966.906	1034.03
218.062	828.012	799.145	718.029	820.11	774.017	818.029	839.14	941.151	1022.03
219.869	847.951	790.122	713.008	808.057	772.146	807.146	864.886	957.788	984.179
221.678	843.009	778.86	704.898	823.805	773.851	790.935	832.186	923.195	985.86
223.484	843.128	798.942	702.105	826.128	775.965	808.035	852.744	937.826	1000.09
225.292	816.084	795.014	719.861	818.972	765.07	808.888	838.293	939.181	1020.72
227.098	826.886	824.626	729.049	805.244	769.016	792.26	839.772	952.772	1016.05
228.903	849.944	799.26	719.019	825.702	797.702	814.646	848.981	956.87	1003.28
230.71	844.941	806.98	722.921	822.881	770.04	837.802	849.158	965	1017.96
232.515	842.867	814.978	729.934	823.978	767.398	816.199	856.978	958.088	1006.93
234.319	856.927	845.731	706.122	811.269	788.805	801.073	887.17	954.073	1012.73
236.125	861.205	825.333	726.77	820.898	775.128	822.642	842.742	938.256	1024.1
237.929	860.805	808.307	745.86	863.581	786.609	839.335	900.716	942.805	1017.78
239.732	842.726	821.758	721.272	812.058	786.151	827.667	880.998	971.667	1033.85
241.537	846	843.56	733.937	851.09	788.717	832.78	874.126	988.56	1008.41
243.34	847.024	833.279	741.035	832.557	800.314	826.592	877.896	941.906	1037.65
245.142	869.335	833.516	738.74	855.107	807.293	848.367	855.409	973.293	1041.55
246.944	855.158	823.435	714.435	849.198	794.514	834.158	876.407	968.605	1038.79
248.747	874.267	830.366	752.552	818.488	830.983	851.471	872.878	962.058	1042.02
250.549	870.129	828.441	722.645	854.838	801.162	831.774	891.613	951.344	1027.33
252.349	856.635	817.544	744.184	845.952	805.547	824.181	879.363	972.002	1062.09
254.15	850.19	846.762	744.381	853.38	785.524	830.952	858.572	983.142	1028.95
255.952	908.023	852.023	749	850.146	805.267	832.414	890.974	1004.61	1006.49
257.752	885.023	837.33	735.642	847.102	826.488	846.512	878.358	970.484	1039.52
259.551	869	828.305	742.749	865.893	801.856	849.893	880.214	964.107	1078.2
261.35	872.223	853.605	767.27	871.051	806.665	831.167	894.777	983.944	1036.28
263.151	872.342	848.652	736.197	853.083	832.747	862.259	898.43	1009.2	1024.28
264.949	909.17	870.458	752.763	877.992	814.237	861.466	892.542	997.17	1056.34
266.747	893.938	861.37	761.199	864.062	808.417	879.247	895.213	1008	1048.62
268.545	898.68	863	776.488	890.32	850.657	867.831	900.512	972.43	1046.87
270.342	871.729	857.331	781.596	865.934	848.867	883.271	910.066	978.669	1063.6
272.141	875.933	875.326	766.056	880.393	833.067	863.191	892.202	970.528	1050.66
273.938	906.837	848.907	773.628	860.302	814.674	859.116	909.674	975.512	1031.79
275.734	900.343	853.568	760	863.438	831.87	855.929	884.272	1002.08	1028.07
277.53	899.414	862.901	747.733	896.242	819.465	835.952	871.854	1000.15	1038.27
279.326	877.831	864.698	775.453	868.89	803.831	839.866	867.134	988.907	1031.85
281.121	891.442	855.701	735.078	862.779	811.143	846.545	883.896	995.909	1040.25
282.916	883.802	851.759	758.235	843.241	805.802	846.241	874.883	991.562	1061.07
284.71	875.413	867.257	769.495	862.927	808.505	847.009	900.679	999.752	1074.67
286.506	878.167	852.423	771.749	872.833	803.916	827.26	881.507	972.172	1034.59
288.3	875.086	852.43	752.893	847.549	807.86	845.053	868.463	975.344	1033.74
290.094	887.586	798.679	736.619	824.707	785.149	774.181	860.94	946.972	1003.21
291.887	876.088	793.635	715.728	809.27	763.091	772.547	834.086	937.544	1006.27
293.68	875.86	779.837	685.767	794.907	749.023	769.209	819.744	909.023	962.674
295.472	823.943	774.529	696.037	757.943	735.849	755.037	802.529	906.377	959.566
297.264	825.614	761.544	676.193	778.324	736.938	762.263	810.193	912.096	931.965
299.056	797.483	771.616	678	787.593	718.767	734.471	812.384	912.605	934.593
300.847	793.798	735.517	675.012	764.012	739.179	747.393	799.887	901.226	946.685
302.638	784.621	748.31	656.483	761	703.517	722.552	784.724	889.551	917.449
304.429	799.095	739.048	672.683	740.577	726.154	725.201	813.048	869.645	931.683
306.219	772.595	746	660.541	749	723.649	738.649	788.487	879.864	934.486
308.009	770	728.532	646.438	757.204	694.423	725	781.562	878.875	907.173
309.799	762.67	716.116	641.888	765.665	712.33	745.33	772.888	846.451	919.986
311.588	759.544	718.633	635.937	753	698.684	720.481	794.405	859.342	918.57
313.377	771.884	690.744	659.674	726.093	692.814	720.651	784.116	831.977	909.977
315.166	747.949	720.695	624.186	726.577	685.237	697.135	777.779	841.933	888.186
316.954	750.281	697.319	633.719	711.319	668.919	697.801	765.24	841.281	891.52
318.742	746.221	715.779	653.657	719.122	694.68	690.267	738.977	836.61	895.634
320.53	733.617	688.498	641	727.756	671.876	697	758.12	845.751	893.124
322.317	768.099	695.394	626.648	728.253	664.408	692.915	755.366	849.76	899.226
324.104	751	695	625.36	706.384	693.158	708.951	739.36	839	881.329
325.89	745.609	707.698	629.521	725.698	679.995	679.823	757.87	842.219	894.526
327.676	732.928	698.326	609.591	714.386	681.205	711.349	747.928	864.47	896.121
329.462	719.27	714.056	614.977	715.54	671.944	701.619	738.023	836.214	896.247
331.248	739.817	721.91	609.09	722.591	681.728	692	754.229	833.362	862.405
333.033	754.063	710.415	627.862	716.585	677.447	684.063	777.264	855.509	890.817
334.818	730.985	700.11	611.844	731.749	696.719	726.844	765.422	858.985	913.141
336.6	750.423	703.846	622.126	749.144	684.865	715.288	785.558	869.27	897.702
338.384	766.672	727.836	617.037	760.508	698.563	716.709	755.948	869.563	918.672
340.168	769.624	727.443	643.342	773.92	733.16	736.376	790.684	874.819	950.181
341.951	792.25	751.95	645.1	760.6	722.1	762.95	795.2	909.55	956.4
343.735	784.427	768.059	657.579	788.427	736.546	770.697	796.724	922.605	975.789
345.517	768.609	749.391	676.228	796.693	732.149	764.46	837.935	911.07	998.079
347.3	782.065	788.909	666.442	804.065	766.663	789.13	839.091	910.688	975.649
349.08	805.783	783.792	689.683	805.792	763.467	806.525	827.267	932.884	994.15
350.861	807	785.321	704.556	833.507	775.123	801.519	853.951	947.395	1030.19
352.643	852.047	819.047	718.047	832.512	793.907	838.581	866	953.628	1030.6
354.424	831.134	810.179	726.672	838.641	810.359	814.283	886.866	980.076	1032.85
356.204	852.672	822.335	732	848.672	814.335	847.009	864.497	987.333	1063.01
357.985	868.134	823.145	754.483	854.169	804.18	859.337	886.494	982.169	1042.88
359.763	870.829	839.396	725.198	878.775	811	854.802	887.289	989.118	1069.21
361.542	877.173	874.322	769.574	873.559	828.173	853.827	899.693	1004.73	1101.75
363.322	882.595	877.298	759.298	869.893	816	877.824	909.962	1006.43	1109.65
365.101	891.362	880	756.531	889.115	847.877	884.461	903.893	1004.48	1089.12
366.877	883.017	867.721	768	891.721	846.459	867.785	922.017	999.605	1083.1
368.655	906.184	886.094	751.453	920.186	825.724	905.731	924.182	1012.73	1087.27
370.433	899.388	903.837	767.979	906.388	843.081	884.654	915.184	1049.49	1097.77
372.211	913.535	886.326	774.07	894.372	830.116	896.512	925.023	1039.6	1102.37
373.986	886.074	880.206	760.132	899.114	832.794	873.943	932.132	1004.87	1086.58
375.763	923.474	877.902	779.809	913.144	858.047	894.712	933.093	1026.29	1091.71
377.54	918.192	893.96	786.695	901.424	831.61	893.384	942.345	1019.2	1094.58
379.314	910.781	898.609	766.493	922.586	820.805	892.977	934.735	1038	1067.73
381.09	902.213	879.803	774.639	896.59	843.852	879.82	908.803	1013.97	1096.88
382.865	912.585	899	766.006	893.983	813.176	869.994	895.585	1018.61	1093.57
384.638	921.597	886.201	753.222	883.59	833.368	879.618	889.215	1002.42	1075
386.413	929.541	863.052	761.576	881.035	833.61	854.035	929.081	1003.2	1065.98
388.188	911.116	872	742.676	868.736	798.145	874.354	878.586	995.293	1073.21
389.96	886.459	859.291	759.167	871.875	798.625	871.958	900.624	1003.12	1049.92
391.733	869	849.524	741.315	863.947	786.737	828.157	892.736	972.788	1031.89
393.507	872.212	844.822	739.305	850.822	800.331	833.237	891.907	953.847	1032.09
395.278	868.721	830.57	718.378	848.087	774.442	834.698	875.849	956.419	1046.22
397.051	847.217	817.197	724.236	831.815	797.937	834.949	844.496	966.165	1023.68
398.823	874.377	833.846	743.093	827.47	757.279	811.093	847.94	960.126	1030.81
400.593	842.981	821.76	718.221	843.885	779.461	804.981	857.106	955	989.645
402.365	818.446	805.78	729.555	809.001	757.782	805.331	851.889	934.892	981.778
404.134	803.128	811.519	707.286	792.963	732.549	794.414	842.586	919.963	982.805
405.906	810.276	788.589	698.319	795.687	750.908	791.092	826.945	912.006	983.135
407.676	829.542	784.938	697.855	768.665	734.793	772.894	813.771	917.229	1000.17
409.445	814.915	782.718	677.938	773.915	747.402	750.232	808.463	886.413	977.463
411.215	827.506	781.896	670.065	781.467	746.027	769.065	789.038	885.429	960.441
412.982	808.709	761.709	668.545	771.418	720.908	766	798.055	897.182	973
414.752	812.238	763.953	668	774.616	722.808	760.669	805.523	852.622	921.721
416.519	814.518	758.964	679.241	748.338	722.036	752.759	771.615	893.277	921.759
418.287	780.632	742.664	649.547	749.274	711.336	736.937	799.516	891.336	924.157
420.054	780.245	745.264	650.68	747.208	719.699	731.283	775.981	866.888	929.453
421.822	772.013	732.038	645.311	740.753	701.43	754.779	772.506	856.311	917.949
423.587	757.25	723.75	642.75	738.25	685.5	742	769	852.75	893
425.355	777.006	722	627.749	723.012	689.994	720.515	760.983	850.994	885.485
427.12	751.761	709.299	656.731	730.508	686.746	696.045	772.492	836.015	908.523
428.886	763.953	706.698	625.07	696.279	681.512	687.419	760.744	838.558	882.814
430.651	740.708	683.393	623.551	720.708	667.101	716.708	768.843	826.742	859.551
432.417	744.596	680.404	614.481	701.558	669.26	696.115	741.336	829.298	878.702
434.18	706.467	680.781	610.154	693.256	656.474	695.212	723.205	818.154	877.051
435.946	724.036	664.451	592.529	679.736	647.435	679.342	723.565	816.357	850.057
437.708	709.665	646.398	586.601	654.998	667.601	670.467	733	791.466	843.198
439.473	707.702	655.12	585.79	674.405	631.686	675.417	716.223	804.806	809
441.235	714	657.814	580.745	659.882	648.915	640.627	697.611	802	808.712
442.997	717.274	647.179	565.915	658.821	613.104	626.83	698.632	775.462	822.623
444.761	684.929	637.409	574.551	667.866	612.827	608.307	676.378	757.031	826.654
446.522	681.339	620.556	558.948	636.347	582.339	601.948	681	761.052	778.504
448.285	676.279	590.632	553.721	614.515	588.089	581.235	667.559	760.882	769.308
450.046	660.152	585.565	532.695	609.87	582.934	584.74	656.826	755.673	768
451.806	644.563	592.859	523.852	594.997	571.852	573.715	656.003	729.285	770.715
453.568	656	572.296	522	620.423	574.854	582.573	648.723	725.441	761.995
455.327	623.268	559.711	509.866	589.464	545.866	561.908	634.619	721.69	739.042
457.086	615.631	557.627	491.167	582.584	558.249	554.292	636.249	706.167	742.751
458.847	612.893	560.12	502.88	565.173	523.508	543.227	611.88	710.467	713.334
460.606	604.07	554.183	486.296	576.591	543.086	543.817	611.618	717	720.016
462.364	600.404	535.404	491.788	582	528.874	525.788	606.596	713.086	712.749
464.124	597.3	542.2	481.8	554.9	526.7	533.6	628.3	693.2	719.3
465.881	602.54	549.276	503.789	565.644	550.249	535.908	627.119	713.789	726.065
467.639	586.305	533.66	501.645	608.205	537.54	541.085	646.985	743.425	764.035
469.397	579.306	563.264	516.531	608.674	559.896	571.877	639.899	752.101	760.837
471.154	586.526	579.453	515.835	596	575.763	571.237	667.505	742.402	781.67
472.91	601.256	581.688	526	624.632	583.432	579.56	640.624	776.632	805.064
474.666	591.086	576.829	514.686	624.4	569.057	561.629	625.715	765.943	778.143
476.423	593.631	569.208	523.47	580.887	562.208	554.155	629.679	727.048	753.203
478.179	598.093	544.496	491.038	566.364	537.496	518.217	608	709.217	699.31
479.933	587.522	526.522	471	562.32	530.64	517.04	615.478	692	692.36
481.688	572.263	514.03	470.353	557.323	509.879	510.444	591.233	667.556	699.444
483.444	560.624	518.026	459.325	539.974	513.675	510.598	596	678.675	677.573
485.198	561	504.253	457.561	544.58	513.093	491.747	591.056	656.346	671.29
486.951	556.682	519.705	458.105	539.423	513.295	513.306	596.942	680.341	688.434
488.704	551.991	532.682	465.991	567	521.668	505.313	608.692	663.308	692.958
490.459	562.005	521.994	462.664	565.334	514.332	506.671	604.325	665.005	686.672
492.212	561.671	522	469.341	573.341	525.977	511.341	592.994	672.023	687.694
493.964	569.293	506.369	463	551.399	532.616	507.616	579.278	677.879	671.586
495.716	581.705	514.519	467.566	555.837	531.411	512.612	603.388	684.705	690.659
497.467	565.374	518.404	472.343	565.879	523.626	531.939	613.283	691.566	674.687
499.218	590.542	526	486.888	566.495	537.766	521.186	593.197	671.729	699.234
500.971	576.775	528.041	485.735	567.694	523.265	520.694	610.225	684.428	721.959
502.721	570.048	529.254	462.952	561.048	547.952	525.015	608.239	682.555	721.46
504.472	574	544.484	478.055	566.945	530.516	545.352	621.023	685.594	724.922
506.221	569.461	524.893	489.831	573.584	525.292	541.062	611.078	689.708	710.539
507.971	583.288	532.657	493.3	584.163	544.875	549.506	623.013	696.219	714.013
509.72	587.51	537.359	494.227	598.793	551.661	539.661	640.207	705.207	729.98
511.469	592.669	557.391	502.03	592.526	544.196	559.948	631.804	679.135	733.444
513.217	597.453	548.09	496.363	606.363	556.184	566.726	640.094	707.189	756.726
514.965	607.634	560.462	496.269	581.366	554.614	562.172	640.807	717.076	751.055
516.715	592.733	571.033	510.1	604.6	558.733	560.966	640.434	732.433	735.3
518.462	591.476	582.107	509.31	621.262	571	569.738	637.667	742.476	743.797
520.21	611.459	577.456	504.714	612	575.971	571.371	648.6	717.857	770.745
521.956	637.747	575.516	535.889	621.505	584.405	586.253	671.526	736.779	800.01
523.703	621.016	599.744	544.112	617.504	606.376	600.36	667.392	751.768	801.376
525.449	637.785	602.865	541.135	629.757	606.108	606.892	697.758	751.785	781.757
527.195	636.284	610.619	557.142	633.625	610.858	586.239	704.665	774.471	814.381
528.94	642.085	611.468	574.957	664.17	643.957	613.319	693	799.808	808.255
530.685	643.156	629.376	558.707	678.073	631.239	625.532	716.073	803.147	836.615
532.43	675.225	638.551	560.899	676.366	642.062	637.674	706.348	820.899	847.634
534.174	681.88	646.49	587.2	683.27	663.49	639.05	727.17	809.41	858.95
535.918	682.431	644.861	594.785	697.369	673.938	662.077	725.746	817.9	856.761
537.662	711.448	673.054	602.318	728.395	681.789	668.605	743.345	837.659	881.816
539.406	711.633	684.206	635.779	729.87	685.176	694.664	771.176	853.824	903.854
541.149	713.194	708.014	627.809	738.788	695.601	714.795	759.41	864.604	934.604
542.891	729.607	712.205	653.18	759.148	692.976	739.353	775.18	864.779	929.615
544.634	751.941	728.98	657.808	777.152	728.749	723	806.172	870.596	943.96
546.376	751.813	723.781	661.594	780.875	749.562	738.844	812.219	895.718	947.218
548.118	754.957	773.366	697.193	786.957	735.452	754.871	822.462	903.505	984.946
549.857	795.346	763.236	693.303	805.291	749.643	772.934	852.23	930.83	985.928
551.598	802.345	781.621	689.207	808.345	779.517	795.414	837.483	929.725	1024.41
553.339	810.182	791.104	692.247	835.026	780.662	808.857	854.182	939.597	993.987
555.08	816.582	817.672	709.224	834.03	777.492	801.687	874.313	958.254	1013.49
556.82	832.58	798.058	729.101	840.233	776.899	840.914	864.23	936.086	1002.48
558.559	844.069	824.458	721.841	830.108	762.992	823.497	840.085	948.096	1006.72
560.299	852.826	823.849	755.019	838.205	788.645	823.238	854.806	949.608	1019.48
562.038	838.404	823.315	729.743	846.236	795.754	822.066	862.01	976.615	1019.37
563.777	843.825	826.584	720.273	825.573	799.697	827.011	851.827	948.457	1024.95
565.513	830.129	837.498	720.35	830.744	779.694	833.049	862.872	944.031	1017.4
567.251	848.427	818.232	722.08	826.123	781.099	839.305	869.113	923.52	1020.11
568.989	856.302	826.972	732.276	811.489	782.794	833.336	845.349	942.054	994.997
570.727	831.838	822.987	721.84	813.497	759.808	818.65	846.567	930.346	995.693
572.464	852.628	804.057	706.94	814.711	747.426	809.584	848.178	915.623	998.267
574.198	832.334	793.164	692.168	818.523	765.628	792.955	851.025	922.49	999.686
575.935	824.432	781.561	707.477	798.1	768.1	805.73	841.466	897.029	976.753
577.671	830.93	797.694	724.309	797.909	770.449	780.513	849.258	918.405	994.153
579.407	805.626	784.48	704.656	782.466	749.474	782.706	831.646	919.094	979.711
581.142	791.035	768.15	690.702	778.704	742.654	799.683	830.655	912.251	979.267
582.875	829.831	788.99	695.151	796.282	748.368	784.622	834.188	912.009	991.116
584.61	830.198	773.547	696.121	785.216	755.118	799.018	815.274	901.452	986.453
586.345	791.675	774.47	682.602	785.791	745.787	784.377	815.134	920.115	955.262
588.079	810.449	782.273	694.933	788.167	739.639	791.147	817.097	907.469	968.979
589.811	805.244	784.455	682.373	780.879	739.981	792.107	824.297	908.557	966.17
591.544	786.201	766.441	711.122	787.55	733.699	784.473	818.795	895.613	968.155
593.277	790.674	779.119	698.854	805.386	753.015	789.989	824.869	894.511	965.287
595.01	787.968	781.839	712.027	788.663	746.731	775.161	854.53	917.365	967.475
596.741	792.325	790.078	701.019	796.078	731.186	781.276	831.922	924.872	988.347
598.473	793.362	792.348	702.41	785.567	744.307	800.816	841.663	923.257	998.453
600.205	791.781	784.748	691.006	800.549	759.868	797.055	876.761	928.504	982.907
601.934	820.989	786.48	709.357	785.139	765.529	804.97	844.398	911.551	1008.8
603.665	817.028	794.755	712.081	804.238	765.12	819.512	815.926	921.361	1005.65
605.396	799.944	798.691	714.584	795.678	762.927	794.17	851.323	936.909	988.923
607.125	814.86	798.936	704.862	811.26	768.504	827.572	850.85	941.086	988.544
608.855	830.987	793.125	703.137	820.242	774.619	833.455	855.422	944.5	994.163
610.585	818.524	811.288	724.699	818.77	776.544	817.129	866.55	931.659	1016.27
612.312	845.944	808.927	704.239	810.295	774.273	839.937	836.99	949.577	1014.77
614.041	846.671	809.733	715.181	820.17	771.902	834.392	865.902	937.288	978.233
615.768	827.312	816.859	714.827	812.869	789.79	791.987	862.397	933.464	988.385
617.497	807.462	798.014	711.325	792.605	780.844	803.845	847.678	924.409	1003.65
619.225	825.765	800.304	709.368	792.627	772.448	806.336	841.736	941.686	999.459
620.951	801.233	792.052	706.094	792.56	756.99	792.99	825.372	931.698	982.58
622.678	809.713	774.899	692.33	794.262	740.912	789.829	809.989	945.055	973.428
624.404	814.11	787.661	707.5	781.164	745.309	769.781	822.812	934.875	981.979
626.131	805.674	770.766	684.987	775.161	725.11	763.801	809.826	930.628	968.48
627.855	796.567	768.221	677.263	772.534	737.675	762.244	806.584	923.222	970.258
629.581	782.151	747.277	679.212	766.226	733.918	741.503	800.631	899.271	974.296
631.305	779.614	760.245	660.136	742.736	725.722	734.381	797.913	880.869	927.814
633.031	776.945	758.706	681.744	741.304	717.418	735.242	781.895	881.52	914.391
634.756	756.609	739.938	650.939	729.966	695.968	711.01	801.542	875.978	923.143
636.479	737.735	720.821	640.555	713.888	690.289	703.621	793.195	872.528	931.553
638.204	762.154	703.331	636.023	715.842	697.764	706.604	754.557	868.583	906.666
639.926	739.393	702.286	622.01	727.008	695.821	700.513	754.792	853.224	910.213
641.65	731.007	690.035	633.97	720.659	692.892	696.961	736.904	844.335	913.46
643.372	721.139	683.282	624.898	711.282	657.218	704.356	729.013	860.836	893.14
645.093	723.118	674.591	623.39	702.889	667.318	694.003	721.485	840.964	877.004
646.816	724.646	676.69	604.859	703.189	665.836	677.761	734.727	825.789	862.216
648.536	708.713	684.349	595.534	701.747	651.146	675.185	741.239	806.992	882.472
650.259	696.903	671.162	591.345	682.571	663.276	656.426	736.997	810.676	866.394
651.979	709.505	660.056	594.714	688.103	641.838	644.742	733.687	820.641	856.216
653.7	677.005	642.708	581.454	686.891	635.4	651.755	712.757	817.052	830.321
655.42	692.595	625.498	583.266	679.321	650.504	652.857	739.867	817.006	843.447
657.141	691.313	634.79	591.063	666.316	640.572	644.761	719.471	799.103	829.316
658.859	685.773	648.058	580.771	646.655	631.769	644.655	715.03	786.337	827.31
660.578	686.016	635.636	586.403	655.508	629.06	648.258	706.551	790.645	829.089
662.298	659.212	610.177	583.397	644.307	621.192	639.734	703.506	790.746	834.715
664.016	662.75	614.704	587.499	637.973	622.219	640.065	687.16	776.631	818.682
665.733	669.596	621.341	571.876	629.091	617.518	648.69	675.905	793.207	806.594
667.452	656.014	621.466	567.784	619.558	621.537	625.039	702.393	788.611	815.835
669.169	645.88	632.019	557.605	616.392	614.979	624.089	689.506	780.022	809.881
670.887	637.066	623.623	566.163	626.761	611.377	605.105	667.925	782.182	809.494
672.603	627.038	610.43	544.143	632.104	603.507	610.829	676.637	778.018	796.406
674.319	628.397	605.893	548.901	640.003	595.718	620.504	673.879	744.577	784.14
676.034	625.249	586.661	542.086	634.633	612.556	602.069	688.307	748.773	779.71
677.751	623.307	585.451	553.225	630.336	600.158	603.181	683.57	760.071	779.806
679.466	628.524	585.162	535.833	623.654	598.585	604.745	686.495	761.364	791.537
681.181	615.642	612.47	533.922	630.717	593.92	606.939	667.52	758.086	781.766
682.897	619.349	599.332	530.293	623.74	601.562	591.986	654.994	747.819	790.275
684.611	616.862	588.416	522.941	614.07	594.959	588.796	649.149	760.146	788.757
686.324	630.211	594.148	544.588	624.287	596.183	587.144	661.705	768.951	795.544
688.037	610.435	600.748	538.805	633.571	590.771	598.946	668.304	773.167	799.927
689.752	628.946	596.748	543.163	625.417	603.054	603.275	674.449	742.842	798.462
691.465	618.863	609.004	541.9	641.705	602.754	600.779	683.59	762.031	803.373
693.177	622.095	604.728	542.324	639.869	618.839	587.073	665.107	783.032	793.438
694.889	634.41	597.513	563.195	630.525	621.157	605.613	683.193	789.057	796.365
696.602	631.481	607.933	558.813	641.523	615.515	624.229	679.258	771.59	822.355
698.313	636.104	617.146	557.319	646.077	614.896	616.253	694.593	778.409	825.22
700.024	632.82	622.199	557.47	657.63	609.215	611.483	692.015	798.951	820.388
701.735	649.885	617.408	561.036	657.684	643.133	628.19	692.423	798.154	830.076
703.445	652.228	633.512	568.359	637.036	627.703	631.624	694.411	798.363	839.465
705.157	656.985	635.316	575.181	645.536	629.188	639.526	703.864	804.554	822.569
706.867	669.706	640.714	572.71	648.888	642.28	639.607	718.524	805.664	833.161
708.576	655.776	631.575	574.707	657.143	661.21	644.55	725.545	816.129	840.758
710.285	657.278	645.934	583.772	658.847	646.199	632.308	735.375	822.068	845.516
711.993	675.836	641.6	590.703	668.826	644.796	646.695	751.161	824.145	853.892
713.702	677.227	652.402	579.324	674.436	650.578	654.885	719.266	810.096	854.932
715.41	673.103	649.948	586.019	682.608	642.285	656.269	721.789	814.739	852.989
717.119	673.197	637.264	592.902	690.117	646.801	646.008	737.511	792.35	858.164
718.827	666.286	635.621	583.946	659.262	643.44	641.298	711.411	805.077	837.52
720.534	651.356	626.287	562.615	644.504	630.812	641.922	699.682	821.992	812.64
722.24	670.68	628.949	535.809	638.363	631.26	638.444	709.53	789.385	802.816
723.947	641.507	619.918	571.137	652.036	623.682	624.922	697.133	799.591	795.359
725.653	646.355	603.972	555.762	638.545	590.21	594.734	674.105	792.739	798.01
727.359	623.022	588.706	531.313	617.041	588.457	589.11	673.714	774.001	802.115
729.064	627.526	587.691	541.526	605.472	579.305	574.238	676.539	738.045	772.748
730.769	618.243	579.901	515.725	594.112	580.819	560.368	651.148	732.432	769.611
732.474	607.649	576.568	507.931	578.05	583.369	567.971	637.9	744.705	757.071
734.178	606.44	571.057	523.542	576.862	549.418	554.922	636.222	745.736	743.607
735.882	598.482	554.603	510.539	578.991	556.945	545.921	648.01	729.51	714.029
737.586	592.632	554.494	499.873	564.45	547.655	538.719	633.071	717.721	727.88
739.29	585.553	546.15	498.874	575.857	552.213	541.503	628.251	713.845	737.547
740.993	564.794	534.194	489.63	566.193	562.074	534.599	630.514	706.786	743.064
742.696	566.659	531.282	496.658	571.175	565.036	534.567	623.29	721.268	736.067
744.398	557.305	533.521	492.313	575.739	547.14	533.347	604.251	718.543	739.089
746.1	564.65	532.999	480.861	560.469	552.8	512.076	603.627	708.01	723.431
747.802	540.316	535.087	473.689	550.538	540.01	513.385	612.354	694.435	723.157
749.504	548.473	523.01	478.268	559.478	528.853	526.871	602.961	694.238	704.442
751.205	548.362	534.936	489.682	545.559	535.173	520.713	598.982	702.389	713.529
752.906	546.606	519.886	488.894	556.459	533.316	520.876	605.892	686.623	720.84
754.606	537.148	535.127	478.355	549.187	529.912	516.94	597.88	679.955	707.792
756.307	534.771	514.953	472.055	544.961	521.842	496.917	603.311	695.73	695.081
758.007	520.887	510.985	473.527	556.091	521.616	494.561	605.53	682.158	704.108
759.706	536.108	520.328	467.271	555.784	540.271	511.282	589.82	664.315	712.127
761.406	531.604	514.389	462.193	551.328	527.749	498.525	604.971	676.591	715.96
763.105	545.273	518.03	469.926	546.603	527.868	509.446	597.292	681.224	701.113
764.801	538.492	511.222	466.954	541.652	538.188	515.427	597.398	697.921	709.16
766.5	530.25	508.703	472.955	511.278	513.493	515.151	603.475	705.362	700.041
768.198	527.872	502.766	468.089	526.008	505.897	513.862	597.046	689.152	696.21
769.895	517.378	504.115	462.454	532.846	497.93	502.446	586.869	683.039	692.738
771.593	523.5	508.426	472.229	553.412	504.463	499.041	584.092	662.063	702.209
773.29	527.436	510.458	474.63	541.189	515.224	498.323	598.529	657.039	688.891
774.986	526.903	509.756	470.072	541.046	523.988	496.151	587.547	669.545	699.133
776.681	533.837	499.599	448.848	552.595	508.786	507.175	591.105	664	687.529
778.377	531.692	500.889	467.901	544.314	505.465	510.797	602.943	674.293	689.021
780.073	528.081	494.764	463.56	527.164	508.213	515.693	588.55	665.79	707.464
781.768	524.255	514.875	452.998	530.717	508.618	527.363	577.221	675.354	704.257
783.463	529.941	509.658	471.972	520.44	513.052	499.052	587.838	665.027	699.603
785.156	543.533	504.166	467.259	532.422	521.675	508.313	575.339	672.767	697.812
786.851	526.46	504.148	472.989	550.467	533.93	513.372	590.925	682.181	703.667
788.545	531.214	492.535	459.812	533.912	520.899	516.803	598.839	690.723	706.24
790.239	541.179	504.274	464.167	553.783	525.022	512.082	611.163	691.185	711.057
791.93	559.394	517.224	480.198	535.196	517.892	513.54	590.862	700.409	684.872
793.624	536.753	512.077	474.304	530.059	518.469	518.375	594.085	702.707	704.248
795.317	534.831	513.844	479.575	547.099	539.629	520.219	594.316	697.181	702.095
797.009	521.942	523.937	484.761	542.037	525.638	522.624	586.763	681.019	701.445
798.699	529.771	513.563	454.7	550.284	509.046	501.788	587.399	698.984	725.556
800.391	525.415	511.296	470.025	529.662	537.512	504.754	616.175	699.044	713.868
802.083	538.176	524.092	465.181	545.57	524.84	528.16	617.657	706.809	702.398
803.772	539.048	516.046	479.076	561.486	526.243	522.893	605.348	689.497	705.045
805.463	522.849	514.39	472.441	560.43	534.722	521.186	596.379	681.512	721.724
807.154	550.031	513.375	477.72	539.04	536.249	533.209	615.046	712.138	708.231
808.842	537.78	531.668	469.688	535.555	527.668	518.789	619.211	714.642	722.402
810.533	547.215	518.571	481.415	535.207	515.199	515.128	612.19	702.927	716.34
812.222	537.508	508.869	466.788	543.758	536.059	535.96	605.9	712.665	727.104
813.91	528.414	509.939	486.089	545.478	540.279	526.378	608.832	713.484	719.611
815.599	548.904	518.659	474.391	530.061	509.285	509.275	608.135	726.93	738.809
817.286	526.575	520.642	469.44	552.861	538.666	519.701	609.477	700.623	728.804
818.974	532.791	517.972	480.421	540.698	536.386	519.974	604.528	707.917	722.879
820.662	543.151	531.991	489.671	535.017	535.46	525.929	625.53	723.509	728.911
822.348	527.839	519.434	490.462	555.07	532.004	521.653	597.172	716.999	728.048
824.036	524.939	519.344	475.796	560.737	552.306	520.295	596.748	696.342	716.381
825.721	550.736	517.166	481.633	570.263	541.511	526.756	596.978	711.51	720.634
827.408	540.29	514.914	481.809	557.135	540.575	523.821	604.732	704.849	710.42
829.094	541.551	516.219	476.317	540.792	534.574	523.714	603.238	708.482	743.782
830.779	555.951	516.346	471.842	539.454	520.427	517.506	596.961	717.909	731.541
832.465	522.603	510.373	485.056	558.073	535.451	536.27	619.295	691.845	713.534
834.148	553.007	514.965	484.007	561.79	534.977	533.057	606.565	687.284	710.858
835.833	537.303	531.959	490.152	545.913	546.033	524.047	595.92	705.363	716.687
837.516	543.297	519.49	459.622	525.564	539.057	511.474	617.038	704.163	700.565
839.201	532.111	522.377	468.939	542.337	542.651	520.284	599.064	690.479	712.254
840.884	542.086	527.941	478.24	543.779	537.458	520.81	598.303	706.154	699.871
842.568	543.965	515.233	471.802	526.041	545.766	527.923	599.658	706.869	688.709
844.249	517.416	534.526	479.669	532.716	532.081	520.649	588.643	702.792	700.683
845.933	525.1	523.397	473.695	553.058	512.751	513.18	580.346	704.878	724.46
847.614	554.093	508.883	473.352	551.368	537.199	515.812	573.846	696.516	720.454
849.297	527.773	522.693	474.6	518.176	528.394	515.05	581.432	684.76	713.635
850.977	515.732	503.326	479.99	522.874	514.289	521.597	589.115	670.992	713.082
852.657	524.229	514.888	457.085	525.266	511.261	530.985	570.206	680.876	695.825
854.339	510.286	503.918	464.338	532.916	518.472	513.43	582.549	691.204	688.441
856.019	518.211	501.449	469.818	534.083	519.344	515.947	570.072	675.663	688.043
857.7	500.265	515.223	450.123	523.227	489.044	508.572	591.712	673.871	702.474
859.379	496.72	492.461	468.331	521.77	528.825	505.524	584.036	654.368	689.921
861.057	499.785	490.224	446.276	511.567	532.761	511.557	595.51	669.751	704.927
862.738	502.62	506.598	452.527	517.623	494.031	501.228	574.936	677.263	685.119
864.416	511.235	503.657	468.721	518.68	480.234	505.788	562.253	661.949	693.264
866.095	504.512	504.84	462.303	523.483	493.649	489.649	570.738	648.2	689.978
867.773	523.667	489.126	461.765	522.963	493.269	496.914	590.478	671.982	694.722
869.45	515.215	493.399	464.996	505.638	493.971	510.955	586.056	663.482	679.12
871.128	500.123	508.183	461.107	513.463	495.005	490.448	564.968	662.033	685.574
872.805	514.916	501.379	443.75	505.803	488.892	483.67	573.969	658.472	695.979
874.481	509.675	488.782	454.798	521.292	518.048	473.086	564.266	653.927	672.52
876.159	491.169	475.639	465.948	509.685	471.177	496.796	577.194	643.837	680.11
877.834	494.783	483.605	444.65	505.677	497.484	503.903	559.942	656.216	680.589
879.509	486.977	478.993	446.677	511.599	502.902	479.763	560.844	660.968	674.332
881.184	506.067	466.01	451.324	507.861	494.911	489.509	581.192	624.662	678.289
882.861	489.831	493.667	445.377	501.56	483.182	471.938	560.531	643.288	678.035
884.535	479.635	490.019	456.492	490.533	505.87	490.571	560.643	665.251	692.534
886.209	499.204	476.862	440.86	511.182	500.394	493.502	565.108	646.119	697.11
887.884	494.924	488.306	439.606	510.326	490.038	481.715	560.132	634.126	677.652
889.558	477.182	472.345	440.825	502.068	494.924	467.645	565.749	648.939	676.13
891.231	480.141	463.788	436.973	511.736	497.285	482.882	566.014	653.461	674.022
892.903	486.612	472.864	428.905	526.241	499.884	488.96	545.622	631.859	674.764
894.576	472.885	496.713	439.89	512.049	486.324	480.337	579.44	657.036	683.014
896.249	493.587	478.275	441.558	512.74	503.137	481.419	572.717	650.131	696.819
897.921	493.371	500.953	439.78	481.328	496.849	479.721	569.751	626.692	671.086
899.593	473.532	484.042	432.917	485.166	491.015	479.615	575.898	644.05	673.255
901.264	478.645	491.155	437.56	499.649	495.027	483.765	555.962	658.753	699.552
902.934	484.255	481.49	450.094	492.295	495.085	491.471	564.782	642.537	684.334
904.607	510.768	487.963	442.109	500.168	477.406	477.545	556.014	639.592	671.839
906.277	491.549	495.316	450.27	500.295	479.254	486.121	548.365	627.984	694.414
907.947	503.359	492.682	456.697	513.471	470.371	483.078	522.285	635.951	679.24
909.616	466.524	476.603	443.525	498.685	512.104	490.071	558.343	667.276	668.089
911.286	478.72	487.306	434.088	490.51	472.938	464.551	568.628	657.118	678.894
912.955	497.982	491.267	449.506	506.88	512.792	479.909	555.56	664.952	712.974
914.623	492.849	474.883	447.987	483.461	504.187	492.534	533.876	657.022	678.831
916.291	491.908	464.151	454.082	502.631	482.159	496.693	560.199	640.811	705.726
917.961	491.757	484.655	445.842	513.011	509.203	477.913	581.604	652.359	698.707
919.629	490.405	490.144	443.151	506.301	516	496.13	558.732	659.936	721.136
921.296	496.399	507.928	457.055	517.529	518.303	476.794	565.437	671.378	667.866
922.963	483.282	482.614	428.007	522.266	498.486	497.907	571.435	630.434	708.401
924.63	484.072	487.96	435.411	529.828	493.544	487.108	571.09	632.247	693.346
926.297	498.009	472.831	444.958	513.868	492.289	508.073	570.679	642.497	693.692
927.963	507.309	484.365	437.431	491.801	505.717	475.863	563.308	664.6	699.762
929.628	451.366	491.076	448.888	502.646	519.51	480.778	601.703	647.298	691.6
931.294	463.981	475.639	450.57	505.925	517.08	500.213	562.137	673.438	720.01
932.959	469.684	501.608	422.615	504.005	513.453	489.667	548.263	675.696	704.306
934.624	499.977	479.221	440.215	508.817	497.613	478.004	579.857	670.34	712.197
936.289	487.564	475.662	435.701	506.009	490.504	485.354	584.569	672.212	713.638
937.953	494.599	487.487	436.194	512.412	512.97	490.164	553.247	685.564	675.989
939.617	468.972	481.819	427.734	510.027	497.374	496.278	566.093	660.491	696.126
941.28	486.227	484.834	451.586	508.013	516.276	482.006	593.373	685.284	684.225
942.944	484.192	484.461	445.235	501.426	472.435	467.012	563.684	649.95	702.687
944.607	498.956	485.325	454.468	509.893	493.139	488.991	556.807	686.727	686.502
946.269	478.116	495.899	431.154	511.094	500.926	498.138	569.096	650.807	693.898
947.932	469.815	474.097	458.317	513.787	499.784	490.018	563.23	681.208	689.762
949.594	480.136	483.474	450.06	458.722	488.605	498.326	578.518	654.135	681.757
951.256	485.678	490.688	446.579	500.713	459.167	464.168	570.703	628.208	695.277
952.917	489.244	481.171	423.68	491.285	476.033	471.213	562.643	654.776	704.011
954.576	491.471	477.301	460.307	491.371	481.719	490.228	562.593	653.262	681.122
956.237	500.524	468.849	441.114	476.705	474.093	474.27	554.027	648.327	689.874
957.898	495.777	479.007	432.267	457.19	512.424	479.98	582.54	657.244	692.87
959.558	463.988	452.518	455.408	505.014	498.936	481.913	567.842	658.713	687.444
961.218	491.176	464.757	434.679	503.172	483.692	476.12	541.361	664.99	665.572
962.877	487.185	470.418	446.425	506.848	472.19	509.313	560.754	670.726	696.599
964.537	467.6	449.627	450.015	478.735	510.536	479.986	558.283	673.333	671.938
966.196	468.178	474.162	428.869	492.763	483.806	497.19	539.384	654.659	687.343
967.852	465.775	466.825	424.809	485.221	487.191	458.386	568.589	645.88	681.73
969.511	451.45	460.861	445.55	471.341	479.584	473.145	525.849	620.897	685.809
971.169	470.208	470.201	418.717	513.242	500.547	479.857	551.82	641.619	676.725
972.826	470.471	479.828	428.142	481.251	472.967	474.337	539.086	661.813	645.986
974.484	460.501	451.226	424.607	501.576	483.329	471.811	549.616	614.28	648.819
976.139	478.954	467.757	426.121	471.62	475.663	456.476	538.979	656.595	665.901
977.796	460.481	468.299	412.748	493.406	470.306	456.266	519.552	649.448	659.379
979.452	450.243	451.043	429.514	477.6	479.163	473.103	537.821	637.621	670.768
981.109	457.109	463.528	399.558	472.69	494.992	468.235	532.54	644.569	653.943
982.763	443.78	460.321	415.639	472.258	468.788	466.085	523.115	605.343	634.661
984.418	465.515	461.945	436.797	487.612	477.32	469.837	537.7	641.387	625.886
986.074	451.581	454.585	436.068	461.727	455.072	467.986	553.322	647.277	661.566
987.729	458.05	452.198	422.738	481.116	457.673	464.073	525.908	615.532	656.019
989.381	424.29	452.041	401.289	467.032	474.978	460.208	554.258	642.189	661.45
991.036	437.238	467.113	420.771	467.945	474.104	450.575	539.023	645.8	663.859
991.128	438	468	422	468	474	450	538	646	664
992.786	453.941	458.027	420.088	470	476.111	459.967	552.002	642.072	616.113
994.444	451.84	469.954	400.229	491.94	466.275	455.912	536.131	652.114	676.12
996.101	439.852	456.099	410.457	473.876	458.526	469.801	548.186	648.226	664.309
997.758	453.713	438.323	408.629	471.775	470.613	457.741	518.283	636.478	662.329
999.415	467.391	438.32	402.8	442.096	480.744	451.759	524.38	610.759	678.232
1001.07	479.044	444.283	396.978	459.904	479.265	479.473	530.447	658.404	642.382
1002.73	453.167	444.33	405.229	465.943	473.064	467.103	520.576	626.972	672.251
1004.38	435.176	450.1	413.227	485.341	485.149	459.36	497.261	644.903	642.815
1006.04	423.672	446.405	409.401	473.886	452.279	463.33	516.836	635.005	654.975
1007.69	447.265	434.5	413.515	489.491	491.225	461.143	536.755	644.739	658.803
1009.35	431.174	438.176	423.209	485.801	460.247	470.577	523.056	645.214	651.319
1011	442.669	458.051	419.311	469.603	466.06	474.476	542.674	619.546	666.656
1012.66	444.407	444.766	427.538	469.414	472.755	455.035	513.663	624.138	635.724
1014.31	426.99	456.324	410.215	438.424	482.943	470.789	497.884	641.62	662.786
1015.96	442.527	449.904	411.865	461.876	480.908	422.078	538.919	648.022	647.876
1017.62	435.827	458.003	410.523	489.519	469.147	474.523	512.316	634.139	684.834
1019.27	437.94	427.782	409.211	428.989	483.095	464.413	525.92	653.638	648.529
1020.92	416.865	452.615	404.692	482.81	479.158	464.77	537.518	638.926	654.269
1022.57	434.54	450.809	404.117	481.349	479.944	441.018	548.925	641.838	642.746
1024.22	451.078	435.098	426.351	467.514	461.104	462.49	537.918	658.994	670.192
1025.88	463.191	450.209	423.134	492.573	484.987	460.257	525.751	664.616	667.718
1027.53	436.288	466.612	411.031	488.474	474.409	468.066	529.561	663.653	651.551
1029.18	421.413	446.964	424.98	467.158	472.871	457.288	546.287	642.6	715.804
1030.83	446.058	439.185	414	478.748	486.262	457.522	535.015	632.706	687.694
1032.48	451.532	458.096	413.06	510.279	489.888	480.47	540.474	663.277	699.285
1034.13	441.205	464.817	424.49	467.838	478.234	427.543	529.479	660.912	680.447
1035.78	433.39	454.116	403.693	448.864	506.658	467.781	555.467	665.376	655.204
1037.43	447.484	445.472	441.592	499.731	472.349	478.681	522.78	678.84	687.156
1039.08	460.103	471.052	427.326	468.985	486.544	444.008	543.039	647.134	694.318
1040.72	470.055	477.822	429.891	452.601	497.264	482.759	538.61	658.909	673.64
1042.37	446.694	465.004	445.89	505.406	499.189	475.717	558.645	669.291	713.611
1044.02	447.141	453.494	428.911	496.003	461.78	449.845	534.173	660.05	670.039
1045.67	465.79	459.602	431.411	490.252	488.206	486.662	582.008	651.186	681.663
1047.32	459.75	476.353	436.762	487.033	479.743	465.997	558.244	675.091	679.755
1048.96	467.243	472.849	404.078	473.205	487.183	476.208	523.849	672.893	691.797
1050.61	453.131	480.522	427.781	481.395	473.127	470.362	547.318	673.971	722.366
1052.25	423.658	480.027	430.056	480.519	477.386	481.438	579.86	681.415	679.113
1053.9	476.33	464.58	410.989	498.67	496.68	443.168	563.552	647.489	681.38
1055.55	456.522	448.602	436.266	463.08	512.217	480.987	547.09	684.403	686.721
1057.19	447.525	448.582	451.23	482.841	494.161	438.674	545.316	666.933	699.542
1058.84	459.708	481.326	447.164	508.162	493.05	475.874	557.805	682.915	689.517
1060.48	444.163	475.676	449.324	489.325	486.478	477.952	557.524	664.115	696.147
1062.13	488.653	455.245	427.014	503.601	495.504	454.763	536.557	663.14	697.984
1063.77	446.264	453.614	446.074	474.639	505.946	465.885	564.002	683.428	669.095
1065.41	437.617	440.955	437.645	485.999	475.684	463.814	558.774	661.71	692.09
1067.06	443.857	462.124	425.639	493.863	486.112	470.837	533.555	691.145	691.409
1068.7	445.734	459.445	433.6	506.461	504.594	456.681	561.176	671.292	679.468
1070.34	443.321	470.767	416.906	458.154	506.213	450.974	538.607	678.993	677.881
1071.99	459.09	466.708	444.258	494.028	484.836	462.832	545.886	655.824	693.295
1073.63	440.495	460.257	439.06	460.565	489.985	450.323	543.683	672.429	675.359
1075.27	457.584	453.565	425.549	476.803	514.824	463.437	543.326	667.036	669.182
1076.91	437.474	452.384	426.674	458.531	504.735	473.289	558.411	687.706	651.208
1078.55	439.749	447.785	423.043	496.025	484.512	450.212	553.481	651.079	683.461
1080.19	437.06	453.311	425.732	486.789	493.451	462.547	554.37	687.263	692.603
1081.83	426.971	452.085	440.567	462.462	493.063	447.61	551.025	655.786	700.448
1083.47	441.532	462.048	451.335	493.808	498.106	459.653	559.084	666.382	698.217
1085.11	442.7	473.824	434.169	477.034	488.725	446.014	551.376	670.012	699.187
1086.75	450.041	454.275	422.522	476.048	488.404	437.425	550.394	663.422	696.465
1088.39	429.17	462.096	420.904	475.12	514.315	452.444	549.66	635.097	669.26
1090.03	417.643	445.527	428.061	492.646	489.148	444.473	541.354	643.488	685.852
1091.67	444.493	446.763	425.811	481.537	478.484	449.451	557.554	676.717	661.93
1093.31	415.25	462.123	430.407	459.558	474.453	456.932	525.084	665.044	684.944
1094.94	449.11	472.487	431.075	475.588	514.386	457.712	525.344	670.666	684.854
1096.58	434.453	446.64	452.128	468.235	517.118	455.245	538.73	670.551	690.42
1098.22	443.742	469.292	427.272	498.055	489.818	462.594	520.097	678.058	686.957
1099.86	445.35	450.817	417.239	486.214	498.738	466.729	544.013	650.866	672.089
1101.49	437.871	460.387	419.303	473.401	478.601	441.324	512.598	668.231	675.117
1103.13	444.525	462.876	434.352	471.049	505.527	458.883	557.395	675.045	690.465
1104.77	432.381	472.386	437.723	473.242	495.438	469.052	561.656	660.926	680.757
1106.4	442.038	438.82	444.611	484.012	503.79	469.329	541.513	686.979	694.266
1108.04	442.37	455.312	428.999	487.764	511.22	465.597	540.164	699.002	679.682
1109.67	433.538	441.525	446.409	487.928	511.95	451.871	553.239	672.092	710.62
1111.31	439.754	467.022	411.331	471.245	498.498	451.207	562.215	670.04	675.868
1112.94	442.676	467.612	429.539	460.897	511.086	471.453	567.611	685.289	691.717
1114.58	441.653	461.677	411.752	490.643	476.705	471.259	572.683	664.915	670.704
1116.21	451.477	461.539	439.472	476.099	512.527	461.506	554.01	678.588	697.579
1117.84	440.832	455.751	436.626	495.252	514.329	472.956	551.659	674.054	701.632
1119.48	445.033	473.215	424.229	484.384	513.878	466.035	582.768	664.95	682.664
1121.11	438.227	479.039	451.96	484.893	505.825	478.034	558.753	678.966	711.314
1122.74	438.761	459.4	460.736	490.795	521.043	460.07	585.251	683.959	713.336
1124.37	427.495	459.992	449.642	492.029	538.336	478.348	586.187	672.259	705.447
1126.01	444.751	461.592	450.326	480	514.906	487.919	555.461	694.294	699.869
1127.64	426.019	458.296	433.082	494.671	543.144	487.261	559.495	702.451	697.565
1129.27	457.027	475.248	463.14	515.363	509.151	485.017	570.917	700.63	729.957
1130.9	440.93	472.537	451.186	494.599	534.189	477.916	566.557	665.299	716.403
1132.53	446.546	471.67	450.378	501.538	516.178	482.369	595.591	681.476	729.987
1134.16	450.326	479.004	452.927	486.879	530.194	484.933	557.104	692.793	716.324
1135.79	451.497	471.747	456.659	477.853	539.495	475.506	586.456	714.726	711.232
1137.42	456.308	469.517	477.35	492.377	524.17	495.659	556.7	702.443	708.553
1139.05	461.84	467.266	471.77	489.873	546.004	487.654	596.814	716.488	728.885
1140.68	440.645	480.718	485.97	523.98	555.263	498.707	584.362	734.631	728.118
1142.31	453.87	477.176	439.903	499.538	552.608	503.364	584.044	709.563	720.714
1143.94	443.047	495.928	451.739	514.982	567.409	487.217	584.703	717.811	734.021
1145.57	439.164	487.045	463.521	494.93	534.086	497.324	601.824	710.208	748.349
1147.19	464.741	494.885	478.603	514.579	560.34	510.719	586.92	711.668	686.368
1148.82	444.436	492.747	469.458	510.139	544.896	503.279	594.478	718.815	733.802
1150.45	474.906	481.517	468.219	514.93	545.598	488.937	617.14	698.196	731.225
1152.07	447.639	485.606	478.539	520.074	537.597	513.509	581.952	748.992	744.876
1153.7	451.597	482.901	470.773	521.996	551.26	515.119	605.98	684.532	760.416
1155.33	485.01	507.548	460.678	529.348	584.332	490.27	595.763	743.369	757.574
1156.95	470.949	505.613	464.816	495.359	574.783	517.584	608.874	716.329	773.386
1158.58	480.47	499.222	480.259	520.169	598.964	508.434	595.561	731.428	747.782
1160.2	475.699	499.406	457.853	521.639	564.743	504.201	620.463	730.831	747.554
1161.83	471.623	499.218	488.131	518.806	581.862	514.084	596.423	750.188	775.965
1163.45	469.485	506.526	463.461	531.529	581.993	516.606	613.726	752.09	759.948
1165.08	490.533	519.3	485.216	516.009	575.306	508.078	602.908	727.144	765.098
1166.7	471.505	518.832	483.166	525.293	568.283	498.599	621.583	738.275	786.832
1168.33	485.123	500.945	469.023	510.773	557.32	496.699	600.333	757.008	769.401
1169.95	467.537	506.967	487.551	542.597	585.191	513.451	619.475	735.545	778.807
1171.57	475.822	500.186	489.123	527.387	575.693	519.643	611.427	746.027	771.806
1173.2	452.685	500.929	495.036	506.773	592.205	527.051	602.745	757.173	761.042
1174.82	459.809	499.552	490.282	534.323	586.92	517.547	650.02	750.738	748.735
1176.44	476.289	517.189	484.326	533.563	574.674	514.837	626.634	764.786	785.272
1178.06	477.263	519.677	505.44	556.998	590.423	515.586	596.033	746.096	774.275
1179.68	467.426	521.709	506.569	547.778	604.856	492.673	615.744	769.665	771.553
1181.3	501.64	500.465	480.658	509.269	578.175	496.582	613.418	728.253	777.375
1182.93	494.767	531.934	480.909	523.084	585.017	511.803	622.036	757.844	787.425
1184.55	455.948	509.049	500.029	524.059	568.59	505.382	594.323	764.302	778.897
1186.17	466.319	503.566	501.426	514.551	546.216	507.214	628.74	761.51	771.913
1187.79	494.338	522.455	485.802	524.242	578.394	512.479	600.37	780.032	768.39
1189.41	485.715	518.468	499.536	527.413	577.502	524.154	612.088	738.4	768.441
1191.03	484.676	511.404	487.333	542.871	599.14	500.121	627.284	765.086	762.026
1192.65	472.351	519.195	501.478	526.611	569.014	512.975	608.593	773.325	769.072
1194.26	464.047	526.375	495.571	514.326	575.258	514.985	592.132	765.427	763.768
1195.88	478.674	504.482	503.519	504.966	577.88	505.498	606.698	757.748	768.187
1197.5	480.777	526.803	509.755	545.988	557.084	487.679	612.736	756.282	777.38
1199.12	469.533	502.808	495.086	525.108	579.145	501.786	626.871	769.702	771.714
1200.74	480.215	502.198	492.264	552.184	602.082	499.627	617.748	780.52	789.815
1202.35	485.989	511.496	504.374	538.906	597.792	515.571	640.149	752.664	804.724
1203.97	489.898	517.608	493.173	540.762	581.542	497.613	608.188	760.626	783.098
1205.59	476.221	519.49	493.085	556.737	581.649	508.008	634.278	779.419	778.011
1207.2	475.485	494.556	516.787	513.848	575.779	504.95	633.888	769.458	747.214
1208.82	475.293	524.991	493.768	538.184	604.637	496.588	619.668	772.322	793.878
1210.43	465.289	509.573	488.996	539.809	577.291	498.927	615.207	767.45	786.815
1212.05	463.463	509.388	502.984	566.232	568.684	488.456	622.052	752.066	794.58
1213.66	470.995	507.789	492.643	539.474	607.931	503.551	621.387	774.859	773.22
1215.28	465.749	499.224	501.583	540.681	600.362	497.158	619.092	751.142	779.421
1216.89	478.709	521.463	510.6	517.113	591.006	511.879	620.402	777.186	757.727
1218.51	473.724	521.189	502.797	549.125	560.258	495.697	619.42	765.583	797.846
1220.12	480.708	534.499	491.545	533.945	585.158	498.38	593.508	761.839	777.76
1221.73	481.816	519.666	508.768	552.706	577.755	501.405	627.849	765.744	773.02
1223.35	460.434	507.059	490.272	536.394	584.561	489.667	621.141	782.992	764.74
1224.96	466.894	518.456	516.546	548.673	587.704	483.562	621.033	796.861	770.057
1226.57	470.308	522.938	493.825	526.905	573.179	490.046	599.008	768.543	804.183
1228.18	458.767	512.591	500.865	536.836	591.451	485.645	600.971	786.23	793.664
1229.8	469.234	510.084	489.267	577.81	600.765	487.277	616.926	777.392	776.881
1231.41	449.675	510.494	511.693	510.964	583.016	489.887	625.553	788.608	770.806
1233.02	503.745	514.307	496.95	524.868	599.515	501.683	607.449	764.696	781.298
1234.63	470.536	519.74	480.418	542.634	603.137	511.218	601.8	753.189	783.61
1236.24	481.309	531.481	516.406	538.244	587.529	495.736	589.986	784.137	777.929
1237.85	471.457	516.927	506.036	553.247	606.429	506.953	608.441	796	793.988
1239.46	475.665	503.388	481.841	538.854	583.641	490.361	619.36	762.263	807.766
1241.07	476.449	517.862	505.812	552.358	590.476	492.116	608.555	782.558	791.52
1242.68	474.246	510.33	515.763	553.203	587.478	491.227	636.497	784.351	782.154
1244.29	479.53	516.75	512.869	518.471	608.188	489.321	613.891	771.57	797.686
1245.9	482.548	525.188	507.479	524.13	602.804	500.904	622.503	775.604	782.706
1247.51	474.115	523.174	502.35	549.705	615.681	505.102	587.902	790.882	781.02
1249.11	500.317	500.301	511.233	534.909	600.314	496.778	626.448	789.839	794.146
1250.72	493.262	537.346	505.699	544.788	623.343	510.779	634.799	771.848	819.237
1252.33	469.92	527.716	505.948	536.571	609.355	495.189	632.438	795.65	813.328
1253.94	469.895	515.596	506.225	532.648	622.621	475.342	619.262	781.85	800.814
1255.54	474.213	539.087	525.547	543.531	624.287	494.19	628.667	776.989	805.024
1257.15	467.783	509.833	510.361	533.472	618.806	502.634	621.786	785.75	793.414
1258.76	483.755	528.426	519.388	547.592	612.97	517.38	601.631	812.561	792.675
1260.36	479.235	529.634	512.125	536.945	628.466	488.511	641.562	787.658	822.319
1261.97	460.463	508.304	516.688	555.691	605.18	483.341	639.961	801.748	805.747
1263.57	487.915	519.951	503.219	527.183	612.897	514.224	621.345	822.374	807.564
1265.18	481.602	528.131	508.883	567.926	629.852	509.091	638.706	800.914	804.734
1266.78	504.781	527.502	509.239	543.025	618.137	510.823	615.185	819.909	816.322
1268.39	473.26	534.695	527.662	564.467	640.383	490.779	624.266	829.9	809.301
1269.99	496.587	531.808	518.886	550.537	638.371	493.316	666.99	817.574	814.139
1271.6	487.103	540.209	512.867	557.939	624.788	515.219	625.499	812.52	796.738
1273.2	474.027	533.237	525.343	566.776	619.387	503.235	632.314	840.527	823.015
1274.8	495.06	530.764	509.182	551.246	626.819	489.232	614.715	844.94	815.363
1276.41	484.569	533.494	541.546	570.676	643.386	502.072	634.752	830.644	824.673
1278.01	498.539	535.383	544.459	555.559	644.897	502.661	638.331	830.43	839.112
1279.61	482.503	527.231	524.365	564.58	652.963	518.141	654.273	848.243	827.069
1281.21	483.978	520.822	515.107	534.443	630.482	512.902	657.882	838.366	838.113
1282.81	487.917	522.495	528.019	551.661	653.198	508.633	655.473	840.551	803.184
1284.42	494.935	528.402	528.913	544.215	670.862	521.709	656.072	827.68	815.565
1286.02	502.184	554.533	525.6	563.509	652.277	508.544	632.764	838.564	827.773
1287.62	484.253	528.031	545.543	571.936	642.382	501.1	643.65	827.859	838.899
1289.22	497.069	540.692	548.614	576.97	669.132	521.821	650.06	842.811	835.961
1290.82	473.296	534.791	544.146	571.543	658.217	510.501	661.92	852.261	826.4
1292.42	507.368	551.993	529.656	582.029	680.351	514.919	653.877	826.757	838.417
1294.02	495.969	552.384	521.93	569.926	669.68	524.125	643.055	845.432	841.065
1295.62	490.686	525.232	531.718	546.387	669.853	511.416	643.245	838.233	836.123
1297.22	496.647	543.107	537.116	561.842	673.616	515.416	629.144	862.319	838.085
1298.81	490.047	547.154	528.407	584.545	686.611	509.681	653.795	856.406	830.948
1300.41	486.622	539.405	517.268	576.42	654.066	502.426	669.367	843.302	857.739
1302.01	499.168	552.198	535.648	555.534	663.302	508.031	654.246	843.868	835.079
1303.61	492.352	551.462	539.066	560.198	666.651	516.25	661.945	851.534	842.773
1305.2	482.505	535.736	533.955	563.853	671.479	511.934	653.982	869.578	827.833
1306.8	492.355	544.753	537.234	542.663	660.633	520.543	661.651	864.347	853.823
1308.4	483.216	540.834	544.022	553.19	666.791	522.918	659.702	859.825	849.754
1309.99	495.313	540.83	547.216	565.848	661.915	509.085	650.54	847.322	857.814
1311.59	490.184	539.54	549.135	564.403	671.735	509.747	656.184	844.429	832.141
1313.19	499.656	542.818	540.012	576.229	689.343	506.011	639.833	837.81	838.16
1314.78	487.531	530.397	540.742	562.932	677.433	491.946	639.059	869.596	844.256
1316.38	509.293	552.566	545.669	562.288	689.95	498.617	653.658	873.952	845.418
1317.97	505.591	542.618	539.297	564.875	677.963	488.607	647.183	878.788	846.441
1319.57	499.306	553.711	546.165	571.591	657.266	500.958	645.213	883.765	844.737
1321.16	476.417	550.369	547.835	565.069	680.164	510.413	654.31	879.33	861.639
1322.75	484.026	536.36	532.098	577.686	670.174	512.639	680.372	872.265	830.422
1324.35	478.141	539.237	544.685	579.628	672.384	488.814	666.807	854.818	835.197
1325.94	487.068	548.36	545.69	549.583	680.737	506.187	673.309	875.838	846.835
1327.53	516.098	548.871	544.598	565.288	680.205	507.23	656.54	876.16	827.179
1329.13	483.555	540.335	558.231	560.088	687.554	493.727	650.851	878.305	855.013
1330.72	505.655	530.194	553.872	583.146	679.12	506.742	639.265	869.013	856.703
1332.31	487.266	534.848	560.166	551.969	692.672	506.965	665.298	893.671	832.793
1333.9	494.881	544.858	525.858	567.298	679.939	502.508	645.893	888.882	853.232
1335.5	495.198	536.715	547.245	562.016	697.555	497.31	652.498	865.464	853.088
1337.09	483.142	545.353	545.393	568.539	682.322	480.485	648.451	886.652	845.409
1338.68	504.175	549.087	555.14	568.651	697.196	486.512	667.395	851.73	845.354
1340.27	494.889	563.545	540.126	576.366	683.523	505.49	658.442	862.15	849.861
1341.86	510.448	550.83	529.619	564.478	698.896	516.37	655.254	879.982	832.238
1343.45	485.162	542.891	546.512	577.039	685.639	485.759	660.252	896.59	848.975
1345.04	497.09	546.543	543.917	558.688	687.443	478.054	659.073	881.164	854.697
1346.63	501.365	544.554	538.344	574.311	692.134	510.22	638.703	880.504	852.383
1348.22	500.101	539.766	550.763	566.136	710.927	500.551	652.674	875.247	879.707
1349.8	493.056	560.647	545.096	558.16	683.918	504.345	666.156	889.747	857.316
1351.39	482.078	528.179	564.742	578.823	701.675	508.042	647.965	871.791	836.73
1352.98	489.443	538.218	560.312	574.922	698.463	491.609	655.995	877.546	840.65
1354.57	493.006	556.66	542.715	569.596	692.572	485.517	666.225	904.008	859.756
1356.16	505.818	555.726	546.328	574.37	684.81	502.854	644.59	891.023	853.067
1357.74	511.459	542.339	540.188	562.714	700.335	503.313	659.112	903.243	852.119
1359.33	487.334	540.932	550.35	575.295	687.325	498.76	666.146	875.123	848.261
1360.92	489.541	550.595	550.136	569.606	706.792	506.57	652.069	875.618	845.69
1362.5	481.999	555.449	546.722	592.462	693.506	494.115	653.196	883.72	864.441
1364.09	497.367	556.843	554.296	589.387	707.777	498.915	644.043	888.489	869.549
1365.68	507.285	551.79	535.023	567.762	699.449	487.977	643.71	890.315	856.13
1367.26	487.977	554.657	560.106	550.327	718.096	489.011	652.206	896.3	861.888
1368.85	486.891	537.139	562.234	569.998	703.381	512.74	668.104	904.904	864.809
1370.43	496.797	540.054	526.678	575.746	695.196	491.037	671.724	907.48	851.329
1372.02	494.171	542.615	564.701	548.577	704.952	504.538	644.964	903.013	865.033
1373.6	493.793	557.873	564.655	583.19	716.986	483.775	659.402	911.355	871.644
1375.18	485.252	553.399	566.86	591.004	724.158	496.385	672.855	886.927	853.071
1376.77	483.935	553.264	558.052	572.606	731.013	494.828	674.756	891.206	874.266
1378.35	468.687	546.584	556.156	580.455	714.381	500.117	657.432	890.938	848.549
1379.93	494.858	554.658	549.293	589.897	697.822	504.249	653.026	886.212	865.508
1381.52	478.998	551.437	567.629	572.827	697.665	493.424	643.566	899.45	863.912
1383.1	495.987	559.21	558.91	564.273	707.601	496.896	660.8	906.813	863.939
1384.68	500.082	548	552.472	567.45	731.308	501.032	663.895	888.758	868.16
1386.26	493.852	559.687	557.795	583.453	740.866	489.054	676.561	925.307	891.426
1387.84	491.956	556.221	571.867	569.173	720.134	496.687	665.438	910.237	879.589
1389.43	493.245	558.222	556.207	588.255	718.91	515.284	667.958	897.43	888.05
1391.01	490.772	550.172	578.829	573.682	731.15	497.802	669.866	900.249	883.729
1392.59	498.058	559.772	557.544	594.419	737.969	500.04	663.763	879.296	863.174
1394.17	490.498	552.854	563.508	580.768	743.988	504.517	671.529	886.606	863.898
1395.75	501.959	553.258	557.831	574.71	726.027	497.84	675.23	904.7	891.312
1397.33	491.208	544.761	562.873	572.28	727.743	498.384	652.195	911.43	878.816
1398.91	516.137	548.661	555.889	585.758	722.563	507.008	670.539	893.692	883.093
1400.49	522.369	557.059	552.996	570.05	749.625	514.017	684.439	931.476	872.767
1402.06	512.213	574.357	576.717	573.539	731.615	504.686	683.484	922.819	893.35
1403.64	496.452	583.106	579.162	563.702	733.772	494.016	674.915	880.671	875.77
1405.22	516.723	560.639	571.688	566.774	738.226	511.244	691.259	901.785	870.041
1406.8	508.177	562.181	580.181	591.638	757.635	498.638	670.73	926.911	865.457
1408.38	504.426	563.191	573.687	572.27	735.844	507.2	684.844	909.504	866.113
1409.95	500.07	562.013	558.465	599.93	720.535	522.382	670.745	921.974	873.21
1411.53	497.009	558.743	565.459	587.266	719.34	498.128	684.936	905.66	890.936
1413.11	497.219	560.736	565.89	586.11	742.747	514.209	689.582	913.373	886.055
1414.68	493.909	560.875	556.568	581.125	745.216	514.216	674.432	913.432	890.614
1416.26	501.295	569.187	573.259	554.482	735.187	505.295	700.632	890.928	902.596
1417.84	495.203	559.743	562.284	589.824	742.946	507.149	694.23	916.107	883.054
1419.41	506.018	562.728	564.456	581.491	730.254	500.254	680.614	924.219	888
1420.98	495.254	557.763	559	586.244	716.004	497.505	706.749	906.753	874.749
1422.56	509.746	568.26	572.243	585.497	731.526	500.503	696.769	924.254	866.023
1424.13	489.784	560.261	577.492	573.739	728.401	505.678	684.292	932.186	879.97
1425.71	503.197	563.268	563.488	594.779	749.709	505.361	655.512	923.338	892.756
1427.28	506.117	564.883	575.786	593.912	753.699	504.757	668.155	913.845	889.883
1428.86	503.529	556.875	563.288	608.433	755.193	500.125	676.115	921.529	892.24
1430.43	501.789	559.421	604.552	565.606	733.79	508.342	665.159	922.342	878.263
1432	479.704	565.827	581.766	583.296	745.938	497.296	690.667	900.124	883.111
1433.58	489.303	558.232	557.839	582.697	751.73	500.09	659.697	915.554	878.393
1435.15	492.603	569.841	559.54	565.54	727.54	520.079	668.841	916.857	893.468
1436.72	524.545	576.317	577.233	590.455	735.365	504.09	669.042	908.228	878.275
1438.29	504.649	568.649	583.622	563	718.153	514.153	664.729	902.252	895.622
1439.86	494.891	566.891	558.669	582.331	741.543	515.777	661.669	910.663	870.012
1441.44	499.677	568.779	574.574	574.882	728.764	516.015	692.354	917.662	896.795
1443.01	506	570.565	562.304	586.435	732.086	500.565	687.652	903.565	893.479
1444.58	492.943	565.137	571.216	591.841	729.625	498.863	686.295	912.489	880.238
1446.15	504.292	551.214	563.562	563.417	741.078	509.214	685.641	899.776	866.719
1447.72	503.73	569.21	586.79	586.27	719.63	509.74	702.26	913.74	869.52
1449.29	517.129	567.456	591.792	573.159	710.96	494.079	701.168	913.079	893.713
1450.86	510.587	557.207	582.315	589.967	723.957	518.935	691.109	920.174	885.272
1452.43	507.225	579.204	578.246	582.916	733.775	507.408	680.733	917.55	907.592
1453.99	505.595	568.609	575.993	590.806	737.412	518.803	666.018	893.796	900.401
1455.56	502.404	588.227	576.979	597.397	767.418	513.986	671	902.206	902.383
1457.13	492.764	577.96	558.275	597.784	736.275	530.608	686.196	907.725	907.275
1458.7	504.869	577.225	574.518	589.419	719.775	527.55	687.901	915.194	875.194
1460.27	488.253	566.086	577.957	601.426	723.852	528.555	680.679	904.938	880.086
1461.83	513.426	571.752	572.436	577.248	711.881	514.069	672.991	894.821	876.188
1463.4	503.373	560.253	565.266	583.307	718.44	538	652.813	895.146	880.88
1464.97	488.447	562.844	559.397	584.631	729.844	518.078	671.503	878.95	865.028
1466.53	483.992	569.181	561.103	583.276	728.37	518.276	681.654	899.354	887.37
1468.1	490.641	562.484	563.438	589.922	727.055	511.898	665.031	915.359	888.774
1469.66	508.709	562.819	571	582.114	738.005	519.824	684.648	904.948	905.709
1471.23	485.87	590.215	554.567	578.218	722.263	524.87	679.652	876.263	879.567
1472.8	487.23	557.23	577.113	602.628	725.657	530.515	685.456	897.314	906.029
1474.36	502.139	579	569.692	573.354	720.876	517.816	692.384	898.338	897.308
1475.93	485.673	559.162	578.504	583.998	756.499	529.835	694.165	899.339	892.501
1477.49	512.684	567.974	577.848	600.987	737.38	534.671	703.835	910.848	886.177
1479.05	513.65	576.188	576.974	607.838	722	527.162	682.838	900.812	897.325
1480.62	506.122	579.721	585.242	608.881	734	542.201	688.639	921.119	903.877
1482.18	494.678	565	561.158	598.788	716.315	529.575	705.103	928.377	908.055
1483.74	508.921	574.701	586.388	587.229	741.621	537.463	701.388	894.472	911.692
1485.31	501.376	596	581.459	601.293	763.083	550.166	701.943	940.179	912.083
1486.87	522.15	588.056	580.551	604.907	755.196	549.748	707.196	898.196	907.738
1488.43	500.222	584.889	578.777	589.148	760.666	532.259	720.63	913.629	939.813
1489.99	502.869	589.855	559.145	604.579	760.841	540.449	715.986	907.318	897.752
1491.56	503.292	593.856	565.158	598.856	745.287	547.574	731.153	936.292	921.713
1493.12	513.86	589.28	588.7	597	743	541.42	732.6	943	898.28
1494.68	523.82	580.727	605.633	605.87	757.23	562.18	717.453	927.317	931.683
1496.24	535.105	589.218	594.489	619.052	775.782	557.948	714.083	932.978	930.948
1497.8	510.056	597.472	593.604	624.452	746.904	572.076	729.812	954.36	924.944
1499.36	514.085	592.739	607.562	609.347	765.216	553.347	712.915	933.091	918.614
1500.92	515.255	584.255	596.509	621.854	771.637	550.891	732.127	943.109	958.217
1502.48	528.378	596.37	600.016	627	772.748	561.756	723.244	930.614	940.118
1504.04	537.859	607.104	616.755	618.613	790.821	572.755	723.84	933.944	926.104
1505.6	535.317	607.159	624.24	629.88	805.317	570.481	728.76	945.438	942.558
1507.16	511.534	600.062	615.466	634.472	786.478	570.888	743.18	930.41	939.534
1508.71	515.462	608.693	594.538	645.578	821	596.076	764.462	957.462	953.653
1510.27	543.206	627.224	608.449	627.766	808.327	594.093	752.879	965.794	937.019
1511.83	526.998	614.337	600.889	629.885	837.109	557.441	745.441	978.887	960.333
1513.39	541.967	613.472	615.72	645.495	819.635	593.107	760.463	983.785	983.463
1514.94	546.159	623.474	628.157	639.787	819.157	591.841	762.841	999.315	968.841
1516.5	537.831	630.831	642.585	663.585	809.585	609.312	780.869	987.858	987.688
1518.06	547.498	626.502	646.799	647.502	815.402	611.201	794.689	1001.01	988.703
1519.61	543.706	638.118	640.02	663.118	816.196	617	772.49	1001.92	976.706
1521.17	535.138	635.671	630.054	645.234	817.629	617.671	771.713	1007.62	979.234
1522.73	522.747	635.506	644.467	647.307	845.373	634.76	764.44	993.133	991.707
1524.28	529.72	625.64	638.55	645.9	846.1	594.99	780.619	965.138	978.831
1525.84	527.977	619.776	629.112	650.668	827.402	606.509	789.645	1002.14	999.846
1527.39	541.964	652.259	621.432	660.791	814.727	620.309	777.741	989.273	985.9
1528.95	554.917	649.419	632.912	640.664	845.751	611.668	782.502	982.415	1015.75
1530.5	539.758	640.919	641.516	670.967	828.29	613.919	782.564	987.967	1015.87
1532.06	548.317	647.714	643.683	662.889	842.175	619.635	773.111	987.238	981.952
1533.61	546.165	644.557	655.519	643.38	834.367	603.924	799.785	1013.61	989
1535.16	537.47	629.176	650	647.927	847.53	625.118	784.662	1010.59	1005.56
1536.71	570.579	648.72	659.14	644.262	855.542	618.911	800.35	1019.56	1005.77
1538.27	561.22	655.407	658.593	678.203	862.61	626.593	800	1040.46	1008
1539.82	574.335	658.667	659.399	684.067	863.803	625.466	810.266	1044.4	1019.6
1541.37	565.631	645.072	676.369	691.432	844.135	613.505	789.621	1019.19	1022.69
1542.92	578.514	676.967	665.033	687.033	877.332	646.121	813.486	1031.33	1031.88
1544.48	542.474	668.993	700.241	689.883	871.168	639.357	817.883	1036.47	1025.01
1546.03	567.064	665.888	678.504	689.28	879.496	650.448	819.552	1022.89	1031.57
1547.58	587.842	681.947	676.789	711.632	870.79	649	819.841	1033.68	1046.42
1549.13	571.692	663.051	701.766	710.949	877.103	646.051	825.486	1042.64	1042.72
1550.68	573.686	675.245	672.706	684.539	866.441	632.265	811.951	1046.71	1057.51
1552.23	587.588	682.089	662.82	695.225	886.043	618.772	824.954	1028.18	1033
1553.78	570.778	639.692	669	688.086	846.216	627.908	800.741	1022.91	1032.91
1555.33	566.082	669.714	687.509	685.918	849.286	633.55	812.918	1073.22	1030.12
1556.88	575.576	667.154	661.616	685.384	862.039	629.885	800.655	1044.42	1036.88
1558.43	556.895	667.299	686.544	666.509	873.701	622.035	811.93	1047.04	1042.21
1559.98	569.196	638.621	674.967	639.818	882.379	617.098	812.673	1049.26	1023.9
1561.52	575.365	661.909	669.091	665.879	858.484	608.909	780.453	1055.45	1041.76
1563.07	573.635	655.112	648.804	687.888	848.112	611.86	772.533	1047.17	1010.17
1564.62	541.919	665.758	661.268	678.295	852.537	619.812	804.732	1052.62	1022.84
1566.17	558.047	664.907	689.883	680.696	882.65	603.421	771.187	1018.93	1017.16
1567.72	566.937	648.294	669.126	671.484	859.874	605.252	794.874	1023.36	1027.77
1569.26	556.131	666.963	678.701	700.907	856.093	624.551	798.206	1034.24	1009.36
1570.81	578.164	662.902	662.311	682.869	850.918	597.787	812.787	1052.71	1046.74
1572.36	564.776	651.944	661.902	672.112	833.322	599.014	790.056	1033.85	1022.99
1573.9	558.221	639.947	663.99	696.842	859.706	581.053	780.979	1031.13	1028.03
1575.45	581.894	643.098	661.877	673.074	839.131	594.065	782.082	1032.95	1024.97
1576.99	562.942	665.023	645.088	680.123	864.988	606.029	799.912	1032.04	1012
1578.54	548.035	671.951	648.014	708.94	861.021	605.965	775.961	1033.99	1014.03
1580.08	573.987	645.02	660.979	678.996	856.968	583.992	785.006	1070.02	1009
1581.63	545.013	661.98	651.021	682.004	829.032	591.008	793.994	1075.98	1025
1583.17	565.982	665.032	668.944	669	833.961	587.99	792.965	1035.07	1004.02
1584.71	586.025	649.992	661.025	686	859.09	601.894	771.073	1039.98	1019.03
1586.26	563.884	644.084	642.179	682.905	847.979	607.905	751.147	1026.03	1021.01
1587.8	572.077	646.923	654.961	681.167	832.051	604.026	774.884	1014	1017.9
1589.34	581.879	647.167	630.046	676	845.818	580.349	760.985	1037.15	1001.06
1590.89	584.877	640.088	655.895	680.807	836.245	588.842	768.088	1018.09	1014.84
1592.43	556.437	636.841	656.801	663.338	822.762	583.199	764.901	994.06	969.715
1593.97	571.734	656.044	661	669.845	824.422	574.956	778.044	1016.96	985.645
1595.51	554.221	644.245	665	675	815.025	586.049	762.123	993.196	968.319
1597.06	554.973	631.651	620.699	674	821.704	583.812	756.107	994.758	976.785
1598.6	565	629.117	618.058	648.321	791.409	557.292	745.088	986.058	960.35
1600.14	550.36	616.196	625.738	652.033	798.164	558.327	738.196	967.589	980.804
1601.68	549.105	591.456	641	632.491	780.421	562.825	737.07	973.79	965.631
1603.22	515.262	618.888	624	619.589	789.701	573.589	735.411	963.299	944.252
1604.76	537.523	612.238	629	646.881	782.079	558.516	706.159	960.762	961.238
1606.3	546.874	609.874	621	617.505	774.463	561.874	720.159	943.841	939.547
1607.84	526.822	611.822	623.778	614.311	768.956	547.089	702.444	924.355	941
1609.38	545.335	599.096	588.814	607.952	773.952	519.766	726.713	933.569	909.054
1610.92	523.452	588.502	590.452	629.096	767.352	544.945	704.603	904.206	911.397
1612.46	517.737	583	583	585.577	722.946	522.946	684.368	905.474	916.473
1613.99	523.22	603.176	588.341	591.451	716.055	526.835	716.847	886.988	903.286
1615.53	523.117	591.876	589.409	605.117	735.883	524.759	694.694	896.416	881.759
1617.07	511.365	566.79	565.911	590.061	721.061	525.393	681.121	894.818	878.85
1618.61	505	582.495	561.621	591.505	727.685	522	685.063	851.451	859.126
1620.15	505.869	565.131	566.047	563.196	699.981	536.28	667.327	870.607	898.15
1621.68	472.758	573	562.586	563.62	700.62	517.896	664.862	857.862	839.172
1623.22	500.931	547.211	546.356	568.572	702.501	495.713	648.285	858.713	838.354
1624.75	496.926	551.853	544.074	561.926	681.662	505.779	662.589	829.325	833.632
1626.29	502.532	541.304	551.304	548.987	676.759	513.544	658.468	816.772	823.835
1627.83	475.635	531.159	528.079	550.682	649.874	488.192	663.079	811.192	822.888
1629.36	479.918	521.836	547.673	565.918	682.465	497.855	636.063	817.937	837.082
1630.9	472.166	522.664	555	566	646.239	501.332	626.917	805.668	837.498
1632.43	484.741	512.568	511.248	536.692	654.135	488.47	634	798.161	812.519
1633.97	471.444	525.379	534.78	555.201	645.089	496.668	634	809.757	782.911
1635.5	452.911	524.002	534.453	527.638	639.731	486.547	644.182	808.093	808.638
1637.03	470.486	516.514	519.082	538.23	635.243	480.662	628	792.568	796.473
1638.57	466.067	517.449	503.164	522.127	635.418	479.224	617.612	787.03	782.388
1640.1	480.312	515.298	503.504	504.49	620.993	479.596	618.688	781.589	786.39
1641.64	469.425	490.628	514.863	527.965	614.814	470.102	600.119	783.898	766.018
1643.17	463.312	496.96	493.911	526.56	622.817	477.312	600.856	782.52	783.985
1644.7	457.322	512.818	497.603	521	607.15	469.463	595.033	779.463	763.009
1646.23	458.549	496.318	508	526.341	626.78	471.549	613.561	780.22	760.121
1647.77	453.879	500.673	498.439	529.664	609.785	475.327	595.009	775.776	776.991
1649.3	454.573	493.968	498.032	513.344	605.344	471.032	600.771	754.407	770.312
1650.83	458.935	510.182	476.285	508.467	607.182	476.182	583.752	754.117	754.336
1652.36	452.037	504.444	496.639	506.361	613.88	453.203	607.797	761.232	756.797
1653.89	472.509	492.859	478.595	493.613	609.859	455	582.227	723.435	753.595
1655.42	463.631	488.369	485.729	513.107	589.893	465.865	584.757	731.486	733.495
1656.95	443	514.343	479.402	511.02	581.873	467.147	578.382	723.785	736.785
1658.48	445.916	490.224	477.084	505.869	590.953	464.738	574.215	731.561	755.86
1660.01	445.467	492.734	488.334	499	580.4	459.201	586.334	737.199	745.731
1661.54	446.547	478.504	488.137	493.093	563.504	467.41	590.453	734.496	732.957
1663.07	450.896	477	484.138	493.62	584.034	460.104	594.448	725.518	745.482
1664.6	440.131	478.717	487.272	485.403	581.403	451.283	578.848	713.272	750.838
1666.13	449.282	510.414	472	504.701	564.707	465.563	595.144	724.144	749.419
1667.65	451.708	487.439	473.146	488.731	560.731	469.684	586.146	709.515	734
1669.18	452.445	505.407	490.961	486.484	564.555	468.445	601.407	717.484	747.555
1670.71	451	497.215	483.696	487.304	565.215	462.126	587.607	719	746.785
1672.24	444.081	474.839	478.685	499.315	551.613	460.315	571.919	727.702	736.766
1673.77	446.47	470	473.217	475.192	556.591	462.722	591.965	719.879	737.565
1675.29	452.907	482.411	475.271	487.822	567.112	464.411	590.365	719.112	720.43
1676.82	439.386	477	473	490.161	570.095	457.13	580.551	715.902	734.193
1678.34	435.494	475.318	477.541	484.318	545.789	449.659	570.365	715.812	703.635
1679.87	438.998	477.496	490.668	489.501	546.002	452.496	585.833	699.336	716.167
1681.4	438.339	465.865	484.018	464.848	551.778	466.322	576.509	705.035	721.678
1682.92	431.748	461.202	482.515	496.454	567.717	438.232	581.859	708.737	732.565
1684.45	445.248	487.671	480.248	486.35	561.547	453.949	575.876	701.876	721.526
1685.97	444.756	484.778	475.778	466.844	546.667	464.578	558.178	714.933	708.133
1687.5	420.778	470.46	475.54	478.121	557.741	461.159	572.28	688.879	713.741
1689.02	440.993	486.182	474.723	490.818	559.095	470.263	572.547	685.825	705.912
1690.54	437.328	478.328	493.071	500	558.371	455.672	577.885	670.186	727.214
1692.07	433.693	472.197	474.881	467.881	548.881	439.693	578.129	703.743	711.188
1693.59	415.241	477.331	465.572	477.759	548.522	464.14	560.809	676.572	734.191
1695.11	450.57	479.103	475.388	484.654	538.388	448.103	568.551	702.612	750.418
1696.64	418.102	479.07	473.633	464.047	544.781	439.758	562.437	695.047	713.664
1698.16	450.808	471.39	461.199	480.206	540.993	444.418	559.185	706.617	708.234
1699.68	437.799	483.994	462.012	473.012	542.988	448.207	562.58	698.018	735.189
1701.2	421.365	484.022	455.773	474.547	546	453.956	566.067	692	730.796
1702.73	435.47	468.264	471.029	493	554.823	449.029	570.353	691.647	732.235
1704.25	423.791	466.7	470.745	497.745	546.373	451.791	562.954	706.327	705.6
1705.77	436.73	480.212	464.73	487.446	556.212	452.788	571.175	675.446	704.036
1707.29	431.57	465.43	478.075	488.271	536.505	436.645	566.71	686.776	721.57
1708.81	449.135	488.105	469.947	480.462	529.298	447.649	578.404	686.649	720.784
1710.33	423.855	463.15	458.121	480.682	538.243	456.243	580.22	675.22	725.879
1711.85	434	468.333	471.556	475.222	559.556	464.333	581.222	681.667	719.111
1713.37	438.676	488.647	473.225	473.422	521.509	455.196	557.931	686.422	713.127
1714.89	424.947	479	484.035	473.632	543.439	444.737	554	702.175	727.316
1716.41	439.532	470.762	482.841	477.301	543.929	464	569.619	680.071	719.77
1717.93	433.534	471.604	471.233	473.534	549.189	462.604	555.862	691.138	713.465
1719.45	421.764	474	474.18	474.764	542.876	450.888	566.404	681.472	705.416
1720.96	446.091	481.761	454.716	467.716	529.193	443.716	571.954	699.954	731.853
1722.48	420.451	479.516	479.131	470.242	543.34	448.34	567.516	677.693	716.516
1724	437.711	470	475.956	466.311	540.467	452.733	570.2	693.822	722.733
1725.52	448.737	453.421	481.018	485.719	525.93	451.228	567.491	678.439	691.684
1727.03	434.765	475.019	466.235	474.254	547.779	450.512	577.507	678.507	695.751
1728.55	422.018	465.257	457.76	466.994	536.766	452.754	564.006	663.292	719.228
1730.07	434.944	453.783	471.18	487.783	538.019	455.056	569.944	669.652	713.019
1731.58	427.544	470.655	455.029	481.515	521.515	452	566	663.83	697.83
1733.1	428.558	484	466.442	465.519	536.144	466.365	550.856	688.807	704.519
1734.61	427.109	471	466.051	480.686	530.366	466.634	550.16	692.577	706.474
1736.13	444.203	468.142	480.142	471.734	538.469	456.655	560.92	679	701.611
1737.64	423.804	475.339	474.268	466.607	529.143	452.482	551.536	688.929	707.214
1739.16	425.71	467.439	467.439	469.187	518.935	451.29	570.121	683.916	717.766
1740.67	436.621	463	464.537	485.263	526.01	467.905	564.379	676.105	712.368
1742.19	430.349	475.792	483	479.312	530.448	453.38	559.964	672.896	717.448
1743.7	435.929	481.117	474.838	473.162	546.558	446.396	566.396	683.416	712.63
1745.22	441.564	477.718	467.101	488.309	516	443.591	575.618	671.51	720.463
1746.73	426.453	469.137	474.168	478.274	527.147	444.421	562.411	672.853	707.695
1748.24	433.161	468.437	495.563	463.15	521.575	458.965	563	655.437	710.551
1749.75	428.58	474.42	474.931	472.26	532.97	460.251	567.87	682.809	722.42
1751.27	412.585	469.708	477.614	458.877	542.123	452.076	570.029	685.801	703.632
1752.78	413.653	462.053	463.011	482.758	533.884	456.526	567.537	689.221	707.642
1754.29	425.106	475.787	464.617	495.915	543.894	456.894	572	693.681	704.979
1755.8	425.491	448.012	453.515	477.711	540.994	457.301	586.399	684.798	695
1757.31	431.303	460.639	466.942	471.88	525.15	450.515	563.212	663.544	711.274
1758.83	440.084	465.084	467	469.611	525.337	453.947	573.642	658.526	696.168
1760.34	447.617	463.159	473.766	465.009	536.15	454.159	571.318	655	702.626
1761.85	444	469.133	470.689	463.644	538.844	457.067	587.089	674.444	696.133
1763.36	443.687	475.687	468.746	471.313	532.865	450.448	567.523	677.881	702.448
1764.87	435.526	470.526	471.316	465.684	533.474	457.632	568.263	657.263	707.421
1766.38	440.636	475.455	477.273	480.409	540.137	454.636	552.228	666.319	708.682
1767.89	435.072	478.213	474	483.357	544.072	456.964	579.643	677.285	703.534
1769.39	425.975	464.423	481.675	498.975	528.577	463.301	562.325	682.65	712.074
1770.9	437.018	472.31	451.602	478	549.363	473.725	562.982	692.69	693.93
1772.41	418.628	483	480.063	469.989	540.99	464.681	563.691	669.649	707.393
1773.92	433.007	477.678	473.993	496.339	523.671	451.657	564.339	686.014	717.332
1775.43	433.996	481.335	479.331	485.673	532.007	455.345	570.01	679.007	705.993
1776.94	431.026	475.325	478	494.624	524.325	447.65	560.974	683.026	712.338
1778.44	430.609	478.391	483.585	472.683	539.074	458.609	576.609	689.366	695.123
1779.95	440.032	463.439	479.126	474.47	526.154	466.344	576.719	694.281	705.312
1781.46	441.115	478.846	463.731	485.077	530.232	462	555.462	680.346	720.076
1782.96	449.577	471.046	484.863	474.818	549.635	460.743	555.046	688.863	723.091
1784.47	433.86	471.404	467.263	484.351	540.263	464.754	551.895	677.404	720.491
1785.98	431.975	472	470.621	482.646	523	462.684	579.228	671.316	730.481
1787.48	439.854	481.503	476.427	489.357	539.146	456.064	576.713	672.287	707.421
1788.99	449.178	480.872	485.718	477.513	547.359	445.641	560.923	685.487	710.05
1790.49	454.253	470.193	462.891	481.832	535.084	463.554	587.446	678.386	712.832
1792	456	449.754	479.246	471.537	524.022	460.903	579.075	682.269	714.925
1793.5	439.368	471.211	481	484.421	534.474	448.737	589.316	679.316	718.316
1795.01	437.225	473.663	482.742	494.742	532.371	452.112	560.561	687.663	726.888
1796.51	442.632	479.368	466.246	481.129	528.62	453.135	564.117	666.994	720.117
1798.01	427.909	481.506	480.74	479.909	535.104	472.494	565.623	661.026	714.753
1799.52	417.863	465.168	490.726	481.316	546.895	467.168	583.074	683.105	707.105
