# Supplementary material for: Approaching intrinsic dynamics of MXenes hybrid hydrogel for 3D printed multimodal intelligent devices with ultrahigh superelasticity and temperature sensitivity
Source: Nat Commun. 2022 Jun 14;13:3420. doi: 10.1038/s41467-022-31051-7 (PMC9197829; doi:10.1038/s41467-022-31051-7)
Supplement: Supplementary file 6 — Source Data [file 41467_2022_31051_MOESM6_ESM.zip › Supplementary information/Supplementary Fig. 28/Supplementary Fig. 28b.xlsx]

## Sheet: Sheet1
Raman shift / cm-1	0 °C	3 °C	10 °C	15 °C	24 °C	30 °C	40 °C	60 °C	80 °C
151.547	2652	3182	1680	1860	1460	644	758	1238	1120
153.369	2653.31	2938.03	1706.51	1747.19	1353.19	668.34	768.335	1210.99	1048.67
155.191	2700.79	2881.39	1779.99	1642.66	1276.47	640.772	779.253	1198.28	1013.72
157.012	2683.61	2874.04	1714.51	1655.15	1303.82	657.35	775.454	1195.38	1001.35
158.831	2667.27	2867.56	1762.15	1611.89	1296.26	648.151	798.081	1226.09	1007.86
160.652	2683.9	2847.77	1741.12	1659.99	1281.24	624.834	802.753	1189.17	1001.61
162.473	2629.59	2837.95	1767.87	1620.75	1270.76	657.946	797.996	1204.64	959.451
164.293	2713.5	2853.26	1765.33	1633.16	1272.35	646.91	812.193	1219.63	992.137
166.11	2673.48	2904.92	1811.89	1600.1	1295.27	657.286	802.339	1221.99	1002.72
167.93	2707.21	2826.02	1738.34	1638.65	1274.6	645.46	781.468	1214.51	1006.12
169.749	2681.87	2910.38	1773.14	1629.4	1284.59	642.956	820.271	1226.72	1007.09
171.567	2707.08	2952.62	1816.91	1631.93	1330.43	666.235	800.983	1215.8	1013.83
173.383	2675.15	2917.5	1808.39	1644.07	1285.22	677.811	795.217	1225.69	994.367
175.201	2680.14	2934.69	1813.46	1680.66	1289.53	660.229	804.447	1231.83	1018.66
177.019	2697.14	2934.79	1801.65	1674.58	1299.02	668.938	824.778	1249.47	1016.64
178.834	2762.71	2940.53	1825.44	1695.9	1313.41	679.437	813.007	1252.73	1023.42
180.651	2676.12	2988.44	1835.92	1702.03	1310.86	664.009	813.208	1264.2	1036.32
182.467	2745.44	2965.71	1826.21	1655.73	1322.42	655.206	820.609	1263.27	1037.74
184.281	2707.22	2976.48	1825.2	1664.33	1313	678.473	818.853	1252.18	1020.86
186.097	2713.02	2996.58	1832.65	1681.15	1317.01	681.196	830.607	1296.89	1022.25
187.913	2735.81	3015.65	1813.71	1718.52	1321.96	676.911	814.475	1280.5	1053
189.726	2731.39	2949.63	1870.93	1705.46	1347.54	666.632	824.156	1273.3	1041.18
191.54	2717.22	2990.19	1831.54	1720.86	1351.38	670.709	850.377	1285.15	1076.86
193.353	2711.6	2992.07	1869.22	1696.85	1335.95	693.346	850.771	1299.53	1057.54
195.167	2664.38	2950.84	1840.55	1741.49	1335.49	695.259	837.568	1284.35	1052.62
196.98	2693.57	3039.46	1843.57	1743.64	1382.57	702.809	831.483	1275.14	1074
198.791	2709.84	3040.86	1828.93	1739.92	1356.22	684.583	842.45	1322.86	1070.61
200.604	2681.55	3030.52	1806.8	1742.36	1332.67	696.649	843.516	1287.75	1108.4
202.415	2685.22	2997.9	1824.55	1747.09	1345.99	704.032	859.381	1329.24	1115.8
204.227	2711.62	2998.31	1813.24	1716.97	1344.4	658.17	845.519	1320.71	1109.32
206.039	2720.96	3024.51	1853.69	1731.51	1363.86	670.706	866.702	1301.33	1123.16
207.849	2675.11	3035.72	1844.68	1755.97	1349.25	698.021	840.865	1314.59	1092.4
209.66	2683.7	3047.03	1851.17	1739.92	1366.34	671.218	841.063	1280.95	1061.56
211.468	2703.47	3017.01	1849.06	1708.41	1349.21	697.935	854.989	1339.85	1097.33
213.279	2728.94	3034.75	1846.33	1723.9	1344.06	706.782	837.194	1299.15	1079.5
215.087	2676.81	3053.19	1865.1	1748.62	1380.9	693.886	866.577	1312.18	1059.52
216.897	2712.99	3032.49	1874.49	1764.9	1364.51	684.913	861.614	1302.53	1055.2
218.704	2689.75	3042.07	1882.37	1708.46	1339.45	669.972	854.475	1321.87	1065.75
220.513	2716.19	3075.3	1921.63	1724.62	1396.45	681.45	845.412	1288.12	1048.37
222.32	2733.93	3100.64	1909.02	1760.32	1385.29	698.516	854.065	1344.75	1075.1
224.128	2771.66	3142.17	1900.83	1759.7	1360.13	688.581	858.576	1320.18	1047.05
225.934	2749.66	3157.32	1920.06	1744.43	1379.62	686.482	869.982	1342.62	1081
227.742	2766.13	3146.74	1892.89	1745.04	1389.2	696.542	854.884	1356.2	1088.65
229.547	2740.4	3114.62	1938.51	1774.13	1380.43	712.846	862.45	1326.85	1086.54
231.354	2745.23	3139.31	1921.57	1781.9	1381.37	695.977	843.552	1361.24	1100.81
233.159	2783.19	3192.09	1901.86	1742.38	1381.36	704.738	877.52	1369.28	1095.87
234.965	2772.08	3185.95	1963.5	1790.63	1394.38	722.24	891.99	1318.47	1072.71
236.769	2748.57	3212.14	1944.54	1778.19	1401.74	729.115	878.185	1363.45	1106.89
238.572	2775.7	3226.76	1961.36	1805.51	1424.27	695.272	853.144	1365.34	1110.15
240.377	2780.25	3193.31	1955.96	1847.99	1425.59	697.556	884.197	1347.62	1093.06
242.18	2729.99	3236.26	1981.9	1831.89	1400.75	697.595	896.496	1393.82	1105.72
243.985	2781.94	3208.03	1966.26	1794.41	1443.84	719.209	877.753	1378.78	1124.32
245.787	2789.18	3216.06	1967.5	1857.16	1418.07	722	874.646	1388.47	1101.78
247.591	2793.74	3232.67	1974.42	1815.11	1445.7	727.499	882.576	1409.38	1122.34
249.392	2780.78	3207.53	1998.78	1802.68	1451.55	730.383	899.859	1417.81	1134.39
251.193	2745.65	3176.28	1945.68	1850.29	1431.58	711.497	906.421	1387.24	1147.43
252.996	2748.56	3225.77	1961.24	1835.58	1420.57	717.286	896.365	1411.32	1128.55
254.796	2782.83	3222.91	1991.53	1830.98	1425.69	722.665	867.516	1425.66	1114.14
256.596	2761.09	3226.78	1961.78	1847.62	1425.14	722.001	896.501	1399.46	1120.56
258.398	2769.89	3228.15	1944.97	1827.4	1439.29	732.021	908.52	1392.07	1097.87
260.197	2740.39	3224.65	1976.57	1871.43	1460.21	724.575	883.626	1413.94	1138.12
261.996	2686.75	3274.99	1975.57	1848.2	1442.09	735.003	895.519	1399.9	1125.54
263.797	2738.57	3161.13	1977.12	1867.08	1467.72	695.119	862.983	1393.02	1110.77
265.595	2738.72	3214.39	2013.26	1863.71	1481.17	706.376	891.684	1440.6	1141.2
267.393	2760.15	3291.83	1963.58	1859.32	1467.18	712.063	898.156	1431.94	1146.1
269.192	2758.49	3294.89	1974.54	1869.01	1453.17	705.987	903.377	1422.89	1125.92
270.989	2757.84	3296.6	1987.56	1812.95	1458.37	708.441	890.78	1403.21	1119.95
272.786	2752.05	3277.77	1984.68	1881.93	1427.93	725.423	918.218	1420.4	1131.58
274.583	2778.55	3259.92	1980.09	1858.87	1453.52	713.481	884.394	1430.19	1118.6
276.381	2787	3308.16	2006.39	1861.37	1450.82	702.113	900.153	1423.76	1150.96
278.177	2770.18	3296.59	1999.97	1865.96	1461.34	749.566	891.333	1431.18	1143.37
279.972	2733.21	3317.66	2038.2	1880.09	1459.61	723.474	897.283	1398.28	1158.85
281.767	2733.05	3319.78	2015.34	1869.86	1438.55	721.321	891.646	1413.02	1140.45
283.564	2773.51	3302.24	2047.66	1859.35	1466.21	726.523	894.049	1425.92	1132.95
285.358	2803.76	3364.42	2046.39	1869.11	1466.5	714.503	905.217	1431.21	1140.46
287.152	2800.3	3345.94	2037.91	1876.48	1472.65	709.263	940.736	1449.98	1149.82
288.946	2852.46	3412.49	2063.41	1878.73	1478.55	736.633	905.742	1454.89	1150.61
290.742	2828.54	3412.41	2052.54	1909.49	1475.4	719.462	917.063	1447.43	1159.95
292.535	2831.75	3389.54	2054.67	1900.87	1460.06	740.908	900.835	1462.02	1156.3
294.327	2836.7	3403.69	2069.32	1902.2	1495.05	727.146	921.069	1466.74	1174.87
296.12	2808.61	3404.7	2069.69	1871.31	1491.87	722.268	945.025	1466.97	1187.68
297.912	2783.64	3428.94	2050	1932.85	1529.59	742.926	923.383	1484.47	1191.11
299.705	2813.32	3450.57	2071.77	1922.95	1485.29	744.179	935.151	1459.43	1210.86
301.496	2839.41	3416.85	2064.84	1922.03	1518.36	747.844	932.483	1484.82	1225.93
303.287	2825.64	3418.42	2068.55	1928.24	1541.06	739.605	904.154	1477.67	1213.13
305.078	2786.43	3459.63	2060.32	1903.28	1496.19	743.329	905.304	1471.37	1217.93
306.868	2794.66	3400.32	2034.49	1944.05	1550.62	751.224	946.932	1448.17	1215.24
308.658	2792.64	3361.38	2043.73	1903.01	1510.18	740.398	926.495	1494.67	1201.82
310.448	2772.62	3351.07	2038.72	1956.1	1519.98	761.158	944.012	1476.46	1201.66
312.237	2784.24	3359.12	2066.12	1969.67	1544.45	738.191	924.155	1487.53	1206.07
314.028	2758.69	3380.36	2045.46	1966.3	1512.09	747.056	965.122	1500.08	1247.74
315.816	2732.78	3367.52	2035.13	1940.14	1548.73	756.442	931.901	1461.88	1191.53
317.604	2758.92	3393.91	2022.98	1921.94	1531.79	752.472	943.13	1487.74	1213.91
319.392	2714.59	3337.13	2024.18	1928.89	1538.37	732.431	938.63	1477.04	1194.46
321.18	2703.53	3369.47	2035.57	1919.84	1483.53	734.615	942.667	1505.51	1198.22
322.967	2697.83	3351.98	2038.28	1884.78	1517.35	733.446	957.527	1486.6	1183.06
324.753	2690.66	3276.73	1994.41	1915.37	1518.42	744.143	953.445	1479.27	1212.4
326.54	2721.5	3357.62	2031.42	1949.64	1541.6	742.099	912.433	1477.89	1193.59
328.326	2701.48	3336.68	2039.03	1895.38	1523.32	762.073	925.959	1486.01	1190.61
330.112	2720.03	3354.37	2029.34	1911.75	1499.42	744.457	938.993	1469.38	1191.82
331.897	2724.65	3338.54	2040.71	1884.24	1518.14	729.798	923.439	1475.55	1192.18
333.682	2715.43	3302.97	2055.08	1897.14	1525.59	733.822	926.3	1471.07	1160.49
335.467	2698.42	3321.96	2012.62	1889.77	1505.21	734.22	918.034	1472.69	1205.08
337.251	2660.4	3343.68	2009.13	1884.46	1476.17	715.277	928.663	1479.4	1178.06
339.035	2711.05	3346.39	2029.89	1900.99	1496.47	732.914	902.726	1466.54	1192.53
340.819	2712.64	3380.63	2054.91	1895.04	1496.2	714.411	934.5	1426.76	1177.27
342.602	2697.79	3386.12	2049.15	1914.03	1507.35	738.008	924.975	1503.06	1154.35
344.385	2720.39	3433.14	2062.51	1930.91	1486.95	710.482	910.352	1481.56	1189.2
346.168	2745.74	3445.88	2065.57	1878.97	1496.37	726.963	917.315	1477.82	1204.66
347.95	2808.78	3476.18	2111.81	1882.24	1531.98	743.167	914.791	1446.81	1182.11
349.732	2792.6	3433.45	2123.98	1907.15	1500.62	753.813	927.306	1503.86	1192.68
351.513	2800.38	3532.18	2112.12	1926.7	1502.73	735.893	907.874	1472.07	1219.3
353.295	2783.97	3482.66	2103.19	1913.2	1531.58	736.702	928.291	1456.69	1189.26
355.075	2811.06	3524	2136.63	1946.25	1576.31	752.821	919.255	1481.18	1222.63
356.856	2853.9	3564.19	2113.7	1974.08	1545.78	744.428	927.156	1499.75	1203.57
358.636	2808.28	3613.96	2126.14	1979.55	1547.92	733.022	924.021	1499.22	1202.88
360.416	2866.86	3625.87	2127.76	1969.12	1543.34	778.628	966.971	1500.92	1246.72
362.196	2829.85	3547.15	2169.02	1977.6	1565.04	772.13	958.507	1534.38	1224.86
363.973	2910.81	3632.21	2168.94	2004.44	1587.51	773.08	948.446	1545.25	1240.8
365.752	2875.75	3678.64	2201.41	2005.54	1583.85	780.55	963.084	1547.46	1257.85
367.53	2900.99	3677.8	2202.82	2004.36	1583.8	770.638	977.086	1519.22	1279.05
369.308	2911.69	3726.05	2248.43	2056.55	1628.31	762.62	963.248	1581.32	1252.48
371.086	2930.29	3701.24	2215.88	2065.73	1614.76	776.445	981.629	1583.56	1280.05
372.863	2907.92	3729.75	2214.53	2044.2	1615.05	778.971	1002.64	1568.42	1260.63
374.641	2892.11	3671.41	2235.7	2106.12	1606.6	813.666	995.803	1608.37	1275.66
376.415	2894.85	3690.7	2261.89	2090.97	1644.77	781.587	983.618	1594.09	1252.19
378.192	2910.76	3713.35	2213.5	2124.46	1612.49	784.627	984.102	1574.44	1306.94
379.968	2880.6	3658.29	2232.75	2079.02	1651.67	799.206	1022.94	1616.93	1284.49
381.744	2951.03	3657.73	2256.2	2134.59	1624.2	821.711	995.325	1609.24	1335.37
383.519	2890.14	3706.45	2223.51	2087.19	1702.41	805.835	1014.99	1660.23	1313.5
385.294	2915.56	3730.62	2229.27	2144.22	1656.74	808.555	1015.9	1653.6	1285.76
387.067	2894.8	3719.23	2228.19	2089.61	1670.88	806.535	1018.09	1634.3	1321.85
388.841	2872.99	3681.29	2235.26	2156.63	1675.53	812.089	1011.99	1640.39	1306.75
390.615	2835.48	3689.21	2252.52	2068.64	1670.58	804.442	1023.21	1657.28	1305.04
392.389	2874.68	3730.88	2230.57	2114.24	1692.16	797.643	964.108	1629.32	1312.09
394.16	2852.71	3712.93	2216.89	2131.52	1642.92	802.506	1039.75	1640.02	1304.31
395.933	2864.07	3661.54	2214.94	2084.79	1656.84	817.942	1013.1	1603.39	1302
397.706	2867.3	3668.8	2217.22	2057.84	1663.25	799.423	1010.98	1648.72	1307.86
399.478	2849.68	3663.91	2198.33	2083.56	1664.6	820.814	1021.89	1599.58	1274.25
401.248	2858.03	3650.74	2223.05	2121.55	1649.67	801.589	1006.47	1621.67	1326.43
403.02	2866.68	3689.78	2240.99	2113.45	1660.49	806.358	1005.16	1637.99	1334.71
404.791	2903.13	3645.73	2231.58	2114.57	1671.77	785.298	1011.83	1599.97	1287.16
406.56	2938.19	3680.77	2179.08	2121.08	1639.95	808.266	1029.21	1627.09	1269.74
408.33	2869.64	3652.12	2230.46	2118.95	1647.41	815.589	1027.67	1599.36	1308.36
410.101	2833.69	3655.08	2197.95	2109.89	1632.64	807.319	1010.81	1619.34	1296.37
411.871	2856.94	3673.74	2206.46	2129.89	1653.25	806.268	987.606	1628.28	1306.16
413.638	2893.75	3655.92	2232.54	2124.19	1653.54	804.027	1009.43	1610.32	1305.77
415.407	2890.79	3764.44	2252.02	2077.88	1657.89	816.441	990.737	1598.9	1326.49
417.174	2882.4	3724.1	2240.99	2099.87	1675.16	785.261	1013.03	1589.02	1294.39
418.943	2893.62	3718.22	2240.92	2097.81	1612.34	818.796	1002.88	1641.57	1296.58
420.711	2881.31	3701.97	2246.32	2098.94	1657.47	815.765	991.805	1628.94	1286.21
422.477	2884.15	3757.35	2253.91	2088.87	1678.82	796.152	1017.08	1667.02	1287.73
424.245	2944.18	3829.84	2247.47	2083.6	1664.69	817.948	1016.56	1612.76	1321.49
426.012	2974.89	3773.74	2248.57	2137.39	1671.61	819.311	994.412	1630.09	1307.96
427.777	2929.96	3771.51	2268.97	2108.42	1675.94	816.841	1020.94	1616.17	1326.56
429.543	2941.45	3847.18	2318.01	2099.27	1677.15	801.031	999.074	1622.94	1337.7
431.307	2950.11	3864.4	2338.99	2115.33	1676.42	811.123	1010.04	1640.09	1329.46
433.073	2976.51	3818.21	2320.7	2141.47	1726.13	835.178	1006.06	1608.83	1326.33
434.839	2932.79	3891.4	2307.85	2147.19	1726.94	832.946	1022.81	1640.34	1316.8
436.602	3006.93	3875.95	2334.8	2173.05	1705.93	839.919	1012.05	1651.14	1320.62
438.367	3001.64	3922.6	2324.85	2125.32	1684.14	794.161	1054.91	1653.37	1359.76
440.129	3032.91	3887.84	2393.86	2174.41	1761.08	813.007	999.99	1649.4	1391.7
441.893	3018.79	3913.7	2360.85	2153.2	1719.95	809.046	1021	1664.38	1360.57
443.655	3052.78	3955.69	2404.86	2174.29	1734.06	826.031	1061.86	1685.29	1348.59
445.418	3022.83	3882.78	2369.87	2192.09	1722.92	812.994	1064.9	1671.62	1358.69
447.18	2999.78	3979.29	2376.65	2188.39	1734.88	855.821	1064.17	1692.23	1357.6
448.942	3054.54	3966.01	2404.83	2215.06	1736.11	841.261	1071.92	1703.31	1358.59
450.703	3029.19	4004.16	2414.7	2235.19	1772.46	841.955	1035.21	1726.33	1404.46
452.465	3062.21	3960	2426.73	2216.17	1768.48	837.964	1048.98	1727.37	1351.04
454.225	3080.42	3978.14	2422.9	2249.14	1757.1	829.024	1082.77	1750.51	1382.25
455.986	3079.16	3984.04	2383.72	2266.7	1789.5	841.05	1087.95	1712.48	1411.43
457.745	3057.05	3949.12	2422.39	2255.76	1752.39	843.934	1069.02	1731.29	1410.51
459.506	3046.68	3986	2420.34	2248.13	1821.44	855.829	1068.05	1738.43	1441.79
461.264	3069.04	3996.82	2401.62	2241.5	1763.26	864.21	1076.74	1716.73	1394.84
463.024	3082.98	3968.62	2452.87	2241.94	1798.37	865.907	1098.8	1745.58	1406.65
464.782	3029.26	3978.99	2455.24	2253.03	1798.38	854.249	1081.25	1757.62	1436.38
466.542	3071.15	3930.56	2418.68	2258.77	1769.23	866.939	1073.03	1729.91	1420.17
468.299	3043.97	3935.12	2459.78	2301.82	1813.22	857.227	1085.66	1748.32	1415.22
470.055	3026.48	3958.93	2425.67	2272.86	1812	870.807	1094.48	1785.82	1416.15
471.814	3057.7	3944.89	2396.53	2257.32	1785.49	868.968	1058.63	1737.79	1414.53
473.57	3071.56	3945.54	2432.34	2302.83	1803.98	864.028	1096.09	1785.63	1441.6
475.328	3062.94	3994.47	2424.79	2254.56	1809.37	866.515	1100.36	1748.17	1421.1
477.083	3073.26	3968.13	2387.9	2298.42	1816	888.093	1098.27	1784.44	1431.28
478.838	3057.07	3903.82	2445.95	2297.12	1786.75	867.478	1073.79	1778.87	1458.04
480.595	3019.36	3953.24	2397.95	2306.93	1807.8	873.897	1112.13	1788	1446.51
482.349	3036.27	3913.26	2385.04	2322.9	1818.58	878.28	1108.62	1745.13	1427.74
484.103	2997.81	3953.16	2401.77	2281.65	1816.93	879.966	1098.97	1793.02	1421.86
485.859	3041.17	3949.48	2369.16	2283.29	1817.52	869.548	1110.82	1806.12	1455.68
487.612	2992.71	3898.92	2382.41	2271.97	1766.93	850.342	1082.77	1794.16	1439.45
489.365	3011.48	3875.68	2368.5	2286.77	1773.04	872.95	1094.84	1759.97	1451.88
491.12	3016.56	3897.56	2351.19	2247.22	1766.66	875.641	1074.31	1743.58	1406.05
492.872	3009.46	3871.84	2388.16	2265.26	1769.45	854.539	1062.06	1769.83	1396.29
494.624	2962.95	3923.72	2341.27	2234.41	1754.49	847.043	1091.92	1715.74	1401.6
496.378	3008.26	3914.76	2367.3	2252.45	1751.88	876.912	1073.75	1735.33	1377.6
498.129	3016.63	3914.77	2371.75	2237.85	1780.64	874.983	1078.24	1746.73	1393.97
499.88	3003	3909.36	2330.22	2220.65	1754.32	845.458	1089.2	1746.35	1389.54
501.633	2967.79	3905.49	2387.83	2225.12	1766.86	844.074	1071.62	1744.95	1400.16
503.383	3032.94	3954.47	2411.3	2225.23	1748.87	854.456	1093.24	1709.75	1416.2
505.133	2983.64	3948.27	2374.45	2219.96	1780.35	842.81	1044.23	1741.1	1400.2
506.883	3059.12	3935.79	2348.8	2226.7	1765.3	843.49	1060.43	1735.92	1391.07
508.634	3060.42	3983.79	2376.02	2251.96	1779.78	843.043	1072.79	1727.41	1415.83
510.383	3102.41	4018	2463.44	2253.22	1758.45	856.256	1046.15	1700.16	1392.16
512.132	3075.14	4031.36	2447.94	2277.71	1801.54	857.53	1056.12	1718.9	1420.54
513.88	3094.52	4010.62	2412.14	2278.27	1719.05	832.568	1067.57	1721.34	1396.39
515.628	3095	4042.69	2475.39	2256.98	1764.51	843.467	1070.44	1731.75	1405.72
517.378	3100.46	4098.95	2433.58	2255.32	1796.74	857.159	1083.52	1717.03	1391.82
519.125	3118.72	4025.07	2489.51	2299.06	1810.52	865.522	1107.91	1764.87	1428.75
520.872	3130.42	4143.77	2476.54	2259.46	1805.09	861.731	1051.25	1733.97	1430.52
522.619	3142.39	4103.69	2468.1	2266.53	1804.54	851.903	1087.23	1771.93	1417.81
524.365	3146.25	4179.77	2529.7	2312.42	1812.43	861.919	1079.2	1783.37	1416.57
526.113	3098.14	4203.3	2490.56	2319.82	1803.74	864.368	1096.69	1804.64	1435.4
527.859	3163.51	4127.45	2507.58	2333.92	1818.05	856.783	1096.63	1809.59	1451.64
529.604	3109.86	4216.62	2511.19	2351.99	1817.87	865.817	1094.04	1790.42	1451.92
531.349	3134.74	4204.7	2481.4	2350.83	1798.41	885.307	1127.73	1762.94	1456.94
533.094	3198.29	4232.49	2508.7	2344.14	1824.91	891.141	1121.56	1807.69	1474.23
534.838	3209.01	4148.48	2536.55	2360.62	1874.54	895.094	1116.69	1827.86	1458.24
536.582	3217.26	4252.32	2557.45	2343.36	1869.79	881.743	1117.49	1822.23	1488.41
538.325	3176.33	4169.89	2534.26	2401.49	1867.32	895.427	1128.4	1825.2	1482.92
540.069	3206.76	4230.38	2568.76	2367.47	1889	915.768	1141.37	1814.58	1472.28
541.814	3170.45	4215.25	2550	2359.26	1889.02	899.259	1146.96	1877.6	1464.48
543.556	3221.17	4210.83	2574.68	2415.9	1867.63	908.007	1128.56	1846.92	1487.59
545.299	3196.86	4226.69	2523.48	2409.34	1929.96	887.975	1142.23	1838.75	1497.91
547.041	3143.39	4136.37	2555.4	2406.02	1885.79	909.696	1162.1	1847.51	1491.85
548.782	3190.43	4199.28	2523.02	2420.29	1867.2	883.765	1172.41	1847.59	1490.55
550.524	3165.55	4168.94	2525.75	2424.1	1911.78	886.187	1116.32	1842.49	1497.39
552.265	3169.07	4198.69	2507.23	2376.67	1881.34	906.445	1144.82	1845.95	1523.07
554.005	3207.07	4176.57	2530.64	2394.74	1884.43	907.911	1145.68	1864.26	1467.94
555.746	3191.18	4129.69	2547.87	2419.89	1870.08	890.57	1134.01	1855.95	1486.45
557.486	3167.01	4144.38	2524.75	2399.65	1884.48	901.876	1144.87	1857.89	1534.42
559.225	3164.92	4150.56	2524.05	2382.83	1897.78	898.028	1158.22	1840.27	1484.83
560.964	3148.44	4124.13	2517.18	2429.55	1893.87	919.002	1147.68	1851.48	1487.36
562.703	3171.84	4116.9	2510.54	2404.64	1865.74	891.775	1120.91	1831.45	1492.19
564.442	3105.33	4092.28	2510.01	2395.12	1883.34	897.437	1135.9	1842.29	1487.13
566.18	3129.18	4150.67	2536.2	2390.52	1852.25	904.167	1127.43	1870.59	1493.24
567.918	3116.36	4071.88	2530.58	2382.69	1877.69	912.176	1113.76	1830.39	1481.31
569.656	3131.67	4163.27	2501.04	2366.64	1878.3	904.039	1103.56	1823.75	1469.28
571.393	3127.87	4126.71	2494.58	2388.2	1884.96	896.334	1149.18	1807.43	1480.47
573.13	3125.54	4139.94	2539	2357.43	1842.68	919.712	1123.68	1822.14	1471.01
574.867	3168.47	4081.52	2481.4	2404.2	1833.81	889.57	1148.16	1824.31	1496.76
576.603	3141.26	4120.31	2503.2	2331.7	1866.98	895.963	1114.91	1806.53	1500.64
578.339	3155.73	4091.35	2530.42	2354.27	1837.19	915.164	1128.1	1788.91	1478.08
580.073	3106.2	4154.34	2559.48	2372.42	1860.3	900.998	1122.43	1818.44	1472.32
581.808	3157.39	4105.97	2510.5	2318.49	1847.84	896.912	1126.11	1815.23	1437.52
583.543	3137.15	4132.12	2540.7	2355.37	1825.39	880.247	1128.9	1852.75	1481.62
585.278	3115.36	4153.28	2495.57	2358.82	1900.59	875.823	1125.98	1827.7	1463.86
587.012	3110.65	4157.53	2490.71	2339.13	1872.26	889.528	1131.37	1791.17	1454.74
588.746	3148.77	4205.71	2562.5	2333.45	1852.4	901.122	1138.49	1824.84	1458.46
590.48	3141.58	4152.29	2533.55	2394.66	1865.31	911.215	1098.37	1806.21	1452.92
592.214	3119.91	4200.38	2525.3	2362.71	1847.44	898.461	1124.85	1809.08	1460.47
593.945	3144.95	4236.93	2567.76	2362.69	1877.04	884.443	1120.98	1829.92	1491.48
595.677	3194.65	4240.22	2538.88	2404.9	1884.72	902.232	1143.06	1831.72	1464.03
597.41	3225.22	4200.12	2610.74	2398.09	1828.53	898.443	1131.96	1777.05	1497.73
599.142	3192.53	4266.83	2570.11	2395.69	1870.11	885.193	1154.02	1807.29	1468.62
600.873	3258.9	4301.71	2592.39	2403.56	1880.1	922.831	1160.65	1863.13	1499.39
602.603	3267.29	4347.6	2558.7	2427.44	1884.42	908.338	1131.94	1876.59	1509.87
604.334	3290.3	4327.94	2590.38	2413.83	1898.71	913.788	1176.94	1870.4	1489.63
606.065	3274.84	4316.31	2605.05	2324.26	1928.84	923.94	1147.32	1843.86	1527
607.795	3250.28	4362.69	2682.03	2432.41	1920.95	899.852	1171.56	1881.7	1516.72
609.525	3316.14	4321.01	2654.74	2396.24	1888.49	902.162	1192.69	1875.69	1529.1
611.253	3324.03	4366.29	2653.35	2422.62	1945.71	936.358	1163.42	1904.99	1526.28
612.982	3305.42	4401.94	2669.36	2409.14	1921.96	914.551	1191.43	1878.91	1527.31
614.711	3312.3	4389.32	2665.15	2463.22	1904.57	923.883	1185.47	1878.36	1531.83
616.44	3340.13	4434.45	2669.7	2420.34	1936.79	942.671	1180.15	1926.58	1538.1
618.166	3356.93	4478.75	2714.47	2451.84	1966.46	944.65	1158.19	1904.07	1565.82
619.894	3331.92	4444.16	2689.89	2467.4	1929.58	905.789	1192.16	1911.22	1531.42
621.622	3315.46	4464.22	2700.03	2470.13	1951.12	944.046	1186.42	1965.25	1533.86
623.348	3373.12	4451.91	2739.64	2520.17	1990.96	936.964	1194.69	1938.09	1522.55
625.075	3382.96	4456.38	2717.42	2500.28	1982	946.351	1209.38	1930.51	1561.24
626.801	3396.85	4447.6	2732.23	2499.49	1993.98	939.854	1208.97	1921.35	1560.24
628.528	3403.48	4455.3	2743.93	2498.49	1999.09	962.347	1211.29	1941.21	1603.88
630.252	3422.04	4460.67	2750.87	2529.24	1977.45	940.983	1194.66	1924.47	1572.91
631.978	3407.82	4502.03	2738.8	2486.02	1989.29	960.21	1213.34	1976.64	1585.85
633.703	3349.69	4436.34	2703.66	2511.03	1959.65	948.686	1224.37	1955.67	1577.61
635.426	3407.38	4466.44	2757.67	2535.99	1986.46	961.389	1205.17	1943.27	1572.21
637.151	3389.81	4421.59	2707.04	2520.66	1934.9	971.604	1243.61	1944.59	1578.94
638.874	3331.89	4420.85	2729.45	2527.12	1975.28	961.712	1206.02	1959.43	1589.99
640.598	3362.69	4403.44	2721.67	2553.38	1943.1	965.57	1240.65	1959.76	1596.03
642.322	3389.54	4425.47	2707.91	2508.27	1958.5	969.413	1245.09	1961.91	1594.44
644.043	3365.33	4402.11	2703.43	2498.65	1973.14	945.313	1223.38	1969.51	1583.46
645.766	3325.33	4376.81	2769.11	2517.33	1970.85	965.246	1234.68	1922.71	1607.41
647.487	3328.83	4399.16	2729.46	2497.48	1975.34	958.439	1190.82	1962.51	1573
649.21	3286.9	4373.34	2713.88	2483.06	1979.55	952.549	1205.19	1930.85	1540.07
650.932	3353.55	4435.43	2703.03	2485.3	1984.88	964.568	1204.85	1990.25	1573.32
652.652	3337.43	4359.18	2697.07	2486.65	1947.83	961.365	1221.09	1962.32	1579.26
654.373	3316.18	4346.78	2682.69	2493.22	1968.87	957.769	1223.65	1954.92	1577.67
656.093	3302.25	4355.85	2713.99	2479.96	1953.87	971.96	1211.44	1953.11	1569.89
657.813	3329.52	4385.55	2702.66	2450.18	1970.39	958.942	1208.24	1919.93	1551.68
659.532	3334.72	4337.37	2698.43	2495.44	1993.36	939.265	1184.47	1936.79	1558.82
661.252	3350.21	4341.63	2694.45	2495.43	1939.86	959.355	1217.76	1943.54	1541.39
662.97	3306.62	4297.46	2695.58	2467.27	1944.83	949.12	1198.82	1935.26	1547.39
664.69	3323.21	4277.5	2694.5	2460.68	1927.22	950.831	1203.74	1942.22	1535.05
666.407	3288.05	4283.12	2667.8	2445.85	1961.27	934.048	1198.74	1919.5	1516.93
668.126	3271.03	4277.49	2670.33	2448.75	1921.15	944.787	1189.69	1927.4	1556.17
669.842	3296.26	4297.28	2694.42	2450.04	1909.86	952.701	1163.73	1891.47	1548.96
671.561	3320.87	4306.35	2710.18	2457.64	1948.82	959.521	1200.56	1906.64	1517.91
673.277	3246.06	4314.08	2675.25	2465.3	1927.84	945.45	1204.58	1918.45	1507.28
674.994	3290.4	4320.56	2687.51	2431.79	1919.47	936.911	1165.05	1885.9	1555.84
676.71	3276.16	4302.66	2666.47	2434.12	1922.18	942.393	1177.5	1903.11	1542.7
678.427	3318.51	4304.1	2692.96	2399.06	1910.4	934.45	1196.24	1918.38	1504.67
680.141	3307.59	4296.09	2700.2	2466.5	1869.72	941.638	1205.13	1916.97	1501.05
681.858	3279.12	4300.16	2708.4	2437.49	1899.45	961.073	1202.77	1922.01	1496.08
683.572	3331.91	4309.35	2721.27	2441.16	1883.48	958.72	1201.7	1924.52	1507.65
685.285	3299.51	4352.99	2675.3	2468.42	1888.24	915.99	1175.39	1899.06	1505.18
687.001	3276.14	4335.44	2741.35	2418.16	1896.08	948.867	1176.78	1900.12	1506.71
688.714	3306.02	4346.32	2716.55	2393.13	1915.74	945.59	1182.28	1867.69	1496.78
690.426	3316.99	4335.23	2719.86	2392.81	1882.67	939.416	1178.42	1880.71	1517.98
692.141	3315.74	4354.55	2735.9	2418.21	1918.64	924.505	1178.52	1888.32	1515.36
693.853	3307.78	4379.54	2763.4	2454.61	1883.45	950.52	1190.89	1883.23	1511.59
695.567	3341.71	4406.35	2788.76	2433.35	1887.23	939.603	1193.63	1892.19	1545.08
697.278	3368.54	4441.41	2763.76	2421.09	1932.86	933.949	1211.14	1867.15	1516.87
698.989	3376.72	4431.78	2768.52	2462.08	1896.74	947.88	1224.11	1880.84	1526.91
700.702	3367.26	4504.14	2768.93	2457.71	1913.27	949.096	1210.54	1877.14	1538.36
702.412	3397.74	4447.9	2822.55	2445.22	1922.53	951.521	1223.69	1886.04	1555.79
704.122	3472.16	4478.16	2815.31	2432.02	1912.92	958.012	1225.92	1951.98	1550.02
705.834	3413.53	4465.95	2816.65	2437.6	1902.65	954.175	1224.32	1923.21	1552.8
707.544	3402.57	4477.71	2823.94	2442.88	1905.15	983.757	1225.71	1900.07	1555.53
709.253	3404.79	4483.99	2799.86	2459.04	1937.33	981.178	1249.31	1914.61	1527.9
710.962	3441.93	4551.17	2808.83	2465.71	1932.12	983.704	1252.53	1952.69	1547.55
712.672	3414.46	4505.4	2838.44	2485.74	1912.08	979.143	1214.69	1948.21	1552.92
714.38	3450.4	4501.33	2844.24	2428.49	1927.39	980.335	1230.56	1946.09	1577.56
716.088	3484.45	4528.8	2875.52	2474.26	1963.51	981.182	1243.82	1943.11	1577.14
717.796	3415.05	4552.94	2876.23	2483.02	1966.45	977.375	1243.89	1962.4	1577.67
719.505	3423.14	4485.37	2846.38	2481.87	1946.54	986.207	1258.76	1969.97	1572.49
721.212	3424.56	4497.7	2848.92	2491.86	1990.9	997.708	1246.37	1984.04	1567.28
722.918	3467.16	4578.7	2850.33	2515.22	1979.75	977.525	1235.94	1963.12	1598.72
724.625	3472.87	4564.12	2895.95	2503.58	1944.65	992.333	1239.83	1968.11	1598.69
726.332	3481.06	4518.21	2889.24	2545.29	1947.19	960.621	1258.01	1971.26	1580.9
728.038	3448.22	4528.02	2878.45	2527.34	1990.18	988.796	1256.52	1976.08	1558.57
729.743	3401.51	4529.21	2866.88	2484.16	1961.64	996.345	1270.51	1973.94	1588.17
731.448	3458.81	4451.62	2888.57	2513.61	1972.2	1005.86	1285.3	1992.03	1608.01
733.153	3448.59	4533.8	2876.63	2495.85	1958.01	1001.09	1284.42	1995.36	1590.87
734.857	3463.12	4475.48	2874.19	2498.44	1957.81	1006.46	1260.79	1992.34	1603.99
736.563	3450.77	4513.6	2885.28	2521.56	1928.45	960.993	1261.79	1986.56	1567.02
738.267	3436.73	4495.25	2879.59	2542.19	1941.78	987.372	1265.8	1983.01	1594.76
739.97	3387.16	4488.77	2887.68	2463.32	1936.49	1003.46	1285.99	1955.71	1573.09
741.673	3399.02	4443.1	2880.6	2502.61	1963.92	1002.85	1287.72	1945.9	1589.04
743.376	3411	4476.87	2860.71	2537.39	1931.61	994.31	1274.86	1936.45	1556.97
745.078	3409.82	4432.39	2877.63	2518.94	1982.62	977.57	1250.17	1965.65	1577.73
746.78	3401.22	4422.29	2857.43	2482.17	1951.18	992.667	1272.21	1971.81	1587.47
748.482	3413.06	4407.86	2809.88	2445.26	1949.68	973.294	1270.92	1978.19	1568.07
750.185	3363.48	4399.81	2822.68	2465.39	1939.01	955.349	1251.85	1951.36	1578.74
751.887	3386.95	4360.25	2839.33	2484.18	1919.1	978.537	1253.09	1957.57	1573.31
753.587	3397.42	4371.77	2836.75	2445.85	1907.68	987.976	1251.82	1961.16	1572.85
755.288	3360.17	4372.65	2809.71	2427.73	1938.48	994.055	1266.5	1904.78	1559.54
756.988	3370.03	4370.33	2812.54	2440.76	1945.56	983.989	1250.27	1924.22	1536.86
758.688	3364.27	4325.79	2837.03	2419.85	1924.98	984.191	1192.61	1898.07	1535.48
760.387	3340.64	4343.14	2808.24	2412.32	1909.65	982.167	1205.9	1922.14	1538.23
762.086	3353.81	4354.05	2815.16	2437.65	1870.07	988.613	1213.57	1936.56	1530.46
763.785	3398.3	4354.8	2820	2438.87	1874.54	977.88	1241.81	1916.14	1509.64
765.484	3354.78	4335.1	2827.12	2405.57	1904.18	970.019	1229.81	1940.74	1508.88
767.182	3318.07	4282.62	2832.51	2389.61	1861.64	977.662	1228.01	1925.33	1544.56
768.88	3344.87	4323.76	2824.59	2420.54	1871.73	974.685	1246.7	1905.43	1543.78
770.577	3357.77	4302.59	2798.3	2424.99	1902.7	965.942	1238.3	1908.94	1531.46
772.275	3368.35	4312.16	2811.07	2401.56	1907.58	968.888	1241.37	1895.05	1531.55
773.972	3321.09	4309.84	2818.46	2391.41	1896.48	971.926	1215.58	1892.36	1521.14
775.668	3313.28	4308.11	2829.31	2382.02	1906.25	966.073	1214.32	1889.68	1521.1
777.365	3342.22	4304.29	2851.33	2408.33	1901.49	958.731	1236.29	1899.7	1537.01
779.06	3365.03	4307.22	2828.9	2392.69	1878.29	960.474	1215.08	1877.95	1529.94
780.756	3365.41	4314.55	2821.99	2358.73	1888.86	970.405	1214.06	1863.25	1522.45
782.451	3387.99	4334.18	2856.46	2374.96	1868.3	981.694	1209.47	1864.31	1492.68
784.147	3351.57	4349.07	2854.83	2404.46	1865.92	972.797	1228.28	1879.48	1511.02
785.839	3355.04	4356.52	2872.82	2395.3	1876.58	947.548	1231.45	1878.4	1514.67
787.534	3415.68	4423.7	2840.15	2400.8	1855.61	949.639	1236.95	1907.41	1500.07
789.228	3425.53	4380.85	2887.17	2387.26	1876.44	967.983	1244.41	1920.17	1535.19
790.921	3423.34	4375.45	2902.58	2369.94	1861.7	977.101	1240.65	1918.12	1538.69
792.615	3413.92	4344.36	2878.48	2357.4	1871.83	975.254	1226.64	1897.6	1520.43
794.308	3430.94	4443.23	2897.09	2357.01	1854.48	970.866	1247.33	1914.97	1505
796.001	3468.69	4463.16	2903.98	2368.92	1883.54	971.567	1241.32	1907.29	1514.21
797.693	3476.24	4403.03	2909.75	2381.01	1883.3	970.133	1241.89	1918.09	1509
799.383	3478.86	4473.85	2948.69	2392.64	1871.68	990.31	1271.68	1913.65	1527.14
801.075	3497.46	4485.07	2987.83	2420.85	1884.07	1008.6	1264.22	1927.65	1527.41
802.767	3541.52	4540.72	3001.67	2395.18	1873.3	1011	1255.19	1928.89	1532.29
804.458	3553.21	4548.53	2975.47	2392.76	1902.28	999.84	1263.63	1921.36	1546.68
806.149	3548.02	4552.44	3004.72	2431.79	1897.71	1010.17	1290.62	1935.62	1543.21
807.839	3585.57	4611.84	3052.83	2458.06	1881.54	1013	1282.38	1926.77	1540.54
809.528	3617.74	4619.95	3077.85	2430.37	1905.08	1015.75	1277.58	1966.95	1545.24
811.218	3612.71	4571.82	3078.88	2412.3	1929.87	1027.72	1287.26	1976.62	1591.09
812.907	3587.33	4559.72	3053.08	2451.42	1921.07	1043.84	1327.38	1963	1571.7
814.596	3658.33	4609.84	3085.82	2494.83	1938.77	1054.07	1329.69	1978.01	1585.11
816.283	3665.24	4651.33	3076.23	2494.8	1970.94	1059.96	1324.65	1957.68	1607.77
817.972	3640.29	4623.94	3083.96	2491.07	1955.59	1060.75	1328.92	1962.6	1600.95
819.66	3625.7	4628.54	3127.65	2514.47	1986.67	1060	1333.74	2009.61	1619.19
821.348	3619.23	4656.18	3145.78	2522.95	1980.61	1077.16	1343.14	2039.38	1608.61
823.034	3643.17	4672.23	3156.28	2534.96	1989.88	1097.71	1319.86	2034.93	1608.47
824.722	3635.02	4640.1	3129.91	2527.88	1975.57	1093.57	1319.89	2038.09	1571.25
826.409	3657.09	4687.22	3140.44	2506.85	1987.5	1073.22	1325.2	2054.62	1582.69
828.095	3664.34	4621.38	3128.6	2573.05	1990.27	1063.42	1343.96	2042.63	1630.85
829.78	3707.93	4664.69	3120.12	2577.8	1983.17	1095.11	1353.54	2039.41	1620.65
831.466	3712.1	4655.85	3133.09	2550.84	2004	1099.62	1352.63	2037.19	1594.69
833.152	3679.43	4644.8	3175.38	2531.65	2012.83	1102.98	1375.64	2032.74	1597.43
834.835	3712.31	4664.72	3167.85	2547.17	2023.33	1120.4	1353.85	2025.87	1644.21
836.521	3684.77	4700.67	3164.08	2519.3	1993.23	1118.34	1335.07	2025.26	1631.93
838.205	3714.71	4665.2	3165.24	2563.72	2005.59	1109.63	1351.28	2027.36	1629.28
839.888	3732.82	4689.83	3189.76	2562.1	1996.82	1115.85	1359.8	2024.06	1631.92
841.572	3747.63	4641.12	3180.76	2557.35	1999.71	1114.52	1359.66	2051.8	1633.25
843.254	3698.93	4634.21	3180.81	2577.78	1990.52	1131.31	1367.89	2052.77	1643.41
844.938	3692.59	4576.73	3181.19	2587.34	2004.5	1133.19	1370.12	2016.7	1653.57
846.621	3719.61	4569.67	3171.64	2583.68	2016.7	1130.84	1378.12	2043.63	1620.51
848.302	3677.52	4588.36	3159.92	2571.33	2012.92	1122.85	1375.18	2061.68	1612.13
849.985	3639.44	4580.37	3148.64	2586.23	1983.14	1112.55	1374.07	2069.78	1625.21
851.665	3628.09	4612.97	3135.42	2578.64	2012.6	1135.89	1394.95	2068.26	1665.94
853.347	3585.8	4544.99	3100.92	2562.21	2032.71	1132.2	1391.75	2066.86	1634.17
855.029	3577.43	4508.02	3068.53	2558.42	2018.38	1089.28	1384.03	2047.39	1615.7
856.708	3575.45	4491.63	3092.5	2566.52	1990.17	1119.43	1379.97	2029.65	1620.63
858.389	3565.72	4500.86	3057.5	2554.77	2006.58	1139.22	1362.31	2030.35	1633.25
860.068	3571.57	4470.52	3039.91	2529.38	1994.46	1124.43	1361.83	2021.1	1617.67
861.748	3473.24	4418.18	3037.82	2495.34	1966.24	1087.83	1383.35	2028.82	1586.26
863.427	3478.47	4400.8	3043.81	2469.21	1938.18	1079.64	1380.86	2010.2	1578.22
865.106	3479.7	4344.59	2997.6	2478.94	1951.1	1075.58	1368.34	1991.26	1566.16
866.784	3446.02	4342.73	2996.75	2472.76	1942.59	1079.1	1341.67	1963.27	1565.03
868.463	3409.11	4344.61	2992.99	2464.45	1923.36	1075.75	1327	1972.97	1525.44
870.14	3386.06	4331.79	2977.73	2424.1	1889.58	1056.27	1312.25	1960.07	1536.76
871.819	3406.05	4360.95	2980.58	2404.15	1883.55	1047.24	1286	1942.37	1570.1
873.495	3458.07	4334.78	2981.32	2428.84	1873.94	1042.29	1286.19	1908.4	1567.91
875.173	3453.42	4322.54	2912.68	2375.11	1876.74	1023.79	1297.38	1903.83	1537.64
876.848	3449.83	4322.5	2924.67	2358.81	1886.3	1022.37	1281.33	1912.69	1518.08
878.524	3419.55	4331.87	2972.39	2342.95	1859.9	1022.75	1283.03	1876.98	1513.33
880.201	3416.77	4317.95	2956.74	2337.61	1829.01	1031.39	1291.51	1909.29	1506.63
881.875	3383.25	4331.7	2981.56	2312.79	1823.26	1035.84	1301.16	1917.03	1481.49
883.552	3401.46	4333.72	2945.66	2331.04	1830.21	1035.63	1314.13	1883.34	1485.92
885.226	3429.22	4288.97	2973.75	2347	1824.01	1018.63	1312.39	1870.91	1499.82
886.902	3419.73	4315.81	3024.59	2279.35	1831.91	1032.49	1287.36	1863.16	1510.64
888.575	3452.14	4344.41	3002.73	2307.69	1854.67	1030.18	1264.29	1839.53	1525.69
890.248	3453.47	4369.47	3023.32	2315.79	1829.98	1008.29	1271.97	1852.39	1502.57
891.923	3429.28	4398.03	3049.3	2341.16	1820.02	1006.46	1279.06	1881.53	1493.61
893.596	3455.26	4357.79	3029.54	2367.64	1808.03	1023.22	1267.32	1898.37	1512.79
895.268	3495.32	4352.56	3034.61	2372.69	1796.77	1028.11	1257.55	1891.67	1509.73
896.942	3503.55	4370.79	3061.55	2358.66	1811.77	1047.54	1277.91	1865.67	1501.02
898.613	3564.28	4408.68	3066.12	2338.98	1833.44	1029.28	1290.31	1888.19	1497.16
900.285	3552.36	4436.27	3069.47	2337.5	1835.26	1030.4	1256.47	1905.34	1500.82
901.957	3563.29	4414.13	3113.41	2361.81	1822.52	1034.05	1278.7	1882.68	1485.05
903.628	3562.94	4506.72	3111.67	2353.56	1838.34	1038.11	1316.8	1883.15	1499.51
905.298	3564.21	4509.39	3099.55	2361.7	1841.66	1034.22	1322.22	1919.71	1502.98
906.97	3595.35	4495.91	3095.76	2380.32	1858.05	1042.91	1312.62	1892.13	1495.42
908.64	3621.45	4542.2	3101.03	2364.45	1865.73	1079.25	1294.87	1901	1502.6
910.31	3623.75	4555.06	3114.23	2346.74	1845.02	1081.17	1297.74	1907.24	1496.31
911.981	3632.41	4566.93	3169.91	2360.35	1882.69	1065.94	1318.34	1934.85	1494.88
913.649	3599.77	4585.33	3175.1	2411.26	1842.51	1094.98	1323.54	1963.57	1508.36
915.318	3646.31	4534.94	3154.11	2393.98	1876.13	1088.34	1340.8	1964.76	1520.48
916.986	3706.56	4591.65	3201.81	2390.57	1870.29	1079.97	1343.3	1979.27	1523.82
918.654	3688.45	4643.72	3256.52	2415.45	1894.06	1081.04	1346.23	1949.81	1542.67
920.323	3699.95	4608.94	3211.01	2395.8	1937.76	1090.85	1367.06	1940.24	1530.59
921.99	3694.9	4641.64	3190.7	2435.26	1939.25	1102.04	1346.47	1934.24	1548.57
923.657	3676.99	4665.42	3247.93	2454.94	1917.82	1113.68	1336.25	1968.43	1579.11
925.324	3712.87	4651.61	3224.03	2465.61	1888.44	1137.93	1357.21	1980.19	1574.86
926.992	3731.26	4630.86	3237.88	2421.09	1916.61	1119.94	1373.18	1968.49	1580.39
928.658	3706.87	4639.76	3240.92	2450.6	1916.73	1098.62	1362.46	1971.51	1567.39
930.324	3731.22	4598	3256.69	2459.39	1926.58	1096.32	1366.91	1996.15	1562.74
931.989	3687.54	4564.08	3238.19	2433.36	1951.27	1105.99	1374.89	1996.24	1535.86
933.654	3664.5	4635.93	3267.2	2441.95	1920.18	1123.61	1379.24	1985.95	1552.7
935.319	3682.06	4669.06	3256.83	2441.29	1947.76	1095.78	1374.83	1962.9	1560.43
936.983	3696.07	4658.33	3293.76	2437.52	1921.8	1103.43	1401.34	2013.33	1586.91
938.649	3708.26	4643.62	3285.66	2439.5	1919.9	1113.31	1414.78	2002.03	1573.33
940.313	3724.8	4632.16	3276.92	2463.31	1931.23	1127.42	1395.43	1974.79	1552.51
941.977	3651.48	4630.97	3247.79	2472.21	1925.39	1119.98	1368.79	1963.7	1574.14
943.64	3705.67	4654.52	3267.17	2469.37	1899.35	1107.21	1388.37	2002.46	1590.36
945.303	3670.86	4652.83	3282.23	2469.45	1935.15	1083.34	1378.67	2006.07	1569.77
946.965	3691.23	4654.51	3284.69	2442.91	1925.72	1079.98	1366.6	2001.07	1575.29
948.628	3710.6	4635.77	3232.68	2455.07	1918.97	1107.45	1394.69	1998.15	1567.67
950.29	3672.18	4652.67	3222.82	2422.79	1927.82	1104.05	1369.97	1988.36	1590.68
951.951	3665.38	4666.2	3256.5	2402.62	1921.21	1105.16	1373.08	1964.34	1566.21
953.613	3670.1	4668.57	3238.25	2417.24	1929.08	1076.82	1379.14	1987.8	1579.51
955.274	3650.06	4627.21	3241.37	2391.27	1897.62	1085.69	1372.79	1974.39	1588.79
956.934	3618.35	4641.51	3235.11	2423.15	1910.83	1094.69	1395.3	1958.52	1594.88
958.595	3678.83	4603.85	3239.22	2457.94	1923.89	1113.66	1374.88	1968.36	1569.41
960.257	3654.95	4546.13	3234.56	2394.23	1941.99	1085.45	1351.06	1975.39	1570.28
961.917	3648.09	4559.98	3188.61	2358.21	1904.94	1092.76	1330.7	2008.76	1554.65
963.576	3673.16	4562.85	3197.93	2412.68	1882.49	1109.36	1359.4	2025.82	1570.98
965.235	3650.97	4491.45	3249.6	2410.59	1848.2	1112.41	1379.26	1980.23	1569.69
966.892	3646.46	4519.92	3174.37	2417.76	1877.3	1117.6	1361.34	1945.48	1542.73
968.551	3630.04	4520.66	3189.34	2417.39	1874.84	1108.9	1365.88	1933.06	1552.21
970.209	3574.54	4473.65	3248.5	2388.18	1916.99	1093.41	1341.18	1976.69	1580.71
971.867	3559.38	4452.89	3238.86	2358.7	1885.33	1103.07	1345	1959.31	1512.52
973.524	3609.98	4474.8	3194.7	2380.24	1850.03	1140.69	1327.78	1935	1513.34
975.182	3597.46	4458.07	3185.44	2395.11	1884.72	1116.18	1337.01	1926.67	1549.64
976.839	3535.43	4492.35	3207.23	2342.94	1891.01	1081.75	1326.63	1929.39	1531.7
978.495	3603.03	4488.57	3173.49	2307.48	1878.01	1052.04	1346.61	1919.24	1519.59
980.152	3566.68	4493.65	3181.85	2306.46	1856.21	1073.49	1361.62	1920.04	1545.45
981.808	3530.82	4398.78	3184.9	2344.17	1843.94	1056.48	1339.79	1926.81	1533.13
983.464	3558.85	4412.11	3154.57	2338.82	1818	1049.53	1314.27	1918.37	1521.74
985.119	3522.4	4449.1	3161.28	2316.43	1870.35	1065.68	1355.5	1883.17	1500.53
986.774	3515.07	4462.37	3160.7	2284.38	1834.77	1080.95	1333.75	1925.25	1503.43
988.427	3529.56	4455.9	3166.41	2269.3	1825.78	1080.85	1292.93	1875.41	1478.67
990.082	3495.05	4358.55	3178.04	2308.98	1802.28	1072.37	1322.95	1903	1490.98
991.736	3481.42	4375.19	3192.82	2235.09	1799.68	1036.88	1314.49	1854	1488.19
993.39	3544.44	4337.57	3128.43	2302.03	1796.31	1043.96	1315.98	1873.75	1520.26
995.044	3514.65	4355.81	3205.78	2279.44	1804.11	1059.52	1324.34	1849.13	1507.58
996.697	3538.68	4345.22	3190.07	2289.55	1797.17	1044.2	1331.78	1876.65	1507.18
998.348	3511.16	4358.68	3156.33	2228.61	1752.5	1054.49	1348.3	1838.89	1513.53
1000	3533.2	4388.07	3157.74	2228.86	1772.67	1058.56	1313.91	1857.47	1520
1001.65	3475.36	4428.88	3161.61	2267.58	1791.6	1031.26	1317.25	1863.61	1505.32
1003.31	3528.77	4374.11	3211.23	2285.29	1796.31	1054.26	1295.3	1829.51	1482.34
1004.96	3499.4	4422.33	3197.52	2248.8	1802.81	1079.88	1313.58	1836.15	1471.06
1006.61	3516.27	4481.21	3164.89	2271.2	1766.99	1064.26	1331.11	1860.04	1432.45
1008.26	3566.56	4397.83	3182	2286.94	1773.81	1050.92	1319.97	1863.14	1456.11
1009.91	3565.27	4374.26	3188.37	2266.71	1793.47	1064.85	1320.17	1870.81	1476
1011.56	3553.66	4416.06	3179.93	2250.08	1783.82	1053.08	1319.39	1921.44	1452.37
1013.21	3531.29	4419.34	3201.9	2250.9	1727.13	1043.23	1324.83	1909.54	1495.26
1014.86	3602.18	4496.74	3243.58	2237.41	1751.38	1064.62	1320.32	1870.06	1518.44
1016.51	3663.49	4468.28	3223.09	2214.89	1740.46	1038.09	1272.75	1880.86	1457.98
1018.16	3586.82	4491.4	3218.9	2240.8	1762.56	1067.33	1319.21	1865.27	1469.56
1019.8	3597.97	4473.11	3206.24	2261.3	1754.74	1042.41	1307.56	1917.04	1477.67
1021.45	3572.63	4514.44	3298.46	2301.85	1783.5	1038.66	1326.22	1858	1493.4
1023.1	3667.25	4500.11	3316.2	2343.84	1789.44	1098.87	1311	1840.37	1491.26
1024.75	3668.07	4565.61	3297.69	2352.27	1787.9	1076.92	1346.11	1946.28	1509.96
1026.39	3693.75	4565.23	3360.13	2317.42	1743.14	1070.38	1307.93	1906.27	1538.01
1028.04	3724.61	4561.39	3341.62	2312.58	1808.15	1095.59	1322.56	1873.48	1556.3
1029.69	3663.22	4580.97	3384.03	2277.85	1829.42	1074.97	1353.12	1881.55	1519.12
1031.33	3726.6	4547.62	3390.46	2335.76	1773.99	1089.5	1367.11	1893.98	1510.46
1032.98	3746.29	4610.81	3374.91	2310.37	1812.97	1101.94	1388.84	1886.28	1542.65
1034.62	3768.58	4727.99	3435.66	2338.43	1834.01	1098.5	1389.56	1888.64	1514.8
1036.27	3840.81	4721.78	3361.53	2287.47	1813.89	1100.38	1407.48	1946.47	1534.99
1037.91	3849.24	4737.44	3399.5	2355.96	1826.53	1116.36	1357.16	1978.64	1518.95
1039.56	3807.19	4705.31	3469.57	2394.06	1818.31	1151.88	1403.02	1970.7	1546.9
1040.96	3883.62	4747.95	3455.44	2353.8	1903.84	1162.03	1442.04	2005.97	1547.84
1042.61	3870.75	4725.97	3558.04	2373.43	1879.64	1150.04	1414.09	2025.84	1553.6
1044.26	3840.07	4780.99	3520.76	2359.18	1901.58	1183.94	1436.39	1938.18	1519.46
1045.9	3975.02	4730.16	3555.44	2378.77	1861.78	1152.38	1397.03	1986.13	1572.97
1047.55	3846.74	4737.66	3502.57	2436.21	1867.7	1177.83	1436.47	2035.65	1576.46
1049.2	3902.34	4765.55	3473.44	2377.82	1917	1172.26	1467.11	1992.08	1560.18
1050.84	3964.37	4819.91	3551.84	2417.19	1926.9	1206.11	1447.53	2001.3	1542.31
1052.49	3979.9	4843.71	3497.47	2414.64	1920.88	1181.92	1443.57	1994.24	1613.54
1054.14	3975.1	4828.89	3523.97	2449.8	1925.05	1219.83	1451.81	2004.1	1578.34
1055.78	3916.3	4816.44	3458.05	2459.98	1895.55	1164.86	1462.45	1996.64	1606.47
1057.43	3919.6	4792.49	3513.24	2465.3	1946.21	1190.99	1463.67	2046.36	1573.45
1059.07	3951.51	4753.33	3485.89	2491.26	1904.8	1219.69	1455.76	1998.54	1534.41
1060.72	3939.28	4790.68	3520.93	2487.65	1955.87	1194.56	1464.12	1994.69	1600.95
1062.36	3920.73	4822.63	3535.04	2449.42	1937.71	1204.02	1488.72	2033.39	1556.81
1064.01	3902.03	4867.69	3544.01	2453.59	1958	1192.55	1469.09	2058.22	1569.93
1065.65	3922.91	4776.33	3443.11	2520.41	1947.63	1204.64	1487.06	2032.26	1616.81
1067.29	3925.18	4867.75	3492.66	2459.85	1895.84	1198.07	1463.07	2022.77	1634.12
1068.94	3949.92	4862.46	3519.26	2478.68	1921.79	1226.66	1504.37	1999.58	1621.18
1070.58	3901.28	4785.54	3524.17	2441.53	1933.39	1177.57	1516.78	2028.18	1624.03
1072.22	3875.77	4775.37	3467.31	2493.49	1952.29	1207.17	1516.48	2012.1	1556.29
1073.87	3888.89	4863.82	3595.21	2451.21	1967.29	1235.27	1475.58	2011.16	1650.59
1075.51	4012.33	4791.31	3455.87	2434.29	1955.32	1222.29	1454.7	2049.09	1597.39
1077.15	3935.97	4872	3526	2529.99	1949.76	1180.61	1471.34	2000.67	1613.7
1078.79	3924.81	4737.31	3498.24	2484.01	1945.9	1204.3	1481.13	2035.54	1599.86
1080.43	3945.66	4837.21	3453.13	2482.95	1955.31	1195.37	1501.32	2056.44	1595.53
1082.07	3917.63	4789.07	3480.04	2432.76	1946.5	1185.81	1475.52	1998.22	1597.2
1083.71	3975.65	4898.12	3425.56	2431.74	1901.89	1195.24	1444.95	2034.16	1589.58
1085.35	3927.27	4818.36	3507.81	2449.7	1926.09	1197.54	1450.57	2006.5	1559.25
1086.99	3928.91	4805.52	3558.78	2484.48	1937.15	1188.29	1478.92	2032.81	1624
1088.63	3915.22	4699.29	3528.04	2454.42	1949.03	1197.65	1482.41	2068.46	1595.68
1090.27	3888.37	4808.85	3426.49	2416.17	1946.17	1207.52	1485.09	2014.81	1616.64
1091.91	3825.83	4767.58	3464.07	2469.67	1942.95	1205.18	1476.9	2019.15	1579.55
1093.55	3897.06	4744.12	3472.02	2472.38	1950.84	1191.12	1483.28	2015.01	1586.61
1095.19	3856.34	4729.86	3441.68	2433.23	1947.02	1229.62	1460.01	2006.28	1575.19
1096.82	3857.52	4805.39	3476.96	2496.92	1941.98	1169.39	1450.6	2027.47	1569.73
1098.46	3780.88	4759.63	3401.82	2429.91	1926.25	1173.08	1472.57	2040.73	1584.57
1100.1	3831.63	4680.87	3461.81	2461.52	1880.39	1220.71	1486.42	2022.01	1583.77
1101.74	3907.98	4737.71	3436.66	2496.02	1900.02	1191.86	1422.91	1991.78	1590.69
1103.37	3901.73	4710.81	3423.34	2450.49	1908.03	1194.34	1459.72	1975.85	1567.99
1105.01	3848.88	4700.18	3511.9	2426.04	1882.69	1147.37	1482.21	1979.84	1531.22
1106.64	3925.69	4778.18	3417.03	2406.99	1919.54	1187.15	1447.47	1986.42	1541.78
1108.28	3897.7	4760.8	3448.45	2403.59	1864.26	1189.86	1476.53	1983.53	1576.01
1109.91	3892.64	4670.23	3457.31	2431.72	1955.39	1175.14	1441.11	1993.48	1605.11
1111.55	3884.17	4774.4	3469.11	2429.92	1891.97	1166.05	1412.23	1998.33	1534.18
1113.18	3948.06	4722.88	3447.89	2377.44	1878.18	1186.51	1502.84	1948.89	1558.89
1114.82	3861.54	4769.55	3438.15	2374.57	1931.51	1161.56	1415.92	1957.93	1515.52
1116.45	3796.04	4803.81	3457.57	2396.95	1928.9	1230.43	1415.54	1944.16	1555.12
1118.09	3827.98	4790.86	3450.36	2432.98	1860.9	1177.29	1422.99	1981.78	1588.55
1119.72	3831.47	4739.3	3441.44	2389.16	1877.64	1156.08	1425.37	1959.91	1550.43
1121.35	3827.57	4711.02	3479.44	2389.96	1911.03	1167.42	1428.55	1951.88	1530.27
1122.98	3869.28	4702.01	3389.46	2357.93	1879.18	1169.24	1416.87	1953.63	1529.52
1124.62	3872.3	4798.02	3404.14	2368.87	1879.3	1205.15	1439.85	1944.7	1478.58
1126.25	3861.37	4789.51	3369.4	2380.47	1908.44	1188.89	1438.09	1968.4	1497.7
1127.88	3879.89	4806.34	3430.09	2368.38	1871.53	1181.59	1431.77	1971.54	1524.41
1129.51	3892.09	4817.94	3438.63	2417.42	1849.96	1177.51	1393.54	2000.96	1547.62
1131.15	3903.33	4715.9	3457.57	2393.2	1898.41	1134.22	1445.69	1940.12	1559.89
1132.78	3914.93	4787.72	3487.53	2400.34	1881.75	1150.1	1429.77	1970.95	1501.48
1134.41	3839.39	4817.84	3474.22	2383.5	1872.89	1162.92	1439.14	1966.1	1527.39
1136.04	3881.22	4843.54	3432	2379.04	1885.03	1111.6	1431.42	1891.89	1527.35
1137.67	3876.53	4801.2	3438.69	2391.38	1879.74	1167.94	1430.01	1918.47	1528.15
1139.3	3863.53	4747.85	3490.91	2389.69	1915.41	1172.63	1444.77	1938.22	1521.07
1140.92	3890.43	4801.03	3474.81	2393.17	1887.27	1140.93	1457.77	1985.47	1541.98
1142.56	3944.27	4913.3	3500.06	2402.26	1934.11	1180.69	1418.6	1970.26	1545.82
1144.18	3875.41	4861.99	3502.43	2388.65	1908.3	1152	1478.33	1893.72	1534.84
1145.81	3892.45	4833.31	3437.78	2381.4	1899.32	1169.74	1412.66	1946.92	1546.86
1147.44	3887.27	4836.03	3475.69	2360.99	1878.22	1172.74	1458.9	1992.03	1560.93
1149.07	3872.66	4845.15	3553.5	2443.02	1904.94	1143.97	1448.59	1968.87	1523.21
1150.69	3885.98	4833.44	3464.11	2386.52	1889.55	1180.5	1450.36	2022.12	1555.04
1152.32	3881.23	4849.12	3496.86	2463.17	1889.15	1175.99	1441.68	2057.58	1542.76
1153.95	3969.21	4853.75	3473.27	2394.87	1913.94	1186.21	1466.69	1974.24	1563.85
1155.57	3856.28	4854.22	3500.51	2397.86	1876.81	1159.94	1482.86	2003.32	1554.29
1157.2	3921.87	4842.17	3477.53	2367.29	1862.02	1170.11	1396.59	1985.07	1553.41
1158.83	3954.9	4890.59	3526.53	2424.51	1889.04	1188.19	1472.49	1983.1	1545.05
1160.45	3910.93	4842.24	3558.79	2420	1911.28	1194.01	1444.91	1906.14	1564.84
1162.08	4026.28	4873.39	3535.79	2373.92	1948.1	1155.24	1434.55	1940.05	1534.11
1163.7	3897.92	4924.8	3510.46	2422.18	1920.24	1143.1	1481.72	1998.01	1545.47
1165.33	4010.88	4880.37	3552.78	2396.61	1883.04	1175.97	1454.47	1989.44	1564.98
1166.95	3977.63	4818.9	3486.04	2451.67	1923.07	1192.31	1470	1979.85	1530.93
1168.58	3901.01	4985.59	3515.25	2404.38	1893.64	1191.18	1437.9	1994.64	1547.1
1170.2	4016.61	4913.44	3566.74	2368.57	1924.12	1182.24	1447.33	2013.59	1545.18
1171.82	3937.21	4932.76	3545.77	2438.5	1914.86	1166.04	1475.1	2005.53	1535.95
1173.44	3976.82	4911.77	3486.83	2475.88	1888.14	1175.86	1432.73	2004.76	1570.55
1175.07	3939.52	4890.97	3515.5	2419.3	1888.1	1150.26	1485.46	2000.41	1570.54
1176.69	3905.35	4885.64	3552.97	2412.58	1910.6	1191.4	1467.21	1981.08	1536.75
1178.31	3966.77	4996.88	3522.39	2428.43	1934.89	1160.58	1491.77	1970.51	1553.33
1179.93	3966.76	4956.71	3565.78	2417.15	1933.28	1177.85	1471.56	2009.12	1578
1181.55	4006.85	4976.72	3579.21	2434.78	1931.28	1209.28	1457.43	2017.02	1540.67
1183.17	3912.17	4934.21	3507.02	2442.9	1894.74	1203	1469.38	1966.39	1599.75
1184.8	4021.22	5034.95	3539.98	2436.21	1914.83	1180.26	1493.52	1987.09	1577.99
1186.42	3980.76	4958.98	3486.34	2406.69	1908.17	1174.48	1486.54	1980	1594.83
1188.04	3936.73	4971.86	3572.6	2417.25	1864.53	1174.44	1459.24	1962.29	1557.63
1189.66	3982.28	4951.73	3535.43	2462.85	1923.53	1164.59	1469.91	1956.39	1564.02
1191.28	3961.53	4977.45	3480.35	2413.99	1888.3	1168.73	1468.77	2014.82	1587.16
1192.89	3954.08	4990.36	3522.43	2414.48	1960.41	1215.4	1417.35	1975.5	1561.81
1194.52	3962.75	5013.69	3531.99	2445.98	1940.44	1200.56	1507.57	1996.33	1519.4
1196.13	3992.87	4981.24	3534.52	2475.45	1927.12	1206.74	1450.25	2018.82	1581.42
1197.75	4004.83	4912.38	3570.5	2437.16	1951.19	1199.22	1524.21	1997.39	1588.76
1199.37	3980.69	4892.06	3526.02	2483.66	1928.97	1204.04	1487.65	2018.68	1595.14
1200.99	4000.11	4950.19	3538.62	2487.53	1901.05	1221.59	1476.11	1989.01	1571.88
1202.6	4011.45	4927.77	3501.2	2442.01	1951.7	1185.02	1495.1	2021.23	1575.94
1204.22	3940.3	4879.65	3530.32	2438.88	1907.22	1171.2	1481.51	1997.36	1599.51
1205.84	3969.1	4929.37	3529.62	2485.75	1974.15	1196.24	1495.18	2006.47	1585.45
1207.45	3946.14	4890.25	3547.14	2404.06	1908.77	1207.01	1477.2	1987.93	1567.83
1209.07	3962.86	4965.6	3553.46	2385.77	1896.14	1180.7	1472.77	1971.83	1532.38
1210.69	3984.78	4899.21	3560.87	2419.78	1944.01	1174.29	1489.8	2020.82	1551.87
1212.3	4003.37	4980.63	3526.25	2425.64	1920.18	1234.47	1472.76	1941.48	1574.96
1213.92	3971.34	4996.75	3504.56	2402.78	1875.29	1211.47	1485.26	1966.22	1569.92
1215.53	3917.3	4951.44	3506.35	2388.62	1913.75	1196.24	1492.55	2015.15	1606.36
1217.15	3977.96	4913.75	3542.67	2433.18	1890.37	1179.15	1475.32	1999	1529.17
1218.76	3982.77	4898.3	3544.97	2393.09	1958.08	1188.99	1491.87	1966.79	1603.99
1220.38	3932.58	4923.75	3552.66	2398.85	1920.57	1179.85	1469.07	1962.75	1563.69
1221.99	4015.98	4949.89	3544.23	2422.49	1881.41	1211.68	1474.8	2008.5	1596.03
1223.6	4019.33	4964.96	3539.33	2406	1911.37	1192.34	1495.05	1958.19	1575.84
1225.21	3970.67	4929.27	3480.9	2452.7	1928.52	1189.42	1500.56	2011.48	1540.57
1226.83	4019.08	4922.88	3521.41	2439.52	1886.94	1218.63	1473.83	1995.03	1525.08
1228.44	4003.58	4912.95	3505.51	2450.71	1925.41	1174.69	1517.98	2024.38	1535.7
1230.05	3992.05	4964.42	3553.1	2380.1	1952.3	1186.05	1470.22	1953.85	1554.93
1231.66	4043.04	4938.58	3536.74	2400.26	1935.43	1193.99	1493.97	2002.27	1566.66
1233.27	4006.36	4965.76	3491.35	2400.13	1904.33	1181.19	1490.32	1969.89	1567.71
1234.89	3968.38	4984.59	3527.59	2430	1870.18	1193.71	1480.97	1972.54	1544.86
1236.5	3916.92	5021.44	3499.26	2410.86	1925.74	1184.94	1503.73	1979.84	1544.91
1238.11	4021.21	4938.7	3546.72	2446.53	1915.5	1192.72	1496.27	1951.41	1555.54
1239.72	4047.76	5000.18	3592	2368.69	1952.3	1214.44	1466.97	1954.52	1548.35
1241.33	4031.76	4940.59	3576.49	2408.5	1940.73	1208.8	1489.6	1942.39	1600.46
1242.94	4012.13	5046.44	3592.5	2421.97	1893.63	1199.55	1495.86	1981.92	1576.98
1244.55	4006.99	5058.1	3583.01	2464.9	1910.11	1202.14	1515.17	2007.62	1571.58
1246.15	4021.39	4990.36	3562.65	2401.62	1908.11	1226.93	1466.96	1970.54	1559.14
1247.76	4058.33	4992.46	3558.43	2450.46	1934.67	1232.41	1522.12	2012.94	1560.04
1249.37	4046.52	5046.85	3606.53	2441.51	1982.76	1187.3	1492	2013.05	1594.91
1250.98	4096.47	5019.33	3553.78	2417.63	1924.7	1235.52	1496.28	2008.2	1581.13
1252.59	4033.52	5104.67	3578.62	2448.24	1920.2	1203.1	1499.3	2025.28	1581.46
1254.2	4051.24	5036.92	3587.01	2449.11	1937.06	1247.39	1486.31	1955.17	1587.15
1255.8	4057.33	5069.82	3595.96	2480.82	1928.58	1228.68	1498.09	1991.25	1564.77
1257.41	4101.21	5077.93	3564	2443.54	1943.17	1228.28	1507.03	2007.47	1556
1259.01	4112.63	5094.59	3589.72	2439.11	1953.05	1244.76	1524.76	1998.42	1616.13
1260.62	4130.01	5085.88	3581.96	2438.55	1934.66	1229.33	1515.08	2007.6	1618.2
1262.23	4121.49	5134.73	3609.42	2478.31	1960	1178.68	1531.8	2030.52	1595.88
1263.83	4085.35	5177	3625.56	2502.55	1962.06	1236.78	1522.58	1996.8	1589.46
1265.44	4144.79	5100.93	3660.97	2519.37	1974.59	1209.72	1541.53	2005.72	1575
1267.04	4124.2	5116.97	3647.52	2462.8	1966.07	1221.82	1507.78	2027.25	1604.55
1268.65	4143.91	5147.33	3644.83	2480.19	1982.79	1255.77	1515.36	2013.12	1571.79
1270.25	4187.05	5161.23	3654.2	2504.17	1993.17	1263.04	1500.18	2023.34	1591.29
1271.85	4172.94	5204.65	3643.12	2498.41	1980.82	1231.17	1543.02	2015.48	1617.91
1273.46	4163.17	5230.2	3676.02	2519.74	1985.87	1234.96	1568.96	2084.78	1579.78
1275.06	4205.2	5175.47	3639.45	2507.49	1966.59	1230.85	1524.89	2048.04	1600.88
1276.66	4183.27	5183.1	3706.81	2516.91	1967.24	1270.64	1519.92	2023.46	1591.84
1278.27	4169.73	5277.74	3713.45	2486.02	1987.27	1280.97	1553.01	2009.58	1619.81
1279.87	4261.82	5161.07	3724.17	2532.78	1973.76	1273.56	1541.31	2013.46	1637.23
1281.47	4224.58	5188.11	3646.61	2513.89	2026.09	1298.86	1594.43	2049.26	1573.6
1283.07	4186.41	5244.77	3659.24	2530.34	2024.1	1274.55	1565.49	2061.74	1644.09
1284.68	4225.49	5237.46	3649.32	2593.85	2007.89	1271.2	1583.33	2041.91	1610.32
1286.28	4303.52	5297.47	3683.88	2499.08	2027.58	1271.61	1545.34	2049.36	1614.15
1287.88	4235.37	5299.17	3683.2	2504.3	1990.54	1264.83	1546.24	2053.87	1617.66
1289.48	4226.07	5251.83	3714.11	2562.39	2021.74	1265.8	1572.29	2074.1	1634.44
1291.08	4306.93	5335.08	3736.06	2567.79	2024.36	1261.43	1532.43	2055.26	1654.53
1292.68	4306.57	5289.53	3722.09	2580.06	2061.9	1272.89	1565	2082.94	1601.49
1294.28	4241.92	5302.79	3722.62	2575.43	1998.18	1272.72	1602.68	2069.87	1660.73
1295.88	4336.9	5346.68	3737.72	2549.61	2015.35	1322.16	1603.69	2086.91	1652.33
1297.48	4256.44	5325.37	3769.93	2528.78	2082.23	1326.62	1615.16	2083.61	1628.27
1299.08	4291.18	5305.67	3751.36	2586.26	2088.43	1331.69	1631.32	2090.73	1641.77
1300.67	4256.03	5362.23	3749.29	2583.56	2089.65	1294.92	1625.75	2096.22	1648.38
1302.27	4267.96	5343.69	3717.65	2605.15	2034.49	1269.75	1599.84	2113.83	1645.55
1303.87	4266.58	5308.09	3748.87	2598.06	2049.1	1292.31	1592.94	2115.26	1666.79
1305.47	4227.42	5319.69	3713.29	2585.86	2080.44	1297.66	1615.75	2016.85	1635.41
1307.07	4282.91	5293.88	3684.56	2566.36	2049.49	1309.01	1615.56	2061.14	1637.93
1308.66	4207.25	5330.49	3710.65	2637.96	2059.92	1298.45	1625.81	2069.79	1662.01
1310.26	4247.35	5258.52	3671.51	2626.55	2071.91	1308.63	1596.24	2084.99	1674.43
1311.85	4240.49	5328.03	3710.42	2548.91	2012.14	1322.38	1609.32	2093.4	1614.03
1313.45	4286.08	5274.9	3725.68	2599.97	2055.72	1299.36	1609.27	2106.64	1625.09
1315.05	4278.95	5287.82	3760.69	2599.01	2038.46	1300.82	1609.1	2111.04	1665.02
1316.64	4229.91	5337.5	3735.21	2589.6	2055.77	1307.46	1609.94	2130.82	1664.42
1318.24	4252.8	5293.64	3712.58	2549.69	2042.58	1314.26	1632.59	2054.13	1663.76
1319.83	4234.2	5277.46	3736.69	2570.73	2032.72	1300.94	1600.21	2063.57	1674.49
1321.43	4223.79	5272.13	3681.58	2574.65	2045.53	1276.71	1578.6	2067.04	1614.51
1323.02	4261.82	5266.63	3703.39	2539.26	2060.37	1279.91	1577.85	2081.46	1625.56
1324.61	4276.11	5325.28	3703.33	2548.3	2049.22	1302.23	1616.45	2067.78	1619.32
1326.21	4230.77	5293.82	3731.29	2576.09	2054.58	1282.79	1572.99	2092.11	1615.42
1327.8	4194.18	5317.23	3738.4	2560.43	2036.64	1303.35	1588.43	2078.26	1583.03
1329.39	4153.71	5307.26	3681.3	2558.8	2017.18	1297.98	1576.13	2038.29	1612.37
1330.99	4195.81	5342.01	3718.35	2538.03	2034.44	1270.69	1622.58	2065.72	1614.78
1332.58	4282.62	5263.29	3713.47	2561.22	2045.69	1295.41	1608.41	2048.46	1612.76
1334.17	4224.4	5296.5	3745.54	2537.55	2049.06	1294.82	1574.83	2092.35	1631.07
1335.76	4235.18	5303.86	3680.14	2496.26	2072.07	1311.69	1593.23	2049.78	1632.17
1337.35	4265.5	5252.19	3750.72	2528.73	2014.7	1284.24	1606.53	2043.03	1633.71
1338.94	4177.81	5338.32	3689.01	2536.6	2052.05	1288.51	1599.67	2036.52	1623.9
1340.53	4205.63	5267.95	3742.56	2542.72	2036.38	1283.33	1580.66	2042.61	1628.96
1342.13	4194.78	5397.77	3656.87	2573.24	1986.11	1282.19	1577.06	2097.69	1665.09
1343.72	4182.92	5222.66	3707.91	2547.07	2039.56	1285.19	1567.9	2075.8	1603.01
1345.31	4212.62	5286.32	3682.05	2558.54	2027	1302.76	1567.21	2052.29	1621.71
1346.9	4196.12	5272.38	3703.25	2501.64	2033.89	1281.02	1613.46	2089.51	1653.25
1348.48	4192.03	5305.95	3714.13	2503.51	2017.03	1288.22	1547.63	2077.36	1610.4
1350.07	4199.6	5307.86	3684.75	2553.61	2035.43	1280.98	1578.64	2058.43	1584.65
1351.66	4246.93	5334.6	3686.14	2522.58	2031.81	1291.65	1588.14	2070.6	1626.06
1353.25	4271.6	5329.93	3724.48	2560.76	2030.27	1288.85	1563.87	2060.35	1607.15
1354.84	4269.27	5352.74	3736.31	2565.3	2015.86	1269.31	1589.21	2027.56	1602.07
1356.43	4217.82	5284.38	3753.07	2522.96	2052.79	1289.4	1595.99	2028.1	1623.05
1358.01	4254.88	5345.33	3739.96	2536.54	2032.82	1289.49	1594.67	2058.24	1605.79
1359.6	4312.41	5360.7	3699.81	2524.24	2061.15	1285.8	1589.75	2062.24	1628.98
1361.19	4258.56	5334.39	3676.38	2519.03	1994.25	1301.03	1613.5	2088.98	1616.58
1362.77	4256.56	5380.06	3723.22	2560.89	2057.63	1329.42	1595.7	2071.31	1657.29
1364.36	4250.9	5302.43	3716.82	2564.35	2040.96	1289.15	1635.96	2057.37	1635.28
1365.95	4213.47	5335.54	3702.49	2525.95	2032.63	1284.01	1612.24	2063.9	1604.88
1367.53	4272.43	5388.62	3699.67	2525.18	2000.37	1289.37	1591.36	2082.33	1620.89
1369.12	4220.64	5400.6	3736.17	2546.16	2089.73	1307.61	1591.04	2041.75	1636.24
1370.7	4269.14	5353.26	3720.08	2547.34	2041.99	1328.41	1579.11	2059.8	1606.61
1372.29	4247.83	5373.79	3756.94	2565.69	2061.67	1316.57	1638.27	2053.5	1613.25
1373.87	4293.12	5376.86	3756.85	2543.51	2070.39	1317.2	1584.94	2087.11	1636.49
1375.46	4299.13	5411.59	3793.24	2503.35	2023.71	1309.92	1596.31	2054.41	1597.96
1377.04	4292.88	5445.14	3735.64	2528.51	2041.52	1322.99	1634.65	2053.52	1583.07
1378.62	4302.46	5450.15	3763.56	2531.78	2029.06	1323.55	1609.31	2077.48	1617.76
1380.21	4299.41	5427.99	3725.59	2521.22	2030.56	1306.62	1604.09	2072.47	1616.76
1381.79	4259.03	5401.93	3797.49	2550.25	2043.79	1288.85	1588.86	2058.91	1647.75
1383.37	4304.25	5472.39	3776.53	2564.49	2074.41	1277.71	1573.79	2061.89	1643.72
1384.95	4336.61	5414.16	3772.95	2631.17	2067.27	1292.2	1577.55	2046.41	1648.16
1386.53	4284.71	5401.69	3768.75	2546.91	2068.38	1303.16	1584.86	2079.32	1633.24
1388.12	4339.91	5408.4	3779.96	2563.85	2046.13	1321.01	1615.58	2081.64	1664.93
1389.7	4403.06	5460.19	3786.6	2561.05	2093.06	1321.95	1617.87	2115.59	1625.33
1391.28	4302.35	5457.55	3742.61	2548.2	2061.62	1316.03	1614.63	2052.88	1649.99
1392.86	4374.58	5517.6	3803.04	2568.31	2076.26	1310.92	1592.57	2060.74	1637.94
1394.44	4343.59	5450.35	3809.82	2589.63	2035.54	1323.8	1623.47	2075.87	1639.91
1396.02	4335.11	5442.71	3790.25	2585.13	2058.14	1294.73	1625.32	2082.33	1617.68
1397.6	4308.23	5511.63	3801.06	2583.67	2047.42	1323.54	1615.64	2092.3	1678.29
1399.18	4351.2	5541.16	3813.65	2572.32	2049.43	1320.55	1623.29	2051.76	1626.3
1400.76	4326.81	5483.95	3844.89	2564.84	2096.58	1330.17	1613.37	2113.89	1619.38
1402.34	4327.65	5538.58	3837.26	2623.13	2083.69	1320.38	1660.97	2113.07	1621.04
1403.92	4383.4	5556.79	3798.24	2619.36	2065.8	1279.15	1644.98	2107.84	1641.09
1405.49	4395.06	5575.89	3842.26	2601.11	2077.01	1322.58	1615.62	2113.52	1676.69
1407.07	4386.22	5572.74	3874.52	2575.08	2070.18	1306.56	1609.63	2128.02	1654.02
1408.65	4404.23	5545.8	3844.92	2639.82	2084.95	1311.1	1658.58	2109.98	1653.87
1410.23	4418.82	5602.98	3850.35	2595	2064.57	1344.86	1632.62	2085.34	1687.01
1411.8	4432.53	5552.05	3848.38	2585.11	2057.49	1335.73	1652.15	2090.23	1628.9
1413.38	4421.21	5575.48	3879.69	2611.47	2083.36	1354.13	1686.82	2134.23	1655.49
1414.96	4412.18	5503.73	3870.02	2615.84	2086.1	1327.49	1649.95	2120.67	1638.7
1416.53	4459.68	5568.91	3811.55	2634.67	2084.9	1352.15	1628.5	2122.21	1645.07
1418.11	4442.25	5609.79	3873.73	2608.31	2090.18	1342.32	1630.88	2123.71	1637.1
1419.69	4444.11	5630.35	3874.14	2627.67	2073.36	1346.52	1638.33	2136.84	1658.16
1421.26	4420.93	5623.74	3854.29	2587.64	2078.11	1351.04	1647.26	2125.51	1655.22
1422.84	4518.31	5603.83	3894.57	2630.53	2113.63	1342.15	1685.47	2096.43	1642.67
1424.41	4533.68	5577.04	3914.79	2627.09	2102.26	1353.79	1673.36	2101.03	1627.61
1425.99	4470.54	5641.3	3860.32	2630.18	2094.32	1359.55	1670.21	2112.83	1638.99
1427.56	4481.6	5659.79	3884	2648.33	2139.04	1374.69	1689.16	2152.69	1666.16
1429.13	4487.54	5635.09	3888.56	2635.88	2110.44	1378.15	1684.91	2122.95	1675.84
1430.71	4536.36	5606.75	3857.14	2653.53	2108.84	1376.72	1688.44	2109.79	1682.82
1432.28	4467	5644.76	3877.51	2706.9	2132.52	1355.71	1709.82	2147.84	1680.07
1433.85	4524.96	5619.91	3896.15	2713.74	2108.18	1389.66	1726.45	2156.29	1709.05
1435.43	4498.82	5665.94	3924.89	2686.66	2124.99	1390.26	1716.48	2178.39	1688.41
1437	4479.72	5625.97	3915.09	2702.66	2124.43	1402.39	1700.2	2149.28	1675.74
1438.57	4493.87	5630.71	3921.77	2710.39	2148.09	1374.02	1678.15	2165.08	1669.93
1440.14	4503.09	5656.32	3853.14	2717.49	2114.51	1400.05	1706.2	2158.19	1681.6
1441.71	4507.74	5657.42	3895.31	2730.56	2163.17	1385.54	1708.12	2157.94	1672.01
1443.28	4494.13	5657.98	3903.86	2700.62	2179.29	1405.4	1718.98	2171.52	1656.27
1444.86	4551.31	5599.96	3876.54	2698.98	2167.73	1414.83	1704.11	2166.12	1683.87
1446.43	4487.68	5661.56	3862.82	2707	2146.58	1432.8	1741.33	2194.31	1712.4
1448	4473.12	5628.7	3914.65	2686.22	2153.3	1403.44	1732.37	2164.45	1684.21
1449.57	4487.99	5642.12	3908.61	2752.41	2193.22	1414.06	1728.33	2152.89	1697.8
1451.14	4472.24	5676.41	3896.22	2714.65	2221.82	1438.52	1721.91	2145.01	1690.07
1452.7	4479.12	5661.57	3859.91	2677.92	2175.72	1402.95	1701.72	2151	1698.41
1454.27	4459.48	5651.97	3848.39	2669.7	2180.7	1403.76	1727.79	2161.15	1684.13
1455.84	4470.72	5645.93	3884.2	2714.48	2167.9	1426.27	1711.07	2150.05	1648.59
1457.41	4513.69	5622.99	3934.24	2659.35	2140.83	1383.34	1691.74	2169.29	1660.59
1458.98	4407.9	5681.93	3942.15	2663.83	2143.02	1391.08	1697.4	2155.01	1652.35
1460.55	4479.95	5607.27	3886.85	2695.72	2150.37	1370.4	1687.14	2150.14	1695.84
1462.12	4449.14	5623.29	3867.15	2691.8	2146.21	1382.41	1684.66	2125.61	1679.7
1463.68	4470.18	5638.8	3849.75	2670.12	2120.27	1414.46	1700.39	2122.15	1658.18
1465.25	4427.78	5646.27	3865.74	2688.42	2109.4	1402.24	1719.27	2111.55	1652.85
1466.82	4444.05	5569.52	3830.89	2632.56	2146.18	1406.96	1681.91	2137.04	1652.7
1468.38	4425.41	5589.72	3811.58	2658.88	2126.43	1416.96	1678.39	2169.1	1651.05
1469.95	4419.08	5630.28	3832.07	2659.09	2114.83	1379.05	1699.8	2131.15	1647.71
1471.51	4457.64	5613.51	3827.44	2656.27	2178	1412.43	1680.36	2131.07	1651.73
1473.08	4427.85	5582.07	3760.96	2654.37	2122.9	1389.88	1703.13	2135.76	1679.01
1474.64	4385.47	5581.04	3783.2	2591.98	2103.99	1380.75	1684.22	2158.6	1673.39
1476.21	4385.91	5583.91	3808.83	2622.42	2130.56	1352.25	1697.09	2138.08	1646.99
1477.77	4385.38	5617.51	3792.73	2649.99	2129.78	1361.99	1707.53	2119.8	1658.31
1479.34	4350.95	5525.94	3801.63	2603	2106.16	1353.49	1675.1	2119.3	1643.54
1480.9	4333.16	5565.38	3800.11	2596	2119.01	1356.96	1656.37	2119.52	1666.93
1482.47	4323.45	5581.63	3822.34	2621.32	2076.69	1342.86	1682.41	2081.32	1621.8
1484.03	4395.6	5595.72	3819.53	2587.21	2063.06	1363.84	1707.84	2100.77	1657.94
1485.59	4387.85	5606.3	3784.05	2570.25	2101.61	1350.45	1665.54	2108.15	1665.75
1487.15	4374.2	5609.58	3750.34	2600.78	2048.44	1356.44	1668.58	2099.93	1649.52
1488.72	4383.8	5557.12	3779.89	2599.83	2043.7	1330.63	1661.2	2079.58	1646
1490.28	4374.63	5579.36	3821.41	2567.7	2072.52	1344.62	1643.46	2125.55	1642.45
1491.84	4290.34	5556.52	3781.11	2581.81	2069.23	1335.47	1680.21	2092.21	1622.55
1493.4	4360.04	5593.46	3795.86	2560.48	2066.96	1327.26	1665.1	2073.62	1628.95
1494.96	4310.1	5555.82	3815.54	2536.16	2064.79	1343.58	1641.83	2070.89	1635.71
1496.52	4345.58	5565.74	3744.81	2543.39	2061.51	1301.17	1618.87	2071.2	1624.43
1498.08	4363.92	5564.25	3791.42	2576.7	2079.14	1306.94	1640.71	2080.63	1620.86
1499.65	4347.76	5581.43	3806.75	2536.1	2058.99	1328.23	1645.09	2052.59	1629.44
1501.21	4327.29	5623.22	3797.72	2581.73	2024.11	1329.76	1658.93	2060.87	1630.03
1502.76	4376.95	5611.69	3785.27	2590.51	2031.67	1301.35	1654.14	2076.72	1593.87
1504.33	4380.4	5568.59	3792.96	2565.93	2057.67	1314.32	1637.41	2063.73	1610.24
1505.88	4376.53	5607.02	3780.35	2567.34	2062.82	1315.09	1639.64	2047.46	1636.61
1507.44	4398.38	5612.72	3760.71	2577.14	2079.33	1318.82	1646.05	2074.04	1624.6
1509	4349.72	5644.06	3816.46	2544.89	2070.94	1301.14	1624.51	2074.59	1612.8
1510.56	4349.06	5671.13	3772.2	2562.04	2088.9	1328.14	1658.59	2074.96	1635.58
1512.12	4393.39	5642.12	3764.38	2581.88	2072.1	1315.9	1641.45	2065.02	1638.02
1513.68	4363.86	5650.37	3837.47	2574.62	2073.97	1313.97	1641.88	2091.59	1656.63
1515.23	4401.14	5672.64	3802.82	2565.77	2090.92	1321.42	1647.66	2075.75	1618.39
1516.79	4397.42	5661.28	3840.36	2562.89	2095.74	1314.05	1668.53	2063.53	1625.72
1518.35	4360.88	5686.28	3815.34	2582.59	2065.97	1314.77	1642.38	2087.75	1632.2
1519.9	4391.58	5668.74	3810.43	2585.93	2085.32	1320.38	1640.56	2081.69	1652.33
1521.46	4399.17	5705.17	3846.33	2592.06	2093.2	1338.61	1648.75	2066.82	1637.75
1523.01	4420.64	5695.47	3834.78	2602.07	2078.55	1333.84	1668.62	2088.45	1600.07
1524.57	4422.88	5694.76	3832	2567.79	2093.46	1313.79	1660.06	2098.53	1665.37
1526.13	4376.07	5666	3802.38	2560.77	2095.77	1299.29	1671.09	2115.71	1651.23
1527.68	4425.23	5658.2	3815.16	2568.4	2064.72	1320.28	1667.28	2093.36	1586.81
1529.24	4374.47	5686.48	3816.61	2600	2064.69	1341.04	1674.01	2067.54	1620.13
1530.79	4404.36	5685.59	3853.57	2605.95	2088.89	1324.39	1687.06	2105.28	1633.92
1532.35	4438.25	5710.53	3850.66	2607.47	2120.39	1320.67	1673.59	2095.26	1640.49
1533.9	4448.67	5689.16	3808.4	2612.86	2129.47	1354.39	1688.27	2104.2	1617.56
1535.45	4459.74	5697.14	3860.15	2633.53	2082.87	1350.67	1693.28	2111.3	1650.3
1537.01	4475.09	5755.64	3842.85	2603.98	2070.34	1354.91	1692.11	2092.15	1642.76
1538.56	4426.18	5691.02	3853.56	2586.54	2104.75	1343.08	1684.82	2101.66	1623.19
1540.11	4418.96	5686.37	3863.3	2591.17	2107.03	1351	1675.19	2120.4	1631.26
1541.66	4407.42	5726.65	3866.09	2571.36	2114.78	1359.52	1653.6	2104.68	1624.95
1543.22	4418.52	5778.83	3824	2614.03	2080.36	1343.33	1663.34	2102.82	1656.59
1544.77	4465.24	5750.16	3840.87	2637.84	2083.3	1345.98	1684.81	2116.7	1626.77
1546.32	4452.27	5745.85	3848.37	2604.55	2091.79	1329.34	1672.68	2107.92	1632.4
1547.87	4378.01	5696.9	3815.06	2628.08	2107.44	1347.47	1671.12	2068.15	1645.96
1549.42	4414.6	5760.96	3788.73	2596.57	2100.32	1356.7	1706.31	2078.81	1639.62
1550.97	4446.34	5684.97	3825.84	2628.26	2132.34	1357.56	1703.73	2108.45	1628.45
1552.52	4422.34	5709.24	3788.64	2602.82	2116.46	1366.13	1671.78	2108.2	1641.11
1554.07	4443.85	5749.81	3835.22	2627.72	2103.76	1343.34	1662.76	2100.34	1666.31
1555.62	4420.69	5726.21	3803.7	2578.73	2104.88	1355.51	1688.66	2080.38	1659.54
1557.17	4445.19	5725.43	3822.04	2582.5	2116.25	1362.98	1672.2	2092.43	1639.54
1558.72	4375.89	5767.93	3819.21	2593.15	2101.73	1356.6	1685.22	2083.57	1614.89
1560.27	4348.81	5738.6	3863.98	2603.42	2111.16	1329.38	1697.8	2093.34	1642.27
1561.82	4398	5718.56	3794.63	2602.28	2143.34	1372.64	1666.68	2100.77	1655.44
1563.36	4386.57	5743.57	3800.02	2597.76	2119.37	1337.48	1704.18	2122.98	1658.19
1564.91	4395.71	5651.88	3842.31	2595.85	2145.26	1367.6	1682.33	2118.8	1659.87
1566.46	4408.76	5729.64	3831.38	2559.66	2155.19	1378.17	1701.38	2107.93	1641.95
1568.01	4413.56	5717.17	3799.87	2600.86	2091.08	1351.4	1687.68	2080.27	1606.39
1569.56	4392.64	5691.17	3792.1	2625	2098.19	1346.45	1687	2083.18	1586.72
1571.1	4406.27	5682.01	3843.06	2581.28	2105.94	1354.49	1682.59	2103.84	1652.72
1572.65	4425.53	5675.22	3795.14	2565.39	2089.24	1336.28	1705.34	2121.32	1650.51
1574.19	4421.75	5710.86	3741.4	2584.12	2098.52	1376.16	1705.44	2103.67	1614.91
1575.74	4415.73	5691.57	3810.53	2602.06	2114.96	1358.61	1712.59	2061.1	1612.33
1577.29	4404.32	5745.25	3762.23	2597.22	2101.02	1338.49	1676.89	2094.47	1631.41
1578.83	4400.48	5704.99	3744.09	2576.43	2114.05	1369.26	1690.22	2064.85	1610.65
1580.38	4397.08	5738.9	3808.45	2590.52	2092.12	1338.76	1665.36	2069.12	1593.09
1581.92	4367.51	5716.88	3797.25	2594.57	2105.26	1352.71	1687.09	2112.56	1641.69
1583.47	4381.08	5702.01	3842.2	2538.57	2106.98	1357.53	1662.53	2095.4	1639.41
1585.01	4398.06	5738.71	3773.55	2601.48	2095.6	1343.16	1661.72	2089.47	1638.28
1586.55	4389.66	5668.23	3776.02	2571.76	2074.82	1344.44	1694.77	2094.68	1607.01
1588.1	4411.29	5718.54	3735.31	2602.87	2072.48	1332.27	1680.92	2079.98	1612.81
1589.64	4398.64	5711.71	3838.25	2599.45	2090.02	1352.94	1692.17	2088.41	1608.87
1591.18	4430.24	5767.23	3802.98	2617.87	2065.89	1355.89	1680.08	2084.8	1608.3
1592.73	4400.32	5743.89	3792.7	2573.9	2104.79	1374.11	1685.97	2108.23	1624.28
1594.27	4393.04	5734.57	3763.99	2609.28	2088.78	1350.51	1696.41	2102.84	1613.52
1595.81	4410.16	5731.66	3769.94	2572.09	2107.48	1343.35	1675.43	2095.49	1609.83
1597.35	4356	5699.66	3824.97	2593.16	2097.08	1352.44	1675.48	2082.1	1611.08
1598.89	4405.7	5694.75	3757.71	2576.62	2041.76	1353.27	1697.94	2094.32	1532.49
1600.43	4409.97	5716.45	3739.31	2591.12	2095.76	1341.11	1687.71	2083.19	1618.23
1601.98	4396.69	5776.78	3781.66	2588.55	2073.67	1361.84	1687.9	2048.56	1628.45
1603.52	4405.37	5737.83	3827.76	2602.07	2065.56	1348.99	1685.23	2089.85	1609.34
1605.06	4411.92	5721.47	3822.3	2551.86	2101.83	1335.38	1695.4	2085.79	1586.4
1606.6	4412	5690.02	3782.2	2590.31	2073.31	1352.6	1701.75	2049.26	1613.24
1608.14	4393.9	5709.38	3767.1	2557.24	2103.61	1308.23	1656.51	2118.4	1600.04
1609.68	4350.7	5676.9	3793.62	2547.22	2100.54	1355.38	1674.1	2087.29	1601.19
1611.22	4378.26	5730.96	3847.15	2560.71	2092.58	1363.57	1676.2	2086.98	1602.33
1612.75	4412.78	5748.22	3757.13	2537.54	2115.66	1327.57	1662.75	2059.76	1568.73
1614.29	4395.1	5719.39	3799.26	2558.08	2089.97	1346.35	1668.16	2084.2	1634.62
1615.83	4364.63	5759.08	3744	2566.42	2122.67	1349.3	1653.82	2080.54	1575.54
1617.37	4377.59	5703.87	3718.6	2611.12	2105.28	1301.69	1675.54	2072.71	1630.81
1618.91	4367.96	5717.26	3757.66	2577.29	2055.1	1329.21	1658.76	2066.42	1621.4
1620.44	4367.34	5693.33	3810.39	2566.91	2096.24	1325.29	1655.79	2095	1597.54
1621.98	4392.08	5749.63	3783.15	2580.5	2071.06	1341.21	1666.26	2088.66	1607
1623.52	4383.33	5765.68	3759.36	2579.22	2090.78	1351.62	1688.71	2073.07	1578.62
1625.06	4382.53	5766.06	3808.07	2554.04	2078.51	1353.51	1686.2	2099.2	1615.08
1626.59	4364.03	5791.48	3795.03	2554.89	2069.84	1348.67	1700.31	2103.21	1641.71
1628.13	4428.32	5816.26	3819.07	2609.26	2090.51	1345.44	1707.95	2069.73	1639.9
1629.66	4371.12	5789.03	3754.27	2525.56	2092.75	1350.81	1713.28	2041.18	1604.39
1631.2	4409.75	5754.93	3783.51	2569.5	2116.77	1372.79	1702.02	2054.69	1588.9
1632.73	4372.67	5742.41	3778.28	2604.33	2128.35	1339.86	1669.01	2074.24	1610.12
1634.27	4377.56	5786.74	3789.76	2532.7	2091.89	1366.81	1700.16	2059.99	1600.13
1635.8	4464.14	5772.42	3832.41	2565.21	2083.67	1345.84	1690.64	2067.31	1588.68
1637.34	4395.33	5737.35	3822.67	2563.08	2146.24	1344.89	1691.66	2100.29	1624.4
1638.87	4363.88	5767.71	3783.85	2631.58	2122.6	1343.03	1675.03	2102.27	1579.21
1640.41	4383.8	5757.1	3786.51	2620.27	2069.51	1376.53	1708.48	2073.68	1606.61
1641.94	4420.59	5820.2	3819.39	2595.23	2095.15	1357.06	1688.67	2052.43	1584.36
1643.47	4384.28	5777.57	3765.45	2581.95	2123.83	1339.14	1626.25	2078.6	1578.96
1645	4417.39	5856.83	3815.66	2566.66	2071.34	1363.73	1707.92	2088.61	1619.07
1646.54	4409.67	5805.81	3790.23	2555.34	2086.84	1360.86	1685.84	2047.6	1613.18
1648.07	4431.73	5753.89	3810.65	2581.24	2108.6	1319.01	1730.51	2079	1570.55
1649.6	4448.21	5802.4	3785.86	2607.61	2100.98	1356.64	1718.56	2102.66	1595.55
1651.13	4482.19	5832.94	3757.64	2594.48	2103.93	1353.37	1711.46	2090.1	1585.04
1652.66	4422.39	5820.52	3792.79	2623.64	2103.27	1341.25	1668.78	2077.61	1590.54
1654.19	4409.73	5830.01	3800.3	2609.96	2110.56	1336.76	1716.94	2058.39	1602.06
1655.73	4397.48	5848.16	3803.98	2581.59	2124.31	1357.78	1695.95	2090.13	1614.14
1657.26	4419.04	5870.58	3790.84	2546	2128.95	1346.83	1658.21	2076.31	1613.04
1658.79	4429.38	5844.36	3784.69	2549.24	2106.77	1356.82	1730.08	2061.37	1600.17
1660.32	4397.29	5828.17	3797.22	2559.86	2092.71	1343.53	1740.97	2105.86	1589.32
1661.84	4373.05	5828.98	3838.14	2611.93	2114.08	1336.59	1713.68	2043.26	1599.4
1663.37	4377.7	5867.08	3796.23	2609.34	2083.44	1358.49	1661.74	2088.06	1590.4
1664.9	4414.23	5847.85	3798.41	2554.71	2101.29	1358.5	1725.01	2068.55	1576.53
1666.43	4423.42	5839.9	3806.25	2591.11	2096.38	1360.15	1721.68	2081.91	1608.14
1667.96	4444.84	5848.6	3771.74	2629.95	2078.83	1340.79	1686.98	2060.96	1594.71
1669.49	4389.98	5870.44	3796.33	2612.31	2132.89	1353.13	1712.61	2086.76	1599.59
1671.02	4409.71	5848.51	3775.75	2582.26	2085.09	1379.96	1716.81	2108.07	1610.26
1672.55	4442.99	5839.73	3763.9	2640.14	2120.64	1369.16	1730.27	2092.98	1633.4
1674.07	4427.38	5901.06	3791.3	2613.87	2072.88	1344.19	1700.29	2115.76	1561.33
1675.6	4368.65	5910.65	3771.99	2583.07	2104.3	1367.37	1639.32	2082.14	1577.49
1677.12	4400.45	5883.87	3761.95	2565.81	2100.28	1351.81	1692.16	2103.2	1620.93
1678.65	4439.45	5847.41	3797.53	2577.92	2098.6	1363.32	1673.22	2122.11	1595.75
1680.18	4437.32	5872.77	3812.15	2583.49	2138.81	1388.18	1719.79	2065.25	1629.46
1681.7	4378.9	5911.01	3810.27	2590.16	2119.27	1361.42	1757.09	2092.68	1603.61
1683.23	4467.48	5839.68	3837.57	2537.31	2137.14	1362.63	1727.63	2069.54	1607.01
1684.75	4485.26	5810.3	3752.66	2572.72	2088.15	1360.17	1695.8	2107.19	1628.33
1686.28	4439.58	5828.15	3801.98	2576.01	2155.6	1385.37	1678.3	2080.17	1598.96
1687.8	4404.58	5759.98	3831.04	2574.64	2112.97	1337.25	1700.25	2107.86	1590.51
1689.33	4407.22	5887.27	3715.57	2580.64	2108.33	1359.37	1720.58	2083.04	1586.71
1690.85	4428.77	5873.01	3736.67	2570.16	2060.26	1354.98	1696	2064.39	1601.86
1692.38	4421.33	5846.84	3788.05	2576.03	2114.52	1340.79	1729.07	2070.35	1594.94
1693.9	4424.25	5861.03	3740.72	2610.23	2077.46	1364.95	1737.37	2091.66	1581.96
1695.42	4386.21	5884.41	3757.86	2600.52	2146.48	1328.04	1708.75	2107.88	1612.84
1696.95	4363.87	5886.38	3789.01	2561.04	2114.19	1367.81	1736.29	2083.52	1627.71
1698.47	4426.97	5940.38	3768.33	2644.27	2106.97	1352.24	1738.54	2080.79	1574.32
1699.99	4361.23	5843.15	3797.36	2534.52	2082.87	1397.54	1746.38	2054.39	1606.12
1701.51	4404.32	5867.11	3786.48	2553.56	2096.2	1362.94	1720.54	2090.3	1564.97
1703.04	4422.71	5824.78	3773.72	2609.09	2066.44	1399.52	1702.92	2104.54	1592.67
1704.56	4374.92	5768.16	3749.25	2604.25	2124.88	1353.08	1721.24	2101.99	1599.33
1706.08	4472.85	5907.04	3764.82	2555.43	2107.49	1344.26	1683.41	2076.73	1605.09
1707.6	4435.51	5897.28	3813.19	2622.58	2093.78	1370.43	1702.72	2082.99	1604.43
1709.12	4426.03	5827.59	3774.01	2598.44	2103.45	1356.66	1756.74	2091.37	1588.68
1710.64	4468.02	5851.8	3776.48	2596.5	2112.19	1352.15	1753.88	2071.09	1630.09
1712.16	4398.23	5855.64	3758.16	2525.97	2094.32	1352.57	1730.64	2078.94	1577.31
1713.68	4415.51	5896.78	3736.96	2599.02	2169.8	1348.79	1690.99	2104.35	1573.17
1715.2	4428.88	5904.19	3699.41	2608.13	2115.29	1392.25	1723.98	2113.64	1564.51
1716.72	4423.17	5938.85	3708.08	2555.78	2140.04	1366.2	1742.14	2107.69	1590.89
1718.24	4431.41	5871.34	3768.52	2619.49	2124.43	1365.44	1713.88	2084.68	1566.2
1719.76	4471.5	5859.26	3780.1	2586.96	2120.43	1371.21	1750.43	2079.14	1571.44
1721.28	4448.6	5914.41	3760.19	2600.98	2115.1	1367.06	1719.14	2083.54	1595.48
1722.79	4412.81	5936.57	3799.29	2574.13	2100	1376.58	1754.87	2080.9	1575.15
1724.31	4407.74	5814.04	3718.93	2563.78	2104.23	1395.01	1728.08	2100.96	1541.63
1725.83	4374.66	5895.62	3818.92	2596.9	2142.75	1372.7	1742.57	2086.53	1578.8
1727.35	4374.25	5897.78	3801.45	2579.27	2082.15	1350.25	1730.74	2074.81	1597.53
1728.86	4412.95	5925.24	3783.05	2598.27	2148.18	1366.31	1744.83	2116.88	1592.14
1730.38	4379.25	5791.84	3779.08	2611.14	2062.71	1377.63	1687.65	2108.37	1572.91
1731.9	4410.31	5818.2	3766.94	2595.03	2131.91	1377.19	1722.87	2050.99	1584.76
1733.41	4450.02	5851.12	3714.28	2592.52	2139.52	1382.16	1755.73	2112.17	1556.42
1734.93	4415.84	5825.47	3728.53	2575.16	2071.97	1384.32	1764.39	2090.66	1593.4
1736.44	4377.94	5890.93	3811.82	2553.27	2150.66	1392.54	1740.74	2078.32	1582.7
1737.96	4396.29	5883.84	3728.75	2612.95	2077.84	1408.02	1728.18	2096.79	1545.74
1739.47	4361.95	5823.7	3738.83	2596.69	2046.07	1371.85	1755.62	2090.63	1582.73
1740.99	4353.79	5874.81	3696.38	2634.05	2086.01	1369.08	1734.22	2077.88	1590.65
1742.5	4373.32	5832.59	3749.75	2573.23	2135.04	1367.43	1714.9	2024.12	1591.4
1744.02	4386.89	5831.4	3788.53	2500.41	2127.96	1358.67	1755.69	2060.62	1568.54
1745.53	4424.93	5915.78	3780.94	2560.15	2120.42	1363.3	1746.48	2105.38	1550.88
1747.04	4326.32	5813.12	3739.2	2564.89	2100.71	1373.32	1723.65	2072.54	1584.51
1748.56	4363.6	5807.09	3829.08	2586.37	2111.02	1387.82	1743.3	2082.92	1583.37
1750.07	4418.7	5819.83	3669.93	2546.93	2088.68	1361.38	1726.67	2038.33	1616.8
1751.58	4335.46	5880.18	3707.9	2550.07	2099.53	1384.99	1746.63	2092.87	1567.34
1753.1	4389.62	5897.82	3749.29	2549.89	2108.03	1360.39	1702.01	2054.36	1559.24
1754.61	4408.39	5890.47	3733.08	2599.13	2108.18	1336.12	1735.07	2038.29	1576.87
1756.12	4386.97	5865.84	3776.16	2540.53	2106.66	1355.97	1727.55	2042.17	1587.89
1757.63	4374	5922.18	3682.39	2560.4	2103.83	1367.81	1740.19	2096.28	1616.72
1759.14	4411.09	5912.87	3732.11	2596.74	2100.8	1378.36	1755.4	2078.43	1589.76
1760.65	4384.83	5891.1	3748.46	2528.03	2119.61	1372.09	1725.61	2056.03	1604.16
1762.16	4319.82	5869.88	3697.32	2530.57	2115.42	1403.63	1743.32	2053.68	1608.89
1763.67	4417.54	5866.12	3740.33	2586.41	2073.56	1344.01	1769.37	2070.69	1601.05
1765.18	4389.85	5879.25	3711.5	2540.54	2091.91	1345.35	1730.51	2051.82	1601.64
1766.69	4367.81	5924.63	3749.99	2592.96	2096.55	1370.69	1713.17	2075.25	1562.39
1768.2	4410.9	5872.55	3751.36	2513.42	2088.6	1393.3	1769.74	2079.64	1575.61
1769.71	4463.6	5920.52	3722.6	2547.95	2106.12	1348.52	1700.64	2099.37	1550.48
1771.22	4388.63	5959.48	3746.02	2550.35	2082.67	1374.1	1733.29	2059.68	1568.58
1772.73	4346.34	5861.89	3758.51	2499.76	2122.38	1377.7	1756.88	2064.79	1583.02
1774.24	4351.02	5863.82	3765.06	2559.98	2118.61	1374.61	1719.73	2056.3	1601.23
1775.75	4401.05	5849.77	3786.16	2554.06	2127.33	1362.38	1751.63	2063.89	1581.71
1777.26	4438.43	5858.47	3773.39	2566.11	2083.77	1379.88	1705.84	2036.27	1562.45
1778.76	4374.35	5925.1	3707.99	2594.4	2111.88	1381.66	1692.05	2059.85	1567.98
1780.27	4373.54	6005.41	3752.63	2592.62	2131.65	1379.99	1709.84	2086.9	1542.43
1781.78	4413.06	5924.11	3749.56	2554.55	2127.9	1374.01	1761.44	2054.65	1560.59
1783.28	4453.28	5892.45	3722.42	2562.53	2169.75	1359.88	1748.51	2067.19	1587.77
1784.79	4369.43	5978.07	3733.56	2568.62	2105.1	1358.33	1742.81	2075.21	1548.75
1786.3	4486.92	5930.82	3763.37	2568.92	2096.71	1371	1735.45	2070	1601.2
1787.8	4414.18	5959.1	3739.27	2585.46	2123.1	1371.22	1751.63	2066.97	1530.33
1789.31	4411.21	5958.88	3704.58	2589.65	2133.63	1376.67	1739.84	2066.76	1588.01
1790.81	4443.83	5954.06	3717.13	2574.45	2130.3	1372.25	1740.15	2066.41	1603.56
1792.32	4479.36	5927.48	3758.48	2550.8	2117.23	1381.71	1757.82	2069.21	1541.47
1793.82	4390.67	5944.99	3763.37	2591.4	2090.15	1360.06	1754.79	2099.81	1576.53
1795.33	4351.55	5931.13	3789.29	2549.04	2056.09	1352.49	1744.8	2104.88	1585.94
1796.83	4447.52	5946.23	3759.32	2622.15	2111.21	1350.38	1749.45	2081.93	1565.77
1798.34	4397.79	5982.87	3785.33	2543.07	2108.06	1382.86	1766.48	2083.64	1535.18
1799.84	4445.51	5901.48	3792.51	2519.65	2085.43	1383.14	1738.22	2115.55	1623.57
1801.34	4400.3	5878.53	3677.55	2567.34	2139.55	1390.63	1706.15	2115.32	1603.52
1802.85	4332.92	5881.59	3772.94	2542.84	2128.2	1366.14	1759.95	2072.31	1570.21
1804.35	4317.44	5939.77	3746.65	2582.04	2123.85	1395.59	1762.98	2066.96	1551.47
1805.85	4386.2	5936.7	3762.06	2531.11	2120.27	1390.53	1743.59	2079.67	1582.03
1807.35	4419.41	6012.72	3759.01	2612.86	2098.17	1374.02	1749.2	2066.56	1551.89
1808.86	4432.83	5951.54	3756.13	2566.91	2122.27	1393.26	1758.1	2098.63	1586.44
1810.36	4404.32	6028.76	3815.11	2619.97	2107.28	1383.76	1750.19	2050.78	1588.85
1811.86	4444.11	5972.11	3740.28	2586.55	2125.91	1403.55	1734.4	2054.35	1583.07
1813.36	4469.75	5958.04	3779.43	2577.79	2070.05	1361.54	1742.37	2067.57	1575.34
1814.86	4474.7	5970.43	3696.56	2587.69	2113.18	1383.85	1742.44	2080.72	1597.59
1816.36	4400.9	5972.99	3691.97	2507.12	2085.75	1402.36	1742.05	2092.43	1599.53
1817.86	4421.9	5988.64	3703.71	2577.09	2089.61	1393.43	1744.7	2112.62	1591.85
1819.36	4448.53	5976.21	3794.49	2560.65	2068.79	1408.85	1738.94	2078.82	1572.34
1820.86	4479.07	5913.8	3759.85	2564.6	2096.6	1414.73	1732.79	2076.72	1595.21
1822.36	4401.21	5948.07	3720.63	2558.45	2082.1	1400.71	1711.51	2103.39	1562.6
1823.86	4381.26	5982.09	3768.77	2541.04	2081.05	1401.63	1717.39	2062.84	1559.76
1825.36	4354.76	6018.76	3777.07	2538.3	2137.97	1395.58	1743.99	2084.12	1592.13
1826.86	4381.46	5985.92	3670.47	2595.03	2130.23	1372.21	1772.02	2097.51	1561.58
1828.36	4358.35	5996.51	3687.06	2527.66	2138.33	1389.81	1753.37	2076.61	1592.06
1829.85	4318.61	5987.44	3760.8	2596.29	2136.52	1391	1776.77	2091.19	1572.89
1831.35	4365.37	6038.54	3725.74	2614.41	2136.79	1402.56	1760.15	2079.27	1567.08
1832.85	4420.08	6053.47	3753.02	2566.45	2129.33	1372.24	1787.06	2089.74	1599.13
1834.35	4454.57	5975.8	3771.86	2570.91	2143.63	1399.89	1759.58	2112.39	1565.56
1835.84	4437.57	5959.96	3685.68	2534.35	2134.32	1410.94	1753.6	2119.97	1559.9
1837.34	4424.16	5892.34	3754.18	2588.53	2132.47	1410.3	1786.63	2102.44	1508.91
1838.84	4366.35	5971.37	3698.05	2565.43	2130.28	1398.42	1794.59	2124.47	1556.9
1840.33	4386.37	6033.36	3735.48	2584.17	2122.89	1419.38	1800.58	2135.39	1577.76
1841.83	4381.79	5965.73	3731.71	2587.89	2115.98	1408.83	1768.07	2131.57	1585.62
1843.32	4367.47	5929.89	3742.95	2541.44	2120.03	1397.62	1766.32	2122.5	1576.28
1843.71	4364.24	5924.84	3749.31	2525.95	2121.81	1396.02	1769.95	2119.68	1571.66
1845.21	4471.76	6080.09	3742.69	2565.54	2087.75	1370.2	1743.83	2061.85	1533.65
1846.71	4485.22	5998.13	3775.93	2585.37	2143.35	1384.13	1749.53	2075.57	1579.3
1848.21	4427.6	5991.7	3739.79	2620.99	2182.76	1374.18	1777.08	2063.45	1541.35
1849.71	4412.21	5948.33	3729.5	2588.94	2119.07	1366.47	1814.74	2079.35	1584.48
1851.21	4433.96	6011.34	3709.03	2560.87	2160.32	1358.55	1781.33	2075.57	1560.58
1852.7	4423.55	5961.88	3706.72	2576.78	2124.39	1413.66	1802.78	2079.4	1584.47
1854.2	4412.19	5953.86	3716.21	2506.28	2137.77	1451.34	1778.59	2039.89	1580.3
1855.7	4438.31	6014.29	3705.47	2604.68	2141.88	1391.95	1737.5	2092.83	1542.51
1857.2	4402.54	5969.74	3724.32	2549.66	2151.57	1383.8	1765.46	2031.47	1551.98
1858.69	4477.05	5963.98	3688.28	2599.57	2136.97	1376.1	1791.38	2048.67	1548.2
1860.19	4358.28	5951.61	3759.57	2524.59	2115.53	1403.43	1748.2	2044.56	1551.38
1861.69	4403.69	6013.21	3729.36	2526.9	2133.7	1454.9	1733.91	2083.66	1589.77
1863.18	4426.01	6001.32	3766.72	2531	2123.77	1417.37	1789.07	2083.87	1541.82
1864.68	4408.97	5960.14	3734.54	2585.25	2145.82	1387.42	1710.73	2112.75	1598.65
1866.17	4338.74	5954.41	3691.99	2665.69	2162.78	1384.1	1777.64	2092.46	1549.4
1867.67	4348.5	5959.41	3766.62	2566.91	2139.44	1397.24	1781.37	2113.91	1558.51
1869.16	4358.89	5941.52	3799.61	2570.9	2109.83	1361.98	1788.53	2046.99	1584.24
1870.66	4465.22	5938.22	3645.78	2594.7	2110.49	1384.83	1805.94	2043.83	1523.86
1872.15	4332.23	5916.02	3780.7	2611.01	2138.18	1375.2	1772.96	2075.75	1590.45
1873.64	4396.7	5922.2	3693.39	2643.12	2166.55	1389.24	1731.23	2054.19	1532.28
1875.14	4436.44	5990.74	3754.86	2568.35	2130.88	1391.86	1731.29	2088.26	1537.47
1876.63	4453.68	5962.05	3703.2	2572.46	2161.15	1368.92	1707.13	2066.79	1575.35
1878.12	4327.65	5870.68	3784.38	2619.9	2132.58	1427.91	1712	2078.74	1595.11
1879.62	4487.94	5935.48	3719.17	2551.93	2093.56	1333.13	1781.28	2095.13	1522.74
1881.11	4457.2	5905.46	3698.8	2586.41	2106.92	1373.08	1787.21	2059.35	1561.07
1882.6	4393.68	5854.71	3674.1	2577.6	2124.16	1388.91	1761.82	2100.29	1558.1
1884.09	4346.19	5943.98	3684.7	2563.58	2119.65	1340.25	1814.24	2037.6	1566.02
1885.59	4348.98	5930.63	3791.33	2571.64	2160.6	1416.82	1744.47	2054.87	1555.24
1887.08	4403.83	5954.92	3757.37	2625.8	2109.74	1372.86	1765.5	2080	1562.18
1888.57	4341.74	5859.25	3667.87	2513.52	2181.07	1403.56	1775.6	2067.02	1608.7
1890.06	4421.24	5958.53	3628.01	2513.23	2078.03	1399.36	1754.66	2068.95	1587.46
1891.55	4379.87	5885.28	3721.32	2620.86	2145.88	1388.84	1772.21	2035.27	1575.17
1893.04	4441.79	5871.54	3717.47	2545.01	2070.67	1405.44	1752.82	2057.66	1596.34
1894.53	4442.44	6000.84	3678.46	2546.83	2077.39	1380.65	1788.09	2043.82	1532.53
1896.02	4402.77	5841.83	3758.61	2588.3	2139.37	1350.51	1767.89	2075.15	1565.08
1897.51	4421.29	5874.84	3712.26	2568.53	2157.93	1342.48	1778.78	2062.56	1555.57
1899	4366.12	5892.2	3699.08	2570.41	2085.6	1398.46	1757.46	2057.31	1537.2
1900.49	4399.58	5913.64	3788.59	2550.23	2119.79	1454.73	1767.28	2069.47	1576.26
1901.98	4390.58	5924.2	3766.05	2529.31	2119.91	1379.62	1729.85	2076.77	1573.26
1903.47	4435.25	5894.46	3725.29	2606.5	2098.99	1393.21	1760.81	2064.05	1594.53
1904.95	4436.21	5818.04	3721.91	2540.57	2081.39	1411.15	1763.92	2029.46	1529.36
1906.44	4381.09	5954.77	3624.08	2564.5	2171.22	1433.95	1775.05	2054.56	1576.66
1907.93	4363.46	5809.06	3704.08	2542.71	2037.17	1414.94	1740.15	2057.08	1520.4
1909.42	4397.89	5829.08	3811.91	2556.07	2105.08	1419.95	1786.21	2061.64	1556.6
1910.9	4330.45	5921.05	3735.23	2595.73	2115.76	1377.73	1741.57	2034.24	1524.88
1912.39	4388.36	5943.17	3785.23	2597.92	2108.54	1409.53	1740.98	2055.14	1589.05
1913.88	4417.23	5899.03	3682.51	2572.42	2127.65	1402.87	1755.03	2097.26	1563.61
1915.36	4430.85	5823.85	3742.76	2614.2	2078.97	1389.68	1760.26	2052.73	1578.73
1916.85	4357.59	5944.83	3696.66	2570.43	2126.9	1403.48	1717.56	2061.8	1549.39
1918.33	4368.12	5890.37	3669.14	2586.36	2117.87	1377.88	1759.2	2080.18	1535.01
1919.82	4484.4	5877.63	3687.17	2548.58	2134.96	1397.96	1778.7	2053.11	1554.99
1921.31	4408.19	5765.8	3743.83	2608.02	2096.89	1398.16	1752.55	2058.14	1515.21
1922.79	4364.49	5946.72	3746.33	2600.41	2164.21	1369.59	1770.64	2047.79	1535.73
1924.27	4413.77	5782.71	3678.06	2595.42	2138.1	1398.27	1743.95	2080.83	1543.67
1925.76	4382.98	5887.92	3714.38	2529.5	2062.15	1386.03	1771.43	2064.69	1521.07
1927.24	4411.63	5829.85	3725.12	2561.77	2119.06	1388.91	1770.74	2030.45	1534.86
1928.73	4466.71	5797.93	3712.23	2581.03	2113.04	1407.63	1767.47	2067.58	1548.31
1930.21	4370.4	5781.43	3737.9	2589.46	2091.62	1408.74	1762.13	2095.79	1538.36
1931.69	4334.15	5851.73	3713.47	2588.11	2112.56	1431.8	1740.14	2095.21	1563.99
1933.18	4390.05	5911.14	3704.14	2538.55	2114.52	1390.58	1753.99	2024.01	1541.1
1934.66	4422.93	5894	3706.93	2559.79	2139.79	1380.33	1757.13	2031.08	1566.9
1936.14	4461.49	5802.84	3666.79	2605.47	2110.92	1381.69	1750.66	2056.12	1564.01
1937.62	4422.92	5806.03	3710.71	2507.55	2105.15	1396	1770.38	2065.94	1548.52
1939.1	4436.65	5864.18	3805.93	2570.1	2099.32	1396.64	1733.67	2079.7	1573.05
1940.59	4501.64	5801.88	3695.17	2571.8	2150.37	1397.37	1776.78	2064.26	1560.72
1942.07	4423.86	5869.2	3748.68	2553.99	2150.64	1406.68	1806.65	2062.01	1557.54
1943.55	4344.82	5779	3775.14	2591.05	2120.78	1410.63	1768.92	2073.59	1497.67
1945.03	4423.14	5817.07	3675.6	2556.24	2064.82	1407.7	1752.57	2067.67	1568.35
1946.51	4361.03	5858.2	3764.15	2566.63	2109.11	1378.38	1803.54	2072.86	1551.66
1947.99	4482.65	5873.33	3702.37	2649.7	2093.18	1400.14	1744.8	2047.02	1527.32
1949.47	4375.9	5796.46	3800.15	2573.27	2145.23	1405.97	1738.85	2081.19	1553.21
1950.95	4445.63	5857.48	3762.82	2515.16	2181.13	1387.64	1786.91	2064.72	1578.37
1952.43	4446.83	5809.5	3670.21	2564.5	2120.69	1398.48	1751.99	2050.11	1552.74
1953.91	4399.14	5816.32	3735.65	2592.41	2121.71	1398.29	1746.88	2079.86	1561.25
1955.39	4409.8	5836.65	3721.3	2573.77	2127.2	1412.02	1713.47	2084.42	1530.39
1956.86	4404.38	5794.39	3706.89	2565.19	2104.84	1396.4	1773.39	2064.08	1560.74
1958.34	4371.56	5815	3647.58	2589.43	2155.82	1422.04	1778.14	2027.72	1537.13
1959.82	4414.16	5737.25	3733.54	2566.62	2101.86	1417.95	1762.24	2063.88	1523.53
1961.3	4374.28	5829.32	3691.2	2573.05	2087.78	1395.77	1747.7	2063.78	1545.66
1962.78	4396.5	5811.35	3751.25	2591.37	2090.11	1432.06	1733.58	2021.8	1535.35
1964.25	4415.69	5797.15	3716.08	2580.85	2118.87	1393.72	1758.64	2059.11	1565.25
1965.73	4443.79	5835.85	3726.15	2594.03	2115.11	1377.83	1771.7	2011.12	1548.39
1967.21	4440.49	5809.65	3704.22	2573.22	2123.64	1410.34	1770.74	2046.22	1563.49
1968.68	4479.43	5822.69	3730.93	2609.67	2101.3	1420.19	1751.42	2070.66	1529.15
1970.16	4356.52	5911.14	3705.72	2593.89	2067.93	1419.87	1761.87	2069.29	1539.06
1971.64	4398.3	5780.35	3693.79	2530.11	2161.9	1395.17	1754.77	2069.38	1587.43
1973.11	4464.4	5796.46	3728.9	2549.9	2101.16	1407.68	1718.75	2062.85	1527.2
1974.59	4395.21	5852.53	3748.1	2564.02	2093.63	1431.85	1758.65	2060.06	1507.43
1976.06	4432.56	5836.89	3739.85	2571.59	2116.67	1380.16	1767.78	1989.35	1517.39
1977.54	4415.53	5806.44	3696.32	2571.77	2096.24	1404.91	1768.49	2069.18	1553.08
1979.01	4393.85	5737.09	3767.24	2542.3	2110.99	1410.92	1768.87	2055	1561.06
1980.48	4400.44	5814.71	3750.12	2533.16	2142.51	1400.58	1755.55	2061.26	1515.58
1981.96	4448.01	5793.28	3727.14	2610.11	2128.55	1416.34	1757.09	2022.76	1566.99
1983.43	4384.36	5742.9	3758.94	2612.17	2129.52	1388.07	1749.57	2062.29	1541.32
1984.9	4371.5	5854.97	3622.79	2573.46	2104.06	1434.11	1731.31	2061.76	1504.16
1986.38	4377.19	5794.2	3767.84	2602.17	2096.49	1420.91	1768.91	2019.27	1590.05
1987.85	4454.99	5846.72	3777.87	2571.85	2105.96	1406.52	1782.21	2012.04	1514.53
1989.32	4431	5801.54	3719.35	2549.29	2100.19	1422.38	1801.12	2059.54	1569.87
1990.8	4404.87	5821.23	3707.31	2546.97	2114.66	1397.46	1750.99	2033.51	1543.53
1992.27	4388.33	5836.37	3709.66	2558.07	2117.57	1413.61	1778.67	2031.45	1526.11
1993.74	4503.42	5820.05	3683.45	2571.13	2133.12	1405.57	1763.7	2058.61	1512.97
1995.21	4416.02	5821.88	3771.23	2579.09	2115.87	1411.02	1750.37	2060.76	1593.03
1996.68	4486.25	5855.68	3741.5	2596.49	2111.17	1415.92	1752.02	2098.36	1557.58
1998.15	4467.55	5766.95	3765.76	2577.06	2139.09	1406.21	1773.3	2020.65	1567.43
1999.62	4416	5770.83	3714.52	2592.36	2075.68	1414.35	1787.01	2023.41	1550.27
2001.09	4466.38	5743.92	3667.12	2566.82	2130.42	1417.16	1776.81	2037.54	1550
2002.56	4403.55	5749.63	3817.35	2593.19	2114.07	1408.84	1735.33	2060.45	1550.75
2004.03	4416.68	5767.83	3781.28	2589.1	2125.12	1403.44	1774.05	2057.13	1519.38
2005.5	4503.24	5754	3753.26	2535.59	2152.81	1449.94	1781.29	2056.68	1522.02
2006.97	4389.46	5814.29	3756.57	2578.38	2122.38	1410.73	1754.03	2047.57	1518.31
2008.44	4458.61	5767.09	3783.51	2602.54	2106.44	1396.07	1752.07	2037.48	1566.77
2009.91	4467.56	5690.4	3741.35	2585.64	2155.43	1452.37	1786.71	2062.35	1500.92
2011.38	4411.11	5798.27	3745.04	2576.91	2137.15	1416.13	1742.65	2029.73	1548.53
2012.85	4431.77	5776.88	3701.53	2620.65	2108.97	1386.62	1737.33	2035.09	1526.97
2014.32	4489.43	5728.76	3720.56	2621.39	2148.38	1424.28	1725.97	2065.31	1502.65
2015.78	4458.01	5662.76	3747.02	2543.93	2122.6	1385.43	1787.61	2049.28	1525.98
2017.25	4483.93	5802.76	3711.23	2572.71	2140.27	1436.62	1784.12	2042.02	1533.29
2018.72	4518.66	5820.5	3775.34	2552.28	2140.93	1408.18	1759.79	2048.27	1537.1
2020.18	4468.96	5740.65	3741.74	2596.06	2114.18	1427.59	1793.08	2050.51	1533.46
2021.65	4503.89	5774.36	3806.04	2595.95	2117.53	1407.5	1772.06	2034.72	1550.6
2023.12	4492.96	5774.41	3681.7	2592.07	2145.4	1451.14	1814.02	2010.55	1519.16
2024.58	4506.4	5719.69	3718.9	2589.89	2156.67	1426.76	1784.2	2048.48	1529.68
2026.05	4421.94	5735.05	3682.75	2571.12	2135.54	1379.91	1777.65	2064.88	1542.77
2027.51	4395.82	5813.24	3773.06	2582.81	2138.08	1393.72	1814.69	2088.26	1529.7
2028.98	4445.31	5776.38	3767.16	2600.11	2144.55	1423.38	1759.96	2021.21	1560.91
2030.44	4436.3	5789.63	3719.06	2557.31	2117.9	1445.85	1759.01	2039.92	1573.13
2031.91	4444.64	5768.26	3752.35	2616.3	2088.71	1396.2	1770.93	2048.66	1513.04
2033.37	4464.55	5740.86	3723.02	2549.62	2137.44	1384.87	1768.71	2024.97	1560.86
2034.84	4522.51	5764.08	3753.44	2610.73	2137.21	1434.01	1751.37	2062.14	1515.3
2036.3	4476.53	5839.33	3777.17	2587.79	2128.33	1433.54	1785.49	2077.14	1552.81
2037.76	4503.27	5810.13	3748.09	2576.36	2171.95	1421.32	1790.77	2068.19	1530.77
2039.23	4458.65	5723.83	3756.17	2604.9	2147.15	1400.46	1768.17	2034.58	1580.66
2040.69	4507.86	5741.14	3730.79	2563.62	2140.54	1410.54	1790.26	2047.57	1504.34
2042.15	4436.24	5690.89	3777.75	2640.9	2126.03	1371.89	1762.59	2024.44	1549.93
2043.62	4393.09	5703.47	3706.49	2607.08	2116.86	1398.26	1744.19	2059.93	1509.93
2045.08	4533.51	5701.23	3757.61	2566.55	2155.31	1429.91	1753.69	2053.55	1525.86
2046.54	4536.93	5697.58	3711.71	2599.35	2069.33	1405.6	1790.68	2068.31	1540.04
2048	4460.09	5706.91	3770.15	2636.03	2138.78	1370.74	1780.64	2001.45	1550
2049.46	4513.14	5744.35	3727.37	2616.91	2122.43	1398.59	1773.43	2033.85	1523.55
2050.92	4475.11	5739.37	3731.16	2567.81	2136.15	1432.67	1776.21	2041.56	1522.42
2052.39	4452.55	5729.05	3741.05	2584.83	2164.38	1433.23	1780.69	2028.83	1530.19
2053.85	4456.64	5765.06	3719.75	2591.53	2111.91	1405.04	1781.33	2049.73	1524.25
2055.31	4461	5771.39	3719.25	2604.24	2152.48	1413.87	1772.3	2013.41	1497.82
2056.77	4482.61	5714.53	3760.61	2606.15	2106.88	1415.94	1788.98	2038.27	1560.3
2058.23	4453.43	5729.94	3728.67	2556.48	2142.72	1407.93	1772.09	2051.57	1517.76
2059.69	4477.22	5641.69	3764.07	2577.56	2133.85	1405.13	1757.37	1999.75	1545.9
2061.14	4444.64	5760.97	3734.6	2603.51	2124.71	1414.46	1778.21	2026.91	1541.49
2062.6	4414.92	5748.74	3780.66	2555.62	2118.51	1394.58	1803.93	2006.78	1525.31
2064.06	4432.59	5783.61	3725.86	2556.68	2090.35	1429.26	1760.52	2052.91	1558.98
2065.52	4458.79	5789.54	3726.54	2661.85	2128.52	1437.79	1727.55	2074.61	1535.81
2066.98	4452.19	5669	3734.04	2578.76	2083.38	1418	1773.84	2037.88	1517.8
2068.44	4531.51	5694.82	3698.05	2548.16	2102.33	1422.86	1749.76	2042.37	1494.38
2069.9	4456.57	5655.89	3744.44	2589.81	2101.86	1405.15	1753.5	2023.46	1542.89
2071.35	4475.44	5674.07	3745.61	2560.75	2119.72	1393.71	1771.19	2040.8	1542.87
2072.81	4484.73	5645.36	3828.45	2556.52	2108.05	1387.34	1752.72	2020.2	1515.56
2074.27	4486.02	5743.25	3708.09	2608.36	2124.31	1397.66	1758.83	2047.44	1532.24
2075.72	4482.82	5651.03	3797.13	2572.52	2104.24	1416.79	1767.85	2052.9	1534.95
2077.18	4477.34	5620.1	3720.4	2612.49	2119.01	1420.4	1774.66	2030.7	1516.27
2078.63	4478.22	5700.09	3700.33	2570.8	2156.6	1375.56	1754.78	2008.16	1494.89
2080.09	4457.18	5703.15	3735.32	2591.06	2109.77	1365.74	1754.37	2014.35	1534.61
2081.55	4447.98	5599.77	3755.07	2600.41	2099.6	1418.42	1752.13	2027.92	1516.88
2083	4389.56	5708.75	3719.92	2602.19	2133.13	1423.76	1776.68	2054.44	1538.05
2084.46	4380.22	5674.35	3713.8	2591.39	2123.26	1396.99	1753.63	2017.92	1517.99
2085.91	4422.83	5648.37	3731.34	2605.88	2107.24	1427.57	1778.34	2052.14	1526.91
2087.37	4426.82	5694.28	3736.43	2576.53	2099.92	1432.97	1767.59	2048.25	1516.43
2088.82	4445.76	5653.8	3728.08	2615.84	2119.66	1407.1	1772.73	2023.45	1549.15
2090.27	4454.01	5656.48	3751.52	2608.68	2095.86	1428.38	1776.77	2027.95	1517
2091.73	4512.61	5634.09	3669.3	2606.29	2125.19	1409.1	1766.24	2034.97	1530.79
2093.18	4457.67	5645.21	3756.45	2605.36	2106.02	1433.31	1752.17	2035.35	1532.91
2094.63	4377.67	5662.66	3640.88	2587.55	2105.88	1419.92	1763.03	2016.2	1503.85
2096.09	4478.88	5665.62	3727.75	2540.98	2138.47	1406.56	1731.55	2034.06	1549.14
2097.54	4426.07	5714.19	3713.9	2595.89	2093.48	1417.05	1768.17	2008.17	1548.48
2098.99	4473.45	5580.04	3705.16	2575.34	2128.93	1403.76	1710.72	2061.89	1533.15
2100.44	4448.9	5578.6	3754.24	2603.77	2108.43	1424.4	1783.35	2024.87	1521.03
2101.9	4439.74	5696.37	3720.67	2583.6	2144.86	1418.9	1718.44	2028.19	1504.52
2103.35	4427.49	5645.85	3723.79	2602.72	2095.45	1383.98	1798.76	2048.1	1507.11
2104.8	4447.63	5633.34	3701.82	2591.89	2118.01	1402.81	1742.17	2031.44	1516.83
2106.25	4477.41	5635.17	3748.07	2572.82	2093.11	1405.69	1804.31	2042.35	1488.61
2107.7	4505.12	5674.17	3766.69	2561.85	2144.61	1408.97	1782.55	2048.69	1519.79
2109.15	4441.9	5697.75	3745.12	2650.89	2110.84	1418.18	1767.34	2015.76	1548.21
2110.6	4447.77	5631.06	3725.03	2549.86	2113.51	1403.87	1764.12	2058.17	1519.12
2112.05	4479.21	5644.64	3711.69	2626.8	2114.26	1420.05	1759.29	2032.11	1506.26
2113.5	4460.26	5654.74	3731.54	2572.03	2097.45	1407.48	1755.83	2004.46	1526.76
2114.95	4479.98	5573.46	3726.62	2596.48	2086.22	1405.38	1774.28	2026.4	1501.87
2116.4	4424.99	5631.89	3725.05	2582.91	2127.75	1433.65	1788.49	2023.16	1527.24
2117.85	4433.31	5564.07	3674.37	2585.52	2114.91	1421.56	1778.99	2024.14	1535.21
2119.3	4438.45	5578.49	3747.96	2586.11	2082.83	1430.49	1762.47	2001.32	1494.92
2120.74	4456.1	5602.89	3683.67	2610.63	2098.28	1443.81	1753.04	2037.03	1539.89
2122.19	4471.01	5595.18	3709.96	2585.26	2093.74	1400.44	1742.05	2034.22	1533.94
2123.64	4445.01	5576.5	3685.46	2546.66	2133.64	1441.27	1745.42	1998.12	1500.09
2125.09	4421.54	5590.41	3689.82	2578.9	2143.71	1395.81	1755.24	2020.06	1531.28
2126.53	4424.52	5556.44	3751.92	2568.9	2101.28	1425.32	1750.14	2003.34	1530.41
2127.98	4412.65	5595.37	3735.39	2583.71	2116.13	1389.11	1749.57	1996.59	1543.23
2129.43	4378.77	5595.85	3700.06	2586.19	2153.59	1434.55	1777.18	2020.9	1529.72
2130.88	4450.25	5602.98	3717.23	2576.21	2104.93	1436.17	1755.2	2003	1506.22
2132.32	4477.95	5576.75	3666.58	2553.5	2086.57	1414.3	1777.13	2019.9	1492.85
2133.77	4423.14	5534.93	3698.65	2574.59	2157.02	1399.96	1754.55	1999.15	1472.77
2135.21	4427.65	5504.94	3685.73	2607.5	2110.72	1409.25	1758.19	2012.82	1522.11
2136.66	4418.9	5539.35	3695.52	2575.69	2052.91	1380.65	1717.04	2002.73	1484.71
2138.1	4484.79	5547.39	3661.3	2581.81	2059.73	1406.92	1731.9	2015.41	1478.94
2139.55	4394.69	5584.33	3652.34	2610.56	2117	1401.96	1747.84	2016.94	1486.99
2140.99	4409.08	5508.5	3656.18	2550.24	2096.05	1386.47	1758.02	2026.58	1507.83
2142.44	4368.4	5537.05	3631.57	2572.94	2118.63	1391.87	1774.23	1975.51	1525.57
2143.88	4411.39	5541.19	3725.88	2564.25	2090.09	1399.39	1725.41	2030.3	1532.75
2145.32	4465.3	5496.16	3706.92	2561.22	2089.89	1390.41	1757.57	2024.4	1505.17
2146.77	4429.32	5518.05	3684.33	2574.94	2084.84	1407.08	1740.84	2020.66	1478.41
2148.21	4375.83	5522.7	3773.95	2582.95	2064.54	1387.05	1752.23	1978.08	1515.69
2149.65	4388.57	5578.86	3678.35	2547.88	2066.94	1396.71	1785.45	2001.82	1487.87
2151.1	4371.37	5520.73	3711.87	2586.33	2097.68	1411.89	1737.76	1975.71	1483.8
2152.54	4370.66	5502.77	3681.25	2564.74	2054.49	1404.26	1735.76	1995.87	1503.72
2153.98	4400.61	5444.33	3703.83	2588.21	2049.26	1375.57	1703.86	1975.86	1475.92
2155.42	4457.45	5497.53	3636.87	2537.42	2100.14	1417.71	1732.72	1994.85	1479.6
2156.87	4466	5491.86	3626.25	2586.39	2112.56	1387.05	1745.23	2021.45	1494.16
2158.31	4407.7	5386.61	3694.71	2617.93	2078.41	1378.33	1763.96	1988.74	1481.59
2159.75	4443.23	5546.49	3651.45	2556.01	2084.76	1415.23	1728.07	2015.17	1497.52
2161.19	4420.41	5459.49	3681.93	2540.48	2056.03	1386.85	1728.57	1991.61	1502.99
2162.63	4440.33	5438.85	3664.82	2609.57	2069.58	1394.56	1723.59	1957.9	1511.88
2164.07	4359.06	5513.06	3619.3	2565.1	2102.36	1402.3	1735.57	2003.47	1478.3
2165.51	4388.46	5465.16	3647.98	2533.01	2121.69	1397.73	1736.05	1980.34	1489.8
2166.95	4377.7	5484.11	3662.54	2520.82	2087.49	1397.9	1737.32	1980.49	1495.26
2168.39	4393.92	5478.57	3663.59	2562.82	2101.08	1393.47	1723.91	1975.51	1491.03
2169.83	4394	5455.45	3682.71	2577.02	2051.32	1378	1769.32	1957.24	1487.47
2171.27	4372.28	5421.59	3655.22	2513.88	2089.48	1435.17	1749.7	2000.3	1503.78
2172.71	4401.96	5469.69	3704.52	2549.27	2076.97	1419.2	1720.58	1977.43	1494.62
2174.14	4377.39	5467.19	3676.69	2564.72	2119.75	1410.61	1706.32	1974.63	1470.83
2175.58	4432.97	5465.18	3632.54	2544.06	2062.73	1368.75	1742.16	1977.97	1492.22
2177.02	4387.67	5504.59	3655.61	2563.31	2101.74	1421.81	1713.01	1971.65	1480.49
2178.46	4417.16	5419.07	3659.66	2587.89	2078.12	1389.39	1776.87	2001.77	1496.69
2179.9	4398.43	5415.01	3716.44	2545.66	2096.16	1403.06	1775.79	1973.71	1465.25
2181.33	4383.1	5420.11	3634.49	2552.04	2068.45	1384.16	1724.28	1967.84	1476.63
2182.77	4390.94	5445.93	3665.14	2559.23	2065.19	1404.28	1764.85	1967.39	1522.51
2184.21	4400.9	5365.29	3625.67	2577.9	2049.98	1394.29	1734.15	1976.54	1483.46
2185.64	4414.71	5394.63	3685.53	2564.8	2078.5	1385.88	1753.01	1964.65	1494.07
2187.08	4372.55	5448.2	3680.56	2592.36	2086.72	1427.92	1729.22	1988.17	1499.03
2188.52	4399.29	5422.25	3634.17	2556.49	2072.58	1389	1728.83	1988.51	1480.95
2189.95	4397.73	5355.73	3598.49	2575.91	2070.63	1422.73	1698.22	1985.18	1464.29
2191.39	4385.6	5380.87	3658.93	2518.4	2074.94	1372.59	1709.31	1976.62	1469.1
2192.82	4314.53	5385.55	3648.26	2530.8	2087.8	1383.1	1728.23	1940.1	1497.71
2194.26	4374.72	5398.69	3620.22	2562.23	2047.76	1420.72	1761.45	1958.41	1462.43
2195.69	4312.7	5376.35	3654.76	2529.15	2085.94	1382.25	1766.68	1949.9	1477.21
2197.13	4336.55	5427.65	3657.16	2573.71	2063.03	1392.8	1712.08	1974.4	1469.02
2198.56	4409.17	5380.05	3616.7	2530.57	2085.4	1396.57	1730.73	1958.78	1482.14
2199.99	4323.15	5380.14	3648.01	2516.08	2051.29	1405.95	1737.86	1986.36	1506.13
2201.43	4447.86	5413.18	3667.8	2536.36	2085.5	1402.54	1750	1982.33	1457.14
2202.86	4394.06	5424.74	3697.87	2508.83	2060.12	1364.31	1713.04	1981.21	1493.75
2204.29	4402.09	5415.19	3668.96	2524.02	2084.1	1400.45	1719.94	1995.9	1477.92
2205.73	4403.91	5369.03	3625.37	2519.97	2089.34	1383.05	1708.05	1981.68	1469.54
2207.16	4342.78	5375.79	3660.02	2550.68	2061.73	1383.32	1705	1981.73	1485.63
2208.59	4369.99	5370.2	3662.76	2539.03	2093.71	1412.46	1765.84	1981.17	1463.4
2210.02	4428.68	5388.27	3622.52	2501.58	2089.83	1413.2	1705.55	1977.54	1477.31
2211.45	4320.22	5324.05	3612.49	2534.09	2069.99	1385.6	1760.71	1958.46	1454.15
2212.88	4385.29	5415.08	3657.83	2515.52	2066.59	1386.66	1727.93	1969.94	1482.07
2214.32	4395.45	5323.73	3619.29	2520.4	2051.47	1391.74	1680.54	1965.78	1481.09
2215.75	4351.79	5382.4	3641.66	2520.92	2090.71	1404.26	1751.49	2002.7	1474.13
2217.18	4395.97	5349.42	3616.34	2558.13	2087.71	1378.7	1716.86	1966.62	1471.18
2218.61	4427.93	5375.42	3626	2526.58	2046.74	1409.17	1709.49	2009.51	1489.91
2220.04	4410.87	5378.01	3686.43	2539.15	2053.78	1413.81	1732.4	1985.67	1492.16
2221.47	4398.4	5385.62	3617.42	2516.74	2053.32	1395.56	1713.39	1956.97	1481.17
2222.9	4425.31	5322.1	3610.33	2539.29	2080.32	1392.64	1764.35	1962.89	1463.69
2224.33	4383.64	5378.34	3619.38	2530.92	2039.53	1397.87	1730.47	1956.68	1461.68
2225.76	4372.54	5349.54	3652.11	2535.58	2038.84	1405.11	1725.62	1949.04	1481.03
2227.18	4432.17	5306.68	3627.47	2550.46	2036.18	1379.07	1740	1970.24	1443.23
2228.61	4395.25	5324.48	3616.68	2538.4	2052.98	1380.05	1737.85	1968.23	1441.67
2230.04	4341.1	5325.54	3603.79	2561.52	2072.83	1404.65	1733.64	1972.93	1509.63
2231.47	4418.94	5343.32	3619.76	2552.59	2078.55	1386.1	1740.76	1969.51	1441.78
2232.9	4346.85	5308.21	3588.89	2538.2	2053.15	1396.37	1727.45	1970.86	1493.42
2234.33	4402.76	5303.83	3617.59	2557.22	2036.55	1402.56	1736.67	1935.72	1459.54
2235.75	4360.07	5285.97	3629.28	2513.4	2053.48	1397.37	1729.62	1947.42	1467.46
2237.18	4375.68	5329.04	3648.4	2581.68	2054.59	1403.24	1725.31	1937.37	1486.85
2238.61	4409.06	5306.54	3675.2	2553.37	2047.8	1392.83	1741.62	1980.38	1475.88
2240.03	4424.77	5362.75	3633.79	2524.27	2072.46	1398.29	1711.29	1925.83	1436.21
2241.46	4381.56	5309.01	3636.03	2528.74	2084.28	1395.61	1722.11	1946.84	1444.2
2242.88	4392.67	5321.57	3617.95	2517.1	2038.96	1414.67	1731.19	1950.03	1462.96
2244.31	4360.27	5304.81	3595.64	2537.84	2041.61	1377.43	1716.18	1971.28	1454.06
2245.74	4339.47	5296.7	3622.26	2554.89	2089.15	1374.84	1693.44	1982.88	1478.77
2247.16	4350.69	5281.15	3613.08	2536.41	2049.38	1384.87	1756.66	1962.91	1464.75
2248.59	4361.35	5268.66	3613.62	2521.82	2033.56	1403.52	1729.4	1932.82	1469.63
2250.01	4328.5	5270.79	3620.93	2507.64	2041.05	1408.68	1732.26	1974.01	1465.96
2251.43	4332.26	5293.44	3627.15	2516.03	2040.44	1403.05	1683.2	1962.21	1486.99
2252.86	4277.5	5253.96	3607.93	2532.5	2065.68	1388.17	1688.18	1911.53	1465.84
2254.28	4339.1	5276.78	3627.21	2522.31	2027.24	1411.7	1741.03	1964.37	1463.25
2255.71	4360.55	5286.68	3606.97	2533.69	2037.15	1371.83	1713.56	1905.37	1467.47
2257.13	4308.13	5224.77	3578.48	2506.34	2038.29	1398.02	1739.58	1937.9	1429.24
2258.55	4330.34	5269.36	3580.7	2506.46	2059.4	1391.59	1718.65	1876.76	1449.82
2259.97	4366.76	5251.22	3587.39	2527.05	2063.4	1388.7	1733.95	1929.02	1457.73
2261.4	4340.88	5205.37	3629.84	2518.42	2020.06	1409.02	1698.7	1924.76	1464.82
2262.82	4309.97	5213.85	3567.78	2483.85	2033.69	1382.69	1750.17	1957.55	1440.52
2264.24	4327.98	5286.2	3576.62	2522.04	2041.97	1393.91	1729.25	1931.75	1462.6
2265.67	4315.12	5212.92	3581.5	2502.97	2024.45	1376.18	1717.12	1937.4	1426.05
2267.09	4309.47	5162.32	3549.98	2542.88	2064.89	1372.87	1717.72	1921.44	1426.38
2268.51	4317.93	5211.72	3580.38	2534.51	2031.67	1385.25	1714.2	1892.65	1422.75
2269.93	4313.93	5212.33	3571.81	2500.55	2038.12	1365.5	1695.77	1949.38	1430.97
2271.35	4349.25	5211.54	3590.95	2515.33	2061.7	1355.9	1733.32	1930.04	1439.3
2272.77	4312.13	5231.86	3577.49	2491.92	2044.45	1366.7	1727.17	1905.75	1470.79
2274.19	4351.22	5175.27	3553.96	2489.63	2021.16	1373.18	1705.35	1925.84	1437.59
2275.61	4363.62	5192.99	3549.49	2519.09	2005.09	1377.51	1711.46	1936.6	1406.36
2277.03	4318.84	5185.68	3583.49	2513.9	2021.04	1369.78	1706.7	1923.49	1417.99
2278.45	4317.3	5199.43	3597.55	2497.01	2061.35	1366.23	1702.02	1932.23	1449.66
2279.87	4316.95	5135.02	3616.04	2497.54	2050.29	1366.97	1710.75	1917.37	1445.43
2281.29	4275.92	5240.06	3578.63	2481.14	2027.21	1391.49	1683.7	1906.05	1442.12
2282.71	4309.71	5206.88	3560.64	2488.22	2040.76	1386.29	1694.59	1924.25	1452.8
2284.12	4301.32	5196.23	3545.07	2501.8	2012.44	1396.88	1707.8	1928.84	1429.84
2285.54	4256.62	5151.94	3542.61	2512.95	2015.28	1398.25	1701.09	1920.69	1448.3
2286.96	4282.29	5138.53	3584.55	2483.38	2019.7	1385.92	1696.09	1901.87	1426.54
2288.38	4328.28	5184.13	3573.6	2471.66	2042.93	1379.02	1710.68	1901.31	1383.22
2289.8	4333.34	5149.79	3594.4	2489.69	2053.13	1385.97	1668.24	1895.46	1421.63
2291.21	4326.93	5141.99	3523.59	2520.21	2049.92	1381.54	1697.74	1933.84	1459.34
2292.63	4327.97	5120.2	3553.09	2486.08	2018.71	1381.76	1670.47	1943.87	1433.22
2294.05	4354.84	5189.63	3535.45	2473.7	2031.16	1359.68	1731.54	1921.07	1418.09
2295.46	4325.38	5128.84	3594.97	2475.5	2030.43	1360.39	1690.3	1902.45	1444.51
2296.88	4267.02	5152	3571.16	2468.55	2043.97	1380.2	1697.17	1888.82	1439
2298.29	4330.99	5171.5	3561.47	2510.74	2046.48	1378.27	1688.92	1904.61	1420.82
2299.71	4357.23	5117.62	3575.31	2476.25	2013.16	1384.4	1701.31	1905.75	1446.34
2301.12	4344.56	5120.5	3539.66	2488.66	2040.66	1349.18	1667.26	1864.9	1440.65
2302.54	4325.67	5169.64	3592.74	2489.8	2023.44	1364.59	1697.19	1882.85	1444.76
2303.96	4323.6	5138.05	3556.18	2494.9	2055.43	1381.73	1686.9	1914.18	1458.88
2305.37	4290.76	5119.77	3531.7	2491.29	1999.05	1374.87	1712.52	1900.53	1420.24
2306.78	4298.96	5117.94	3547.29	2480.68	2036.25	1378.3	1713.47	1914	1420.87
2308.2	4262.51	5073.52	3591.99	2473.76	2019.64	1384.28	1696.42	1881.26	1437.48
2309.61	4293.36	5139.81	3561.62	2468.94	2019.65	1372.44	1678.54	1885.08	1439.87
2311.03	4298.32	5104.78	3539.08	2517.82	2043.05	1369.33	1701.47	1947.1	1401.83
2312.44	4262.26	5143.44	3546.35	2533.07	2009	1356.61	1698.94	1922.04	1431.78
2313.85	4261.64	5136.01	3557.56	2524.82	2048.6	1382.84	1685.1	1915.52	1410.91
2315.26	4257.9	5161.6	3503.41	2532.95	2036.42	1382.46	1693.36	1909.66	1439.9
2316.68	4275.38	5144.02	3558.46	2501.85	2021.8	1358.82	1688.06	1909.84	1412.09
2318.09	4358.51	5138.09	3524.11	2490.54	2020.91	1345.96	1711.33	1916.7	1402.17
2319.5	4317.18	5069.28	3536.57	2489.81	2033.81	1371.17	1695.04	1913.36	1416
2320.91	4260.79	5059.46	3574.98	2479.65	2024.04	1370.79	1657.64	1916.41	1422.48
2322.32	4308.37	5055.41	3543.14	2493.2	2021.36	1387.38	1677.65	1901.55	1446.72
2323.73	4335.02	5116.27	3549.63	2486.75	2023.63	1341.5	1695.95	1917.75	1414.21
2325.15	4269.4	5064.64	3505.84	2500.25	1989.14	1380.47	1700.4	1890.51	1421.09
2326.56	4298.4	5131.36	3556.19	2489.47	2007.11	1390.35	1718.56	1898.19	1425.7
2327.97	4372.16	5151.43	3544.23	2517.4	1946.94	1363.74	1696.13	1885.54	1405.05
2329.38	4285.58	5148.66	3509.78	2466.27	2020.31	1366.08	1671.92	1929.1	1414.02
2330.79	4237.95	5118.65	3530.66	2466.52	2014.2	1349.92	1688.05	1906.29	1415.81
2332.2	4318.49	5138.92	3527.97	2496.49	2016.7	1354.41	1677.32	1879.94	1429.44
2333.61	4281.46	5123.8	3551.5	2480.28	2015.76	1380.09	1702.08	1896.06	1434.32
2335.02	4284.69	5069.76	3560.65	2490.24	2036.44	1371.72	1704.26	1915.1	1424.54
2336.42	4291.77	5130.81	3540.93	2487.76	2012.98	1377.18	1711.53	1913.86	1460.04
2337.83	4277.76	5100.9	3528.65	2466.84	2015.81	1362.08	1682.34	1900.98	1425.05
2339.24	4339.06	5088.81	3551.75	2490.2	2011.1	1357.5	1729.51	1910.58	1385.95
2340.65	4311	5094.71	3521.84	2501.27	2006.44	1362.82	1720.22	1925.87	1392.89
2342.06	4302.08	5064.58	3543.87	2500.27	2011.85	1377.72	1718.13	1911.27	1417.88
2343.46	4331.85	5048.3	3552.33	2528.5	2032.93	1389.61	1697.88	1911.76	1431.04
2344.87	4327.69	5049.94	3546.52	2477.94	2015.95	1400.06	1683.63	1911.87	1433.81
2346.28	4340.81	5080.96	3562.88	2516.82	2007.62	1385.71	1690.03	1887.65	1413.77
2347.69	4318.95	5072.03	3582.32	2504.76	2028.98	1372.85	1724.65	1908.15	1417.22
2349.09	4298.11	5025.29	3598.47	2463.54	1979.59	1367.14	1717.09	1900.44	1411.57
2350.5	4366.52	5078.71	3584.86	2484.44	1994.68	1371.22	1736.46	1902.4	1429.64
2351.91	4370.46	5115.3	3537.2	2499.38	2029.59	1382.07	1712.5	1908.5	1413.43
2353.31	4328.02	5130.55	3525.32	2520.95	2032.01	1356.2	1681.4	1879.6	1408.63
2354.72	4319.88	5048.12	3522.85	2477.09	2013.25	1363.4	1684.87	1918.69	1443.5
2356.12	4343.28	5006.98	3505.16	2475.15	2012.33	1368.45	1677.29	1914.48	1418.07
2357.53	4328.44	5004.45	3536.84	2491.18	1986.71	1372	1657.68	1911.65	1408.72
2358.93	4315.08	5035	3577.89	2476.18	2014.19	1366.76	1682.33	1926.17	1418.95
2360.34	4315.06	5025.91	3536.17	2504.27	1977.99	1385.57	1691.84	1883.05	1432.22
2361.74	4320.15	5023.59	3552.33	2510.39	1999.13	1387.15	1705.26	1895.94	1412.52
2363.15	4339.93	5083.9	3556.65	2472.53	2027.78	1377.55	1703.45	1924.1	1413.06
2364.55	4302.01	5058.25	3561.34	2461.87	2016.13	1379.31	1681.28	1921.74	1420.02
2365.95	4296.71	5040.92	3526.98	2477.43	2015.73	1391.64	1703.31	1913.92	1450.14
2367.36	4294.67	5025.09	3545.2	2477.33	2047.44	1382.54	1706.63	1897.52	1454.16
2368.76	4295.92	5023.66	3537.04	2477.56	2020.08	1372.87	1684.35	1898.44	1467.49
2370.16	4300.29	4999.91	3530.18	2482.34	2038.03	1392.62	1694.71	1912.76	1445.13
2371.56	4337.9	5026.03	3600.36	2499.82	2017.39	1376.52	1703.93	1927.71	1436.15
2372.97	4311.47	5017.34	3585.82	2483.85	2034.35	1365.44	1694.5	1913.69	1414.88
2374.37	4259.21	5021.96	3574.1	2487.45	2011.9	1373.61	1688.23	1895.31	1401.81
2375.77	4281.14	5014.05	3583.93	2488.84	2021.82	1378.46	1688.55	1900.72	1424.59
2377.17	4310.79	5022.46	3557.74	2503.61	2020.34	1401.52	1703.98	1890.02	1419.34
2378.57	4317.7	5055.23	3541.57	2502.34	2015.86	1390.99	1700.68	1911.34	1409.94
2379.97	4283.73	5072.38	3576.49	2520.87	2040.21	1390.41	1704.32	1915.58	1433.06
2381.38	4265.08	5028.2	3543.27	2526.28	2019.2	1393.11	1673.56	1909.12	1414.87
2382.78	4332.64	5028.88	3547.22	2505.17	2004.86	1369.56	1693.25	1914.96	1415
2384.18	4295.26	5035.56	3530.91	2479.55	1998.56	1377.64	1675.63	1911.4	1408.27
2385.58	4294.96	5038.01	3555.57	2473.43	2016.34	1388.64	1701.07	1914.64	1406.57
2386.98	4324.38	5002.03	3562.05	2498.43	2008.26	1402.31	1728.79	1920.58	1420.56
2388.37	4316.02	5001.46	3573.26	2523.62	2000.58	1393.37	1709.87	1911.67	1429.58
2389.77	4327.69	5027.39	3550.95	2516.29	2020.46	1371.93	1722.22	1890.1	1416.18
2391.17	4323.4	5033.32	3533.04	2472.69	2028.2	1376.94	1723.32	1921.13	1431.85
2392.57	4318.22	5010.04	3529.41	2461.01	2024.9	1376.41	1717.6	1916.91	1425.47
2393.97	4311.36	5012.72	3515.65	2470.51	2033.98	1383.69	1712.52	1894.07	1418.74
2395.37	4291.04	5010.35	3547.22	2465.59	2018.94	1371.23	1696.99	1887.26	1426.91
2396.77	4271.43	5020.41	3558.98	2462.99	2005.94	1368.67	1693.86	1868.64	1434.06
2398.16	4268.79	4972.76	3533.35	2503.43	2019.99	1382.33	1704.84	1872.17	1422.93
2399.56	4281.61	4994.79	3510.08	2499.11	2031.58	1397.39	1714.13	1910.9	1426.15
2400.96	4362.57	5033.92	3497.18	2497.37	2053.87	1391.9	1708.58	1922.26	1421.69
2402.36	4373.75	5016.93	3512.44	2490.95	2034.23	1377.95	1728.88	1899.69	1413.47
2403.75	4315.65	5011.98	3534.93	2499.23	2011.64	1383.4	1709.48	1889.55	1421.94
2405.15	4319.2	5024.52	3529.63	2482.18	2013.95	1375.62	1705.65	1899.43	1423.71
2406.55	4307.04	4990.14	3534.98	2504.28	1991.82	1384.02	1717.47	1892.35	1414.79
2407.94	4259.64	4972.8	3567.91	2495.09	1979.88	1385.72	1715.83	1913.95	1418.04
2409.34	4309.52	4948.19	3536.61	2479.33	1982.59	1372.31	1718.74	1915.64	1444.25
2410.73	4329.49	4996.43	3512.71	2482.6	2016.91	1354.09	1693.35	1899.78	1445.42
2412.13	4324.97	5034.83	3485.11	2487.35	2014.47	1350.36	1697.29	1868.76	1402.77
2413.52	4280.52	4976.82	3501.86	2494.29	2032.04	1357.56	1693.33	1883.71	1395.91
2414.92	4269.63	4973.04	3565	2472.28	2014.8	1371.77	1688.07	1904.39	1440.02
2416.31	4288.44	4932.98	3547.88	2502.56	1998.01	1380.06	1700.65	1898.78	1428.68
2417.71	4296.63	4935.29	3545.48	2488.31	2000.26	1407.18	1713.62	1891.89	1381.05
2419.1	4299.68	4915.29	3528.78	2470.77	2003.52	1409.55	1706.16	1882.21	1385
2420.49	4336.22	4916.57	3506.22	2491.42	1985.21	1387.65	1692.93	1879.46	1422.28
2421.89	4325.63	4913.5	3565.75	2491.68	2015.46	1376.03	1714.65	1885.48	1432.38
2423.28	4326.23	4892.48	3546.23	2501.65	2008.22	1384.91	1710	1895.59	1421.66
2424.67	4320.61	4931.61	3538.66	2505.81	1991.24	1391.97	1715.17	1887.61	1404.84
2426.07	4313.82	4926.99	3510.43	2513.83	1993.72	1370.73	1705.49	1880.98	1405.09
2427.46	4340.99	4934.45	3538.21	2505.36	2011.58	1370.77	1692.63	1908.27	1405.79
2428.85	4334.33	4959.96	3588.08	2487.23	2020.18	1387.27	1716.22	1919.79	1399.26
2430.24	4276.6	4969.91	3588.93	2508.91	2018.27	1376.9	1702.55	1907.49	1416.81
2431.63	4277.38	4958.3	3573.79	2512.26	2021.56	1364.01	1679.41	1889.98	1419.27
2433.03	4287.79	4956.09	3536.99	2492.43	2019.44	1398.41	1676	1904.21	1414.29
2434.42	4302.4	4936.95	3511.33	2459.63	2024.98	1407.68	1705.33	1890.67	1405.82
2435.81	4316.09	4914.3	3539.64	2476.03	2001.12	1384.15	1703.47	1902.46	1399.08
2437.2	4305.15	4938.02	3571.08	2495.84	1977.34	1396.91	1689.3	1903.93	1407.3
2438.59	4307.75	4952.34	3515.51	2479	2009.29	1392.25	1690.19	1881.34	1413.14
2439.98	4305.13	4935.2	3519.09	2477.47	2029.22	1373.66	1707.95	1867.86	1408.3
2441.37	4310.63	4915.51	3554.49	2495.91	2011.85	1364.79	1695.37	1884.59	1433.52
2442.76	4282.51	4901.37	3565.68	2479.87	2013.08	1371.28	1696.29	1877.62	1441.35
2444.15	4312.39	4933.8	3565.06	2470.34	2001.35	1363.35	1705.33	1874.15	1415.68
2445.54	4320.24	4924.24	3525.82	2481.74	1979.29	1369.98	1700.89	1895.33	1400.17
2446.93	4315.2	4973.07	3510.23	2482.34	1980.55	1380.83	1715.36	1892.48	1390.98
2448.31	4280.08	4978.27	3500.81	2495.93	1992.22	1389.67	1706.41	1886.96	1394.09
2449.7	4304.62	4906.75	3533.52	2480.1	2001.18	1385.9	1692.89	1897.53	1392.49
2451.09	4302.68	4930.96	3519.11	2506.04	1993.08	1364.59	1704.72	1891.37	1384.53
2452.48	4304.34	4902.05	3500.58	2485.58	2007.32	1378.62	1679.93	1889.27	1395.66
2453.87	4304.44	4923.91	3537.45	2481	2019.32	1377.28	1690	1891.91	1391
2455.25	4303.33	4904.58	3513.15	2504.67	2005.86	1378.93	1726.73	1879.29	1413.78
2456.64	4298.4	4865.12	3509.23	2480.86	2030.79	1380.89	1704.68	1899.99	1418.02
2458.03	4309.3	4896.05	3520.67	2483.19	2011.34	1389.68	1686.14	1904.79	1409.7
2459.42	4336.66	4925.26	3541.23	2464.82	1979.15	1377.93	1684.22	1876.47	1409.28
2460.8	4327.84	4959.22	3546.94	2491.32	1984.74	1379.85	1703.44	1878.84	1412.32
2462.19	4327.49	4953.46	3521.55	2513.35	2018.59	1411.3	1706.16	1881.59	1415.88
2463.57	4290.6	4954.39	3539.7	2496.03	2023.24	1391.08	1699.1	1893.88	1425.13
2464.96	4313.13	4953.8	3542.93	2496.8	2006.47	1382.86	1710.22	1894.74	1418.76
2466.34	4337.96	4946.48	3533.83	2521.22	2019.93	1407.24	1680.03	1905.78	1398.1
2467.73	4322.43	4936.38	3520.06	2520.96	2007.61	1401.65	1684.8	1913.4	1418.21
2469.11	4333.44	4886.78	3518.03	2495.23	1997.96	1389.26	1696.65	1914.27	1418.35
2470.5	4291.57	4905	3502.65	2453.9	2001.77	1373.13	1681.33	1912.81	1433.71
2471.88	4310.39	4910.05	3494.77	2475.64	2019.96	1383.31	1700.04	1910.74	1440.05
2473.27	4334.35	4877.87	3512.4	2501.15	2014.67	1393.87	1700.92	1903.2	1396.39
2474.65	4321.82	4870.82	3581.61	2509.51	2019.95	1400.36	1682.59	1909.46	1376.54
2476.03	4384.49	4896.91	3571.84	2520.73	2006.19	1383.96	1691.59	1913.44	1408.66
2477.42	4394.76	4898.86	3537.81	2534.32	2000.59	1387.45	1693.47	1911.42	1443.89
2478.8	4378.02	4850.98	3565.17	2513.64	1992.63	1412.95	1679.69	1901.12	1410.42
2480.18	4339.35	4898.26	3539.7	2492.6	2013.79	1412.72	1693.38	1872.11	1408.83
2481.57	4335.71	4929.46	3553.55	2496.97	2017.59	1405.33	1700.66	1868.76	1426.77
2482.95	4328.57	4903.73	3580.31	2493.47	2004.49	1401.63	1685.02	1887.23	1425.4
2484.33	4324.76	4939.61	3539.24	2490.98	2033.36	1408.6	1679.23	1896.8	1425.47
2485.71	4335.46	4933.53	3544.75	2494.9	2042.99	1407.11	1695.05	1897.25	1405.66
2487.09	4356	4929.88	3558.91	2500.37	2014.41	1375.77	1729.62	1906.96	1381.61
2488.48	4407.85	4927.13	3518.57	2503.63	2005.79	1376.33	1719.23	1925.92	1399.83
2489.86	4392.74	4906.36	3542.59	2516.24	1999.24	1377	1729.6	1905.22	1427.82
2491.24	4403.35	4910.96	3548.81	2513.72	2020.66	1370.63	1706.76	1878.59	1440.74
2492.62	4350	4921.31	3532.95	2512.25	2033.62	1375.22	1700.42	1909.27	1412.02
2494	4368	4943.69	3552.3	2512.74	2031.83	1397.75	1724.62	1924.37	1404.27
2495.38	4324.6	4928.44	3592.22	2503.78	2034.32	1419.2	1705.3	1917.83	1404.84
2496.76	4324.18	4929.8	3581.82	2504.62	2018.19	1414.87	1709.11	1924.02	1429.59
2498.14	4356.87	4906.26	3563.35	2528.73	2040.89	1400.55	1707.88	1917.71	1425.26
2499.52	4340.65	4897.05	3547.61	2542.67	2032.19	1389.65	1739.16	1892.4	1389.37
2500.9	4364.05	4914.79	3560.96	2528.85	2031.96	1412.79	1725.21	1916.14	1401.97
2502.28	4393.75	4943.06	3530.94	2526.03	2027.49	1400.54	1733.94	1930.18	1431.56
2503.65	4395.59	4935.42	3570.41	2524.01	1992.79	1375.45	1757.6	1894.8	1434.53
2505.03	4430.44	4932.03	3574.28	2511.83	2034.33	1375.19	1745.33	1888.94	1423.75
2506.41	4379.93	4883.02	3576.51	2495.29	2064.7	1387.53	1725.48	1899.26	1418.88
2507.79	4319.66	4868.52	3553.17	2514.92	2059.97	1391.78	1732.68	1916.93	1416.8
2509.17	4367.5	4839.53	3543.43	2533.87	2039.57	1395.9	1724.77	1900.96	1424.41
2510.54	4368.76	4881.48	3561.89	2530.2	2019.23	1413.31	1734.21	1922.21	1415.76
2511.92	4371.22	4889.81	3583.28	2539.94	2010.28	1439.73	1727.63	1930.98	1399.52
2513.3	4386.66	4880.57	3578.72	2535.13	2034.25	1439.93	1712.45	1935.88	1394.74
2514.68	4422.38	4912.68	3603.99	2537.33	2063.71	1436.04	1708.96	1899.03	1420.15
2516.05	4401.74	4916.4	3607.53	2546.87	2062.59	1429.56	1737.19	1898.09	1404.03
2517.43	4391.59	4884.68	3583.19	2574.32	2017.22	1433.95	1740.22	1905.75	1395.62
2518.8	4434.84	4890.3	3567.03	2560.87	2028.34	1434.93	1736.62	1909.71	1419.42
2520.18	4388.43	4933.42	3589.24	2542.8	2020.71	1414.69	1742.94	1916.38	1416.28
2521.55	4411.73	4917.61	3581.11	2520.18	2040.27	1403.92	1746.86	1917.91	1406.13
2522.93	4333.17	4837.52	3540.28	2538.12	2050.12	1423.35	1729.44	1909.73	1390.98
2524.31	4345.54	4852.55	3569.26	2534.4	2039.98	1433.54	1713.88	1916.26	1417.96
2525.68	4352.18	4873.72	3565.33	2541.64	2013.06	1419.75	1696.5	1908.14	1418.46
2527.06	4370.2	4840.87	3617.07	2541.14	2032.88	1423.87	1731.57	1933.85	1420.64
2528.43	4431.68	4857.05	3610.5	2531.81	2045.15	1430.27	1749.17	1954.34	1425.4
2529.8	4421.34	4925.99	3557.66	2526.8	2066.46	1398.01	1721.11	1920.47	1434.63
2531.18	4359.84	4862.14	3550.46	2526	2059.57	1390.77	1748.14	1921.24	1420.78
2532.55	4365.94	4905.44	3591.77	2554	2042.54	1384.51	1736.23	1925.62	1448.13
2533.92	4420.57	4856.56	3613.99	2512.01	2016.76	1404.58	1704.36	1945.91	1475.02
2535.3	4442.2	4844.82	3573.7	2541.52	2058.92	1395.37	1709.32	1929.12	1417.68
2536.67	4397.01	4902.97	3586.78	2531.68	2043.68	1392.36	1723.28	1942.07	1421.86
2538.04	4458	4916.22	3594.9	2517.17	2026.67	1407.75	1751.63	1927.17	1414.5
2539.41	4434.42	4905.91	3593.69	2491.07	2068.76	1426.29	1786.47	1932.4	1417.23
2540.79	4410.8	4892.72	3621.45	2529.58	2065.18	1405.01	1749.9	1920.06	1404.46
2542.16	4419.72	4856.4	3598.16	2568.72	2055.26	1402.18	1725.36	1912.9	1422.06
2543.53	4398.56	4848.15	3594.74	2572.08	2048.37	1406.16	1701.52	1915.11	1439.5
2544.9	4337.26	4856.41	3619.09	2545.45	2007.37	1413.6	1693.8	1924.97	1443.85
2546.27	4400.21	4852.37	3615.23	2558.22	2040.68	1427.54	1750.86	1929.09	1473.79
2547.64	4368.16	4861.33	3598.5	2520.63	2071.91	1424.55	1744.78	1913.07	1442.49
2549.01	4369.58	4884.97	3574.54	2526.96	2078.46	1417.82	1775.22	1927.76	1401.1
2550.38	4422.83	4863.12	3551.83	2538.27	2061.89	1410.97	1743.39	1956.59	1432.03
2551.75	4460.8	4785.87	3566.54	2547.35	2041.61	1436.44	1729.72	1965.64	1426.5
2553.12	4494	4791.34	3578.48	2559.26	2056.62	1397.8	1756.33	1902.83	1440.01
2554.49	4405.89	4869.89	3587.55	2549.35	2035.52	1394.37	1760.87	1901.02	1407.92
2555.86	4339.76	4834.06	3579.69	2513.3	2038.54	1405.03	1753.93	1918.08	1430.49
2557.23	4414.07	4877.27	3594.23	2549.36	2078.71	1406.09	1753.15	1919.98	1443.37
2558.6	4452.28	4878.38	3558.61	2530.42	2049.3	1434.56	1744.38	1936.32	1439.2
2559.97	4329.75	4834.72	3629.4	2529.28	2053.57	1418.61	1761.3	1913.23	1414.28
2561.34	4370.54	4889.7	3625.74	2559.89	2064.38	1404.12	1770.81	1896.62	1402.99
2562.7	4410.36	4842.73	3613.61	2571.69	2028.15	1403.38	1751.08	1909.35	1396.97
2564.07	4401.98	4840.29	3621.03	2534.44	2060.54	1440.21	1764.76	1919.81	1405.01
2565.44	4426.13	4851.17	3605.86	2564.42	2042.16	1406.89	1762.81	1948.32	1405.92
2566.81	4425.85	4915.42	3594.56	2551.82	2073.13	1399.89	1733.74	1935.23	1450.37
2568.17	4479.71	4818.4	3594.4	2513.78	2054.9	1404.96	1741.46	1939.07	1425.49
2569.54	4437.29	4843.78	3634.55	2553.66	2020.73	1428.75	1767.23	1934.14	1438.36
2570.91	4437.8	4885.87	3646	2573.56	2030.97	1424.47	1736.01	1953.46	1480.4
2572.27	4396.55	4809.31	3636.87	2536.82	2052.84	1394.5	1746.09	1922.16	1444.92
2573.64	4413.16	4814.43	3611.5	2546.25	2049.09	1435.42	1717.2	1949.61	1467.68
2575	4391.22	4852.61	3549.8	2563	2049.27	1435.36	1748.44	1942.06	1465.62
2576.37	4442.83	4841.19	3546.56	2584.36	2046.66	1411.5	1757.97	1907.89	1442.98
2577.74	4448.96	4771.66	3561.81	2555.23	2066.44	1426.52	1790.5	1956.14	1445.61
2578.77	4435.67	4770.44	3613.47	2541.12	2045.94	1441.37	1794.52	1996.38	1408.8
2580.14	4430.59	4797.09	3636.29	2513.35	2039.55	1403.31	1728.37	1990.35	1422.42
2581.51	4427.41	4917.28	3580.84	2572.64	2036.96	1458.87	1728.32	1946.45	1438.03
2582.88	4419.68	4809.65	3650.58	2586.55	2066.05	1428.92	1769.48	1989.26	1491.02
2584.25	4437.73	4788.58	3552.75	2599.31	2059.65	1469.88	1788.58	1921.35	1465.08
2585.62	4396.73	4849.63	3598.7	2564.69	2048.93	1391.08	1727.09	1939.04	1441.24
2586.98	4433	4935.03	3599.57	2593.6	2052.2	1440.32	1770.18	1942.4	1452.66
2588.35	4366.44	4892.79	3622.28	2547.52	2042.88	1437.41	1773.74	1987.24	1397.27
2589.72	4390.73	4838.35	3648.63	2494.3	2055.83	1425.12	1742.21	1960.11	1399.46
2591.09	4370.43	4866.78	3600.31	2528.91	2051.27	1437.18	1770.88	1935.3	1421.5
2592.45	4405.1	4925.23	3614.02	2566.34	2066.46	1411.97	1738.2	1929.55	1415.03
2593.82	4456.54	4832.63	3678.5	2558	2059.84	1401.74	1756.46	1908.43	1431.72
2595.18	4442.42	4879.8	3625.4	2589.36	2032.87	1471.74	1726.54	1916.94	1453.4
2596.55	4406.41	4873.19	3689.52	2615.61	2050.54	1422.22	1738.19	1960.94	1420.47
2597.92	4465.14	4876.92	3591.12	2570.43	2082.72	1443.45	1789.98	1936.86	1449.35
2599.28	4373.62	4833.83	3709.86	2536.66	2036.19	1460.05	1774.88	1965.57	1415.39
2600.65	4447.23	4894.84	3643.53	2575.88	2028.47	1449.89	1716.96	1996.96	1390.94
2602.01	4468.08	4848.72	3678.15	2559.13	2072.7	1462.84	1714.05	1938.85	1424.85
2603.37	4471.86	4915.58	3586.19	2549.12	2038.77	1426.65	1785.08	1920.09	1442.13
2604.74	4485.37	4928.99	3648.56	2558	2116.45	1447.13	1755.32	1950.65	1462.78
2606.1	4491.64	4875.42	3576.02	2577.19	2105.51	1453.09	1776.11	1950.47	1409.3
2607.47	4493.37	4816.73	3598.83	2577.32	2053.47	1430.41	1740.67	1979.28	1456.22
2608.83	4486.55	4923.2	3691.5	2596.71	2111.34	1462.14	1789.38	1979.36	1427.78
2610.2	4355.7	4807.99	3588.67	2556.75	2048.74	1419.76	1758.84	1972.46	1430.38
2611.56	4426.68	4912.96	3648.31	2594.05	2069.17	1450.53	1788.1	1956.94	1413.4
2612.92	4439.06	4886.05	3655.62	2533.69	2059.49	1451.34	1772.89	1961.78	1425.12
2614.28	4524.1	4948.64	3695.28	2591.69	2038.4	1435.82	1758.9	1929.1	1445.13
2615.65	4436.11	4909.89	3600.34	2582.95	2070.36	1451.44	1730.04	1990.09	1415.26
2617.01	4493.69	4866.34	3571.41	2606.09	2018.16	1465.83	1782.6	1932.19	1420.94
2618.37	4433.95	4850.48	3613.25	2593.08	2040.95	1445.34	1773.39	1935.7	1441.58
2619.73	4458.39	4904.68	3665.07	2635.72	2056.48	1436.04	1800.65	1971.03	1467.02
2621.09	4518.47	4872.09	3638.47	2547.47	2094.2	1428.51	1758.04	1956.27	1415.35
2622.46	4388.82	4879.6	3626.85	2586.48	2088.44	1457.66	1744.11	1922.6	1454.97
2623.82	4472.63	4932.71	3649.07	2565.82	2036.45	1438.05	1769.4	1965.61	1418.8
2625.18	4480.99	4915.69	3686.77	2614.87	2064.76	1464.12	1764.47	1973.56	1442.3
2626.54	4539.11	4898.33	3637.96	2618.64	2065.34	1462.5	1764.76	1967.97	1437.85
2627.9	4455.6	4831.56	3643.67	2585.69	2061.74	1485.96	1768.64	1956.14	1402.57
2629.26	4537.79	4870.69	3612.88	2627.25	2039.52	1452.9	1760.71	1970.94	1438.98
2630.62	4414.2	4930.88	3598.21	2627.42	2079.44	1445.62	1789.09	1944.75	1414.05
2631.98	4392.05	4913.22	3618.45	2590.42	2063.07	1444.73	1798.47	1969.47	1460.75
2633.34	4510.43	4929.69	3607.99	2540.37	2055.16	1435.3	1770.68	1936.12	1439.97
2634.7	4472.17	4834.24	3724.79	2598.84	2010.04	1429.8	1779.85	1960.36	1433.16
2636.05	4469.72	4850.8	3605.9	2600.24	2086.89	1416.74	1740.59	2014.9	1463.56
2637.41	4467.95	4926.63	3653.44	2603.89	2063.91	1498.18	1773.39	1954.45	1459.32
2638.77	4505.93	4842.78	3634.24	2608.42	2047.99	1443.76	1795.93	1983.75	1443.76
2640.13	4454.13	4952.36	3660.76	2632.43	2064.4	1469.23	1747.71	1962.86	1486.18
2641.49	4448.98	4911.06	3621.64	2642.86	2041.54	1441.28	1766.61	1990.68	1447.95
2642.84	4430.6	4887.07	3747.76	2639.88	2003.36	1439.31	1817.58	2012.16	1425.34
2644.2	4486.47	4830.04	3636.25	2625.97	2048.95	1479.09	1830.28	1959.68	1458.67
2645.56	4457.36	4872.47	3681.94	2612.9	2084.13	1443.97	1748.59	2001.57	1432.91
2646.92	4422.24	4882.09	3619.97	2627.89	2065.22	1455.7	1776.51	1927.87	1438.05
2648.27	4473.1	4838.56	3644.79	2636.36	2077.71	1466.37	1784.76	1967.77	1451.17
2649.63	4430.17	4895.54	3606.59	2578.57	2112.21	1465.53	1770.72	1962.92	1434.54
2650.98	4510.81	4877.54	3670.3	2552.94	2050.9	1430.19	1740.74	1982.32	1455.68
2652.34	4436.82	4936.09	3700.66	2618.82	2108.5	1482.84	1812.29	1982.77	1447.28
2653.7	4460.11	4973.39	3629.67	2653.59	2120.95	1464.31	1758.04	1958.66	1424.76
2655.05	4465.6	4886.67	3683.88	2641.91	2049.33	1446.46	1774.85	1970.21	1498.17
2656.41	4429.81	4910.37	3661.69	2633.53	2028.83	1446.47	1802.77	1977.37	1450.51
2657.76	4452.82	4914.68	3639.69	2612.73	2064.27	1483.46	1775.73	2008.29	1444.07
2659.12	4443.75	4930.54	3714.41	2592.59	2056.22	1486.29	1774.32	1931.88	1468.89
2660.47	4440.37	4915.88	3734.57	2598.64	2106.78	1467.22	1772	1958.78	1478.84
2661.83	4470.43	4929.98	3688.61	2636.84	2080.31	1457.44	1825.8	1944.94	1437.43
2663.18	4411.75	4906.59	3678.27	2621.4	2121.06	1453.4	1786.93	2012.43	1455.1
2664.53	4424.43	4849.43	3665.44	2630.65	2121.08	1421.95	1787.95	1980.85	1491.2
2665.89	4440.53	4910.14	3606.04	2630.59	2103.36	1511.27	1773.96	1965.12	1445.49
2667.24	4468.43	4933.19	3625.26	2631.62	2086.1	1466.87	1811.97	1973.8	1458.91
2668.59	4459.64	4838.5	3564.6	2655.35	2041.14	1475.49	1745.77	2012.37	1441.63
2669.95	4428.77	4860.92	3666.78	2616.09	2116.11	1478.02	1830.36	1976.84	1421.45
2671.3	4527.96	4908.85	3691.22	2646.06	2102.17	1489.05	1775.24	1996.04	1451.46
2672.65	4430.48	4917.82	3601.05	2596.13	2069.88	1444.72	1766.64	2008.84	1465.37
2674	4475.9	4919.23	3680.58	2655.36	2078.85	1485.48	1833.63	1987.05	1447.81
2675.35	4423.6	4909.71	3661.11	2649.56	2091.48	1462.2	1799.62	1978.54	1422.98
2676.71	4481.59	4870.79	3668.68	2619.22	2083.53	1467.91	1776.11	1960.35	1456.28
2678.06	4423.06	4821.43	3682.01	2632.73	2069.61	1444.04	1796.55	2004.75	1442.28
2679.41	4449.94	4887.08	3670.91	2611.58	2039.21	1480.63	1738.78	1966.47	1424.38
2680.76	4450.79	4901.27	3629.32	2613.42	2100.1	1474	1788.8	2005.04	1425.99
2682.11	4445.58	4824.24	3664.08	2624.88	2088.64	1499.67	1804.25	1995.7	1443.38
2683.46	4432.65	4919.05	3640.58	2607.01	2071.26	1489.53	1794.96	1979.62	1455.19
2684.81	4396.16	4880.94	3676.96	2605.87	2089.28	1450.3	1804.48	1962.85	1440.6
2686.16	4473.14	4837.83	3655.47	2652.57	2097.06	1461.82	1814.54	1955.54	1451.7
2687.51	4439.06	4782.12	3632.48	2638.19	2038.61	1458.76	1790.73	1982.48	1467.03
2688.86	4465.21	4876.86	3652.7	2641.84	2095.82	1454.29	1776.34	1985.49	1459.03
2690.21	4398.35	4979.87	3651.56	2666.67	2107.36	1498.35	1783.93	1997.05	1465.22
2691.56	4497.82	4895.09	3637	2609.58	2056.1	1479.11	1777.41	1956.46	1447.28
2692.91	4487.18	4864.46	3653.95	2640.55	2064.42	1495.37	1814.42	1962.75	1462.55
2694.26	4493.85	4876.46	3693.12	2589.13	2056.59	1477.52	1759.65	1954	1447.86
2695.6	4475.39	4887.95	3611.35	2631.34	2109.91	1447.74	1846.87	1933.72	1462.54
2696.95	4413.93	4921.22	3655.06	2630.22	2097.13	1473.44	1795.99	1978.18	1447.94
2698.3	4454.23	4824.03	3626.61	2628.26	2103.84	1476.2	1793.56	1909.2	1409.86
2699.65	4487.84	4897.54	3627.84	2637.48	2065.02	1474.34	1821.13	1960.4	1454.64
2700.99	4429.13	4901.41	3630.56	2620.6	2116.99	1449.75	1805.67	2004.53	1450.54
2702.34	4466.62	4886.69	3652.54	2655.72	2110.8	1475.45	1795.34	1976.71	1422.65
2703.69	4450.38	4886.48	3669.28	2623.54	2065.1	1457.9	1790.43	2010.5	1454.91
2705.03	4410.6	4879.51	3634.17	2639.59	2079.84	1462.41	1754.37	2018.14	1456.31
2706.38	4494.44	4885.7	3717.08	2607.8	2117.24	1461.18	1857.53	1934.7	1395.74
2707.73	4474.39	4890.44	3675.02	2681.81	2094.89	1494.66	1812.2	1993.42	1453.96
2709.07	4493.27	4910.58	3703.94	2636.88	2082.22	1493.34	1811.56	1975.96	1451.7
2710.42	4476.51	4881.4	3724.88	2630.93	2081.87	1481.17	1806.56	1951.53	1447.08
2711.76	4394.21	4897.39	3682.27	2672.43	2098.47	1488.35	1754.7	1981.37	1461.82
2713.11	4377.96	4801.89	3660.21	2673.7	2074.97	1481.62	1836.91	1973.29	1463.7
2714.45	4495.04	4857.66	3641.54	2637.82	2081.96	1505.45	1788.55	2005.69	1438.93
2715.8	4466.92	4931.68	3687.74	2631.95	2079.81	1485.35	1792.09	1986.97	1457.26
2717.14	4445.67	4890.11	3692.07	2653.15	2056.87	1480.43	1811.77	1978.38	1444.22
2718.49	4456.44	4878.39	3693.01	2691.07	2103.3	1453.29	1808.59	1989.19	1430.01
2719.83	4455.29	4921.5	3723.54	2693.43	2093.56	1484.19	1766.91	1955.65	1429.36
2721.17	4510.62	4852.33	3647.88	2616.73	2115.79	1482.66	1834.55	1966.21	1432.89
2722.52	4482.34	4838.75	3775.84	2687.45	2076.41	1480.66	1838.95	1955.79	1457.82
2723.86	4445.93	4966.15	3636.61	2648.2	2112.27	1503.32	1802.85	1985.39	1440.42
2725.2	4498	4907.39	3739.48	2652.05	2057.37	1523.91	1782.69	1980.59	1451.24
2726.55	4431.67	4928.14	3729.45	2653.84	2088.29	1494.45	1792.48	1993.5	1476.08
2727.89	4463.45	4836.65	3654.35	2683.14	2124.14	1487.7	1819.53	1997.4	1432.02
2729.23	4449.11	4912.86	3705.55	2678.56	2108.68	1517.99	1832.34	1989.73	1452.22
2730.57	4471.24	4910.79	3702.98	2648.95	2075.49	1487.88	1810.02	2023.1	1494.64
2731.92	4469.14	4917.46	3704.39	2685.49	2088.02	1500.74	1796.53	2032.3	1458
2733.26	4493.03	4921.48	3701.1	2658.65	2098.3	1508.88	1822.89	2042.3	1471.48
2734.6	4489.99	4941.55	3713.9	2706.14	2071.23	1487.73	1808.74	1968.29	1432.56
2735.94	4442.86	4903.74	3667.85	2689.87	2150.6	1476.37	1787.25	2026.94	1470.85
2737.28	4479.9	4925.04	3665.26	2688.02	2107.61	1535.36	1820.94	1985.23	1470.4
2738.62	4440.04	4901.91	3689.6	2707.18	2076.61	1517.63	1840.45	2008.85	1462.75
2739.96	4489.34	5024.81	3651.12	2689.47	2081.46	1497.82	1824.09	2031.15	1456.41
2741.3	4522.81	4987.77	3731.12	2666.9	2132.69	1514.99	1814.36	2020.57	1458.68
2742.64	4516.32	4958.53	3762.79	2688.4	2103.34	1491.72	1849.07	2000.04	1487.82
2743.98	4504.23	4965.19	3711.75	2687.95	2097.21	1491.4	1782.88	2012.04	1475.79
2745.32	4481.91	4952.38	3711.74	2673.27	2095.14	1539.92	1816.83	2017.21	1489.14
2746.66	4506.42	4940.36	3718.58	2702.37	2095.19	1511.12	1829.91	2017.63	1455.23
2748	4480.33	4976.5	3703.18	2723.77	2130.37	1539.5	1840.19	2024.03	1445.32
2749.34	4515.73	4946.45	3761.41	2749.14	2121.9	1524.45	1787.03	2003.63	1473.21
2750.68	4476.8	4913.95	3672.44	2692.48	2116.75	1498.46	1884.98	2056.05	1451.06
2752.01	4508.61	4933.66	3682.41	2700.11	2157.51	1497.46	1839.64	1960.59	1461.88
2753.35	4551.28	4924.11	3675.11	2737.19	2123.12	1502.18	1853.74	2031.31	1446.01
2754.69	4536.66	4865.92	3701.02	2701.73	2094.97	1556.16	1844	2028.48	1479.29
2756.03	4499.55	4984.73	3754.9	2712.88	2098.05	1514.74	1859.02	2007.01	1455.5
2757.36	4462.1	4963.34	3731.54	2693.59	2079.52	1506.25	1806.44	2043.77	1444.82
2758.7	4543.33	5020.25	3735.22	2680.16	2064.85	1531.35	1849.38	1986.05	1464.34
2760.04	4567.33	4946.88	3753.39	2706.41	2149.39	1497.05	1872.81	2034.94	1452.37
2761.37	4508.6	4945.37	3697.84	2705.85	2116	1527.98	1874.54	2048.36	1458.5
2762.71	4506.47	4914.78	3717.76	2689.76	2111.24	1501.36	1862.91	2040.89	1497.85
2764.05	4588.6	4929.74	3768.36	2739.2	2109.56	1504.12	1797.3	2027.33	1435.04
2765.38	4566.39	4936.04	3741.21	2717.37	2119.22	1535.5	1830.13	1999.5	1473.01
2766.72	4571.28	4964.64	3744.85	2649.34	2124.16	1535.3	1802.24	2032.19	1458.89
2768.05	4466.92	4965.42	3752.43	2737.94	2093.34	1539.5	1834.92	2022.4	1479.48
2769.39	4497.45	5017.29	3771.94	2707.62	2141.51	1513.17	1838.69	1999.85	1467.19
2770.72	4464.85	4961.48	3704.72	2724.24	2118.42	1519.87	1844.03	2023.6	1485.42
2772.06	4520.47	4959.55	3721.26	2702.27	2138.98	1511.88	1845.35	2066.71	1468.67
2773.39	4540.99	4946.24	3729.01	2735.05	2059.52	1519.75	1852.61	2029.15	1435.74
2774.73	4488.66	4909.2	3728.18	2719.2	2125.83	1517.34	1835.98	1984.09	1496.36
2776.06	4505.62	4935.63	3815.71	2720.71	2146.72	1520.73	1828.54	1994.23	1464.55
2777.4	4589.47	4998.49	3773.69	2767.01	2134.49	1538.11	1838.99	2003.36	1508.05
2778.73	4449.52	4918.56	3766.89	2791.97	2121.88	1532.85	1882.5	2016.68	1448.38
2780.06	4475.12	4956.15	3757.77	2726.83	2127.46	1521.46	1860.74	2060.21	1449.86
2781.4	4529.52	4997.06	3761.63	2726.02	2122.88	1515.24	1861.14	2041.31	1518.12
2782.73	4520.6	5011.17	3747.86	2747.1	2134.9	1553.3	1853.68	2005.9	1506.8
2784.06	4559.53	4970.62	3780.02	2695.41	2146.84	1512.24	1832.22	2044.05	1497.25
2785.39	4512.44	4979.53	3790.23	2684.65	2131.15	1540.53	1845.19	2025.41	1515.32
2786.72	4588.46	4913.29	3709.94	2715.96	2143.15	1549.25	1836.05	1990.3	1512.56
2788.06	4544.4	4947.27	3762.71	2691.21	2106.51	1571.38	1858.67	2058.28	1463.98
2789.39	4545.93	4959.18	3740.51	2743.91	2138.82	1529.37	1828.75	2011.61	1490.97
2790.72	4495.74	4984.87	3748.29	2698.66	2141.37	1540.56	1866.5	2002.62	1442.61
2792.05	4553.76	4945.7	3773.36	2769.76	2131.16	1531.41	1841.99	2039.85	1509.45
2793.38	4530.87	4924.28	3732.85	2751.96	2104.48	1536.68	1879.32	2055.59	1483.63
2794.71	4528.12	4917.68	3786.57	2693.3	2149.95	1561.09	1887.88	2042.14	1485.02
2796.04	4589.88	4986.7	3737.15	2804.79	2154.58	1557.66	1860.23	2027.35	1453.93
2797.37	4573.23	4968.95	3789.62	2760.59	2168.95	1542.61	1855.83	2077.46	1552.83
2798.7	4490.54	4981.27	3778.67	2734.08	2147.44	1586.46	1861.78	2054.47	1442.28
2800.03	4624.13	4939.89	3753.15	2777.69	2141.74	1549.97	1879.51	2078.49	1496.76
2801.36	4559.55	4996.78	3796.83	2779.65	2116.17	1551.18	1867.26	2061.44	1475.44
2802.69	4522.21	4967.86	3796.08	2763.74	2103.31	1542.59	1861.65	2026.73	1487.67
2804.02	4479.34	4924.53	3755.38	2750.6	2120.64	1572.4	1848.6	2042.31	1484.8
2805.35	4541.93	4972.81	3738.63	2757.44	2131.92	1563.22	1901.05	2044.61	1481.97
2806.68	4497.26	5006.3	3729.27	2780.4	2116.81	1538.05	1876.24	2055.78	1491.78
2808.01	4550.81	4897.59	3704.56	2742.76	2136.26	1557.85	1855.63	2054.58	1467.44
2809.34	4521.78	4967.91	3753.33	2742.89	2125.67	1531.72	1883.07	2063.04	1466.41
2810.66	4521.45	4918.53	3686.93	2759.12	2125.86	1552.72	1887.27	2041.21	1481.56
2811.99	4567.41	4990	3684.54	2734.1	2154.24	1540.86	1880.34	2046.09	1495.81
2813.32	4540.79	4960.41	3749.96	2713.8	2119.38	1547.36	1842.19	2027.31	1485.98
2814.65	4502.14	4904.87	3744.76	2741.78	2132.47	1525.75	1891.94	2033.19	1479.97
2815.97	4496.81	4944.57	3748.91	2769.98	2113.46	1553.92	1855.82	2040.19	1481.13
2817.3	4528.65	4857.63	3742.28	2757.73	2096.63	1517.65	1855.8	2051.33	1490.21
2818.63	4500.27	4917.2	3681.15	2766.44	2132.92	1533.17	1866.36	2030.05	1496.64
2819.95	4451.53	4924.67	3799.85	2781.16	2104.43	1551.58	1870.58	2055.8	1469.52
2821.28	4481.45	4935.96	3806.61	2740.39	2097.64	1560.34	1889.04	2040.07	1471.66
2822.6	4525.28	4914.72	3762.81	2782.56	2088.38	1553.82	1873.51	2043.17	1444.53
2823.93	4530.93	4887.68	3750.32	2707.91	2151.91	1555.45	1872.33	2014.5	1462.44
2825.25	4555.44	4874.15	3682.82	2736.78	2106.19	1568.82	1887.99	2041.93	1487.21
2826.58	4517.97	4967.36	3709.24	2729.17	2103.82	1566	1890.39	2028.79	1454.04
2827.9	4549.72	4899.27	3813.32	2774.16	2116.28	1574.49	1880.14	2039.52	1460.78
2829.23	4555.11	4973.13	3753.48	2741.75	2131.73	1547.18	1862.6	2029.86	1491.03
2830.55	4583.99	4941.36	3772.68	2748.35	2090.43	1596.47	1874.81	2031.89	1482.61
2831.88	4570.45	4962.66	3813.43	2761.35	2149	1583.61	1856.78	2029.45	1509.58
2833.2	4616.34	4976.18	3791.18	2742.7	2107.44	1547.88	1899.65	2060.6	1458.66
2834.52	4612.1	4999.62	3756.85	2723.33	2104.19	1569.79	1865.7	2036.06	1477.42
2835.85	4586.52	4982.59	3815.78	2802.67	2125.65	1584.8	1874.92	2022.49	1466.19
2837.17	4609.64	4959.38	3834.48	2808.33	2135.37	1568.02	1847.73	2072.94	1464.66
2838.49	4649.89	4923.25	3805.51	2848.58	2153.19	1566.89	1888.19	2041.78	1508.85
2839.82	4638.64	4950.76	3822.03	2815.17	2163.27	1585.07	1863.16	2079.03	1484.12
2841.14	4653.16	4929.92	3862.79	2836.25	2135.14	1606.05	1888.34	2069.61	1471.91
2842.46	4634.68	4976.25	3825.37	2777.75	2148.2	1595.31	1913	2071.28	1454.85
2843.78	4641.73	4991.39	3879.64	2818.69	2193.33	1586.76	1925.31	2058.67	1485.36
2845.11	4721.24	4994.54	3859.89	2849.71	2150.29	1612.22	1940.61	2055.41	1484.71
2846.43	4640.35	5041.72	3840.84	2826.97	2195.44	1643.65	1961.82	2143.64	1511.44
2847.75	4714.3	4997.38	3925.95	2892.09	2196.36	1631.8	1936.08	2112.82	1500.16
2849.07	4742.8	5017.21	3913.08	2841.89	2214.23	1662.46	1963.17	2100.32	1504.71
2850.39	4818.2	5112.96	3917.08	2863.81	2199.06	1650.81	1956.63	2156.85	1521.65
2851.71	4743.22	5067.09	3908.24	2932.88	2248.51	1650.96	1953.93	2126.92	1484.9
2853.03	4773.84	5117.53	3987.94	2933.95	2233.62	1681.63	1962.13	2108.04	1504.98
2854.35	4802.66	5082.87	3954.19	2928.16	2194.06	1715.15	2022.04	2144.03	1500.67
2855.67	4854.46	5108.8	3964.23	2938.31	2230.82	1684.45	2031.34	2156.83	1566.06
2856.99	4858.69	5148.71	4024.21	2928.4	2264.97	1705.55	2029.41	2148.66	1522.6
2858.31	4854.29	5163.34	4003.7	2969.64	2283.55	1718.59	2031.12	2118.29	1498.1
2859.63	4942.94	5115.7	4012.38	2999.65	2301.73	1748.19	2048.5	2177.53	1549.37
2860.95	4858.97	5163.13	4052.81	2988.29	2302.53	1715.82	2046.74	2174.3	1538.61
2862.27	4972.71	5206.23	4063.62	3012.94	2339.77	1756.51	2019.96	2178.31	1539.03
2863.59	4998.72	5267.21	4093.4	3022.97	2376.75	1767.64	2029.59	2194.65	1535.69
2864.91	4982.59	5239.16	4068.49	3064.62	2350.98	1798.94	2096.72	2182.07	1569.78
2866.22	5011.55	5221.53	4122.71	3061.15	2348.6	1805.79	2098.04	2222.17	1561.88
2867.54	5077.27	5246.97	4130.55	3085.1	2347.28	1798.51	2115.8	2234.16	1587.56
2868.86	5067.64	5265.45	4151.97	3059.16	2349.94	1833.09	2137.51	2241.21	1577.27
2870.18	5146.48	5292.85	4228.39	3140.08	2391.59	1819.42	2149.55	2264.84	1569.92
2871.49	5025.37	5294.41	4143.49	3128.45	2386.16	1824.8	2135.23	2274.28	1591.4
2872.81	5097.07	5323.66	4209.17	3153.07	2386.56	1850.63	2154.87	2256.58	1593.9
2874.13	5142.81	5335.9	4218.33	3129.83	2398.19	1814.09	2178.15	2284.31	1605.67
2875.44	5119.28	5357.19	4283.03	3210.73	2392.79	1862.16	2202.93	2303.5	1622.32
2876.76	5179.3	5428.05	4259.07	3152.78	2473.5	1860.65	2176.4	2285.95	1605.77
2878.08	5151.77	5408.94	4263.86	3222.67	2439.44	1877.91	2217.63	2306.1	1625.65
2879.39	5247.04	5461.61	4288.08	3193.57	2462.93	1884.59	2209.57	2309.69	1635.22
2880.71	5263.68	5434.83	4256.04	3221.48	2426.29	1875.99	2198.67	2329.54	1663.89
2882.02	5272.29	5519.31	4321.41	3252.77	2484.64	1887.66	2246.58	2333.02	1618.24
2883.34	5303.19	5506.08	4349	3266.65	2445.87	1959.6	2248.23	2331.9	1639.3
2884.65	5330.37	5512.72	4381.69	3258.59	2478.4	1949.37	2236.2	2384.1	1640.21
2885.97	5350.04	5563.66	4381.91	3272.43	2477.59	1942.15	2288.2	2363.54	1688.35
2887.28	5418.56	5539.23	4367.16	3293.33	2512.29	1949.31	2273.01	2396.63	1697.58
2888.6	5410.58	5536.13	4446	3297.71	2548.97	1966.42	2264.93	2381.41	1680.27
2889.91	5466.37	5622.02	4474.96	3337.66	2532.29	1985.86	2291.71	2407.49	1669.2
2891.22	5509.02	5615.78	4480.2	3358.62	2487.13	1984.02	2317.64	2449.23	1667.29
2892.54	5501.61	5672.79	4478.55	3380.85	2554.54	1999.05	2331.59	2406.37	1673.95
2893.85	5531.24	5691.67	4535.1	3406.35	2582.91	2029.04	2336.85	2436	1678.97
2895.16	5503.05	5632.42	4479.58	3441.06	2582.09	2016.97	2349.27	2441.37	1700.28
2896.48	5646.97	5651.08	4517.74	3393.88	2611.29	2060.02	2384.19	2520.99	1669.92
2897.79	5607.25	5710.53	4560.98	3470.59	2615.08	2079.35	2404.26	2463.7	1699.26
2899.1	5670.87	5729.29	4559.08	3472.38	2640.05	2090.44	2420.27	2482.64	1735.53
2900.41	5719.03	5705.32	4572.02	3491.21	2655.75	2095.03	2418.94	2454.27	1738.39
2901.72	5733.1	5760.48	4665.77	3538.68	2647.39	2131.41	2447.76	2524.57	1699.04
2903.04	5756.16	5794.2	4678.29	3529.86	2676.55	2107.15	2456.82	2547.61	1736.86
2904.35	5730.58	5838.66	4731.16	3596.54	2703.4	2152.71	2455.08	2549.07	1754.34
2905.66	5781.72	5845.34	4672.3	3595.83	2749.1	2153.5	2490	2558.18	1748.9
2906.97	5771.73	5845.21	4736.49	3615.73	2769.33	2179.51	2519.09	2550.79	1753.85
2908.28	5784.82	5912.98	4737.2	3661.14	2765.13	2203.8	2524.12	2580.13	1760.18
2909.59	5755.03	5907.14	4683.91	3637.07	2802.2	2200.68	2525.99	2589.07	1781.37
2910.9	5833.91	5925.46	4686.82	3715.59	2771.29	2230.07	2605.77	2580.78	1774.16
2912.21	5831.07	5918.59	4743.07	3706.28	2796.6	2229.32	2592.67	2574	1771.74
2913.52	5787.53	5914.83	4809.93	3790.68	2883.49	2245.92	2613.15	2601.36	1763.67
2914.83	5825.44	5849.14	4705.64	3761.68	2904.44	2286.58	2647.59	2612.22	1785.1
2916.14	5780.6	5876.48	4729.88	3768.57	2872.97	2299.75	2594.96	2655.82	1792.14
2917.45	5775.55	5856.46	4731.17	3836.18	2859.75	2303.12	2603.15	2687.21	1821.6
2918.76	5789.14	5817.36	4702.63	3826.62	2867.88	2299.02	2630.3	2667.33	1821.78
2920.07	5742.54	5855.2	4737.89	3775.93	2866.41	2264.43	2607.95	2608.33	1800.98
2921.38	5799.58	5897.26	4695.54	3766.35	2891.2	2284.58	2632.86	2645.87	1793.41
2922.68	5748.55	5845.93	4662.9	3794.8	2869.72	2288.22	2656.57	2640.7	1796.35
2923.99	5729.47	5809.64	4674.03	3804.78	2854.63	2312.55	2643.71	2656.18	1781.75
2925.3	5686.78	5788.35	4655.96	3805.99	2844.98	2277.62	2662.95	2652.12	1821.93
2926.61	5702.04	5871.67	4644.07	3778.61	2910.87	2294.08	2645.96	2656.62	1802.21
2927.91	5661.96	5821.47	4606.05	3749.53	2837.96	2304.55	2595.7	2654.66	1830.39
2929.22	5696.69	5708.77	4613.34	3737.34	2822.38	2265.63	2635.47	2664.11	1839.06
2930.53	5647.65	5697.71	4593.47	3727.46	2847.22	2280.73	2629.23	2581.45	1825.44
2931.84	5671.79	5749.47	4602.98	3752.93	2828.86	2231.73	2601.44	2603.11	1787.78
2933.14	5541.74	5757.56	4594.29	3738.88	2819.02	2223.48	2604.58	2629.46	1781.9
2934.45	5565.89	5719.53	4605.93	3739.39	2803.21	2235.45	2554.2	2604.14	1821.23
2935.75	5598.2	5776.17	4593.62	3750.14	2792.12	2215.1	2593.38	2642.19	1797.19
2937.06	5598.03	5762.66	4527.21	3696.48	2791.14	2196.56	2558.58	2627.74	1788.59
2938.37	5579.57	5685.51	4530.69	3683.17	2792.42	2185.25	2542.82	2588.49	1785.28
2939.67	5549.61	5700.57	4542.88	3654.71	2788.12	2196.8	2531.78	2582.67	1764.05
2940.98	5460.18	5660.04	4515.57	3660.7	2771.1	2176.79	2492.85	2568.31	1780.94
2942.28	5479.02	5633.06	4505.39	3636.16	2774.56	2154.97	2519.29	2595.32	1757.37
2943.58	5485.55	5656.29	4504.39	3627.68	2757.45	2150.77	2479.64	2581.46	1801.7
2944.89	5475.95	5596.62	4477.53	3585.33	2740.86	2142.2	2479.71	2593.03	1793.78
2946.19	5428.11	5584.5	4459.58	3562.41	2735.37	2148.47	2481.58	2573.28	1740.08
2947.5	5416.33	5604.99	4428.67	3534.37	2696.07	2111.98	2444.7	2541.46	1729.26
2948.8	5358.62	5588.8	4418.06	3535.65	2720.89	2083.16	2466.64	2543.34	1718.66
2950.1	5325.45	5524.67	4354.03	3554	2702.64	2121.7	2472.59	2524.58	1726.75
2951.41	5296.44	5517.46	4354.07	3528.87	2654.39	2086.08	2401.59	2538.12	1714.41
2952.71	5222.65	5568.35	4320.36	3484.63	2640.83	2078.89	2417.5	2505.92	1740.98
2954.01	5160.12	5549.12	4263.27	3471.57	2665.08	2062.13	2431.68	2479.01	1719.68
2955.31	5169.58	5532.23	4252.96	3492.9	2660.13	2058.73	2372.72	2502.25	1713.3
2956.62	5179.94	5429.05	4256.17	3450.6	2617.47	2027.84	2385.22	2484.64	1690.73
2957.92	5107.64	5393.09	4238	3423.49	2596.45	2023.59	2348.78	2472.5	1691.08
2959.22	5079.27	5324.6	4205.65	3407.75	2578.71	2014.7	2347.18	2451.41	1703.54
2960.52	5054.21	5337.15	4179.07	3395.56	2548.18	1994.43	2332.42	2427.55	1683.96
2961.82	4992.59	5328.71	4182.46	3332	2532.12	1958.17	2277.16	2403	1660.64
2963.13	4954.25	5303.31	4119.09	3334.48	2525.95	1963.45	2301.88	2354.34	1664.43
2964.43	4913.21	5311.6	4119.96	3318.59	2479.85	1937.88	2265.25	2346.12	1652.89
2965.73	4936.73	5270.71	4121.82	3272.86	2494.06	1890.96	2252.28	2377.02	1640.65
2967.03	4863.69	5269.56	4083.74	3264.84	2479.63	1893.45	2217.53	2364.91	1641.38
2968.33	4862.61	5174.51	4074.61	3241.94	2476.8	1870.67	2211.01	2332.06	1602.41
2969.63	4744.89	5211.88	4035.74	3204.03	2448.32	1871.99	2181.06	2324.6	1599.61
2970.93	4707.85	5181.29	4011.03	3219.3	2405.8	1849.46	2167.91	2309.13	1590.24
2972.23	4755.33	5147.18	3985.9	3184.49	2405.43	1840.96	2144.16	2304.22	1570.59
2973.53	4656.48	5057.23	3946.09	3109.59	2366.96	1797.55	2115.54	2283.95	1579.55
2974.82	4660.6	5099.14	3916.14	3094.54	2356.25	1793.82	2119.64	2256.11	1559.23
2976.12	4626.1	5044.81	3897.43	3058.64	2346.68	1774.15	2101.58	2254.84	1530.34
2977.42	4654.8	5040.8	3869.6	3035.35	2314.53	1765.08	2057.3	2240.62	1551.15
2978.72	4615.82	5025.4	3849.71	3004.53	2285.78	1745.56	2032.34	2241.55	1547.25
2980.02	4591.71	4951.23	3848.5	3010.36	2291.1	1708.57	2047.7	2246.71	1529.01
2981.32	4548.58	4949.69	3827.82	3006.4	2297.23	1705.45	2009.66	2216.34	1527.86
2982.61	4544.63	4941.88	3811.31	2966.53	2264.68	1723.62	1986.7	2167.84	1545.83
2983.91	4504.55	4940.05	3804.7	2936.06	2243.59	1706.48	1967.75	2139.25	1535
2985.21	4478.64	4872.34	3790.9	2905.79	2202.08	1666.94	1972.11	2122.35	1515.76
2986.51	4480.53	4854.65	3731.54	2892.09	2206.6	1650.31	1994.91	2097.99	1510.7
2987.8	4450.17	4888.91	3733.02	2901.48	2197.4	1659.87	1961.22	2100.38	1494.72
2989.1	4413.44	4859.75	3706.56	2876.22	2193.38	1638.76	1968.14	2083.14	1487.45
2990.4	4430.7	4836.59	3716.21	2877.34	2180.36	1607.19	1932.09	2069.04	1511.98
2991.69	4372.6	4856.13	3745.04	2821.48	2159.1	1595.56	1926.01	2060.79	1460.2
2992.99	4383.46	4808.71	3688.06	2808.89	2156.23	1586.37	1883.42	2101.82	1466.5
2994.28	4347.07	4754.82	3659.57	2801.15	2140.33	1581.85	1856.1	2096.3	1476.97
2995.58	4307.05	4777.88	3661.2	2785.16	2110.1	1552.71	1859.17	2068.27	1484.6
2996.87	4319.93	4797.34	3672.21	2801.32	2099.54	1568.5	1856.22	2046.04	1457.84
2998.17	4356.03	4829.5	3674.32	2822.19	2087.33	1573.01	1850.27	2021.14	1452.55
2999.46	4326.02	4741.54	3619.94	2786.61	2067.03	1576.78	1869.22	2039.41	1459.43
3000.76	4282.83	4783.09	3614.44	2753.04	2085.05	1562.21	1856.29	2038.22	1437.41
3002.05	4269.4	4744.34	3604.2	2773.12	2102.03	1548.11	1826.62	1997.94	1418.01
3003.35	4292.81	4719.42	3647.88	2774.99	2086.79	1547.95	1806.25	2007.77	1413.96
3004.64	4277.72	4705.11	3631.91	2749.32	2069.55	1529.41	1814.67	2045.44	1415.52
3005.93	4310.06	4768.39	3602.78	2742.82	2055.56	1529.2	1828.87	1989.13	1401.19
3007.23	4309.49	4721.7	3622.49	2761.35	2036.01	1520.98	1814.01	1970.45	1437.58
3008.52	4240.06	4710.67	3619.07	2737.55	2024.15	1506.72	1799.29	1952.2	1424.94
3009.81	4230.61	4743.28	3579.45	2723.62	2016.32	1507.39	1796.21	1946.81	1400.54
3011.11	4243.71	4709.61	3601.01	2699.18	2017.25	1513.19	1805.95	1990.42	1422.82
3012.4	4229.99	4655.45	3600	2726.3	2005.4	1509.68	1800.55	1969.17	1392.93
3013.69	4258.77	4669.38	3588.65	2706.66	2027.19	1504.41	1787.55	1962.13	1401.52
3014.98	4228.78	4673.96	3565.73	2692.82	2051.82	1512.24	1773.37	1945.13	1408.58
3016.27	4217.36	4657.84	3578.52	2691.88	2004.86	1498.03	1793.19	1954.28	1405.89
3017.57	4220.06	4654.24	3552.26	2691.3	2019.89	1504.35	1806.22	1962.51	1402.85
3018.86	4193.68	4656.77	3537.25	2700.87	2016.83	1526.58	1775.22	1939.16	1371.81
3020.15	4169.39	4680.3	3565.14	2673.31	2014.52	1509.84	1774.97	1964.61	1386.71
3021.44	4194.6	4669.81	3577.25	2666.06	2021.24	1483.7	1786.89	1954.72	1393.35
3022.73	4201.6	4612.1	3594.75	2675.77	2017.8	1495.18	1761.94	1941.03	1396.17
3024.02	4212.31	4642.22	3595.88	2648.41	2001.26	1504.79	1800.21	1946.53	1372.3
3025.31	4194.34	4635.93	3584.54	2648.97	1995.36	1498.1	1750.02	1917.76	1398.86
3026.6	4209.55	4616.43	3572.91	2659.82	2019.32	1499.18	1739.52	1942.28	1401.16
3027.89	4220.25	4674.45	3570.24	2654.12	2004.14	1474.21	1747.24	1957.92	1397.78
3029.18	4183.22	4723.44	3583.17	2659.1	2001.55	1474.66	1771.17	1936.77	1398.19
3030.47	4143.02	4668.89	3561.85	2704.06	1969.33	1486.74	1769.83	1925.96	1404.86
3031.76	4205.64	4690.71	3642.93	2655.9	1995.4	1486.89	1744.78	1937.17	1396.66
3033.05	4236.29	4710.57	3636.37	2641.38	2003.63	1491.23	1755.47	1942.82	1404.94
3034.34	4211.66	4642.78	3570.36	2645.14	2020.08	1481.99	1744.42	1947.76	1386.79
3035.63	4214.97	4650.29	3581.03	2683.4	2008.59	1469.6	1747.08	1956.36	1404.76
3036.91	4259.35	4690.06	3599.35	2691.76	2006.01	1489.93	1779.11	1929.63	1404.03
3038.2	4198.96	4708.12	3567.72	2634.25	2026.16	1496.89	1762.8	1933.79	1371.26
3039.49	4198.98	4712.06	3549.15	2674.61	1981.64	1487.28	1774.99	1924.09	1397.52
3040.78	4218.52	4751.44	3606.19	2684.87	1968.42	1497.38	1731.49	1950.21	1399.99
3042.06	4215.95	4701.32	3586.04	2670.48	1983.65	1494.33	1731.09	1934.35	1392.08
3043.35	4190.54	4708.72	3628.04	2686.94	1988.19	1505.7	1777.3	1944.16	1388.73
3044.64	4127.64	4692.94	3618.25	2671.93	2005.72	1476.31	1768.21	1948.36	1423.49
3045.92	4217.88	4723.87	3578.79	2684.58	2008.57	1462.64	1763.25	1944.12	1423.3
3047.21	4251.76	4691.14	3589.56	2683.21	1996.25	1484.63	1770.71	1915.22	1392.61
3048.5	4216.66	4712.22	3620.72	2684.84	2003.33	1492.15	1796.42	1967.27	1406.03
3049.78	4240.07	4738.06	3594.76	2688.39	2049.27	1501.03	1791.31	1971.22	1408.35
3051.07	4227.34	4727.01	3555.37	2710.01	2041.66	1514.61	1755.77	1962.09	1426.65
3052.35	4256.21	4705.78	3625.73	2689.78	2011.29	1506.45	1746.28	1965.02	1409.82
3053.64	4212.05	4720.74	3645.51	2680.12	1997.81	1500.73	1770.66	1948.43	1386.1
3054.93	4284.25	4700.95	3667.74	2704.97	2015.1	1490.89	1753.82	1945.78	1394.26
3056.21	4333.21	4711.73	3645.83	2715.46	2012.85	1476.96	1756.35	1948.07	1421.72
3057.49	4295.67	4761.48	3597.56	2711.66	2028.54	1509.99	1765.58	2000.89	1383.27
3058.78	4281.11	4779.82	3669.57	2692.12	2016.59	1500.94	1778.99	1960.83	1394.82
3060.06	4311.2	4751.57	3638.52	2691.59	1979.1	1496.91	1807.59	1931.84	1409.82
3061.35	4317.49	4773.68	3607.17	2681.14	2004.27	1536.95	1792.43	1978.2	1433.08
3062.63	4292.24	4790.6	3635.56	2707.64	2016.29	1506.09	1786.54	1984.47	1411.86
3063.92	4347.88	4777.71	3671.9	2727.99	2061.62	1497.17	1774.74	1980.67	1401.27
3065.2	4329.56	4793.84	3665.97	2717.2	2067.52	1513.18	1810.03	1965.9	1418.03
3066.48	4313.53	4781.11	3672.42	2723.49	2038.98	1492.81	1786.4	1972.26	1396.1
3067.76	4340.44	4793.75	3725.03	2702.5	2034.31	1519.96	1797.17	1996.32	1390.77
3069.05	4290.43	4828.21	3691.62	2711.13	2045.84	1526.94	1811.93	2002.72	1409.27
3070.33	4297.83	4841.61	3672.81	2741.6	2080.8	1513.05	1786.27	1981.28	1389.45
3071.61	4314.88	4856.19	3626.33	2753.25	2042.39	1499.4	1800.03	1977.87	1395.7
3072.89	4325.67	4856.3	3639.7	2769.27	2007.86	1512.85	1793.72	1949.48	1428.6
3074.17	4300.67	4796.54	3696.02	2760.47	2037.04	1504.22	1791.56	1966.03	1440.45
3075.46	4307.51	4818.12	3693.87	2742.47	2050.16	1499.19	1788.42	2005.56	1408.55
3076.74	4252.18	4829.41	3663.68	2746.83	2062.19	1530.64	1825.36	1996.76	1409.16
3078.02	4324.05	4874.01	3659.71	2784.54	2067.81	1527.54	1793.04	1976.5	1429.7
3079.3	4338.48	4852.15	3714.35	2779.25	2070.04	1537.3	1801.11	2016.62	1434.76
3080.58	4346.91	4832.68	3693.63	2808.69	2063.54	1518.26	1803.23	1980.98	1422.4
3081.86	4339.14	4851.18	3690.72	2750.67	2068.25	1519.19	1829.13	1988.99	1439.51
3083.14	4341.85	4789.68	3758.37	2737.84	2090.35	1520.13	1797.22	1968.42	1428.37
3084.42	4384.11	4827.1	3740.94	2750.27	2063.92	1529.26	1821.26	1975.15	1438.06
3085.7	4340.33	4833.74	3700.96	2761.05	2068.36	1511.31	1819.15	2004.37	1443.19
3086.98	4315.42	4848.84	3682.86	2777.77	2048.46	1526.3	1795.41	2047.11	1437.05
3088.26	4329.53	4822.93	3743.5	2805.75	2040.75	1528.62	1784.22	2002.66	1419.38
3089.54	4379.33	4851.51	3757.85	2822.94	2081.7	1554.29	1799.76	2014.82	1459.98
3090.82	4340.64	4869.32	3772.66	2837.81	2063.97	1543.07	1831.07	2007.46	1410.41
3092.1	4324.06	4817.62	3706.25	2778.02	2057.77	1575.12	1816.02	2008.79	1437.96
3093.37	4362.77	4838.96	3706.13	2798.73	2071.76	1547.59	1831.36	2037	1440.35
3094.65	4391.27	4868.32	3724.88	2790.38	2057.76	1522.01	1835.45	2028.49	1451.02
3095.93	4377.92	4866.81	3725.11	2793.25	2081.63	1522.62	1824.8	2026.82	1457.8
3097.21	4384.14	4840.88	3709.14	2755.12	2074.33	1554.4	1819.72	2016.36	1458.33
3098.49	4328.41	4880.07	3695.37	2801.77	2078.76	1530.64	1822.16	2007.93	1441.11
3099.76	4343.86	4817.32	3671.55	2787.24	2105.4	1541.74	1834.89	1996.41	1452.73
3101.04	4378.15	4861.95	3675.69	2779.38	2117.26	1565.37	1833.9	1990.12	1435
3102.32	4343.46	4854.86	3689.51	2751.4	2105.79	1559.01	1833.86	1998.82	1412.63
3103.59	4340.26	4864.87	3724.79	2747.28	2088.82	1547.26	1806.92	2000.36	1451.46
3104.87	4338.8	4868.87	3728.81	2781.95	2078.39	1541.12	1795	2010.3	1426.66
3106.15	4372.54	4821.5	3737.72	2814.99	2053.88	1545.39	1799.53	2033.38	1433.05
3107.42	4388.2	4875.39	3765.63	2815.99	2070.57	1552.24	1852.75	2023.26	1472.36
3108.7	4322.62	4886.03	3720.7	2824.13	2076.28	1572.82	1846.61	2031.59	1476.04
3109.97	4377.09	4864.26	3693.4	2827.99	2088.37	1553.7	1802.11	2025.66	1470.27
3111.25	4403.29	4859.04	3697.84	2799.67	2060.07	1564.82	1834.8	2019.26	1446.99
3112.52	4350.02	4834.79	3727.34	2815.9	2063.51	1552.46	1816.06	1999.98	1427.11
3113.8	4392.13	4870.24	3673.88	2806.75	2073.5	1559.71	1808.12	2022.83	1437.69
3115.07	4378.44	4794.34	3745.88	2773.96	2088.24	1552.59	1847.82	2007.27	1446.21
3116.35	4346.38	4834.83	3717.04	2768.56	2061.72	1561.98	1829.73	2007.44	1454.22
3117.62	4334.78	4807.58	3677.5	2762.9	2095.33	1559.5	1833.48	2036.54	1438.56
3118.9	4310.74	4886.82	3720.05	2793.69	2094.42	1561.98	1834.21	2011.28	1451.56
3120.17	4392.76	4842.39	3745.84	2828.73	2068.31	1532.82	1827.98	2047.03	1426.31
3121.44	4340.89	4859.74	3730.71	2803.39	2077.38	1545.26	1822.57	2048.68	1437.2
3122.72	4358.56	4784.72	3732.15	2760.29	2125.94	1527	1821.79	2008.18	1443.4
3123.99	4384	4817.33	3709.88	2781.58	2079.15	1518.94	1798.73	2023.32	1441.3
3125.26	4340.77	4844.95	3706.58	2726.04	2078.79	1560.76	1825.98	2014.65	1460.28
3126.54	4325.79	4804.15	3710.95	2781.01	2087.82	1535.32	1864.54	1991.13	1440.59
3127.81	4340.06	4783.69	3730.78	2760.38	2055.17	1523.91	1826.89	2016.06	1404.67
3129.08	4351.97	4830.59	3725.04	2788.31	2059.73	1562.91	1820.78	2032.5	1459.85
3130.35	4353.55	4844.86	3669.41	2817.64	2032.13	1568.1	1815.72	2023.67	1456.83
3131.62	4366.08	4792.25	3675.65	2791.27	2099.88	1530.82	1806.22	2031.1	1439.02
3132.9	4329.61	4778.14	3786.21	2823.96	2065.8	1538.53	1848.78	2016.2	1440.63
3134.17	4338.58	4775.88	3692.69	2839.9	2052.78	1554.09	1846.05	2017.22	1404.49
3135.44	4283.73	4792.79	3681.16	2798.69	2067.51	1532.47	1836.62	2048.89	1431.34
3136.71	4314.41	4758.43	3694.56	2753.47	2071.16	1543.52	1811.56	2000.1	1419.96
3137.98	4318.77	4786.2	3692.08	2789.28	2070.94	1542.7	1803.45	1989.67	1435.35
3139.25	4310.3	4764.42	3669.23	2807.41	2064.89	1544.5	1811.36	1984.87	1410.98
3140.52	4335.15	4822.68	3675.02	2815.77	2074.49	1543.01	1783.3	2007.37	1418.6
3141.79	4323.47	4804.2	3688.2	2846.3	2037.83	1585.11	1838.26	1997.42	1404.41
3143.06	4377.08	4808.33	3719.27	2752.57	2080.36	1552.15	1822.43	2008.62	1437.07
3144.33	4335.39	4808.35	3658.01	2776.55	2064.25	1528.59	1836.22	1986.16	1420.6
3145.6	4292.79	4760.99	3668.4	2787.3	2112.22	1511.09	1841.17	2021.25	1431.47
3146.87	4323.87	4797.7	3680.78	2789.08	2097.58	1528.85	1816.82	2002.35	1446.25
3148.14	4292.84	4787.71	3642.4	2727.87	2053.19	1542.74	1816.05	1952.62	1430.07
3149.41	4239.82	4753.24	3668.51	2788.77	2068.78	1532.68	1800.66	1982.92	1442.14
3150.67	4243.76	4791.93	3707.99	2742.88	2084.79	1549.42	1830.89	2017.81	1399.79
3151.94	4280.34	4759.96	3662.09	2790.06	2099.34	1558.92	1837.42	2004.8	1421.38
3153.21	4318.39	4794.12	3624.35	2789.09	2058.24	1547.87	1830.89	1982.81	1436.69
3154.48	4299.68	4758.49	3646.26	2763.83	2091.8	1523.59	1802.02	1977.76	1426.1
3155.75	4259.98	4737.75	3721.35	2757.17	2055.96	1538.63	1790.91	1996.22	1415.03
3157.01	4287.34	4748.61	3678.68	2772.55	2012.05	1516.16	1847.03	1970.06	1418.25
3158.28	4268.47	4741.97	3685.04	2809.44	2083.27	1572.05	1824.36	2003.74	1418.18
3159.55	4300.72	4755.15	3658.28	2789.05	2072.87	1553.57	1792.72	1959.36	1404.43
3160.81	4298.57	4735.89	3716.95	2756.2	2083.64	1514.66	1804.56	1981.95	1410.7
3162.08	4286.7	4772.69	3684.82	2819.16	2037.99	1549.52	1800.57	1997	1375.79
3163.35	4241.82	4766.42	3647.71	2760.22	2063.18	1552.64	1803.11	1991.37	1401.38
3164.61	4311.8	4750.32	3716.86	2784.97	2046.17	1562.23	1774.58	2011.65	1385.96
3165.88	4326.98	4757.18	3732.03	2781.07	2048.56	1520.26	1795.32	1999.72	1417.64
3167.14	4266.27	4751.87	3690.48	2800.59	2033.82	1548.98	1817.76	2049.9	1406.94
3168.41	4279.97	4732.48	3643.14	2780.36	2054.12	1541.84	1784.63	2018.23	1417.24
3169.67	4313.74	4765.73	3669.38	2797.69	2037.8	1542.17	1825.95	1980.67	1415.38
3170.94	4291.42	4735.27	3722.2	2787.35	2031.07	1532.49	1850.13	1962.37	1447.75
3172.2	4291.86	4731.55	3696.26	2752.93	2028.34	1516.04	1828.65	2004.93	1409.85
3173.47	4293.81	4764.55	3673.8	2796.18	2067.96	1509.09	1799.34	1985.44	1416.35
3174.73	4347.9	4767.31	3688.11	2790.88	2063.21	1544.05	1795.13	2004.13	1431.49
3176	4250.92	4784.32	3667.2	2774.23	2034.39	1562.31	1820.43	2012.95	1428.32
3177.26	4286.43	4743.87	3713.64	2773.34	2088.96	1539.59	1778.84	2021.65	1375.74
3178.52	4237.73	4752.52	3700.33	2837.99	2093.13	1521.66	1827.45	1984.61	1428.26
3179.79	4310.12	4746.04	3702.44	2822.41	2057.88	1530.23	1839.04	2001.18	1423.99
3181.05	4281.93	4791.17	3680.16	2783.34	2030.6	1504.91	1778.06	2015.6	1413.62
[truncated: 217 more rows]
