# Supplementary material for: Approaching intrinsic dynamics of MXenes hybrid hydrogel for 3D printed multimodal intelligent devices with ultrahigh superelasticity and temperature sensitivity
Source: Nat Commun. 2022 Jun 14;13:3420. doi: 10.1038/s41467-022-31051-7 (PMC9197829; doi:10.1038/s41467-022-31051-7)
Supplement: Supplementary file 6 — Source Data [file 41467_2022_31051_MOESM6_ESM.zip › Supplementary information/Supplementary Fig. 29/Supplementary Fig. 29a.xlsx]

## Sheet: Sheet1
Temperature / °C	Raman shift / cm-1
0	196.039
3	193.601
10	192.548
15	192.277
24	191.961
30	192.443
40	192.262
60	191.991
80	191.916
