# Supplementary material for: Approaching intrinsic dynamics of MXenes hybrid hydrogel for 3D printed multimodal intelligent devices with ultrahigh superelasticity and temperature sensitivity
Source: Nat Commun. 2022 Jun 14;13:3420. doi: 10.1038/s41467-022-31051-7 (PMC9197829; doi:10.1038/s41467-022-31051-7)
Supplement: Supplementary file 6 — Source Data [file 41467_2022_31051_MOESM6_ESM.zip › Supplementary information/Supplementary Fig. 29/Supplementary Fig. 29b.xlsx]

## Sheet: Sheet1
Temperature / °C	Raman shift / cm-1
0	2913.52
3	2914.83
10	2916.14
15	2918.76
24	2920.07
30	2921.38
40	2922.68
60	2925.3
80	2926.61
