# Supplementary material for: Approaching intrinsic dynamics of MXenes hybrid hydrogel for 3D printed multimodal intelligent devices with ultrahigh superelasticity and temperature sensitivity
Source: Nat Commun. 2022 Jun 14;13:3420. doi: 10.1038/s41467-022-31051-7 (PMC9197829; doi:10.1038/s41467-022-31051-7)
Supplement: Supplementary file 6 — Source Data [file 41467_2022_31051_MOESM6_ESM.zip › Supplementary information/Supplementary Fig. 3/Supplementary Fig. 3a.xlsx]

## Sheet: Sheet1
B.E.(eV)	RawIntensity	PeakSum	Background	Peak1	Peak2	Peak3	Peak4	Peak5
287	5660	5859.33	5660	5666.69	5701.17	5693.47	5771.77	5666.24
286.95	5580	5863.19	5660	5666.77	5701.87	5693.98	5774.25	5666.32
286.9	5500	5867.29	5660.13	5666.98	5702.72	5694.63	5776.96	5666.53
286.85	5462.5	5871.64	5660.39	5667.31	5703.72	5695.42	5779.88	5666.87
286.8	5425	5876.19	5660.71	5667.71	5704.8	5696.28	5782.95	5667.27
286.75	5553.75	5880.91	5661.09	5668.18	5705.96	5697.22	5786.17	5667.74
286.7	5682.5	5885.57	5661.26	5668.44	5706.93	5697.97	5789.29	5668
286.65	5611.25	5890.17	5661.23	5668.49	5707.72	5698.52	5792.31	5668.06
286.6	5540	5895.02	5661.31	5668.65	5708.64	5699.19	5795.55	5668.23
286.55	5595	5900.15	5661.51	5668.94	5709.7	5700	5799.02	5668.52
286.5	5650	5905.36	5661.61	5669.14	5710.7	5700.74	5802.52	5668.72
286.45	5697.5	5910.64	5661.63	5669.25	5711.63	5701.4	5806.05	5668.83
286.4	5745	5916.02	5661.57	5669.28	5712.51	5702	5809.65	5668.88
286.35	5738.75	5921.51	5661.44	5669.24	5713.35	5702.54	5813.3	5668.84
286.3	5732.5	5927.21	5661.31	5669.22	5714.22	5703.1	5817.11	5668.82
286.25	5662.5	5933.12	5661.2	5669.2	5715.12	5703.7	5821.08	5668.81
286.2	5592.5	5939.35	5661.2	5669.3	5716.18	5704.42	5825.33	5668.91
286.15	5543.75	5945.93	5661.31	5669.51	5717.37	5705.28	5829.86	5669.13
286.1	5495	5952.81	5661.5	5669.81	5718.68	5706.23	5834.65	5669.44
286.05	5573.75	5960.02	5661.77	5670.19	5720.1	5707.29	5839.7	5669.82
286	5652.5	5967.36	5661.91	5670.44	5721.42	5708.24	5844.83	5670.08
285.95	5718.75	5974.85	5661.92	5670.56	5722.66	5709.08	5850.03	5670.21
285.9	5785	5982.51	5661.83	5670.58	5723.82	5709.84	5855.35	5670.24
285.85	5831.25	5990.37	5661.63	5670.5	5724.92	5710.51	5860.8	5670.17
285.8	5877.5	5998.47	5661.36	5670.34	5725.99	5711.14	5866.42	5670.02
285.75	5805	6006.83	5661.01	5670.11	5727.02	5711.71	5872.23	5669.8
285.7	5732.5	6015.65	5660.78	5670	5728.21	5712.42	5878.42	5669.7
285.65	5806.25	6024.98	5660.66	5670.01	5729.57	5713.28	5885.03	5669.72
285.6	5880	6034.56	5660.43	5669.91	5730.86	5714.05	5891.83	5669.62
285.55	5946.25	6044.45	5660.07	5669.68	5732.07	5714.72	5898.84	5669.41
285.5	6012.5	6054.67	5659.61	5669.35	5733.23	5715.32	5906.1	5669.09
285.45	5986.25	6065.24	5659.04	5668.92	5734.34	5715.84	5913.61	5668.67
285.4	5960	6076.35	5658.51	5668.53	5735.55	5716.44	5921.57	5668.3
285.35	5851.25	6088.03	5658.02	5668.18	5736.86	5717.11	5930	5667.97
285.3	5742.5	6100.44	5657.71	5668.01	5738.41	5717.99	5939.05	5667.81
285.25	5903.75	6113.62	5657.57	5668.02	5740.2	5719.08	5948.76	5667.84
285.2	6065	6127.17	5657.17	5667.78	5741.8	5719.95	5958.73	5667.61
285.15	5931.25	6141.14	5656.52	5667.27	5743.21	5720.6	5969	5667.12
285.1	5797.5	6156.04	5656.07	5666.98	5744.91	5721.5	5980.07	5666.85
285.05	5860	6171.94	5655.84	5666.92	5746.91	5722.66	5992.01	5666.81
285	5922.5	6188.56	5655.51	5666.75	5748.89	5723.76	6004.54	5666.66
284.95	5888.75	6205.97	5655.08	5666.49	5750.85	5724.81	6017.72	5666.42
284.9	5855	6224.41	5654.7	5666.28	5752.97	5725.96	6031.77	5666.24
284.85	5985	6243.94	5654.38	5666.14	5755.23	5727.22	6046.76	5666.11
284.8	6115	6264.41	5653.84	5665.78	5757.39	5728.32	6062.52	5665.78
284.75	6017.5	6285.89	5653.1	5665.22	5759.44	5729.26	6079.11	5665.25
284.7	5920	6308.86	5652.51	5664.82	5761.76	5730.41	6097.03	5664.88
284.65	6041.25	6333.48	5652.08	5664.58	5764.36	5731.79	6116.39	5664.67
284.6	6162.5	6359.51	5651.45	5664.15	5766.9	5733.03	6136.97	5664.27
284.55	6171.25	6387.13	5650.62	5663.52	5769.36	5734.14	6158.92	5663.68
284.5	6180	6416.69	5649.78	5662.89	5771.95	5735.3	6182.6	5663.07
284.45	6191.25	6448.4	5648.92	5662.24	5774.68	5736.52	6208.19	5662.47
284.4	6202.5	6482.53	5648.05	5661.58	5777.55	5737.79	6235.95	5661.84
284.35	6265	6519.29	5647.15	5660.91	5780.56	5739.13	6266.08	5661.21
284.3	6327.5	6558.95	5646.15	5660.14	5783.65	5740.44	6298.84	5660.48
284.25	6398.75	6601.79	5645.05	5659.27	5786.82	5741.75	6334.49	5659.65
284.2	6470	6648.2	5643.83	5658.29	5790.08	5743.02	6373.41	5658.72
284.15	6491.25	6698.62	5642.5	5657.2	5793.43	5744.28	6416.01	5657.68
284.1	6512.5	6753.53	5641.12	5656.08	5796.97	5745.6	6462.75	5656.61
284.05	6568.75	6813.49	5639.72	5654.94	5800.72	5747	6514.19	5655.52
284	6625	6878.92	5638.21	5653.7	5804.62	5748.41	6570.7	5654.33
283.95	6731.25	6950.43	5636.62	5652.38	5808.71	5749.85	6632.9	5653.07
283.9	6837.5	7028.63	5634.85	5650.89	5812.92	5751.25	6701.33	5651.64
283.85	6998.75	7114.07	5632.9	5649.23	5817.26	5752.6	6776.56	5650.05
283.8	7160	7207.47	5630.7	5647.32	5821.67	5753.83	6859.24	5648.2
283.75	7420	7309.43	5628.23	5645.15	5826.17	5754.94	6949.96	5646.11
283.7	7680	7420.58	5625.33	5642.56	5830.62	5755.78	7049.32	5643.6
283.65	7817.5	7541.75	5622.01	5639.56	5835.07	5756.37	7158.09	5640.68
283.6	7955	7673.72	5618.46	5636.34	5839.73	5756.9	7277.03	5637.54
283.55	8041.25	7817.37	5614.68	5632.9	5844.64	5757.4	7406.96	5634.19
283.5	8127.5	7973.29	5610.76	5629.33	5849.91	5757.95	7548.43	5630.71
283.45	8402.5	8142.16	5606.69	5625.62	5855.59	5758.56	7702.06	5627.1
283.4	8677.5	8324.32	5602.17	5621.47	5861.42	5758.94	7868.12	5623.05
283.35	8890	8519.9	5597.2	5616.88	5867.45	5759.11	8046.7	5618.56
283.3	9102.5	8729.45	5591.88	5611.94	5873.84	5759.19	8238.24	5613.75
283.25	9306.25	8952.65	5586.2	5606.67	5880.64	5759.18	8442.36	5608.6
283.2	9510	9189.21	5580.19	5601.07	5887.95	5759.12	8658.69	5603.13
283.15	9697.5	9438.49	5573.83	5595.15	5895.86	5759.04	8886.45	5597.34
283.1	9885	9698.8	5567.17	5588.92	5904.47	5758.96	9123.87	5591.26
283.05	10313.8	9968.39	5560.19	5582.4	5913.91	5758.93	9369.02	5584.88
283	10742.5	10243.6	5552.5	5575.18	5923.9	5758.57	9618.13	5577.82
282.95	10841.3	10520.7	5544.11	5567.27	5934.59	5757.91	9867.31	5570.09
282.9	10940	10795.5	5535.55	5559.21	5946.71	5757.52	10112.1	5562.2
282.85	11007.5	11061.7	5526.81	5550.99	5960.41	5757.42	10346	5554.17
282.8	11075	11312.7	5517.95	5542.66	5976.02	5757.71	10562.1	5546.05
282.75	11188.8	11540.7	5508.97	5534.23	5993.76	5758.41	10752.4	5537.83
282.7	11302.5	11738.3	5499.79	5525.62	6013.88	5759.5	10909	5529.44
282.65	11510	11898.5	5490.41	5516.82	6036.77	5761.03	11024.7	5520.89
282.6	11717.5	12015.5	5480.68	5507.7	6062.63	5762.9	11093	5512.02
282.55	11877.5	12085.9	5470.6	5498.25	6091.97	5765.17	11110	5502.84
282.5	12037.5	12108.8	5460.24	5488.54	6125.35	5767.98	11074.5	5493.42
282.45	11966.3	12086.3	5449.61	5478.59	6163.37	5771.41	10987.6	5483.77
282.4	11895	12023.5	5439.07	5468.75	6207.09	5775.92	10853.7	5474.26
282.35	11765	11927	5428.64	5459.04	6257.16	5781.59	10678.9	5464.89
282.3	11635	11805.2	5418.39	5449.55	6314.53	5788.65	10470.3	5455.77
282.25	11605	11667.2	5408.34	5440.28	6379.94	5797.21	10236.2	5446.9
282.2	11575	11521.4	5398.33	5431.07	6454.15	5807.27	9984.13	5438.11
282.15	11532.5	11376.2	5388.34	5421.93	6538.14	5819.01	9721.08	5429.41
282.1	11490	11239.1	5378.41	5412.87	6632.75	5832.62	9453.65	5420.83
282.05	11466.3	11116.3	5368.53	5403.9	6739.04	5848.38	9186.7	5412.37
282	11442.5	11013.2	5358.67	5394.99	6857.76	5866.5	8924.63	5404
281.95	11350	10934	5348.84	5386.14	6989.82	5887.32	8670.38	5395.74
281.9	11257.5	10882.3	5339.14	5377.46	7136.19	5911.36	8426.16	5387.69
281.85	11147.5	10860.6	5329.57	5368.96	7297.27	5939.02	8193.79	5379.86
281.8	11037.5	10870.8	5320.17	5360.66	7473.66	5970.89	7973.99	5372.29
281.75	11098.8	10914.1	5310.92	5352.58	7665.19	6007.52	7767.51	5364.98
281.7	11160	10990.6	5301.57	5344.43	7871.28	6049.35	7574.11	5357.66
281.65	11227.5	11100	5292.1	5336.22	8091.02	6097.19	7393.58	5350.35
281.6	11295	11240.9	5282.5	5327.94	8322.28	6151.84	7225.82	5343.05
281.55	11578.8	11411.2	5272.78	5319.6	8562.41	6214.35	7070.18	5335.75
281.5	11862.5	11606.4	5262.59	5310.85	8806.48	6285.34	6925.93	5328.12
281.45	11872.5	11821.4	5251.92	5301.69	9048.82	6366.02	6792.37	5320.18
281.4	11882.5	12050	5241.22	5292.56	9282.53	6458.14	6669.2	5312.38
281.35	11990	12283.2	5230.48	5283.48	9498.23	6562.86	6555.86	5304.73
281.3	12097.5	12511.9	5219.55	5274.29	9685.82	6681.49	6451.36	5297.1
281.25	12333.8	12725.6	5208.44	5265	9834.55	6815.22	6355.1	5289.49
281.2	12570	12915.5	5196.92	5255.39	9934.7	6965.22	6266.15	5281.73
281.15	12868.7	13074.8	5185	5245.49	9978.93	7132.79	6183.77	5273.83
281.1	13167.5	13199.8	5172.58	5235.18	9963.13	7318.69	6107.34	5265.71
281.05	13417.5	13291	5159.65	5224.49	9887.55	7523.95	6036.15	5257.41
281	13667.5	13352.6	5146.31	5213.49	9756.7	7748.81	5969.81	5249.04
280.95	13517.5	13392	5132.53	5202.19	9578.24	7993.27	5907.75	5240.61
280.9	13367.5	13418	5118.98	5191.26	9362.49	8257.25	5850.11	5232.84
280.85	13540	13439.1	5105.64	5180.69	9120.22	8538.44	5796.52	5225.75
280.8	13712.5	13460.9	5092.01	5169.99	8860.77	8833.3	5745.99	5218.88
280.75	13762.5	13486.9	5078.07	5159.16	8593.34	9136.17	5698.21	5212.29
280.7	13812.5	13516.8	5064.03	5148.41	8325.29	9439.94	5653.04	5206.24
280.65	13873.7	13546.1	5049.89	5137.77	8062.11	9734.79	5610.18	5200.81
280.6	13935	13566.2	5035.63	5127.21	7808.19	10007.8	5569.39	5196.06
280.55	13696.3	13565.4	5021.24	5116.78	7566.04	10245	5530.41	5192.11
280.5	13457.5	13531	5007.22	5106.97	7338.19	10431.6	5493.55	5189.55
280.45	13230	13450.2	4993.56	5097.8	7125.44	10554	5458.64	5188.54
280.4	13002.5	13312.9	4980.24	5089.29	6928.02	10601.9	5425.47	5189.24
280.35	12736.2	13114.6	4967.27	5081.46	6746.08	10570.4	5393.95	5191.86
280.3	12470	12856.3	4954.72	5074.4	6579.07	10461	5364	5196.73
280.25	12285	12545.6	4942.57	5068.16	6426.56	10281.4	5335.54	5204.18
280.2	12100	12193.8	4930.7	5062.64	6287.56	10043.6	5308.32	5214.5
280.15	11886.3	11815	4919.11	5057.89	6161.15	9761.91	5282.27	5228.25
280.1	11672.5	11424.4	4907.85	5054	6046.58	9451.7	5257.36	5246.11
280.05	11183.8	11034.9	4896.91	5051.04	5942.81	9126.2	5233.54	5268.97
280	10695	10659	4886.75	5049.51	5849.44	8797.6	5211.19	5298.28
279.95	10341.3	10305.8	4877.36	5049.49	5765.52	8474.55	5190.26	5335.35
279.9	9987.5	9981.77	4868.52	5050.86	5689.92	8163.07	5170.48	5381.54
279.85	9762.5	9692.89	4860.25	5053.71	5621.88	7867.88	5151.82	5438.6
279.8	9537.5	9442.63	4852.32	5057.98	5560.36	7591.11	5134.02	5508.47
279.75	9343.75	9234.43	4844.75	5063.81	5504.72	7334.51	5117.07	5593.33
279.7	9150	9070.57	4837.48	5071.39	5454.22	7098.38	5100.87	5695.62
279.65	9226.25	8953	4830.51	5081.03	5408.28	6882.44	5085.39	5817.89
279.6	9302.5	8883.08	4823.4	5092.75	5365.98	6685.89	5070.18	5961.88
279.55	9247.5	8861.98	4816.16	5107.28	5326.82	6507.57	5055.21	6129.75
279.5	9192.5	8890.71	4809	5125.89	5290.66	6346.76	5040.67	6322.72
279.45	9200	8969.24	4801.91	5150.31	5257.12	6202.1	5026.54	6540.81
279.4	9207.5	9096.27	4794.8	5183.14	5225.78	6072.09	5012.69	6781.78
279.35	9296.25	9268.31	4787.67	5228.38	5196.42	5955.54	4999.12	7039.53
279.3	9385	9479.06	4780.38	5292.01	5168.64	5850.87	4985.66	7303.4
279.25	9480	9718.18	4772.94	5382.69	5142.28	5756.93	4972.32	7555.71
279.2	9575	9972.85	4765.33	5512.7	5117.15	5672.44	4959.06	7772.83
279.15	9950	10231.2	4757.55	5698.73	5093.08	5596.24	4945.86	7927.53
279.1	10325	10488.7	4749.16	5961.54	5069.53	5526.94	4932.27	7995.06
279.05	10791.3	10758.5	4740.15	6328.1	5046.36	5463.54	4918.26	7962.86
279	11257.5	11074.5	4730.36	6829.06	5023.36	5405.12	4903.69	7834.77
278.95	11743.8	11489.4	4719.81	7499.13	5000.42	5350.91	4888.53	7629.66
278.9	12230	12064.6	4708.46	8374.09	4977.44	5300.21	4872.75	7373.96
278.85	13251.3	12857.2	4696.3	9484.91	4954.35	5252.51	4856.34	7094.26
278.8	14272.5	13911.7	4682.47	10856.1	4930.24	5206.41	4838.41	6810.36
278.75	15517.5	15250.8	4666.97	12496.2	4905.06	5161.53	4818.97	6536.8
278.7	16762.5	16873.4	4649.43	14396.6	4878.39	5117.15	4797.64	6281.37
278.65	18761.2	18751.2	4629.85	16525.2	4850.17	5072.92	4774.4	6047.92
278.6	20760	20820.7	4607	18817.4	4819.17	5027.4	4748.03	5836.63
278.55	22898.8	22994.5	4580.89	21187.1	4785.34	4980.35	4718.52	5646.67
278.5	25037.5	25152.6	4551.28	23515.9	4748.42	4931.36	4685.63	5476.38
278.45	26785	27157.6	4518.16	25668.8	4708.37	4880.26	4649.35	5323.45
278.4	28532.5	28859.1	4482.17	27498.1	4665.79	4827.52	4610.31	5186.05
278.35	29843.8	30104.4	4443.29	28853.5	4620.67	4773.05	4568.48	5061.82
278.3	31155	30767.1	4402.23	29611.4	4573.67	4717.4	4524.57	4948.97
278.25	30782.5	30764.8	4358.98	29691.5	4524.77	4660.52	4478.56	4845.41
278.2	30410	30086.1	4316.27	29084.4	4476.68	4605.03	4433.19	4751.86
278.15	28818.8	28785.3	4274.08	27846.5	4429.37	4550.85	4388.43	4666.59
278.1	27227.5	26976.9	4234.41	26093.3	4384.8	4499.9	4346.26	4590.22
278.05	24965	24800.2	4197.24	23965.9	4342.97	4452.11	4306.68	4521.52
278	22702.5	22409	4163.66	21618.7	4304.95	4408.55	4270.77	4460.68
277.95	20032.5	19943.2	4133.7	19192.7	4270.73	4369.15	4238.54	4406.91
277.9	17362.5	17525.1	4107.99	16810.7	4240.96	4334.54	4210.65	4360.26
277.85	15256.2	15255.6	4086.57	14574.1	4215.64	4304.7	4187.1	4320.28
277.8	13150	13201.5	4068.51	12550.4	4193.86	4278.68	4166.98	4285.68
277.75	11471.3	11407.9	4053.83	10784.7	4175.61	4256.46	4150.3	4256.18
277.7	9792.5	9889.65	4041.84	9292.27	4160.21	4237.33	4136.38	4230.83
277.65	8718.75	8641.9	4032.55	8068.56	4147.63	4221.25	4125.2	4209.44
277.6	7645	7645.21	4024.97	7094.25	4136.91	4207.23	4115.8	4190.9
277.55	6938.75	6868.4	4019.12	6338.35	4128.04	4195.26	4108.17	4175.05
277.5	6232.5	6277.06	4014.4	5766.59	4120.42	4184.72	4101.73	4161.2
277.45	5876.25	5835.44	4010.81	5343.32	4114.05	4175.6	4096.48	4149.25
277.4	5520	5510.04	4007.8	5035.19	4108.35	4167.3	4091.84	4138.55
277.35	5285	5272.83	4005.35	4814.23	4103.33	4159.83	4087.81	4129.04
277.3	5050	5099.91	4003.28	4656.65	4098.78	4152.96	4084.21	4120.45
277.25	4800	4973.19	4001.59	4544.41	4094.71	4146.69	4081.02	4112.73
277.2	4550	4878.8	4000.3	4463.73	4091.12	4141.02	4078.28	4105.86
277.15	4553.75	4806.76	3999.41	4404.67	4088.01	4135.95	4075.98	4099.8
277.1	4557.5	4749.76	3998.52	4359.99	4084.98	4131.05	4073.71	4094.1
277.05	4478.75	4702.99	3997.61	4324.93	4082.01	4126.32	4071.46	4088.72
277	4400	4663.51	3996.84	4296.58	4079.25	4121.87	4069.38	4083.78
276.95	4365	4629.24	3996.18	4272.9	4076.68	4117.71	4067.46	4079.23
276.9	4330	4598.76	3995.59	4252.52	4074.22	4113.74	4065.63	4074.99
276.85	4340	4571.25	3995.05	4234.65	4071.89	4109.97	4063.88	4071.05
276.8	4350	4546.04	3994.49	4218.64	4069.6	4106.31	4062.15	4067.29
276.75	4277.5	4522.78	3993.91	4204.18	4067.36	4102.75	4060.43	4063.72
276.7	4205	4501.31	3993.46	4191.12	4065.28	4099.43	4058.86	4060.44
276.65	4113.75	4481.41	3993.11	4179.29	4063.37	4096.34	4057.43	4057.44
276.6	4022.5	4462.98	3992.92	4168.58	4061.66	4093.49	4056.17	4054.75
276.55	4051.25	4445.87	3992.87	4158.88	4060.15	4090.9	4055.09	4052.34
276.5	4080	4429.78	3992.78	4149.9	4058.63	4088.35	4053.98	4050.02
276.45	4002.5	4414.61	3992.64	4141.56	4057.11	4085.85	4052.86	4047.78
276.4	3925	4400.44	3992.62	4133.96	4055.76	4083.55	4051.88	4045.77
276.35	3971.25	4387.22	3992.73	4127.05	4054.58	4081.47	4051.05	4043.99
276.3	4017.5	4374.65	3992.76	4120.56	4053.36	4079.39	4050.16	4042.24
276.25	3955	4362.7	3992.72	4114.46	4052.1	4077.3	4049.23	4040.5
276.2	3892.5	4351.48	3992.78	4108.88	4050.98	4075.39	4048.41	4038.95
276.15	3930	4340.94	3992.95	4103.78	4050	4073.65	4047.72	4037.58
276.1	3967.5	4330.88	3993.05	4098.96	4048.99	4071.92	4046.99	4036.22
276.05	4008.75	4321.26	3993.09	4094.4	4047.95	4070.18	4046.21	4034.88
276	4050	4312.04	3993.07	4090.07	4046.87	4068.44	4045.39	4033.53
275.95	3991.25	4303.19	3992.97	4085.94	4045.76	4066.68	4044.51	4032.18
275.9	3932.5	4294.82	3992.98	4082.14	4044.77	4065.08	4043.75	4030.98
275.85	3918.75	4286.94	3993.07	4078.67	4043.91	4063.62	4043.1	4029.93
275.8	3905	4279.42	3993.19	4075.43	4043.09	4062.23	4042.49	4028.95
275.75	3890	4272.26	3993.34	4072.4	4042.32	4060.92	4041.92	4028.04
275.7	3875	4265.44	3993.5	4069.58	4041.6	4059.67	4041.39	4027.21
275.65	3968.75	4258.92	3993.7	4066.95	4040.93	4058.49	4040.9	4026.44
275.6	4062.5	4252.53	3993.74	4064.32	4040.13	4057.21	4040.27	4025.56
275.55	3963.75	4246.25	3993.62	4061.68	4039.2	4055.81	4039.5	4024.56
275.5	3865	4240.37	3993.67	4059.33	4038.45	4054.61	4038.91	4023.76
275.45	3852.5	4234.88	3993.88	4057.26	4037.88	4053.6	4038.49	4023.16
275.4	3840	4229.62	3994.11	4055.34	4037.36	4052.66	4038.1	4022.61
275.35	3896.25	4224.59	3994.36	4053.54	4036.87	4051.76	4037.74	4022.11
275.3	3952.5	4219.66	3994.52	4051.75	4036.31	4050.81	4037.31	4021.55
275.25	3966.25	4214.82	3994.58	4049.96	4035.68	4049.8	4036.8	4020.92
275.2	3980	4210.14	3994.63	4048.24	4035.04	4048.8	4036.28	4020.3
275.15	3927.5	4205.6	3994.65	4046.58	4034.39	4047.81	4035.75	4019.68
275.1	3875	4201.3	3994.76	4045.08	4033.85	4046.93	4035.31	4019.17
275.05	3885	4197.23	3994.96	4043.74	4033.41	4046.16	4034.97	4018.77
275	3895	4193.3	3995.13	4042.46	4032.97	4045.4	4034.62	4018.37
274.95	3925	4189.48	3995.3	4041.22	4032.53	4044.65	4034.27	4017.98
274.9	3955	4185.74	3995.41	4039.99	4032.05	4043.88	4033.88	4017.56
274.85	3897.5	4182.08	3995.47	4038.78	4031.54	4043.08	4033.45	4017.11
274.8	3840	4178.62	3995.63	4037.71	4031.14	4042.4	4033.13	4016.77
274.75	3883.75	4175.38	3995.88	4036.79	4030.84	4041.84	4032.9	4016.54
274.7	3927.5	4172.17	3996.07	4035.84	4030.49	4041.22	4032.62	4016.26
274.65	3993.75	4168.99	3996.18	4034.87	4030.07	4040.56	4032.27	4015.92
274.6	4060	4165.8	3996.18	4033.84	4029.56	4039.8	4031.83	4015.49
274.55	3985	4162.6	3996.08	4032.74	4028.96	4038.96	4031.28	4014.97
274.5	3910	4159.61	3996.09	4031.8	4028.49	4038.26	4030.87	4014.58
274.45	3886.25	4156.83	3996.23	4031.02	4028.15	4037.7	4030.58	4014.32
274.4	3862.5	4154.17	3996.41	4030.31	4027.86	4037.2	4030.34	4014.12
274.35	3917.5	4151.64	3996.63	4029.67	4027.61	4036.75	4030.15	4013.97
274.3	3972.5	4149.08	3996.76	4028.98	4027.29	4036.22	4029.88	4013.74
274.25	3911.25	4146.52	3996.8	4028.23	4026.89	4035.63	4029.52	4013.43
274.2	3850	4144.12	3996.93	4027.6	4026.6	4035.15	4029.27	4013.23
274.15	3891.25	4141.89	3997.17	4027.11	4026.42	4034.78	4029.13	4013.14
274.1	3932.5	4139.66	3997.34	4026.57	4026.18	4034.36	4028.92	4013
274.05	3965	4137.42	3997.45	4025.99	4025.88	4033.89	4028.66	4012.79
274	3997.5	4135.19	3997.5	4025.38	4025.54	4033.38	4028.35	4012.55
