# Supplementary material for: Approaching intrinsic dynamics of MXenes hybrid hydrogel for 3D printed multimodal intelligent devices with ultrahigh superelasticity and temperature sensitivity
Source: Nat Commun. 2022 Jun 14;13:3420. doi: 10.1038/s41467-022-31051-7 (PMC9197829; doi:10.1038/s41467-022-31051-7)
Supplement: Supplementary file 6 — Source Data [file 41467_2022_31051_MOESM6_ESM.zip › Supplementary information/Supplementary Fig. 3/Supplementary Fig. 3b.xlsx]

## Sheet: Sheet1
B.E.(eV)	RawIntensity	PeakSum	Background	Peak1	Peak2	Peak3	Peak4	Peak5	Peak6	Peak7
464	24510	24788.9	24510	24521.1	24524	24745	24510	24513.8	24524.9	24510	-278.867
463.95	24670	24792.8	24510	24521.2	24524.2	24748.6	24510	24513.8	24525	24510	-122.828
463.9	24830	24796.2	24509.3	24520.6	24523.7	24751.6	24509.3	24513.1	24524.5	24509.3	33.8047
463.85	24622.5	24799	24508	24519.3	24522.5	24754	24508	24511.8	24523.2	24508	-176.465
463.8	24415	24802.7	24507.5	24518.9	24522.1	24757.3	24507.5	24511.4	24522.9	24507.5	-387.705
463.75	24555	24807.4	24507.9	24519.4	24522.7	24761.6	24507.9	24511.8	24523.4	24507.9	-252.42
463.7	24695	24811.6	24507.7	24519.3	24522.6	24765.4	24507.7	24511.6	24523.3	24507.7	-116.639
463.65	24412.5	24815.4	24506.9	24518.6	24522	24768.7	24506.9	24510.9	24522.7	24506.9	-402.863
463.6	24130	24820.4	24507.3	24519.1	24522.5	24773.3	24507.3	24511.3	24523.2	24507.3	-690.389
463.55	24215	24826.7	24508.9	24520.8	24524.3	24779.2	24508.9	24513	24525	24508.9	-611.727
463.5	24300	24832.8	24510.1	24522.2	24525.7	24784.8	24510.1	24514.2	24526.3	24510.1	-532.816
463.45	24330	24838.7	24511	24523.2	24526.8	24790.2	24511	24515.2	24527.4	24511	-508.668
463.4	24360	24844.5	24511.8	24524	24527.8	24795.6	24511.8	24516	24528.3	24511.8	-484.512
463.35	24347.5	24850.3	24512.4	24524.8	24528.6	24801	24512.4	24516.7	24529.1	24512.4	-502.852
463.3	24335	24856.4	24513.1	24525.6	24529.5	24806.5	24513.1	24517.4	24529.9	24513.1	-521.375
463.25	24337.5	24862.6	24513.9	24526.5	24530.4	24812.3	24513.9	24518.2	24530.8	24513.9	-525.082
463.2	24340	24868.9	24514.6	24527.3	24531.3	24818.1	24514.6	24519	24531.7	24514.6	-528.912
463.15	24225	24875.4	24515.4	24528.2	24532.3	24824.1	24515.4	24519.8	24532.6	24515.4	-650.383
463.1	24110	24882.5	24516.6	24529.5	24533.7	24830.7	24516.6	24521.1	24534	24516.6	-772.479
463.05	24175	24890.2	24518.3	24531.3	24535.6	24837.9	24518.3	24522.8	24535.9	24518.3	-715.221
463	24240	24897.8	24519.8	24532.9	24537.3	24845	24519.8	24524.3	24537.5	24519.8	-657.848
462.95	24052.5	24905.4	24521	24534.2	24538.7	24852	24521	24525.6	24538.9	24521	-852.857
462.9	23865	24913.8	24523	24536.3	24540.9	24860	24523	24527.6	24541	24523	-1048.84
462.85	24157.5	24923.3	24525.8	24539.2	24543.9	24868.9	24525.8	24530.5	24544	24525.8	-765.795
462.8	24450	24931.7	24527.4	24540.9	24545.7	24876.8	24527.4	24532.1	24545.8	24527.4	-481.695
462.75	24280	24939	24527.7	24541.4	24546.2	24883.5	24527.7	24532.5	24546.2	24527.7	-659.039
462.7	24110	24947.3	24528.8	24542.5	24547.5	24891.2	24528.8	24533.5	24547.5	24528.8	-837.293
462.65	24435	24956.5	24530.5	24544.4	24549.5	24899.8	24530.5	24535.4	24549.4	24530.5	-521.479
462.6	24760	24964.5	24530.9	24545	24550.1	24907.3	24531	24535.8	24550	24530.9	-204.49
462.55	24462.5	24971.3	24530	24544.1	24549.4	24913.5	24530	24534.9	24549.2	24530	-508.836
462.5	24165	24979.7	24530.2	24544.5	24549.9	24921.2	24530.3	24535.2	24549.7	24530.2	-814.666
462.45	24210	24989.5	24531.8	24546.2	24551.7	24930.4	24531.9	24536.9	24551.4	24531.8	-779.496
462.4	24255	24999.4	24533.2	24547.7	24553.3	24939.6	24533.3	24538.3	24553	24533.2	-744.389
462.35	24235	25009.4	24534.4	24549	24554.7	24948.9	24534.6	24539.5	24554.4	24534.4	-774.357
462.3	24215	25019.7	24535.6	24550.4	24556.3	24958.5	24535.9	24540.8	24555.8	24535.6	-804.695
462.25	24132.5	25030.4	24537	24552	24557.9	24968.5	24537.4	24542.3	24557.4	24537	-897.916
462.2	24050	25041.8	24538.7	24553.8	24559.9	24979.1	24539.3	24544	24559.3	24538.7	-991.807
462.15	24042.5	25053.9	24540.8	24556	24562.2	24990.3	24541.6	24546.2	24561.6	24540.8	-1011.4
462.1	24035	25066.4	24542.9	24558.3	24564.6	25001.8	24544	24548.4	24563.9	24542.9	-1031.41
462.05	24100	25079.4	24545.1	24560.6	24567	25013.7	24546.6	24550.6	24566.3	24545.1	-979.389
462	24165	25092.5	24547	24562.6	24569.2	25025.6	24549	24552.5	24568.4	24547	-927.547
461.95	24250	25106	24548.6	24564.4	24571.1	25037.5	24551.4	24554.2	24570.3	24548.6	-855.959
461.9	24335	25119.6	24549.9	24565.8	24572.7	25049.5	24553.6	24555.5	24571.7	24549.9	-784.615
461.85	24465	25133.6	24550.8	24566.9	24573.9	25061.4	24555.8	24556.5	24572.9	24550.8	-668.584
461.8	24595	25147.8	24551.2	24567.4	24574.6	25073.2	24557.9	24557	24573.5	24551.2	-552.795
461.75	24272.5	25162.4	24551	24567.4	24574.7	25084.8	24560	24556.8	24573.5	24551	-889.856
461.7	23950	25179.4	24552.1	24568.7	24576.2	25098.1	24564	24558.1	24574.9	24552.2	-1229.36
461.65	24105	25199	24554.7	24571.4	24579.1	25113.2	24570.3	24560.7	24577.7	24554.7	-1094.01
461.6	24260	25219.5	24556.6	24573.5	24581.4	25128.2	24576.9	24562.7	24579.9	24556.6	-959.471
461.55	24437.5	25241	24557.9	24574.9	24583	25142.9	24584.2	24564	24581.4	24557.9	-803.547
461.5	24615	25263.9	24558.4	24575.6	24583.8	25157.4	24592.3	24564.6	24582.2	24558.4	-648.924
461.45	24712.5	25288.5	24558.2	24575.5	24583.9	25171.6	24601.6	24564.5	24582.2	24558.2	-575.975
461.4	24810	25315.5	24557.5	24575.1	24583.6	25185.9	24612.8	24563.9	24581.8	24557.5	-505.492
461.35	24647.5	25345.4	24556.4	24574.2	24582.9	25200.3	24626.3	24562.9	24580.9	24556.5	-697.93
461.3	24485	25380	24556	24574	24582.9	25216	24643.9	24562.5	24580.8	24556.1	-895.004
461.25	24730	25419.8	24556.3	24574.4	24583.6	25233	24666	24562.9	24581.4	24556.4	-689.803
461.2	24975	25463.8	24555.6	24573.9	24583.2	25249.6	24691.8	24562.3	24580.9	24555.7	-488.836
461.15	24905	25512.9	24553.8	24572.3	24581.9	25265.8	24721.9	24560.6	24579.4	24554	-607.918
461.1	24835	25569.2	24552.3	24571	24580.8	25283	24758.5	24559.2	24578.2	24552.5	-734.186
461.05	25297.5	25633.6	24551.1	24570	24580	25301.2	24802.4	24558	24577.3	24551.4	-336.141
461	25760	25704.9	24547.9	24567	24577.2	25318.2	24852.4	24554.9	24574.4	24548.4	55.0781
460.95	25957.5	25784.1	24542.8	24562	24572.5	25334.1	24909.3	24549.9	24569.5	24543.5	173.397
460.9	26155	25873.4	24536.8	24556.2	24567	25349.9	24975.4	24543.9	24563.8	24537.8	281.58
460.85	25962.5	25973.8	24529.9	24549.5	24560.5	25365.8	25051.6	24537.1	24557.2	24531.3	-11.334
460.8	25770	26088.2	24523.8	24543.6	24554.9	25383.4	25140.5	24531.1	24551.5	24525.8	-318.203
460.75	25907.5	26217.4	24518.5	24538.5	24550.1	25402.8	25243.1	24525.9	24546.5	24521.4	-309.902
460.7	26045	26361.1	24512.6	24532.8	24544.6	25422.7	25358.6	24520.1	24540.9	24516.7	-316.057
460.65	26700	26520.1	24506	24526.5	24538.6	25443.1	25488	24513.7	24534.7	24511.8	179.877
460.6	27355	26692.9	24496.7	24517.4	24529.8	25461.9	25629.3	24504.4	24525.7	24504.6	662.082
460.55	27365	26880.2	24484.5	24505.5	24518.2	25479.1	25783.1	24492.4	24513.9	24495.5	484.787
460.5	27375	27084.8	24472.3	24493.5	24506.4	25497.5	25951.8	24480.2	24502	24487.2	290.154
460.45	27592.5	27307.1	24459.9	24481.3	24494.6	25517.2	26135.3	24468	24490	24480.2	285.43
460.4	27810	27546.1	24446.6	24468.2	24481.9	25537.6	26332.3	24454.8	24477	24474	263.934
460.35	28037.5	27801.2	24432.3	24454.2	24468.1	25558.5	26541.7	24440.5	24463	24468.9	236.352
460.3	28265	28072	24417	24439.1	24453.4	25580.1	26762.2	24425.3	24448.1	24465.6	193.016
460.25	28425	28357.3	24400.6	24422.9	24437.6	25602.5	26992	24409	24432.1	24464.7	67.6621
460.2	28585	28656.6	24383.5	24406.1	24421.1	25626	27229.4	24392	24415.3	24467.4	-71.5644
460.15	28687.5	28968.5	24365.6	24388.5	24403.8	25651	27472.1	24374.3	24397.8	24474.6	-281.031
460.1	28790	29291.6	24347.2	24370.3	24386.1	25677.6	27717.2	24356	24379.8	24487.7	-501.6
460.05	29312.5	29624.6	24328.3	24351.7	24367.9	25706.2	27961.9	24337.2	24361.3	24508.1	-312.086
460	29835	29963.6	24307.1	24330.7	24347.3	25735	28200.8	24316.1	24340.5	24535.4	-128.623
459.95	30590	30307.3	24283.5	24307.5	24324.5	25764.4	28430.6	24292.8	24317.4	24571.4	282.719
459.9	31345	30653.2	24256.7	24280.9	24298.4	25793.5	28646.7	24266	24291	24617	691.762
459.85	31397.5	30999.7	24226.5	24251	24269	25822.5	28845	24236	24261.3	24674.1	397.85
459.8	31450	31348.8	24196	24220.8	24239.2	25854.8	29025.4	24205.6	24231.2	24747.9	101.225
459.75	31665	31699.3	24165.2	24190.2	24209.2	25890.6	29184	24174.9	24200.8	24840.5	-34.2754
459.7	31880	32050.1	24133.3	24158.6	24178	25929.7	29317.2	24143.1	24169.4	24953.7	-170.139
459.65	32302.5	32401.4	24100.3	24126	24145.9	25972.5	29422	24110.3	24136.9	25089.6	-98.9082
459.6	32725	32751.9	24065.4	24091.4	24111.9	26018.4	29495.1	24075.5	24102.5	25249.5	-26.8926
459.55	32740	33102.6	24028.5	24054.8	24075.9	26068.2	29534.7	24038.9	24066.1	25435.3	-362.594
459.5	32755	33455.6	23991.5	24018.1	24039.8	26123.9	29540.8	24001.9	24029.5	25650.4	-700.594
459.45	33377.5	33812.2	23954.2	23981.1	24003.4	26186.4	29513	23964.8	23992.8	25895.9	-434.727
459.4	34000	34171.4	23914.1	23941.4	23964.3	26253.8	29448.2	23924.9	23953.2	26170.2	-171.414
459.35	34630	34534	23871.2	23898.8	23922.4	26326.9	29347.2	23882.1	23910.8	26472.9	96.0156
459.3	35260	34901.7	23825.4	23853.4	23877.7	26406.6	29210.6	23836.5	23865.6	26803.8	358.305
459.25	35415	35275.2	23776.7	23805	23830.1	26493.7	29040.4	23788	23817.5	27160.8	139.848
459.2	35570	35657.5	23727.2	23755.9	23781.7	26591.6	28840.6	23738.7	23768.5	27543.8	-87.4844
459.15	36250	36049.4	23676.8	23705.9	23732.5	26701.5	28613.7	23688.5	23718.7	27949.6	200.562
459.1	36930	36448.2	23623.3	23652.7	23680.3	26822.2	28360.8	23635.1	23665.8	28371.2	481.766
459.05	37307.5	36853.9	23566.7	23596.5	23625	26955.6	28084.9	23578.7	23609.8	28803.7	453.609
459	37685	37266	23508.2	23538.4	23567.9	27104	27791.1	23520.4	23551.9	29241.6	418.984
458.95	37820	37683.2	23447.9	23478.5	23509	27269.4	27482.8	23460.3	23492.2	29678.4	136.773
458.9	37955	38104.7	23386.8	23417.7	23449.4	27454.7	27164.7	23399.3	23431.7	30107.6	-149.664
458.85	38447.5	38527.1	23324.8	23356.2	23389	27661.3	26840.7	23337.6	23370.4	30520.6	-79.6094
458.8	38940	38946.7	23260.4	23292.2	23326.4	27890.1	26512.3	23273.4	23306.7	30908	-6.67969
458.75	39455	39359.7	23193.7	23225.9	23261.6	28142.6	26183.1	23206.9	23240.6	31261.1	95.3359
458.7	39970	39763.1	23124.5	23157.2	23194.4	28420.9	25855.8	23138	23172.2	31571.7	206.871
458.65	40077.5	40154.4	23052.8	23085.9	23124.8	28727.4	25532.9	23066.5	23101.2	31832.5	-76.9219
458.6	40185	40532.1	22980.4	23013.9	23054.7	29065.3	25218.8	22994.3	23029.5	32037.9	-347.141
458.55	40585	40894.8	22907.2	22941.2	22984	29437.1	24914.9	22921.3	22957	32182.3	-309.844
458.5	40985	41239.5	22831.9	22866.5	22911.5	29842.9	24621.9	22846.3	22882.6	32259.5	-254.469
458.45	41492.5	41565.8	22754.7	22789.7	22837.1	30284.7	24340.7	22769.4	22806.1	32266.3	-73.3203
458.4	42000	41874.1	22675	22710.4	22760.6	30763.8	24071.6	22689.9	22727.2	32200.4	125.859
458.35	42030	42165.3	22592.7	22628.7	22681.9	31280.8	23815.2	22607.9	22645.8	32061.4	-135.297
458.3	42060	42444	22510	22546.5	22603.1	31839.3	23573.4	22525.5	22563.9	31852.5	-383.992
458.25	42282.5	42712.7	22426.8	22463.9	22524.1	32438.7	23346.2	22442.6	22481.6	31576.7	-430.211
458.2	42505	42974.3	22342.3	22379.9	22444.3	33078.2	23132.4	22358.4	22398	31237.2	-469.269
458.15	43215	43232.4	22256.5	22294.7	22363.7	33756.8	22931.2	22272.9	22313.1	30839.5	-17.4531
458.1	43925	43488.1	22167.4	22206	22280.2	34469.1	22740.1	22184	22224.8	30388.1	436.902
458.05	44032.5	43744.3	22074.8	22114	22193.9	35212.1	22557.9	22091.7	22133.2	29890.2	288.219
458	44140	44004.5	21981.3	22021.2	22107.5	35981.6	22386.5	21998.6	22040.7	29356.6	135.469
457.95	44647.5	44268.6	21887.1	21927.5	22020.9	36770.4	22224.7	21904.7	21947.4	28795.4	378.891
457.9	45155	44532.2	21790.2	21831.2	21932.7	37566.9	22069.8	21808.2	21851.6	28213.1	622.769
457.85	45272.5	44789.2	21690.8	21732.5	21842.8	38357.1	21921	21709.1	21753.2	27618.4	483.273
457.8	45390	45032.7	21590.5	21632.8	21753	39127.6	21778.7	21609.1	21653.9	27020.2	357.309
457.75	45747.5	45249.9	21489.2	21532.1	21663.4	39858.8	21642.3	21508.2	21553.8	26426.4	497.574
457.7	46105	45424.8	21386	21429.6	21573.2	40528.9	21509.7	21405.4	21451.7	25842.1	680.25
457.65	45927.5	45539.6	21280.8	21325.1	21482.4	41115.7	21380.2	21300.6	21347.6	25272.7	387.918
457.6	45750	45577.6	21175.9	21220.9	21393.4	41597.6	21255.2	21196.1	21244	24725.7	172.43
457.55	45392.5	45520.5	21071.3	21117.1	21306.5	41953.7	21134.3	21092	21140.6	24204.4	-127.992
457.5	45035	45353	20967.8	21014.3	21222.4	42165.7	21017.5	20988.9	21038.4	23712.8	-318
457.45	44300	45063.3	20865.4	20912.7	21141.5	42220.6	20904.3	20886.9	20937.3	23252.6	-763.312
457.4	43565	44646.7	20765.7	20813.7	21065.4	42113	20796	20787.7	20838.9	22826.2	-1081.65
457.35	43100	44103.8	20668.7	20717.5	20994.5	41843.3	20692.2	20691.1	20743.2	22434.2	-1003.79
457.3	42635	43440	20573.2	20622.8	20927.6	41417.7	20591.3	20596.2	20649.2	22074.6	-805.039
457.25	42142.5	42668.9	20479.4	20529.8	20865.1	40850.7	20493.2	20502.8	20556.7	21746.8	-526.453
457.2	41650	41807.7	20387.2	20438.5	20807.3	40160.8	20397.7	20411.2	20466	21449.3	-157.656
457.15	40812.5	40875.6	20296.7	20348.9	20754.5	39369.6	20304.6	20321.2	20377.1	21180	-63.1445
457.1	39975	39896.5	20209.4	20262.5	20708.2	38502.4	20215.4	20234.5	20291.3	20938.7	78.5117
457.05	38975	38889.6	20125.3	20179.3	20668.8	37580.9	20129.8	20151	20208.9	20722.8	85.3984
457	37975	37875.6	20045.1	20100	20637.2	36627.7	20048.4	20071.3	20130.3	20531.2	99.3594
456.95	37305	36870.4	19968.8	20024.7	20613.7	35660.9	19971.2	19995.7	20055.7	20361.2	434.598
456.9	36635	35885.6	19895	19951.9	20597.1	34694.2	19896.8	19922.6	19983.7	20209.5	749.379
456.85	35215	34933.3	19823.8	19881.7	20587.5	33741.4	19825.1	19852	19914.3	20074	281.699
456.8	33795	34023.9	19758.3	19817.3	20588.7	32814.8	19759.2	19787.2	19850.7	19955.8	-228.871
456.75	33027.5	33164.4	19698.6	19758.6	20600.5	31923	19699.3	19728.3	19792.9	19853.4	-136.941
456.7	32260	32355.9	19641.9	19703	20620.7	31068.2	19642.3	19672.3	19738.2	19762.3	-95.8574
456.65	31882.5	31600.3	19588.2	19650.5	20649.4	30253.7	19588.5	19619.5	19686.5	19681.2	282.209
456.6	31505	30898.3	19535.9	19599.3	20685.1	29481.4	19536.1	19568	19636.3	19607.1	606.709
456.55	30847.5	30249.4	19484.9	19549.6	20728.1	28751.4	19485.1	19518	19587.6	19539.2	598.078
456.5	30190	29655.2	19436.6	19502.5	20779.5	28066.2	19436.7	19470.7	19541.5	19477.5	534.764
456.45	29597.5	29114.4	19390.8	19458	20839.7	27425.1	19390.9	19426	19498.1	19421.5	483.062
456.4	29005	28625.1	19347.4	19415.9	20908.4	26826.6	19347.5	19383.8	19457.1	19370.2	379.867
456.35	28417.5	28186.2	19306.3	19376.2	20985.6	26270.2	19306.3	19344.1	19418.5	19323.2	231.295
456.3	27830	27795.3	19267.5	19338.8	21071.5	25753.6	19267.5	19306.8	19382.3	19279.9	34.7266
456.25	27700	27450.7	19231.1	19303.8	21165.9	25275.8	19231.1	19272	19348.6	19240.1	249.275
456.2	27570	27148.2	19195	19269.2	21267	24832.5	19195.1	19237.9	19315.3	19201.5	421.769
456.15	27272.5	26885.4	19159.4	19235.1	21374.7	24421.7	19159.4	19204.4	19282.5	19164.1	387.06
456.1	26975	26661.1	19124.9	19202.2	21489.4	24042.4	19124.9	19172.4	19251	19128.2	313.916
456.05	26332.5	26472.7	19091.5	19170.4	21611.1	23692.1	19091.5	19142	19220.7	19093.8	-140.17
456	25690	26319.6	19060.7	19141.2	21741	23370.8	19060.7	19114.7	19193	19062.3	-629.609
455.95	25820	26199.6	19032.5	19114.8	21878.7	23076.2	19032.5	19090.6	19168.2	19033.6	-379.606
455.9	25950	26107.2	19003.6	19087.7	22020.8	22802.9	19003.6	19066.6	19142.7	19004.4	-157.182
455.85	25815	26040.3	18974	19060	22166.8	22549.5	18974	19043	19116.7	18974.6	-225.348
455.8	25680	25998.2	18944.9	19032.7	22317.5	22315	18944.9	19021	19091.3	18945.3	-318.18
455.75	25800	25978.8	18916.3	19006	22472.1	22098	18916.3	19000.8	19066.5	18916.5	-178.801
455.7	25920	25979.3	18887	18978.8	22629.3	21895.9	18887	18981.8	19041.2	18887.1	-59.3184
455.65	25810	25998.1	18857	18951	22788.5	21707	18857	18964.3	19015.5	18857.2	-188.102
455.6	25700	26034.5	18827.5	18923.5	22949.7	21531.1	18827.5	18949.7	18990.2	18827.5	-334.525
455.55	25712.5	26087.3	18798.2	18896.5	23112.6	21367	18798.2	18938.4	18965.5	18798.3	-374.769
455.5	25725	26154.5	18768.8	18869.5	23275.6	21213.1	18768.8	18930.6	18940.8	18768.8	-429.455
455.45	25950	26235	18739.2	18842.3	23438.1	21068.4	18739.2	18926.9	18916.1	18739.2	-285.033
455.4	26175	26327.2	18708.5	18814.1	23598.5	20931	18708.5	18927.2	18890.5	18708.5	-152.228
455.35	26205	26430.1	18676.7	18784.9	23755.7	20800.1	18676.7	18932.3	18864.1	18676.7	-225.115
455.3	26235	26544.1	18644.7	18755.6	23909.7	20675.8	18644.7	18944.2	18837.6	18644.7	-309.092
455.25	26250	26668.6	18612.4	18726	24059.6	20557.5	18612.4	18963.8	18811.2	18612.4	-418.565
455.2	26265	26803.5	18579.9	18696.5	24204.5	20444.7	18579.9	18992.7	18784.7	18579.9	-538.463
455.15	26537.5	26948.9	18547.2	18666.8	24343.6	20336.7	18547.2	19032.2	18758.4	18547.2	-411.379
455.1	26810	27103.7	18513.2	18635.9	24474.6	20232.2	18513.2	19082.8	18731.1	18513.2	-293.678
455.05	27342.5	27268.5	18477.9	18603.8	24596.8	20130.5	18477.9	19146.2	18702.8	18477.9	74.0234
455	27875	27442.5	18440.2	18569.5	24707.9	20030.3	18440.2	19223.2	18672.4	18440.2	432.475
454.95	27640	27626.7	18400	18532.8	24807	19931.3	18400	19315.8	18639.9	18400	13.2637
454.9	27405	27825.5	18360.7	18497.2	24896.7	19836.4	18360.7	19429.5	18608.6	18360.7	-420.547
454.85	27787.5	28039.9	18322.2	18462.5	24975.8	19745.3	18322.2	19566.5	18578.6	18322.2	-252.391
454.8	28170	28268.9	18282	18426.2	25041.1	19655.2	18282	19726.9	18547.2	18282	-98.8906
454.75	28667.5	28513.8	18239.9	18388.3	25091.7	19566	18239.9	19912.9	18514.5	18239.9	153.691
454.7	29165	28776.1	18195.5	18348.2	25126.5	19476.8	18195.5	20126.6	18480	18195.5	388.914
454.65	29247.5	29057.8	18148.8	18306	25144.9	19387.5	18148.8	20371	18443.8	18148.8	189.674
454.6	29330	29362.4	18101.6	18263.5	25148	19299.7	18101.6	20650	18407.5	18101.6	-32.4082
454.55	29787.5	29692.3	18053.8	18220.7	25135.7	19213.3	18053.8	20966.6	18371.3	18053.8	95.1484
454.5	30245	30047.7	18003.9	18175.9	25105.9	19126.7	18003.9	21321.2	18333.7	18003.9	197.291
454.45	30467.5	30430.8	17951.8	18129.2	25058.4	19039.5	17951.8	21716.2	18294.6	17951.8	36.7207
454.4	30690	30844.8	17898.5	18081.6	24994.3	18952.8	17898.5	22155.2	18255.2	17898.5	-154.853
454.35	31460	31291.2	17844.1	18033.1	24913.7	18866.4	17844.1	22639.1	18215.5	17844.1	168.797
454.3	32230	31769.7	17786.2	17981.4	24814.2	18777.8	17786.2	23167.7	18173.3	17786.2	460.262
454.25	32872.5	32281.1	17724.7	17926.4	24696.5	18687.2	17724.7	23741.3	18128.6	17724.7	591.365
454.2	33515	32827.2	17660.3	17868.8	24561.3	18594.7	17660.3	24361.2	18082.3	17660.3	687.777
454.15	33880	33408.9	17592.8	17808.5	24409.2	18500.5	17592.8	25027.6	18034.4	17592.8	471.051
454.1	34245	34026.8	17523.5	17746.8	24242	18405.5	17523.5	25740.1	17986.4	17523.5	218.231
454.05	34890	34681	17452.3	17683.7	24060.3	18309.7	17452.3	26498.1	17938.7	17452.3	208.961
454	35535	35368.7	17378.1	17617.8	23863.9	18211.9	17378.1	27297.2	17890.4	17378.1	166.348
453.95	36352.5	36088.4	17300.9	17549.5	23653.5	18111.9	17300.9	28134.9	17842.2	17300.9	264.113
453.9	37170	36837.8	17219.8	17477.8	23429.1	18009.1	17219.8	29007.2	17794	17219.8	332.211
453.85	37462.5	37613	17134.9	17402.8	23191.9	17903.3	17134.9	29908.2	17746.7	17134.9	-150.527
453.8	37755	38414.1	17048.4	17326.8	22944.7	17796.7	17048.4	30835.8	17703.8	17048.4	-659.055
453.75	38672.5	39236	16960.3	17249.7	22688.8	17689.2	16960.3	31782.7	17666.9	16960.3	-563.516
453.7	39590	40072.7	16867.9	17169.1	22422.3	17578.2	16867.9	32739.5	17635.2	16867.9	-482.676
453.65	40547.5	40920.3	16771.2	17084.9	22146.1	17463.6	16771.2	33699.3	17611.3	16771.2	-372.789
453.6	41505	41773.1	16670.1	16997	21861.1	17345.2	16670.1	34652.2	17597.9	16670.1	-268.141
453.55	42622.5	42628.1	16564.4	16905.5	21568.1	17222.8	16564.4	35590.5	17598.9	16564.4	-5.63281
453.5	43740	43479.5	16453.5	16809.6	21267.4	17095.9	16453.5	36502.9	17617.8	16453.5	260.539
453.45	44552.5	44324.2	16337.4	16709.5	20959.7	16964.4	16337.4	37380.4	17659.9	16337.4	228.266
453.4	45365	45161.6	16217.3	16606.6	20647.2	16829.4	16217.3	38215	17732.7	16217.3	203.445
453.35	45975	45988.4	16093.3	16500.9	20330.8	16691	16093.3	38995.8	17843.1	16093.3	-13.3672
453.3	46585	46805.7	15966.2	16393.4	20011.9	16549.9	15966.2	39715.1	18000.1	15966.2	-220.742
453.25	47202.5	47612.7	15835.9	16284.2	19691.5	16406.2	15835.9	40362.4	18211.9	15835.9	-410.199
453.2	47820	48411.1	15702.4	16173.5	19370	16259.7	15702.4	40929.5	18488	15702.4	-591.055
453.15	48675	49203.7	15565.7	16061.4	19047.9	16110.5	15565.7	41408.5	18838.4	15565.7	-528.711
453.1	49530	49991.8	15424.9	15947.2	18725.1	15957.5	15424.9	41790.2	19271.3	15424.9	-461.832
453.05	50580	50780.6	15279.7	15831.1	18401.8	15800.7	15279.7	42068.9	19797.1	15279.7	-200.606
453	51630	51572.6	15129.5	15712.8	18077.8	15639.1	15129.5	42237.9	20423	15129.5	57.4141
452.95	52330	52373	14974.2	15592.9	17753.5	15472.8	14974.2	42293.6	21157	14974.2	-42.9844
452.9	53030	53188.2	14815.2	15473.6	17430.6	15303.2	14815.2	42234.6	22007.2	14815.2	-158.219
452.85	54105	54020.7	14652.6	15356.1	17109.6	15130.3	14652.6	42059.7	22975.7	14652.6	84.2695
452.8	55180	54872.6	14484.8	15240.4	16788.9	14952.4	14484.8	41767.2	24062.7	14484.8	307.426
452.75	56100	55743.4	14311.6	15128.7	16468.8	14769.6	14311.6	41359	25263.6	14311.6	356.633
452.7	57020	56633.3	14133.8	15024.8	16150.2	14582.4	14133.8	40838.6	26572.4	14133.8	386.66
452.65	58325	57540	13951.3	14933	15833.1	14390.8	13951.3	40210.1	27978.3	13951.3	784.965
452.6	59630	58455.2	13762.5	14857.3	15515.9	14193.1	13762.5	39477.7	29461.1	13762.5	1174.82
452.55	60140	59372.8	13567.3	14805.3	15198.5	13989.4	13567.3	38647.4	31001.3	13567.3	767.25
452.5	60650	60285.6	13369.1	14790.1	14884.5	13782.9	13369.1	37731.1	32573.5	13369.1	364.414
452.45	61132.5	61183.8	13167.9	14824.2	14573.8	13573.6	13167.9	36736.5	34147.5	13167.9	-51.2773
452.4	61615	62056.5	12963.8	14923.3	14266.2	13361.7	12963.8	35672.2	35688.6	12963.8	-441.519
452.35	62487.5	62890.6	12756.8	15105.6	13961.8	13147.1	12756.8	34548.7	37154.8	12756.8	-403.066
452.3	63360	63673.8	12545.2	15391.7	13658.6	12928	12545.2	33372.8	38503.5	12545.2	-313.832
452.25	64135	64394.5	12329	15805.5	13356.6	12704.6	12329	32155.7	39688	12329	-259.492
452.2	64910	65045	12108.5	16374.4	13056	12477.2	12108.5	30906.7	40664.9	12108.5	-135.031
452.15	65842.5	65620.8	11883.9	17126.8	12756.6	12245.7	11883.9	29634.9	41392.2	11883.9	221.727
452.1	66775	66119.7	11654.3	18088.4	12457.4	12009.5	11654.3	28350.1	41831.3	11654.3	655.297
452.05	66787.5	66548.4	11419.7	19285.1	12158.2	11768.5	11419.7	27059.8	41955.6	11419.7	239.062
452	66800	66922.3	11184.1	20739	11862.8	11526.6	11184.1	25777.5	41752.9	11184.1	-122.344
451.95	67347.5	67259.7	10947.5	22462.7	11570.8	11283.9	10947.5	24510	41222.2	10947.5	87.7812
451.9	67895	67579.4	10707.5	24456.9	11279.7	11037.9	10707.5	23261.4	40373.3	10707.5	315.547
451.85	68297.5	67900.4	10464.1	26707.1	10989.3	10788.8	10464.1	22039	39232.6	10464.1	397.148
451.8	68700	68236.7	10218	29189.7	10700	10537.1	10218	20847.6	37834.5	10218	463.266
451.75	69187.5	68589.4	9969.18	31857.1	10411.5	10282.7	9969.18	19692.6	36222.1	9969.18	598.078
451.7	69675	68944.4	9717.19	34648.7	10123.2	10025.4	9717.19	18576.9	34438.9	9717.19	730.648
451.65	69237.5	69269.6	9462.06	37486.3	9834.94	9765.05	9462.06	17502.7	32528.8	9462.06	-32.0781
451.6	68800	69516.8	9207.71	40273.3	9550.33	9505.61	9207.71	16477.1	30541.3	9207.71	-716.844
451.55	68382.5	69616.8	8954.13	42902	9269.19	9247.07	8954.13	15500.4	28514.7	8954.13	-1234.28
451.5	67965	69483.4	8701.26	45245.9	8991.25	8989.36	8701.26	14574.1	26487.8	8701.26	-1518.38
451.45	67502.5	69021.7	8449.08	47179.8	8716.32	8732.46	8449.08	13697.6	24491.8	8449.08	-1519.16
451.4	67040	68136	8197.8	48582.4	8444.39	8476.57	8197.8	12870.4	22553.4	8197.8	-1095.98
451.35	64995	66745.2	7947.41	49348.7	8175.31	8221.69	7947.41	12092	20697.2	7947.41	-1750.25
451.3	62950	64801.9	7704.66	49417.7	7915.64	7974.56	7704.66	11367.1	18945.6	7704.66	-1851.93
451.25	61000	62296.9	7469.59	48767.2	7665.28	7735.19	7469.59	10694.4	17313.2	7469.59	-1296.91
451.2	59050	59264	7241.81	47426.3	7423.69	7503.23	7241.81	10071.1	15806.9	7241.81	-214.027
451.15	56185	55777.3	7021.35	45468.4	7190.78	7278.69	7021.35	9494.88	14429.9	7021.35	407.742
451.1	53320	51949	6812.15	43006.5	6970.34	7065.5	6812.15	8967.45	13187.8	6812.15	1371.02
451.05	49812.5	47893	6614.25	40161.6	6762.3	6863.7	6614.25	8485.93	12076.5	6614.25	1919.5
451	46305	43735.8	6430.44	37066.9	6569.35	6676.08	6430.44	8050.82	11094.5	6430.44	2569.18
450.95	41742.5	39586.4	6260.77	33842.1	6391.44	6502.68	6260.77	7659.39	10233.8	6260.77	2156.12
450.9	37180	35545.1	6109.78	30599.6	6233.02	6348.06	6109.78	7313.48	9490.02	6109.78	1634.91
450.85	32730	31699.1	5977.58	27437.7	6094.11	6212.29	5977.58	7010.9	8854.4	5977.58	1030.92
450.8	28280	28108.5	5863.74	24429.6	5974.21	6094.98	5863.74	6748.65	8316.08	5863.74	171.478
450.75	24827.5	24825.1	5768.35	21638.4	5873.35	5996.19	5768.35	6524.67	7865.85	5768.35	2.4375
450.7	21375	21872.4	5687.26	19099.9	5787.29	5911.76	5687.26	6332.57	7489.87	5687.26	-497.381
450.65	18645	19263.1	5620.5	16837.7	5716.04	5841.74	5620.5	6170.33	7179.27	5620.5	-618.057
450.6	15915	16996.9	5565.08	14861.1	5656.53	5783.14	5565.08	6033.22	6923.27	5565.08	-1081.94
450.55	14302.5	15059.3	5521.04	13164.8	5608.77	5735.98	5521.04	5919.47	6714.5	5521.04	-756.828
450.5	12690	13426.7	5483.67	11732.7	5568.02	5695.56	5483.67	5822.92	6542.13	5483.67	-736.664
450.45	11680	12070.3	5453.01	10543.3	5534.25	5661.9	5453.01	5742.17	6400.65	5453.01	-390.258
450.4	10670	10955.8	5426.51	9568.24	5504.91	5632.48	5426.51	5673.4	6282.86	5426.51	-285.838
450.35	9965	10052.2	5404.2	8781.14	5479.98	5607.3	5404.2	5615.57	6185.06	5404.2	-87.2461
450.3	9260	9325.15	5384.79	8152.02	5458.15	5585.09	5384.79	5566.38	6102.69	5384.79	-65.1543
450.25	8740	8745.48	5368.3	7655.12	5439.43	5565.85	5368.3	5525.01	6033.27	5368.3	-5.47656
450.2	8220	8284.92	5353.95	7265.08	5423.01	5548.81	5353.95	5489.92	5973.93	5353.95	-64.9238
450.15	8115	7919.74	5341.76	6960.46	5408.88	5533.98	5341.76	5460.45	5923.01	5341.76	195.262
450.1	8010	7628.61	5329.96	6721.77	5395.27	5519.59	5329.96	5434.31	5877.5	5329.96	381.393
450.05	7832.5	7394.7	5318.56	6533.72	5382.17	5505.65	5318.56	5411	5836.38	5318.56	437.804
450	7655	7205.32	5307.86	6384.79	5369.88	5492.47	5307.86	5390.43	5799.19	5307.86	449.679
449.95	7477.5	7049.9	5297.87	6265.37	5358.38	5480.05	5297.87	5372.24	5765.33	5297.87	427.606
449.9	7300	6920.29	5288.6	6168.12	5347.68	5468.39	5288.6	5356.15	5734.33	5288.6	379.707
449.85	7215	6810.55	5280.04	6087.66	5337.77	5457.49	5280.04	5341.92	5705.86	5280.04	404.45
449.8	7130	6715.58	5271.8	6019.41	5328.25	5446.96	5271.8	5328.94	5679.23	5271.8	414.419
449.75	6762.5	6632.12	5263.9	5960.48	5319.12	5436.8	5263.9	5317.05	5654.25	5263.9	130.378
449.7	6395	6558.85	5257.52	5909.88	5311.57	5428.22	5257.52	5307.31	5631.96	5257.52	-163.852
449.65	6397.5	6493.95	5252.68	5866.03	5305.6	5421.21	5252.68	5299.61	5612.2	5252.68	-96.4487
449.6	6400	6434.6	5247.81	5826.34	5299.65	5414.22	5247.81	5292.3	5593.34	5247.81	-34.6045
449.55	6395	6379.79	5242.9	5789.94	5293.71	5407.23	5242.9	5285.28	5575.26	5242.9	15.206
449.5	6390	6328.89	5238	5756.35	5287.81	5400.28	5238	5278.53	5557.94	5238	61.106
449.45	6302.5	6281.33	5233.1	5725.13	5281.94	5393.37	5233.1	5272.01	5541.3	5233.1	21.166
449.4	6215	6237.02	5228.55	5696.28	5276.45	5386.84	5228.55	5266.01	5525.64	5228.55	-22.0254
449.35	6367.5	6195.69	5224.35	5669.59	5271.35	5380.71	5224.35	5260.52	5510.93	5224.35	171.81
449.3	6520	6155.99	5219.49	5643.83	5265.62	5373.95	5219.49	5254.47	5496.08	5219.49	364.009
449.25	6415	6117.75	5213.95	5618.84	5259.23	5366.55	5213.95	5247.86	5481.09	5213.95	297.252
449.2	6310	6081.84	5208.84	5595.58	5253.3	5359.6	5208.84	5241.75	5466.98	5208.84	228.16
449.15	6127.5	6048.09	5204.16	5573.92	5247.82	5353.12	5204.16	5236.13	5453.74	5204.16	79.4087
449.1	5945	6016.72	5200.23	5554.1	5243.11	5347.42	5200.23	5231.33	5441.67	5200.23	-71.7231
449.05	5875	5987.58	5197.06	5536.03	5239.19	5342.51	5197.06	5227.34	5430.75	5197.06	-112.58
449	5805	5960.1	5194.18	5519.16	5235.57	5337.92	5194.18	5223.68	5420.47	5194.18	-155.105
448.95	5825	5934.18	5191.58	5503.41	5232.26	5333.65	5191.58	5220.35	5410.83	5191.58	-109.181
448.9	5845	5909.32	5188.88	5488.33	5228.87	5329.3	5188.88	5216.94	5401.4	5188.88	-64.3227
448.85	5907.5	5885.48	5186.09	5473.88	5225.4	5324.89	5186.09	5213.48	5392.18	5186.09	22.0254
448.8	5970	5862.35	5183.02	5459.8	5221.67	5320.23	5183.02	5209.76	5382.97	5183.02	107.648
448.75	6017.5	5839.91	5179.67	5446.06	5217.68	5315.32	5179.67	5205.79	5373.74	5179.67	177.586
448.7	6065	5818.14	5176.1	5432.68	5213.49	5310.22	5176.1	5201.62	5364.56	5176.1	246.856
448.65	5952.5	5796.98	5172.32	5419.6	5209.09	5304.92	5172.32	5197.27	5355.39	5172.32	155.524
448.6	5840	5777.06	5169	5407.48	5205.18	5300.12	5169	5193.39	5346.91	5169	62.9414
448.55	5610	5758.32	5166.15	5396.28	5201.74	5295.8	5166.15	5190	5339.11	5166.15	-148.324
448.5	5380	5741.25	5164.26	5386.47	5199.28	5292.47	5164.26	5187.59	5332.48	5164.26	-361.25
448.45	5550	5725.79	5163.34	5378.04	5197.81	5290.14	5163.34	5186.17	5327	5163.34	-175.79
448.4	5720	5710.2	5161.7	5369.24	5195.62	5287.1	5161.7	5184.03	5320.98	5161.7	9.80176
448.35	5602.5	5694.46	5159.32	5360.07	5192.72	5283.36	5159.32	5181.19	5314.41	5159.32	-91.9561
448.3	5485	5679.73	5157.44	5351.7	5190.31	5280.13	5157.44	5178.84	5308.48	5157.44	-194.734
448.25	5445	5666.02	5156.04	5344.14	5188.41	5277.41	5156.04	5177.01	5303.2	5156.04	-221.018
448.2	5405	5652.95	5154.81	5337.03	5186.69	5274.88	5154.81	5175.35	5298.24	5154.81	-247.948
448.15	5467.5	5640.49	5153.75	5330.36	5185.14	5272.53	5153.75	5173.87	5293.57	5153.75	-172.989
448.1	5530	5628.2	5152.41	5323.67	5183.33	5269.94	5152.41	5172.13	5288.77	5152.41	-98.1958
448.05	5340	5616.03	5150.81	5316.94	5181.27	5267.09	5150.81	5170.13	5283.83	5150.81	-276.033
448	5150	5605.06	5150	5311.24	5180.01	5265.06	5150	5168.95	5279.81	5150	-455.062
