# Supplementary material for: Approaching intrinsic dynamics of MXenes hybrid hydrogel for 3D printed multimodal intelligent devices with ultrahigh superelasticity and temperature sensitivity
Source: Nat Commun. 2022 Jun 14;13:3420. doi: 10.1038/s41467-022-31051-7 (PMC9197829; doi:10.1038/s41467-022-31051-7)
Supplement: Supplementary file 6 — Source Data [file 41467_2022_31051_MOESM6_ESM.zip › Supplementary information/Supplementary Fig. 31/Supplementary Fig. 31a/Relative resistance.xlsx]

## Sheet: Sheet1
Item	Smu1_Time(1)(1)	Smu1_R(1)(1)
1	0	1.94657e+06
2	0.12032	1.95328e+06
3	0.24061	1.95853e+06
4	0.3609	1.96294e+06
5	0.48121	1.96662e+06
6	0.60151	1.96979e+06
7	0.72179	1.97249e+06
8	0.84212	1.97485e+06
9	0.96242	1.97686e+06
10	1.08271	1.97864e+06
11	1.20302	1.98016e+06
12	1.32331	1.98148e+06
13	1.44362	1.98276e+06
14	1.5639	1.98383e+06
15	1.68421	1.98477e+06
16	1.80453	1.98563e+06
17	1.92483	1.98637e+06
18	2.04512	1.98707e+06
19	2.16543	1.98769e+06
20	2.28573	1.98825e+06
21	2.40604	1.98875e+06
22	2.52633	1.98921e+06
23	2.64663	1.98961e+06
24	2.76693	1.98998e+06
25	2.88724	1.99032e+06
26	3.00755	1.99062e+06
27	3.12784	1.99096e+06
28	3.24814	1.99116e+06
29	3.36843	1.99142e+06
30	3.48873	1.99166e+06
31	3.60904	1.99188e+06
32	3.72933	1.99206e+06
33	3.84963	1.99224e+06
34	3.96994	1.99242e+06
35	4.09024	1.99258e+06
36	4.21055	1.99276e+06
37	4.33084	1.9929e+06
38	4.45114	1.99304e+06
39	4.57144	1.99318e+06
40	4.69175	1.99334e+06
41	4.81205	1.99348e+06
42	4.93233	1.99362e+06
43	5.05264	1.99372e+06
44	5.17292	1.99384e+06
45	5.29323	1.99394e+06
46	5.41354	1.99404e+06
47	5.53383	1.99414e+06
48	5.65414	1.99426e+06
49	5.77444	1.99434e+06
50	5.89474	1.99444e+06
51	6.01503	1.99448e+06
52	6.13534	1.99458e+06
53	6.25564	1.99464e+06
54	6.37592	1.99472e+06
55	6.49623	1.9948e+06
56	6.61652	1.99486e+06
57	6.73681	1.99494e+06
58	6.85711	1.99472e+06
59	6.9774	1.99446e+06
60	7.09771	1.99454e+06
61	7.21802	1.99462e+06
62	7.33831	1.99468e+06
63	7.45863	1.99478e+06
64	7.57892	1.99484e+06
65	7.69924	1.99488e+06
66	7.81951	1.99492e+06
67	7.9398	1.99496e+06
68	8.0601	1.99502e+06
69	8.18039	1.99504e+06
70	8.3007	1.99504e+06
71	8.421	1.99506e+06
72	8.54135	1.99514e+06
73	8.66165	1.99524e+06
74	8.78194	1.99524e+06
75	8.90224	1.99526e+06
76	9.02253	1.99532e+06
77	9.14283	1.99536e+06
78	9.26315	1.9954e+06
79	9.38345	1.99544e+06
80	9.50375	1.99548e+06
81	9.62403	1.99554e+06
82	9.74434	1.99556e+06
83	9.86466	1.9956e+06
84	9.98496	1.99566e+06
85	10.1053	1.99566e+06
86	10.2256	1.9957e+06
87	10.3459	1.9957e+06
88	10.4662	1.9957e+06
89	10.5865	1.99574e+06
90	10.7068	1.99574e+06
91	10.827	1.99574e+06
92	10.9473	1.99574e+06
93	11.0676	1.99574e+06
94	11.1879	1.99578e+06
95	11.3082	1.99578e+06
96	11.4285	1.9958e+06
97	11.5488	1.99582e+06
98	11.6691	1.99582e+06
99	11.7894	1.99584e+06
100	11.9097	1.99586e+06
101	12.03	1.99592e+06
102	12.1503	1.99592e+06
103	12.2706	1.99596e+06
104	12.391	1.996e+06
105	12.5113	1.99598e+06
106	12.6316	1.996e+06
107	12.7519	1.99602e+06
108	12.8722	1.99604e+06
109	12.9925	1.99606e+06
110	13.1128	1.99608e+06
111	13.2331	1.9961e+06
112	13.3534	1.99614e+06
113	13.4737	1.99614e+06
114	13.594	1.9962e+06
115	13.7143	1.99624e+06
116	13.8346	1.99628e+06
117	13.9549	1.99626e+06
118	14.0752	1.99628e+06
119	14.1955	1.99632e+06
120	14.3158	1.99634e+06
121	14.4361	1.99638e+06
122	14.5564	1.9964e+06
123	14.6767	1.99646e+06
124	14.797	1.99648e+06
125	14.9173	1.99654e+06
126	15.0376	1.99656e+06
127	15.1579	1.99664e+06
128	15.2782	1.99666e+06
129	15.3985	1.99669e+06
130	15.5188	1.99673e+06
131	15.6391	1.99677e+06
132	15.7594	1.99677e+06
133	15.8797	1.99681e+06
134	16	1.99683e+06
135	16.1203	1.99685e+06
136	16.2406	1.99687e+06
137	16.3609	1.99691e+06
138	16.4812	1.99691e+06
139	16.6015	1.99693e+06
140	16.7218	1.99695e+06
141	16.8421	1.99697e+06
142	16.9624	1.99701e+06
143	17.0827	1.99701e+06
144	17.203	1.99701e+06
145	17.3234	1.99705e+06
146	17.4437	1.99707e+06
147	17.564	1.99709e+06
148	17.6843	1.99707e+06
149	17.8046	1.99711e+06
150	17.9249	1.99711e+06
151	18.0452	1.99713e+06
152	18.1655	1.99713e+06
153	18.2858	1.99713e+06
154	18.406	1.99711e+06
155	18.5263	1.99709e+06
156	18.6466	1.99711e+06
157	18.7669	1.99709e+06
158	18.8872	1.99709e+06
159	19.0075	1.99707e+06
160	19.1279	1.99705e+06
161	19.2482	1.99707e+06
162	19.3685	1.99705e+06
163	19.4888	1.99705e+06
164	19.6091	1.99705e+06
165	19.7294	1.99703e+06
166	19.8497	1.99705e+06
167	19.97	1.99709e+06
168	20.0903	1.99711e+06
169	20.2106	1.99711e+06
170	20.3309	1.99711e+06
171	20.4512	1.99713e+06
172	20.5715	1.99709e+06
173	20.6918	1.99711e+06
174	20.8121	1.99711e+06
175	20.9324	1.99711e+06
176	21.0527	1.99711e+06
177	21.173	1.99711e+06
178	21.2933	1.99703e+06
179	21.4136	1.99701e+06
180	21.5339	1.99701e+06
181	21.6542	1.99705e+06
182	21.7745	1.99707e+06
183	21.8948	1.99707e+06
184	22.0151	1.99709e+06
185	22.1354	1.99709e+06
186	22.2557	1.99707e+06
187	22.376	1.99707e+06
188	22.4963	1.99705e+06
189	22.6166	1.99707e+06
190	22.7369	1.99705e+06
191	22.8572	1.99707e+06
192	22.9776	1.99707e+06
193	23.0979	1.99705e+06
194	23.2182	1.99709e+06
195	23.3385	1.99707e+06
196	23.4588	1.99707e+06
197	23.5791	1.99709e+06
198	23.6994	1.99705e+06
199	23.8197	1.99711e+06
200	23.94	1.99691e+06
201	24.0603	1.99701e+06
202	24.1806	1.99693e+06
203	24.3009	1.99677e+06
204	24.4212	1.9963e+06
205	24.5415	1.99662e+06
206	24.6618	1.99713e+06
207	24.7821	1.99727e+06
208	24.9024	1.99677e+06
209	25.0227	1.99695e+06
210	25.143	1.99695e+06
211	25.2633	1.99675e+06
212	25.3836	1.99687e+06
213	25.5039	1.99697e+06
214	25.6242	1.99697e+06
215	25.7445	1.99683e+06
216	25.8649	1.99693e+06
217	25.9852	1.99679e+06
218	26.1055	1.99673e+06
219	26.2258	1.99689e+06
220	26.3461	1.99679e+06
221	26.4664	1.99671e+06
222	26.5867	1.99669e+06
223	26.707	1.99681e+06
224	26.8273	1.99669e+06
225	26.9476	1.99662e+06
226	27.0679	1.99666e+06
227	27.1882	1.9966e+06
228	27.3085	1.99664e+06
229	27.4288	1.99646e+06
230	27.5491	1.99634e+06
231	27.6694	1.99648e+06
232	27.7897	1.99642e+06
233	27.91	1.99644e+06
234	28.0303	1.99646e+06
235	28.1506	1.9964e+06
236	28.2709	1.99642e+06
237	28.3912	1.99642e+06
238	28.5115	1.9964e+06
239	28.6319	1.9964e+06
240	28.7522	1.99638e+06
241	28.8725	1.99636e+06
242	28.9928	1.99624e+06
243	29.1131	1.99626e+06
244	29.2334	1.9963e+06
245	29.3536	1.9963e+06
246	29.474	1.99626e+06
247	29.5943	1.99624e+06
248	29.7146	1.99622e+06
249	29.8349	1.9962e+06
250	29.9552	1.99616e+06
251	30.0755	1.99612e+06
252	30.1958	1.99606e+06
253	30.3161	1.996e+06
254	30.4364	1.99592e+06
255	30.5567	1.99588e+06
256	30.677	1.99582e+06
257	30.7973	1.99572e+06
258	30.9176	1.9957e+06
259	31.038	1.99556e+06
260	31.1582	1.99546e+06
261	31.2785	1.99534e+06
262	31.3988	1.99522e+06
263	31.5192	1.99508e+06
264	31.6395	1.99492e+06
265	31.7598	1.99478e+06
266	31.8801	1.9946e+06
267	32.0004	1.99446e+06
268	32.1207	1.9943e+06
269	32.241	1.9941e+06
270	32.3613	1.99392e+06
271	32.4816	1.9937e+06
272	32.6019	1.99348e+06
273	32.7222	1.99324e+06
274	32.8425	1.993e+06
275	32.9628	1.99282e+06
276	33.0831	1.99256e+06
277	33.2034	1.99232e+06
278	33.3237	1.9921e+06
279	33.444	1.99182e+06
280	33.5643	1.99154e+06
281	33.6846	1.99126e+06
282	33.8049	1.99098e+06
283	33.9252	1.99066e+06
284	34.0455	1.99036e+06
285	34.1658	1.99004e+06
286	34.2861	1.98975e+06
287	34.4064	1.98939e+06
288	34.5267	1.98907e+06
289	34.647	1.98871e+06
290	34.7673	1.98835e+06
291	34.8876	1.98801e+06
292	35.008	1.98763e+06
293	35.1283	1.98729e+06
294	35.2486	1.98695e+06
295	35.3689	1.98657e+06
296	35.4892	1.98619e+06
297	35.6095	1.98585e+06
298	35.7298	1.98549e+06
299	35.8501	1.98507e+06
300	35.9704	1.98471e+06
301	36.0907	1.98433e+06
302	36.211	1.98395e+06
303	36.3313	1.98359e+06
304	36.4516	1.98323e+06
305	36.5719	1.98285e+06
306	36.6922	1.98246e+06
307	36.8125	1.98206e+06
308	36.9328	1.98162e+06
309	37.0531	1.98092e+06
310	37.1734	1.98054e+06
311	37.2937	1.98026e+06
312	37.414	1.97982e+06
313	37.5343	1.9795e+06
314	37.6546	1.97914e+06
315	37.7749	1.9787e+06
316	37.8952	1.97818e+06
317	38.0155	1.97766e+06
318	38.1358	1.97734e+06
319	38.2561	1.97684e+06
320	38.3764	1.9764e+06
321	38.4967	1.97592e+06
322	38.617	1.97539e+06
323	38.7373	1.97487e+06
324	38.8576	1.97445e+06
325	38.9779	1.97401e+06
326	39.0982	1.97361e+06
327	39.2185	1.97319e+06
328	39.3388	1.97271e+06
329	39.4591	1.97217e+06
330	39.5794	1.97165e+06
331	39.6997	1.97113e+06
332	39.82	1.97061e+06
333	39.9403	1.97013e+06
334	40.0606	1.96967e+06
335	40.1809	1.96917e+06
336	40.3012	1.96866e+06
337	40.4215	1.96818e+06
338	40.5418	1.96762e+06
339	40.6621	1.96704e+06
340	40.7824	1.96658e+06
341	40.9027	1.96606e+06
342	41.023	1.96558e+06
343	41.1433	1.96506e+06
344	41.2636	1.96452e+06
345	41.3839	1.96402e+06
346	41.5042	1.9635e+06
347	41.6245	1.96294e+06
348	41.7448	1.96238e+06
349	41.8651	1.96187e+06
350	41.9855	1.96133e+06
351	42.1057	1.96081e+06
352	42.226	1.96025e+06
353	42.3464	1.95971e+06
354	42.4667	1.95917e+06
355	42.587	1.95859e+06
356	42.7073	1.95799e+06
357	42.8276	1.95741e+06
358	42.9479	1.95685e+06
359	43.0682	1.95631e+06
360	43.1885	1.95573e+06
361	43.3088	1.95517e+06
362	43.4291	1.95458e+06
363	43.5494	1.95402e+06
364	43.6697	1.95346e+06
365	43.79	1.9529e+06
366	43.9103	1.95236e+06
367	44.0306	1.95184e+06
368	44.1509	1.95126e+06
369	44.2712	1.9507e+06
370	44.3915	1.95012e+06
371	44.5118	1.94954e+06
372	44.6321	1.94898e+06
373	44.7524	1.94838e+06
374	44.8727	1.94781e+06
375	44.993	1.94725e+06
376	45.1133	1.94667e+06
377	45.2336	1.94609e+06
378	45.3539	1.94549e+06
379	45.4742	1.94489e+06
380	45.5945	1.94431e+06
381	45.7148	1.94369e+06
382	45.8352	1.94309e+06
383	45.9555	1.94251e+06
384	46.0757	1.94193e+06
385	46.1961	1.94133e+06
386	46.3164	1.94074e+06
387	46.4367	1.94012e+06
388	46.557	1.93954e+06
389	46.6773	1.93896e+06
390	46.7976	1.93838e+06
391	46.9179	1.93776e+06
392	47.0382	1.93718e+06
393	47.1585	1.93656e+06
394	47.2788	1.93596e+06
395	47.3991	1.93536e+06
396	47.5194	1.93476e+06
397	47.6397	1.93415e+06
398	47.76	1.93353e+06
399	47.8803	1.93291e+06
400	48.0006	1.93231e+06
401	48.1209	1.93169e+06
402	48.2412	1.93107e+06
403	48.3615	1.93047e+06
404	48.4818	1.92985e+06
405	48.6021	1.92925e+06
406	48.7224	1.92865e+06
407	48.8427	1.92805e+06
408	48.963	1.92744e+06
409	49.0833	1.92682e+06
410	49.2036	1.92616e+06
411	49.3239	1.92554e+06
412	49.4442	1.92488e+06
413	49.5645	1.92422e+06
414	49.6848	1.92358e+06
415	49.8051	1.92294e+06
416	49.9254	1.92232e+06
417	50.0457	1.92168e+06
418	50.166	1.92104e+06
419	50.2863	1.92039e+06
420	50.4066	1.91973e+06
421	50.5269	1.91909e+06
422	50.6472	1.91841e+06
423	50.7675	1.91777e+06
424	50.8878	1.91715e+06
425	51.0081	1.91649e+06
426	51.1284	1.91587e+06
427	51.2487	1.91525e+06
428	51.369	1.91461e+06
429	51.4893	1.91399e+06
430	51.6096	1.91336e+06
431	51.7299	1.91272e+06
432	51.8502	1.91208e+06
433	51.9705	1.91144e+06
434	52.0908	1.91078e+06
435	52.2111	1.91016e+06
436	52.3314	1.90946e+06
437	52.4517	1.90858e+06
438	52.572	1.90778e+06
439	52.6923	1.90704e+06
440	52.8126	1.90639e+06
441	52.9329	1.90577e+06
442	53.0532	1.90515e+06
443	53.1735	1.90451e+06
444	53.2938	1.90385e+06
445	53.4141	1.90321e+06
446	53.5344	1.90259e+06
447	53.6548	1.90193e+06
448	53.7751	1.90129e+06
449	53.8954	1.90065e+06
450	54.0157	1.90001e+06
451	54.136	1.89936e+06
452	54.2563	1.89872e+06
453	54.3766	1.8981e+06
454	54.4969	1.89748e+06
455	54.6172	1.89686e+06
456	54.7375	1.89624e+06
457	54.8578	1.8956e+06
458	54.9781	1.89496e+06
459	55.0984	1.89432e+06
460	55.2187	1.8937e+06
461	55.3389	1.8931e+06
462	55.4593	1.89247e+06
463	55.5795	1.89185e+06
464	55.6999	1.89125e+06
465	55.8202	1.89063e+06
466	55.9404	1.89001e+06
467	56.0607	1.88939e+06
468	56.181	1.88879e+06
469	56.3014	1.88819e+06
470	56.4216	1.88751e+06
471	56.5419	1.88691e+06
472	56.6623	1.88629e+06
473	56.7825	1.88568e+06
474	56.9028	1.88506e+06
475	57.0231	1.88444e+06
476	57.1434	1.88378e+06
477	57.2637	1.88316e+06
478	57.384	1.88254e+06
479	57.5043	1.88188e+06
480	57.6246	1.88132e+06
481	57.7449	1.88072e+06
482	57.8652	1.88012e+06
483	57.9855	1.87952e+06
484	58.1058	1.87899e+06
485	58.2261	1.87845e+06
486	58.3464	1.87787e+06
487	58.4667	1.87731e+06
488	58.587	1.87671e+06
489	58.7073	1.87613e+06
490	58.8276	1.87553e+06
491	58.9479	1.87493e+06
492	59.0682	1.87437e+06
493	59.1885	1.87377e+06
494	59.3088	1.87317e+06
495	59.4291	1.87263e+06
496	59.5494	1.87206e+06
497	59.6697	1.87148e+06
498	59.79	1.8709e+06
499	59.9103	1.87034e+06
500	60.0306	1.86972e+06
501	60.1509	1.86906e+06
502	60.2712	1.86848e+06
503	60.3915	1.8679e+06
504	60.5118	1.86736e+06
505	60.6321	1.86678e+06
506	60.7524	1.86622e+06
507	60.8727	1.86564e+06
508	60.993	1.86507e+06
509	61.1133	1.86453e+06
510	61.2336	1.86395e+06
511	61.3539	1.86339e+06
512	61.4742	1.86277e+06
513	61.5945	1.86223e+06
514	61.7148	1.86169e+06
515	61.8351	1.86111e+06
516	61.9554	1.86053e+06
517	62.0757	1.85995e+06
518	62.196	1.85937e+06
519	62.3163	1.85879e+06
520	62.4366	1.85822e+06
521	62.5569	1.85764e+06
522	62.6773	1.85706e+06
523	62.7975	1.85652e+06
524	62.9178	1.85596e+06
525	63.0381	1.85538e+06
526	63.1584	1.85484e+06
527	63.2787	1.85428e+06
528	63.399	1.85372e+06
529	63.5193	1.85316e+06
530	63.6396	1.8526e+06
531	63.7599	1.85202e+06
532	63.8802	1.85148e+06
533	64.0005	1.85093e+06
534	64.1209	1.85037e+06
535	64.2412	1.84985e+06
536	64.3615	1.84929e+06
537	64.4818	1.84875e+06
538	64.6021	1.84821e+06
539	64.7224	1.84765e+06
540	64.8427	1.84711e+06
541	64.963	1.84653e+06
542	65.0833	1.84599e+06
543	65.2036	1.84545e+06
544	65.3239	1.84489e+06
545	65.4442	1.84432e+06
546	65.5645	1.8438e+06
547	65.6848	1.84322e+06
548	65.8051	1.84264e+06
549	65.9254	1.84208e+06
550	66.0457	1.8415e+06
551	66.166	1.8409e+06
552	66.2863	1.84032e+06
553	66.4065	1.8397e+06
554	66.5269	1.83912e+06
555	66.6472	1.83852e+06
556	66.7675	1.83782e+06
557	66.8877	1.83725e+06
558	67.008	1.83665e+06
559	67.1283	1.83607e+06
560	67.2486	1.83547e+06
561	67.3689	1.83489e+06
562	67.4893	1.83435e+06
563	67.6095	1.83375e+06
564	67.7298	1.83317e+06
565	67.8501	1.83259e+06
566	67.9705	1.83199e+06
567	68.0907	1.83139e+06
568	68.2111	1.83081e+06
569	68.3314	1.83024e+06
570	68.4517	1.82962e+06
571	68.572	1.82902e+06
572	68.6923	1.82844e+06
573	68.8126	1.82784e+06
574	68.9329	1.82726e+06
575	69.0532	1.82666e+06
576	69.1735	1.82608e+06
577	69.2938	1.8255e+06
578	69.4141	1.82494e+06
579	69.5344	1.82438e+06
580	69.6547	1.82378e+06
581	69.775	1.82325e+06
582	69.8953	1.82269e+06
583	70.0156	1.82213e+06
584	70.1359	1.82157e+06
585	70.2562	1.82101e+06
586	70.3765	1.82043e+06
587	70.4968	1.81985e+06
588	70.6171	1.81929e+06
589	70.7374	1.81869e+06
590	70.8577	1.81815e+06
591	70.978	1.81757e+06
592	71.0983	1.81705e+06
593	71.2186	1.81648e+06
594	71.3389	1.81594e+06
595	71.4592	1.8154e+06
596	71.5795	1.81486e+06
597	71.6998	1.81432e+06
598	71.8201	1.8138e+06
599	71.9404	1.81326e+06
600	72.0607	1.81274e+06
601	72.181	1.8122e+06
602	72.3013	1.81168e+06
603	72.4216	1.81116e+06
604	72.5419	1.81062e+06
605	72.6623	1.8101e+06
606	72.7826	1.80953e+06
607	72.9029	1.80899e+06
608	73.0232	1.80849e+06
609	73.1435	1.80797e+06
610	73.2638	1.80749e+06
611	73.3841	1.80701e+06
612	73.5044	1.80649e+06
613	73.6247	1.80601e+06
614	73.745	1.80551e+06
615	73.8653	1.80503e+06
616	73.9856	1.80453e+06
617	74.1059	1.80403e+06
618	74.2262	1.80353e+06
619	74.3465	1.80303e+06
620	74.4668	1.80254e+06
621	74.5871	1.80208e+06
622	74.7074	1.8016e+06
623	74.8277	1.80104e+06
624	74.948	1.80056e+06
625	75.0683	1.80008e+06
626	75.1886	1.79958e+06
627	75.3089	1.79906e+06
628	75.4292	1.79858e+06
629	75.5495	1.79808e+06
630	75.6698	1.79758e+06
631	75.7901	1.79712e+06
632	75.9104	1.79664e+06
633	76.0307	1.79614e+06
634	76.151	1.79565e+06
635	76.2713	1.79515e+06
636	76.3916	1.79465e+06
637	76.5119	1.79415e+06
638	76.6322	1.79369e+06
639	76.7525	1.79317e+06
640	76.8728	1.79271e+06
641	76.9931	1.79223e+06
642	77.1135	1.79175e+06
643	77.2338	1.79129e+06
644	77.3541	1.79083e+06
645	77.4744	1.79039e+06
646	77.5947	1.78991e+06
647	77.715	1.78941e+06
648	77.8353	1.78896e+06
649	77.9556	1.7885e+06
650	78.0759	1.78804e+06
651	78.1963	1.78756e+06
652	78.3166	1.7871e+06
653	78.4369	1.78664e+06
654	78.5572	1.78618e+06
655	78.6775	1.78574e+06
656	78.7978	1.7853e+06
657	78.9181	1.78484e+06
658	79.0384	1.78442e+06
659	79.1587	1.78396e+06
660	79.279	1.7835e+06
661	79.3993	1.78306e+06
662	79.5197	1.78262e+06
663	79.64	1.78218e+06
664	79.7602	1.78173e+06
665	79.8805	1.78131e+06
666	80.0008	1.78087e+06
667	80.1211	1.78045e+06
668	80.2415	1.78001e+06
669	80.3618	1.77957e+06
670	80.4821	1.77915e+06
671	80.6024	1.77871e+06
672	80.7227	1.77829e+06
673	80.843	1.77785e+06
674	80.9633	1.77741e+06
675	81.0836	1.77697e+06
676	81.2039	1.77653e+06
677	81.3242	1.77611e+06
678	81.4445	1.77567e+06
679	81.5648	1.77523e+06
680	81.6851	1.7748e+06
681	81.8054	1.77434e+06
682	81.9257	1.7739e+06
683	82.046	1.77346e+06
684	82.1663	1.773e+06
685	82.2866	1.77252e+06
686	82.4069	1.77206e+06
687	82.5272	1.77162e+06
688	82.6475	1.77116e+06
689	82.7678	1.77072e+06
690	82.8881	1.77028e+06
691	83.0084	1.76984e+06
692	83.1287	1.76942e+06
693	83.249	1.76896e+06
694	83.3693	1.76854e+06
695	83.4897	1.76811e+06
696	83.61	1.76767e+06
697	83.7303	1.76727e+06
698	83.8506	1.76687e+06
699	83.9709	1.76641e+06
700	84.0912	1.76591e+06
701	84.2115	1.76547e+06
702	84.3318	1.76503e+06
703	84.4521	1.76459e+06
704	84.5724	1.76415e+06
705	84.6927	1.76375e+06
706	84.813	1.76331e+06
707	84.9333	1.76289e+06
708	85.0536	1.76245e+06
709	85.1739	1.76205e+06
710	85.2942	1.76165e+06
711	85.4145	1.76124e+06
712	85.5348	1.76082e+06
713	85.6551	1.76038e+06
714	85.7754	1.75998e+06
715	85.8957	1.7596e+06
716	86.016	1.75918e+06
717	86.1363	1.75876e+06
718	86.2566	1.75832e+06
719	86.3769	1.7579e+06
720	86.4972	1.75748e+06
721	86.6175	1.75702e+06
722	86.7378	1.75662e+06
723	86.8581	1.7562e+06
724	86.9784	1.7558e+06
725	87.0987	1.75538e+06
726	87.219	1.75498e+06
727	87.3393	1.75458e+06
728	87.4596	1.75419e+06
729	87.5799	1.75375e+06
730	87.7002	1.75335e+06
731	87.8205	1.75295e+06
732	87.9408	1.75253e+06
733	88.0611	1.75215e+06
734	88.1814	1.75171e+06
735	88.3018	1.75131e+06
736	88.422	1.75091e+06
737	88.5423	1.75051e+06
738	88.6626	1.75009e+06
739	88.7829	1.74969e+06
740	88.9033	1.74927e+06
741	89.0236	1.74887e+06
742	89.1439	1.74849e+06
743	89.2642	1.74809e+06
744	89.3845	1.74769e+06
745	89.5048	1.74732e+06
746	89.6251	1.74696e+06
747	89.7454	1.74656e+06
748	89.8657	1.7462e+06
749	89.986	1.74582e+06
750	90.1063	1.74546e+06
751	90.2266	1.7451e+06
752	90.3469	1.7447e+06
753	90.4672	1.74432e+06
754	90.5875	1.74396e+06
755	90.7078	1.74358e+06
756	90.8281	1.74318e+06
757	90.9484	1.74284e+06
758	91.0687	1.74248e+06
759	91.189	1.7421e+06
760	91.3093	1.74176e+06
761	91.4296	1.74144e+06
762	91.5499	1.7411e+06
763	91.6702	1.74074e+06
764	91.7905	1.74045e+06
765	91.9108	1.74011e+06
766	92.0311	1.73975e+06
767	92.1514	1.73939e+06
768	92.2717	1.73907e+06
769	92.392	1.73873e+06
770	92.5123	1.73843e+06
771	92.6326	1.73811e+06
772	92.7529	1.73775e+06
773	92.8732	1.73743e+06
774	92.9935	1.73675e+06
775	93.1138	1.73625e+06
776	93.2341	1.73591e+06
777	93.3544	1.73559e+06
778	93.4747	1.73529e+06
779	93.595	1.73493e+06
780	93.7153	1.73457e+06
781	93.8356	1.73423e+06
782	93.9559	1.73391e+06
783	94.0762	1.73358e+06
784	94.1965	1.73328e+06
785	94.3168	1.73294e+06
786	94.4371	1.73264e+06
787	94.5574	1.73232e+06
788	94.6777	1.73202e+06
789	94.798	1.7317e+06
790	94.9183	1.7314e+06
791	95.0386	1.73108e+06
792	95.159	1.73078e+06
793	95.2793	1.73048e+06
794	95.3996	1.73014e+06
795	95.5199	1.72986e+06
796	95.6402	1.7296e+06
797	95.7605	1.72934e+06
798	95.8808	1.72906e+06
799	96.0011	1.7288e+06
800	96.1214	1.72852e+06
801	96.2417	1.72826e+06
802	96.362	1.72798e+06
803	96.4823	1.72772e+06
804	96.6026	1.72746e+06
805	96.7229	1.72722e+06
806	96.8432	1.72692e+06
807	96.9635	1.72665e+06
808	97.0838	1.72639e+06
809	97.2041	1.72611e+06
810	97.3244	1.72585e+06
811	97.4447	1.72557e+06
812	97.565	1.72527e+06
813	97.6853	1.72499e+06
814	97.8056	1.72469e+06
815	97.9259	1.72441e+06
816	98.0462	1.72415e+06
817	98.1666	1.72389e+06
818	98.2869	1.72361e+06
819	98.4072	1.72335e+06
820	98.5275	1.72307e+06
821	98.6478	1.72285e+06
822	98.7681	1.72257e+06
823	98.8884	1.72229e+06
824	99.0087	1.72205e+06
825	99.129	1.72175e+06
826	99.2493	1.72151e+06
827	99.3696	1.72127e+06
828	99.4899	1.72103e+06
829	99.6102	1.72077e+06
830	99.7305	1.72055e+06
831	99.8508	1.72027e+06
832	99.9711	1.72001e+06
833	100.091	1.71974e+06
834	100.212	1.71946e+06
835	100.332	1.7192e+06
836	100.452	1.71886e+06
837	100.573	1.71852e+06
838	100.693	1.71822e+06
839	100.813	1.71794e+06
840	100.934	1.71766e+06
841	101.054	1.71734e+06
842	101.174	1.71706e+06
843	101.294	1.7168e+06
844	101.415	1.71652e+06
845	101.535	1.71624e+06
846	101.655	1.71598e+06
847	101.776	1.71572e+06
848	101.896	1.71546e+06
849	102.016	1.71516e+06
850	102.137	1.7149e+06
851	102.257	1.71464e+06
852	102.377	1.71436e+06
853	102.497	1.71408e+06
854	102.618	1.71382e+06
855	102.738	1.71354e+06
856	102.858	1.7133e+06
857	102.979	1.713e+06
858	103.099	1.71279e+06
859	103.219	1.71249e+06
860	103.34	1.71223e+06
861	103.46	1.71195e+06
862	103.58	1.71165e+06
863	103.701	1.71139e+06
864	103.821	1.71111e+06
865	103.941	1.71079e+06
866	104.061	1.71053e+06
867	104.182	1.71025e+06
868	104.302	1.70995e+06
869	104.422	1.70965e+06
870	104.543	1.70937e+06
871	104.663	1.70909e+06
872	104.783	1.70879e+06
873	104.904	1.70853e+06
874	105.024	1.70823e+06
875	105.144	1.70793e+06
876	105.264	1.70765e+06
877	105.385	1.70733e+06
878	105.505	1.70707e+06
879	105.625	1.70677e+06
880	105.746	1.70651e+06
881	105.866	1.70623e+06
882	105.986	1.70596e+06
883	106.107	1.70562e+06
884	106.227	1.70536e+06
885	106.347	1.70506e+06
886	106.467	1.70472e+06
887	106.588	1.70442e+06
888	106.708	1.70414e+06
889	106.828	1.7038e+06
890	106.949	1.70356e+06
891	107.069	1.70328e+06
892	107.189	1.703e+06
893	107.31	1.70272e+06
894	107.43	1.70242e+06
895	107.55	1.70216e+06
896	107.671	1.7019e+06
897	107.791	1.7016e+06
898	107.911	1.70132e+06
899	108.031	1.70106e+06
900	108.152	1.70078e+06
901	108.272	1.70054e+06
902	108.392	1.70032e+06
903	108.513	1.70006e+06
904	108.633	1.69982e+06
905	108.753	1.69958e+06
906	108.874	1.69932e+06
907	108.994	1.69908e+06
908	109.114	1.69883e+06
909	109.234	1.69863e+06
910	109.355	1.69837e+06
911	109.475	1.69815e+06
912	109.595	1.69789e+06
913	109.716	1.69769e+06
914	109.836	1.69749e+06
915	109.956	1.69723e+06
916	110.077	1.69699e+06
917	110.197	1.69675e+06
918	110.317	1.69655e+06
919	110.437	1.69633e+06
920	110.558	1.69609e+06
921	110.678	1.69587e+06
922	110.798	1.69565e+06
923	110.919	1.69543e+06
924	111.039	1.69521e+06
925	111.159	1.69503e+06
926	111.279	1.69483e+06
927	111.4	1.69463e+06
928	111.52	1.69447e+06
929	111.64	1.69427e+06
930	111.761	1.69413e+06
931	111.881	1.69395e+06
932	112.001	1.69377e+06
933	112.122	1.69357e+06
934	112.242	1.69333e+06
935	112.362	1.69317e+06
936	112.482	1.69301e+06
937	112.603	1.69287e+06
938	112.723	1.69271e+06
939	112.843	1.69259e+06
940	112.964	1.69245e+06
941	113.084	1.69231e+06
942	113.204	1.69216e+06
943	113.325	1.692e+06
944	113.445	1.69186e+06
945	113.565	1.6917e+06
946	113.686	1.69158e+06
947	113.806	1.69144e+06
948	113.926	1.6913e+06
949	114.046	1.69116e+06
950	114.167	1.691e+06
951	114.287	1.69084e+06
952	114.407	1.69066e+06
953	114.528	1.69048e+06
954	114.648	1.69032e+06
955	114.768	1.69014e+06
956	114.889	1.69e+06
957	115.009	1.68982e+06
958	115.129	1.68964e+06
959	115.249	1.6895e+06
960	115.37	1.6893e+06
961	115.49	1.68914e+06
962	115.61	1.68898e+06
963	115.731	1.68882e+06
964	115.851	1.68864e+06
965	115.971	1.6885e+06
966	116.092	1.68836e+06
967	116.212	1.68822e+06
968	116.332	1.68804e+06
969	116.453	1.68786e+06
970	116.573	1.6877e+06
971	116.693	1.68756e+06
972	116.813	1.68738e+06
973	116.934	1.6872e+06
974	117.054	1.687e+06
975	117.174	1.68684e+06
976	117.295	1.68666e+06
977	117.415	1.68648e+06
978	117.535	1.68628e+06
979	117.656	1.68608e+06
980	117.776	1.68592e+06
981	117.896	1.6857e+06
982	118.016	1.68554e+06
983	118.137	1.68536e+06
984	118.257	1.68513e+06
985	118.377	1.68495e+06
986	118.498	1.68475e+06
987	118.618	1.68461e+06
988	118.738	1.68445e+06
989	118.859	1.68427e+06
990	118.979	1.68407e+06
991	119.099	1.68389e+06
992	119.22	1.68373e+06
993	119.34	1.68353e+06
994	119.46	1.68331e+06
995	119.58	1.68313e+06
996	119.701	1.68293e+06
997	119.821	1.68273e+06
998	119.941	1.68255e+06
999	120.062	1.68237e+06
1000	120.182	1.68217e+06
1001	120.302	1.68199e+06
1002	120.423	1.68179e+06
1003	120.543	1.68161e+06
1004	120.663	1.68143e+06
1005	120.783	1.68125e+06
1006	120.904	1.68105e+06
1007	121.024	1.68085e+06
1008	121.144	1.68063e+06
1009	121.265	1.68043e+06
1010	121.385	1.68027e+06
1011	121.505	1.68007e+06
1012	121.626	1.67995e+06
1013	121.746	1.67975e+06
1014	121.866	1.67957e+06
1015	121.986	1.67943e+06
1016	122.107	1.67925e+06
1017	122.227	1.67911e+06
1018	122.347	1.67897e+06
1019	122.468	1.67877e+06
1020	122.588	1.67861e+06
1021	122.708	1.67843e+06
1022	122.829	1.6783e+06
1023	122.949	1.6781e+06
1024	123.069	1.67796e+06
1025	123.19	1.67776e+06
1026	123.31	1.67762e+06
1027	123.43	1.67744e+06
1028	123.55	1.67728e+06
1029	123.671	1.67712e+06
1030	123.791	1.67696e+06
1031	123.911	1.6768e+06
1032	124.032	1.67664e+06
1033	124.152	1.67648e+06
1034	124.272	1.67634e+06
1035	124.393	1.67616e+06
1036	124.513	1.67608e+06
1037	124.633	1.67598e+06
1038	124.753	1.67582e+06
1039	124.874	1.6757e+06
1040	124.994	1.6756e+06
1041	125.114	1.67548e+06
1042	125.235	1.67538e+06
1043	125.355	1.67526e+06
1044	125.475	1.67514e+06
1045	125.596	1.67502e+06
1046	125.716	1.67488e+06
1047	125.836	1.67478e+06
1048	125.956	1.67464e+06
1049	126.077	1.67452e+06
1050	126.197	1.6744e+06
1051	126.317	1.67426e+06
1052	126.438	1.67418e+06
1053	126.558	1.67406e+06
1054	126.678	1.67398e+06
1055	126.799	1.6739e+06
1056	126.919	1.67382e+06
1057	127.039	1.67372e+06
1058	127.159	1.67364e+06
1059	127.28	1.6735e+06
1060	127.4	1.67338e+06
1061	127.52	1.6732e+06
1062	127.641	1.67306e+06
1063	127.761	1.67292e+06
1064	127.881	1.67276e+06
1065	128.002	1.6726e+06
1066	128.122	1.67244e+06
1067	128.242	1.67234e+06
1068	128.363	1.67218e+06
1069	128.483	1.67206e+06
1070	128.603	1.67194e+06
1071	128.723	1.67178e+06
1072	128.844	1.67164e+06
1073	128.964	1.67154e+06
1074	129.084	1.6714e+06
1075	129.205	1.67121e+06
1076	129.325	1.67103e+06
1077	129.445	1.67085e+06
1078	129.566	1.67067e+06
1079	129.686	1.67051e+06
1080	129.806	1.67035e+06
1081	129.926	1.67019e+06
1082	130.047	1.67001e+06
1083	130.167	1.66987e+06
1084	130.287	1.66971e+06
1085	130.408	1.66959e+06
1086	130.528	1.66943e+06
1087	130.648	1.66927e+06
1088	130.769	1.66913e+06
1089	130.889	1.66899e+06
1090	131.009	1.66881e+06
1091	131.129	1.66867e+06
1092	131.25	1.66849e+06
1093	131.37	1.66835e+06
1094	131.49	1.66799e+06
1095	131.611	1.66765e+06
1096	131.731	1.66745e+06
1097	131.851	1.66727e+06
1098	131.972	1.66715e+06
1099	132.092	1.66697e+06
1100	132.212	1.66679e+06
1101	132.332	1.66667e+06
1102	132.453	1.66651e+06
1103	132.573	1.66635e+06
1104	132.693	1.66623e+06
1105	132.814	1.66613e+06
1106	132.934	1.66597e+06
1107	133.054	1.66585e+06
1108	133.175	1.66573e+06
1109	133.295	1.66559e+06
1110	133.415	1.66547e+06
1111	133.535	1.66537e+06
1112	133.656	1.66525e+06
1113	133.776	1.66511e+06
1114	133.896	1.66501e+06
1115	134.017	1.66489e+06
1116	134.137	1.66475e+06
1117	134.257	1.66469e+06
1118	134.378	1.66459e+06
1119	134.498	1.66449e+06
1120	134.618	1.66442e+06
1121	134.738	1.66438e+06
1122	134.859	1.66428e+06
1123	134.979	1.6642e+06
1124	135.099	1.66412e+06
1125	135.22	1.664e+06
1126	135.34	1.6639e+06
1127	135.46	1.66382e+06
1128	135.581	1.66372e+06
1129	135.701	1.66364e+06
1130	135.821	1.66356e+06
1131	135.941	1.66348e+06
1132	136.062	1.6634e+06
1133	136.182	1.66332e+06
1134	136.302	1.66322e+06
1135	136.423	1.66316e+06
1136	136.543	1.6631e+06
1137	136.663	1.66302e+06
1138	136.784	1.66296e+06
1139	136.904	1.66288e+06
1140	137.024	1.66276e+06
1141	137.144	1.66268e+06
1142	137.265	1.66258e+06
1143	137.385	1.66252e+06
1144	137.505	1.66248e+06
1145	137.626	1.66238e+06
1146	137.746	1.6623e+06
1147	137.866	1.66222e+06
1148	137.987	1.6621e+06
1149	138.107	1.66204e+06
1150	138.227	1.66194e+06
1151	138.347	1.66186e+06
1152	138.468	1.66176e+06
1153	138.588	1.66168e+06
1154	138.708	1.66162e+06
1155	138.829	1.66144e+06
1156	138.949	1.66138e+06
1157	139.069	1.66128e+06
1158	139.19	1.6612e+06
1159	139.31	1.6611e+06
1160	139.43	1.661e+06
1161	139.55	1.66096e+06
1162	139.671	1.66086e+06
1163	139.791	1.6608e+06
1164	139.911	1.66074e+06
1165	140.032	1.66064e+06
1166	140.152	1.66058e+06
1167	140.272	1.66048e+06
1168	140.393	1.6604e+06
1169	140.513	1.6603e+06
1170	140.633	1.6602e+06
1171	140.754	1.66012e+06
1172	140.874	1.66004e+06
1173	140.994	1.65994e+06
1174	141.114	1.65986e+06
1175	141.235	1.6598e+06
1176	141.355	1.65968e+06
1177	141.475	1.6596e+06
1178	141.596	1.6595e+06
1179	141.716	1.65938e+06
1180	141.836	1.6593e+06
1181	141.957	1.65922e+06
1182	142.077	1.6591e+06
1183	142.197	1.659e+06
1184	142.317	1.65888e+06
1185	142.438	1.65878e+06
1186	142.558	1.65866e+06
1187	142.678	1.65854e+06
1188	142.799	1.65842e+06
1189	142.919	1.6583e+06
1190	143.039	1.65822e+06
1191	143.16	1.65814e+06
1192	143.28	1.65806e+06
1193	143.4	1.658e+06
1194	143.52	1.65794e+06
1195	143.641	1.6579e+06
1196	143.761	1.65782e+06
1197	143.881	1.65774e+06
1198	144.002	1.65768e+06
1199	144.122	1.6576e+06
1200	144.242	1.65749e+06
1201	144.363	1.65743e+06
1202	144.483	1.65735e+06
1203	144.603	1.65727e+06
1204	144.723	1.65709e+06
1205	144.844	1.65699e+06
1206	144.964	1.65693e+06
1207	145.084	1.65685e+06
1208	145.205	1.65677e+06
1209	145.325	1.65661e+06
1210	145.445	1.65651e+06
1211	145.566	1.65641e+06
1212	145.686	1.65635e+06
1213	145.806	1.65629e+06
1214	145.927	1.65623e+06
1215	146.047	1.65615e+06
1216	146.167	1.65609e+06
1217	146.287	1.65601e+06
1218	146.408	1.65599e+06
1219	146.528	1.65593e+06
1220	146.648	1.65585e+06
1221	146.769	1.65573e+06
1222	146.889	1.65565e+06
1223	147.009	1.65557e+06
1224	147.13	1.65547e+06
1225	147.25	1.65539e+06
1226	147.37	1.65535e+06
1227	147.49	1.65529e+06
1228	147.611	1.65523e+06
1229	147.731	1.65517e+06
1230	147.851	1.65511e+06
1231	147.972	1.65505e+06
1232	148.092	1.65497e+06
1233	148.212	1.65491e+06
1234	148.333	1.65487e+06
1235	148.453	1.65483e+06
1236	148.573	1.65475e+06
1237	148.693	1.65469e+06
1238	148.814	1.65461e+06
1239	148.934	1.65451e+06
1240	149.054	1.65439e+06
1241	149.175	1.65431e+06
1242	149.295	1.65423e+06
1243	149.415	1.65419e+06
1244	149.536	1.65411e+06
1245	149.656	1.65403e+06
1246	149.776	1.65391e+06
1247	149.896	1.65387e+06
1248	150.017	1.65381e+06
1249	150.137	1.65377e+06
1250	150.257	1.65363e+06
1251	150.378	1.65359e+06
1252	150.498	1.65353e+06
1253	150.618	1.65347e+06
1254	150.739	1.65347e+06
1255	150.859	1.65345e+06
1256	150.979	1.65345e+06
1257	151.099	1.65343e+06
1258	151.22	1.65339e+06
1259	151.34	1.65337e+06
1260	151.46	1.65333e+06
1261	151.581	1.65327e+06
1262	151.701	1.65323e+06
1263	151.821	1.65321e+06
1264	151.942	1.65319e+06
1265	152.062	1.65321e+06
1266	152.182	1.65321e+06
1267	152.302	1.65317e+06
1268	152.423	1.65317e+06
1269	152.543	1.65313e+06
1270	152.663	1.65311e+06
1271	152.784	1.65305e+06
1272	152.904	1.65299e+06
1273	153.024	1.65295e+06
1274	153.145	1.65291e+06
1275	153.265	1.65285e+06
1276	153.385	1.65281e+06
1277	153.506	1.65277e+06
1278	153.626	1.65269e+06
1279	153.746	1.65263e+06
1280	153.866	1.65259e+06
1281	153.987	1.65253e+06
1282	154.107	1.65247e+06
1283	154.227	1.65239e+06
1284	154.348	1.65231e+06
1285	154.468	1.65227e+06
1286	154.588	1.65217e+06
1287	154.709	1.65211e+06
1288	154.829	1.65209e+06
1289	154.949	1.65199e+06
1290	155.069	1.65193e+06
1291	155.19	1.65189e+06
1292	155.31	1.65179e+06
1293	155.43	1.65177e+06
1294	155.551	1.65177e+06
1295	155.671	1.65175e+06
1296	155.791	1.65169e+06
1297	155.912	1.65167e+06
1298	156.032	1.65163e+06
1299	156.152	1.65157e+06
1300	156.272	1.65153e+06
1301	156.393	1.65149e+06
1302	156.513	1.65143e+06
1303	156.633	1.65143e+06
1304	156.754	1.65141e+06
1305	156.874	1.65137e+06
1306	156.994	1.65135e+06
1307	157.115	1.65133e+06
1308	157.235	1.65133e+06
1309	157.355	1.65131e+06
1310	157.475	1.65127e+06
1311	157.596	1.65127e+06
1312	157.716	1.65125e+06
1313	157.836	1.65123e+06
1314	157.957	1.65125e+06
1315	158.077	1.65129e+06
1316	158.197	1.65127e+06
1317	158.318	1.65123e+06
1318	158.438	1.65121e+06
1319	158.558	1.65117e+06
1320	158.679	1.65115e+06
1321	158.799	1.65115e+06
1322	158.919	1.65115e+06
1323	159.039	1.65111e+06
1324	159.16	1.65109e+06
1325	159.28	1.65109e+06
1326	159.4	1.65107e+06
1327	159.521	1.65107e+06
1328	159.641	1.65107e+06
1329	159.761	1.65105e+06
1330	159.882	1.65103e+06
1331	160.002	1.65101e+06
1332	160.122	1.65099e+06
1333	160.242	1.65097e+06
1334	160.363	1.65093e+06
1335	160.483	1.65093e+06
1336	160.603	1.65093e+06
1337	160.724	1.65093e+06
1338	160.844	1.65091e+06
1339	160.964	1.65091e+06
1340	161.085	1.65083e+06
1341	161.205	1.65077e+06
1342	161.325	1.65071e+06
1343	161.445	1.65067e+06
1344	161.566	1.65065e+06
1345	161.686	1.65063e+06
1346	161.806	1.65062e+06
1347	161.927	1.65056e+06
1348	162.047	1.65056e+06
1349	162.167	1.65054e+06
1350	162.288	1.6505e+06
1351	162.408	1.6505e+06
1352	162.528	1.65048e+06
1353	162.648	1.65046e+06
1354	162.769	1.65042e+06
1355	162.889	1.65036e+06
1356	163.009	1.6503e+06
1357	163.13	1.65026e+06
1358	163.25	1.6502e+06
1359	163.37	1.65014e+06
1360	163.491	1.65006e+06
1361	163.611	1.65002e+06
1362	163.731	1.64996e+06
1363	163.852	1.6499e+06
1364	163.972	1.64984e+06
1365	164.092	1.64976e+06
1366	164.212	1.64972e+06
1367	164.333	1.6497e+06
1368	164.453	1.64966e+06
1369	164.573	1.64964e+06
1370	164.694	1.64958e+06
1371	164.814	1.64954e+06
1372	164.934	1.64948e+06
1373	165.055	1.64942e+06
1374	165.175	1.64938e+06
1375	165.295	1.64934e+06
1376	165.416	1.64928e+06
1377	165.536	1.6492e+06
1378	165.656	1.64916e+06
1379	165.776	1.64908e+06
1380	165.897	1.64902e+06
1381	166.017	1.649e+06
1382	166.137	1.64894e+06
1383	166.258	1.6489e+06
1384	166.378	1.64886e+06
1385	166.498	1.64884e+06
1386	166.619	1.64882e+06
1387	166.739	1.64878e+06
1388	166.859	1.64878e+06
1389	166.98	1.64878e+06
1390	167.1	1.64882e+06
1391	167.22	1.64882e+06
1392	167.34	1.64882e+06
1393	167.461	1.6488e+06
1394	167.581	1.6488e+06
1395	167.701	1.64878e+06
1396	167.822	1.64876e+06
1397	167.942	1.64874e+06
1398	168.062	1.6487e+06
1399	168.183	1.64868e+06
1400	168.303	1.64866e+06
1401	168.423	1.64862e+06
1402	168.543	1.6486e+06
1403	168.664	1.64858e+06
1404	168.784	1.64854e+06
1405	168.904	1.6485e+06
1406	169.025	1.6485e+06
1407	169.145	1.64848e+06
1408	169.265	1.64844e+06
1409	169.386	1.64842e+06
1410	169.506	1.64838e+06
1411	169.626	1.64836e+06
1412	169.746	1.64834e+06
1413	169.867	1.64838e+06
1414	169.987	1.64818e+06
1415	170.107	1.64778e+06
1416	170.228	1.64774e+06
1417	170.348	1.64772e+06
1418	170.468	1.6477e+06
1419	170.589	1.64772e+06
1420	170.709	1.64766e+06
1421	170.829	1.64766e+06
1422	170.95	1.64762e+06
1423	171.07	1.6476e+06
1424	171.19	1.6476e+06
1425	171.31	1.64756e+06
1426	171.431	1.6475e+06
1427	171.551	1.64748e+06
1428	171.671	1.64748e+06
1429	171.792	1.64746e+06
1430	171.912	1.64748e+06
1431	172.032	1.64744e+06
1432	172.153	1.64744e+06
1433	172.273	1.64744e+06
1434	172.393	1.64742e+06
1435	172.514	1.64738e+06
1436	172.634	1.6474e+06
1437	172.754	1.64732e+06
1438	172.874	1.6473e+06
1439	172.995	1.64726e+06
1440	173.115	1.64724e+06
1441	173.235	1.64722e+06
1442	173.356	1.64716e+06
1443	173.476	1.64712e+06
1444	173.596	1.64714e+06
1445	173.717	1.64708e+06
1446	173.837	1.64706e+06
1447	173.957	1.64696e+06
1448	174.077	1.64694e+06
1449	174.198	1.64692e+06
1450	174.318	1.64686e+06
1451	174.438	1.64682e+06
1452	174.559	1.64678e+06
1453	174.679	1.6467e+06
1454	174.799	1.64658e+06
1455	174.92	1.64656e+06
1456	175.04	1.64654e+06
1457	175.16	1.64642e+06
1458	175.281	1.64634e+06
1459	175.401	1.6463e+06
1460	175.521	1.6462e+06
1461	175.641	1.64614e+06
1462	175.762	1.64604e+06
1463	175.882	1.64592e+06
1464	176.002	1.64588e+06
1465	176.123	1.64578e+06
1466	176.243	1.6457e+06
1467	176.363	1.6456e+06
1468	176.484	1.64552e+06
1469	176.604	1.64546e+06
1470	176.724	1.6454e+06
1471	176.844	1.64528e+06
1472	176.965	1.6452e+06
1473	177.085	1.64506e+06
1474	177.205	1.64486e+06
1475	177.326	1.64472e+06
1476	177.446	1.64462e+06
1477	177.566	1.64446e+06
1478	177.687	1.6443e+06
1479	177.807	1.64416e+06
1480	177.927	1.64398e+06
1481	178.047	1.6438e+06
1482	178.168	1.64361e+06
1483	178.288	1.64343e+06
1484	178.408	1.64325e+06
1485	178.529	1.64303e+06
1486	178.649	1.64281e+06
1487	178.769	1.64259e+06
1488	178.89	1.64239e+06
1489	179.01	1.64221e+06
1490	179.13	1.64199e+06
1491	179.251	1.64173e+06
1492	179.371	1.64149e+06
1493	179.491	1.64123e+06
1494	179.611	1.64095e+06
1495	179.732	1.64069e+06
1496	179.852	1.64041e+06
1497	179.972	1.64013e+06
1498	180.093	1.63985e+06
1499	180.213	1.63955e+06
1500	180.333	1.63925e+06
1501	180.454	1.63891e+06
1502	180.574	1.63863e+06
1503	180.694	1.63833e+06
1504	180.814	1.63801e+06
1505	180.935	1.63765e+06
1506	181.055	1.63735e+06
1507	181.175	1.63701e+06
1508	181.296	1.6366e+06
1509	181.416	1.63626e+06
1510	181.536	1.63592e+06
1511	181.657	1.63554e+06
1512	181.777	1.63524e+06
1513	181.897	1.63488e+06
1514	182.017	1.6345e+06
1515	182.138	1.63414e+06
1516	182.258	1.63378e+06
1517	182.378	1.63338e+06
1518	182.499	1.63296e+06
1519	182.619	1.63258e+06
1520	182.739	1.63226e+06
1521	182.86	1.63184e+06
1522	182.98	1.63142e+06
1523	183.1	1.63106e+06
1524	183.22	1.63066e+06
1525	183.341	1.63026e+06
1526	183.461	1.62988e+06
1527	183.581	1.62947e+06
1528	183.702	1.62905e+06
1529	183.822	1.62863e+06
1530	183.942	1.62821e+06
1531	184.063	1.62779e+06
1532	184.183	1.62733e+06
1533	184.303	1.62695e+06
1534	184.423	1.62651e+06
1535	184.544	1.62607e+06
1536	184.664	1.62563e+06
1537	184.784	1.62517e+06
1538	184.905	1.62471e+06
1539	185.025	1.62427e+06
1540	185.145	1.62383e+06
1541	185.266	1.62339e+06
1542	185.386	1.62295e+06
1543	185.506	1.62278e+06
1544	185.626	1.62264e+06
1545	185.747	1.62182e+06
1546	185.867	1.62138e+06
1547	185.987	1.62072e+06
1548	186.108	1.62052e+06
1549	186.228	1.61946e+06
1550	186.348	1.6188e+06
1551	186.469	1.61856e+06
1552	186.589	1.618e+06
1553	186.709	1.61754e+06
1554	186.829	1.61718e+06
1555	186.95	1.61664e+06
1556	187.07	1.61618e+06
1557	187.19	1.61577e+06
1558	187.311	1.61533e+06
1559	187.431	1.61489e+06
1560	187.551	1.61437e+06
1561	187.672	1.61389e+06
1562	187.792	1.61343e+06
1563	187.912	1.61297e+06
1564	188.032	1.61247e+06
1565	188.153	1.61197e+06
1566	188.273	1.61149e+06
1567	188.393	1.61105e+06
1568	188.514	1.61059e+06
1569	188.634	1.61011e+06
1570	188.754	1.60961e+06
1571	188.875	1.60913e+06
1572	188.995	1.60866e+06
1573	189.115	1.60816e+06
1574	189.236	1.60766e+06
1575	189.356	1.60714e+06
1576	189.476	1.60664e+06
1577	189.596	1.60612e+06
1578	189.717	1.6056e+06
1579	189.837	1.60506e+06
1580	189.957	1.60454e+06
1581	190.078	1.60406e+06
1582	190.198	1.60352e+06
1583	190.318	1.60296e+06
1584	190.439	1.60244e+06
1585	190.559	1.60189e+06
1586	190.679	1.60133e+06
1587	190.799	1.60077e+06
1588	190.92	1.60019e+06
1589	191.04	1.59961e+06
1590	191.16	1.59901e+06
1591	191.281	1.59845e+06
1592	191.401	1.59787e+06
1593	191.521	1.59729e+06
1594	191.642	1.59669e+06
1595	191.762	1.59611e+06
1596	191.882	1.59555e+06
1597	192.003	1.59494e+06
1598	192.123	1.59438e+06
1599	192.243	1.59376e+06
1600	192.363	1.59316e+06
1601	192.484	1.5926e+06
1602	192.604	1.59204e+06
1603	192.724	1.59142e+06
1604	192.845	1.5908e+06
1605	192.965	1.59018e+06
1606	193.085	1.58958e+06
1607	193.206	1.58892e+06
1608	193.326	1.58829e+06
1609	193.446	1.58765e+06
1610	193.566	1.58701e+06
1611	193.687	1.58633e+06
1612	193.807	1.58571e+06
1613	193.927	1.58509e+06
1614	194.048	1.58441e+06
1615	194.168	1.58375e+06
1616	194.288	1.58307e+06
1617	194.409	1.58237e+06
1618	194.529	1.58169e+06
1619	194.649	1.58106e+06
1620	194.769	1.5804e+06
1621	194.89	1.5797e+06
1622	195.01	1.57902e+06
1623	195.13	1.57836e+06
1624	195.251	1.57768e+06
1625	195.371	1.57704e+06
1626	195.491	1.57634e+06
1627	195.612	1.57566e+06
1628	195.732	1.57496e+06
1629	195.852	1.57427e+06
1630	195.972	1.57359e+06
1631	196.093	1.57293e+06
1632	196.213	1.57223e+06
1633	196.333	1.57153e+06
1634	196.454	1.57085e+06
1635	196.574	1.57017e+06
1636	196.694	1.56949e+06
1637	196.815	1.56881e+06
1638	196.935	1.56807e+06
1639	197.055	1.5674e+06
1640	197.176	1.56672e+06
1641	197.296	1.566e+06
1642	197.416	1.56532e+06
1643	197.536	1.5646e+06
1644	197.657	1.56394e+06
1645	197.777	1.56326e+06
1646	197.897	1.56256e+06
1647	198.018	1.56186e+06
1648	198.138	1.56116e+06
1649	198.258	1.56049e+06
1650	198.379	1.55979e+06
1651	198.499	1.55909e+06
1652	198.619	1.55839e+06
1653	198.739	1.55767e+06
1654	198.86	1.55697e+06
1655	198.98	1.55627e+06
1656	199.1	1.55559e+06
1657	199.221	1.55491e+06
1658	199.341	1.55423e+06
1659	199.461	1.55356e+06
1660	199.582	1.55292e+06
1661	199.702	1.55222e+06
1662	199.822	1.55158e+06
1663	199.942	1.55092e+06
1664	200.063	1.55028e+06
1665	200.183	1.54962e+06
1666	200.303	1.54892e+06
1667	200.424	1.54828e+06
1668	200.544	1.5476e+06
1669	200.664	1.54692e+06
1670	200.785	1.54627e+06
1671	200.905	1.54555e+06
1672	201.025	1.54489e+06
1673	201.146	1.54425e+06
1674	201.266	1.54357e+06
1675	201.386	1.54293e+06
1676	201.506	1.54229e+06
1677	201.627	1.54163e+06
1678	201.747	1.54095e+06
1679	201.867	1.54027e+06
1680	201.988	1.53966e+06
1681	202.108	1.53898e+06
1682	202.228	1.53832e+06
1683	202.349	1.5377e+06
1684	202.469	1.53704e+06
1685	202.589	1.53642e+06
1686	202.709	1.53582e+06
1687	202.83	1.5352e+06
1688	202.95	1.5346e+06
1689	203.07	1.53398e+06
1690	203.191	1.53336e+06
1691	203.311	1.53275e+06
1692	203.431	1.53215e+06
1693	203.552	1.53157e+06
1694	203.672	1.53095e+06
1695	203.792	1.53037e+06
1696	203.913	1.52979e+06
1697	204.033	1.52925e+06
1698	204.153	1.52869e+06
1699	204.273	1.52811e+06
1700	204.394	1.52757e+06
1701	204.514	1.52701e+06
1702	204.634	1.52649e+06
1703	204.755	1.52592e+06
1704	204.875	1.52536e+06
1705	204.995	1.52482e+06
1706	205.116	1.52424e+06
1707	205.236	1.52368e+06
1708	205.356	1.5231e+06
1709	205.476	1.52256e+06
1710	205.597	1.52202e+06
1711	205.717	1.52134e+06
1712	205.837	1.52058e+06
1713	205.958	1.51994e+06
1714	206.078	1.51938e+06
1715	206.198	1.51889e+06
1716	206.319	1.51837e+06
1717	206.439	1.51785e+06
1718	206.559	1.51731e+06
1719	206.679	1.51681e+06
1720	206.8	1.51629e+06
1721	206.92	1.51577e+06
1722	207.04	1.51521e+06
1723	207.161	1.51469e+06
1724	207.281	1.51415e+06
1725	207.401	1.51359e+06
1726	207.522	1.51303e+06
1727	207.642	1.51251e+06
1728	207.762	1.51196e+06
1729	207.882	1.51142e+06
1730	208.003	1.51088e+06
1731	208.123	1.5103e+06
1732	208.243	1.50974e+06
1733	208.364	1.50918e+06
1734	208.484	1.50862e+06
1735	208.604	1.50806e+06
1736	208.725	1.5075e+06
1737	208.845	1.50694e+06
1738	208.965	1.50638e+06
1739	209.086	1.50586e+06
1740	209.206	1.50532e+06
1741	209.326	1.50479e+06
1742	209.446	1.50425e+06
1743	209.567	1.50371e+06
1744	209.687	1.50315e+06
1745	209.807	1.50259e+06
1746	209.928	1.50205e+06
1747	210.048	1.50147e+06
1748	210.168	1.50095e+06
1749	210.289	1.50041e+06
1750	210.409	1.49991e+06
1751	210.529	1.49941e+06
1752	210.649	1.49889e+06
1753	210.77	1.49837e+06
1754	210.89	1.49784e+06
1755	211.01	1.49732e+06
1756	211.131	1.4968e+06
1757	211.251	1.49624e+06
1758	211.371	1.49568e+06
1759	211.492	1.4952e+06
1760	211.612	1.49468e+06
1761	211.732	1.4942e+06
1762	211.853	1.49368e+06
1763	211.973	1.49318e+06
1764	212.093	1.49262e+06
1765	212.213	1.4921e+06
1766	212.334	1.4916e+06
1767	212.454	1.49109e+06
1768	212.574	1.49059e+06
1769	212.695	1.48993e+06
1770	212.815	1.48943e+06
1771	212.935	1.48893e+06
1772	213.056	1.48837e+06
1773	213.176	1.48785e+06
1774	213.296	1.48733e+06
1775	213.416	1.48679e+06
1776	213.537	1.48627e+06
1777	213.657	1.48575e+06
1778	213.777	1.48521e+06
1779	213.898	1.48473e+06
1780	214.018	1.48426e+06
1781	214.138	1.48376e+06
1782	214.259	1.48328e+06
1783	214.379	1.48282e+06
1784	214.499	1.48236e+06
1785	214.62	1.48188e+06
1786	214.74	1.4814e+06
1787	214.86	1.48096e+06
1788	214.98	1.48052e+06
1789	215.101	1.4801e+06
1790	215.221	1.47968e+06
1791	215.341	1.47926e+06
1792	215.462	1.47888e+06
1793	215.582	1.47852e+06
1794	215.702	1.4781e+06
1795	215.823	1.47768e+06
1796	215.943	1.47729e+06
1797	216.063	1.47687e+06
1798	216.183	1.47645e+06
1799	216.304	1.47601e+06
1800	216.424	1.47559e+06
1801	216.544	1.47513e+06
1802	216.665	1.47463e+06
1803	216.785	1.47417e+06
1804	216.905	1.47367e+06
1805	217.026	1.47321e+06
1806	217.146	1.47275e+06
1807	217.266	1.47227e+06
1808	217.386	1.47177e+06
1809	217.507	1.47135e+06
1810	217.627	1.47089e+06
1811	217.747	1.47034e+06
1812	217.868	1.46984e+06
1813	217.988	1.46938e+06
1814	218.108	1.4689e+06
1815	218.229	1.4684e+06
1816	218.349	1.46792e+06
1817	218.469	1.46744e+06
1818	218.59	1.46694e+06
1819	218.71	1.46646e+06
1820	218.83	1.46598e+06
1821	218.95	1.46552e+06
1822	219.071	1.46506e+06
1823	219.191	1.46458e+06
1824	219.311	1.4641e+06
1825	219.432	1.46361e+06
1826	219.552	1.46313e+06
1827	219.672	1.46267e+06
1828	219.793	1.46219e+06
1829	219.913	1.46173e+06
1830	220.033	1.46123e+06
1831	220.153	1.46073e+06
1832	220.274	1.46027e+06
1833	220.394	1.45979e+06
1834	220.514	1.45933e+06
1835	220.635	1.45887e+06
1836	220.755	1.45841e+06
1837	220.875	1.45793e+06
1838	220.996	1.45745e+06
1839	221.116	1.45699e+06
1840	221.236	1.45656e+06
1841	221.357	1.4561e+06
1842	221.477	1.45566e+06
1843	221.597	1.4552e+06
1844	221.717	1.45474e+06
1845	221.838	1.45428e+06
1846	221.958	1.45384e+06
1847	222.078	1.45338e+06
1848	222.199	1.45294e+06
1849	222.319	1.4525e+06
1850	222.439	1.45206e+06
1851	222.56	1.45162e+06
1852	222.68	1.45116e+06
1853	222.8	1.45072e+06
1854	222.921	1.45026e+06
1855	223.041	1.44985e+06
1856	223.161	1.44943e+06
1857	223.281	1.44893e+06
1858	223.402	1.44847e+06
1859	223.522	1.44803e+06
1860	223.642	1.44755e+06
1861	223.763	1.44707e+06
1862	223.883	1.44661e+06
1863	224.003	1.44613e+06
1864	224.124	1.44563e+06
1865	224.244	1.44515e+06
1866	224.364	1.44465e+06
1867	224.484	1.44415e+06
1868	224.605	1.44371e+06
1869	224.725	1.44325e+06
1870	224.845	1.44278e+06
1871	224.966	1.44234e+06
1872	225.086	1.44188e+06
1873	225.206	1.44142e+06
1874	225.327	1.44096e+06
1875	225.447	1.4405e+06
1876	225.567	1.44004e+06
1877	225.688	1.43958e+06
1878	225.808	1.43916e+06
1879	225.928	1.43874e+06
1880	226.048	1.4383e+06
1881	226.169	1.43786e+06
1882	226.289	1.43744e+06
1883	226.409	1.437e+06
1884	226.53	1.43654e+06
1885	226.65	1.4361e+06
1886	226.77	1.43565e+06
1887	226.891	1.43519e+06
1888	227.011	1.43475e+06
1889	227.131	1.43425e+06
1890	227.251	1.43381e+06
1891	227.372	1.43339e+06
1892	227.492	1.43295e+06
1893	227.612	1.43253e+06
1894	227.733	1.43211e+06
1895	227.853	1.43171e+06
1896	227.973	1.43125e+06
1897	228.094	1.43079e+06
1898	228.214	1.43039e+06
1899	228.334	1.42997e+06
1900	228.454	1.42955e+06
1901	228.575	1.42914e+06
1902	228.695	1.42866e+06
1903	228.815	1.42822e+06
1904	228.936	1.42776e+06
1905	229.056	1.42734e+06
1906	229.176	1.4269e+06
1907	229.297	1.4265e+06
1908	229.417	1.4261e+06
1909	229.537	1.4257e+06
1910	229.657	1.42532e+06
1911	229.778	1.42496e+06
1912	229.898	1.42462e+06
1913	230.018	1.4243e+06
1914	230.139	1.42394e+06
1915	230.259	1.42364e+06
1916	230.379	1.42334e+06
1917	230.5	1.42304e+06
1918	230.62	1.42272e+06
1919	230.74	1.42242e+06
1920	230.861	1.42209e+06
1921	230.981	1.42181e+06
1922	231.101	1.42149e+06
1923	231.221	1.42119e+06
1924	231.342	1.42087e+06
1925	231.462	1.42055e+06
1926	231.582	1.42019e+06
1927	231.703	1.41985e+06
1928	231.823	1.41953e+06
1929	231.943	1.41919e+06
1930	232.064	1.41889e+06
1931	232.184	1.41857e+06
1932	232.304	1.41825e+06
1933	232.424	1.41795e+06
1934	232.545	1.41759e+06
1935	232.665	1.41727e+06
1936	232.785	1.41695e+06
1937	232.906	1.41663e+06
1938	233.026	1.41635e+06
1939	233.146	1.41605e+06
1940	233.267	1.41571e+06
1941	233.387	1.41539e+06
1942	233.507	1.4151e+06
1943	233.627	1.41476e+06
1944	233.748	1.41448e+06
1945	233.868	1.41418e+06
1946	233.988	1.41388e+06
1947	234.109	1.41362e+06
1948	234.229	1.4133e+06
1949	234.349	1.41304e+06
1950	234.47	1.41274e+06
1951	234.59	1.41244e+06
1952	234.71	1.41212e+06
1953	234.83	1.41182e+06
1954	234.951	1.4115e+06
1955	235.071	1.41122e+06
1956	235.191	1.4109e+06
1957	235.312	1.4106e+06
1958	235.432	1.41028e+06
1959	235.552	1.41002e+06
1960	235.673	1.40974e+06
1961	235.793	1.40946e+06
1962	235.913	1.40916e+06
1963	236.033	1.4089e+06
1964	236.154	1.40862e+06
1965	236.274	1.40837e+06
1966	236.394	1.40809e+06
1967	236.515	1.40783e+06
1968	236.635	1.40751e+06
1969	236.755	1.40723e+06
1970	236.876	1.40695e+06
1971	236.996	1.40665e+06
1972	237.116	1.40637e+06
1973	237.236	1.40611e+06
1974	237.357	1.40583e+06
1975	237.477	1.40555e+06
1976	237.597	1.40525e+06
1977	237.718	1.40499e+06
1978	237.838	1.40471e+06
1979	237.958	1.40445e+06
1980	238.079	1.40417e+06
1981	238.199	1.40389e+06
1982	238.319	1.40359e+06
1983	238.439	1.40333e+06
1984	238.56	1.40305e+06
1985	238.68	1.40279e+06
1986	238.8	1.40259e+06
1987	238.921	1.40235e+06
1988	239.041	1.40211e+06
1989	239.161	1.40185e+06
1990	239.282	1.40161e+06
1991	239.402	1.40138e+06
1992	239.522	1.40114e+06
1993	239.643	1.40092e+06
1994	239.763	1.40066e+06
1995	239.883	1.4004e+06
1996	240.003	1.40014e+06
1997	240.124	1.39992e+06
1998	240.244	1.3997e+06
1999	240.364	1.3994e+06
[truncated: 4,071 more rows]
