# Supplementary material for: Approaching intrinsic dynamics of MXenes hybrid hydrogel for 3D printed multimodal intelligent devices with ultrahigh superelasticity and temperature sensitivity
Source: Nat Commun. 2022 Jun 14;13:3420. doi: 10.1038/s41467-022-31051-7 (PMC9197829; doi:10.1038/s41467-022-31051-7)
Supplement: Supplementary file 6 — Source Data [file 41467_2022_31051_MOESM6_ESM.zip › Supplementary information/Supplementary Fig. 31/Supplementary Fig. 31a/Temperature fitted by printed sensor.xlsx]

## Sheet: Sheet1
Time / s	Temperature / °C
0	23.1508
0.12032	23.0871
0.24061	23.0372
0.3609	22.9953
0.48121	22.9604
0.60151	22.9302
0.72179	22.9046
0.84212	22.8822
0.96242	22.8631
1.08271	22.8462
1.20302	22.8317
1.32331	22.8192
1.44362	22.8071
1.5639	22.7968
1.68421	22.7879
1.80453	22.7798
1.92483	22.7728
2.04512	22.7661
2.16543	22.7602
2.28573	22.7549
2.40604	22.7502
2.52633	22.7458
2.64663	22.742
2.76693	22.7384
2.88724	22.7352
3.00755	22.7324
3.12784	22.7291
3.24814	22.7272
3.36843	22.7248
3.48873	22.7225
3.60904	22.7204
3.72933	22.7187
3.84963	22.717
3.96994	22.7153
4.09024	22.7138
4.21055	22.7121
4.33084	22.7107
4.45114	22.7094
4.57144	22.7081
4.69175	22.7066
4.81205	22.7052
4.93233	22.7039
5.05264	22.703
5.17292	22.7018
5.29323	22.7009
5.41354	22.6999
5.53383	22.699
5.65414	22.6978
5.77444	22.6971
5.89474	22.6961
6.01503	22.6958
6.13534	22.6948
6.25564	22.6942
6.37592	22.6935
6.49623	22.6927
6.61652	22.6922
6.73681	22.6914
6.85711	22.6935
6.9774	22.6959
7.09771	22.6952
7.21802	22.6944
7.33831	22.6939
7.45863	22.6929
7.57892	22.6923
7.69924	22.692
7.81951	22.6916
7.9398	22.6912
8.0601	22.6906
8.18039	22.6904
8.3007	22.6904
8.421	22.6902
8.54135	22.6895
8.66165	22.6885
8.78194	22.6885
8.90224	22.6883
9.02253	22.6878
9.14283	22.6874
9.26315	22.687
9.38345	22.6867
9.50375	22.6863
9.62403	22.6857
9.74434	22.6855
9.86466	22.6851
9.98496	22.6846
10.1053	22.6846
10.2256	22.6842
10.3459	22.6842
10.4662	22.6842
10.5865	22.6838
10.7068	22.6838
10.827	22.6838
10.9473	22.6838
11.0676	22.6838
11.1879	22.6834
11.3082	22.6834
11.4285	22.6832
11.5488	22.683
11.6691	22.683
11.7894	22.6828
11.9097	22.6827
12.03	22.6821
12.1503	22.6821
12.2706	22.6817
12.391	22.6813
12.5113	22.6815
12.6316	22.6813
12.7519	22.6811
12.8722	22.681
12.9925	22.6808
13.1128	22.6806
13.2331	22.6804
13.3534	22.68
13.4737	22.68
13.594	22.6794
13.7143	22.6791
13.8346	22.6787
13.9549	22.6789
14.0752	22.6787
14.1955	22.6783
14.3158	22.6781
14.4361	22.6777
14.5564	22.6775
14.6767	22.677
14.797	22.6768
14.9173	22.6762
15.0376	22.676
15.1579	22.6753
15.2782	22.6751
15.3985	22.6747
15.5188	22.6743
15.6391	22.6739
15.7594	22.6739
15.8797	22.6736
16	22.6734
16.1203	22.6732
16.2406	22.673
16.3609	22.6726
16.4812	22.6726
16.6015	22.6724
16.7218	22.6722
16.8421	22.672
16.9624	22.6717
17.0827	22.6717
17.203	22.6717
17.3234	22.6713
17.4437	22.6711
17.564	22.6709
17.6843	22.6711
17.8046	22.6707
17.9249	22.6707
18.0452	22.6705
18.1655	22.6705
18.2858	22.6705
18.406	22.6707
18.5263	22.6709
18.6466	22.6707
18.7669	22.6709
18.8872	22.6709
19.0075	22.6711
19.1279	22.6713
19.2482	22.6711
19.3685	22.6713
19.4888	22.6713
19.6091	22.6713
19.7294	22.6715
19.8497	22.6713
19.97	22.6709
20.0903	22.6707
20.2106	22.6707
20.3309	22.6707
20.4512	22.6705
20.5715	22.6709
20.6918	22.6707
20.8121	22.6707
20.9324	22.6707
21.0527	22.6707
21.173	22.6707
21.2933	22.6715
21.4136	22.6717
21.5339	22.6717
21.6542	22.6713
21.7745	22.6711
21.8948	22.6711
22.0151	22.6709
22.1354	22.6709
22.2557	22.6711
22.376	22.6711
22.4963	22.6713
22.6166	22.6711
22.7369	22.6713
22.8572	22.6711
22.9776	22.6711
23.0979	22.6713
23.2182	22.6709
23.3385	22.6711
23.4588	22.6711
23.5791	22.6709
23.6994	22.6713
23.8197	22.6707
23.94	22.6726
24.0603	22.6717
24.1806	22.6724
24.3009	22.6739
24.4212	22.6785
24.5415	22.6755
24.6618	22.6705
24.7821	22.6692
24.9024	22.6739
25.0227	22.6722
25.143	22.6722
25.2633	22.6741
25.3836	22.673
25.5039	22.672
25.6242	22.672
25.7445	22.6734
25.8649	22.6724
25.9852	22.6737
26.1055	22.6743
26.2258	22.6728
26.3461	22.6737
26.4664	22.6745
26.5867	22.6747
26.707	22.6736
26.8273	22.6747
26.9476	22.6755
27.0679	22.6751
27.1882	22.6756
27.3085	22.6753
27.4288	22.677
27.5491	22.6781
27.6694	22.6768
27.7897	22.6774
27.91	22.6772
28.0303	22.677
28.1506	22.6775
28.2709	22.6774
28.3912	22.6774
28.5115	22.6775
28.6319	22.6775
28.7522	22.6777
28.8725	22.6779
28.9928	22.6791
29.1131	22.6789
29.2334	22.6785
29.3536	22.6785
29.474	22.6789
29.5943	22.6791
29.7146	22.6792
29.8349	22.6794
29.9552	22.6798
30.0755	22.6802
30.1958	22.6808
30.3161	22.6813
30.4364	22.6821
30.5567	22.6825
30.677	22.683
30.7973	22.684
30.9176	22.6842
31.038	22.6855
31.1582	22.6865
31.2785	22.6876
31.3988	22.6887
31.5192	22.6901
31.6395	22.6916
31.7598	22.6929
31.8801	22.6946
32.0004	22.6959
32.1207	22.6975
32.241	22.6994
32.3613	22.7011
32.4816	22.7032
32.6019	22.7052
32.7222	22.7075
32.8425	22.7098
32.9628	22.7115
33.0831	22.714
33.2034	22.7162
33.3237	22.7183
33.444	22.721
33.5643	22.7236
33.6846	22.7263
33.8049	22.729
33.9252	22.732
34.0455	22.7348
34.1658	22.7379
34.2861	22.7407
34.4064	22.7441
34.5267	22.7472
34.647	22.7506
34.7673	22.754
34.8876	22.7572
35.008	22.7608
35.1283	22.764
35.2486	22.7673
35.3689	22.7709
35.4892	22.7745
35.6095	22.7777
35.7298	22.7811
35.8501	22.7851
35.9704	22.7885
36.0907	22.7921
36.211	22.7957
36.3313	22.7991
36.4516	22.8025
36.5719	22.8061
36.6922	22.8099
36.8125	22.8137
36.9328	22.8179
37.0531	22.8245
37.1734	22.8282
37.2937	22.8308
37.414	22.835
37.5343	22.838
37.6546	22.8414
37.7749	22.8456
37.8952	22.8505
38.0155	22.8555
38.1358	22.8585
38.2561	22.8632
38.3764	22.8674
38.4967	22.872
38.617	22.8771
38.7373	22.882
38.8576	22.886
38.9779	22.8902
39.0982	22.894
39.2185	22.898
39.3388	22.9025
39.4591	22.9076
39.5794	22.9126
39.6997	22.9175
39.82	22.9224
39.9403	22.927
40.0606	22.9313
40.1809	22.9361
40.3012	22.941
40.4215	22.9456
40.5418	22.9509
40.6621	22.9564
40.7824	22.9607
40.9027	22.9657
41.023	22.9702
41.1433	22.9751
41.2636	22.9803
41.3839	22.985
41.5042	22.99
41.6245	22.9953
41.7448	23.0006
41.8651	23.0055
41.9855	23.0106
42.1057	23.0156
42.226	23.0209
42.3464	23.026
42.4667	23.0311
42.587	23.0366
42.7073	23.0423
42.8276	23.0478
42.9479	23.0531
43.0682	23.0582
43.1885	23.0637
43.3088	23.069
43.4291	23.0747
43.5494	23.08
43.6697	23.0854
43.79	23.0907
43.9103	23.0958
44.0306	23.1007
44.1509	23.1062
44.2712	23.1115
44.3915	23.117
44.5118	23.1225
44.6321	23.1278
44.7524	23.1335
44.8727	23.139
44.993	23.1443
45.1133	23.1499
45.2336	23.1553
45.3539	23.161
45.4742	23.1667
45.5945	23.1722
45.7148	23.1781
45.8352	23.1838
45.9555	23.1893
46.0757	23.1948
46.1961	23.2005
46.3164	23.2062
46.4367	23.2121
46.557	23.2176
46.6773	23.2231
46.7976	23.2286
46.9179	23.2344
47.0382	23.24
47.1585	23.2458
47.2788	23.2515
47.3991	23.2572
47.5194	23.2629
47.6397	23.2688
47.76	23.2747
47.8803	23.2805
48.0006	23.2862
48.1209	23.2921
48.2412	23.298
48.3615	23.3037
48.4818	23.3096
48.6021	23.3152
48.7224	23.3209
48.8427	23.3266
48.963	23.3325
49.0833	23.3384
49.2036	23.3447
49.3239	23.3505
49.4442	23.3568
49.5645	23.3631
49.6848	23.3691
49.8051	23.3752
49.9254	23.3811
50.0457	23.3871
50.166	23.3932
50.2863	23.3995
50.4066	23.4057
50.5269	23.4118
50.6472	23.4183
50.7675	23.4243
50.8878	23.4302
51.0081	23.4365
51.1284	23.4423
51.2487	23.4482
51.369	23.4543
51.4893	23.4602
51.6096	23.4662
51.7299	23.4723
51.8502	23.4784
51.9705	23.4844
52.0908	23.4907
52.2111	23.4966
52.3314	23.5032
52.4517	23.5116
52.572	23.5192
52.6923	23.5262
52.8126	23.5324
52.9329	23.5383
53.0532	23.5442
53.1735	23.5503
53.2938	23.5565
53.4141	23.5626
53.5344	23.5685
53.6548	23.5747
53.7751	23.5808
53.8954	23.5869
54.0157	23.5929
54.136	23.5992
54.2563	23.6053
54.3766	23.6111
54.4969	23.617
54.6172	23.6229
54.7375	23.6288
54.8578	23.6349
54.9781	23.6409
55.0984	23.647
55.2187	23.6529
55.3389	23.6586
55.4593	23.6646
55.5795	23.6705
55.6999	23.6762
55.8202	23.6821
55.9404	23.688
56.0607	23.6939
56.181	23.6995
56.3014	23.7052
56.4216	23.7117
56.5419	23.7174
56.6623	23.7233
56.7825	23.7291
56.9028	23.735
57.0231	23.7409
57.1434	23.7472
57.2637	23.753
57.384	23.7589
57.5043	23.7652
57.6246	23.7705
57.7449	23.7762
57.8652	23.7819
57.9855	23.7876
58.1058	23.7927
58.2261	23.7978
58.3464	23.8033
58.4667	23.8086
58.587	23.8143
58.7073	23.8198
58.8276	23.8255
58.9479	23.8312
59.0682	23.8365
59.1885	23.8422
59.3088	23.8479
59.4291	23.853
59.5494	23.8585
59.6697	23.864
59.79	23.8695
59.9103	23.8748
60.0306	23.8807
60.1509	23.8869
60.2712	23.8925
60.3915	23.898
60.5118	23.9031
60.6321	23.9086
60.7524	23.9139
60.8727	23.9194
60.993	23.9249
61.1133	23.93
61.2336	23.9355
61.3539	23.9408
61.4742	23.9467
61.5945	23.9518
61.7148	23.9569
61.8351	23.9624
61.9554	23.9679
62.0757	23.9734
62.196	23.979
62.3163	23.9844
62.4366	23.99
62.5569	23.9955
62.6773	24.0009
62.7975	24.0061
62.9178	24.0114
63.0381	24.0169
63.1584	24.022
63.2787	24.0273
63.399	24.0326
63.5193	24.0379
63.6396	24.0433
63.7599	24.0487
63.8802	24.0539
64.0005	24.0592
64.1209	24.0645
64.2412	24.0694
64.3615	24.0747
64.4818	24.0799
64.6021	24.085
64.7224	24.0903
64.8427	24.0954
64.963	24.1009
65.0833	24.106
65.2036	24.1111
65.3239	24.1165
65.4442	24.122
65.5645	24.1269
65.6848	24.1324
65.8051	24.1379
65.9254	24.1432
66.0457	24.1487
66.166	24.1544
66.2863	24.1599
66.4065	24.1658
66.5269	24.1713
66.6472	24.177
66.7675	24.1836
66.8877	24.1891
67.008	24.1948
67.1283	24.2003
67.2486	24.206
67.3689	24.2115
67.4893	24.2166
67.6095	24.2223
67.7298	24.2278
67.8501	24.2333
67.9705	24.239
68.0907	24.2447
68.2111	24.2502
68.3314	24.2557
68.4517	24.2616
68.572	24.2673
68.6923	24.2728
68.8126	24.2784
68.9329	24.284
69.0532	24.2896
69.1735	24.2951
69.2938	24.3006
69.4141	24.306
69.5344	24.3113
69.6547	24.317
69.775	24.3221
69.8953	24.3274
70.0156	24.3327
70.1359	24.338
70.2562	24.3433
70.3765	24.3488
70.4968	24.3543
70.6171	24.3596
70.7374	24.3653
70.8577	24.3705
70.978	24.3759
71.0983	24.3809
71.2186	24.3864
71.3389	24.3915
71.4592	24.3966
71.5795	24.4017
71.6998	24.4069
71.8201	24.4118
71.9404	24.4169
72.0607	24.4218
72.181	24.427
72.3013	24.4319
72.4216	24.4368
72.5419	24.442
72.6623	24.4469
72.7826	24.4524
72.9029	24.4575
73.0232	24.4623
73.1435	24.4672
73.2638	24.4717
73.3841	24.4763
73.5044	24.4812
73.6247	24.4858
73.745	24.4905
73.8653	24.4951
73.9856	24.4998
74.1059	24.5045
74.2262	24.5093
74.3465	24.514
74.4668	24.5188
74.5871	24.5231
74.7074	24.5277
74.8277	24.533
74.948	24.5376
75.0683	24.5421
75.1886	24.5468
75.3089	24.5518
75.4292	24.5563
75.5495	24.5611
75.6698	24.5658
75.7901	24.5702
75.9104	24.5747
76.0307	24.5795
76.151	24.5842
76.2713	24.589
76.3916	24.5937
76.5119	24.5984
76.6322	24.6028
76.7525	24.6077
76.8728	24.6121
76.9931	24.6166
77.1135	24.6212
77.2338	24.6256
77.3541	24.6299
77.4744	24.6341
77.5947	24.6387
77.715	24.6434
77.8353	24.6478
77.9556	24.6521
78.0759	24.6565
78.1963	24.661
78.3166	24.6654
78.4369	24.6698
78.5572	24.6741
78.6775	24.6783
78.7978	24.6825
78.9181	24.6868
79.0384	24.6908
79.1587	24.6952
79.279	24.6995
79.3993	24.7037
79.5197	24.7079
79.64	24.7121
79.7602	24.7164
79.8805	24.7204
80.0008	24.7246
80.1211	24.7286
80.2415	24.7327
80.3618	24.7369
80.4821	24.7409
80.6024	24.7451
80.7227	24.7491
80.843	24.7532
80.9633	24.7574
81.0836	24.7616
81.2039	24.7657
81.3242	24.7697
81.4445	24.7739
81.5648	24.7781
81.6851	24.7823
81.8054	24.7866
81.9257	24.7908
82.046	24.795
82.1663	24.7993
82.2866	24.8039
82.4069	24.8082
82.5272	24.8124
82.6475	24.8168
82.7678	24.8209
82.8881	24.8251
83.0084	24.8293
83.1287	24.8333
83.249	24.8376
83.3693	24.8416
83.4897	24.8458
83.61	24.85
83.7303	24.8538
83.8506	24.8575
83.9709	24.8619
84.0912	24.8666
84.2115	24.8708
84.3318	24.875
84.4521	24.8792
84.5724	24.8834
84.6927	24.8871
84.813	24.8913
84.9333	24.8953
85.0536	24.8995
85.1739	24.9033
85.2942	24.9071
85.4145	24.911
85.5348	24.915
85.6551	24.9192
85.7754	24.923
85.8957	24.9266
86.016	24.9306
86.1363	24.9346
86.2566	24.9387
86.3769	24.9427
86.4972	24.9467
86.6175	24.9511
86.7378	24.9549
86.8581	24.9588
86.9784	24.9626
87.0987	24.9666
87.219	24.9704
87.3393	24.9742
87.4596	24.978
87.5799	24.9822
87.7002	24.986
87.8205	24.9898
87.9408	24.9937
88.0611	24.9973
88.1814	25.0015
88.3018	25.0053
88.422	25.0091
88.5423	25.0129
88.6626	25.0169
88.7829	25.0207
88.9033	25.0247
89.0236	25.0284
89.1439	25.0321
89.2642	25.0358
89.3845	25.0396
89.5048	25.0433
89.6251	25.0467
89.7454	25.0505
89.8657	25.0539
89.986	25.0575
90.1063	25.0609
90.2266	25.0643
90.3469	25.0681
90.4672	25.0717
90.5875	25.0751
90.7078	25.0787
90.8281	25.0825
90.9484	25.0857
91.0687	25.0892
91.189	25.0927
91.3093	25.096
91.4296	25.099
91.5499	25.1022
91.6702	25.1057
91.7905	25.1085
91.9108	25.1117
92.0311	25.1151
92.1514	25.1185
92.2717	25.1216
92.392	25.1248
92.5123	25.1277
92.6326	25.1307
92.7529	25.1341
92.8732	25.1371
92.9935	25.1436
93.1138	25.1483
93.2341	25.1516
93.3544	25.1546
93.4747	25.1574
93.595	25.1608
93.7153	25.1643
93.8356	25.1675
93.9559	25.1705
94.0762	25.1737
94.1965	25.1766
94.3168	25.1798
94.4371	25.1827
94.5574	25.1857
94.6777	25.1885
94.798	25.1916
94.9183	25.1944
95.0386	25.1975
95.159	25.2003
95.2793	25.2032
95.3996	25.2064
95.5199	25.209
95.6402	25.2115
95.7605	25.214
95.8808	25.2166
96.0011	25.2191
96.1214	25.2217
96.2417	25.2242
96.362	25.2269
96.4823	25.2293
96.6026	25.2318
96.7229	25.2341
96.8432	25.2369
96.9635	25.2396
97.0838	25.242
97.2041	25.2447
97.3244	25.2472
97.4447	25.2498
97.565	25.2527
97.6853	25.2553
97.8056	25.2582
97.9259	25.2608
98.0462	25.2633
98.1666	25.2657
98.2869	25.2684
98.4072	25.2709
98.5275	25.2735
98.6478	25.2756
98.7681	25.2783
98.8884	25.2809
99.0087	25.2832
99.129	25.286
99.2493	25.2883
99.3696	25.2906
99.4899	25.2929
99.6102	25.2953
99.7305	25.2974
99.8508	25.3001
99.9711	25.3025
100.091	25.3052
100.212	25.3078
100.332	25.3103
100.452	25.3135
100.573	25.3168
100.693	25.3196
100.813	25.3223
100.934	25.3249
101.054	25.328
101.174	25.3306
101.294	25.3331
101.415	25.3357
101.535	25.3384
101.655	25.3409
101.776	25.3433
101.896	25.3458
102.016	25.3486
102.137	25.3511
102.257	25.3536
102.377	25.3562
102.497	25.3589
102.618	25.3613
102.738	25.364
102.858	25.3663
102.979	25.3691
103.099	25.3712
103.219	25.3741
103.34	25.3765
103.46	25.3792
103.58	25.382
103.701	25.3845
103.821	25.3871
103.941	25.3902
104.061	25.3926
104.182	25.3953
104.302	25.3981
104.422	25.401
104.543	25.4036
104.663	25.4063
104.783	25.4091
104.904	25.4116
105.024	25.4144
105.144	25.4173
105.264	25.42
105.385	25.423
105.505	25.4255
105.625	25.4283
105.746	25.4308
105.866	25.4334
105.986	25.4361
106.107	25.4393
106.227	25.4418
106.347	25.4446
106.467	25.4478
106.588	25.4507
106.708	25.4533
106.828	25.4566
106.949	25.4588
107.069	25.4615
107.189	25.4642
107.31	25.4668
107.43	25.4697
107.55	25.4721
107.671	25.4746
107.791	25.4774
107.911	25.4801
108.031	25.4825
108.152	25.4852
108.272	25.4875
108.392	25.4896
108.513	25.492
108.633	25.4943
108.753	25.4966
108.874	25.4991
108.994	25.5013
109.114	25.5038
109.234	25.5057
109.355	25.5082
109.475	25.5102
109.595	25.5127
109.716	25.5146
109.836	25.5165
109.956	25.519
110.077	25.5212
110.197	25.5235
110.317	25.5254
110.437	25.5275
110.558	25.5298
110.678	25.5319
110.798	25.534
110.919	25.536
111.039	25.5381
111.159	25.5398
111.279	25.5417
111.4	25.5436
111.52	25.5451
111.64	25.547
111.761	25.5484
111.881	25.5501
112.001	25.5518
112.122	25.5537
112.242	25.556
112.362	25.5575
112.482	25.559
112.603	25.5603
112.723	25.5618
112.843	25.563
112.964	25.5643
113.084	25.5656
113.204	25.5672
113.325	25.5687
113.445	25.57
113.565	25.5715
113.686	25.5726
113.806	25.574
113.926	25.5753
114.046	25.5766
114.167	25.5782
114.287	25.5797
114.407	25.5814
114.528	25.5831
114.648	25.5846
114.768	25.5863
114.889	25.5876
115.009	25.5893
115.129	25.591
115.249	25.5924
115.37	25.5943
115.49	25.5958
115.61	25.5973
115.731	25.5988
115.851	25.6005
115.971	25.6019
116.092	25.6032
116.212	25.6045
116.332	25.6062
116.453	25.6079
116.573	25.6094
116.693	25.6108
116.813	25.6125
116.934	25.6142
117.054	25.6161
117.174	25.6176
117.295	25.6193
117.415	25.621
117.535	25.6229
117.656	25.6248
117.776	25.6263
117.896	25.6284
118.016	25.6299
118.137	25.6316
118.257	25.6339
118.377	25.6356
118.498	25.6375
118.618	25.6389
118.738	25.6404
118.859	25.6421
118.979	25.644
119.099	25.6457
119.22	25.6472
119.34	25.6491
119.46	25.6512
119.58	25.6529
119.701	25.6548
119.821	25.6567
119.941	25.6584
120.062	25.6601
120.182	25.662
120.302	25.6637
120.423	25.6656
120.543	25.6673
120.663	25.669
120.783	25.6707
120.904	25.6726
121.024	25.6745
121.144	25.6766
121.265	25.6785
121.385	25.68
121.505	25.6819
121.626	25.683
121.746	25.6849
121.866	25.6867
121.986	25.688
122.107	25.6897
122.227	25.691
122.347	25.6923
122.468	25.6942
122.588	25.6958
122.708	25.6975
122.829	25.6988
122.949	25.7007
123.069	25.702
123.19	25.7039
123.31	25.7052
123.43	25.7069
123.55	25.7085
123.671	25.71
123.791	25.7115
123.911	25.713
124.032	25.7145
124.152	25.716
124.272	25.7174
124.393	25.7191
124.513	25.7198
124.633	25.7208
124.753	25.7223
124.874	25.7234
124.994	25.7244
125.114	25.7255
125.235	25.7265
125.355	25.7276
125.475	25.7288
125.596	25.7299
125.716	25.7312
125.836	25.7322
125.956	25.7335
126.077	25.7346
126.197	25.7358
126.317	25.7371
126.438	25.7379
126.558	25.739
126.678	25.7398
126.799	25.7405
126.919	25.7413
127.039	25.7422
127.159	25.743
127.28	25.7443
127.4	25.7455
127.52	25.7472
127.641	25.7485
127.761	25.7498
127.881	25.7513
128.002	25.7528
128.122	25.7544
128.242	25.7553
128.363	25.7568
128.483	25.758
128.603	25.7591
128.723	25.7606
128.844	25.7619
128.964	25.7629
129.084	25.7642
129.205	25.7661
129.325	25.7678
129.445	25.7695
129.566	25.7712
129.686	25.7728
129.806	25.7743
129.926	25.7758
130.047	25.7775
130.167	25.7788
130.287	25.7803
130.408	25.7815
130.528	25.783
130.648	25.7845
130.769	25.7858
130.889	25.7872
131.009	25.7889
131.129	25.7902
131.25	25.7919
131.37	25.7933
131.49	25.7967
131.611	25.7999
131.731	25.8018
131.851	25.8035
131.972	25.8046
132.092	25.8063
132.212	25.808
132.332	25.8092
132.453	25.8107
132.573	25.8122
132.693	25.8133
132.814	25.8143
132.934	25.8158
133.054	25.817
133.175	25.8181
133.295	25.8194
133.415	25.8206
133.535	25.8215
133.656	25.8226
133.776	25.824
133.896	25.8249
134.017	25.8261
134.137	25.8274
134.257	25.828
134.378	25.8289
134.498	25.8299
134.618	25.8306
134.738	25.831
134.859	25.8319
134.979	25.8327
135.099	25.8335
135.22	25.8346
135.34	25.8356
135.46	25.8363
135.581	25.8373
135.701	25.838
135.821	25.8388
135.941	25.8395
136.062	25.8403
136.182	25.841
136.302	25.842
136.423	25.8426
136.543	25.8431
136.663	25.8439
136.784	25.8445
136.904	25.8452
137.024	25.8464
137.144	25.8471
137.265	25.8481
137.385	25.8486
137.505	25.849
137.626	25.85
137.746	25.8507
137.866	25.8515
137.987	25.8526
138.107	25.8532
138.227	25.8541
138.347	25.8549
138.468	25.8558
138.588	25.8566
138.708	25.8572
138.829	25.8589
138.949	25.8594
139.069	25.8604
139.19	25.8611
139.31	25.8621
139.43	25.8631
139.55	25.8634
139.671	25.8644
139.791	25.865
139.911	25.8655
140.032	25.8665
140.152	25.867
140.272	25.868
140.393	25.8687
140.513	25.8697
140.633	25.8706
140.754	25.8714
140.874	25.8722
140.994	25.8731
141.114	25.8739
141.235	25.8744
141.355	25.8756
141.475	25.8763
141.596	25.8773
141.716	25.8784
141.836	25.8792
141.957	25.8799
142.077	25.8811
142.197	25.882
142.317	25.8832
142.438	25.8841
142.558	25.8852
142.678	25.8864
142.799	25.8875
142.919	25.8887
143.039	25.8894
143.16	25.8902
143.28	25.8909
143.4	25.8915
143.52	25.8921
143.641	25.8925
143.761	25.8932
143.881	25.894
144.002	25.8945
144.122	25.8953
144.242	25.8964
144.363	25.897
144.483	25.8978
144.603	25.8985
144.723	25.9002
144.844	25.9012
144.964	25.9017
145.084	25.9025
145.205	25.9033
145.325	25.9048
145.445	25.9057
145.566	25.9067
145.686	25.9073
145.806	25.9078
145.927	25.9084
146.047	25.9091
146.167	25.9097
146.287	25.9105
146.408	25.9107
146.528	25.9112
146.648	25.912
146.769	25.9131
146.889	25.9139
147.009	25.9146
147.13	25.9156
147.25	25.9164
147.37	25.9167
147.49	25.9173
147.611	25.9179
147.731	25.9184
147.851	25.919
147.972	25.9196
148.092	25.9203
148.212	25.9209
148.333	25.9213
148.453	25.9217
148.573	25.9224
148.693	25.923
148.814	25.9237
148.934	25.9247
149.054	25.9258
149.175	25.9266
149.295	25.9274
149.415	25.9277
149.536	25.9285
149.656	25.9292
149.776	25.9304
149.896	25.9308
150.017	25.9313
150.137	25.9317
150.257	25.933
150.378	25.9334
150.498	25.934
150.618	25.9346
150.739	25.9346
150.859	25.9348
150.979	25.9348
151.099	25.9349
151.22	25.9353
151.34	25.9355
151.46	25.9359
151.581	25.9365
151.701	25.9368
151.821	25.937
151.942	25.9372
152.062	25.937
152.182	25.937
152.302	25.9374
152.423	25.9374
152.543	25.9378
152.663	25.938
152.784	25.9385
152.904	25.9391
153.024	25.9395
153.145	25.9399
153.265	25.9404
153.385	25.9408
153.506	25.9412
153.626	25.942
153.746	25.9425
153.866	25.9429
153.987	25.9435
154.107	25.944
154.227	25.9448
154.348	25.9456
154.468	25.9459
154.588	25.9469
154.709	25.9475
154.829	25.9476
154.949	25.9486
155.069	25.9492
155.19	25.9495
155.31	25.9505
155.43	25.9507
155.551	25.9507
155.671	25.9509
155.791	25.9514
155.912	25.9516
156.032	25.952
156.152	25.9526
156.272	25.953
156.393	25.9533
156.513	25.9539
156.633	25.9539
156.754	25.9541
156.874	25.9545
156.994	25.9547
157.115	25.9549
157.235	25.9549
157.355	25.955
157.475	25.9554
157.596	25.9554
157.716	25.9556
157.836	25.9558
157.957	25.9556
158.077	25.9552
158.197	25.9554
158.318	25.9558
158.438	25.956
158.558	25.9564
158.679	25.9566
158.799	25.9566
158.919	25.9566
159.039	25.9569
159.16	25.9571
159.28	25.9571
159.4	25.9573
159.521	25.9573
159.641	25.9573
159.761	25.9575
159.882	25.9577
160.002	25.9579
160.122	25.9581
160.242	25.9583
160.363	25.9586
160.483	25.9586
160.603	25.9586
160.724	25.9586
160.844	25.9588
160.964	25.9588
161.085	25.9596
161.205	25.9602
161.325	25.9607
161.445	25.9611
161.566	25.9613
161.686	25.9615
161.806	25.9617
161.927	25.9623
162.047	25.9623
162.167	25.9624
162.288	25.9628
162.408	25.9628
162.528	25.963
162.648	25.9632
162.769	25.9636
162.889	25.9642
163.009	25.9647
163.13	25.9651
163.25	25.9657
163.37	25.9662
163.491	25.967
163.611	25.9674
163.731	25.9679
163.852	25.9685
163.972	25.9691
164.092	25.9698
164.212	25.9702
164.333	25.9704
164.453	25.9708
164.573	25.971
164.694	25.9716
164.814	25.9719
164.934	25.9725
165.055	25.9731
165.175	25.9734
165.295	25.9738
165.416	25.9744
165.536	25.9751
165.656	25.9755
165.776	25.9763
165.897	25.9769
166.017	25.977
166.137	25.9776
166.258	25.978
166.378	25.9784
166.498	25.9786
166.619	25.9788
166.739	25.9791
166.859	25.9791
166.98	25.9791
167.1	25.9788
167.22	25.9788
167.34	25.9788
167.461	25.979
167.581	25.979
167.701	25.9791
167.822	25.9793
167.942	25.9795
168.062	25.9799
168.183	25.9801
168.303	25.9803
168.423	25.9807
168.543	25.9808
168.664	25.981
168.784	25.9814
168.904	25.9818
169.025	25.9818
169.145	25.982
169.265	25.9824
169.386	25.9825
169.506	25.9829
169.626	25.9831
169.746	25.9833
169.867	25.9829
169.987	25.9848
170.107	25.9886
170.228	25.989
170.348	25.9892
170.468	25.9894
170.589	25.9892
170.709	25.9898
170.829	25.9898
170.95	25.9901
171.07	25.9903
171.19	25.9903
171.31	25.9907
171.431	25.9913
171.551	25.9915
171.671	25.9915
171.792	25.9916
171.912	25.9915
172.032	25.9918
172.153	25.9918
172.273	25.9918
172.393	25.992
172.514	25.9924
172.634	25.9922
172.754	25.993
172.874	25.9932
172.995	25.9935
173.115	25.9937
173.235	25.9939
173.356	25.9945
173.476	25.9949
173.596	25.9947
173.717	25.9953
173.837	25.9955
173.957	25.9964
174.077	25.9966
174.198	25.9968
174.318	25.9973
174.438	25.9977
174.559	25.9981
174.679	25.9989
174.799	26
174.92	26.0002
175.04	26.0004
175.16	26.0015
175.281	26.0023
175.401	26.0027
175.521	26.0036
175.641	26.0042
175.762	26.0051
175.882	26.0063
176.002	26.0066
176.123	26.0076
176.243	26.0084
176.363	26.0093
176.484	26.01
176.604	26.0106
176.724	26.0112
176.844	26.0123
176.965	26.0131
177.085	26.0144
177.205	26.0163
177.326	26.0176
177.446	26.0186
177.566	26.0201
177.687	26.0216
177.807	26.023
177.927	26.0247
178.047	26.0264
178.168	26.0283
178.288	26.03
178.408	26.0317
178.529	26.0338
178.649	26.0358
178.769	26.0379
178.89	26.0398
179.01	26.0415
179.13	26.0436
179.251	26.0461
179.371	26.0484
179.491	26.0508
179.611	26.0535
179.732	26.056
179.852	26.0586
179.972	26.0613
180.093	26.0639
180.213	26.0668
180.333	26.0696
180.454	26.0728
180.574	26.0755
180.694	26.0783
180.814	26.0814
180.935	26.0848
181.055	26.0876
181.175	26.0909
181.296	26.0948
181.416	26.0981
181.536	26.1013
181.657	26.1049
181.777	26.1077
181.897	26.1111
182.017	26.1148
182.138	26.1182
182.258	26.1216
182.378	26.1254
182.499	26.1294
182.619	26.133
182.739	26.136
182.86	26.14
182.98	26.144
183.1	26.1474
183.22	26.1512
183.341	26.155
183.461	26.1586
183.581	26.1626
183.702	26.1665
183.822	26.1705
183.942	26.1745
184.063	26.1785
184.183	26.1828
184.303	26.1865
184.423	26.1906
184.544	26.1948
184.664	26.199
184.784	26.2033
184.905	26.2077
185.025	26.2119
185.145	26.216
185.266	26.2202
185.386	26.2244
185.506	26.2261
185.626	26.2274
185.747	26.2352
185.867	26.2394
185.987	26.2456
186.108	26.2475
186.228	26.2576
186.348	26.2639
186.469	26.2661
186.589	26.2714
186.709	26.2758
186.829	26.2792
186.95	26.2843
187.07	26.2887
187.19	26.2927
187.311	26.2968
187.431	26.301
187.551	26.306
187.672	26.3105
187.792	26.3149
187.912	26.3192
188.032	26.324
188.153	26.3287
188.273	26.3333
188.393	26.3374
188.514	26.3418
188.634	26.3464
188.754	26.3511
188.875	26.3557
188.995	26.3602
189.115	26.365
189.236	26.3697
189.356	26.3746
189.476	26.3794
189.596	26.3843
189.717	26.3892
189.837	26.3943
189.957	26.3993
190.078	26.4038
190.198	26.409
190.318	26.4143
190.439	26.4192
190.559	26.4245
190.679	26.4298
190.799	26.4351
190.92	26.4406
191.04	26.4461
191.16	26.4518
191.281	26.4571
191.401	26.4626
191.521	26.4681
191.642	26.4738
191.762	26.4793
191.882	26.4846
192.003	26.4905
192.123	26.4958
192.243	26.5017
192.363	26.5074
192.484	26.5127
192.604	26.518
192.724	26.5239
192.845	26.5298
192.965	26.5357
193.085	26.5414
193.206	26.5476
193.326	26.5537
193.446	26.5598
193.566	26.5658
193.687	26.5723
193.807	26.5782
193.927	26.584
194.048	26.5905
194.168	26.5967
194.288	26.6032
194.409	26.6098
194.529	26.6163
194.649	26.6223
194.769	26.6286
194.89	26.6352
195.01	26.6417
195.13	26.648
195.251	26.6544
195.371	26.6605
195.491	26.6671
195.612	26.6736
195.732	26.6802
195.852	26.6868
195.972	26.6933
196.093	26.6995
196.213	26.7062
196.333	26.7128
196.454	26.7193
196.574	26.7257
196.694	26.7322
196.815	26.7386
196.935	26.7456
197.055	26.7521
197.176	26.7585
197.296	26.7654
197.416	26.7718
197.536	26.7786
197.657	26.7849
197.777	26.7914
197.897	26.798
198.018	26.8046
198.138	26.8113
198.258	26.8177
198.379	26.8244
198.499	26.831
198.619	26.8376
198.739	26.8445
198.86	26.8511
198.98	26.8577
199.1	26.8642
199.221	26.8706
199.341	26.8771
199.461	26.8835
199.582	26.8896
199.702	26.8962
199.822	26.9023
199.942	26.9086
200.063	26.9146
200.183	26.9209
200.303	26.9275
200.424	26.9336
200.544	26.9401
200.664	26.9465
200.785	26.9528
200.905	26.9596
201.025	26.9659
201.146	26.9719
201.266	26.9784
201.386	26.9844
201.506	26.9905
201.627	26.9968
201.747	27.0032
201.867	27.0097
201.988	27.0156
202.108	27.022
202.228	27.0283
202.349	27.0341
202.469	27.0404
202.589	27.0463
202.709	27.052
202.83	27.0578
202.95	27.0635
203.07	27.0694
203.191	27.0753
203.311	27.0812
203.431	27.0869
203.552	27.0924
203.672	27.0983
203.792	27.1038
203.913	27.1093
204.033	27.1144
204.153	27.1197
204.273	27.1252
204.394	27.1303
204.514	27.1356
204.634	27.1406
204.755	27.146
204.875	27.1514
204.995	27.1565
205.116	27.162
205.236	27.1673
205.356	27.1728
205.476	27.1779
205.597	27.183
205.717	27.1895
205.837	27.1967
205.958	27.2028
206.078	27.2081
206.198	27.2128
206.319	27.2177
206.439	27.2227
206.559	27.2278
206.679	27.2325
206.8	27.2375
206.92	27.2424
207.04	27.2477
207.161	27.2527
207.281	27.2578
207.401	27.2631
207.522	27.2684
207.642	27.2733
207.762	27.2786
207.882	27.2838
208.003	27.2889
208.123	27.2944
208.243	27.2997
208.364	27.305
208.484	27.3103
208.604	27.3156
208.725	27.3209
208.845	27.3263
208.965	27.3316
209.086	27.3365
209.206	27.3416
209.326	27.3467
209.446	27.3519
209.567	27.357
209.687	27.3623
209.807	27.3676
209.928	27.3727
210.048	27.3782
210.168	27.3832
210.289	27.3883
210.409	27.393
210.529	27.3978
210.649	27.4027
210.77	27.4076
210.89	27.4127
211.01	27.4177
211.131	27.4226
211.251	27.4279
211.371	27.4332
211.492	27.4378
211.612	27.4427
211.732	27.4473
211.853	27.4522
211.973	27.4569
212.093	27.4623
212.213	27.4672
212.334	27.4719
212.454	27.4769
212.574	27.4816
212.695	27.4879
212.815	27.4926
212.935	27.4973
213.056	27.5027
213.176	27.5076
213.296	27.5125
213.416	27.5176
213.537	27.5226
213.657	27.5275
213.777	27.5326
213.898	27.5372
214.018	27.5417
214.138	27.5465
214.259	27.551
214.379	27.5554
214.499	27.5598
214.62	27.5643
214.74	27.5689
214.86	27.573
214.98	27.5772
215.101	27.5812
215.221	27.5852
215.341	27.5892
215.462	27.5927
215.582	27.5962
215.702	27.6001
215.823	27.6041
215.943	27.6079
216.063	27.6119
216.183	27.6159
216.304	27.6201
216.424	27.6241
216.544	27.6284
216.665	27.6332
216.785	27.6375
216.905	27.6423
217.026	27.6466
217.146	27.651
217.266	27.6555
217.386	27.6603
217.507	27.6643
217.627	27.6686
217.747	27.6739
217.868	27.6787
217.988	27.683
218.108	27.6876
218.229	27.6923
218.349	27.6969
218.469	27.7014
218.59	27.7062
218.71	27.7107
218.83	27.7153
218.95	27.7197
219.071	27.724
219.191	27.7286
219.311	27.7331
219.432	27.7379
219.552	27.7424
219.672	27.7468
219.793	27.7513
219.913	27.7557
220.033	27.7604
220.153	27.7652
220.274	27.7695
220.394	27.7741
220.514	27.7784
220.635	27.7828
220.755	27.7872
220.875	27.7917
220.996	27.7963
221.116	27.8006
221.236	27.8048
221.357	27.8092
221.477	27.8133
221.597	27.8177
221.717	27.8221
221.838	27.8264
221.958	27.8306
222.078	27.835
222.199	27.8392
222.319	27.8433
222.439	27.8475
222.56	27.8517
222.68	27.856
222.8	27.8602
222.921	27.8646
223.041	27.8685
223.161	27.8725
223.281	27.8773
223.402	27.8816
223.522	27.8858
223.642	27.8904
223.763	27.8949
223.883	27.8993
224.003	27.9038
224.124	27.9086
224.244	27.9131
224.364	27.9179
224.484	27.9226
224.605	27.9268
224.725	27.9311
224.845	27.9357
224.966	27.9399
225.086	27.9442
225.206	27.9486
225.327	27.953
225.447	27.9573
225.567	27.9617
225.688	27.966
225.808	27.97
225.928	27.974
226.048	27.9782
226.169	27.9824
226.289	27.9863
226.409	27.9905
226.53	27.9949
226.65	27.9991
226.77	28.0034
226.891	28.0078
227.011	28.0119
227.131	28.0167
227.251	28.0209
227.372	28.0249
227.492	28.029
227.612	28.033
227.733	28.037
227.853	28.0408
227.973	28.0451
228.094	28.0495
228.214	28.0533
228.334	28.0573
228.454	28.0613
228.575	28.0652
228.695	28.0698
228.815	28.074
228.936	28.0783
229.056	28.0823
229.176	28.0865
229.297	28.0903
229.417	28.0941
229.537	28.0979
229.657	28.1015
229.778	28.1049
229.898	28.1081
230.018	28.1111
230.139	28.1146
230.259	28.1174
230.379	28.1203
230.5	28.1231
230.62	28.1261
230.74	28.129
230.861	28.1322
230.981	28.1349
231.101	28.1379
231.221	28.1407
231.342	28.1438
231.462	28.1468
231.582	28.1502
231.703	28.1534
231.823	28.1565
231.943	28.1597
232.064	28.1626
232.184	28.1656
232.304	28.1686
232.424	28.1715
232.545	28.1749
232.665	28.1779
232.785	28.181
232.906	28.184
233.026	28.1867
233.146	28.1895
233.267	28.1927
233.387	28.1958
233.507	28.1986
233.627	28.2018
233.748	28.2045
233.868	28.2073
233.988	28.2102
234.109	28.2126
234.229	28.2157
234.349	28.2181
234.47	28.221
234.59	28.2238
234.71	28.2269
234.83	28.2297
234.951	28.2327
235.071	28.2354
235.191	28.2384
235.312	28.2413
235.432	28.2443
235.552	28.2468
235.673	28.2494
235.793	28.2521
235.913	28.2549
236.033	28.2574
236.154	28.26
236.274	28.2625
236.394	28.2652
236.515	28.2676
236.635	28.2707
236.755	28.2733
236.876	28.276
236.996	28.2788
237.116	28.2815
237.236	28.284
237.357	28.2866
237.477	28.2893
237.597	28.2921
237.718	28.2946
237.838	28.2972
237.958	28.2997
238.079	28.3024
238.199	28.305
238.319	28.3078
238.439	28.3103
238.56	28.313
238.68	28.3154
238.8	28.3173
238.921	28.3196
239.041	28.3219
239.161	28.3244
239.282	28.3266
239.402	28.3289
239.522	28.3312
239.643	28.3333
239.763	28.3357
239.883	28.3382
240.003	28.3407
240.124	28.3427
240.244	28.3448
240.364	28.3477
[truncated: 4,071 more rows]
