# Supplementary material for: Approaching intrinsic dynamics of MXenes hybrid hydrogel for 3D printed multimodal intelligent devices with ultrahigh superelasticity and temperature sensitivity
Source: Nat Commun. 2022 Jun 14;13:3420. doi: 10.1038/s41467-022-31051-7 (PMC9197829; doi:10.1038/s41467-022-31051-7)
Supplement: Supplementary file 6 — Source Data [file 41467_2022_31051_MOESM6_ESM.zip › Supplementary information/Supplementary Fig. 31/Supplementary Fig. 31a/Temperature measured by IR camera.xlsx]

## Sheet: Sheet1
Time / s	Temperature / °C
18.406	23.4
169.987	27
324.095	30.3
488.067	33.2
614.024	36.2
730.115	40
