# Supplementary material for: Approaching intrinsic dynamics of MXenes hybrid hydrogel for 3D printed multimodal intelligent devices with ultrahigh superelasticity and temperature sensitivity
Source: Nat Commun. 2022 Jun 14;13:3420. doi: 10.1038/s41467-022-31051-7 (PMC9197829; doi:10.1038/s41467-022-31051-7)
Supplement: Supplementary file 6 — Source Data [file 41467_2022_31051_MOESM6_ESM.zip › Supplementary information/Supplementary Fig. 4/PVA-PU.xlsx]

## Sheet: Sheet1
Commander	Sample
5.0001	5
5.03559	5
5.07109	5
5.10658	6
5.14207	8
5.17756	10
5.21305	13
5.24855	16
5.28404	18
5.31953	19
5.35503	19
5.39052	18
5.42601	17
5.4615	15
5.497	14
5.53249	13
5.56798	13
5.60347	15
5.63897	17
5.67446	20
5.70995	23
5.74544	26
5.78094	28
5.81643	29
5.85192	30
5.88741	31
5.92291	31
5.9584	32
5.99389	34
6.02938	37
6.06488	40
6.10037	44
6.13586	47
6.17135	49
6.20685	50
6.24234	50
6.27783	49
6.31332	47
6.34882	44
6.38431	41
6.4198	38
6.45529	35
6.49079	32
6.52628	29
6.56177	26
6.59726	24
6.63276	23
6.66825	23
6.70374	23
6.73923	24
6.77473	24
6.81022	24
6.84571	23
6.8812	20
6.9167	18
6.95219	15
6.98768	14
7.02318	13
7.05867	13
7.09416	15
7.12965	17
7.16514	20
7.20064	22
7.23613	25
7.27162	27
7.30711	29
7.34261	31
7.3781	32
7.41359	33
7.44909	34
7.48458	35
7.52007	37
7.55556	38
7.59105	39
7.62655	40
7.66204	40
7.69753	41
7.73303	42
7.76852	43
7.80401	45
7.8395	47
7.875	50
7.91049	52
7.94598	53
7.98147	53
8.01697	52
8.05246	51
8.08795	50
8.12344	49
8.15894	49
8.19443	48
8.22992	47
8.26541	45
8.30091	42
8.3364	37
8.37189	33
8.40738	29
8.44288	26
8.47837	25
8.51386	25
8.54935	27
8.58485	30
8.62034	32
8.65583	33
8.69132	31
8.72682	28
8.76231	24
8.7978	19
8.83329	14
8.86879	10
8.90428	8
8.93977	7
8.97527	8
9.01076	10
9.04625	12
9.08174	15
9.11723	17
9.15273	19
9.18822	20
9.22371	20
9.2592	19
9.2947	18
9.33019	16
9.36568	15
9.40118	14
9.43667	14
9.47216	15
9.50765	17
9.54314	18
9.57864	20
9.61413	21
9.64962	21
9.68511	22
9.72061	22
9.7561	22
9.79159	21
9.82709	19
9.86258	17
9.89807	14
9.93356	12
9.96906	11
10.0045	11
10.04	13
10.0755	16
10.111	20
10.1465	25
10.182	29
10.2175	33
10.253	35
10.2885	36
10.324	35
10.3595	32
10.395	29
10.4305	25
10.4659	22
10.5014	20
10.5369	19
10.5724	20
10.6079	22
10.6434	25
10.6789	28
10.7144	30
10.7499	31
10.7854	31
10.8209	30
10.8564	28
10.8919	26
10.9274	23
10.9628	21
10.9983	19
11.0338	18
11.0693	19
11.1048	21
11.1403	23
11.1758	26
11.2113	29
11.2468	32
11.2823	32
11.3178	32
11.3533	30
11.3887	29
11.4242	27
11.4597	27
11.4952	28
11.5307	31
11.5662	34
11.6017	37
11.6372	40
11.6727	41
11.7082	39
11.7437	36
11.7792	31
11.8147	25
11.8502	20
11.8857	16
11.9211	15
11.9566	16
11.9921	19
12.0276	25
12.0631	31
12.0986	37
12.1341	42
12.1696	45
12.2051	46
12.2406	45
12.2761	43
12.3116	41
12.347	39
12.3825	39
12.418	39
12.4535	40
12.489	40
12.5245	39
12.56	37
12.5955	35
12.631	31
12.6665	28
12.702	25
12.7375	24
12.773	24
12.8085	26
12.8439	27
12.8794	29
12.9149	30
12.9504	30
12.9859	30
13.0214	30
13.0569	30
13.0924	30
13.1279	29
13.1634	28
13.1989	26
13.2344	24
13.2699	22
13.3054	21
13.3408	21
13.3763	22
13.4118	25
13.4473	29
13.4828	34
13.5183	40
13.5538	46
13.5893	52
13.6248	57
13.6603	61
13.6958	63
13.7313	64
13.7668	62
13.8022	60
13.8377	57
13.8732	54
13.9087	52
13.9442	51
13.9797	50
14.0152	51
14.0507	52
14.0862	52
14.1217	53
14.1572	53
14.1927	54
14.2281	55
14.2637	56
14.2991	58
14.3346	60
14.3701	61
14.4056	61
14.4411	62
14.4766	63
14.5121	64
14.5476	66
14.5831	69
14.6186	72
14.6541	75
14.6896	76
14.725	77
14.7605	77
14.796	76
14.8315	75
14.867	76
14.9025	77
14.938	79
14.9735	82
15.009	85
15.0445	86
15.08	87
15.1155	87
15.151	86
15.1865	86
15.2219	87
15.2574	89
15.2929	92
15.3284	96
15.3639	101
15.3994	106
15.4349	110
15.4704	114
15.5059	116
15.5414	117
15.5769	118
15.6124	119
15.6479	120
15.6834	120
15.7188	121
15.7543	123
15.7898	124
15.8253	126
15.8608	128
15.8963	131
15.9318	135
15.9673	140
16.0028	148
16.0383	156
16.0738	165
16.1093	174
16.1447	182
16.1802	188
16.2157	192
16.2512	194
16.2867	194
16.3222	192
16.3577	190
16.3932	188
16.4287	187
16.4642	186
16.4997	186
16.5352	188
16.5707	191
16.6061	197
16.6416	204
16.6771	212
16.7126	222
16.7481	231
16.7836	239
16.8191	245
16.8546	250
16.8901	252
16.9256	253
16.9611	252
16.9966	253
17.0321	253
17.0676	255
17.103	258
17.1385	262
17.174	267
17.2095	271
17.245	275
17.2805	278
17.316	281
17.3515	284
17.387	288
17.4225	294
17.458	300
17.4935	309
17.529	318
17.5645	328
17.5999	338
17.6354	346
17.6709	353
17.7064	359
17.7419	364
17.7774	370
17.8129	375
17.8484	382
17.8839	388
17.9194	394
17.9549	399
17.9904	401
18.0259	402
18.0614	401
18.0968	400
18.1323	400
18.1678	401
18.2033	406
18.2388	413
18.2743	423
18.3098	434
18.3453	445
18.3808	454
18.4163	462
18.4518	469
18.4873	475
18.5227	481
18.5582	487
18.5937	495
18.6292	505
18.6647	517
18.7002	529
18.7357	542
18.7712	553
18.8067	564
18.8422	573
18.8777	581
18.9132	587
18.9487	593
18.9841	597
19.0196	601
19.0551	605
19.0906	608
19.1261	611
19.1616	614
19.1971	617
19.2326	619
19.2681	620
19.3036	621
19.3391	620
19.3746	619
19.4101	617
19.4456	615
19.481	613
19.5165	613
19.552	613
19.5875	615
19.623	618
19.6585	621
19.694	624
19.7295	626
19.765	626
19.8005	626
19.836	625
19.8715	623
19.907	621
19.9425	619
19.9779	617
20.0134	616
20.0489	616
20.0844	616
20.1199	616
20.1554	618
20.1909	619
20.2264	620
20.2619	621
20.2974	620
20.3329	618
20.3684	615
20.4039	612
20.4394	608
20.4748	604
20.5103	602
20.5458	601
20.5813	602
20.6168	604
20.6523	605
20.6878	605
20.7233	603
20.7588	600
20.7943	595
20.8298	589
20.8653	583
20.9007	579
20.9362	575
20.9717	574
21.0072	573
21.0427	574
21.0782	574
21.1137	574
21.1492	573
21.1847	570
21.2202	567
21.2557	563
21.2912	559
21.3267	556
21.3622	555
21.3976	554
21.4331	555
21.4686	555
21.5041	556
21.5396	556
21.5751	554
21.6106	552
21.6461	549
21.6816	546
21.7171	543
21.7526	540
21.7881	537
21.8236	534
21.859	530
21.8945	524
21.93	517
21.9655	508
22.001	498
22.0365	489
22.072	481
22.1075	476
22.143	474
22.1785	475
22.214	478
22.2495	483
22.285	487
22.3205	491
22.3559	492
22.3914	492
22.4269	489
22.4624	484
22.4979	478
22.5334	470
22.5689	462
22.6044	453
22.6399	446
22.6754	439
22.7109	434
22.7464	431
22.7819	431
22.8174	431
22.8528	432
22.8883	432
22.9238	431
22.9593	429
22.9948	425
23.0303	420
23.0658	415
23.1013	411
23.1368	407
23.1723	404
23.2078	401
23.2433	398
23.2787	394
23.3142	390
23.3497	386
23.3852	382
23.4207	379
23.4562	376
23.4917	374
23.5272	373
23.5627	372
23.5982	370
23.6337	367
23.6692	364
23.7047	359
23.7401	354
23.7756	348
23.8111	343
23.8466	339
23.8821	337
23.9176	336
23.9531	337
23.9886	338
24.0241	339
24.0596	337
24.0951	334
24.1306	328
24.1661	319
24.2016	310
24.237	302
24.2725	296
24.308	292
24.3435	292
24.379	295
24.4145	299
24.45	303
24.4855	305
24.521	305
24.5565	301
24.592	294
24.6275	285
24.663	274
24.6985	263
24.734	254
24.7694	248
24.8049	243
24.8404	241
24.8759	240
24.9114	240
24.9469	241
24.9824	241
25.0179	242
25.0534	242
25.0889	242
25.1244	242
25.1599	240
25.1954	237
25.2308	233
25.2663	226
25.3018	218
25.3373	210
25.3728	202
25.4083	195
25.4438	189
25.4793	186
25.5148	183
25.5503	182
25.5858	181
25.6213	181
25.6567	180
25.6922	179
25.7277	177
25.7632	176
25.7987	176
25.8342	177
25.8697	177
25.9052	178
25.9407	177
25.9762	175
26.0117	170
26.0472	164
26.0827	158
26.1181	151
26.1536	145
26.1891	142
26.2246	141
26.2601	142
26.2956	144
26.3311	147
26.3666	148
26.4021	148
26.4376	145
26.4731	141
26.5086	135
26.5441	130
26.5796	126
26.6151	123
26.6505	123
26.686	123
26.7215	125
26.757	127
26.7925	128
26.828	129
26.8635	129
26.899	128
26.9345	127
26.97	126
27.0055	125
27.041	124
27.0765	124
27.112	123
27.1474	121
27.1829	118
27.2184	115
27.2539	111
27.2894	107
27.3249	103
27.3604	101
27.3959	100
27.4314	101
27.4669	102
27.5024	104
27.5379	107
27.5734	109
27.6088	111
27.6443	112
27.6798	112
27.7153	111
27.7508	110
27.7863	108
27.8218	105
27.8573	102
27.8928	99
27.9283	97
27.9638	97
27.9993	97
28.0347	98
28.0702	99
28.1057	99
28.1412	98
28.1767	96
28.2122	91
28.2477	86
28.2832	79
28.3187	73
28.3542	67
28.3897	64
28.4252	63
28.4607	64
28.4962	67
28.5316	70
28.5671	74
28.6026	76
28.6381	77
28.6736	77
28.7091	75
28.7446	71
28.7801	67
28.8156	62
28.8511	57
28.8866	53
28.9221	50
28.9576	48
28.9931	47
29.0285	46
29.064	46
29.0995	46
29.135	46
29.1705	46
29.206	46
29.2415	45
29.277	45
29.3125	46
29.348	48
29.3835	50
29.419	52
29.4545	55
29.49	56
29.5254	57
29.5609	57
29.5964	57
29.6319	57
29.6674	58
29.7029	60
29.7384	63
29.7739	65
29.8094	67
29.8449	68
29.8804	68
29.9159	65
29.9514	60
29.9868	54
30.0223	47
30.0578	41
30.0933	35
30.1288	32
30.1643	30
30.1998	32
30.2353	35
30.2708	39
30.3063	44
30.3418	48
30.3773	51
30.4127	51
30.4482	50
30.4837	47
30.5192	42
30.5547	37
30.5902	33
30.6257	30
30.6612	30
30.6967	32
30.7322	35
30.7677	41
30.8032	47
30.8387	52
30.8742	56
30.9096	59
30.9451	58
30.9806	57
31.0161	54
31.0516	52
31.0871	50
31.1226	49
31.1581	48
31.1936	47
31.2291	46
31.2646	43
31.3001	39
31.3356	34
31.3711	30
31.4065	26
31.442	24
31.4775	23
31.513	24
31.5485	26
31.584	28
31.6195	29
31.655	29
31.6905	29
31.726	29
31.7615	30
31.797	31
31.8325	32
31.868	34
31.9034	37
31.9389	39
31.9744	41
32.0099	43
32.0454	44
32.0809	44
32.1164	43
32.1519	41
32.1874	38
32.2229	34
32.2584	31
32.2939	30
32.3293	29
32.3648	31
32.4003	33
32.4358	35
32.4713	37
32.5068	39
32.5423	39
32.5778	38
32.6133	36
32.6488	33
32.6843	31
32.7198	29
32.7553	28
32.7908	27
32.8262	27
32.8617	27
32.8972	27
32.9327	27
32.9682	27
33.0037	28
33.0392	28
33.0747	28
33.1102	28
33.1457	27
33.1812	25
33.2167	24
33.2522	23
33.2876	23
33.3231	23
33.3586	22
33.3941	21
33.4296	19
33.4651	18
33.5006	17
33.5361	16
33.5716	16
33.6071	17
33.6426	19
33.6781	22
33.7136	25
33.749	27
33.7845	29
33.82	30
33.8555	31
33.891	32
33.9265	32
33.962	33
33.9975	33
34.033	33
34.0685	33
34.104	34
34.1395	35
34.175	36
34.2105	37
34.2459	37
34.2814	37
34.3169	36
34.3524	35
34.3879	34
34.4234	34
34.4589	33
34.4944	33
34.5299	33
34.5654	32
34.6009	31
34.6364	29
34.6719	27
34.7073	25
34.7428	24
34.7783	23
34.8138	22
34.8493	21
34.8848	21
34.9203	22
34.9558	23
34.9913	26
35.0268	29
35.0623	33
35.0978	36
35.1333	39
35.1688	40
35.2042	41
35.2397	40
35.2752	39
35.3107	37
35.3462	37
35.3817	37
35.4172	38
35.4527	39
35.4882	39
35.5237	38
35.5592	36
35.5947	33
35.6302	29
35.6656	25
35.7011	21
35.7366	18
35.7721	16
35.8076	14
35.8431	13
35.8786	13
35.9141	14
35.9496	16
35.9851	20
36.0206	24
36.0561	29
36.0916	34
36.127	38
36.1625	41
36.198	42
36.2335	41
36.269	39
36.3045	36
36.34	33
36.3755	30
36.411	28
36.4465	28
36.482	28
36.5175	28
36.553	28
36.5885	28
36.624	26
36.6594	24
36.6949	22
36.7304	21
36.7659	20
36.8014	21
36.8369	23
36.8724	26
36.9079	29
36.9434	32
36.9789	34
37.0144	35
37.0498	35
37.0853	34
37.1208	32
37.1563	30
37.1918	27
37.2273	24
37.2628	22
37.2983	21
37.3338	20
37.3693	20
37.4048	21
37.4403	22
37.4758	22
37.5113	22
37.5468	21
37.5822	19
37.6177	17
37.6532	15
37.6887	15
37.7242	16
37.7597	20
37.7952	25
37.8307	31
37.8662	39
37.9017	45
37.9372	51
37.9727	53
38.0082	53
38.0436	50
38.0791	46
38.1146	41
38.1501	37
38.1856	32
38.2211	29
38.2566	27
38.2921	25
38.3276	23
38.3631	21
38.3986	19
38.4341	18
38.4696	17
38.505	17
38.5405	18
38.576	19
38.6115	20
38.647	21
38.6825	21
38.718	20
38.7535	20
38.789	19
38.8245	19
38.86	20
38.8955	22
38.931	25
38.9665	28
39.0019	31
39.0374	33
39.0729	33
39.1084	31
39.1439	29
39.1794	25
39.2149	22
39.2504	20
39.2859	19
39.3214	20
39.3569	23
39.3924	26
39.4279	29
39.4633	33
39.4988	36
39.5343	38
39.5698	39
39.6053	39
39.6408	38
39.6763	36
39.7118	33
39.7473	29
39.7828	25
39.8183	22
39.8538	20
39.8893	20
39.9248	22
39.9602	26
39.9957	31
40.0312	35
40.0667	39
40.1022	41
40.1377	41
40.1732	40
40.2087	38
40.2442	37
40.2797	37
40.3152	37
40.3507	39
40.3862	41
40.4216	43
40.4571	44
40.4926	44
40.5281	43
40.5636	41
40.5991	40
40.6346	38
40.6701	37
40.7056	36
40.7411	34
40.7766	32
40.8121	30
40.8476	28
40.883	27
40.9185	25
40.954	24
40.9895	23
41.025	22
41.0605	21
41.096	21
41.1315	21
41.167	21
41.2025	21
41.238	21
41.2735	21
41.309	22
41.3445	23
41.3799	24
41.4154	25
41.4509	26
41.4864	26
41.5219	25
41.5574	24
41.5929	23
41.6284	22
41.6639	22
41.6994	22
41.7349	23
41.7704	25
41.8058	27
41.8413	28
41.8768	28
41.9123	28
41.9478	26
41.9833	25
42.0188	24
42.0543	24
42.0898	25
42.1253	27
42.1608	30
42.1963	32
42.2318	34
42.2673	36
42.3028	37
42.3382	38
42.3737	38
42.4092	39
42.4447	39
42.4802	40
42.5157	40
42.5512	40
42.5867	40
42.6222	40
42.6577	40
42.6932	41
42.7287	41
42.7642	42
42.7996	42
42.8351	41
42.8706	39
42.9061	36
42.9416	33
42.9771	29
43.0126	26
43.0481	24
43.0836	23
43.1191	24
43.1546	26
43.1901	29
43.2255	33
43.261	35
43.2965	37
43.332	37
43.3675	34
43.403	31
43.4385	26
43.474	21
43.5095	18
43.545	16
43.5805	16
43.616	18
43.6515	21
43.687	25
43.7225	28
43.758	30
43.7934	30
43.8289	30
43.8644	29
43.8999	27
43.9354	26
43.9709	25
44.0064	25
44.0419	25
44.0774	25
44.1129	24
44.1484	23
44.1839	21
44.2193	19
44.2548	17
44.2903	15
44.3258	14
44.3613	13
44.3968	12
44.4323	11
44.4678	10
44.5033	10
44.5388	11
44.5743	13
44.6098	16
44.6453	18
44.6808	21
44.7162	22
44.7517	23
44.7872	23
44.8227	23
44.8582	23
44.8937	24
44.9292	25
44.9647	26
45.0002	27
45.0357	28
45.0712	29
45.1067	29
45.1422	29
45.1776	30
45.2131	30
45.2486	31
45.2841	31
45.3196	32
45.3551	32
45.3906	32
45.4261	32
45.4616	32
45.4971	31
45.5326	31
45.5681	31
45.6036	32
45.639	33
45.6745	34
45.71	36
45.7455	37
45.781	37
45.8165	36
45.852	35
45.8875	33
45.923	31
45.9585	29
45.994	27
46.0295	26
46.065	24
46.1005	22
46.1359	20
46.1714	18
46.2069	17
46.2424	17
46.2779	18
46.3134	19
46.3489	21
46.3844	23
46.4199	25
46.4554	26
46.4909	27
46.5264	27
46.5618	26
46.5973	24
46.6328	22
46.6683	21
46.7038	21
46.7393	23
46.7748	25
46.8103	29
46.8458	34
46.8813	38
46.9168	42
46.9523	45
46.9878	46
47.0233	45
47.0588	42
47.0942	37
47.1297	31
47.1652	25
47.2007	19
47.2362	15
47.2717	12
47.3072	12
47.3427	13
47.3782	16
47.4137	19
47.4492	22
47.4847	24
47.5202	26
47.5556	26
47.5911	25
47.6266	24
47.6621	23
47.6976	23
47.7331	23
47.7686	25
47.8041	27
47.8396	29
47.8751	31
47.9106	32
47.9461	31
47.9816	30
48.017	28
48.0525	25
48.088	22
48.1235	19
48.159	17
48.1945	17
48.23	17
48.2655	19
48.301	22
48.3365	26
48.372	30
48.4075	33
48.443	35
48.4785	35
48.514	33
48.5494	30
48.5849	26
48.6204	21
48.6559	17
48.6914	13
48.7269	11
48.7624	11
48.7979	13
48.8334	15
48.8689	19
48.9044	22
48.9398	24
48.9753	26
49.0108	26
49.0463	26
49.0818	26
49.1173	26
49.1528	27
49.1883	28
49.2238	29
49.2593	30
49.2948	30
49.3303	30
49.3658	29
49.4013	27
49.4368	25
49.4722	24
49.5077	23
49.5432	23
49.5787	24
49.6142	25
49.6497	26
49.6852	27
49.7207	27
49.7562	27
49.7917	26
49.8272	23
49.8627	20
49.8982	17
49.9337	15
49.9691	13
50.0046	12
50.0401	13
50.0756	15
50.1111	17
50.1466	19
50.1821	21
50.2176	22
50.2531	22
50.2886	22
50.3241	22
50.3596	23
50.395	25
50.4305	27
50.466	29
50.5015	30
50.537	29
50.5725	27
50.608	25
50.6435	21
50.679	19
50.7145	17
50.75	17
50.7855	17
50.821	19
50.8565	21
50.8919	22
50.9274	22
50.9629	21
50.9984	18
51.0339	16
51.0694	13
51.1049	10
51.1404	9
51.1759	9
51.2114	11
51.2469	13
51.2824	15
51.3179	17
51.3533	19
51.3888	20
51.4243	20
51.4598	19
51.4953	18
51.5308	17
51.5663	17
51.6018	17
51.6373	18
51.6728	18
51.7083	18
51.7438	18
51.7793	18
51.8147	17
51.8502	16
51.8857	15
51.9212	15
51.9567	16
51.9922	18
52.0277	20
52.0632	22
52.0987	24
52.1342	25
52.1697	24
52.2052	23
52.2407	21
52.2762	18
52.3116	16
52.3471	15
52.3826	15
52.4181	18
52.4536	21
52.4891	25
52.5246	28
52.5601	31
52.5956	32
52.6311	32
52.6666	31
52.7021	29
52.7376	28
52.773	27
52.8085	27
52.844	28
52.8795	29
52.915	30
52.9505	30
52.986	30
53.0215	28
53.057	26
53.0925	23
53.128	19
53.1635	16
53.199	13
53.2345	12
53.2699	12
53.3054	14
53.3409	17
53.3764	21
53.4119	26
53.4474	30
53.4829	34
53.5184	36
53.5539	38
53.5894	38
53.6249	37
53.6604	35
53.6959	33
53.7313	31
53.7668	28
53.8023	25
53.8378	22
53.8733	18
53.9088	15
53.9443	13
53.9798	11
54.0153	11
54.0508	11
54.0863	12
54.1218	13
54.1573	14
54.1927	15
54.2282	16
54.2637	17
54.2992	18
54.3347	20
54.3702	21
54.4057	21
54.4412	21
54.4767	20
54.5122	19
54.5477	19
54.5832	20
54.6187	21
54.6542	23
54.6897	25
54.7251	26
54.7606	27
54.7961	27
54.8316	27
54.8671	27
54.9026	27
54.9381	26
54.9736	25
55.0091	23
55.0446	21
55.0801	19
55.1155	19
55.151	20
55.1865	22
55.222	27
55.2575	32
55.293	36
55.3285	40
55.364	40
55.3995	38
55.435	34
55.4705	28
55.506	23
55.5415	19
55.577	18
55.6125	20
55.6479	24
55.6834	28
55.7189	33
55.7544	36
55.7899	38
55.8254	38
55.8609	37
55.8964	35
55.9319	34
55.9674	34
56.0029	35
56.0384	35
56.0739	35
56.1093	33
56.1448	31
56.1803	27
56.2158	22
56.2513	18
56.2868	14
56.3223	11
56.3578	10
56.3933	11
56.4288	13
56.4643	16
56.4998	20
56.5353	24
56.5707	27
56.6062	29
56.6417	30
56.6772	30
56.7127	30
56.7482	30
56.7837	29
56.8192	28
56.8547	27
56.8902	25
56.9257	23
56.9612	21
56.9967	19
57.0322	18
57.0677	17
57.1031	17
57.1386	18
57.1741	18
57.2096	18
57.2451	17
57.2806	16
57.3161	14
57.3516	13
57.3871	13
57.4226	14
57.4581	16
57.4936	18
57.529	19
57.5645	20
57.6	20
57.6355	20
57.671	20
57.7065	20
57.742	20
57.7775	20
57.813	20
57.8485	19
57.884	19
57.9195	18
57.955	18
57.9905	19
58.0259	20
58.0614	23
58.0969	25
58.1324	28
58.1679	31
58.2034	33
58.2389	33
58.2744	33
58.3099	31
58.3454	28
58.3809	25
58.4164	24
58.4519	23
58.4873	24
58.5228	27
58.5583	30
58.5938	34
58.6293	37
58.6648	39
58.7003	39
58.7358	39
58.7713	37
58.8068	35
58.8423	33
58.8778	32
58.9133	30
58.9487	28
58.9842	27
59.0197	25
59.0552	23
59.0907	21
59.1262	20
59.1617	20
59.1972	21
59.2327	23
59.2682	24
59.3037	25
59.3392	26
59.3747	25
59.4102	22
59.4456	20
59.4811	18
59.5166	17
59.5521	17
59.5876	20
59.6231	25
59.6586	31
59.6941	37
59.7296	41
59.7651	44
59.8006	45
59.8361	43
59.8715	39
59.907	33
59.9425	27
59.978	21
60.0135	17
60.049	14
60.0845	13
60.12	14
60.1555	17
60.191	20
60.2265	24
60.262	27
60.2975	28
60.333	29
60.3685	28
60.404	26
60.4394	23
60.4749	20
60.5104	17
60.5459	14
60.5814	12
60.6169	11
60.6524	11
60.6879	12
60.7234	13
60.7589	14
60.7944	14
60.8299	14
60.8653	14
60.9008	13
60.9363	12
60.9718	11
61.0073	11
61.0428	12
61.0783	13
61.1138	15
61.1493	17
61.1848	19
61.2203	20
61.2558	21
61.2913	21
61.3267	22
61.3622	23
61.3977	24
61.4332	26
61.4687	27
61.5042	28
61.5397	28
61.5752	27
61.6107	25
61.6462	22
61.6817	19
61.7172	16
61.7527	14
61.7882	13
61.8237	12
61.8591	11
61.8946	11
61.9301	11
61.9656	13
62.0011	15
62.0366	18
62.0721	22
62.1076	25
62.1431	27
62.1786	27
62.2141	27
62.2496	25
62.285	22
62.3205	20
62.356	19
62.3915	18
62.427	18
62.4625	19
62.498	20
62.5335	20
62.569	19
62.6045	17
62.64	15
62.6755	12
62.711	11
62.7465	10
62.7819	11
62.8174	13
62.8529	16
62.8884	19
62.9239	22
62.9594	23
62.9949	23
63.0304	22
63.0659	20
63.1014	18
63.1369	16
63.1724	14
63.2079	13
63.2433	13
63.2788	13
63.3143	14
63.3498	14
63.3853	15
63.4208	16
63.4563	18
63.4918	20
63.5273	22
63.5628	24
63.5983	26
63.6338	26
63.6693	25
63.7047	22
63.7402	20
63.7757	16
63.8112	14
63.8467	12
63.8822	12
63.9177	12
63.9532	14
63.9887	16
64.0242	18
64.0597	19
64.0952	20
64.1307	19
64.1662	18
64.2017	17
64.2371	16
64.2726	16
64.3081	16
64.3436	17
64.3791	18
64.4146	19
64.4501	20
64.4856	21
64.5211	22
64.5566	22
64.5921	21
64.6276	20
64.663	18
64.6985	16
64.734	15
64.7695	14
64.805	14
64.8405	14
64.876	14
64.9115	14
64.947	14
64.9825	15
65.018	16
65.0535	17
65.089	18
65.1244	20
65.1599	22
65.1954	24
65.2309	25
65.2664	25
65.3019	24
65.3374	23
65.3729	21
65.4084	20
65.4439	20
65.4794	20
65.5149	20
65.5504	21
65.5859	21
65.6214	20
65.6568	19
65.6923	17
65.7278	15
65.7633	13
65.7988	12
65.8343	11
65.8698	12
65.9053	14
65.9408	16
65.9763	19
66.0118	21
66.0473	23
66.0828	24
66.1182	23
66.1537	21
66.1892	19
66.2247	16
66.2602	14
66.2957	12
66.3312	11
66.3667	11
66.4022	12
66.4377	14
66.4732	16
66.5087	17
66.5442	18
66.5797	18
66.6151	17
66.6506	17
66.6861	16
66.7216	16
66.7571	16
66.7926	17
66.8281	18
66.8636	20
66.8991	21
66.9346	21
66.9701	21
67.0056	20
67.041	20
67.0765	21
67.112	22
67.1475	24
67.183	25
67.2185	25
67.254	25
67.2895	24
67.325	22
67.3605	20
67.396	19
67.4315	19
67.467	20
67.5024	22
67.5379	25
67.5734	27
67.6089	28
67.6444	28
67.6799	26
67.7154	23
67.7509	19
67.7864	15
67.8219	12
67.8574	10
67.8929	10
67.9284	11
67.9639	13
67.9994	16
68.0348	19
68.0703	23
68.1058	27
68.1413	30
68.1768	33
68.2123	35
68.2478	35
68.2833	35
68.3188	33
68.3543	30
68.3898	27
68.4253	24
68.4608	22
68.4962	21
68.5317	21
68.5672	21
68.6027	22
68.6382	23
68.6737	25
68.7092	26
68.7447	26
68.7802	24
68.8157	22
68.8512	19
68.8867	16
68.9222	13
68.9576	11
68.9931	10
69.0286	11
69.0641	14
69.0996	17
69.1351	22
69.1706	26
69.2061	29
69.2416	30
69.2771	31
69.3126	29
69.3481	27
69.3836	24
69.419	21
69.4545	19
69.49	17
69.5255	16
69.561	16
69.5965	17
69.632	19
69.6675	21
69.703	23
69.7385	24
69.774	25
69.8095	25
69.845	25
69.8804	26
69.9159	26
69.9514	27
69.9869	27
70.0224	28
70.0579	28
70.0934	28
70.1289	29
70.1644	29
70.1999	30
70.2354	31
70.2709	32
70.3064	32
70.3418	32
70.3774	31
70.4128	31
70.4483	31
70.4838	32
70.5193	33
70.5548	34
70.5903	34
70.6258	34
70.6613	32
70.6968	29
70.7323	26
70.7678	22
70.8033	19
70.8388	17
70.8742	16
70.9097	17
70.9452	19
70.9807	21
71.0162	23
71.0517	24
71.0872	25
71.1227	25
71.1582	23
71.1937	20
71.2292	17
71.2647	13
71.3002	10
71.3356	8
71.3711	7
71.4066	7
71.4421	9
71.4776	11
71.5131	14
71.5486	17
71.5841	19
71.6196	21
71.6551	22
71.6906	22
71.7261	21
71.7615	20
71.797	19
71.8325	18
71.868	17
71.9035	17
71.939	18
71.9745	19
72.01	20
72.0455	21
72.081	21
72.1165	19
72.152	18
72.1875	15
72.223	13
72.2584	12
72.2939	11
72.3294	12
72.3649	14
72.4004	17
72.4359	20
72.4714	22
72.5069	23
72.5424	22
72.5779	20
72.6134	17
72.6489	13
72.6844	9
72.7198	7
72.7553	6
72.7908	6
72.8263	9
72.8618	12
72.8973	17
72.9328	21
72.9683	24
73.0038	27
73.0393	28
73.0748	27
73.1103	25
73.1458	22
73.1813	19
73.2168	17
73.2522	16
73.2877	16
73.3232	16
73.3587	17
73.3942	18
73.4297	19
73.4652	20
73.5007	20
73.5362	20
73.5717	19
73.6072	18
73.6427	18
73.6782	18
73.7136	18
73.7491	19
73.7846	19
73.8201	19
73.8556	18
73.8911	17
73.9266	16
73.9621	16
73.9976	16
74.0331	17
74.0686	19
74.1041	21
74.1395	23
74.175	24
74.2105	24
74.246	23
74.2815	21
74.317	20
74.3525	19
74.388	19
74.4235	19
74.459	19
74.4945	18
74.53	18
74.5655	18
74.601	18
74.6364	18
74.6719	18
74.7074	18
74.7429	17
74.7784	16
74.8139	15
74.8494	14
74.8849	14
74.9204	13
74.9559	13
74.9914	13
75.0269	13
75.0624	13
75.0978	13
75.1333	13
75.1688	14
75.2043	15
75.2398	16
75.2753	17
75.3108	18
75.3463	18
75.3818	18
75.4173	17
75.4528	15
75.4883	13
75.5238	12
75.5593	11
75.5948	12
75.6302	14
75.6657	17
75.7012	21
75.7367	24
75.7722	26
75.8077	27
75.8432	26
75.8787	23
75.9142	20
[truncated: 115 more rows]
