# Supplementary material for: Approaching intrinsic dynamics of MXenes hybrid hydrogel for 3D printed multimodal intelligent devices with ultrahigh superelasticity and temperature sensitivity
Source: Nat Commun. 2022 Jun 14;13:3420. doi: 10.1038/s41467-022-31051-7 (PMC9197829; doi:10.1038/s41467-022-31051-7)
Supplement: Supplementary file 6 — Source Data [file 41467_2022_31051_MOESM6_ESM.zip › Supplementary information/Supplementary Fig. 4/PVA.xlsx]

## Sheet: Sheet1
Commander	Sample
5.0001	7
5.03559	7
5.07109	7
5.10658	8
5.14207	9
5.17756	11
5.21305	12
5.24855	13
5.28404	14
5.31953	14
5.35503	13
5.39052	11
5.42601	9
5.4615	7
5.497	5
5.53249	4
5.56798	3
5.60347	3
5.63897	4
5.67446	6
5.70995	7
5.74544	9
5.78094	11
5.81643	12
5.85192	13
5.88741	13
5.92291	12
5.9584	10
5.99389	8
6.02938	7
6.06488	7
6.10037	7
6.13586	9
6.17135	11
6.20685	14
6.24234	17
6.27783	21
6.31332	25
6.34882	28
6.38431	30
6.4198	30
6.45529	28
6.49079	25
6.52628	21
6.56177	16
6.59726	12
6.63276	9
6.66825	8
6.70374	9
6.73923	12
6.77473	16
6.81022	21
6.84571	27
6.8812	33
6.9167	37
6.95219	40
6.98768	41
7.02318	39
7.05867	36
7.09416	31
7.12965	25
7.16514	19
7.20064	14
7.23613	11
7.27162	10
7.30711	11
7.34261	14
7.3781	18
7.41359	23
7.44909	26
7.48458	30
7.52007	32
7.55556	34
7.59105	35
7.62655	36
7.66204	37
7.69753	38
7.73303	39
7.76852	38
7.80401	37
7.8395	34
7.875	31
7.91049	27
7.94598	23
7.98147	19
8.01697	16
8.05246	15
8.08795	17
8.12344	19
8.15894	23
8.19443	28
8.22992	32
8.26541	35
8.30091	37
8.3364	37
8.37189	36
8.40738	34
8.44288	31
8.47837	29
8.51386	28
8.54935	28
8.58485	30
8.62034	32
8.65583	35
8.69132	38
8.72682	41
8.76231	43
8.7978	44
8.83329	43
8.86879	41
8.90428	38
8.93977	34
8.97527	30
9.01076	27
9.04625	25
9.08174	25
9.11723	25
9.15273	27
9.18822	29
9.22371	31
9.2592	33
9.2947	36
9.33019	41
9.36568	45
9.40118	50
9.43667	54
9.47216	57
9.50765	58
9.54314	56
9.57864	53
9.61413	49
9.64962	44
9.68511	40
9.72061	36
9.7561	32
9.79159	30
9.82709	29
9.86258	28
9.89807	28
9.93356	27
9.96906	26
10.0045	25
10.04	24
10.0755	24
10.111	25
10.1465	27
10.182	30
10.2175	33
10.253	36
10.2885	38
10.324	40
10.3595	42
10.395	44
10.4305	47
10.4659	50
10.5014	53
10.5369	56
10.5724	58
10.6079	60
10.6434	61
10.6789	61
10.7144	61
10.7499	60
10.7854	59
10.8209	58
10.8564	57
10.8919	55
10.9274	53
10.9628	51
10.9983	50
11.0338	49
11.0693	49
11.1048	49
11.1403	50
11.1758	51
11.2113	51
11.2468	51
11.2823	50
11.3178	50
11.3533	50
11.3887	51
11.4242	53
11.4597	54
11.4952	55
11.5307	56
11.5662	55
11.6017	53
11.6372	50
11.6727	46
11.7082	42
11.7437	39
11.7792	37
11.8147	36
11.8502	36
11.8857	37
11.9211	37
11.9566	38
11.9921	37
12.0276	36
12.0631	34
12.0986	31
12.1341	28
12.1696	25
12.2051	23
12.2406	21
12.2761	21
12.3116	22
12.347	24
12.3825	27
12.418	30
12.4535	32
12.489	33
12.5245	33
12.56	32
12.5955	30
12.631	29
12.6665	28
12.702	27
12.7375	28
12.773	28
12.8085	30
12.8439	32
12.8794	33
12.9149	34
12.9504	34
12.9859	33
13.0214	32
13.0569	30
13.0924	29
13.1279	28
13.1634	28
13.1989	28
13.2344	29
13.2699	31
13.3054	32
13.3408	33
13.3763	33
13.4118	33
13.4473	33
13.4828	32
13.5183	33
13.5538	33
13.5893	35
13.6248	37
13.6603	39
13.6958	41
13.7313	42
13.7668	42
13.8022	40
13.8377	38
13.8732	34
13.9087	30
13.9442	27
13.9797	25
14.0152	25
14.0507	26
14.0862	29
14.1217	33
14.1572	37
14.1927	41
14.2281	44
14.2637	46
14.2991	47
14.3346	49
14.3701	50
14.4056	52
14.4411	54
14.4766	56
14.5121	58
14.5476	59
14.5831	60
14.6186	60
14.6541	59
14.6896	58
14.725	56
14.7605	54
14.796	53
14.8315	53
14.867	54
14.9025	56
14.938	59
14.9735	63
15.009	68
15.0445	74
15.08	79
15.1155	84
15.151	88
15.1865	91
15.2219	93
15.2574	95
15.2929	97
15.3284	98
15.3639	99
15.3994	100
15.4349	100
15.4704	99
15.5059	97
15.5414	95
15.5769	93
15.6124	92
15.6479	92
15.6834	94
15.7188	97
15.7543	102
15.7898	107
15.8253	112
15.8608	117
15.8963	122
15.9318	128
15.9673	133
16.0028	138
16.0383	142
16.0738	146
16.1093	149
16.1447	151
16.1802	152
16.2157	153
16.2512	154
16.2867	156
16.3222	158
16.3577	161
16.3932	165
16.4287	169
16.4642	173
16.4997	176
16.5352	179
16.5707	181
16.6061	184
16.6416	186
16.6771	189
16.7126	192
16.7481	195
16.7836	198
16.8191	202
16.8546	207
16.8901	213
16.9256	220
16.9611	227
16.9966	235
17.0321	242
17.0676	248
17.103	254
17.1385	258
17.174	262
17.2095	265
17.245	268
17.2805	271
17.316	275
17.3515	279
17.387	283
17.4225	288
17.458	294
17.4935	300
17.529	307
17.5645	313
17.5999	318
17.6354	322
17.6709	325
17.7064	328
17.7419	330
17.7774	332
17.8129	335
17.8484	338
17.8839	342
17.9194	345
17.9549	349
17.9904	352
18.0259	355
18.0614	359
18.0968	363
18.1323	369
18.1678	377
18.2033	386
18.2388	397
18.2743	409
18.3098	422
18.3453	434
18.3808	444
18.4163	452
18.4518	458
18.4873	462
18.5227	464
18.5582	465
18.5937	467
18.6292	470
18.6647	475
18.7002	482
18.7357	491
18.7712	502
18.8067	513
18.8422	525
18.8777	537
18.9132	549
18.9487	560
18.9841	570
19.0196	578
19.0551	584
19.0906	589
19.1261	593
19.1616	597
19.1971	600
19.2326	604
19.2681	608
19.3036	612
19.3391	617
19.3746	621
19.4101	625
19.4456	628
19.481	629
19.5165	629
19.552	627
19.5875	624
19.623	621
19.6585	618
19.694	616
19.7295	614
19.765	612
19.8005	611
19.836	609
19.8715	607
19.907	604
19.9425	601
19.9779	597
20.0134	594
20.0489	592
20.0844	591
20.1199	591
20.1554	592
20.1909	594
20.2264	595
20.2619	595
20.2974	595
20.3329	593
20.3684	590
20.4039	587
20.4394	583
20.4748	580
20.5103	578
20.5458	576
20.5813	576
20.6168	577
20.6523	579
20.6878	581
20.7233	583
20.7588	584
20.7943	583
20.8298	581
20.8653	578
20.9007	574
20.9362	570
20.9717	567
21.0072	565
21.0427	564
21.0782	565
21.1137	567
21.1492	570
21.1847	573
21.2202	576
21.2557	577
21.2912	577
21.3267	575
21.3622	571
21.3976	565
21.4331	557
21.4686	548
21.5041	539
21.5396	530
21.5751	522
21.6106	515
21.6461	509
21.6816	503
21.7171	498
21.7526	493
21.7881	488
21.8236	483
21.859	477
21.8945	472
21.93	467
21.9655	463
22.001	461
22.0365	459
22.072	459
22.1075	460
22.143	461
22.1785	462
22.214	463
22.2495	463
22.285	462
22.3205	460
22.3559	458
22.3914	455
22.4269	452
22.4624	448
22.4979	443
22.5334	438
22.5689	432
22.6044	427
22.6399	421
22.6754	416
22.7109	411
22.7464	406
22.7819	402
22.8174	398
22.8528	394
22.8883	390
22.9238	386
22.9593	383
22.9948	380
23.0303	378
23.0658	375
23.1013	372
23.1368	368
23.1723	364
23.2078	360
23.2433	356
23.2787	352
23.3142	348
23.3497	343
23.3852	339
23.4207	334
23.4562	330
23.4917	327
23.5272	325
23.5627	324
23.5982	324
23.6337	324
23.6692	324
23.7047	323
23.7401	321
23.7756	317
23.8111	311
23.8466	304
23.8821	297
23.9176	291
23.9531	286
23.9886	282
24.0241	281
24.0596	282
24.0951	285
24.1306	288
24.1661	291
24.2016	292
24.237	292
24.2725	290
24.308	285
24.3435	278
24.379	270
24.4145	260
24.45	250
24.4855	241
24.521	232
24.5565	225
24.592	220
24.6275	216
24.663	214
24.6985	213
24.734	213
24.7694	213
24.8049	213
24.8404	213
24.8759	212
24.9114	210
24.9469	208
24.9824	206
25.0179	204
25.0534	201
25.0889	199
25.1244	196
25.1599	193
25.1954	190
25.2308	186
25.2663	182
25.3018	178
25.3373	175
25.3728	173
25.4083	171
25.4438	170
25.4793	169
25.5148	168
25.5503	167
25.5858	165
25.6213	163
25.6567	161
25.6922	160
25.7277	159
25.7632	159
25.7987	158
25.8342	156
25.8697	154
25.9052	151
25.9407	147
25.9762	143
26.0117	139
26.0472	136
26.0827	133
26.1181	131
26.1536	129
26.1891	126
26.2246	124
26.2601	122
26.2956	119
26.3311	117
26.3666	115
26.4021	113
26.4376	113
26.4731	113
26.5086	115
26.5441	117
26.5796	119
26.6151	121
26.6505	122
26.686	120
26.7215	118
26.757	113
26.7925	107
26.828	100
26.8635	93
26.899	87
26.9345	83
26.97	80
27.0055	80
27.041	81
27.0765	83
27.112	87
27.1474	90
27.1829	92
27.2184	94
27.2539	93
27.2894	91
27.3249	87
27.3604	82
27.3959	75
27.4314	68
27.4669	60
27.5024	54
27.5379	48
27.5734	45
27.6088	44
27.6443	45
27.6798	47
27.7153	51
27.7508	56
27.7863	60
27.8218	63
27.8573	65
27.8928	65
27.9283	63
27.9638	60
27.9993	57
28.0347	54
28.0702	52
28.1057	51
28.1412	50
28.1767	49
28.2122	47
28.2477	44
28.2832	42
28.3187	39
28.3542	38
28.3897	37
28.4252	37
28.4607	38
28.4962	40
28.5316	42
28.5671	43
28.6026	43
28.6381	42
28.6736	40
28.7091	37
28.7446	34
28.7801	32
28.8156	30
28.8511	29
28.8866	29
28.9221	29
28.9576	29
28.9931	28
29.0285	27
29.064	25
29.0995	23
29.135	22
29.1705	22
29.206	24
29.2415	26
29.277	29
29.3125	33
29.348	36
29.3835	38
29.419	40
29.4545	39
29.49	38
29.5254	35
29.5609	32
29.5964	29
29.6319	26
29.6674	24
29.7029	22
29.7384	21
29.7739	21
29.8094	21
29.8449	21
29.8804	21
29.9159	22
29.9514	23
29.9868	25
30.0223	27
30.0578	30
30.0933	33
30.1288	36
30.1643	39
30.1998	40
30.2353	40
30.2708	38
30.3063	35
30.3418	32
30.3773	29
30.4127	27
30.4482	26
30.4837	27
30.5192	29
30.5547	32
30.5902	35
30.6257	37
30.6612	38
30.6967	37
30.7322	35
30.7677	32
30.8032	28
30.8387	24
30.8742	21
30.9096	18
30.9451	17
30.9806	17
31.0161	18
31.0516	20
31.0871	21
31.1226	23
31.1581	25
31.1936	26
31.2291	27
31.2646	27
31.3001	27
31.3356	26
31.3711	25
31.4065	23
31.442	22
31.4775	22
31.513	23
31.5485	25
31.584	28
31.6195	31
31.655	33
31.6905	34
31.726	34
31.7615	33
31.797	31
31.8325	30
31.868	30
31.9034	31
31.9389	34
31.9744	38
32.0099	41
32.0454	45
32.0809	46
32.1164	46
32.1519	43
32.1874	39
32.2229	34
32.2584	30
32.2939	27
32.3293	25
32.3648	25
32.4003	26
32.4358	28
32.4713	30
32.5068	31
32.5423	31
32.5778	30
32.6133	28
32.6488	26
32.6843	25
32.7198	25
32.7553	25
32.7908	26
32.8262	27
32.8617	28
32.8972	29
32.9327	29
32.9682	29
33.0037	29
33.0392	29
33.0747	30
33.1102	31
33.1457	32
33.1812	33
33.2167	33
33.2522	33
33.2876	32
33.3231	32
33.3586	32
33.3941	32
33.4296	33
33.4651	34
33.5006	35
33.5361	36
33.5716	36
33.6071	35
33.6426	33
33.6781	30
33.7136	28
33.749	26
33.7845	25
33.82	25
33.8555	26
33.891	28
33.9265	29
33.962	30
33.9975	30
34.033	30
34.0685	29
34.104	29
34.1395	28
34.175	28
34.2105	28
34.2459	28
34.2814	28
34.3169	27
34.3524	26
34.3879	25
34.4234	23
34.4589	22
34.4944	21
34.5299	20
34.5654	20
34.6009	21
34.6364	22
34.6719	24
34.7073	26
34.7428	27
34.7783	28
34.8138	28
34.8493	28
34.8848	27
34.9203	26
34.9558	26
34.9913	26
35.0268	27
35.0623	29
35.0978	30
35.1333	32
35.1688	33
35.2042	34
35.2397	33
35.2752	32
35.3107	30
35.3462	27
35.3817	24
35.4172	23
35.4527	23
35.4882	24
35.5237	27
35.5592	30
35.5947	34
35.6302	37
35.6656	39
35.7011	39
35.7366	39
35.7721	37
35.8076	35
35.8431	34
35.8786	32
35.9141	31
35.9496	31
35.9851	30
36.0206	30
36.0561	30
36.0916	29
36.127	29
36.1625	29
36.198	30
36.2335	30
36.269	31
36.3045	31
36.34	30
36.3755	28
36.411	25
36.4465	21
36.482	18
36.5175	16
36.553	16
36.5885	18
36.624	21
36.6594	26
36.6949	31
36.7304	36
36.7659	40
36.8014	42
36.8369	42
36.8724	40
36.9079	36
36.9434	32
36.9789	27
37.0144	23
37.0498	20
37.0853	18
37.1208	17
37.1563	18
37.1918	20
37.2273	23
37.2628	27
37.2983	31
37.3338	36
37.3693	40
37.4048	45
37.4403	50
37.4758	54
37.5113	57
37.5468	59
37.5822	59
37.6177	58
37.6532	56
37.6887	54
37.7242	52
37.7597	51
37.7952	50
37.8307	50
37.8662	51
37.9017	53
37.9372	54
37.9727	55
38.0082	55
38.0436	54
38.0791	52
38.1146	50
38.1501	48
38.1856	46
38.2211	45
38.2566	45
38.2921	45
38.3276	46
38.3631	47
38.3986	48
38.4341	48
38.4696	47
38.505	44
38.5405	41
38.576	37
38.6115	32
38.647	28
38.6825	24
38.718	20
38.7535	18
38.789	17
38.8245	19
38.86	22
38.8955	26
38.931	31
38.9665	36
39.0019	40
39.0374	42
39.0729	43
39.1084	41
39.1439	38
39.1794	33
39.2149	28
39.2504	24
39.2859	21
39.3214	20
39.3569	21
39.3924	23
39.4279	26
39.4633	29
39.4988	32
39.5343	34
39.5698	35
39.6053	35
39.6408	34
39.6763	33
39.7118	32
39.7473	32
39.7828	33
39.8183	34
39.8538	36
39.8893	38
39.9248	39
39.9602	39
39.9957	38
40.0312	36
40.0667	35
40.1022	34
40.1377	34
40.1732	34
40.2087	34
40.2442	34
40.2797	33
40.3152	32
40.3507	30
40.3862	28
40.4216	27
40.4571	26
40.4926	27
40.5281	27
40.5636	28
40.5991	29
40.6346	30
40.6701	30
40.7056	29
40.7411	28
40.7766	27
40.8121	27
40.8476	28
40.883	30
40.9185	33
40.954	36
40.9895	39
41.025	41
41.0605	43
41.096	44
41.1315	44
41.167	43
41.2025	42
41.238	40
41.2735	38
41.309	36
41.3445	33
41.3799	30
41.4154	27
41.4509	24
41.4864	23
41.5219	23
41.5574	24
41.5929	27
41.6284	30
41.6639	33
41.6994	36
41.7349	39
41.7704	40
41.8058	40
41.8413	38
41.8768	34
41.9123	29
41.9478	23
41.9833	17
42.0188	12
42.0543	9
42.0898	8
42.1253	8
42.1608	10
42.1963	14
42.2318	19
42.2673	25
42.3028	30
42.3382	34
42.3737	36
42.4092	36
42.4447	34
42.4802	32
42.5157	29
42.5512	25
42.5867	23
42.6222	22
42.6577	21
42.6932	22
42.7287	23
42.7642	25
42.7996	26
42.8351	27
42.8706	27
42.9061	27
42.9416	26
42.9771	25
43.0126	23
43.0481	21
43.0836	19
43.1191	18
43.1546	18
43.1901	18
43.2255	19
43.261	21
43.2965	22
43.332	23
43.3675	23
43.403	22
43.4385	20
43.474	19
43.5095	18
43.545	17
43.5805	17
43.616	17
43.6515	17
43.687	17
43.7225	17
43.758	17
43.7934	17
43.8289	18
43.8644	19
43.8999	21
43.9354	22
43.9709	24
44.0064	25
44.0419	26
44.0774	27
44.1129	28
44.1484	28
44.1839	27
44.2193	26
44.2548	24
44.2903	21
44.3258	18
44.3613	16
44.3968	14
44.4323	13
44.4678	13
44.5033	13
44.5388	14
44.5743	15
44.6098	16
44.6453	18
44.6808	20
44.7162	22
44.7517	24
44.7872	25
44.8227	25
44.8582	24
44.8937	22
44.9292	20
44.9647	18
45.0002	17
45.0357	17
45.0712	18
45.1067	20
45.1422	21
45.1776	22
45.2131	22
45.2486	22
45.2841	21
45.3196	20
45.3551	19
45.3906	18
45.4261	18
45.4616	18
45.4971	19
45.5326	20
45.5681	22
45.6036	24
45.639	26
45.6745	27
45.71	28
45.7455	28
45.781	29
45.8165	29
45.852	29
45.8875	29
45.923	28
45.9585	27
45.994	25
46.0295	22
46.065	20
46.1005	18
46.1359	17
46.1714	17
46.2069	19
46.2424	22
46.2779	26
46.3134	31
46.3489	34
46.3844	37
46.4199	38
46.4554	38
46.4909	36
46.5264	33
46.5618	29
46.5973	27
46.6328	25
46.6683	24
46.7038	24
46.7393	25
46.7748	27
46.8103	27
46.8458	28
46.8813	27
46.9168	25
46.9523	23
46.9878	22
47.0233	22
47.0588	23
47.0942	25
47.1297	27
47.1652	28
47.2007	28
47.2362	27
47.2717	25
47.3072	24
47.3427	22
47.3782	21
47.4137	21
47.4492	21
47.4847	22
47.5202	22
47.5556	22
47.5911	21
47.6266	19
47.6621	16
47.6976	13
47.7331	11
47.7686	9
47.8041	8
47.8396	8
47.8751	8
47.9106	8
47.9461	9
47.9816	11
48.017	14
48.0525	17
48.088	20
48.1235	22
48.159	23
48.1945	23
48.23	22
48.2655	20
48.301	17
48.3365	15
48.372	14
48.4075	14
48.443	15
48.4785	17
48.514	20
48.5494	24
48.5849	27
48.6204	30
48.6559	32
48.6914	32
48.7269	32
48.7624	31
48.7979	29
48.8334	27
48.8689	26
48.9044	25
48.9398	25
48.9753	25
49.0108	25
49.0463	25
49.0818	24
49.1173	22
49.1528	21
49.1883	19
49.2238	18
49.2593	18
49.2948	18
49.3303	19
49.3658	20
49.4013	21
49.4368	22
49.4722	23
49.5077	23
49.5432	24
49.5787	25
49.6142	27
49.6497	28
49.6852	29
49.7207	29
49.7562	28
49.7917	27
49.8272	25
49.8627	23
49.8982	22
49.9337	21
49.9691	21
50.0046	21
50.0401	20
50.0756	20
50.1111	19
50.1466	19
50.1821	20
50.2176	21
50.2531	24
50.2886	28
50.3241	32
50.3596	37
50.395	41
50.4305	43
50.466	45
50.5015	45
50.537	44
50.5725	42
50.608	40
50.6435	39
50.679	38
50.7145	38
50.75	38
50.7855	38
50.821	37
50.8565	34
50.8919	32
50.9274	28
50.9629	25
50.9984	23
51.0339	21
51.0694	21
51.1049	22
51.1404	23
51.1759	25
51.2114	26
51.2469	27
51.2824	27
51.3179	27
51.3533	28
51.3888	29
51.4243	31
51.4598	33
51.4953	34
51.5308	34
51.5663	33
51.6018	32
51.6373	30
51.6728	29
51.7083	29
51.7438	29
51.7793	30
51.8147	32
51.8502	34
51.8857	35
51.9212	35
51.9567	34
51.9922	32
52.0277	28
52.0632	24
52.0987	20
52.1342	16
52.1697	14
52.2052	13
52.2407	12
52.2762	13
52.3116	14
52.3471	15
52.3826	16
52.4181	16
52.4536	16
52.4891	16
52.5246	17
52.5601	19
52.5956	21
52.6311	23
52.6666	24
52.7021	24
52.7376	23
52.773	22
52.8085	20
52.844	18
52.8795	17
52.915	17
52.9505	18
52.986	20
53.0215	23
53.057	27
53.0925	31
53.128	34
53.1635	36
53.199	37
53.2345	36
53.2699	34
53.3054	31
53.3409	27
53.3764	23
53.4119	19
53.4474	15
53.4829	12
53.5184	10
53.5539	9
53.5894	9
53.6249	11
53.6604	13
53.6959	15
53.7313	18
53.7668	20
53.8023	22
53.8378	23
53.8733	23
53.9088	22
53.9443	20
53.9798	18
54.0153	16
54.0508	15
54.0863	14
54.1218	15
54.1573	17
54.1927	20
54.2282	24
54.2637	27
54.2992	30
54.3347	32
54.3702	33
54.4057	33
54.4412	32
54.4767	31
54.5122	30
54.5477	30
54.5832	30
54.6187	31
54.6542	31
54.6897	32
54.7251	32
54.7606	32
54.7961	32
54.8316	31
54.8671	30
54.9026	29
54.9381	27
54.9736	24
55.0091	20
55.0446	16
55.0801	13
55.1155	10
55.151	9
55.1865	10
55.222	12
55.2575	16
55.293	20
55.3285	24
55.364	27
55.3995	29
55.435	30
55.4705	30
55.506	28
55.5415	26
55.577	23
55.6125	21
55.6479	20
55.6834	20
55.7189	21
55.7544	23
55.7899	24
55.8254	26
55.8609	27
55.8964	28
55.9319	29
55.9674	29
56.0029	30
56.0384	30
56.0739	29
56.1093	28
56.1448	26
56.1803	23
56.2158	20
56.2513	17
56.2868	15
56.3223	13
56.3578	12
56.3933	12
56.4288	13
56.4643	15
56.4998	17
56.5353	18
56.5707	18
56.6062	18
56.6417	16
56.6772	15
56.7127	14
56.7482	13
56.7837	12
56.8192	12
56.8547	13
56.8902	14
56.9257	15
56.9612	15
56.9967	16
57.0322	15
57.0677	15
57.1031	15
57.1386	16
57.1741	18
57.2096	21
57.2451	23
57.2806	24
57.3161	25
57.3516	23
57.3871	21
57.4226	18
57.4581	15
57.4936	12
57.529	10
57.5645	9
57.6	9
57.6355	11
57.671	13
57.7065	16
57.742	18
57.7775	19
57.813	19
57.8485	18
57.884	17
57.9195	16
57.955	16
57.9905	16
58.0259	16
58.0614	17
58.0969	18
58.1324	20
58.1679	21
58.2034	23
58.2389	24
58.2744	26
58.3099	27
58.3454	27
58.3809	27
58.4164	25
58.4519	22
58.4873	19
58.5228	15
58.5583	12
58.5938	11
58.6293	10
58.6648	10
58.7003	12
58.7358	14
58.7713	17
58.8068	20
58.8423	22
58.8778	24
58.9133	26
58.9487	27
58.9842	27
59.0197	26
59.0552	24
59.0907	21
59.1262	18
59.1617	15
59.1972	13
59.2327	12
59.2682	13
59.3037	16
59.3392	19
59.3747	23
59.4102	26
59.4456	29
59.4811	30
59.5166	30
59.5521	28
59.5876	26
59.6231	22
59.6586	19
59.6941	17
59.7296	16
59.7651	17
59.8006	18
59.8361	20
59.8715	22
59.907	23
59.9425	24
59.978	24
60.0135	23
60.049	23
60.0845	22
60.12	22
60.1555	22
60.191	23
60.2265	23
60.262	23
60.2975	22
60.333	20
60.3685	18
60.404	16
60.4394	15
60.4749	14
60.5104	14
60.5459	14
60.5814	14
60.6169	13
60.6524	13
60.6879	12
60.7234	12
60.7589	13
60.7944	14
60.8299	17
60.8653	20
60.9008	23
60.9363	27
60.9718	29
61.0073	30
61.0428	30
61.0783	28
61.1138	25
61.1493	22
61.1848	18
61.2203	15
61.2558	13
61.2913	12
61.3267	11
61.3622	11
61.3977	11
61.4332	11
61.4687	12
61.5042	14
61.5397	16
61.5752	18
61.6107	20
61.6462	21
61.6817	21
61.7172	20
61.7527	18
61.7882	17
61.8237	16
61.8591	16
61.8946	17
61.9301	19
61.9656	21
62.0011	23
62.0366	24
62.0721	25
62.1076	25
62.1431	24
62.1786	22
62.2141	21
62.2496	20
62.285	20
62.3205	21
62.356	22
62.3915	23
62.427	23
62.4625	23
62.498	23
62.5335	23
62.569	23
62.6045	22
62.64	20
62.6755	18
62.711	16
62.7465	15
62.7819	14
62.8174	15
62.8529	16
62.8884	18
62.9239	21
62.9594	23
62.9949	24
63.0304	25
63.0659	24
63.1014	23
63.1369	21
63.1724	19
63.2079	18
63.2433	17
63.2788	17
63.3143	17
63.3498	17
63.3853	16
63.4208	15
63.4563	14
63.4918	13
63.5273	12
63.5628	12
63.5983	12
63.6338	12
63.6693	12
63.7047	13
63.7402	13
63.7757	12
63.8112	12
63.8467	11
63.8822	11
63.9177	11
63.9532	11
63.9887	13
64.0242	14
64.0597	16
64.0952	17
64.1307	18
64.1662	18
64.2017	19
64.2371	20
64.2726	22
64.3081	24
64.3436	26
64.3791	28
64.4146	29
64.4501	29
64.4856	28
64.5211	26
64.5566	24
64.5921	23
64.6276	22
64.663	22
64.6985	22
64.734	22
64.7695	21
64.805	20
64.8405	18
64.876	16
64.9115	14
64.947	13
64.9825	13
65.018	14
65.0535	16
65.089	17
65.1244	18
65.1599	18
65.1954	17
65.2309	16
65.2664	14
65.3019	12
65.3374	11
65.3729	11
65.4084	12
65.4439	14
65.4794	17
65.5149	20
65.5504	22
65.5859	23
65.6214	23
65.6568	21
65.6923	19
65.7278	15
65.7633	12
65.7988	9
65.8343	6
65.8698	5
65.9053	5
65.9408	7
65.9763	9
66.0118	11
66.0473	14
66.0828	17
66.1182	19
66.1537	20
66.1892	20
66.2247	19
66.2602	18
66.2957	16
66.3312	14
66.3667	13
66.4022	13
66.4377	14
66.4732	15
66.5087	17
66.5442	19
66.5797	21
66.6151	22
66.6506	22
66.6861	21
66.7216	19
66.7571	18
66.7926	16
66.8281	15
66.8636	14
66.8991	13
66.9346	12
66.9701	12
67.0056	13
67.041	15
67.0765	17
67.112	19
67.1475	20
67.183	21
67.2185	21
67.254	21
67.2895	20
67.325	20
67.3605	19
67.396	19
67.4315	18
67.467	18
67.5024	19
67.5379	20
67.5734	21
67.6089	22
67.6444	22
67.6799	21
67.7154	19
67.7509	16
67.7864	13
67.8219	11
67.8574	10
67.8929	9
67.9284	10
67.9639	12
67.9994	14
68.0348	16
68.0703	17
68.1058	17
68.1413	17
68.1768	16
68.2123	14
68.2478	12
68.2833	10
68.3188	9
68.3543	9
68.3898	10
68.4253	12
68.4608	13
68.4962	14
68.5317	14
68.5672	14
68.6027	15
68.6382	15
68.6737	16
68.7092	17
68.7447	18
68.7802	18
68.8157	18
68.8512	18
68.8867	18
68.9222	18
68.9576	18
68.9931	18
69.0286	18
69.0641	18
69.0996	17
69.1351	17
69.1706	16
69.2061	16
69.2416	17
69.2771	18
69.3126	20
69.3481	21
69.3836	21
69.419	20
69.4545	18
69.49	15
69.5255	13
69.561	12
69.5965	12
69.632	13
69.6675	15
69.703	17
69.7385	18
69.774	19
69.8095	19
69.845	19
69.8804	19
69.9159	20
69.9514	21
69.9869	23
70.0224	25
70.0579	26
70.0934	26
70.1289	25
70.1644	23
70.1999	22
70.2354	20
70.2709	19
70.3064	19
70.3418	18
70.3774	17
70.4128	16
70.4483	15
70.4838	14
70.5193	13
70.5548	13
70.5903	14
70.6258	15
70.6613	16
70.6968	16
70.7323	15
70.7678	14
70.8033	13
70.8388	12
70.8742	12
70.9097	13
70.9452	15
70.9807	18
71.0162	20
71.0517	22
71.0872	23
71.1227	24
71.1582	24
71.1937	24
71.2292	24
71.2647	25
71.3002	26
71.3356	28
71.3711	29
71.4066	29
71.4421	28
71.4776	26
71.5131	24
71.5486	22
71.5841	20
71.6196	19
71.6551	19
71.6906	19
71.7261	20
71.7615	21
71.797	22
71.8325	23
71.868	24
71.9035	25
71.939	26
71.9745	27
72.01	27
72.0455	27
72.081	26
72.1165	26
72.152	25
72.1875	25
72.223	25
72.2584	25
72.2939	25
72.3294	24
72.3649	22
72.4004	20
72.4359	17
72.4714	15
72.5069	14
72.5424	14
72.5779	14
72.6134	15
72.6489	16
72.6844	17
72.7198	17
72.7553	17
72.7908	16
72.8263	15
72.8618	13
72.8973	12
72.9328	11
72.9683	11
73.0038	12
73.0393	12
73.0748	13
73.1103	14
73.1458	15
73.1813	17
73.2168	18
73.2522	18
73.2877	17
73.3232	16
73.3587	14
73.3942	12
73.4297	11
73.4652	11
73.5007	12
73.5362	14
73.5717	15
73.6072	16
73.6427	17
73.6782	17
73.7136	16
73.7491	16
73.7846	16
73.8201	17
73.8556	18
73.8911	20
73.9266	21
73.9621	22
73.9976	22
74.0331	22
74.0686	21
74.1041	21
74.1395	20
74.175	19
74.2105	19
74.246	19
74.2815	21
74.317	23
74.3525	25
74.388	27
74.4235	29
74.459	29
74.4945	29
74.53	28
74.5655	26
74.601	24
74.6364	23
74.6719	23
74.7074	24
74.7429	26
74.7784	28
74.8139	30
74.8494	30
74.8849	29
74.9204	26
74.9559	23
74.9914	20
75.0269	19
75.0624	19
75.0978	20
75.1333	24
75.1688	28
75.2043	32
75.2398	36
75.2753	37
75.3108	37
75.3463	36
75.3818	33
75.4173	29
75.4528	26
75.4883	22
75.5238	19
75.5593	17
75.5948	15
75.6302	15
75.6657	15
75.7012	16
75.7367	18
75.7722	21
75.8077	24
75.8432	26
75.8787	27
75.9142	26
[truncated: 115 more rows]
