# Supplementary material for: Approaching intrinsic dynamics of MXenes hybrid hydrogel for 3D printed multimodal intelligent devices with ultrahigh superelasticity and temperature sensitivity
Source: Nat Commun. 2022 Jun 14;13:3420. doi: 10.1038/s41467-022-31051-7 (PMC9197829; doi:10.1038/s41467-022-31051-7)
Supplement: Supplementary file 6 — Source Data [file 41467_2022_31051_MOESM6_ESM.zip › Supplementary information/Supplementary Fig. 5/PVA-PU-Glycerol-MXene.xlsx]

## Sheet: Sheet1
3996.45	0.99944
3994.53	0.99943
3992.6	0.99942
3990.67	0.99945
3988.74	0.99953
3986.81	0.99963
3984.88	0.99973
3982.95	0.9998
3981.02	0.9999
3979.1	1
3977.17	0.99983
3975.24	0.99947
3973.31	0.99929
3971.38	0.99935
3969.45	0.99949
3967.52	0.99961
3965.59	0.99947
3963.66	0.999
3961.74	0.99874
3959.81	0.99891
3957.88	0.99905
3955.95	0.99895
3954.02	0.99868
3952.09	0.99813
3950.16	0.99745
3948.23	0.99733
3946.31	0.99757
3944.38	0.99744
3942.45	0.99764
3940.52	0.9985
3938.59	0.99901
3936.66	0.99874
3934.73	0.99771
3932.8	0.99653
3930.88	0.99656
3928.95	0.99747
3927.02	0.99755
3925.09	0.99703
3923.16	0.99711
3921.23	0.99709
3919.3	0.99636
3917.37	0.99625
3915.44	0.9976
3913.52	0.99906
3911.59	0.99953
3909.66	0.99898
3907.73	0.99699
3905.8	0.99362
3903.87	0.99088
3901.94	0.99047
3900.01	0.99212
3898.09	0.99491
3896.16	0.9967
3894.23	0.99605
3892.3	0.99476
3890.37	0.99529
3888.44	0.9957
3886.51	0.99466
3884.58	0.99401
3882.66	0.99358
3880.73	0.99346
3878.8	0.99504
3876.87	0.99569
3874.94	0.99406
3873.01	0.99199
3871.08	0.99073
3869.15	0.9913
3867.23	0.99243
3865.3	0.99221
3863.37	0.99258
3861.44	0.99444
3859.51	0.99517
3857.58	0.99319
3855.65	0.98875
3853.72	0.98579
3851.79	0.98961
3849.87	0.99467
3847.94	0.99692
3846.01	0.99631
3844.08	0.99386
3842.15	0.99097
3840.22	0.98864
3838.29	0.98829
3836.36	0.99024
3834.44	0.99236
3832.51	0.99392
3830.58	0.99509
3828.65	0.99522
3826.72	0.99449
3824.79	0.99307
3822.86	0.99027
3820.93	0.98863
3819.01	0.98995
3817.08	0.99146
3815.15	0.99392
3813.22	0.99691
3811.29	0.99777
3809.36	0.99608
3807.43	0.9939
3805.5	0.99279
3803.58	0.99106
3801.65	0.98987
3799.72	0.99144
3797.79	0.99333
3795.86	0.99523
3793.93	0.99746
3792	0.99868
3790.07	0.99868
3788.14	0.99791
3786.22	0.99683
3784.29	0.99633
3782.36	0.99594
3780.43	0.99523
3778.5	0.99589
3776.57	0.99771
3774.64	0.99839
3772.71	0.99712
3770.79	0.99508
3768.86	0.99423
3766.93	0.9945
3765	0.99513
3763.07	0.99529
3761.14	0.99393
3759.21	0.9925
3757.28	0.99258
3755.36	0.992
3753.43	0.98879
3751.5	0.98502
3749.57	0.98505
3747.64	0.9862
3745.71	0.98598
3743.78	0.98752
3741.85	0.99039
3739.93	0.99071
3738	0.98771
3736.07	0.98406
3734.14	0.98466
3732.21	0.98918
3730.28	0.99278
3728.35	0.99338
3726.42	0.99226
3724.49	0.99161
3722.57	0.9922
3720.64	0.99361
3718.71	0.99513
3716.78	0.99561
3714.85	0.99385
3712.92	0.99029
3710.99	0.989
3709.06	0.992
3707.14	0.99532
3705.21	0.9962
3703.28	0.99518
3701.35	0.99506
3699.42	0.99646
3697.49	0.99728
3695.56	0.99669
3693.63	0.9944
3691.71	0.99066
3689.78	0.9886
3687.85	0.99111
3685.92	0.99476
3683.99	0.99649
3682.06	0.99593
3680.13	0.99342
3678.2	0.98933
3676.27	0.98583
3674.35	0.98672
3672.42	0.98843
3670.49	0.98884
3668.56	0.99154
3666.63	0.99536
3664.7	0.99737
3662.77	0.99776
3660.84	0.99731
3658.92	0.99599
3656.99	0.99452
3655.06	0.99378
3653.13	0.99159
3651.2	0.98649
3649.27	0.98331
3647.34	0.98711
3645.41	0.99254
3643.49	0.99546
3641.56	0.99634
3639.63	0.99659
3637.7	0.99656
3635.77	0.99592
3633.84	0.99456
3631.91	0.99193
3629.98	0.98857
3628.06	0.98918
3626.13	0.99319
3624.2	0.99513
3622.27	0.99376
3620.34	0.99091
3618.41	0.98986
3616.48	0.99037
3614.55	0.99038
3612.62	0.99054
3610.7	0.99094
3608.77	0.99116
3606.84	0.9924
3604.91	0.99396
3602.98	0.99402
3601.05	0.99316
3599.12	0.99264
3597.19	0.99209
3595.27	0.99169
3593.34	0.99214
3591.41	0.99199
3589.48	0.98973
3587.55	0.988
3585.62	0.98971
3583.69	0.99206
3581.76	0.9928
3579.84	0.99264
3577.91	0.99245
3575.98	0.99234
3574.05	0.99221
3572.12	0.99129
3570.19	0.98836
3568.26	0.98435
3566.33	0.98344
3564.41	0.98597
3562.48	0.98816
3560.55	0.98903
3558.62	0.98935
3556.69	0.98911
3554.76	0.98804
3552.83	0.98692
3550.9	0.98642
3548.97	0.98555
3547.05	0.98407
3545.12	0.98354
3543.19	0.98436
3541.26	0.98509
3539.33	0.98478
3537.4	0.98391
3535.47	0.98335
3533.54	0.98288
3531.62	0.98182
3529.69	0.98026
3527.76	0.97898
3525.83	0.97827
3523.9	0.97795
3521.97	0.97789
3520.04	0.9778
3518.11	0.97745
3516.19	0.97685
3514.26	0.97591
3512.33	0.97464
3510.4	0.97345
3508.47	0.97271
3506.54	0.97189
3504.61	0.97055
3502.68	0.96957
3500.76	0.96942
3498.83	0.96912
3496.9	0.96837
3494.97	0.96769
3493.04	0.96709
3491.11	0.96619
3489.18	0.96509
3487.25	0.96412
3485.32	0.96306
3483.4	0.96164
3481.47	0.96046
3479.54	0.95988
3477.61	0.95917
3475.68	0.95809
3473.75	0.95714
3471.82	0.95641
3469.89	0.95553
3467.97	0.95442
3466.04	0.9532
3464.11	0.95193
3462.18	0.95078
3460.25	0.94984
3458.32	0.94887
3456.39	0.94794
3454.46	0.9471
3452.54	0.94607
3450.61	0.94458
3448.68	0.94278
3446.75	0.94139
3444.82	0.94064
3442.89	0.93998
3440.96	0.93919
3439.03	0.93841
3437.1	0.93754
3435.18	0.93647
3433.25	0.9353
3431.32	0.9342
3429.39	0.93323
3427.46	0.93228
3425.53	0.93114
3423.6	0.92975
3421.67	0.92832
3419.75	0.92725
3417.82	0.92657
3415.89	0.92593
3413.96	0.92511
3412.03	0.92418
3410.1	0.92323
3408.17	0.92224
3406.24	0.92128
3404.32	0.9204
3402.39	0.91946
3400.46	0.91839
3398.53	0.91723
3396.6	0.91612
3394.67	0.91513
3392.74	0.91432
3390.81	0.91365
3388.89	0.91277
3386.96	0.91167
3385.03	0.91064
3383.1	0.90983
3381.17	0.9092
3379.24	0.90856
3377.31	0.90777
3375.38	0.90688
3373.45	0.90606
3371.53	0.90537
3369.6	0.90462
3367.67	0.90368
3365.74	0.90272
3363.81	0.90198
3361.88	0.90146
3359.95	0.90101
3358.02	0.90053
3356.1	0.89999
3354.17	0.89953
3352.24	0.89916
3350.31	0.89871
3348.38	0.89819
3346.45	0.89774
3344.52	0.89727
3342.59	0.89673
3340.67	0.89628
3338.74	0.89591
3336.81	0.89552
3334.88	0.89517
3332.95	0.89492
3331.02	0.89478
3329.09	0.89464
3327.16	0.89437
3325.24	0.89403
3323.31	0.89386
3321.38	0.89381
3319.45	0.89381
3317.52	0.89376
3315.59	0.89371
3313.66	0.89357
3311.73	0.89353
3309.8	0.89342
3307.88	0.89338
3305.95	0.89333
3304.02	0.8939
3302.09	0.89409
3300.16	0.89424
3298.23	0.89437
3296.3	0.89453
3294.37	0.89474
3292.45	0.89505
3290.52	0.89544
3288.59	0.89589
3286.66	0.89633
3284.73	0.89666
3282.8	0.89694
3280.87	0.89732
3278.94	0.89779
3277.02	0.89827
3275.09	0.89873
3273.16	0.8993
3271.23	0.9
3269.3	0.90061
3267.37	0.90108
3265.44	0.9016
3263.51	0.90225
3261.58	0.90289
3259.66	0.9035
3257.73	0.90417
3255.8	0.90491
3253.87	0.90574
3251.94	0.90661
3250.01	0.90743
3248.08	0.90812
3246.15	0.90873
3244.23	0.90946
3242.3	0.91041
3240.37	0.91146
3238.44	0.9124
3236.51	0.91322
3234.58	0.91403
3232.65	0.91493
3230.72	0.91588
3228.8	0.91689
3226.87	0.91788
3224.94	0.9188
3223.01	0.91973
3221.08	0.92067
3219.15	0.92152
3217.22	0.92229
3215.29	0.92313
3213.37	0.9242
3211.44	0.92541
3209.51	0.92656
3207.58	0.92763
3205.65	0.92871
3203.72	0.92978
3201.79	0.93077
3199.86	0.93168
3197.93	0.93267
3196.01	0.93379
3194.08	0.93494
3192.15	0.93604
3190.22	0.93706
3188.29	0.93801
3186.36	0.93898
3184.43	0.94002
3182.5	0.94106
3180.58	0.94208
3178.65	0.9431
3176.72	0.94418
3174.79	0.94527
3172.86	0.94631
3170.93	0.94731
3169	0.94835
3167.07	0.94938
3165.15	0.95029
3163.22	0.95111
3161.29	0.952
3159.36	0.95305
3157.43	0.95416
3155.5	0.9552
3153.57	0.9561
3151.64	0.95695
3149.72	0.95787
3147.79	0.95876
3145.86	0.95952
3143.93	0.96025
3142	0.96104
3140.07	0.96187
3138.14	0.96272
3136.21	0.96356
3134.28	0.96433
3132.36	0.96506
3130.43	0.96583
3128.5	0.96652
3126.57	0.96711
3124.64	0.96782
3122.71	0.9687
3120.78	0.96962
3118.85	0.97035
3116.93	0.97092
3115	0.97156
3113.07	0.97229
3111.14	0.97298
3109.21	0.97359
3107.28	0.97414
3105.35	0.97463
3103.42	0.97504
3101.5	0.9756
3099.57	0.97632
3097.64	0.97689
3095.71	0.97732
3093.78	0.97791
3091.85	0.97858
3089.92	0.97917
3087.99	0.97973
3086.07	0.98023
3084.14	0.98059
3082.21	0.98084
3080.28	0.98119
3078.35	0.98169
3076.42	0.98215
3074.49	0.98254
3072.56	0.98286
3070.63	0.98315
3068.71	0.98351
3066.78	0.98382
3064.85	0.98402
3062.92	0.98426
3060.99	0.98458
3059.06	0.98492
3057.13	0.98525
3055.2	0.98561
3053.28	0.98599
3051.35	0.9863
3049.42	0.98653
3047.49	0.98671
3045.56	0.98689
3043.63	0.98711
3041.7	0.98741
3039.77	0.98769
3037.85	0.98781
3035.92	0.98782
3033.99	0.9878
3032.06	0.98784
3030.13	0.98804
3028.2	0.98829
3026.27	0.98849
3024.34	0.9887
3022.41	0.98896
3020.49	0.9891
3018.56	0.98908
3016.63	0.98901
3014.7	0.98899
3012.77	0.98902
3010.84	0.98905
3008.91	0.98909
3006.98	0.98909
3005.06	0.98908
3003.13	0.98911
3001.2	0.98909
2999.27	0.98893
2997.34	0.98868
2995.41	0.98841
2993.48	0.98815
2991.55	0.98785
2989.63	0.98752
2987.7	0.98715
2985.77	0.98668
2983.84	0.98603
2981.91	0.98529
2979.98	0.98454
2978.05	0.98361
2976.12	0.9824
2974.2	0.98106
2972.27	0.9797
2970.34	0.9783
2968.41	0.97681
2966.48	0.97526
2964.55	0.97369
2962.62	0.9721
2960.69	0.97041
2958.76	0.96861
2956.84	0.96668
2954.91	0.96471
2952.98	0.96283
2951.05	0.96111
2949.12	0.95954
2947.19	0.95816
2945.26	0.95708
2943.33	0.95633
2941.41	0.95583
2939.48	0.95549
2937.55	0.95534
2935.62	0.95545
2933.69	0.95585
2931.76	0.95636
2929.83	0.95692
2927.9	0.95754
2925.98	0.95819
2924.05	0.95884
2922.12	0.95952
2920.19	0.96022
2918.26	0.96081
2916.33	0.96125
2914.4	0.96159
2912.47	0.96189
2910.55	0.9622
2908.62	0.96255
2906.69	0.96277
2904.76	0.96275
2902.83	0.96267
2900.9	0.96268
2898.97	0.96268
2897.04	0.96261
2895.11	0.9625
2893.19	0.96231
2891.26	0.962
2889.33	0.96158
2887.4	0.96121
2885.47	0.96098
2883.54	0.96095
2881.61	0.96111
2879.68	0.96137
2877.76	0.96174
2875.83	0.96234
2873.9	0.96325
2871.97	0.96435
2870.04	0.96549
2868.11	0.96664
2866.18	0.96781
2864.25	0.96896
2862.33	0.97007
2860.4	0.9711
2858.47	0.97206
2856.54	0.97301
2854.61	0.97393
2852.68	0.97469
2850.75	0.9753
2848.82	0.97591
2846.89	0.97655
2844.97	0.97712
2843.04	0.97764
2841.11	0.97811
2839.18	0.97851
2837.25	0.97882
2835.32	0.97918
2833.39	0.97968
2831.46	0.98023
2829.54	0.98068
2827.61	0.98107
2825.68	0.98143
2823.75	0.98176
2821.82	0.98212
2819.89	0.98256
2817.96	0.98304
2816.03	0.9835
2814.11	0.9839
2812.18	0.98429
2810.25	0.98468
2808.32	0.98503
2806.39	0.98536
2804.46	0.98568
2802.53	0.98593
2800.6	0.98617
2798.68	0.98646
2796.75	0.98674
2794.82	0.98698
2792.89	0.9872
2790.96	0.9874
2789.03	0.98757
2787.1	0.98775
2785.17	0.98792
2783.24	0.98802
2781.32	0.98812
2779.39	0.98828
2777.46	0.98845
2775.53	0.98857
2773.6	0.9887
2771.67	0.98885
2769.74	0.98899
2767.81	0.9891
2765.89	0.98916
2763.96	0.98916
2762.03	0.98909
2760.1	0.98904
2758.17	0.98913
2756.24	0.98928
2754.31	0.98937
2752.38	0.9894
2750.46	0.98942
2748.53	0.98949
2746.6	0.98961
2744.67	0.9897
2742.74	0.98978
2740.81	0.98986
2738.88	0.98996
2736.95	0.99004
2735.03	0.99004
2733.1	0.99
2731.17	0.99003
2729.24	0.99012
2727.31	0.99022
2725.38	0.99031
2723.45	0.99039
2721.52	0.99051
2719.59	0.99064
2717.67	0.99074
2715.74	0.99085
2713.81	0.99095
2711.88	0.99103
2709.95	0.99108
2708.02	0.99111
2706.09	0.99112
2704.16	0.99116
2702.24	0.99122
2700.31	0.99129
2698.38	0.99131
2696.45	0.99129
2694.52	0.99126
2692.59	0.99128
2690.66	0.99132
2688.73	0.99138
2686.81	0.99145
2684.88	0.99145
2682.95	0.99143
2681.02	0.99149
2679.09	0.99154
2677.16	0.99154
2675.23	0.99156
2673.3	0.99162
2671.38	0.99163
2669.45	0.99156
2667.52	0.99152
2665.59	0.99164
2663.66	0.99178
2661.73	0.99177
2659.8	0.9917
2657.87	0.99164
2655.94	0.99163
2654.02	0.99169
2652.09	0.99183
2650.16	0.9919
2648.23	0.99185
2646.3	0.99188
2644.37	0.99205
2642.44	0.99219
2640.51	0.99222
2638.59	0.99224
2636.66	0.99233
2634.73	0.99244
2632.8	0.99254
2630.87	0.9926
2628.94	0.99265
2627.01	0.99272
2625.08	0.9928
2623.16	0.99283
2621.23	0.99284
2619.3	0.99291
2617.37	0.99305
2615.44	0.99314
2613.51	0.99314
2611.58	0.99316
2609.65	0.99325
2607.72	0.99336
2605.8	0.99345
2603.87	0.99356
2601.94	0.9937
2600.01	0.99382
2598.08	0.99388
2596.15	0.99395
2594.22	0.99406
2592.29	0.99417
2590.37	0.99423
2588.44	0.99426
2586.51	0.99434
2584.58	0.99442
2582.65	0.99443
2580.72	0.99441
2578.79	0.99442
2576.86	0.99439
2574.94	0.99438
2573.01	0.99442
2571.08	0.99444
2569.15	0.99444
2567.22	0.99446
2565.29	0.99452
2563.36	0.99462
2561.43	0.99467
2559.51	0.99468
2557.58	0.99473
2555.65	0.99477
2553.72	0.99475
2551.79	0.99474
2549.86	0.99478
2547.93	0.99481
2546	0.99479
2544.07	0.99473
2542.15	0.99469
2540.22	0.99471
2538.29	0.99476
2536.36	0.99484
2534.43	0.9949
2532.5	0.99488
2530.57	0.99478
2528.64	0.9947
2526.72	0.99473
2524.79	0.99479
2522.86	0.99479
2520.93	0.99477
2519	0.99482
2517.07	0.99489
2515.14	0.99489
2513.21	0.99486
2511.29	0.99484
2509.36	0.99484
2507.43	0.99485
2505.5	0.99492
2503.57	0.99497
2501.64	0.99491
2499.71	0.99487
2497.78	0.99491
2495.86	0.99497
2493.93	0.99501
2492	0.99504
2490.07	0.99507
2488.14	0.9951
2486.21	0.99514
2484.28	0.9952
2482.35	0.9953
2480.42	0.99541
2478.5	0.99544
2476.57	0.99537
2474.64	0.99535
2472.71	0.99541
2470.78	0.99553
2468.85	0.99566
2466.92	0.99569
2464.99	0.99567
2463.07	0.99572
2461.14	0.9958
2459.21	0.99587
2457.28	0.99592
2455.35	0.99592
2453.42	0.99588
2451.49	0.99589
2449.56	0.99592
2447.64	0.99596
2445.71	0.99606
2443.78	0.99613
2441.85	0.99614
2439.92	0.99616
2437.99	0.99617
2436.06	0.99618
2434.13	0.99619
2432.2	0.99622
2430.28	0.99629
2428.35	0.99638
2426.42	0.99641
2424.49	0.99638
2422.56	0.9964
2420.63	0.99648
2418.7	0.99658
2416.77	0.99662
2414.85	0.99662
2412.92	0.99661
2410.99	0.99663
2409.06	0.99673
2407.13	0.99686
2405.2	0.99693
2403.27	0.99695
2401.34	0.99697
2399.42	0.99702
2397.49	0.99701
2395.56	0.99692
2393.63	0.99684
2391.7	0.99685
2389.77	0.9969
2387.84	0.99686
2385.91	0.99668
2383.99	0.99638
2382.06	0.99607
2380.13	0.9958
2378.2	0.99551
2376.27	0.99525
2374.34	0.99523
2372.41	0.99545
2370.48	0.99563
2368.55	0.99561
2366.63	0.99557
2364.7	0.99577
2362.77	0.99601
2360.84	0.99594
2358.91	0.99573
2356.98	0.99571
2355.05	0.99591
2353.12	0.9961
2351.2	0.99606
2349.27	0.99583
2347.34	0.99565
2345.41	0.99575
2343.48	0.99608
2341.55	0.99644
2339.62	0.99667
2337.69	0.99665
2335.77	0.99647
2333.84	0.99622
2331.91	0.99592
2329.98	0.99576
2328.05	0.99572
2326.12	0.99557
2324.19	0.99528
2322.26	0.99509
2320.34	0.99513
2318.41	0.99535
2316.48	0.99561
2314.55	0.99569
2312.62	0.99558
2310.69	0.99562
2308.76	0.99585
2306.83	0.99603
2304.9	0.99608
2302.98	0.99613
2301.05	0.99621
2299.12	0.99634
2297.19	0.99652
2295.26	0.99669
2293.33	0.99679
2291.4	0.99685
2289.47	0.99695
2287.55	0.99708
2285.62	0.99713
2283.69	0.99711
2281.76	0.99713
2279.83	0.99724
2277.9	0.99734
2275.97	0.99738
2274.04	0.99738
2272.12	0.99735
2270.19	0.99732
2268.26	0.99727
2266.33	0.99728
2264.4	0.9974
2262.47	0.9975
2260.54	0.9975
2258.61	0.99755
2256.69	0.99763
2254.76	0.99761
2252.83	0.99755
2250.9	0.99756
2248.97	0.9976
2247.04	0.99759
2245.11	0.99755
2243.18	0.99757
2241.25	0.99765
2239.33	0.99768
2237.4	0.99766
2235.47	0.9977
2233.54	0.99776
2231.61	0.99776
2229.68	0.99772
2227.75	0.99771
2225.82	0.99772
2223.9	0.9977
2221.97	0.99766
2220.04	0.99762
2218.11	0.99758
2216.18	0.9976
2214.25	0.99768
2212.32	0.99774
2210.39	0.99774
2208.47	0.99769
2206.54	0.99764
2204.61	0.99761
2202.68	0.99759
2200.75	0.99759
2198.82	0.99765
2196.89	0.99777
2194.96	0.99782
2193.03	0.99779
2191.11	0.99775
2189.18	0.99775
2187.25	0.99776
2185.32	0.99775
2183.39	0.99777
2181.46	0.99778
2179.53	0.99773
2177.6	0.99763
2175.68	0.99758
2173.75	0.99756
2171.82	0.99752
2169.89	0.99748
2167.96	0.99748
2166.03	0.99749
2164.1	0.9975
2162.17	0.99751
2160.25	0.99751
2158.32	0.99751
2156.39	0.99749
2154.46	0.99748
2152.53	0.99748
2150.6	0.99744
2148.67	0.99738
2146.74	0.99736
2144.82	0.99738
2142.89	0.99737
2140.96	0.99734
2139.03	0.9973
2137.1	0.99728
2135.17	0.99727
2133.24	0.99726
2131.31	0.99726
2129.38	0.99731
2127.46	0.99738
2125.53	0.99737
2123.6	0.99731
2121.67	0.9973
2119.74	0.99733
2117.81	0.99728
2115.88	0.99716
2113.95	0.99711
2112.03	0.99716
2110.1	0.99719
2108.17	0.99719
2106.24	0.99723
2104.31	0.99729
2102.38	0.99727
2100.45	0.99722
2098.52	0.99715
2096.6	0.99707
2094.67	0.99703
2092.74	0.99704
2090.81	0.99702
2088.88	0.997
2086.95	0.997
2085.02	0.997
2083.09	0.99703
2081.17	0.99707
2079.24	0.99708
2077.31	0.99708
2075.38	0.99708
2073.45	0.99702
2071.52	0.99697
2069.59	0.99696
2067.66	0.99685
2065.73	0.99667
2063.81	0.99671
2061.88	0.99688
2059.95	0.99691
2058.02	0.99686
2056.09	0.99685
2054.16	0.9969
2052.23	0.9969
2050.3	0.99689
2048.38	0.99689
2046.45	0.99686
2044.52	0.99673
2042.59	0.99652
2040.66	0.99641
2038.73	0.99658
2036.8	0.99684
2034.87	0.99695
2032.95	0.99684
2031.02	0.99671
2029.09	0.9967
2027.16	0.99673
2025.23	0.99677
2023.3	0.99681
2021.37	0.9967
2019.44	0.99638
2017.52	0.99617
2015.59	0.99643
2013.66	0.9968
2011.73	0.99689
2009.8	0.99679
2007.87	0.99668
2005.94	0.99668
2004.01	0.99679
2002.08	0.99687
2000.16	0.99683
1998.23	0.99679
1996.3	0.99662
1994.37	0.996
1992.44	0.99538
1990.51	0.99548
1988.58	0.99598
1986.65	0.99633
1984.73	0.99649
1982.8	0.99656
1980.87	0.99658
1978.94	0.99655
1977.01	0.99652
1975.08	0.99651
1973.15	0.99646
1971.22	0.99616
1969.3	0.99554
1967.37	0.99519
1965.44	0.99554
1963.51	0.99605
1961.58	0.99622
1959.65	0.99624
1957.72	0.99621
1955.79	0.99612
1953.86	0.99612
1951.94	0.99626
1950.01	0.99635
1948.08	0.99614
1946.15	0.99542
1944.22	0.99443
1942.29	0.99419
1940.36	0.99508
1938.43	0.99592
1936.51	0.99621
1934.58	0.99632
1932.65	0.99637
1930.72	0.99633
1928.79	0.99626
1926.86	0.996
1924.93	0.99524
1923	0.99452
1921.08	0.99429
1919.15	0.99408
1917.22	0.99437
1915.29	0.9953
1913.36	0.99569
1911.43	0.9953
1909.5	0.99499
1907.57	0.99525
1905.65	0.99572
1903.72	0.99601
1901.79	0.9961
1899.86	0.99602
1897.93	0.9957
1896	0.99534
1894.07	0.99526
1892.14	0.9949
1890.21	0.99421
1888.29	0.99441
1886.36	0.9953
1884.43	0.99583
1882.5	0.99607
1880.57	0.99619
1878.64	0.99621
1876.71	0.9962
1874.78	0.99607
1872.86	0.99522
1870.93	0.99311
1869	0.9913
1867.07	0.99214
1865.14	0.9943
1863.21	0.99551
1861.28	0.99574
1859.35	0.99581
1857.43	0.99598
1855.5	0.99612
1853.57	0.99613
1851.64	0.99587
1849.71	0.99505
1847.78	0.99359
1845.85	0.99186
1843.92	0.99159
1842	0.99337
1840.07	0.9948
1838.14	0.99498
1836.21	0.99492
1834.28	0.99472
1832.35	0.99331
1830.42	0.99146
1828.49	0.99132
1826.56	0.9921
1824.64	0.99291
1822.71	0.99418
1820.78	0.99514
1818.85	0.99535
1816.92	0.99536
1814.99	0.99512
1813.06	0.99419
1811.13	0.99333
1809.21	0.9936
1807.28	0.9944
1805.35	0.99442
1803.42	0.9932
1801.49	0.99178
1799.56	0.99165
1797.63	0.9922
1795.7	0.99168
1793.78	0.98992
1791.85	0.98954
1789.92	0.99189
1787.99	0.9938
1786.06	0.99387
1784.13	0.99326
1782.2	0.99263
1780.27	0.99239
1778.34	0.99266
1776.42	0.99198
1774.49	0.98949
1772.56	0.98726
1770.63	0.98806
1768.7	0.99044
1766.77	0.99237
1764.84	0.99283
1762.91	0.99185
1760.99	0.99139
1759.06	0.99174
1757.13	0.99204
1755.2	0.99239
1753.27	0.99133
1751.34	0.98843
1749.41	0.98691
1747.48	0.9883
1745.56	0.99021
1743.63	0.99126
1741.7	0.99172
1739.77	0.99247
1737.84	0.99292
1735.91	0.99121
1733.98	0.9893
1732.05	0.99122
1730.13	0.99437
1728.2	0.99669
1726.27	0.99754
1724.34	0.99692
1722.41	0.99554
1720.48	0.9925
1718.55	0.9875
1716.62	0.98532
1714.69	0.9884
1712.77	0.99204
1710.84	0.99359
1708.91	0.99271
1706.98	0.99052
1705.05	0.98924
1703.12	0.9883
1701.19	0.98588
1699.26	0.98431
1697.34	0.98578
1695.41	0.98982
1693.48	0.99411
1691.55	0.99548
1689.62	0.99454
1687.69	0.99236
1685.76	0.98836
1683.83	0.98655
1681.91	0.99062
1679.98	0.99456
1678.05	0.99572
1676.12	0.99495
1674.19	0.99432
1672.26	0.99361
1670.33	0.99276
1668.4	0.99486
1666.48	0.99791
1664.55	0.99827
1662.62	0.99783
1660.69	0.99919
1658.76	1
1656.83	0.99744
1654.9	0.99129
1652.97	0.98814
1651.04	0.9916
1649.12	0.99205
1647.19	0.99104
1645.26	0.99446
1643.33	0.99861
1641.4	0.99961
1639.47	0.99749
1637.54	0.99327
1635.61	0.99172
1633.69	0.99568
1631.76	0.99865
1629.83	0.99838
1627.9	0.99692
1625.97	0.99563
1624.04	0.9946
1622.11	0.99505
1620.18	0.99555
1618.26	0.994
1616.33	0.99327
1614.4	0.99546
1612.47	0.99696
1610.54	0.99667
1608.61	0.99614
1606.68	0.99624
1604.75	0.99639
1602.83	0.99639
1600.9	0.99658
1598.97	0.99666
1597.04	0.9962
1595.11	0.99572
1593.18	0.99576
1591.25	0.99594
1589.32	0.99601
1587.39	0.9961
1585.47	0.99612
1583.54	0.99601
1581.61	0.9956
1579.68	0.99391
1577.75	0.99068
1575.82	0.98931
1573.89	0.99094
1571.96	0.99093
1570.04	0.98934
1568.11	0.9896
1566.18	0.99072
1564.25	0.99053
1562.32	0.98771
1560.39	0.9806
1558.46	0.97623
1556.53	0.98156
1554.61	0.98637
1552.68	0.98847
1550.75	0.98914
1548.82	0.98942
1546.89	0.98823
1544.96	0.98418
1543.03	0.97847
1541.1	0.97449
1539.17	0.97816
1537.25	0.98395
1535.32	0.98513
1533.39	0.98467
1531.46	0.98601
1529.53	0.98628
1527.6	0.98407
1525.67	0.98152
1523.74	0.97898
1521.82	0.97691
1519.89	0.97723
1517.96	0.97834
1516.03	0.98011
1514.1	0.98221
1512.17	0.98171
1510.24	0.97731
1508.31	0.97081
1506.39	0.97071
1504.46	0.97786
1502.53	0.98152
1500.6	0.98062
1498.67	0.97777
1496.74	0.97663
1494.81	0.97759
1492.88	0.97649
1490.96	0.97213
1489.03	0.96885
1487.1	0.96977
1485.17	0.97123
1483.24	0.9706
1481.31	0.96837
1479.38	0.96546
1477.45	0.96134
1475.52	0.95588
1473.6	0.95115
1471.67	0.95057
1469.74	0.95233
1467.81	0.95183
1465.88	0.94911
1463.95	0.94738
1462.02	0.9462
1460.09	0.94227
1458.17	0.93655
1456.24	0.93634
1454.31	0.94063
1452.38	0.94327
1450.45	0.94371
1448.52	0.94336
1446.59	0.94388
1444.66	0.94487
1442.74	0.94501
1440.81	0.94388
1438.88	0.94132
1436.95	0.93884
1435.02	0.93909
1433.09	0.94002
1431.16	0.93975
1429.23	0.93966
1427.31	0.93992
1425.38	0.93928
1423.45	0.93815
1421.52	0.93669
1419.59	0.93498
1417.66	0.93593
1415.73	0.93906
1413.8	0.94126
1411.87	0.94235
1409.95	0.94328
1408.02	0.94389
1406.09	0.94418
1404.16	0.94541
1402.23	0.94698
1400.3	0.94744
1398.37	0.94754
1396.44	0.94852
1394.52	0.95109
1392.59	0.95453
1390.66	0.95637
1388.73	0.95619
1386.8	0.95635
1384.87	0.95782
1382.94	0.95887
1381.01	0.95886
1379.09	0.95836
1377.16	0.95732
1375.23	0.95617
1373.3	0.95652
1371.37	0.95789
1369.44	0.9587
1367.51	0.95898
1365.58	0.95843
1363.65	0.95706
1361.73	0.95695
1359.8	0.95833
1357.87	0.95918
1355.94	0.95904
1354.01	0.95868
1352.08	0.95828
1350.15	0.95768
1348.22	0.95714
1346.3	0.95669
1344.37	0.95581
1342.44	0.95393
1340.51	0.95162
1338.58	0.95067
1336.65	0.95138
1334.72	0.95228
1332.79	0.95258
1330.87	0.95248
1328.94	0.95235
1327.01	0.9524
1325.08	0.95265
1323.15	0.95291
1321.22	0.95305
1319.29	0.95337
1317.36	0.95428
1315.44	0.9555
1313.51	0.9567
1311.58	0.95804
1309.65	0.95941
1307.72	0.96058
1305.79	0.96156
1303.86	0.96232
1301.93	0.96288
1300	0.9633
1298.08	0.96365
1296.15	0.96408
1294.22	0.96459
1292.29	0.96497
1290.36	0.96519
1288.43	0.96541
1286.5	0.96574
1284.57	0.96614
1282.65	0.96647
1280.72	0.96674
1278.79	0.96711
1276.86	0.96758
1274.93	0.96805
1273	0.96848
1271.07	0.96903
1269.14	0.96984
1267.22	0.97085
1265.29	0.97189
1263.36	0.97273
1261.43	0.9732
1259.5	0.97337
1257.57	0.97332
1255.64	0.97295
1253.71	0.97233
1251.79	0.97167
1249.86	0.97102
1247.93	0.97033
1246	0.96955
1244.07	0.96875
1242.14	0.96806
1240.21	0.96758
1238.28	0.96731
1236.35	0.96722
1234.43	0.96732
1232.5	0.9676
1230.57	0.96793
1228.64	0.96826
1226.71	0.96857
1224.78	0.96885
1222.85	0.96911
1220.92	0.96928
1219	0.9693
1217.07	0.96927
1215.14	0.9693
1213.21	0.96944
1211.28	0.96967
1209.35	0.96995
1207.42	0.97025
1205.49	0.97058
1203.57	0.97104
1201.64	0.97175
1199.71	0.97268
1197.78	0.9738
1195.85	0.97512
1193.92	0.97663
1191.99	0.97825
1190.06	0.97991
1188.14	0.98161
1186.21	0.98337
1184.28	0.98514
1182.35	0.98679
1180.42	0.98816
1178.49	0.98926
1176.56	0.9902
1174.63	0.99105
1172.7	0.99182
1170.78	0.99247
1168.85	0.99296
1166.92	0.99322
1164.99	0.99322
1163.06	0.99309
1161.13	0.99291
1159.2	0.99253
1157.27	0.99174
1155.35	0.99031
1153.42	0.98785
1151.49	0.98413
1149.56	0.9793
1147.63	0.97401
1145.7	0.96965
1143.77	0.96767
1141.84	0.96833
1139.92	0.97036
1137.99	0.97188
1136.06	0.97176
1134.13	0.96985
1132.2	0.96641
1130.27	0.96167
1128.34	0.95571
1126.41	0.94861
1124.48	0.94066
1122.56	0.9322
1120.63	0.92355
1118.7	0.91531
1116.77	0.90807
1114.84	0.90208
1112.91	0.8975
1110.98	0.89451
1109.05	0.89296
1107.13	0.89241
1105.2	0.89262
1103.27	0.89355
1101.34	0.8952
1099.41	0.89753
1097.48	0.90024
1095.55	0.90295
1093.62	0.9056
1091.7	0.90825
1089.77	0.91075
1087.84	0.91278
1085.91	0.91427
1083.98	0.91525
1082.05	0.91558
1080.12	0.91503
1078.19	0.91361
1076.27	0.91136
1074.34	0.90825
1072.41	0.90424
1070.48	0.89936
1068.55	0.89368
1066.62	0.88725
1064.69	0.88
1062.76	0.8719
1060.83	0.863
1058.91	0.85334
1056.98	0.84304
1055.05	0.83243
1053.12	0.82152
1051.19	0.81044
1049.26	0.79974
1047.33	0.7899
1045.4	0.78139
1043.48	0.77469
1041.55	0.77015
1039.62	0.76807
1037.69	0.76859
1035.76	0.77176
1033.83	0.77777
1031.9	0.78652
1029.97	0.79765
1028.05	0.8111
1026.12	0.82669
1024.19	0.84381
1022.26	0.86171
1020.33	0.87965
1018.4	0.8967
1016.47	0.91194
1014.54	0.92477
1012.62	0.93461
1010.69	0.94092
1008.76	0.94369
1006.83	0.94358
1004.9	0.9413
1002.97	0.93758
1001.04	0.93342
999.114	0.92987
997.185	0.92768
995.256	0.92724
993.327	0.9286
991.398	0.93156
989.47	0.93556
987.541	0.9398
985.612	0.9437
983.683	0.94692
981.754	0.94936
979.826	0.95125
977.897	0.95307
975.968	0.95526
974.039	0.95821
972.11	0.9622
970.182	0.96713
968.253	0.97265
966.324	0.97828
964.395	0.98353
962.467	0.98805
960.538	0.99168
958.609	0.99438
956.68	0.99625
954.751	0.99743
952.823	0.99803
950.894	0.99819
948.965	0.99793
947.036	0.9972
945.107	0.99588
943.179	0.99367
941.25	0.9904
939.321	0.98623
937.392	0.98122
935.463	0.97539
933.535	0.96912
931.606	0.96302
929.677	0.95777
927.748	0.95395
925.82	0.95175
923.891	0.95107
921.962	0.95169
920.033	0.95332
918.104	0.9557
916.176	0.95854
914.247	0.96164
912.318	0.96508
910.389	0.96889
908.46	0.9729
906.532	0.97708
904.603	0.98136
902.674	0.98545
900.745	0.9891
898.816	0.99223
896.888	0.99484
894.959	0.99694
893.03	0.99853
891.101	0.99955
889.172	1
887.244	1.0002
885.315	0.99996
883.386	0.99913
881.457	0.99768
879.529	0.9955
877.6	0.99232
875.671	0.98836
873.742	0.98413
871.813	0.97972
869.885	0.97527
867.956	0.97132
866.027	0.96802
864.098	0.96502
862.169	0.96205
860.241	0.95902
858.312	0.95609
856.383	0.95361
854.454	0.95204
852.525	0.95156
850.597	0.95212
848.668	0.95377
846.739	0.95649
844.81	0.95996
842.882	0.96394
840.953	0.96813
839.024	0.97206
837.095	0.97568
835.166	0.97909
833.238	0.98188
831.309	0.98351
829.38	0.98414
827.451	0.98438
825.522	0.98488
823.594	0.98568
821.665	0.98637
819.736	0.9871
817.807	0.98837
815.878	0.99019
813.95	0.99228
812.021	0.99437
810.092	0.99625
808.163	0.99792
806.234	0.99929
804.306	1
802.377	1.00063
800.448	1.0009
798.519	1.00101
796.591	1.00089
794.662	1.00059
792.733	1.00056
790.804	1.00093
788.875	1.00115
786.947	1.00098
785.018	1.00097
783.089	1.00107
781.16	1.00079
779.231	1.00026
777.303	0.99991
775.374	0.99998
773.445	1.00019
771.516	1.00019
769.587	1.00012
767.659	1
765.73	0.99971
763.801	0.99913
761.872	0.99853
759.944	0.99834
758.015	0.99888
756.086	0.99965
754.157	0.99971
752.228	0.99942
750.3	0.99954
748.371	0.99958
746.442	0.99924
744.513	0.99886
742.584	0.99847
740.656	0.99822
738.727	0.99835
736.798	0.99886
734.869	0.99934
732.94	0.99916
731.012	0.99858
729.083	0.99824
727.154	0.99793
725.225	0.99739
723.296	0.99703
721.368	0.99718
719.439	0.99743
717.51	0.99724
715.581	0.99673
713.653	0.99624
711.724	0.99599
709.795	0.99579
707.866	0.99523
705.937	0.99455
704.009	0.9941
702.08	0.99358
700.151	0.99265
698.222	0.99128
696.293	0.98979
694.365	0.98895
692.436	0.98843
690.507	0.98733
688.578	0.9855
686.649	0.98313
684.721	0.98074
682.792	0.97884
680.863	0.97749
678.934	0.97664
677.006	0.9757
675.077	0.97448
673.148	0.97411
671.219	0.97492
669.29	0.97587
667.362	0.9779
665.433	0.98136
663.504	0.98341
661.575	0.98263
659.646	0.98059
657.718	0.98191
655.789	0.9877
653.86	0.99231
651.931	0.99214
650.002	0.98835
648.074	0.98265
646.145	0.98131
644.216	0.98609
642.287	0.99055
640.358	0.99263
638.43	0.99266
636.501	0.99059
634.572	0.98831
632.643	0.98772
630.715	0.98932
628.786	0.9907
626.857	0.98905
624.928	0.98538
622.999	0.98361
621.071	0.98596
619.142	0.99055
617.213	0.99437
615.284	0.9965
613.355	0.99831
611.427	1
609.498	0.9996
607.569	0.9962
605.64	0.99297
603.711	0.99278
601.783	0.99578
599.854	1
