# Supplementary material for: Approaching intrinsic dynamics of MXenes hybrid hydrogel for 3D printed multimodal intelligent devices with ultrahigh superelasticity and temperature sensitivity
Source: Nat Commun. 2022 Jun 14;13:3420. doi: 10.1038/s41467-022-31051-7 (PMC9197829; doi:10.1038/s41467-022-31051-7)
Supplement: Supplementary file 6 — Source Data [file 41467_2022_31051_MOESM6_ESM.zip › Supplementary information/Supplementary Fig. 5/PVA-PU-Glycerol.xlsx]

## Sheet: Sheet1
3996.45	0.99957
3994.53	0.99917
3992.6	0.99894
3990.67	0.99899
3988.74	0.99951
3986.81	1
3984.88	0.99997
3982.95	0.99981
3981.02	0.99981
3979.1	0.99968
3977.17	0.99897
3975.24	0.99805
3973.31	0.99774
3971.38	0.99808
3969.45	0.99866
3967.52	0.99925
3965.59	0.99915
3963.66	0.99796
3961.74	0.99707
3959.81	0.99748
3957.88	0.99811
3955.95	0.99821
3954.02	0.99736
3952.09	0.99486
3950.16	0.99183
3948.23	0.9912
3946.31	0.99202
3944.38	0.99121
3942.45	0.99145
3940.52	0.99487
3938.59	0.99769
3936.66	0.99722
3934.73	0.99315
3932.8	0.98835
3930.88	0.98819
3928.95	0.99129
3927.02	0.99149
3925.09	0.98951
3923.16	0.9896
3921.23	0.98961
3919.3	0.98734
3917.37	0.98717
3915.44	0.99188
3913.52	0.99707
3911.59	0.99909
3909.66	0.99738
3907.73	0.99028
3905.8	0.97839
3903.87	0.96893
3901.94	0.96762
3900.01	0.97332
3898.09	0.98302
3896.16	0.98949
3894.23	0.98757
3892.3	0.98297
3890.37	0.98434
3888.44	0.98551
3886.51	0.98127
3884.58	0.97816
3882.66	0.97697
3880.73	0.97771
3878.8	0.98403
3876.87	0.98664
3874.94	0.98086
3873.01	0.9733
3871.08	0.96877
3869.15	0.97069
3867.23	0.9744
3865.3	0.9735
3863.37	0.97485
3861.44	0.98164
3859.51	0.9847
3857.58	0.97864
3855.65	0.96385
3853.72	0.95218
3851.79	0.96323
3849.87	0.98067
3847.94	0.98933
3846.01	0.98782
3844.08	0.97981
3842.15	0.97025
3840.22	0.96223
3838.29	0.9607
3836.36	0.9673
3834.44	0.97461
3832.51	0.97983
3830.58	0.98375
3828.65	0.98457
3826.72	0.98279
3824.79	0.97863
3822.86	0.96919
3820.93	0.96272
3819.01	0.96678
3817.08	0.9723
3815.15	0.98039
3813.22	0.99019
3811.29	0.99334
3809.36	0.98793
3807.43	0.9802
3805.5	0.97623
3803.58	0.97075
3801.65	0.96641
3799.72	0.9712
3797.79	0.97787
3795.86	0.9847
3793.93	0.99252
3792	0.99697
3790.07	0.9974
3788.14	0.99503
3786.22	0.99137
3784.29	0.98971
3782.36	0.98853
3780.43	0.98585
3778.5	0.98745
3776.57	0.99332
3774.64	0.99558
3772.71	0.99104
3770.79	0.98373
3768.86	0.98084
3766.93	0.98231
3765	0.98516
3763.07	0.98624
3761.14	0.98158
3759.21	0.97603
3757.28	0.97581
3755.36	0.97393
3753.43	0.96312
3751.5	0.95011
3749.57	0.95013
3747.64	0.95463
3745.71	0.9546
3743.78	0.95943
3741.85	0.96847
3739.93	0.96983
3738	0.9603
3736.07	0.94798
3734.14	0.94993
3732.21	0.96566
3730.28	0.97849
3728.35	0.98084
3726.42	0.97681
3724.49	0.9742
3722.57	0.97595
3720.64	0.98064
3718.71	0.98561
3716.78	0.98676
3714.85	0.98045
3712.92	0.96833
3710.99	0.96405
3709.06	0.97457
3707.14	0.98619
3705.21	0.98953
3703.28	0.98629
3701.35	0.98558
3699.42	0.98993
3697.49	0.99265
3695.56	0.99081
3693.63	0.98338
3691.71	0.97079
3689.78	0.9634
3687.85	0.97164
3685.92	0.98414
3683.99	0.99
3682.06	0.98805
3680.13	0.97982
3678.2	0.96648
3676.27	0.95433
3674.35	0.95641
3672.42	0.96182
3670.49	0.96293
3668.56	0.97208
3666.63	0.98549
3664.7	0.99251
3662.77	0.99372
3660.84	0.99192
3658.92	0.98687
3656.99	0.981
3655.06	0.97826
3653.13	0.97126
3651.2	0.95377
3649.27	0.94137
3647.34	0.95315
3645.41	0.97216
3643.49	0.98315
3641.56	0.9867
3639.63	0.98751
3637.7	0.98703
3635.77	0.98453
3633.84	0.97991
3631.91	0.97143
3629.98	0.96041
3628.06	0.96199
3626.13	0.9752
3624.2	0.98193
3622.27	0.97743
3620.34	0.96731
3618.41	0.9631
3616.48	0.96482
3614.55	0.96499
3612.62	0.96547
3610.7	0.96685
3608.77	0.96785
3606.84	0.97265
3604.91	0.97872
3602.98	0.97926
3601.05	0.97606
3599.12	0.97409
3597.19	0.97256
3595.27	0.97157
3593.34	0.97355
3591.41	0.97357
3589.48	0.96621
3587.55	0.96036
3585.62	0.96646
3583.69	0.97518
3581.76	0.97852
3579.84	0.97842
3577.91	0.97796
3575.98	0.97791
3574.05	0.97793
3572.12	0.97544
3570.19	0.96623
3568.26	0.95317
3566.33	0.95043
3564.41	0.95967
3562.48	0.9679
3560.55	0.97163
3558.62	0.97376
3556.69	0.97409
3554.76	0.97141
3552.83	0.96841
3550.9	0.96761
3548.97	0.96565
3547.05	0.96163
3545.12	0.96114
3543.19	0.96543
3541.26	0.96938
3539.33	0.96977
3537.4	0.9681
3535.47	0.96741
3533.54	0.96724
3531.62	0.96494
3529.69	0.9609
3527.76	0.95789
3525.83	0.95676
3523.9	0.95717
3521.97	0.9592
3520.04	0.96143
3518.11	0.96246
3516.19	0.96247
3514.26	0.96134
3512.33	0.95877
3510.4	0.95632
3508.47	0.95578
3506.54	0.95506
3504.61	0.95234
3502.68	0.95107
3500.76	0.95285
3498.83	0.9541
3496.9	0.95369
3494.97	0.95352
3493.04	0.95368
3491.11	0.9528
3489.18	0.9511
3487.25	0.94996
3485.32	0.949
3483.4	0.94715
3481.47	0.946
3479.54	0.94665
3477.61	0.94705
3475.68	0.9463
3473.75	0.94564
3471.82	0.94523
3469.89	0.94434
3467.97	0.9431
3466.04	0.94196
3464.11	0.94076
3462.18	0.93975
3460.25	0.93937
3458.32	0.93911
3456.39	0.93861
3454.46	0.93802
3452.54	0.93715
3450.61	0.93523
3448.68	0.93233
3446.75	0.93051
3444.82	0.93054
3442.89	0.93075
3440.96	0.93071
3439.03	0.93068
3437.1	0.93027
3435.18	0.92941
3433.25	0.92835
3431.32	0.92741
3429.39	0.92661
3427.46	0.9258
3425.53	0.92467
3423.6	0.92287
3421.67	0.92103
3419.75	0.9204
3417.82	0.92077
3415.89	0.92084
3413.96	0.92034
3412.03	0.9197
3410.1	0.91902
3408.17	0.91824
3406.24	0.91738
3404.32	0.91649
3402.39	0.9157
3400.46	0.91483
3398.53	0.91376
3396.6	0.9128
3394.67	0.91194
3392.74	0.91128
3390.81	0.91109
3388.89	0.91076
3386.96	0.90983
3385.03	0.90892
3383.1	0.9085
3381.17	0.90831
3379.24	0.90796
3377.31	0.90741
3375.38	0.90675
3373.45	0.9061
3371.53	0.9055
3369.6	0.90478
3367.67	0.90387
3365.74	0.90306
3363.81	0.90262
3361.88	0.90241
3359.95	0.90218
3358.02	0.90181
3356.1	0.90149
3354.17	0.90147
3352.24	0.90159
3350.31	0.90153
3348.38	0.90125
3346.45	0.90096
3344.52	0.90067
3342.59	0.90032
3340.67	0.89994
3338.74	0.89941
3336.81	0.89888
3334.88	0.89872
3332.95	0.89885
3331.02	0.89895
3329.09	0.89896
3327.16	0.89884
3325.24	0.89864
3323.31	0.89857
3321.38	0.89861
3319.45	0.89862
3317.52	0.89859
3315.59	0.89849
3313.66	0.8983
3311.73	0.89809
3309.8	0.8981
3307.88	0.8984
3305.95	0.89882
3304.02	0.89905
3302.09	0.89914
3300.16	0.89917
3298.23	0.89925
3296.3	0.8994
3294.37	0.89946
3292.45	0.8995
3290.52	0.8998
3288.59	0.90026
3286.66	0.90064
3284.73	0.90085
3282.8	0.90096
3280.87	0.90112
3278.94	0.90127
3277.02	0.90127
3275.09	0.90135
3273.16	0.90195
3271.23	0.90295
3269.3	0.90373
3267.37	0.90406
3265.44	0.90425
3263.51	0.90451
3261.58	0.90479
3259.66	0.90513
3257.73	0.90562
3255.8	0.90622
3253.87	0.90696
3251.94	0.90785
3250.01	0.90859
3248.08	0.90896
3246.15	0.90914
3244.23	0.90965
3242.3	0.91056
3240.37	0.91146
3238.44	0.91217
3236.51	0.91278
3234.58	0.91339
3232.65	0.91411
3230.72	0.91489
3228.8	0.91571
3226.87	0.91651
3224.94	0.91725
3223.01	0.91787
3221.08	0.91842
3219.15	0.91909
3217.22	0.91977
3215.29	0.92038
3213.37	0.92122
3211.44	0.92229
3209.51	0.92337
3207.58	0.9245
3205.65	0.92557
3203.72	0.92647
3201.79	0.92716
3199.86	0.9276
3197.93	0.92822
3196.01	0.92944
3194.08	0.93083
3192.15	0.93197
3190.22	0.93288
3188.29	0.93361
3186.36	0.93423
3184.43	0.93502
3182.5	0.93601
3180.58	0.93682
3178.65	0.93754
3176.72	0.93858
3174.79	0.93982
3172.86	0.94083
3170.93	0.94163
3169	0.94251
3167.07	0.94349
3165.15	0.9444
3163.22	0.94522
3161.29	0.94608
3159.36	0.94699
3157.43	0.94791
3155.5	0.94881
3153.57	0.94962
3151.64	0.9504
3149.72	0.9513
3147.79	0.95219
3145.86	0.95291
3143.93	0.95357
3142	0.95432
3140.07	0.95516
3138.14	0.95597
3136.21	0.95656
3134.28	0.95697
3132.36	0.95762
3130.43	0.95849
3128.5	0.9591
3126.57	0.95955
3124.64	0.96012
3122.71	0.9609
3120.78	0.96176
3118.85	0.9624
3116.93	0.96289
3115	0.96359
3113.07	0.96449
3111.14	0.96538
3109.21	0.96609
3107.28	0.96659
3105.35	0.9669
3103.42	0.96712
3101.5	0.96769
3099.57	0.96861
3097.64	0.96925
3095.71	0.9697
3093.78	0.97048
3091.85	0.97141
3089.92	0.97214
3087.99	0.97271
3086.07	0.97317
3084.14	0.97334
3082.21	0.97336
3080.28	0.97367
3078.35	0.97443
3076.42	0.97531
3074.49	0.97599
3072.56	0.97643
3070.63	0.97666
3068.71	0.97668
3066.78	0.97665
3064.85	0.97693
3062.92	0.97761
3060.99	0.97831
3059.06	0.97865
3057.13	0.97884
3055.2	0.97926
3053.28	0.97983
3051.35	0.98022
3049.42	0.98048
3047.49	0.98086
3045.56	0.98133
3043.63	0.98173
3041.7	0.98199
3039.77	0.98214
3037.85	0.98218
3035.92	0.98208
3033.99	0.98188
3032.06	0.98189
3030.13	0.98234
3028.2	0.98287
3026.27	0.98317
3024.34	0.98348
3022.41	0.98384
3020.49	0.98409
3018.56	0.98415
3016.63	0.98398
3014.7	0.98371
3012.77	0.98361
3010.84	0.98384
3008.91	0.98418
3006.98	0.98427
3005.06	0.98421
3003.13	0.98428
3001.2	0.9844
2999.27	0.98439
2997.34	0.98423
2995.41	0.98398
2993.48	0.9838
2991.55	0.98366
2989.63	0.98334
2987.7	0.98291
2985.77	0.98244
2983.84	0.98183
2981.91	0.98116
2979.98	0.98054
2978.05	0.97983
2976.12	0.97893
2974.2	0.97795
2972.27	0.9769
2970.34	0.97572
2968.41	0.97442
2966.48	0.97305
2964.55	0.97171
2962.62	0.97047
2960.69	0.9693
2958.76	0.96812
2956.84	0.9669
2954.91	0.96566
2952.98	0.96453
2951.05	0.96363
2949.12	0.96284
2947.19	0.96205
2945.26	0.96141
2943.33	0.96104
2941.41	0.96086
2939.48	0.96073
2937.55	0.96068
2935.62	0.96084
2933.69	0.96125
2931.76	0.96182
2929.83	0.96244
2927.9	0.96302
2925.98	0.96362
2924.05	0.96425
2922.12	0.96488
2920.19	0.96551
2918.26	0.96611
2916.33	0.96666
2914.4	0.96712
2912.47	0.96745
2910.55	0.96768
2908.62	0.96785
2906.69	0.96798
2904.76	0.96804
2902.83	0.96806
2900.9	0.96806
2898.97	0.96802
2897.04	0.96796
2895.11	0.96785
2893.19	0.96758
2891.26	0.96721
2889.33	0.96691
2887.4	0.96672
2885.47	0.9666
2883.54	0.96661
2881.61	0.96682
2879.68	0.96714
2877.76	0.9675
2875.83	0.96795
2873.9	0.96851
2871.97	0.96913
2870.04	0.96986
2868.11	0.97072
2866.18	0.97153
2864.25	0.97216
2862.33	0.97273
2860.4	0.97326
2858.47	0.97373
2856.54	0.97422
2854.61	0.97475
2852.68	0.97527
2850.75	0.97584
2848.82	0.97659
2846.89	0.97738
2844.97	0.97812
2843.04	0.97879
2841.11	0.97942
2839.18	0.97999
2837.25	0.98046
2835.32	0.9809
2833.39	0.98136
2831.46	0.98181
2829.54	0.98223
2827.61	0.98265
2825.68	0.98301
2823.75	0.98327
2821.82	0.98348
2819.89	0.98374
2817.96	0.98405
2816.03	0.98434
2814.11	0.98465
2812.18	0.98504
2810.25	0.9854
2808.32	0.98567
2806.39	0.98589
2804.46	0.98605
2802.53	0.98617
2800.6	0.98637
2798.68	0.98664
2796.75	0.98684
2794.82	0.98695
2792.89	0.98708
2790.96	0.98727
2789.03	0.98748
2787.1	0.98771
2785.17	0.98793
2783.24	0.98802
2781.32	0.988
2779.39	0.98804
2777.46	0.98823
2775.53	0.98845
2773.6	0.98861
2771.67	0.98869
2769.74	0.98876
2767.81	0.98886
2765.89	0.98892
2763.96	0.98891
2762.03	0.98886
2760.1	0.98884
2758.17	0.9889
2756.24	0.98899
2754.31	0.98902
2752.38	0.98903
2750.46	0.98912
2748.53	0.98928
2746.6	0.98943
2744.67	0.98951
2742.74	0.98953
2740.81	0.98951
2738.88	0.9895
2736.95	0.98953
2735.03	0.98953
2733.1	0.98953
2731.17	0.9896
2729.24	0.98972
2727.31	0.98985
2725.38	0.98988
2723.45	0.98989
2721.52	0.99001
2719.59	0.9902
2717.67	0.99033
2715.74	0.99037
2713.81	0.99036
2711.88	0.99035
2709.95	0.99039
2708.02	0.99046
2706.09	0.99049
2704.16	0.99046
2702.24	0.99044
2700.31	0.99046
2698.38	0.99049
2696.45	0.99048
2694.52	0.99048
2692.59	0.99057
2690.66	0.99067
2688.73	0.99073
2686.81	0.99075
2684.88	0.99074
2682.95	0.99076
2681.02	0.99083
2679.09	0.99087
2677.16	0.99083
2675.23	0.99078
2673.3	0.99077
2671.38	0.99074
2669.45	0.99071
2667.52	0.99077
2665.59	0.99088
2663.66	0.99093
2661.73	0.99095
2659.8	0.99093
2657.87	0.99085
2655.94	0.99079
2654.02	0.99084
2652.09	0.99096
2650.16	0.99102
2648.23	0.991
2646.3	0.99104
2644.37	0.99114
2642.44	0.99125
2640.51	0.99132
2638.59	0.99135
2636.66	0.99136
2634.73	0.99137
2632.8	0.9914
2630.87	0.99143
2628.94	0.99145
2627.01	0.99149
2625.08	0.99157
2623.16	0.99164
2621.23	0.9917
2619.3	0.9918
2617.37	0.9919
2615.44	0.99194
2613.51	0.99192
2611.58	0.99195
2609.65	0.99202
2607.72	0.99207
2605.8	0.99214
2603.87	0.99227
2601.94	0.99238
2600.01	0.99243
2598.08	0.99249
2596.15	0.9926
2594.22	0.9927
2592.29	0.99274
2590.37	0.99273
2588.44	0.99271
2586.51	0.99271
2584.58	0.99272
2582.65	0.99276
2580.72	0.99277
2578.79	0.99271
2576.86	0.99261
2574.94	0.99255
2573.01	0.99258
2571.08	0.99262
2569.15	0.99262
2567.22	0.99264
2565.29	0.99273
2563.36	0.9928
2561.43	0.99277
2559.51	0.99274
2557.58	0.99281
2555.65	0.99285
2553.72	0.9928
2551.79	0.9927
2549.86	0.99264
2547.93	0.99269
2546	0.99276
2544.07	0.99274
2542.15	0.99269
2540.22	0.99267
2538.29	0.99271
2536.36	0.99275
2534.43	0.99272
2532.5	0.99266
2530.57	0.99261
2528.64	0.99262
2526.72	0.99266
2524.79	0.99265
2522.86	0.9926
2520.93	0.9926
2519	0.99268
2517.07	0.99276
2515.14	0.99272
2513.21	0.99264
2511.29	0.99267
2509.36	0.99278
2507.43	0.99281
2505.5	0.99276
2503.57	0.99268
2501.64	0.99257
2499.71	0.99252
2497.78	0.99258
2495.86	0.99267
2493.93	0.99273
2492	0.99278
2490.07	0.9928
2488.14	0.99276
2486.21	0.99272
2484.28	0.99275
2482.35	0.99283
2480.42	0.9929
2478.5	0.9929
2476.57	0.99291
2474.64	0.9929
2472.71	0.99289
2470.78	0.99296
2468.85	0.99307
2466.92	0.99308
2464.99	0.99303
2463.07	0.99299
2461.14	0.993
2459.21	0.99307
2457.28	0.99314
2455.35	0.9931
2453.42	0.99303
2451.49	0.993
2449.56	0.99299
2447.64	0.993
2445.71	0.99305
2443.78	0.99309
2441.85	0.99308
2439.92	0.99305
2437.99	0.99305
2436.06	0.99304
2434.13	0.99299
2432.2	0.99297
2430.28	0.99303
2428.35	0.99319
2426.42	0.9933
2424.49	0.99328
2422.56	0.99325
2420.63	0.9933
2418.7	0.99336
2416.77	0.99335
2414.85	0.99331
2412.92	0.99323
2410.99	0.99317
2409.06	0.99326
2407.13	0.99343
2405.2	0.99349
2403.27	0.99347
2401.34	0.99343
2399.42	0.99337
2397.49	0.99326
2395.56	0.99318
2393.63	0.9932
2391.7	0.99328
2389.77	0.99325
2387.84	0.993
2385.91	0.99245
2383.99	0.99174
2382.06	0.99119
2380.13	0.99101
2378.2	0.99125
2376.27	0.99183
2374.34	0.99272
2372.41	0.99389
2370.48	0.99514
2368.55	0.99635
2366.63	0.9977
2364.7	0.99911
2362.77	0.99996
2360.84	1
2358.91	0.9996
2356.98	0.99881
2355.05	0.99758
2353.12	0.99591
2351.2	0.99433
2349.27	0.99368
2347.34	0.99421
2345.41	0.99572
2343.48	0.99738
2341.55	0.99827
2339.62	0.99839
2337.69	0.99827
2335.77	0.99801
2333.84	0.99736
2331.91	0.99653
2329.98	0.99589
2328.05	0.9954
2326.12	0.99464
2324.19	0.99363
2322.26	0.99279
2320.34	0.99229
2318.41	0.992
2316.48	0.99177
2314.55	0.9914
2312.62	0.99095
2310.69	0.99076
2308.76	0.99092
2306.83	0.99114
2304.9	0.99133
2302.98	0.99153
2301.05	0.99178
2299.12	0.99208
2297.19	0.99239
2295.26	0.99269
2293.33	0.99297
2291.4	0.99318
2289.47	0.99337
2287.55	0.99356
2285.62	0.99371
2283.69	0.99379
2281.76	0.99393
2279.83	0.99414
2277.9	0.99427
2275.97	0.99429
2274.04	0.99431
2272.12	0.99436
2270.19	0.99438
2268.26	0.99437
2266.33	0.9944
2264.4	0.99451
2262.47	0.99455
2260.54	0.9945
2258.61	0.99452
2256.69	0.99461
2254.76	0.9946
2252.83	0.99454
2250.9	0.99458
2248.97	0.99468
2247.04	0.99475
2245.11	0.99474
2243.18	0.99475
2241.25	0.99482
2239.33	0.99488
2237.4	0.99493
2235.47	0.99498
2233.54	0.99498
2231.61	0.99497
2229.68	0.995
2227.75	0.99505
2225.82	0.99507
2223.9	0.99504
2221.97	0.99501
2220.04	0.99502
2218.11	0.99506
2216.18	0.99508
2214.25	0.99508
2212.32	0.9951
2210.39	0.99515
2208.47	0.99514
2206.54	0.99506
2204.61	0.99498
2202.68	0.99495
2200.75	0.99498
2198.82	0.99509
2196.89	0.99526
2194.96	0.99535
2193.03	0.99535
2191.11	0.99533
2189.18	0.99528
2187.25	0.99523
2185.32	0.99523
2183.39	0.99529
2181.46	0.99537
2179.53	0.9954
2177.6	0.99541
2175.68	0.99541
2173.75	0.99539
2171.82	0.99535
2169.89	0.9953
2167.96	0.99524
2166.03	0.99525
2164.1	0.99539
2162.17	0.99552
2160.25	0.99553
2158.32	0.99549
2156.39	0.99547
2154.46	0.99552
2152.53	0.99562
2150.6	0.99561
2148.67	0.99555
2146.74	0.99557
2144.82	0.99567
2142.89	0.99571
2140.96	0.99562
2139.03	0.99553
2137.1	0.99555
2135.17	0.99567
2133.24	0.9958
2131.31	0.99589
2129.38	0.99598
2127.46	0.99606
2125.53	0.99604
2123.6	0.996
2121.67	0.99608
2119.74	0.99619
2117.81	0.99614
2115.88	0.996
2113.95	0.99601
2112.03	0.99615
2110.1	0.99622
2108.17	0.99623
2106.24	0.99634
2104.31	0.9965
2102.38	0.99659
2100.45	0.99657
2098.52	0.99649
2096.6	0.99643
2094.67	0.99641
2092.74	0.99629
2090.81	0.9961
2088.88	0.99616
2086.95	0.99649
2085.02	0.99671
2083.09	0.99676
2081.17	0.99678
2079.24	0.99686
2077.31	0.99695
2075.38	0.997
2073.45	0.99697
2071.52	0.99693
2069.59	0.99682
2067.66	0.99637
2065.73	0.99584
2063.81	0.99601
2061.88	0.99666
2059.95	0.99712
2058.02	0.99734
2056.09	0.9974
2054.16	0.99739
2052.23	0.99742
2050.3	0.99749
2048.38	0.99752
2046.45	0.99742
2044.52	0.99704
2042.59	0.9965
2040.66	0.99649
2038.73	0.9971
2036.8	0.99764
2034.87	0.99781
2032.95	0.99784
2031.02	0.99788
2029.09	0.99791
2027.16	0.99789
2025.23	0.99788
2023.3	0.99782
2021.37	0.99738
2019.44	0.99622
2017.52	0.99537
2015.59	0.99613
2013.66	0.99756
2011.73	0.99817
2009.8	0.99809
2007.87	0.99801
2005.94	0.99819
2004.01	0.99845
2002.08	0.99852
2000.16	0.9984
1998.23	0.99832
1996.3	0.9978
1994.37	0.99578
1992.44	0.99373
1990.51	0.99413
1988.58	0.99602
1986.65	0.99752
1984.73	0.99834
1982.8	0.99863
1980.87	0.99875
1978.94	0.99884
1977.01	0.99888
1975.08	0.9989
1973.15	0.99883
1971.22	0.99808
1969.3	0.99617
1967.37	0.99482
1965.44	0.99588
1963.51	0.99768
1961.58	0.99839
1959.65	0.99848
1957.72	0.99837
1955.79	0.99818
1953.86	0.99835
1951.94	0.99877
1950.01	0.99879
1948.08	0.99789
1946.15	0.99564
1944.22	0.99249
1942.29	0.99183
1940.36	0.9951
1938.43	0.99827
1936.51	0.99918
1934.58	0.99912
1932.65	0.99909
1930.72	0.99927
1928.79	0.99936
1926.86	0.9983
1924.93	0.99526
1923	0.99269
1921.08	0.9923
1919.15	0.99201
1917.22	0.99311
1915.29	0.99643
1913.36	0.99795
1911.43	0.99647
1909.5	0.99513
1907.57	0.99613
1905.65	0.99798
1903.72	0.99893
1901.79	0.99923
1899.86	0.99917
1897.93	0.99808
1896	0.99656
1894.07	0.99613
1892.14	0.99511
1890.21	0.99309
1888.29	0.99397
1886.36	0.99698
1884.43	0.99869
1882.5	0.99939
1880.57	0.99974
1878.64	0.99988
1876.71	1
1874.78	0.99962
1872.86	0.99659
1870.93	0.98907
1869	0.98255
1867.07	0.9855
1865.14	0.99333
1863.21	0.99779
1861.28	0.99865
1859.35	0.99876
1857.43	0.99932
1855.5	0.9999
1853.57	1
1851.64	0.99909
1849.71	0.99626
1847.78	0.99122
1845.85	0.98517
1843.92	0.98405
1842	0.99034
1840.07	0.99569
1838.14	0.99665
1836.21	0.99669
1834.28	0.99615
1832.35	0.99126
1830.42	0.98464
1828.49	0.98391
1826.56	0.98655
1824.64	0.98948
1822.71	0.9943
1820.78	0.99795
1818.85	0.99855
1816.92	0.9984
1814.99	0.99772
1813.06	0.99465
1811.13	0.99154
1809.21	0.99248
1807.28	0.99544
1805.35	0.99571
1803.42	0.99163
1801.49	0.9867
1799.56	0.98613
1797.63	0.98799
1795.7	0.98632
1793.78	0.98037
1791.85	0.97882
1789.92	0.98665
1787.99	0.99349
1786.06	0.9941
1784.13	0.99214
1782.2	0.99005
1780.27	0.98927
1778.34	0.99023
1776.42	0.98792
1774.49	0.97928
1772.56	0.97118
1770.63	0.97359
1768.7	0.98207
1766.77	0.98925
1764.84	0.99109
1762.91	0.98749
1760.99	0.98537
1759.06	0.98618
1757.13	0.98684
1755.2	0.98748
1753.27	0.98318
1751.34	0.97218
1749.41	0.96534
1747.48	0.96847
1745.56	0.97344
1743.63	0.97514
1741.7	0.97456
1739.77	0.97471
1737.84	0.97437
1735.91	0.9673
1733.98	0.95882
1732.05	0.96351
1730.13	0.9743
1728.2	0.98355
1726.27	0.98837
1724.34	0.98839
1722.41	0.98562
1720.48	0.97661
1718.55	0.96034
1716.62	0.95346
1714.69	0.96476
1712.77	0.97798
1710.84	0.98388
1708.91	0.98118
1706.98	0.97322
1705.05	0.96769
1703.12	0.96374
1701.19	0.95465
1699.26	0.94786
1697.34	0.95174
1695.41	0.96427
1693.48	0.97773
1691.55	0.98144
1689.62	0.9772
1687.69	0.96908
1685.76	0.95486
1683.83	0.94713
1681.91	0.9595
1679.98	0.97234
1678.05	0.97599
1676.12	0.97265
1674.19	0.9693
1672.26	0.966
1670.33	0.9621
1668.4	0.96798
1666.48	0.97777
1664.55	0.9788
1662.62	0.9766
1660.69	0.98044
1658.76	0.98299
1656.83	0.9746
1654.9	0.95402
1652.97	0.9423
1651.04	0.95308
1649.12	0.95493
1647.19	0.952
1645.26	0.96394
1643.33	0.97873
1641.4	0.98309
1639.47	0.97687
1637.54	0.96341
1635.61	0.95912
1633.69	0.97376
1631.76	0.98522
1629.83	0.98571
1627.9	0.98201
1625.97	0.9788
1624.04	0.97644
1622.11	0.97923
1620.18	0.98242
1618.26	0.97846
1616.33	0.97692
1614.4	0.98549
1612.47	0.99182
1610.54	0.99178
1608.61	0.99077
1606.68	0.99207
1604.75	0.99348
1602.83	0.99414
1600.9	0.99551
1598.97	0.99663
1597.04	0.99583
1595.11	0.99465
1593.18	0.9951
1591.25	0.99631
1589.32	0.9973
1587.39	0.9981
1585.47	0.99835
1583.54	0.99796
1581.61	0.9964
1579.68	0.9906
1577.75	0.97974
1575.82	0.97545
1573.89	0.98168
1571.96	0.98207
1570.04	0.97644
1568.11	0.9773
1566.18	0.98168
1564.25	0.98151
1562.32	0.97226
1560.39	0.94827
1558.46	0.93278
1556.53	0.95024
1554.61	0.9668
1552.68	0.97442
1550.75	0.97698
1548.82	0.97822
1546.89	0.97444
1544.96	0.96073
1543.03	0.94163
1541.1	0.92871
1539.17	0.94161
1537.25	0.96204
1535.32	0.96705
1533.39	0.96617
1531.46	0.97136
1529.53	0.97329
1527.6	0.96684
1525.67	0.95902
1523.74	0.95105
1521.82	0.94464
1519.89	0.94668
1517.96	0.95166
1516.03	0.95898
1514.1	0.96759
1512.17	0.96745
1510.24	0.9538
1508.31	0.93321
1506.39	0.9356
1504.46	0.96276
1502.53	0.97732
1500.6	0.97648
1498.67	0.96947
1496.74	0.96882
1494.81	0.97546
1492.88	0.97487
1490.96	0.96341
1489.03	0.95685
1487.1	0.96567
1485.17	0.97646
1483.24	0.97998
1481.31	0.97837
1479.38	0.97436
1477.45	0.96571
1475.52	0.95241
1473.6	0.94248
1471.67	0.94749
1469.74	0.95942
1467.81	0.9624
1465.88	0.95741
1463.95	0.95567
1462.02	0.95512
1460.09	0.94431
1458.17	0.92693
1456.24	0.92824
1454.31	0.94483
1452.38	0.95523
1450.45	0.95727
1448.52	0.95603
1446.59	0.95811
1444.66	0.9625
1442.74	0.96435
1440.81	0.96188
1438.88	0.95413
1436.95	0.94621
1435.02	0.94788
1433.09	0.95225
1431.16	0.95238
1429.23	0.95297
1427.31	0.95466
1425.38	0.95297
1423.45	0.94951
1421.52	0.94468
1419.59	0.93819
1417.66	0.94032
1415.73	0.95044
1413.8	0.95725
1411.87	0.9594
1409.95	0.96034
1408.02	0.95986
1406.09	0.95766
1404.16	0.95795
1402.23	0.95928
1400.3	0.95624
1398.37	0.95156
1396.44	0.95046
1394.52	0.95522
1392.59	0.96367
1390.66	0.96766
1388.73	0.9654
1386.8	0.96488
1384.87	0.96956
1382.94	0.97319
1381.01	0.97313
1379.09	0.97116
1377.16	0.96723
1375.23	0.96265
1373.3	0.96298
1371.37	0.96722
1369.44	0.96966
1367.51	0.97016
1365.58	0.96778
1363.65	0.96262
1361.73	0.96225
1359.8	0.96791
1357.87	0.97217
1355.94	0.97306
1354.01	0.97327
1352.08	0.97361
1350.15	0.97348
1348.22	0.97344
1346.3	0.97361
1344.37	0.97237
1342.44	0.96753
1340.51	0.96093
1338.58	0.95934
1336.65	0.9639
1334.72	0.96869
1332.79	0.97075
1330.87	0.97105
1328.94	0.97101
1327.01	0.97114
1325.08	0.97122
1323.15	0.97075
1321.22	0.9693
1319.29	0.96804
1317.36	0.96855
1315.44	0.96989
1313.51	0.97106
1311.58	0.97275
1309.65	0.97454
1307.72	0.97567
1305.79	0.97645
1303.86	0.97717
1301.93	0.97777
1300	0.97816
1298.08	0.97835
1296.15	0.97862
1294.22	0.97897
1292.29	0.97903
1290.36	0.97872
1288.43	0.97857
1286.5	0.97902
1284.57	0.9797
1282.65	0.98002
1280.72	0.9801
1278.79	0.98026
1276.86	0.98039
1274.93	0.98008
1273	0.97928
1271.07	0.97873
1269.14	0.97891
1267.22	0.97943
1265.29	0.97988
1263.36	0.98007
1261.43	0.98005
1259.5	0.98033
1257.57	0.98095
1255.64	0.98125
1253.71	0.98111
1251.79	0.98081
1249.86	0.98042
1247.93	0.97988
1246	0.97924
1244.07	0.97866
1242.14	0.9783
1240.21	0.97817
1238.28	0.97824
1236.35	0.97844
1234.43	0.97876
1232.5	0.97913
1230.57	0.97946
1228.64	0.97973
1226.71	0.9799
1224.78	0.98004
1222.85	0.98026
1220.92	0.9804
1219	0.98035
1217.07	0.98028
1215.14	0.98025
1213.21	0.98028
1211.28	0.98046
1209.35	0.98075
1207.42	0.98107
1205.49	0.98137
1203.57	0.98177
1201.64	0.98235
1199.71	0.9831
1197.78	0.98399
1195.85	0.98507
1193.92	0.98624
1191.99	0.98734
1190.06	0.9882
1188.14	0.98887
1186.21	0.98961
1184.28	0.99044
1182.35	0.99118
1180.42	0.99174
1178.49	0.99226
1176.56	0.99283
1174.63	0.9935
1172.7	0.99431
1170.78	0.99519
1168.85	0.99601
1166.92	0.99668
1164.99	0.99723
1163.06	0.99775
1161.13	0.99814
1159.2	0.99826
1157.27	0.99808
1155.35	0.99745
1153.42	0.99605
1151.49	0.99381
1149.56	0.99113
1147.63	0.98853
1145.7	0.98667
1143.77	0.98607
1141.84	0.98653
1139.92	0.98719
1137.99	0.98727
1136.06	0.98654
1134.13	0.98491
1132.2	0.98221
1130.27	0.9784
1128.34	0.97351
1126.41	0.96755
1124.48	0.96067
1122.56	0.95312
1120.63	0.94536
1118.7	0.93798
1116.77	0.93144
1114.84	0.92606
1112.91	0.92213
1110.98	0.91987
1109.05	0.91915
1107.13	0.91951
1105.2	0.92066
1103.27	0.92242
1101.34	0.92466
1099.41	0.92729
1097.48	0.93014
1095.55	0.93288
1093.62	0.93535
1091.7	0.93767
1089.77	0.93979
1087.84	0.94149
1085.91	0.94273
1083.98	0.94351
1082.05	0.94375
1080.12	0.94345
1078.19	0.94271
1076.27	0.94134
1074.34	0.93927
1072.41	0.93661
1070.48	0.93324
1068.55	0.92901
1066.62	0.92396
1064.69	0.91817
1062.76	0.91161
1060.83	0.90425
1058.91	0.89597
1056.98	0.88688
1055.05	0.87725
1053.12	0.86721
1051.19	0.85719
1049.26	0.84773
1047.33	0.83913
1045.4	0.83176
1043.48	0.82621
1041.55	0.82289
1039.62	0.82188
1037.69	0.82311
1035.76	0.82658
1033.83	0.8323
1031.9	0.84006
1029.97	0.84958
1028.05	0.86075
1026.12	0.87339
1024.19	0.88709
1022.26	0.90117
1020.33	0.91491
1018.4	0.92758
1016.47	0.93875
1014.54	0.94815
1012.62	0.95533
1010.69	0.95994
1008.76	0.96203
1006.83	0.96196
1004.9	0.96
1002.97	0.95672
1001.04	0.95301
999.114	0.9495
997.185	0.94678
995.256	0.9455
993.327	0.9459
991.398	0.94785
989.47	0.95099
987.541	0.9547
985.612	0.95832
983.683	0.96132
981.754	0.96356
979.826	0.96533
977.897	0.967
975.968	0.96884
974.039	0.97113
972.11	0.97408
970.182	0.97764
968.253	0.98155
966.324	0.9855
964.395	0.98906
962.467	0.99204
960.538	0.99446
958.609	0.99633
956.68	0.99775
954.751	0.99885
952.823	0.99962
950.894	1
948.965	1.00001
947.036	0.99968
945.107	0.99904
943.179	0.99779
941.25	0.99571
939.321	0.99294
937.392	0.98947
935.463	0.98508
933.535	0.98012
931.606	0.97529
929.677	0.97118
927.748	0.96806
925.82	0.96606
923.891	0.96528
921.962	0.96561
920.033	0.96677
918.104	0.96857
916.176	0.97068
914.247	0.97283
912.318	0.97522
910.389	0.97806
908.46	0.98119
906.532	0.98444
904.603	0.98762
902.674	0.99053
900.745	0.99308
898.816	0.99517
896.888	0.99685
894.959	0.99833
893.03	0.99949
891.101	1
889.172	1.00041
887.244	1.00069
885.315	1.00099
883.386	1.00098
881.457	1.00043
879.529	0.99927
877.6	0.99721
875.671	0.99448
873.742	0.99166
871.813	0.98879
869.885	0.98569
867.956	0.98289
866.027	0.98082
864.098	0.97913
862.169	0.97735
860.241	0.97533
858.312	0.97327
856.383	0.9715
854.454	0.97038
852.525	0.9701
850.597	0.97036
848.668	0.97115
846.739	0.97274
844.81	0.97503
842.882	0.9779
840.953	0.98105
839.024	0.98373
837.095	0.98578
835.166	0.98775
833.238	0.98953
831.309	0.99076
829.38	0.99151
827.451	0.99189
825.522	0.99202
823.594	0.99205
821.665	0.99214
819.736	0.99261
817.807	0.99347
815.878	0.99455
813.95	0.99589
812.021	0.9973
810.092	0.99842
808.163	0.99927
806.234	1
804.306	1.00074
802.377	1.00119
800.448	1.00127
798.519	1.0011
796.591	1.00095
794.662	1.00078
792.733	1.00073
790.804	1.00103
788.875	1.00131
786.947	1.00112
785.018	1.00079
783.089	1.00066
781.16	1.00048
779.231	1.00018
777.303	1.00005
775.374	1.00022
773.445	1.00034
771.516	1.00015
769.587	0.99999
767.659	1
765.73	1.00006
763.801	0.99974
761.872	0.99878
759.944	0.99789
758.015	0.99797
756.086	0.99868
754.157	0.99919
752.228	0.9994
750.3	0.99944
748.371	0.99919
746.442	0.99869
744.513	0.99805
742.584	0.99743
740.656	0.99733
738.727	0.99762
736.798	0.99785
734.869	0.99805
732.94	0.99818
731.012	0.99817
729.083	0.9982
727.154	0.99828
725.225	0.99804
723.296	0.99762
721.368	0.99773
719.439	0.99822
717.51	0.99825
715.581	0.99795
713.653	0.99777
711.724	0.99758
709.795	0.99732
707.866	0.99697
705.937	0.99656
704.009	0.99629
702.08	0.99607
700.151	0.99555
698.222	0.99434
696.293	0.99304
694.365	0.99283
692.436	0.99315
690.507	0.99279
688.578	0.9918
686.649	0.99038
684.721	0.98849
682.792	0.98688
680.863	0.98605
678.934	0.98478
677.006	0.98237
675.077	0.98028
673.148	0.97948
671.219	0.97941
669.29	0.98
667.362	0.98215
665.433	0.98448
663.504	0.98627
661.575	0.98781
659.646	0.989
657.718	0.99021
655.789	0.9908
653.86	0.98848
651.931	0.98342
650.002	0.98008
648.074	0.97913
646.145	0.97902
644.216	0.98315
642.287	0.99024
640.358	0.99412
638.43	0.99237
636.501	0.98728
634.572	0.98401
632.643	0.98448
630.715	0.98636
628.786	0.98867
626.857	0.99113
624.928	0.99153
622.999	0.99012
621.071	0.98996
619.142	0.99103
617.213	0.99216
615.284	0.99378
613.355	0.99565
611.427	0.99717
609.498	0.99707
607.569	0.99426
605.64	0.99945
603.711	0.99945
601.783	0.99945
599.854	0.99945
