# Supplementary material for: Approaching intrinsic dynamics of MXenes hybrid hydrogel for 3D printed multimodal intelligent devices with ultrahigh superelasticity and temperature sensitivity
Source: Nat Commun. 2022 Jun 14;13:3420. doi: 10.1038/s41467-022-31051-7 (PMC9197829; doi:10.1038/s41467-022-31051-7)
Supplement: Supplementary file 6 — Source Data [file 41467_2022_31051_MOESM6_ESM.zip › Supplementary information/Supplementary Fig. 5/PVA-PU.xlsx]

## Sheet: Sheet1
3996.45	0.99984
3994.53	0.99962
3992.6	0.99939
3990.67	0.99928
3988.74	0.9995
3986.81	0.99986
3984.88	1
3982.95	0.99995
3981.02	0.99987
3979.1	0.99978
3977.17	0.99955
3975.24	0.99927
3973.31	0.9992
3971.38	0.99934
3969.45	0.9995
3967.52	0.99959
3965.59	0.99943
3963.66	0.99897
3961.74	0.99875
3959.81	0.99907
3957.88	0.9994
3955.95	0.99938
3954.02	0.99883
3952.09	0.99759
3950.16	0.99631
3948.23	0.9962
3946.31	0.99673
3944.38	0.99645
3942.45	0.99649
3940.52	0.99789
3938.59	0.99907
3936.66	0.99884
3934.73	0.99712
3932.8	0.99519
3930.88	0.99522
3928.95	0.99649
3927.02	0.99645
3925.09	0.99555
3923.16	0.99554
3921.23	0.99552
3919.3	0.99465
3917.37	0.99467
3915.44	0.99658
3913.52	0.99858
3911.59	0.99927
3909.66	0.99849
3907.73	0.99553
3905.8	0.99066
3903.87	0.98693
3901.94	0.98658
3900.01	0.98897
3898.09	0.99293
3896.16	0.99558
3894.23	0.99475
3892.3	0.99283
3890.37	0.99339
3888.44	0.99383
3886.51	0.99211
3884.58	0.99087
3882.66	0.99025
3880.73	0.99047
3878.8	0.99312
3876.87	0.99419
3874.94	0.99183
3873.01	0.98872
3871.08	0.98673
3869.15	0.98748
3867.23	0.98909
3865.3	0.9887
3863.37	0.98913
3861.44	0.99189
3859.51	0.99324
3857.58	0.9907
3855.65	0.98437
3853.72	0.97964
3851.79	0.9847
3849.87	0.99203
3847.94	0.99542
3846.01	0.99459
3844.08	0.99126
3842.15	0.98737
3840.22	0.98407
3838.29	0.98336
3836.36	0.98603
3834.44	0.98907
3832.51	0.99126
3830.58	0.99289
3828.65	0.99319
3826.72	0.99232
3824.79	0.9904
3822.86	0.98636
3820.93	0.98392
3819.01	0.9859
3817.08	0.98827
3815.15	0.99172
3813.22	0.99579
3811.29	0.99696
3809.36	0.99461
3807.43	0.99142
3805.5	0.98969
3803.58	0.98719
3801.65	0.98536
3799.72	0.98747
3797.79	0.99028
3795.86	0.99325
3793.93	0.99663
3792	0.99845
3790.07	0.99851
3788.14	0.99746
3786.22	0.99587
3784.29	0.99507
3782.36	0.99456
3780.43	0.9936
3778.5	0.99436
3776.57	0.99667
3774.64	0.99748
3772.71	0.99565
3770.79	0.99275
3768.86	0.99161
3766.93	0.99219
3765	0.99326
3763.07	0.99353
3761.14	0.99149
3759.21	0.98925
3757.28	0.98924
3755.36	0.98845
3753.43	0.98399
3751.5	0.9787
3749.57	0.97866
3747.64	0.98026
3745.71	0.97996
3743.78	0.98203
3741.85	0.9861
3739.93	0.98683
3738	0.98281
3736.07	0.97743
3734.14	0.97803
3732.21	0.98449
3730.28	0.98984
3728.35	0.99093
3726.42	0.98929
3724.49	0.98802
3722.57	0.9885
3720.64	0.99039
3718.71	0.99254
3716.78	0.99312
3714.85	0.99053
3712.92	0.98545
3710.99	0.98362
3709.06	0.98791
3707.14	0.99257
3705.21	0.99375
3703.28	0.99227
3701.35	0.99195
3699.42	0.99377
3697.49	0.99486
3695.56	0.994
3693.63	0.99082
3691.71	0.98557
3689.78	0.98249
3687.85	0.98587
3685.92	0.99096
3683.99	0.99319
3682.06	0.99214
3680.13	0.98847
3678.2	0.98267
3676.27	0.97748
3674.35	0.97832
3672.42	0.98042
3670.49	0.9807
3668.56	0.98437
3666.63	0.98973
3664.7	0.99244
3662.77	0.99285
3660.84	0.992
3658.92	0.98968
3656.99	0.987
3655.06	0.98565
3653.13	0.98246
3651.2	0.97488
3649.27	0.96966
3647.34	0.97465
3645.41	0.98236
3643.49	0.9865
3641.56	0.98758
3639.63	0.98762
3637.7	0.98713
3635.77	0.98579
3633.84	0.9836
3631.91	0.97975
3629.98	0.97463
3628.06	0.97483
3626.13	0.98014
3624.2	0.98279
3622.27	0.98069
3620.34	0.97631
3618.41	0.97448
3616.48	0.97511
3614.55	0.97506
3612.62	0.97509
3610.7	0.9754
3608.77	0.97551
3606.84	0.97718
3604.91	0.97933
3602.98	0.97924
3601.05	0.97773
3599.12	0.9767
3597.19	0.97571
3595.27	0.97481
3593.34	0.97519
3591.41	0.97487
3589.48	0.97158
3587.55	0.96888
3585.62	0.97108
3583.69	0.97433
3581.76	0.97536
3579.84	0.97505
3577.91	0.97464
3575.98	0.97429
3574.05	0.97388
3572.12	0.9725
3570.19	0.96848
3568.26	0.96294
3566.33	0.9616
3564.41	0.9651
3562.48	0.96815
3560.55	0.96938
3558.62	0.9699
3556.69	0.96956
3554.76	0.96801
3552.83	0.96646
3550.9	0.96583
3548.97	0.96472
3547.05	0.96283
3545.12	0.96235
3543.19	0.9637
3541.26	0.9649
3539.33	0.96474
3537.4	0.96381
3535.47	0.96321
3533.54	0.9627
3531.62	0.96141
3529.69	0.95952
3527.76	0.95797
3525.83	0.95709
3523.9	0.95688
3521.97	0.95729
3520.04	0.95771
3518.11	0.95766
3516.19	0.9573
3514.26	0.95655
3512.33	0.95525
3510.4	0.95406
3508.47	0.95363
3506.54	0.95301
3504.61	0.95152
3502.68	0.95067
3500.76	0.9511
3498.83	0.95127
3496.9	0.95072
3494.97	0.95031
3493.04	0.95014
3491.11	0.94958
3489.18	0.9487
3487.25	0.94801
3485.32	0.94726
3483.4	0.94606
3481.47	0.94522
3479.54	0.94521
3477.61	0.9451
3475.68	0.94447
3473.75	0.94387
3471.82	0.94338
3469.89	0.94274
3467.97	0.94198
3466.04	0.94117
3464.11	0.94025
3462.18	0.93944
3460.25	0.93898
3458.32	0.93855
3456.39	0.938
3454.46	0.93741
3452.54	0.93668
3450.61	0.93555
3448.68	0.93415
3446.75	0.93324
3444.82	0.93298
3442.89	0.93275
3440.96	0.93246
3439.03	0.93216
3437.1	0.93164
3435.18	0.93087
3433.25	0.93004
3431.32	0.92931
3429.39	0.9287
3427.46	0.92816
3425.53	0.92747
3423.6	0.92644
3421.67	0.92538
3419.75	0.92476
3417.82	0.92455
3415.89	0.92437
3413.96	0.92405
3412.03	0.92362
3410.1	0.92312
3408.17	0.92252
3406.24	0.92189
3404.32	0.92143
3402.39	0.92105
3400.46	0.92045
3398.53	0.91967
3396.6	0.91896
3394.67	0.91834
3392.74	0.9179
3390.81	0.9177
3388.89	0.9174
3386.96	0.91677
3385.03	0.91617
3383.1	0.91592
3381.17	0.91583
3379.24	0.91552
3377.31	0.91511
3375.38	0.9148
3373.45	0.91449
3371.53	0.91417
3369.6	0.91386
3367.67	0.91346
3365.74	0.91301
3363.81	0.91274
3361.88	0.91261
3359.95	0.91245
3358.02	0.91227
3356.1	0.91211
3354.17	0.91204
3352.24	0.91207
3350.31	0.91207
3348.38	0.91198
3346.45	0.91192
3344.52	0.91188
3342.59	0.91178
3340.67	0.9116
3338.74	0.91137
3336.81	0.91119
3334.88	0.91112
3332.95	0.9111
3331.02	0.91112
3329.09	0.9112
3327.16	0.91121
3325.24	0.91114
3323.31	0.91114
3321.38	0.91126
3319.45	0.91135
3317.52	0.9113
3315.59	0.9112
3313.66	0.91111
3311.73	0.91102
3309.8	0.91102
3307.88	0.91116
3305.95	0.91131
3304.02	0.91145
3302.09	0.9116
3300.16	0.91165
3298.23	0.91162
3296.3	0.91162
3294.37	0.91172
3292.45	0.9119
3290.52	0.91212
3288.59	0.9123
3286.66	0.91241
3284.73	0.91249
3282.8	0.91262
3280.87	0.91282
3278.94	0.91297
3277.02	0.91305
3275.09	0.91323
3273.16	0.91363
3271.23	0.91418
3269.3	0.9146
3267.37	0.91482
3265.44	0.91503
3263.51	0.91537
3261.58	0.91576
3259.66	0.9161
3257.73	0.91639
3255.8	0.91674
3253.87	0.91718
3251.94	0.91766
3250.01	0.91808
3248.08	0.91841
3246.15	0.91873
3244.23	0.91918
3242.3	0.91976
3240.37	0.92038
3238.44	0.92099
3236.51	0.92154
3234.58	0.92202
3232.65	0.92255
3230.72	0.92314
3228.8	0.92376
3226.87	0.92439
3224.94	0.92498
3223.01	0.92554
3221.08	0.92615
3219.15	0.92684
3217.22	0.92752
3215.29	0.92811
3213.37	0.92873
3211.44	0.92941
3209.51	0.93015
3207.58	0.93098
3205.65	0.93182
3203.72	0.93261
3201.79	0.93325
3199.86	0.93375
3197.93	0.93441
3196.01	0.93532
3194.08	0.93621
3192.15	0.93695
3190.22	0.93767
3188.29	0.93837
3186.36	0.93907
3184.43	0.93986
3182.5	0.94075
3180.58	0.94156
3178.65	0.94227
3176.72	0.94308
3174.79	0.94397
3172.86	0.94478
3170.93	0.94553
3169	0.94631
3167.07	0.94713
3165.15	0.94789
3163.22	0.9486
3161.29	0.9494
3159.36	0.95029
3157.43	0.95117
3155.5	0.952
3153.57	0.95275
3151.64	0.95347
3149.72	0.95426
3147.79	0.95497
3145.86	0.95549
3143.93	0.95605
3142	0.9568
3140.07	0.95763
3138.14	0.9584
3136.21	0.95908
3134.28	0.9597
3132.36	0.96041
3130.43	0.9611
3128.5	0.96164
3126.57	0.96216
3124.64	0.96279
3122.71	0.96354
3120.78	0.96433
3118.85	0.96498
3116.93	0.96552
3115	0.96614
3113.07	0.96681
3111.14	0.96745
3109.21	0.96808
3107.28	0.96866
3105.35	0.96917
3103.42	0.96966
3101.5	0.97026
3099.57	0.97093
3097.64	0.9714
3095.71	0.97176
3093.78	0.9723
3091.85	0.973
3089.92	0.97366
3087.99	0.97421
3086.07	0.9747
3084.14	0.97508
3082.21	0.97534
3080.28	0.97574
3078.35	0.9764
3076.42	0.97709
3074.49	0.97763
3072.56	0.97808
3070.63	0.97844
3068.71	0.97868
3066.78	0.97888
3064.85	0.97916
3062.92	0.9796
3060.99	0.98014
3059.06	0.98062
3057.13	0.98104
3055.2	0.98151
3053.28	0.98199
3051.35	0.98235
3049.42	0.9826
3047.49	0.98289
3045.56	0.98327
3043.63	0.98366
3041.7	0.98398
3039.77	0.98426
3037.85	0.9845
3035.92	0.98468
3033.99	0.9848
3032.06	0.98498
3030.13	0.98532
3028.2	0.98565
3026.27	0.98589
3024.34	0.98614
3022.41	0.98641
3020.49	0.98666
3018.56	0.98684
3016.63	0.98697
3014.7	0.98704
3012.77	0.98711
3010.84	0.98729
3008.91	0.98756
3006.98	0.98773
3005.06	0.98787
3003.13	0.98804
3001.2	0.98819
2999.27	0.98832
2997.34	0.98841
2995.41	0.98839
2993.48	0.98836
2991.55	0.98837
2989.63	0.98834
2987.7	0.9883
2985.77	0.98819
2983.84	0.98791
2981.91	0.98748
2979.98	0.98706
2978.05	0.98663
2976.12	0.98607
2974.2	0.98541
2972.27	0.98462
2970.34	0.9837
2968.41	0.98275
2966.48	0.98181
2964.55	0.98079
2962.62	0.97968
2960.69	0.97854
2958.76	0.97738
2956.84	0.97621
2954.91	0.97508
2952.98	0.97416
2951.05	0.97349
2949.12	0.97287
2947.19	0.97224
2945.26	0.97175
2943.33	0.97152
2941.41	0.97147
2939.48	0.97141
2937.55	0.97132
2935.62	0.97131
2933.69	0.97137
2931.76	0.97149
2929.83	0.97168
2927.9	0.97182
2925.98	0.97184
2924.05	0.97188
2922.12	0.97208
2920.19	0.97241
2918.26	0.97283
2916.33	0.97347
2914.4	0.97434
2912.47	0.97521
2910.55	0.97596
2908.62	0.97662
2906.69	0.97716
2904.76	0.97762
2902.83	0.97808
2900.9	0.97859
2898.97	0.97916
2897.04	0.97978
2895.11	0.98038
2893.19	0.9809
2891.26	0.98135
2889.33	0.98183
2887.4	0.98229
2885.47	0.98263
2883.54	0.98292
2881.61	0.98336
2879.68	0.98389
2877.76	0.98426
2875.83	0.98452
2873.9	0.9848
2871.97	0.98505
2870.04	0.98534
2868.11	0.98571
2866.18	0.98596
2864.25	0.98599
2862.33	0.98587
2860.4	0.98566
2858.47	0.98539
2856.54	0.98515
2854.61	0.98502
2852.68	0.98502
2850.75	0.98527
2848.82	0.98596
2846.89	0.98701
2844.97	0.98807
2843.04	0.98896
2841.11	0.98971
2839.18	0.99029
2837.25	0.99067
2835.32	0.99092
2833.39	0.99116
2831.46	0.99141
2829.54	0.99166
2827.61	0.99188
2825.68	0.99204
2823.75	0.99221
2821.82	0.99244
2819.89	0.99267
2817.96	0.99287
2816.03	0.99309
2814.11	0.99334
2812.18	0.99361
2810.25	0.99385
2808.32	0.99401
2806.39	0.99416
2804.46	0.99434
2802.53	0.99449
2800.6	0.99463
2798.68	0.99477
2796.75	0.99483
2794.82	0.9949
2792.89	0.99507
2790.96	0.99526
2789.03	0.99538
2787.1	0.99548
2785.17	0.99556
2783.24	0.99559
2781.32	0.99558
2779.39	0.99562
2777.46	0.99572
2775.53	0.99578
2773.6	0.99583
2771.67	0.9959
2769.74	0.99599
2767.81	0.99608
2765.89	0.99612
2763.96	0.99604
2762.03	0.99598
2760.1	0.99606
2758.17	0.99619
2756.24	0.99623
2754.31	0.99618
2752.38	0.99612
2750.46	0.99611
2748.53	0.99617
2746.6	0.99626
2744.67	0.99637
2742.74	0.99645
2740.81	0.99647
2738.88	0.99651
2736.95	0.99662
2735.03	0.99667
2733.1	0.99662
2731.17	0.9966
2729.24	0.99664
2727.31	0.99668
2725.38	0.99671
2723.45	0.99676
2721.52	0.99684
2719.59	0.99691
2717.67	0.99696
2715.74	0.99703
2713.81	0.99709
2711.88	0.99709
2709.95	0.99708
2708.02	0.99714
2706.09	0.99719
2704.16	0.99718
2702.24	0.99717
2700.31	0.99715
2698.38	0.99712
2696.45	0.99712
2694.52	0.99719
2692.59	0.99725
2690.66	0.99724
2688.73	0.99721
2686.81	0.99725
2684.88	0.99731
2682.95	0.99733
2681.02	0.99736
2679.09	0.99738
2677.16	0.99733
2675.23	0.99728
2673.3	0.99731
2671.38	0.99734
2669.45	0.99733
2667.52	0.99739
2665.59	0.99754
2663.66	0.99763
2661.73	0.99757
2659.8	0.99748
2657.87	0.99746
2655.94	0.9975
2654.02	0.99758
2652.09	0.99768
2650.16	0.99766
2648.23	0.99757
2646.3	0.99756
2644.37	0.99766
2642.44	0.99779
2640.51	0.99788
2638.59	0.99791
2636.66	0.99792
2634.73	0.99793
2632.8	0.99795
2630.87	0.998
2628.94	0.99804
2627.01	0.99808
2625.08	0.99813
2623.16	0.99816
2621.23	0.99816
2619.3	0.99819
2617.37	0.99827
2615.44	0.99835
2613.51	0.9984
2611.58	0.99844
2609.65	0.99846
2607.72	0.99846
2605.8	0.99847
2603.87	0.99856
2601.94	0.99865
2600.01	0.99868
2598.08	0.99872
2596.15	0.99882
2594.22	0.9989
2592.29	0.99892
2590.37	0.99886
2588.44	0.9988
2586.51	0.99881
2584.58	0.99891
2582.65	0.99901
2580.72	0.99905
2578.79	0.999
2576.86	0.99888
2574.94	0.99878
2573.01	0.99879
2571.08	0.99881
2569.15	0.99881
2567.22	0.99885
2565.29	0.9989
2563.36	0.99889
2561.43	0.9988
2559.51	0.99875
2557.58	0.99881
2555.65	0.99893
2553.72	0.99901
2551.79	0.999
2549.86	0.99894
2547.93	0.99893
2546	0.99894
2544.07	0.99888
2542.15	0.99882
2540.22	0.99884
2538.29	0.9989
2536.36	0.99893
2534.43	0.99889
2532.5	0.99882
2530.57	0.9988
2528.64	0.99885
2526.72	0.99888
2524.79	0.99887
2522.86	0.99885
2520.93	0.99885
2519	0.99888
2517.07	0.99883
2515.14	0.99876
2513.21	0.99879
2511.29	0.99891
2509.36	0.99895
2507.43	0.99893
2505.5	0.99896
2503.57	0.99897
2501.64	0.9989
2499.71	0.99887
2497.78	0.99891
2495.86	0.99893
2493.93	0.99894
2492	0.99895
2490.07	0.99894
2488.14	0.99897
2486.21	0.99905
2484.28	0.99909
2482.35	0.99908
2480.42	0.99908
2478.5	0.99909
2476.57	0.99905
2474.64	0.99903
2472.71	0.99905
2470.78	0.99912
2468.85	0.99917
2466.92	0.99915
2464.99	0.99911
2463.07	0.99911
2461.14	0.99914
2459.21	0.9992
2457.28	0.99926
2455.35	0.99924
2453.42	0.99918
2451.49	0.99918
2449.56	0.9992
2447.64	0.99919
2445.71	0.99921
2443.78	0.99923
2441.85	0.9992
2439.92	0.99916
2437.99	0.99917
2436.06	0.99919
2434.13	0.99916
2432.2	0.99912
2430.28	0.99913
2428.35	0.99919
2426.42	0.99923
2424.49	0.99919
2422.56	0.99914
2420.63	0.99917
2418.7	0.99919
2416.77	0.99912
2414.85	0.99902
2412.92	0.99896
2410.99	0.99904
2409.06	0.99927
2407.13	0.99949
2405.2	0.99952
2403.27	0.99936
2401.34	0.9992
2399.42	0.9992
2397.49	0.99925
2395.56	0.99924
2393.63	0.99919
2391.7	0.99915
2389.77	0.9991
2387.84	0.99902
2385.91	0.99879
2383.99	0.99842
2382.06	0.99802
2380.13	0.9977
2378.2	0.99755
2376.27	0.99761
2374.34	0.99792
2372.41	0.99842
2370.48	0.99887
2368.55	0.99912
2366.63	0.9993
2364.7	0.99968
2362.77	1
2360.84	0.99985
2358.91	0.99946
2356.98	0.99926
2355.05	0.9991
2353.12	0.99879
2351.2	0.99848
2349.27	0.99829
2347.34	0.99826
2345.41	0.99851
2343.48	0.99907
2341.55	0.99959
2339.62	0.99976
2337.69	0.9997
2335.77	0.99963
2333.84	0.99947
2331.91	0.99917
2329.98	0.9989
2328.05	0.99873
2326.12	0.99851
2324.19	0.99816
2322.26	0.99791
2320.34	0.99784
2318.41	0.99777
2316.48	0.99765
2314.55	0.9975
2312.62	0.99735
2310.69	0.99733
2308.76	0.99743
2306.83	0.99749
2304.9	0.99754
2302.98	0.99763
2301.05	0.99776
2299.12	0.99789
2297.19	0.99798
2295.26	0.99805
2293.33	0.99817
2291.4	0.9983
2289.47	0.99839
2287.55	0.99846
2285.62	0.99851
2283.69	0.99854
2281.76	0.9986
2279.83	0.99865
2277.9	0.99863
2275.97	0.99864
2274.04	0.9987
2272.12	0.99871
2270.19	0.99866
2268.26	0.99861
2266.33	0.99864
2264.4	0.99873
2262.47	0.99873
2260.54	0.99867
2258.61	0.99869
2256.69	0.99875
2254.76	0.99874
2252.83	0.99867
2250.9	0.99865
2248.97	0.99864
2247.04	0.99861
2245.11	0.99858
2243.18	0.99858
2241.25	0.9986
2239.33	0.99857
2237.4	0.99848
2235.47	0.99844
2233.54	0.99843
2231.61	0.99845
2229.68	0.99846
2227.75	0.99844
2225.82	0.99841
2223.9	0.99841
2221.97	0.99845
2220.04	0.99851
2218.11	0.99853
2216.18	0.9985
2214.25	0.99846
2212.32	0.99844
2210.39	0.99838
2208.47	0.99833
2206.54	0.99831
2204.61	0.9983
2202.68	0.99826
2200.75	0.99821
2198.82	0.99828
2196.89	0.99839
2194.96	0.99841
2193.03	0.99835
2191.11	0.99831
2189.18	0.99831
2187.25	0.99831
2185.32	0.99829
2183.39	0.99829
2181.46	0.99832
2179.53	0.99835
2177.6	0.99834
2175.68	0.99828
2173.75	0.99819
2171.82	0.9981
2169.89	0.99804
2167.96	0.99803
2166.03	0.99809
2164.1	0.99818
2162.17	0.99818
2160.25	0.9981
2158.32	0.99805
2156.39	0.99805
2154.46	0.99809
2152.53	0.99812
2150.6	0.99806
2148.67	0.998
2146.74	0.99806
2144.82	0.99821
2142.89	0.99828
2140.96	0.99819
2139.03	0.9981
2137.1	0.9981
2135.17	0.99816
2133.24	0.99823
2131.31	0.99827
2129.38	0.99826
2127.46	0.9982
2125.53	0.99812
2123.6	0.99811
2121.67	0.99818
2119.74	0.99828
2117.81	0.9983
2115.88	0.99823
2113.95	0.99822
2112.03	0.99834
2110.1	0.99845
2108.17	0.99849
2106.24	0.99852
2104.31	0.99857
2102.38	0.99861
2100.45	0.99862
2098.52	0.99858
2096.6	0.99853
2094.67	0.99849
2092.74	0.99841
2090.81	0.99833
2088.88	0.99839
2086.95	0.9986
2085.02	0.99875
2083.09	0.99881
2081.17	0.99884
2079.24	0.99889
2077.31	0.99895
2075.38	0.99895
2073.45	0.99889
2071.52	0.99885
2069.59	0.99886
2067.66	0.99874
2065.73	0.99853
2063.81	0.99858
2061.88	0.99883
2059.95	0.99899
2058.02	0.99907
2056.09	0.99911
2054.16	0.99908
2052.23	0.99903
2050.3	0.99903
2048.38	0.9991
2046.45	0.99914
2044.52	0.99903
2042.59	0.99879
2040.66	0.99871
2038.73	0.99893
2036.8	0.9992
2034.87	0.99932
2032.95	0.99933
2031.02	0.99937
2029.09	0.99943
2027.16	0.99944
2025.23	0.99946
2023.3	0.99948
2021.37	0.99931
2019.44	0.99881
2017.52	0.99843
2015.59	0.99871
2013.66	0.99929
2011.73	0.99957
2009.8	0.99956
2007.87	0.9995
2005.94	0.99953
2004.01	0.99968
2002.08	0.99978
2000.16	0.99974
1998.23	0.9997
1996.3	0.9995
1994.37	0.99869
1992.44	0.99785
1990.51	0.99804
1988.58	0.99887
1986.65	0.99949
1984.73	0.99976
1982.8	0.99983
1980.87	0.99984
1978.94	0.99982
1977.01	0.99984
1975.08	0.99987
1973.15	0.99985
1971.22	0.99954
1969.3	0.99877
1967.37	0.99825
1965.44	0.99872
1963.51	0.99945
1961.58	0.99972
1959.65	0.99975
1957.72	0.9997
1955.79	0.99957
1953.86	0.99959
1951.94	0.99976
1950.01	0.99982
1948.08	0.99951
1946.15	0.99861
1944.22	0.9973
1942.29	0.99699
1940.36	0.99829
1938.43	0.99954
1936.51	0.99992
1934.58	0.99997
1932.65	1
1930.72	1
1928.79	0.99996
1926.86	0.99954
1924.93	0.99836
1923	0.99733
1921.08	0.99712
1919.15	0.99698
1917.22	0.99746
1915.29	0.99879
1913.36	0.99932
1911.43	0.99871
1909.5	0.99823
1907.57	0.99864
1905.65	0.99933
1903.72	0.99969
1901.79	0.99982
1899.86	0.9998
1897.93	0.99937
1896	0.99876
1894.07	0.99855
1892.14	0.99809
1890.21	0.99723
1888.29	0.99759
1886.36	0.99882
1884.43	0.99949
1882.5	0.99973
1880.57	0.99986
1878.64	0.99993
1876.71	1
1874.78	0.9999
1872.86	0.99869
1870.93	0.99561
1869	0.99289
1867.07	0.99407
1865.14	0.99728
1863.21	0.9991
1861.28	0.99945
1859.35	0.99953
1857.43	0.99977
1855.5	1
1853.57	1.00002
1851.64	0.99961
1849.71	0.99849
1847.78	0.99652
1845.85	0.99411
1843.92	0.99372
1842	0.99634
1840.07	0.99852
1838.14	0.9989
1836.21	0.99888
1834.28	0.99855
1832.35	0.99649
1830.42	0.99389
1828.49	0.99377
1826.56	0.99492
1824.64	0.99612
1822.71	0.99803
1820.78	0.9994
1818.85	0.99957
1816.92	0.99951
1814.99	0.99924
1813.06	0.99801
1811.13	0.99679
1809.21	0.99724
1807.28	0.99851
1805.35	0.99862
1803.42	0.99688
1801.49	0.99476
1799.56	0.99451
1797.63	0.99531
1795.7	0.9946
1793.78	0.99209
1791.85	0.99149
1789.92	0.99481
1787.99	0.99768
1786.06	0.99795
1784.13	0.9971
1782.2	0.99614
1780.27	0.99576
1778.34	0.99614
1776.42	0.99512
1774.49	0.99143
1772.56	0.98802
1770.63	0.98904
1768.7	0.99248
1766.77	0.99531
1764.84	0.99593
1762.91	0.99425
1760.99	0.99317
1759.06	0.99323
1757.13	0.99307
1755.2	0.99284
1753.27	0.99059
1751.34	0.9856
1749.41	0.98246
1747.48	0.9837
1745.56	0.98594
1743.63	0.98706
1741.7	0.98741
1739.77	0.98827
1737.84	0.98887
1735.91	0.98654
1733.98	0.98378
1732.05	0.98628
1730.13	0.99072
1728.2	0.99414
1726.27	0.99554
1724.34	0.99494
1722.41	0.99322
1720.48	0.9889
1718.55	0.98162
1716.62	0.97839
1714.69	0.98272
1712.77	0.98776
1710.84	0.98979
1708.91	0.98835
1706.98	0.98482
1705.05	0.98226
1703.12	0.98023
1701.19	0.976
1699.26	0.97284
1697.34	0.9741
1695.41	0.97878
1693.48	0.98387
1691.55	0.98498
1689.62	0.98273
1687.69	0.97878
1685.76	0.97223
1683.83	0.96832
1681.91	0.9729
1679.98	0.97774
1678.05	0.9787
1676.12	0.97675
1674.19	0.9748
1672.26	0.97289
1670.33	0.97074
1668.4	0.97262
1666.48	0.97613
1664.55	0.97601
1662.62	0.97458
1660.69	0.97566
1658.76	0.97621
1656.83	0.97228
1654.9	0.96337
1652.97	0.95829
1651.04	0.96272
1649.12	0.96351
1647.19	0.96255
1645.26	0.96791
1643.33	0.97432
1641.4	0.97638
1639.47	0.97411
1637.54	0.96893
1635.61	0.96788
1633.69	0.97476
1631.76	0.98006
1629.83	0.98086
1627.9	0.98008
1625.97	0.97944
1624.04	0.97919
1622.11	0.98121
1620.18	0.98321
1618.26	0.98221
1616.33	0.98245
1614.4	0.98675
1612.47	0.9899
1610.54	0.99039
1608.61	0.9905
1606.68	0.9915
1604.75	0.99251
1602.83	0.99319
1600.9	0.99408
1598.97	0.99478
1597.04	0.9947
1595.11	0.99447
1593.18	0.99485
1591.25	0.99542
1589.32	0.99584
1587.39	0.9962
1585.47	0.99634
1583.54	0.99619
1581.61	0.99552
1579.68	0.99306
1577.75	0.98849
1575.82	0.98665
1573.89	0.98919
1571.96	0.98933
1570.04	0.98704
1568.11	0.98747
1566.18	0.98928
1564.25	0.98911
1562.32	0.98504
1560.39	0.97479
1558.46	0.96849
1556.53	0.97606
1554.61	0.98292
1552.68	0.98593
1550.75	0.98689
1548.82	0.98739
1546.89	0.98589
1544.96	0.98025
1543.03	0.97217
1541.1	0.96668
1539.17	0.97253
1537.25	0.98156
1535.32	0.98387
1533.39	0.98378
1531.46	0.98633
1529.53	0.9874
1527.6	0.98489
1525.67	0.98182
1523.74	0.97866
1521.82	0.97619
1519.89	0.97724
1517.96	0.97935
1516.03	0.98236
1514.1	0.98593
1512.17	0.98595
1510.24	0.98037
1508.31	0.97173
1506.39	0.9726
1504.46	0.98403
1502.53	0.99021
1500.6	0.98984
1498.67	0.98682
1496.74	0.98646
1494.81	0.98914
1492.88	0.9888
1490.96	0.98398
1489.03	0.98115
1487.1	0.98456
1485.17	0.98872
1483.24	0.98982
1481.31	0.98868
1479.38	0.98643
1477.45	0.98222
1475.52	0.97601
1473.6	0.97097
1471.67	0.97206
1469.74	0.97623
1467.81	0.97683
1465.88	0.97415
1463.95	0.97279
1462.02	0.97201
1460.09	0.96703
1458.17	0.95933
1456.24	0.95952
1454.31	0.96612
1452.38	0.97007
1450.45	0.9705
1448.52	0.96956
1446.59	0.96999
1444.66	0.97137
1442.74	0.97171
1440.81	0.97025
1438.88	0.96667
1436.95	0.96322
1435.02	0.96391
1433.09	0.96566
1431.16	0.96555
1429.23	0.96558
1427.31	0.96609
1425.38	0.96524
1423.45	0.96363
1421.52	0.96148
1419.59	0.95887
1417.66	0.96002
1415.73	0.96447
1413.8	0.96765
1411.87	0.96907
1409.95	0.9701
1408.02	0.97067
1406.09	0.97076
1404.16	0.97209
1402.23	0.9738
1400.3	0.97366
1398.37	0.97283
1396.44	0.97328
1394.52	0.97598
1392.59	0.98003
1390.66	0.98197
1388.73	0.98109
1386.8	0.98071
1384.87	0.98236
1382.94	0.98361
1381.01	0.98344
1379.09	0.98261
1377.16	0.9811
1375.23	0.97954
1373.3	0.98031
1371.37	0.98266
1369.44	0.98402
1367.51	0.98441
1365.58	0.98354
1363.65	0.98142
1361.73	0.98118
1359.8	0.98336
1357.87	0.9849
1355.94	0.98499
1354.01	0.98475
1352.08	0.98457
1350.15	0.98417
1348.22	0.98383
1346.3	0.9836
1344.37	0.98279
1342.44	0.98053
1340.51	0.97759
1338.58	0.97672
1336.65	0.97837
1334.72	0.98014
1332.79	0.98085
1330.87	0.98096
1328.94	0.98105
1327.01	0.98127
1325.08	0.98152
1323.15	0.98165
1321.22	0.98147
1319.29	0.98134
1317.36	0.98192
1315.44	0.98288
1313.51	0.98373
1311.58	0.98474
1309.65	0.98577
1307.72	0.98652
1305.79	0.98706
1303.86	0.98751
1301.93	0.98791
1300	0.98823
1298.08	0.98843
1296.15	0.98868
1294.22	0.98896
1292.29	0.98905
1290.36	0.98899
1288.43	0.98899
1286.5	0.98919
1284.57	0.98945
1282.65	0.98952
1280.72	0.98953
1278.79	0.9897
1276.86	0.98997
1274.93	0.99005
1273	0.98995
1271.07	0.98997
1269.14	0.9902
1267.22	0.99046
1265.29	0.99068
1263.36	0.99085
1261.43	0.99101
1259.5	0.99139
1257.57	0.99195
1255.64	0.99229
1253.71	0.99237
1251.79	0.99237
1249.86	0.99228
1247.93	0.99212
1246	0.99186
1244.07	0.99148
1242.14	0.99118
1240.21	0.99113
1238.28	0.99127
1236.35	0.99145
1234.43	0.99175
1232.5	0.99216
1230.57	0.99258
1228.64	0.99289
1226.71	0.99308
1224.78	0.99321
1222.85	0.99346
1220.92	0.99375
1219	0.99387
1217.07	0.99383
1215.14	0.99379
1213.21	0.9938
1211.28	0.99387
1209.35	0.99399
1207.42	0.99415
1205.49	0.99436
1203.57	0.99462
1201.64	0.99493
1199.71	0.99526
1197.78	0.99567
1195.85	0.99615
1193.92	0.99655
1191.99	0.99691
1190.06	0.99726
1188.14	0.99756
1186.21	0.99781
1184.28	0.99811
1182.35	0.99844
1180.42	0.9987
1178.49	0.9988
1176.56	0.99877
1174.63	0.99876
1172.7	0.99888
1170.78	0.99907
1168.85	0.99919
1166.92	0.99919
1164.99	0.99912
1163.06	0.99908
1161.13	0.99909
1159.2	0.99895
1157.27	0.99844
1155.35	0.99747
1153.42	0.99579
1151.49	0.99314
1149.56	0.98957
1147.63	0.98547
1145.7	0.98179
1143.77	0.97959
1141.84	0.97923
1139.92	0.98001
1137.99	0.98072
1136.06	0.98065
1134.13	0.97977
1132.2	0.97833
1130.27	0.97649
1128.34	0.97422
1126.41	0.9714
1124.48	0.9681
1122.56	0.96458
1120.63	0.96102
1118.7	0.95753
1116.77	0.95418
1114.84	0.9512
1112.91	0.94881
1110.98	0.94694
1109.05	0.94533
1107.13	0.94377
1105.2	0.94222
1103.27	0.94082
1101.34	0.93977
1099.41	0.93914
1097.48	0.93887
1095.55	0.93884
1093.62	0.93908
1091.7	0.93974
1089.77	0.94075
1087.84	0.94184
1085.91	0.94296
1083.98	0.94418
1082.05	0.94528
1080.12	0.94608
1078.19	0.94673
1076.27	0.9472
1074.34	0.94728
1072.41	0.94704
1070.48	0.9465
1068.55	0.94551
1066.62	0.94408
1064.69	0.94228
1062.76	0.94006
1060.83	0.93746
1058.91	0.9344
1056.98	0.93083
1055.05	0.92684
1053.12	0.92246
1051.19	0.91799
1049.26	0.91401
1047.33	0.91069
1045.4	0.90809
1043.48	0.90655
1041.55	0.90626
1039.62	0.90711
1037.69	0.90884
1035.76	0.91124
1033.83	0.91442
1031.9	0.91848
1029.97	0.92321
1028.05	0.92844
1026.12	0.93415
1024.19	0.94025
1022.26	0.94642
1020.33	0.95231
1018.4	0.95764
1016.47	0.96231
1014.54	0.9663
1012.62	0.96946
1010.69	0.97176
1008.76	0.97322
1006.83	0.97386
1004.9	0.97371
1002.97	0.973
1001.04	0.97203
999.114	0.97099
997.185	0.97015
995.256	0.96993
993.327	0.97053
991.398	0.97181
989.47	0.97355
987.541	0.97553
985.612	0.97761
983.683	0.97964
981.754	0.98137
979.826	0.98281
977.897	0.98416
975.968	0.98551
974.039	0.98699
972.11	0.98868
970.182	0.99043
968.253	0.99212
966.324	0.99372
964.395	0.99517
962.467	0.99643
960.538	0.99753
958.609	0.99842
956.68	0.99911
954.751	0.99967
952.823	1
950.894	1.00004
948.965	0.99981
947.036	0.99955
945.107	0.9993
943.179	0.99881
941.25	0.99794
939.321	0.99691
937.392	0.9957
935.463	0.99401
933.535	0.99198
931.606	0.9901
929.677	0.98858
927.748	0.98742
925.82	0.98655
923.891	0.98592
921.962	0.98567
920.033	0.98583
918.104	0.98631
916.176	0.98703
914.247	0.9879
912.318	0.98907
910.389	0.99054
908.46	0.99199
906.532	0.99338
904.603	0.99476
902.674	0.99589
900.745	0.99678
898.816	0.9976
896.888	0.9984
894.959	0.99914
893.03	0.99974
891.101	1
889.172	1.00053
887.244	1.00104
885.315	1.00156
883.386	1.00184
881.457	1.00188
879.529	1.00166
877.6	1.00086
875.671	0.99965
873.742	0.99864
871.813	0.99766
869.885	0.99619
867.956	0.99428
866.027	0.99211
864.098	0.98976
862.169	0.98731
860.241	0.98479
858.312	0.98236
856.383	0.98049
854.454	0.97955
852.525	0.97924
850.597	0.97891
848.668	0.97867
846.739	0.97915
844.81	0.98034
842.882	0.9818
840.953	0.98303
839.024	0.98385
837.095	0.98438
835.166	0.98469
833.238	0.98487
831.309	0.98529
829.38	0.98595
827.451	0.9866
825.522	0.98751
823.594	0.98856
821.665	0.98917
819.736	0.98954
817.807	0.99015
815.878	0.99108
813.95	0.9924
812.021	0.99386
810.092	0.99493
808.163	0.99541
806.234	0.99555
804.306	0.9955
802.377	0.9954
800.448	0.99551
798.519	0.99577
796.591	0.99604
794.662	0.99622
792.733	0.99638
790.804	0.99687
788.875	0.99762
786.947	0.99805
785.018	0.998
783.089	0.99771
781.16	0.9974
779.231	0.99724
777.303	0.99735
775.374	0.99765
773.445	0.99762
771.516	0.99719
769.587	0.99696
767.659	0.997
765.73	0.99685
763.801	0.99618
761.872	0.99509
759.944	0.99443
758.015	0.99504
756.086	0.99636
754.157	0.99721
752.228	0.99746
750.3	0.99746
748.371	0.99718
746.442	0.99664
744.513	0.99605
742.584	0.99567
740.656	0.99586
738.727	0.99622
736.798	0.99602
734.869	0.99561
732.94	0.99543
731.012	0.99536
729.083	0.99537
727.154	0.99516
725.225	0.99468
723.296	0.99447
721.368	0.99497
719.439	0.99572
717.51	0.9958
715.581	0.99523
713.653	0.99489
711.724	0.99499
709.795	0.99503
707.866	0.99491
705.937	0.99497
704.009	0.9951
702.08	0.99482
700.151	0.99423
698.222	0.99344
696.293	0.99252
694.365	0.9923
692.436	0.99268
690.507	0.9928
688.578	0.99271
686.649	0.9924
684.721	0.9914
682.792	0.99027
680.863	0.99006
678.934	0.99025
677.006	0.98962
675.077	0.98831
673.148	0.98754
671.219	0.98774
669.29	0.988
667.362	0.98759
665.433	0.98808
663.504	0.9898
661.575	0.99117
659.646	0.99193
657.718	0.99366
655.789	0.99505
653.86	0.99303
651.931	0.98849
650.002	0.98728
648.074	0.98974
646.145	0.99026
644.216	0.99043
642.287	0.9934
640.358	0.99674
638.43	0.99647
636.501	0.99082
634.572	0.98347
632.643	0.98109
630.715	0.98443
628.786	0.98758
626.857	0.98817
624.928	0.98904
622.999	0.99171
621.071	0.99426
619.142	0.99507
617.213	0.99542
615.284	0.99561
613.355	0.99561
611.427	0.99717
609.498	0.99872
607.569	0.99702
605.64	0.9945
603.711	0.99468
601.783	0.99682
599.854	1
