# Supplementary material for: Approaching intrinsic dynamics of MXenes hybrid hydrogel for 3D printed multimodal intelligent devices with ultrahigh superelasticity and temperature sensitivity
Source: Nat Commun. 2022 Jun 14;13:3420. doi: 10.1038/s41467-022-31051-7 (PMC9197829; doi:10.1038/s41467-022-31051-7)
Supplement: Supplementary file 6 — Source Data [file 41467_2022_31051_MOESM6_ESM.zip › Supplementary information/Supplementary Fig. 5/PVA.xlsx]

## Sheet: Sheet1
3996.45	0.99991
3994.53	0.99987
3992.6	0.99986
3990.67	0.99989
3988.74	0.99998
3986.81	1.00001
3984.88	0.99993
3982.95	0.99989
3981.02	0.99997
3979.1	1
3977.17	0.99966
3975.24	0.99914
3973.31	0.99905
3971.38	0.99933
3969.45	0.99959
3967.52	0.99976
3965.59	0.9997
3963.66	0.99917
3961.74	0.99882
3959.81	0.99905
3957.88	0.99933
3955.95	0.99937
3954.02	0.99897
3952.09	0.99776
3950.16	0.99638
3948.23	0.99615
3946.31	0.99648
3944.38	0.99608
3942.45	0.99629
3940.52	0.998
3938.59	0.99926
3936.66	0.99887
3934.73	0.99688
3932.8	0.99467
3930.88	0.99468
3928.95	0.99618
3927.02	0.99628
3925.09	0.9954
3923.16	0.99544
3921.23	0.99527
3919.3	0.99405
3917.37	0.99398
3915.44	0.99628
3913.52	0.99875
3911.59	0.99965
3909.66	0.99871
3907.73	0.99521
3905.8	0.9895
3903.87	0.98501
3901.94	0.98443
3900.01	0.98721
3898.09	0.99191
3896.16	0.99506
3894.23	0.99418
3892.3	0.99202
3890.37	0.99264
3888.44	0.9931
3886.51	0.99116
3884.58	0.98975
3882.66	0.989
3880.73	0.98923
3878.8	0.99225
3876.87	0.99344
3874.94	0.99065
3873.01	0.98707
3871.08	0.98491
3869.15	0.98589
3867.23	0.98779
3865.3	0.98743
3863.37	0.98802
3861.44	0.99108
3859.51	0.99241
3857.58	0.98941
3855.65	0.98223
3853.72	0.97682
3851.79	0.98253
3849.87	0.99094
3847.94	0.99484
3846.01	0.9939
3844.08	0.98996
3842.15	0.98529
3840.22	0.98141
3838.29	0.98078
3836.36	0.9841
3834.44	0.98768
3832.51	0.99012
3830.58	0.99188
3828.65	0.99218
3826.72	0.99131
3824.79	0.98934
3822.86	0.98482
3820.93	0.98171
3819.01	0.9836
3817.08	0.98616
3815.15	0.99007
3813.22	0.99479
3811.29	0.99626
3809.36	0.99369
3807.43	0.99011
3805.5	0.98819
3803.58	0.98536
3801.65	0.98318
3799.72	0.98563
3797.79	0.98896
3795.86	0.99227
3793.93	0.99599
3792	0.99808
3790.07	0.99815
3788.14	0.99685
3786.22	0.99504
3784.29	0.99429
3782.36	0.99377
3780.43	0.99251
3778.5	0.99327
3776.57	0.99606
3774.64	0.99707
3772.71	0.99487
3770.79	0.99146
3768.86	0.99012
3766.93	0.99068
3765	0.99187
3763.07	0.99235
3761.14	0.9902
3759.21	0.98768
3757.28	0.98755
3755.36	0.98652
3753.43	0.98132
3751.5	0.97523
3749.57	0.97531
3747.64	0.9773
3745.71	0.97698
3743.78	0.97922
3741.85	0.98372
3739.93	0.98443
3738	0.9798
3736.07	0.97382
3734.14	0.97464
3732.21	0.982
3730.28	0.98802
3728.35	0.98914
3726.42	0.98725
3724.49	0.98607
3722.57	0.98695
3720.64	0.98911
3718.71	0.9913
3716.78	0.99174
3714.85	0.9887
3712.92	0.98284
3710.99	0.98067
3709.06	0.98557
3707.14	0.99097
3705.21	0.99233
3703.28	0.99064
3701.35	0.99031
3699.42	0.99236
3697.49	0.99352
3695.56	0.99241
3693.63	0.9886
3691.71	0.98238
3689.78	0.97869
3687.85	0.98237
3685.92	0.988
3683.99	0.99053
3682.06	0.98943
3680.13	0.98534
3678.2	0.97872
3676.27	0.97246
3674.35	0.97296
3672.42	0.97528
3670.49	0.97562
3668.56	0.9797
3666.63	0.98574
3664.7	0.98872
3662.77	0.98894
3660.84	0.98773
3658.92	0.98497
3656.99	0.9818
3655.06	0.98015
3653.13	0.97648
3651.2	0.96785
3649.27	0.96174
3647.34	0.96706
3645.41	0.97564
3643.49	0.98033
3641.56	0.98161
3639.63	0.98171
3637.7	0.98118
3635.77	0.97966
3633.84	0.97722
3631.91	0.97295
3629.98	0.96729
3628.06	0.96752
3626.13	0.97349
3624.2	0.97647
3622.27	0.97412
3620.34	0.96916
3618.41	0.96703
3616.48	0.96765
3614.55	0.96756
3612.62	0.96763
3610.7	0.96807
3608.77	0.9682
3606.84	0.97007
3604.91	0.97266
3602.98	0.97282
3601.05	0.97124
3599.12	0.97007
3597.19	0.96893
3595.27	0.96802
3593.34	0.96859
3591.41	0.96835
3589.48	0.96476
3587.55	0.96195
3585.62	0.96468
3583.69	0.96852
3581.76	0.96978
3579.84	0.96944
3577.91	0.96895
3575.98	0.96865
3574.05	0.96846
3572.12	0.96718
3570.19	0.96277
3568.26	0.95663
3566.33	0.95537
3564.41	0.95956
3562.48	0.96314
3560.55	0.96462
3558.62	0.96534
3556.69	0.9652
3554.76	0.96376
3552.83	0.96229
3550.9	0.96183
3548.97	0.9608
3547.05	0.95886
3545.12	0.95858
3543.19	0.96044
3541.26	0.96208
3539.33	0.962
3537.4	0.96098
3535.47	0.96046
3533.54	0.96019
3531.62	0.959
3529.69	0.95711
3527.76	0.95575
3525.83	0.95525
3523.9	0.95537
3521.97	0.95613
3520.04	0.95694
3518.11	0.95723
3516.19	0.95711
3514.26	0.95654
3512.33	0.95533
3510.4	0.95416
3508.47	0.9539
3506.54	0.95363
3504.61	0.9524
3502.68	0.95176
3500.76	0.95247
3498.83	0.95295
3496.9	0.95273
3494.97	0.95266
3493.04	0.9528
3491.11	0.95247
3489.18	0.9517
3487.25	0.95116
3485.32	0.95076
3483.4	0.95
3481.47	0.94951
3479.54	0.94982
3477.61	0.95002
3475.68	0.9497
3473.75	0.94944
3471.82	0.94927
3469.89	0.94884
3467.97	0.94821
3466.04	0.94763
3464.11	0.94707
3462.18	0.9467
3460.25	0.94663
3458.32	0.94652
3456.39	0.94625
3454.46	0.94597
3452.54	0.94558
3450.61	0.94469
3448.68	0.94334
3446.75	0.94257
3444.82	0.94268
3442.89	0.94287
3440.96	0.94294
3439.03	0.94295
3437.1	0.94267
3435.18	0.94219
3433.25	0.94168
3431.32	0.94128
3429.39	0.94109
3427.46	0.941
3425.53	0.94066
3423.6	0.93988
3421.67	0.9391
3419.75	0.93889
3417.82	0.93911
3415.89	0.93922
3413.96	0.93917
3412.03	0.93905
3410.1	0.93881
3408.17	0.9385
3406.24	0.93824
3404.32	0.93806
3402.39	0.93785
3400.46	0.93749
3398.53	0.93711
3396.6	0.93693
3394.67	0.93673
3392.74	0.93658
3390.81	0.93676
3388.89	0.93685
3386.96	0.93656
3385.03	0.93627
3383.1	0.93632
3381.17	0.93655
3379.24	0.93668
3377.31	0.93665
3375.38	0.9365
3373.45	0.93639
3371.53	0.93642
3369.6	0.93643
3367.67	0.9362
3365.74	0.93601
3363.81	0.93618
3361.88	0.93649
3359.95	0.93669
3358.02	0.93682
3356.1	0.93697
3354.17	0.93721
3352.24	0.9375
3350.31	0.93774
3348.38	0.93794
3346.45	0.93816
3344.52	0.93828
3342.59	0.93822
3340.67	0.93811
3338.74	0.9381
3336.81	0.93821
3334.88	0.93844
3332.95	0.93869
3331.02	0.93891
3329.09	0.93904
3327.16	0.93905
3325.24	0.93909
3323.31	0.93936
3321.38	0.93975
3319.45	0.94006
3317.52	0.9402
3315.59	0.94025
3313.66	0.94028
3311.73	0.94025
3309.8	0.94025
3307.88	0.94044
3305.95	0.94076
3304.02	0.94102
3302.09	0.94122
3300.16	0.94138
3298.23	0.94145
3296.3	0.94146
3294.37	0.94144
3292.45	0.94149
3290.52	0.94172
3288.59	0.94202
3286.66	0.94225
3284.73	0.94233
3282.8	0.94233
3280.87	0.94234
3278.94	0.94239
3277.02	0.94248
3275.09	0.94262
3273.16	0.94289
3271.23	0.94327
3269.3	0.94357
3267.37	0.94371
3265.44	0.94384
3263.51	0.94408
3261.58	0.94431
3259.66	0.94446
3257.73	0.94463
3255.8	0.94487
3253.87	0.94521
3251.94	0.94566
3250.01	0.94606
3248.08	0.94623
3246.15	0.94625
3244.23	0.94642
3242.3	0.94681
3240.37	0.94724
3238.44	0.94759
3236.51	0.94788
3234.58	0.94814
3232.65	0.94842
3230.72	0.9488
3228.8	0.94931
3226.87	0.94982
3224.94	0.95021
3223.01	0.95048
3221.08	0.95079
3219.15	0.95118
3217.22	0.95152
3215.29	0.95182
3213.37	0.95231
3211.44	0.95292
3209.51	0.95344
3207.58	0.95393
3205.65	0.95447
3203.72	0.95501
3201.79	0.95541
3199.86	0.95567
3197.93	0.95603
3196.01	0.95664
3194.08	0.95728
3192.15	0.95776
3190.22	0.95818
3188.29	0.95858
3186.36	0.95901
3184.43	0.95958
3182.5	0.96022
3180.58	0.96071
3178.65	0.96109
3176.72	0.96164
3174.79	0.96233
3172.86	0.96293
3170.93	0.9634
3169	0.96388
3167.07	0.96445
3165.15	0.96507
3163.22	0.96562
3161.29	0.96607
3159.36	0.96655
3157.43	0.96714
3155.5	0.96775
3153.57	0.96822
3151.64	0.96862
3149.72	0.96911
3147.79	0.96958
3145.86	0.96992
3143.93	0.97029
3142	0.97083
3140.07	0.97144
3138.14	0.97195
3136.21	0.97234
3134.28	0.97265
3132.36	0.97303
3130.43	0.97352
3128.5	0.97396
3126.57	0.97434
3124.64	0.97479
3122.71	0.97534
3120.78	0.97591
3118.85	0.97632
3116.93	0.97664
3115	0.97707
3113.07	0.97758
3111.14	0.97802
3109.21	0.97843
3107.28	0.97879
3105.35	0.97903
3103.42	0.97922
3101.5	0.97962
3099.57	0.98022
3097.64	0.98068
3095.71	0.98095
3093.78	0.98136
3091.85	0.98191
3089.92	0.98239
3087.99	0.98275
3086.07	0.98301
3084.14	0.98313
3082.21	0.9832
3080.28	0.98345
3078.35	0.9839
3076.42	0.98444
3074.49	0.9849
3072.56	0.98524
3070.63	0.98548
3068.71	0.98565
3066.78	0.98579
3064.85	0.98598
3062.92	0.98629
3060.99	0.98667
3059.06	0.98698
3057.13	0.98723
3055.2	0.98755
3053.28	0.98793
3051.35	0.98821
3049.42	0.98839
3047.49	0.98857
3045.56	0.9888
3043.63	0.98907
3041.7	0.98941
3039.77	0.98972
3037.85	0.98982
3035.92	0.98977
3033.99	0.98974
3032.06	0.98984
3030.13	0.99016
3028.2	0.99054
3026.27	0.99081
3024.34	0.99104
3022.41	0.9913
3020.49	0.99144
3018.56	0.99145
3016.63	0.99142
3014.7	0.99137
3012.77	0.99138
3010.84	0.99152
3008.91	0.99169
3006.98	0.99176
3005.06	0.9918
3003.13	0.99185
3001.2	0.99195
2999.27	0.99208
2997.34	0.99211
2995.41	0.99197
2993.48	0.99184
2991.55	0.99176
2989.63	0.99168
2987.7	0.99166
2985.77	0.99164
2983.84	0.99147
2981.91	0.99124
2979.98	0.9911
2978.05	0.99098
2976.12	0.99072
2974.2	0.99024
2972.27	0.98948
2970.34	0.98852
2968.41	0.98745
2966.48	0.9863
2964.55	0.98505
2962.62	0.98369
2960.69	0.98216
2958.76	0.98061
2956.84	0.97925
2954.91	0.97815
2952.98	0.97731
2951.05	0.97677
2949.12	0.97641
2947.19	0.97617
2945.26	0.97623
2943.33	0.97663
2941.41	0.97723
2939.48	0.97786
2937.55	0.97839
2935.62	0.97885
2933.69	0.97932
2931.76	0.97972
2929.83	0.97995
2927.9	0.97996
2925.98	0.97984
2924.05	0.97982
2922.12	0.97993
2920.19	0.98011
2918.26	0.98038
2916.33	0.98089
2914.4	0.98168
2912.47	0.98262
2910.55	0.98362
2908.62	0.98461
2906.69	0.98557
2904.76	0.98647
2902.83	0.9874
2900.9	0.98845
2898.97	0.9896
2897.04	0.99074
2895.11	0.99174
2893.19	0.99263
2891.26	0.99345
2889.33	0.99413
2887.4	0.99458
2885.47	0.99473
2883.54	0.99459
2881.61	0.99425
2879.68	0.99363
2877.76	0.99271
2875.83	0.9917
2873.9	0.99075
2871.97	0.98984
2870.04	0.98903
2868.11	0.98839
2866.18	0.98779
2864.25	0.98716
2862.33	0.98658
2860.4	0.98615
2858.47	0.98587
2856.54	0.98574
2854.61	0.98576
2852.68	0.98599
2850.75	0.9866
2848.82	0.9877
2846.89	0.98909
2844.97	0.99045
2843.04	0.99178
2841.11	0.99313
2839.18	0.99435
2837.25	0.99533
2835.32	0.99612
2833.39	0.99676
2831.46	0.99727
2829.54	0.9977
2827.61	0.99812
2825.68	0.99848
2823.75	0.99874
2821.82	0.99888
2819.89	0.99894
2817.96	0.99898
2816.03	0.99901
2814.11	0.99905
2812.18	0.99913
2810.25	0.99914
2808.32	0.99897
2806.39	0.99878
2804.46	0.99864
2802.53	0.99844
2800.6	0.99827
2798.68	0.99827
2796.75	0.99831
2794.82	0.99831
2792.89	0.99838
2790.96	0.99856
2789.03	0.99879
2787.1	0.99898
2785.17	0.99914
2783.24	0.99925
2781.32	0.99933
2779.39	0.99946
2777.46	0.99964
2775.53	0.99978
2773.6	0.99984
2771.67	0.99988
2769.74	0.99994
2767.81	1
2765.89	1
2763.96	0.99989
2762.03	0.99974
2760.1	0.99961
2758.17	0.99954
2756.24	0.99952
2754.31	0.99956
2752.38	0.99961
2750.46	0.99965
2748.53	0.99966
2746.6	0.99965
2744.67	0.99967
2742.74	0.9997
2740.81	0.99968
2738.88	0.99964
2736.95	0.99965
2735.03	0.99964
2733.1	0.99956
2731.17	0.9995
2729.24	0.99949
2727.31	0.99955
2725.38	0.99958
2723.45	0.99959
2721.52	0.99969
2719.59	0.99982
2717.67	0.99986
2715.74	0.99982
2713.81	0.99979
2711.88	0.99978
2709.95	0.99973
2708.02	0.99962
2706.09	0.99957
2704.16	0.99959
2702.24	0.99959
2700.31	0.99953
2698.38	0.99945
2696.45	0.99944
2694.52	0.99953
2692.59	0.99964
2690.66	0.99969
2688.73	0.99969
2686.81	0.9997
2684.88	0.9997
2682.95	0.99975
2681.02	0.99986
2679.09	0.99993
2677.16	0.99988
2675.23	0.99985
2673.3	0.9999
2671.38	0.99995
2669.45	0.99993
2667.52	0.99991
2665.59	0.99994
2663.66	0.99999
2661.73	1
2659.8	0.99995
2657.87	0.99987
2655.94	0.9998
2654.02	0.99983
2652.09	0.99993
2650.16	0.99997
2648.23	0.99992
2646.3	0.99992
2644.37	1
2642.44	1.00005
2640.51	0.99998
2638.59	0.99988
2636.66	0.99988
2634.73	0.9999
2632.8	0.9999
2630.87	0.99985
2628.94	0.99978
2627.01	0.99979
2625.08	0.99986
2623.16	0.99987
2621.23	0.99978
2619.3	0.9997
2617.37	0.99972
2615.44	0.99975
2613.51	0.99974
2611.58	0.99971
2609.65	0.99967
2607.72	0.99964
2605.8	0.99965
2603.87	0.99971
2601.94	0.99977
2600.01	0.99978
2598.08	0.99977
2596.15	0.99977
2594.22	0.99975
2592.29	0.99972
2590.37	0.99969
2588.44	0.9996
2586.51	0.99953
2584.58	0.99952
2582.65	0.99957
2580.72	0.99962
2578.79	0.99963
2576.86	0.99954
2574.94	0.99945
2573.01	0.99941
2571.08	0.99941
2569.15	0.99937
2567.22	0.99934
2565.29	0.99937
2563.36	0.99945
2561.43	0.99951
2559.51	0.99952
2557.58	0.99953
2555.65	0.99953
2553.72	0.9995
2551.79	0.99943
2549.86	0.99939
2547.93	0.99941
2546	0.99945
2544.07	0.9994
2542.15	0.9993
2540.22	0.99922
2538.29	0.99926
2536.36	0.99934
2534.43	0.99939
2532.5	0.99937
2530.57	0.99932
2528.64	0.99924
2526.72	0.9992
2524.79	0.99923
2522.86	0.99928
2520.93	0.99934
2519	0.99943
2517.07	0.99943
2515.14	0.9993
2513.21	0.99914
2511.29	0.99909
2509.36	0.99912
2507.43	0.99915
2505.5	0.99915
2503.57	0.9991
2501.64	0.99901
2499.71	0.99897
2497.78	0.99898
2495.86	0.99899
2493.93	0.99898
2492	0.99893
2490.07	0.99891
2488.14	0.99893
2486.21	0.999
2484.28	0.99909
2482.35	0.99913
2480.42	0.99913
2478.5	0.99907
2476.57	0.99896
2474.64	0.99884
2472.71	0.99879
2470.78	0.99887
2468.85	0.99894
2466.92	0.99888
2464.99	0.99878
2463.07	0.99879
2461.14	0.99884
2459.21	0.99888
2457.28	0.99889
2455.35	0.99882
2453.42	0.99876
2451.49	0.99872
2449.56	0.99862
2447.64	0.99854
2445.71	0.99855
2443.78	0.99859
2441.85	0.9986
2439.92	0.99859
2437.99	0.99853
2436.06	0.99845
2434.13	0.9984
2432.2	0.99838
2430.28	0.99843
2428.35	0.99851
2426.42	0.99852
2424.49	0.99842
2422.56	0.99831
2420.63	0.99832
2418.7	0.99838
2416.77	0.99834
2414.85	0.99823
2412.92	0.99815
2410.99	0.99815
2409.06	0.99826
2407.13	0.99838
2405.2	0.99836
2403.27	0.99821
2401.34	0.9981
2399.42	0.99809
2397.49	0.9981
2395.56	0.99807
2393.63	0.99804
2391.7	0.998
2389.77	0.99792
2387.84	0.99777
2385.91	0.99754
2383.99	0.99725
2382.06	0.99692
2380.13	0.99665
2378.2	0.99663
2376.27	0.99688
2374.34	0.9973
2372.41	0.99784
2370.48	0.99836
2368.55	0.99872
2366.63	0.99905
2364.7	0.99951
2362.77	0.9999
2360.84	1
2358.91	0.99993
2356.98	0.99969
2355.05	0.99922
2353.12	0.99851
2351.2	0.99777
2349.27	0.99741
2347.34	0.99752
2345.41	0.99809
2343.48	0.99885
2341.55	0.99926
2339.62	0.99919
2337.69	0.99908
2335.77	0.99907
2333.84	0.99886
2331.91	0.99842
2329.98	0.99802
2328.05	0.99774
2326.12	0.99741
2324.19	0.99699
2322.26	0.99669
2320.34	0.99657
2318.41	0.99646
2316.48	0.99632
2314.55	0.99614
2312.62	0.99599
2310.69	0.99601
2308.76	0.99615
2306.83	0.99621
2304.9	0.99619
2302.98	0.9962
2301.05	0.99629
2299.12	0.99645
2297.19	0.99664
2295.26	0.9968
2293.33	0.99692
2291.4	0.99702
2289.47	0.9971
2287.55	0.99715
2285.62	0.99716
2283.69	0.99717
2281.76	0.99722
2279.83	0.99731
2277.9	0.99736
2275.97	0.99737
2274.04	0.99739
2272.12	0.9974
2270.19	0.99736
2268.26	0.99728
2266.33	0.99727
2264.4	0.99732
2262.47	0.99732
2260.54	0.99727
2258.61	0.99725
2256.69	0.99727
2254.76	0.99728
2252.83	0.99723
2250.9	0.99718
2248.97	0.99719
2247.04	0.99723
2245.11	0.99719
2243.18	0.99714
2241.25	0.99717
2239.33	0.99718
2237.4	0.99713
2235.47	0.99711
2233.54	0.99712
2231.61	0.9971
2229.68	0.99709
2227.75	0.99709
2225.82	0.99711
2223.9	0.99716
2221.97	0.99715
2220.04	0.99709
2218.11	0.99702
2216.18	0.99699
2214.25	0.99699
2212.32	0.99702
2210.39	0.99704
2208.47	0.99699
2206.54	0.99693
2204.61	0.99688
2202.68	0.99684
2200.75	0.99684
2198.82	0.9969
2196.89	0.99697
2194.96	0.99698
2193.03	0.9969
2191.11	0.99684
2189.18	0.99687
2187.25	0.99694
2185.32	0.99693
2183.39	0.99687
2181.46	0.99683
2179.53	0.99681
2177.6	0.99677
2175.68	0.99675
2173.75	0.99675
2171.82	0.99674
2169.89	0.99669
2167.96	0.99667
2166.03	0.99674
2164.1	0.99683
2162.17	0.99688
2160.25	0.9969
2158.32	0.99689
2156.39	0.99683
2154.46	0.99685
2152.53	0.99693
2150.6	0.9969
2148.67	0.99679
2146.74	0.9968
2144.82	0.9969
2142.89	0.99694
2140.96	0.99686
2139.03	0.99678
2137.1	0.99677
2135.17	0.99683
2133.24	0.99693
2131.31	0.99699
2129.38	0.99703
2127.46	0.99707
2125.53	0.99705
2123.6	0.99702
2121.67	0.99704
2119.74	0.99706
2117.81	0.997
2115.88	0.99694
2113.95	0.99699
2112.03	0.9971
2110.1	0.99712
2108.17	0.9971
2106.24	0.99715
2104.31	0.99724
2102.38	0.99731
2100.45	0.99733
2098.52	0.99731
2096.6	0.99727
2094.67	0.99725
2092.74	0.99718
2090.81	0.99709
2088.88	0.99713
2086.95	0.99731
2085.02	0.99742
2083.09	0.99746
2081.17	0.9975
2079.24	0.99757
2077.31	0.99762
2075.38	0.99763
2073.45	0.99764
2071.52	0.99766
2069.59	0.99764
2067.66	0.99748
2065.73	0.99731
2063.81	0.99744
2061.88	0.99774
2059.95	0.9979
2058.02	0.99797
2056.09	0.99805
2054.16	0.99813
2052.23	0.99818
2050.3	0.99821
2048.38	0.99819
2046.45	0.99813
2044.52	0.99799
2042.59	0.99776
2040.66	0.99773
2038.73	0.99799
2036.8	0.99827
2034.87	0.99841
2032.95	0.99847
2031.02	0.99851
2029.09	0.99853
2027.16	0.99852
2025.23	0.99851
2023.3	0.99851
2021.37	0.99835
2019.44	0.99784
2017.52	0.99745
2015.59	0.99782
2013.66	0.99853
2011.73	0.99883
2009.8	0.99875
2007.87	0.99869
2005.94	0.99878
2004.01	0.99897
2002.08	0.99906
2000.16	0.99905
1998.23	0.99904
1996.3	0.99876
1994.37	0.99781
1992.44	0.99688
1990.51	0.9971
1988.58	0.99803
1986.65	0.99874
1984.73	0.99908
1982.8	0.99922
1980.87	0.99933
1978.94	0.99943
1977.01	0.99951
1975.08	0.99956
1973.15	0.9995
1971.22	0.99912
1969.3	0.99827
1967.37	0.99772
1965.44	0.99823
1963.51	0.99901
1961.58	0.99933
1959.65	0.99945
1957.72	0.99945
1955.79	0.99935
1953.86	0.99941
1951.94	0.99963
1950.01	0.99967
1948.08	0.99922
1946.15	0.99813
1944.22	0.99666
1942.29	0.99634
1940.36	0.99783
1938.43	0.99929
1936.51	0.99976
1934.58	0.99977
1932.65	0.99971
1930.72	0.99972
1928.79	0.9997
1926.86	0.99922
1924.93	0.99788
1923	0.99675
1921.08	0.99657
1919.15	0.9964
1917.22	0.99687
1915.29	0.99838
1913.36	0.99906
1911.43	0.99841
1909.5	0.99791
1907.57	0.99843
1905.65	0.99924
1903.72	0.99961
1901.79	0.99973
1899.86	0.9997
1897.93	0.9992
1896	0.99852
1894.07	0.99832
1892.14	0.99778
1890.21	0.99671
1888.29	0.99709
1886.36	0.99856
1884.43	0.99938
1882.5	0.99969
1880.57	0.99985
1878.64	0.99992
1876.71	1
1874.78	0.99983
1872.86	0.9984
1870.93	0.99489
1869	0.9919
1867.07	0.99335
1865.14	0.99701
1863.21	0.99904
1861.28	0.99939
1859.35	0.99941
1857.43	0.99962
1855.5	0.99984
1853.57	0.99923
1851.64	0.99878
1849.71	0.99713
1847.78	0.99414
1845.85	0.99047
1843.92	0.98973
1842	0.99362
1840.07	0.99706
1838.14	0.99777
1836.21	0.99784
1834.28	0.99758
1832.35	0.99469
1830.42	0.99069
1828.49	0.99027
1826.56	0.99191
1824.64	0.99365
1822.71	0.99659
1820.78	0.99892
1818.85	0.9994
1816.92	0.99937
1814.99	0.99909
1813.06	0.99742
1811.13	0.99568
1809.21	0.99626
1807.28	0.99806
1805.35	0.99835
1803.42	0.99607
1801.49	0.99324
1799.56	0.99301
1797.63	0.99428
1795.7	0.9934
1793.78	0.98982
1791.85	0.98884
1789.92	0.99371
1787.99	0.99817
1786.06	0.99881
1784.13	0.99784
1782.2	0.99676
1780.27	0.99644
1778.34	0.99734
1776.42	0.99646
1774.49	0.9917
1772.56	0.98711
1770.63	0.98889
1768.7	0.99449
1766.77	0.99929
1764.84	1.00073
1762.91	0.99878
1760.99	0.99779
1759.06	0.99869
1757.13	0.99951
1755.2	1.00032
1753.27	0.99814
1751.34	0.99186
1749.41	0.98797
1747.48	0.98986
1745.56	0.99262
1743.63	0.99317
1741.7	0.992
1739.77	0.99093
1737.84	0.98974
1735.91	0.98467
1733.98	0.9786
1732.05	0.98098
1730.13	0.98779
1728.2	0.99394
1726.27	0.99753
1724.34	0.99816
1722.41	0.9968
1720.48	0.99127
1718.55	0.98107
1716.62	0.97646
1714.69	0.98294
1712.77	0.99078
1710.84	0.99435
1708.91	0.99278
1706.98	0.98805
1705.05	0.98487
1703.12	0.98261
1701.19	0.97719
1699.26	0.97357
1697.34	0.97661
1695.41	0.98474
1693.48	0.9937
1691.55	0.99693
1689.62	0.99537
1687.69	0.99136
1685.76	0.98332
1683.83	0.9791
1681.91	0.98738
1679.98	0.99605
1678.05	0.99878
1676.12	0.99697
1674.19	0.99522
1672.26	0.99354
1670.33	0.99132
1668.4	0.995
1666.48	1.00127
1664.55	1.00212
1662.62	1.00075
1660.69	1.00303
1658.76	1.00467
1656.83	0.99955
1654.9	0.9865
1652.97	0.97838
1651.04	0.98475
1649.12	0.98612
1647.19	0.98399
1645.26	0.99066
1643.33	0.99949
1641.4	1.00201
1639.47	0.99794
1637.54	0.9893
1635.61	0.98595
1633.69	0.9945
1631.76	1.00168
1629.83	1.00202
1627.9	0.9996
1625.97	0.99758
1624.04	0.99622
1622.11	0.99804
1620.18	1.00014
1618.26	0.99784
1616.33	0.99705
1614.4	1.00258
1612.47	1.00686
1610.54	1.00722
1608.61	1.00701
1606.68	1.00822
1604.75	1.00941
1602.83	1.01002
1600.9	1.01105
1598.97	1.012
1597.04	1.01172
1595.11	1.01102
1593.18	1.01116
1591.25	1.01176
1589.32	1.01216
1587.39	1.01233
1585.47	1.01213
1583.54	0.98763
1581.61	0.98668
1579.68	0.98369
1577.75	0.9783
1575.82	0.97596
1573.89	0.97854
1571.96	0.97844
1570.04	0.97562
1568.11	0.97589
1566.18	0.97775
1564.25	0.97743
1562.32	0.97276
1560.39	0.96109
1558.46	0.95382
1556.53	0.96243
1554.61	0.97041
1552.68	0.97404
1550.75	0.97528
1548.82	0.97593
1546.89	0.97423
1544.96	0.96786
1543.03	0.95885
1541.1	0.95279
1539.17	0.95929
1537.25	0.96931
1535.32	0.97187
1533.39	0.97176
1531.46	0.97467
1529.53	0.97604
1527.6	0.97351
1525.67	0.97036
1523.74	0.96703
1521.82	0.96454
1519.89	0.96619
1517.96	0.96916
1516.03	0.9732
1514.1	0.9778
1512.17	0.97829
1510.24	0.97241
1508.31	0.96326
1506.39	0.96524
1504.46	0.97891
1502.53	0.9863
1500.6	0.98629
1498.67	0.98337
1496.74	0.98353
1494.81	0.98708
1492.88	0.98705
1490.96	0.98179
1489.03	0.97877
1487.1	0.98295
1485.17	0.98818
1483.24	0.99013
1481.31	0.98976
1479.38	0.98826
1477.45	0.98456
1475.52	0.9787
1473.6	0.97448
1471.67	0.97735
1469.74	0.98324
1467.81	0.98453
1465.88	0.98178
1463.95	0.98059
1462.02	0.98025
1460.09	0.97524
1458.17	0.96728
1456.24	0.96823
1454.31	0.976
1452.38	0.98042
1450.45	0.98067
1448.52	0.97941
1446.59	0.98009
1444.66	0.98233
1442.74	0.98353
1440.81	0.98262
1438.88	0.97913
1436.95	0.97558
1435.02	0.9767
1433.09	0.97916
1431.16	0.97965
1429.23	0.98038
1427.31	0.98141
1425.38	0.98037
1423.45	0.97799
1421.52	0.97478
1419.59	0.97117
1417.66	0.97244
1415.73	0.97796
1413.8	0.98206
1411.87	0.98407
1409.95	0.98546
1408.02	0.98594
1406.09	0.98525
1404.16	0.98537
1402.23	0.98572
1400.3	0.98392
1398.37	0.98154
1396.44	0.98116
1394.52	0.98361
1392.59	0.98751
1390.66	0.9889
1388.73	0.98703
1386.8	0.98588
1384.87	0.98725
1382.94	0.98813
1381.01	0.98711
1379.09	0.98493
1377.16	0.98156
1375.23	0.97755
1373.3	0.97575
1371.37	0.97638
1369.44	0.97712
1367.51	0.97779
1365.58	0.97759
1363.65	0.9764
1361.73	0.97757
1359.8	0.98135
1357.87	0.9842
1355.94	0.98546
1354.01	0.9865
1352.08	0.98755
1350.15	0.98823
1348.22	0.98875
1346.3	0.98913
1344.37	0.98862
1342.44	0.98634
1340.51	0.98324
1338.58	0.98251
1336.65	0.98473
1334.72	0.98714
1332.79	0.98826
1330.87	0.98842
1328.94	0.98826
1327.01	0.98809
1325.08	0.98787
1323.15	0.98732
1321.22	0.98613
1319.29	0.98476
1317.36	0.984
1315.44	0.98353
1313.51	0.98295
1311.58	0.98264
1309.65	0.98259
1307.72	0.98259
1305.79	0.98279
1303.86	0.98321
1301.93	0.98377
1300	0.9843
1298.08	0.9847
1296.15	0.98507
1294.22	0.98535
1292.29	0.98521
1290.36	0.98468
1288.43	0.98408
1286.5	0.98365
1284.57	0.98327
1282.65	0.98267
1280.72	0.98177
1278.79	0.98067
1276.86	0.97932
1274.93	0.97744
1273	0.97496
1271.07	0.97218
1269.14	0.96927
1267.22	0.96612
1265.29	0.96298
1263.36	0.96054
1261.43	0.95943
1259.5	0.95997
1257.57	0.96176
1255.64	0.96381
1253.71	0.96563
1251.79	0.96714
1249.86	0.96822
1247.93	0.96886
1246	0.96927
1244.07	0.96972
1242.14	0.97031
1240.21	0.97115
1238.28	0.97226
1236.35	0.97355
1234.43	0.97499
1232.5	0.97649
1230.57	0.97776
1228.64	0.97874
1226.71	0.97956
1224.78	0.98025
1222.85	0.98078
1220.92	0.98117
1219	0.98147
1217.07	0.98179
1215.14	0.98218
1213.21	0.98253
1211.28	0.98274
1209.35	0.98279
1207.42	0.98268
1205.49	0.98243
1203.57	0.98208
1201.64	0.98168
1199.71	0.98118
1197.78	0.98054
1195.85	0.97974
1193.92	0.97872
1191.99	0.97733
1190.06	0.97549
1188.14	0.97314
1186.21	0.97026
1184.28	0.96703
1182.35	0.96362
1180.42	0.96016
1178.49	0.95694
1176.56	0.95448
1174.63	0.95325
1172.7	0.95345
1170.78	0.95491
1168.85	0.95726
1166.92	0.96007
1164.99	0.96302
1163.06	0.96584
1161.13	0.96832
1159.2	0.97027
1157.27	0.97151
1155.35	0.97184
1153.42	0.97105
1151.49	0.96916
1149.56	0.96634
1147.63	0.96286
1145.7	0.95945
1143.77	0.95707
1141.84	0.95605
1139.92	0.95592
1137.99	0.95595
1136.06	0.95571
1134.13	0.95524
1132.2	0.95468
1130.27	0.95419
1128.34	0.95376
1126.41	0.95329
1124.48	0.95278
1122.56	0.9521
1120.63	0.95109
1118.7	0.9498
1116.77	0.94834
1114.84	0.94668
1112.91	0.94481
1110.98	0.94284
1109.05	0.94074
1107.13	0.93849
1105.2	0.93641
1103.27	0.93484
1101.34	0.93392
1099.41	0.93374
1097.48	0.93422
1095.55	0.93517
1093.62	0.93658
1091.7	0.93856
1089.77	0.94083
1087.84	0.94306
1085.91	0.94531
1083.98	0.94776
1082.05	0.95038
1080.12	0.95309
1078.19	0.9559
1076.27	0.9587
1074.34	0.96128
1072.41	0.96363
1070.48	0.96592
1068.55	0.9684
1066.62	0.97121
1064.69	0.97441
1062.76	0.97791
1060.83	0.98153
1058.91	0.98491
1056.98	0.98778
1055.05	0.99016
1053.12	0.99203
1051.19	0.99346
1049.26	0.9947
1047.33	0.99595
1045.4	0.99731
1043.48	0.99865
1041.55	0.9996
1039.62	1
1037.69	1.00001
1035.76	0.99959
1033.83	0.99884
1031.9	0.9979
1029.97	0.99688
1028.05	0.99577
1026.12	0.99454
1024.19	0.99318
1022.26	0.9917
1020.33	0.99012
1018.4	0.98856
1016.47	0.98733
1014.54	0.98673
1012.62	0.98675
1010.69	0.98726
1008.76	0.98833
1006.83	0.99007
1004.9	0.99221
1002.97	0.99433
1001.04	0.99629
999.114	0.99792
997.185	0.99904
995.256	0.99966
993.327	0.9998
991.398	0.99952
989.47	0.99896
987.541	0.99824
985.612	0.99749
983.683	0.99687
981.754	0.99641
979.826	0.99613
977.897	0.99603
975.968	0.99588
974.039	0.99539
972.11	0.99441
970.182	0.99301
968.253	0.99133
966.324	0.98945
964.395	0.98767
962.467	0.98641
960.538	0.98577
958.609	0.98553
956.68	0.98567
954.751	0.98631
952.823	0.98728
950.894	0.98826
948.965	0.98905
947.036	0.98968
945.107	0.99036
943.179	0.9911
941.25	0.99183
939.321	0.99275
937.392	0.99404
935.463	0.99554
933.535	0.99701
931.606	0.99829
929.677	0.99933
927.748	1
925.82	1.00028
923.891	1
921.962	0.99956
920.033	0.99905
918.104	0.99854
916.176	0.99794
914.247	0.99708
912.318	0.99618
910.389	0.99566
908.46	0.99544
906.532	0.99521
904.603	0.99485
902.674	0.99447
900.745	0.99422
898.816	0.99412
896.888	0.99405
894.959	0.99405
893.03	0.99427
891.101	0.99457
889.172	0.99479
887.244	0.99513
885.315	0.99575
883.386	0.99649
881.457	0.99732
879.529	0.99815
877.6	0.99868
875.671	0.99902
873.742	0.99958
871.813	1
869.885	0.99999
867.956	0.99932
866.027	0.9983
864.098	0.99688
862.169	0.99493
860.241	0.99267
858.312	0.99061
856.383	0.9891
854.454	0.98818
852.525	0.98772
850.597	0.98737
848.668	0.98672
846.739	0.98571
844.81	0.98458
842.882	0.98358
840.953	0.98257
839.024	0.98125
837.095	0.98011
835.166	0.97967
833.238	0.97945
831.309	0.97905
829.38	0.97857
827.451	0.9784
825.522	0.9791
823.594	0.98018
821.665	0.98071
819.736	0.98099
817.807	0.9815
815.878	0.982
813.95	0.98246
812.021	0.98285
810.092	0.98288
808.163	0.98274
806.234	0.98293
804.306	0.9833
802.377	0.9835
800.448	0.98363
798.519	0.98384
796.591	0.98397
794.662	0.98397
792.733	0.98424
790.804	0.98493
788.875	0.98552
786.947	0.98572
785.018	0.98582
783.089	0.98583
781.16	0.98552
779.231	0.98501
777.303	0.9847
775.374	0.98474
773.445	0.98481
771.516	0.98478
769.587	0.98485
767.659	0.98501
765.73	0.98505
763.801	0.98472
761.872	0.98393
759.944	0.98308
758.015	0.98287
756.086	0.9834
754.157	0.98388
752.228	0.98393
750.3	0.98384
748.371	0.98372
746.442	0.98372
744.513	0.98378
742.584	0.9837
740.656	0.98368
738.727	0.9838
736.798	0.98394
734.869	0.98393
732.94	0.98383
731.012	0.9843
729.083	0.98548
727.154	0.98659
725.225	0.98688
723.296	0.98653
721.368	0.98635
719.439	0.98666
717.51	0.98717
715.581	0.9876
713.653	0.98799
711.724	0.98841
709.795	0.98878
707.866	0.98911
705.937	0.98938
704.009	0.98959
702.08	0.98981
700.151	0.98984
698.222	0.98958
696.293	0.98969
694.365	0.99063
692.436	0.99164
690.507	0.99254
688.578	0.9938
686.649	0.99462
684.721	0.99423
682.792	0.9938
680.863	0.99467
678.934	0.99615
677.006	0.99697
675.077	0.99717
673.148	0.99696
671.219	0.99596
669.29	0.99441
667.362	0.99499
665.433	0.99803
663.504	1
661.575	0.99938
659.646	0.99699
657.718	0.99628
655.789	0.99886
653.86	1.00013
651.931	0.99638
650.002	0.99374
648.074	0.9956
646.145	0.99861
644.216	1.00165
642.287	1.00301
640.358	1.00316
638.43	1.00149
636.501	0.99487
634.572	0.98857
632.643	0.98887
630.715	0.99247
628.786	0.9939
626.857	0.99249
624.928	0.99119
622.999	0.99337
621.071	0.9971
619.142	0.99758
617.213	0.99587
615.284	0.9952
613.355	0.99546
611.427	0.99643
609.498	0.9975
607.569	0.99689
605.64	0.99555
603.711	0.99614
601.783	0.99833
599.854	1
