# Supplementary material for: Approaching intrinsic dynamics of MXenes hybrid hydrogel for 3D printed multimodal intelligent devices with ultrahigh superelasticity and temperature sensitivity
Source: Nat Commun. 2022 Jun 14;13:3420. doi: 10.1038/s41467-022-31051-7 (PMC9197829; doi:10.1038/s41467-022-31051-7)
Supplement: Supplementary file 6 — Source Data [file 41467_2022_31051_MOESM6_ESM.zip › Supplementary information/Supplementary Fig. 6/Glycerol loaded.xlsx]

## Sheet: Sheet1
Time / day	Weight / g
0	1.0495
1	1.0473
2	1.0467
3	1.0417
4	1.0399
5	1.03939
6	1.03739
7	1.03669
8	1.03489
9	1.0326
10	1.03219
11	1.03109
12	1.03029
13	1.02959
14	1.0205
15	1.01319
16	1.00439
17	1.00289
18	0.99989
19	0.99849
20	0.99779
