# Supplementary material for: Approaching intrinsic dynamics of MXenes hybrid hydrogel for 3D printed multimodal intelligent devices with ultrahigh superelasticity and temperature sensitivity
Source: Nat Commun. 2022 Jun 14;13:3420. doi: 10.1038/s41467-022-31051-7 (PMC9197829; doi:10.1038/s41467-022-31051-7)
Supplement: Supplementary file 6 — Source Data [file 41467_2022_31051_MOESM6_ESM.zip › Supplementary information/Supplementary Fig. 6/Without glycerol.xlsx]

## Sheet: Sheet1
Time / day	Weight / g
0	1.1878
1	0.8139
2	0.56904
3	0.32898
4	0.22
5	0.2127
6	0.2102
7	0.2067
8	0.2067
9	0.2052
10	0.2051
11	0.2051
12	0.2049
13	0.2048
14	0.2048
15	0.2047
16	0.2047
17	0.2044
18	0.2043
19	0.2043
20	0.2043
