# Supplementary material for: Approaching intrinsic dynamics of MXenes hybrid hydrogel for 3D printed multimodal intelligent devices with ultrahigh superelasticity and temperature sensitivity
Source: Nat Commun. 2022 Jun 14;13:3420. doi: 10.1038/s41467-022-31051-7 (PMC9197829; doi:10.1038/s41467-022-31051-7)
Supplement: Supplementary file 6 — Source Data [file 41467_2022_31051_MOESM6_ESM.zip › Supplementary information/Supplementary Fig. 7/Supplementary Fig. 7a/PVA.xlsx]

## Sheet: 3
Strain / %	Tensile strength / MPa
0	0
0.168225	0.0031125
0.452075	0.0009425
0.727075	0.00136875
0.98905	0.000673333
1.2474	0.00116292
1.50053	0.00128875
1.75467	0.00028
2.00418	0.00159625
2.25418	0.00155417
2.50468	0.00105292
2.75468	0.00116917
3.00572	0.0010475
3.25572	0.00125
3.50678	0.0008275
3.75572	0.00145833
4.00678	0.00127292
4.25467	0.00102542
4.50678	0.00120333
4.75418	0.0015175
5.00625	0.00130167
5.25467	0.00139458
5.5073	0.00127083
5.75312	0.0013625
6.0073	0.00112833
6.25312	0.00138833
6.50572	0.00138958
6.75365	0.001265
7.00625	0.00181167
7.25467	0.00129333
7.50625	0.00115458
7.7552	0.00176417
8.00625	0.00138083
8.25468	0.00141375
8.50625	0.00137
8.75625	0.00130833
9.00468	0.0012825
9.25468	0.00228
9.50572	0.00232083
9.75625	0.000755
10.0057	0.00175417
10.2568	0.0008525
10.5042	0.00196417
10.7568	0.00156708
11.0042	0.0015975
11.2568	0.00178292
11.5047	0.00179333
11.7557	0.00147583
12.0047	0.001805
12.2573	0.00136708
12.5047	0.00177917
12.7552	0.00141958
13.0042	0.00127458
13.2562	0.00129458
13.5047	0.00165
13.7568	0.00127083
14.0057	0.00182042
14.2573	0.00138583
14.5052	0.00119
14.7557	0.00178833
15.0057	0.0014
15.2552	0.00206042
15.5057	0.00134708
15.7562	0.001625
16.0063	0.00178125
16.2552	0.0015875
16.5073	0.00161208
16.7542	0.00216292
17.0073	0.00180958
17.2542	0.00187625
17.5063	0.001805
17.7552	0.00149042
18.0073	0.0016575
18.2542	0.00209292
18.5068	0.00307958
18.7537	0.000485833
19.0063	0.00291167
19.2542	0.00213542
19.5057	0.000815417
19.7541	0.00298083
20.0068	0.001355
20.2557	0.001995
20.5068	0.00231167
20.7557	0.00157458
21.0057	0.0023
21.2557	0.00247667
21.5047	0.00181083
21.7557	0.00260917
22.0052	0.00201625
22.2563	0.0022825
22.5057	0.00265542
22.7578	0.0018475
23.0037	0.00255542
23.2568	0.00190542
23.5052	0.00219708
23.7563	0.0023975
24.0047	0.00242833
24.2573	0.00253792
24.5047	0.00272375
24.7568	0.00245958
25.0042	0.002325
25.2563	0.0024225
25.5042	0.00258125
25.7557	0.00263292
26.0047	0.00273917
26.2573	0.00270417
26.5041	0.00266333
26.7563	0.00258292
27.0063	0.00275583
27.2557	0.00260958
27.5052	0.00230167
27.7557	0.00315625
28.0057	0.002775
28.2542	0.00287625
28.5063	0.0026375
28.7557	0.0031125
29.0068	0.0029
29.2541	0.00273875
29.5068	0.00281208
29.7547	0.00273917
30.0052	0.00291292
30.2547	0.00307583
30.5068	0.00309125
30.7541	0.00287208
31.0073	0.00317
31.2542	0.00317333
31.5068	0.00326667
31.7531	0.00329083
32.0063	0.00315125
32.2552	0.00346708
32.5057	0.00267708
32.7557	0.00362083
33.0063	0.00327625
33.2557	0.00326458
33.5047	0.00326
33.7552	0.00312875
34.0057	0.0032725
34.2557	0.00365458
34.5057	0.00344958
34.7563	0.00345542
35.0057	0.00370708
35.2563	0.003715
35.5047	0.00394167
35.7568	0.00380875
36.0042	0.00377583
36.2563	0.00392875
36.5047	0.00375208
36.7578	0.00404542
37.0031	0.00409667
37.2573	0.00393875
37.5042	0.00393833
37.7563	0.00358625
38.0037	0.00407042
38.2563	0.004075
38.5047	0.00403083
38.7563	0.00444458
39.0052	0.00370125
39.2573	0.00410125
39.5052	0.00415625
39.7563	0.00428542
40.0063	0.00410917
40.2568	0.00376208
40.5042	0.00460042
40.7557	0.00447042
41.0063	0.00447417
41.2552	0.00475292
41.5073	0.00535625
41.7542	0.00481875
42.0068	0.00546125
42.2542	0.00519875
42.5067	0.00507125
42.7552	0.00563792
43.0063	0.00520333
43.2542	0.00533417
43.5073	0.00529792
43.7537	0.00589958
44.0052	0.00595292
44.2542	0.00563333
44.5057	0.00585708
44.7542	0.0060275
45.0057	0.00569708
45.2547	0.00609458
45.5073	0.00583958
45.7552	0.00688292
46.0057	0.00683167
46.2563	0.006725
46.5057	0.00718875
46.7563	0.00679333
47.0057	0.00727375
47.2563	0.00710417
47.5037	0.0074675
47.7573	0.00708792
48.0047	0.00743958
48.2573	0.007505
48.5047	0.00798833
48.7563	0.00737167
49.0052	0.008255
49.2573	0.00749417
49.5042	0.00743542
49.7573	0.00787
50.0042	0.00799083
50.2563	0.00841042
50.5047	0.00847667
50.7568	0.00806708
51.0042	0.00862167
51.2567	0.00801417
51.5047	0.00880083
51.7563	0.00893375
52.0057	0.00878958
52.2563	0.00923083
52.5057	0.00841042
52.7557	0.00878875
53.0052	0.00885875
53.2557	0.00965042
53.5057	0.00983875
53.7552	0.00980833
54.0068	0.00943875
54.2547	0.0100058
54.5057	0.0096075
54.7542	0.0102029
55.0068	0.0101329
55.2542	0.00984458
55.5068	0.0106558
55.7542	0.0105392
56.0073	0.0105646
56.2537	0.0106842
56.5057	0.0109329
56.7537	0.0106875
57.0057	0.0107071
57.2547	0.0107642
57.5073	0.0107042
57.7542	0.0110496
58.0063	0.0110096
58.2557	0.0112075
58.5057	0.0110729
58.7557	0.0116225
59.0057	0.0115038
59.2563	0.0124629
59.5063	0.0118475
59.7563	0.0138621
60.0057	0.0113475
60.2563	0.0127
60.5047	0.0119971
60.7573	0.0131392
61.0052	0.0121017
61.2557	0.0126121
61.5047	0.0128062
61.7573	0.0126854
62.0047	0.0134208
62.2567	0.0126904
62.5042	0.0129758
62.7563	0.0125583
63.0036	0.0133563
63.2563	0.0135229
63.5047	0.0134671
63.7563	0.0135921
64.0047	0.01425
64.2562	0.0125717
64.5057	0.0152713
64.7547	0.0138017
65.0052	0.01376
65.2557	0.0152533
65.5057	0.0134783
65.7567	0.0150683
66.0073	0.014615
66.2557	0.0148071
66.5057	0.0153754
66.7547	0.0147092
67.0062	0.0150175
67.2536	0.015825
67.5067	0.0153854
67.7547	0.01656
68.0078	0.0160854
68.2531	0.0163079
68.5067	0.0164629
68.7536	0.0157888
69.0057	0.0162212
69.2536	0.0162587
69.5062	0.0159533
69.7547	0.0165558
70.0057	0.0171838
70.2547	0.0169854
70.5062	0.0171792
70.7547	0.0173408
71.0057	0.0175983
71.2557	0.0175096
71.5062	0.0174412
71.7541	0.0176446
72.0057	0.0178762
72.2568	0.0183542
72.5052	0.0186279
72.7568	0.0176696
73.0047	0.0183421
73.2568	0.01814
73.5041	0.0178058
73.7573	0.0183458
74.0047	0.0178921
74.2562	0.0182867
74.5047	0.0182063
74.7573	0.0184175
75.0052	0.0185958
75.2552	0.0182675
75.5041	0.0193171
75.7562	0.0188887
76.0041	0.0189796
76.2562	0.0190904
76.5047	0.0191954
76.7568	0.0199192
77.0047	0.0192737
77.2557	0.0198871
77.5057	0.0201687
77.7552	0.0202621
78.0057	0.0203133
78.2567	0.0202983
78.5073	0.0201075
78.7541	0.02053
79.0073	0.0205542
79.2547	0.0205767
79.5062	0.0213504
79.7547	0.021685
80.0062	0.021095
80.2552	0.0213629
80.5073	0.0218692
80.7541	0.0214142
81.0078	0.0215146
81.2536	0.0225913
81.5062	0.0222071
81.7541	0.0223454
82.0067	0.0222537
82.2531	0.0224967
82.5067	0.0225542
82.7552	0.022345
83.0062	0.0227683
83.2552	0.0230242
83.5057	0.0231237
83.7557	0.023
84.0057	0.023545
84.2552	0.0230792
84.5062	0.0237275
84.7567	0.0236375
85.0057	0.0239596
85.2578	0.0237983
85.5047	0.0239521
85.7552	0.0242775
86.0041	0.0246304
86.2562	0.0238558
86.5052	0.0238971
86.7573	0.0235996
87.0041	0.0236654
87.2573	0.0238592
87.5047	0.0226508
87.7562	0.0215446
88.0041	0.0209629
88.2557	0.0198713
88.5047	0.0198588
88.7573	0.0194913
89.0052	0.0186467
89.2557	0.0188167
89.5052	0.0183846
89.7557	0.018995
90.0052	0.0184375
90.2557	0.0186342
90.5052	0.0184804
90.7562	0.0180821
91.0067	0.0179375
91.2552	0.0180721
91.5067	0.0182433
91.7541	0.0185696
92.0062	0.0180146
92.2547	0.0180937
92.5062	0.0179783
92.7541	0.0179717
93.0073	0.0181187
93.2536	0.0181617
93.5068	0.01789
93.7536	0.0183096
94.0057	0.0190096
94.2536	0.0190004
94.5062	0.0186433
94.7547	0.0190888
95.0057	0.0188246
95.2547	0.0186167
95.5067	0.0189846
95.7557	0.0191883
96.0052	0.0189592
96.2552	0.0189342
96.5052	0.0185283
96.7557	0.0187567
97.0057	0.0187163
97.2573	0.0177446
97.5052	0.01751
97.7567	0.0171075
98.0052	0.0171304
98.2562	0.0172742
98.5041	0.0171925
98.7567	0.0168642
99.0047	0.0162858
99.2578	0.0140071
99.5031	0.01226
99.7573	0.0106404
100.005	0.00606375
100.257	0.005225
100.504	0.00534542
100.756	0.00505583
101.005	0.00531125
101.256	0.00526625
101.505	0.00531292
101.757	0.005305
102.005	0.00500167
102.255	0.00531708
102.505	0.00466917
102.755	0.00486458
103.004	0.00479292
103.256	0.00461542
103.507	0.00430167
103.755	0.00449792
104.007	0.00416667
104.255	0.0043275
104.506	0.00426292
104.753	0.00420083
105.006	0.00403042
105.255	0.00452667
105.506	0.0039
105.754	0.003805
106.007	-0.00811625
106.254	-0.00853708
106.505	-0.00886333
106.754	-0.00819083
107.006	-0.00875583
107.254	-0.00889542
107.506	-0.00875708
107.756	-0.00877792
108.007	-0.00822
108.256	-0.0083875
108.507	-0.0085825
108.756	-0.008555
109.005	-0.00844875
109.255	-0.00867083
109.506	-0.00821458
109.757	-0.00841625
110.004	-0.00834667
110.258	-0.00873542
110.505	-0.00838333
110.756	-0.00906
111.004	-0.00812583
111.257	-0.00834167
111.505	-0.00879542
111.757	-0.00855792
112.004	-0.00864
112.258	-0.00848958
112.504	-0.00842125
112.757	-0.00848875
113.004	-0.00866583
113.256	-0.00881333
113.504	-0.00875083
113.757	-0.00841958
114.006	-0.00854958
114.257	-0.0087875
114.506	-0.00906083
114.756	-0.00842792
115.005	-0.0085
115.255	-0.00819583
115.505	-0.00805375
115.756	-0.00877
116.006	-0.00841083
116.255	-0.0082375
116.507	-0.0082175
116.755	-0.00847333
117.005	-0.00860333
117.255	-0.008425
117.506	-0.00835958
117.754	-0.00825417
118.007	-0.00879667
118.254	-0.00845833
118.507	-0.00853917
118.754	-0.0082775
119.006	-0.00879542
119.254	-0.00856583
119.506	-0.00902583
119.755	-0.00861417
120.007	-0.00871417
120.255	-0.00855083
120.506	-0.0086825
120.756	-0.0088075
121.006	-0.0083775
121.255	-0.00878
121.505	-0.00874375
121.756	-0.00896125
122.006	-0.00840708
122.257	-0.00889542
122.505	-0.00894625
122.662	-0.00882
