# Supplementary material for: Approaching intrinsic dynamics of MXenes hybrid hydrogel for 3D printed multimodal intelligent devices with ultrahigh superelasticity and temperature sensitivity
Source: Nat Commun. 2022 Jun 14;13:3420. doi: 10.1038/s41467-022-31051-7 (PMC9197829; doi:10.1038/s41467-022-31051-7)
Supplement: Supplementary file 6 — Source Data [file 41467_2022_31051_MOESM6_ESM.zip › Supplementary information/Supplementary Fig. 7/Supplementary Fig. 7b/30%.xlsx]

## Sheet: Sheet1
Strain / %	Compressive strength / Mpa
0	0.000110857
0.03	0.000124571
0.31	0.000141143
0.68	0.000192
1.02	0.000258857
1.34	0.000386286
1.66	0.000488286
1.96	0.00059
2.26	0.000712571
2.56	0.000848571
2.86	0.000968286
3.17	0.00103
3.48	0.00119
3.78	0.00132
4.07	0.00146
4.36	0.00149
4.66	0.00159
4.96	0.00167
5.27	0.00174
5.58	0.00182
5.88	0.00194
6.17	0.00208
6.47	0.00223
6.76	0.00238
7.06	0.00246
7.36	0.00258
7.67	0.00271
7.98	0.00284
8.27	0.00295
8.57	0.00304
8.87	0.00315
9.16	0.00326
9.47	0.00342
9.78	0.00351
10.08	0.00359
10.37	0.00374
10.67	0.00392
10.96	0.00418
11.26	0.00424
11.57	0.00435
11.88	0.00444
12.18	0.00467
12.47	0.00477
12.76	0.00489
13.06	0.00498
13.37	0.00513
13.67	0.00529
13.97	0.00538
14.28	0.00551
14.57	0.00571
14.87	0.00591
15.16	0.00608
15.46	0.00627
15.77	0.00646
16.07	0.00655
16.37	0.00673
16.67	0.00688
16.97	0.00704
17.27	0.00711
17.56	0.0073
17.87	0.00751
18.18	0.00776
18.48	0.00794
18.76	0.00811
19.06	0.00829
19.36	0.00845
19.67	0.00866
19.97	0.00879
20.28	0.00896
20.58	0.00907
20.87	0.00927
21.16	0.00943
21.46	0.00962
21.77	0.00983
22.07	0.01014
22.38	0.01042
22.68	0.01064
22.97	0.01089
23.27	0.01109
23.56	0.01131
23.86	0.01145
24.17	0.01169
24.48	0.01189
24.77	0.01211
25.07	0.0123
25.37	0.01252
25.67	0.0128
25.96	0.01305
26.27	0.01334
26.57	0.01361
26.88	0.01389
27.17	0.01415
27.46	0.01443
27.76	0.01473
28.07	0.01499
28.38	0.01521
28.67	0.01544
28.97	0.01575
29.27	0.01606
29.56	0.01647
29.86	0.01667
30.01	0.01697
30.01	0.01696
29.96	0.01667
29.61	0.01629
29.23	0.01576
28.89	0.01533
28.55	0.01496
28.24	0.01462
27.92	0.01423
27.62	0.01386
27.32	0.01348
27.02	0.01316
26.72	0.0128
26.41	0.01242
26.11	0.01204
25.81	0.01169
25.51	0.0114
25.21	0.01112
24.91	0.01086
24.62	0.01063
24.31	0.01045
24.01	0.01024
23.71	0.00994
23.41	0.00963
23.12	0.00931
22.82	0.00905
22.52	0.00881
22.21	0.00859
21.91	0.00831
21.61	0.00804
21.31	0.00784
21.01	0.00767
20.72	0.00753
20.42	0.00733
20.11	0.00716
19.81	0.00692
19.51	0.00675
19.21	0.00653
18.91	0.00634
18.62	0.00607
18.32	0.00586
18.01	0.00566
17.71	0.00549
17.41	0.00535
17.11	0.00521
16.81	0.00508
16.51	0.00491
16.22	0.00476
15.92	0.00457
15.61	0.00441
15.31	0.00423
15.02	0.00409
14.72	0.00394
14.42	0.00375
14.12	0.00359
13.81	0.0035
13.51	0.00335
13.21	0.0032
12.91	0.00307
12.62	0.00296
12.32	0.00282
12.02	0.00271
11.71	0.0026
11.41	0.00242
11.11	0.00225
10.81	0.00212
10.52	0.00205
10.22	0.00191
9.92	0.00182
9.61	0.00171
9.31	0.00158
9	0.00149
8.71	0.00143
8.42	0.00137
8.12	0.0012
7.82	0.00108
7.51	0.000909429
7.21	0.000793143
6.91	0.000677143
6.61	0.000607143
6.32	0.00051
6.02	0.000406857
5.72	0.000376857
5.41	0.000333714
5.11	0.000287143
4.81	0.000206571
4.51	0.000138286
4.22	-6.28571e-06
3.92	-0.000153143
3.62	-0.000216571
3.31	-0.000232286
3.01	-0.000294857
2.71	-0.000402
2.41	-0.000497429
2.12	-0.000560571
1.82	-0.000617143
1.51	-0.000639714
1.21	-0.000672571
0.91	-0.000702857
0.61	-0.000751714
0.31	-0.000801429
0.02	-0.000878571
0	-0.00109
-0.01	-0.00114
-0.01	-0.00102
-0.04	-0.00101
0	-0.00102
