# Supplementary material for: Approaching intrinsic dynamics of MXenes hybrid hydrogel for 3D printed multimodal intelligent devices with ultrahigh superelasticity and temperature sensitivity
Source: Nat Commun. 2022 Jun 14;13:3420. doi: 10.1038/s41467-022-31051-7 (PMC9197829; doi:10.1038/s41467-022-31051-7)
Supplement: Supplementary file 6 — Source Data [file 41467_2022_31051_MOESM6_ESM.zip › Supplementary information/Supplementary Fig. 7/Supplementary Fig. 7b/40%.xlsx]

## Sheet: Sheet1
Strain / %	Compressive strength / Mpa
0	-0.000113429
0.1	1.77143e-05
0.54	0.000147429
0.98	0.000162
1.4	0.000395143
1.81	0.000583429
2.21	0.000769143
2.61	0.000881714
3.02	0.001
3.43	0.0011
3.83	0.00124
4.22	0.00138
4.62	0.00147
5.02	0.00154
5.43	0.00169
5.83	0.00189
6.22	0.00207
6.62	0.00223
7.01	0.00243
7.42	0.00261
7.83	0.0028
8.23	0.00293
8.62	0.00306
9.02	0.00318
9.43	0.00338
9.83	0.00356
10.23	0.00373
10.62	0.00387
11.01	0.00401
11.43	0.00423
11.82	0.00443
12.23	0.0047
12.62	0.00484
13.02	0.00504
13.42	0.00522
13.82	0.00548
14.23	0.0057
14.62	0.0059
15.02	0.00609
15.42	0.00629
15.83	0.0065
16.23	0.00674
16.62	0.00699
17.02	0.00726
17.42	0.00753
17.83	0.00779
18.23	0.00804
18.62	0.00831
19.01	0.00857
19.42	0.00876
19.83	0.00897
20.23	0.00924
20.63	0.00953
21.02	0.00976
21.42	0.01006
21.82	0.01036
22.23	0.01068
22.63	0.01097
23.02	0.01127
23.42	0.01157
23.82	0.01188
24.23	0.01225
24.63	0.01254
25.02	0.01282
25.42	0.0131
25.81	0.01345
26.23	0.01377
26.63	0.01412
27.03	0.01455
27.42	0.01499
27.82	0.01543
28.23	0.01583
28.63	0.01629
29.03	0.01668
29.42	0.01707
29.82	0.01748
30.22	0.01792
30.63	0.0184
31.03	0.01885
31.42	0.01928
31.81	0.01971
32.22	0.02025
32.63	0.02078
33.03	0.02129
33.42	0.02185
33.82	0.02249
34.23	0.02308
34.63	0.02357
35.03	0.02413
35.42	0.02469
35.82	0.02528
36.23	0.02591
36.63	0.02657
37.03	0.0272
37.43	0.02784
37.82	0.02858
38.22	0.02934
38.62	0.03011
39.03	0.03088
39.43	0.03173
39.82	0.03259
40.01	0.03318
40.02	0.03297
39.9	0.03245
39.43	0.03138
38.95	0.02999
38.48	0.0287
38.05	0.02763
37.64	0.0266
37.23	0.02565
36.83	0.02477
36.42	0.02397
36.02	0.02315
35.61	0.02232
35.22	0.02153
34.82	0.02082
34.41	0.02024
34.01	0.01965
33.61	0.019
33.22	0.01841
32.82	0.0179
32.42	0.01741
32.01	0.01684
31.61	0.01629
31.22	0.01572
30.83	0.01519
30.42	0.01469
30.01	0.01426
29.61	0.01381
29.21	0.01338
28.82	0.01295
28.42	0.01256
28.01	0.01219
27.61	0.01186
27.21	0.0115
26.82	0.01107
26.42	0.01067
26.01	0.01034
25.61	0.00999
25.21	0.00964
24.81	0.00925
24.42	0.00896
24.01	0.00871
23.61	0.0085
23.21	0.0082
22.82	0.00791
22.42	0.00767
22.02	0.00739
21.61	0.00711
21.21	0.00681
20.81	0.00655
20.42	0.00629
20.02	0.00607
19.61	0.0059
19.21	0.00568
18.81	0.00546
18.42	0.00527
18.02	0.00512
17.61	0.00494
17.21	0.0047
16.81	0.00454
16.42	0.00435
16.02	0.00415
15.62	0.00391
15.21	0.00375
14.82	0.00355
14.42	0.00338
14.02	0.00321
13.61	0.00315
13.21	0.00305
12.81	0.00293
12.42	0.00278
12.02	0.00264
11.61	0.00249
11.21	0.00231
10.81	0.00217
10.41	0.00201
10.02	0.00187
9.62	0.00173
9.21	0.00165
8.81	0.00151
8.41	0.00141
8.02	0.00131
7.62	0.00123
7.21	0.00114
6.81	0.00106
6.42	0.000925143
6.02	0.000823714
5.63	0.000694857
5.21	0.000539143
4.81	0.000352571
4.41	0.000284
4.02	0.000217429
3.62	0.000181429
3.21	7.62857e-05
2.81	2.25714e-05
2.41	-3.11429e-05
2.02	-6.85714e-05
1.62	-0.000146286
1.22	-0.000266286
0.81	-0.000398857
0.41	-0.000514
0.01	-0.000632286
-0.01	-0.000526286
-0.02	-0.000355143
-0.02	-0.000356571
-0.06	-0.000360286
0	-0.000395429
