# Supplementary material for: Approaching intrinsic dynamics of MXenes hybrid hydrogel for 3D printed multimodal intelligent devices with ultrahigh superelasticity and temperature sensitivity
Source: Nat Commun. 2022 Jun 14;13:3420. doi: 10.1038/s41467-022-31051-7 (PMC9197829; doi:10.1038/s41467-022-31051-7)
Supplement: Supplementary file 6 — Source Data [file 41467_2022_31051_MOESM6_ESM.zip › Supplementary information/Supplementary Fig. 7/Supplementary Fig. 7b/50%.xlsx]

## Sheet: Sheet1
Strain / %	Compressive strength / Mpa
0	9.4e-05
0.15	0.000276
0.7	0.000388
1.24	0.000346
1.76	0.000482857
2.26	0.000627429
2.78	0.000797429
3.29	0.000954571
3.79	0.00114
4.28	0.00132
4.79	0.00154
5.29	0.00177
5.79	0.00204
6.29	0.00218
6.78	0.00237
7.29	0.00251
7.8	0.00273
8.29	0.00292
8.78	0.00311
9.29	0.00333
9.8	0.0035
10.29	0.00371
10.78	0.00395
11.29	0.0042
11.8	0.00441
12.29	0.00462
12.78	0.00496
13.29	0.00525
13.79	0.00555
14.29	0.00577
14.79	0.00605
15.28	0.00628
15.79	0.00652
16.29	0.00669
16.79	0.00697
17.29	0.00731
17.8	0.00768
18.29	0.00797
18.78	0.00829
19.28	0.00861
19.79	0.00895
20.3	0.00928
20.79	0.00962
21.29	0.00994
21.79	0.01028
22.3	0.01055
22.79	0.01092
23.29	0.0112
23.79	0.0116
24.29	0.01196
24.79	0.01246
25.29	0.01287
25.79	0.01331
26.29	0.0138
26.79	0.01428
27.29	0.01473
27.79	0.01512
28.29	0.0156
28.79	0.01605
29.28	0.01656
29.79	0.01704
30.29	0.0176
30.8	0.01817
31.29	0.01874
31.78	0.01934
32.29	0.02003
32.8	0.02071
33.29	0.02136
33.79	0.02202
34.29	0.02276
34.8	0.02349
35.29	0.02421
35.78	0.02492
36.29	0.02577
36.8	0.02665
37.29	0.02754
37.79	0.02843
38.29	0.02947
38.8	0.03055
39.3	0.03159
39.78	0.03265
40.29	0.03374
40.79	0.03489
41.29	0.03609
41.78	0.03731
42.29	0.03858
42.79	0.03989
43.3	0.04121
43.78	0.0426
44.29	0.04409
44.79	0.04562
45.3	0.04715
45.79	0.04879
46.29	0.05051
46.79	0.05223
47.3	0.05402
47.79	0.0559
48.29	0.05781
48.79	0.05983
49.29	0.06205
49.79	0.06407
50	0.0654
50.01	0.06555
49.84	0.06381
49.23	0.06033
48.63	0.056
48.08	0.05253
47.55	0.04962
47.03	0.04708
46.51	0.04477
46	0.04258
45.51	0.04058
45.01	0.03879
44.5	0.03708
43.99	0.03541
43.5	0.03386
43.01	0.03241
42.5	0.03105
42	0.02971
41.5	0.02846
41	0.0272
40.5	0.02608
40	0.0251
39.5	0.02416
39.01	0.02316
38.5	0.02222
37.99	0.02136
37.5	0.02054
37	0.01971
36.5	0.01891
36	0.01819
35.49	0.01751
35	0.01682
34.51	0.01614
34	0.01555
33.5	0.01498
33	0.01447
32.51	0.01397
32	0.01344
31.5	0.01291
31	0.01247
30.51	0.01201
30	0.01149
29.5	0.01095
29	0.01054
28.51	0.01017
28	0.00981
27.5	0.00942
27	0.00907
26.5	0.00871
26	0.00841
25.49	0.00812
25	0.00785
24.5	0.00749
24	0.00716
23.5	0.00686
23	0.00661
22.5	0.0063
22.01	0.00601
21.5	0.00575
20.99	0.00549
20.5	0.00528
20.01	0.00509
19.5	0.0049
18.99	0.00469
18.5	0.00447
18.01	0.00426
17.5	0.0041
16.99	0.00388
16.5	0.00362
16	0.0034
15.5	0.00322
14.99	0.00303
14.5	0.00283
14.01	0.00268
13.5	0.0025
12.99	0.00237
12.5	0.00225
12	0.00212
11.5	0.00196
10.99	0.00176
10.49	0.00163
10	0.00145
9.51	0.00133
8.99	0.00117
8.49	0.00104
8	0.000886
7.51	0.000746857
7	0.000623714
6.5	0.000506857
6	0.000408571
5.51	0.000271429
5	0.000147429
4.49	1.8e-05
4	-7.17143e-05
3.51	-0.000210571
3	-0.000324
2.5	-0.000401429
2	-0.000429429
1.5	-0.000492857
1	-0.000584286
0.5	-0.000659714
0	-0.000895429
-0.01	-0.00104
-0.02	-0.000855143
-0.07	-0.000602857
0	-0.000606857
0	-0.000737429
0	-0.00105
