# Supplementary material for: Approaching intrinsic dynamics of MXenes hybrid hydrogel for 3D printed multimodal intelligent devices with ultrahigh superelasticity and temperature sensitivity
Source: Nat Commun. 2022 Jun 14;13:3420. doi: 10.1038/s41467-022-31051-7 (PMC9197829; doi:10.1038/s41467-022-31051-7)
Supplement: Supplementary file 6 — Source Data [file 41467_2022_31051_MOESM6_ESM.zip › Supplementary information/Supplementary Fig. 7/Supplementary Fig. 7b/60%.xlsx]

## Sheet: Sheet1
Strain / %	Compressive strength / Mpa
0	5.68571e-05
0.19	0.000246571
0.84	0.000419143
1.49	0.000435143
2.11	0.000764571
2.73	0.000997429
3.34	0.00112
3.94	0.00127
4.54	0.00148
5.15	0.00173
5.75	0.00193
6.34	0.00213
6.94	0.00237
7.55	0.00262
8.15	0.00295
8.74	0.00318
9.35	0.00347
9.95	0.00367
10.54	0.00398
11.15	0.00423
11.75	0.00451
12.34	0.00475
12.94	0.00503
13.55	0.00532
14.15	0.00563
14.74	0.0059
15.35	0.00618
15.95	0.00653
16.55	0.00691
17.14	0.00727
17.76	0.00762
18.35	0.00793
18.94	0.00831
19.55	0.00865
20.15	0.00902
20.74	0.00937
21.34	0.00972
21.95	0.01006
22.55	0.01046
23.14	0.01089
23.74	0.01131
24.35	0.01178
24.94	0.01229
25.54	0.01279
26.15	0.01327
26.75	0.01381
27.34	0.01433
27.95	0.01482
28.55	0.01538
29.14	0.01588
29.74	0.01641
30.35	0.01696
30.95	0.01767
31.54	0.01832
32.15	0.01907
32.75	0.01976
33.34	0.02056
33.95	0.02139
34.55	0.02225
35.14	0.02311
35.74	0.02393
36.35	0.02487
36.95	0.0258
37.54	0.02684
38.14	0.02778
38.75	0.02882
39.35	0.02996
39.94	0.03122
40.55	0.0325
41.15	0.03387
41.74	0.03528
42.35	0.03678
42.96	0.0384
43.54	0.04007
44.14	0.04179
44.75	0.04363
45.35	0.04558
45.94	0.04765
46.54	0.0498
47.15	0.05221
47.75	0.05461
48.34	0.05725
48.95	0.06004
49.55	0.06308
50.14	0.06612
50.75	0.06938
51.35	0.07272
51.94	0.07616
52.54	0.07981
53.15	0.08363
53.75	0.08754
54.34	0.09158
54.94	0.09594
55.55	0.10059
56.14	0.10542
56.74	0.11049
57.35	0.11583
57.95	0.12144
58.54	0.12745
59.15	0.13419
59.75	0.14032
60.01	0.14411
60.02	0.1443
59.79	0.1376
59.06	0.12491
58.35	0.11087
57.69	0.1007
57.06	0.09249
56.43	0.08541
55.83	0.07925
55.23	0.07377
54.61	0.06883
54.01	0.06435
53.42	0.06038
52.81	0.05668
52.21	0.05334
51.61	0.05022
51.02	0.04744
50.41	0.04477
49.8	0.04234
49.21	0.04006
48.61	0.03794
48.01	0.03593
47.41	0.0341
46.81	0.03245
46.2	0.0308
45.61	0.02928
45.02	0.02791
44.41	0.02663
43.8	0.0254
43.21	0.02426
42.61	0.02318
42.01	0.02215
41.4	0.02118
40.81	0.02024
40.21	0.01938
39.61	0.01853
39.02	0.01768
38.41	0.01688
37.8	0.01616
37.21	0.01551
36.62	0.01488
36.01	0.01427
35.4	0.0137
34.81	0.01319
34.21	0.0127
33.61	0.01215
33.01	0.01156
32.42	0.01101
31.81	0.01054
31.21	0.01011
30.62	0.00972
30.01	0.00933
29.4	0.00895
28.8	0.00856
28.22	0.00819
27.61	0.0078
27	0.00748
26.41	0.00713
25.81	0.00679
25.21	0.00644
24.61	0.00612
24.01	0.00585
23.41	0.00554
22.81	0.00524
22.21	0.00497
21.61	0.00478
21	0.00459
20.41	0.00438
19.82	0.00412
19.21	0.00386
18.6	0.00358
18.01	0.00333
17.41	0.00306
16.8	0.00285
16.21	0.00258
15.61	0.00234
15.01	0.00218
14.41	0.00209
13.82	0.00193
13.21	0.00173
12.6	0.00157
12.01	0.00143
11.42	0.00127
10.81	0.00111
10.2	0.000934571
9.61	0.000662857
9.01	0.000464857
8.4	0.000304857
7.81	0.000204286
7.21	6.48571e-05
6.6	-3.11429e-05
6.01	-0.000141714
5.42	-0.000229714
4.81	-0.000302
4.2	-0.000392286
3.61	-0.000542857
3.01	-0.000645429
2.41	-0.000767714
1.81	-0.000799429
1.22	-0.000850571
0.61	-0.000806857
0.01	-0.00102
0	-0.00107
-0.02	-0.00101
-0.03	-0.000897143
-0.09	-0.000864
0	-0.000894
0	-0.000994
