# Supplementary material for: Approaching intrinsic dynamics of MXenes hybrid hydrogel for 3D printed multimodal intelligent devices with ultrahigh superelasticity and temperature sensitivity
Source: Nat Commun. 2022 Jun 14;13:3420. doi: 10.1038/s41467-022-31051-7 (PMC9197829; doi:10.1038/s41467-022-31051-7)
Supplement: Supplementary file 6 — Source Data [file 41467_2022_31051_MOESM6_ESM.zip › Supplementary information/Supplementary Fig. 7/Supplementary Fig. 7c/30%.xlsx]

## Sheet: Sheet1
Strain / %	Compressive strength / Mpa
0	3.05714e-05
0.06	0.000185714
0.39	0.000269429
0.73	0.000261429
1.04	0.000400571
1.34	0.000526857
1.66	0.000647429
1.96	0.000696286
2.27	0.000766
2.57	0.000840857
2.87	0.000964286
3.16	0.00114
3.46	0.0013
3.76	0.00144
4.07	0.00152
4.38	0.00165
4.68	0.00176
4.96	0.00186
5.26	0.00196
5.56	0.00205
5.87	0.00217
6.17	0.00231
6.48	0.00246
6.78	0.00259
7.07	0.00276
7.36	0.00292
7.66	0.00301
7.96	0.00314
8.27	0.00327
8.57	0.00336
8.87	0.00343
9.17	0.00358
9.46	0.0037
9.76	0.00386
10.06	0.00397
10.37	0.00416
10.68	0.00432
10.98	0.00455
11.27	0.00468
11.56	0.00483
11.86	0.00493
12.16	0.00504
12.46	0.00518
12.77	0.00531
13.08	0.00549
13.37	0.0057
13.66	0.00591
13.96	0.00614
14.27	0.00637
14.57	0.00653
14.87	0.00665
15.17	0.00682
15.47	0.007
15.76	0.00719
16.06	0.00742
16.37	0.0076
16.67	0.00783
16.97	0.00804
17.27	0.00825
17.57	0.00843
17.86	0.00873
18.16	0.00901
18.46	0.00921
18.77	0.00941
19.08	0.00963
19.38	0.00991
19.66	0.01012
19.96	0.01037
20.26	0.0106
20.57	0.01096
20.87	0.01131
21.17	0.01158
21.48	0.01189
21.77	0.0122
22.06	0.01248
22.36	0.01267
22.67	0.01297
22.98	0.01328
23.27	0.01357
23.57	0.01388
23.87	0.01422
24.17	0.01465
24.46	0.01499
24.77	0.01536
25.07	0.01568
25.37	0.01611
25.67	0.01643
25.96	0.01679
26.26	0.01709
26.56	0.01745
26.87	0.0179
27.17	0.01836
27.48	0.01882
27.77	0.01929
28.07	0.01985
28.36	0.02028
28.66	0.02068
28.97	0.02112
29.27	0.02163
29.57	0.02217
29.87	0.02245
30.01	0.02265
30.01	0.02291
29.96	0.02264
29.61	0.02195
29.22	0.02104
28.87	0.02012
28.55	0.01935
28.24	0.01869
27.93	0.01811
27.63	0.01756
27.32	0.01702
27.01	0.01652
26.71	0.01601
26.4	0.01554
26.11	0.01506
25.81	0.01454
25.52	0.01407
25.21	0.01367
24.91	0.0133
24.61	0.01287
24.31	0.01254
24.01	0.01221
23.71	0.01191
23.42	0.01158
23.11	0.01126
22.81	0.01093
22.51	0.01063
22.2	0.01031
21.91	0.01002
21.62	0.0097
21.32	0.00947
21.01	0.00923
20.71	0.00898
20.41	0.00871
20.11	0.00848
19.81	0.0083
19.52	0.00807
19.22	0.00786
18.91	0.00762
18.61	0.00738
18.31	0.00713
18	0.0069
17.71	0.00667
17.42	0.0065
17.12	0.00637
16.81	0.00618
16.51	0.00599
16.21	0.00584
15.91	0.00571
15.61	0.00549
15.31	0.00523
15.01	0.00502
14.71	0.00488
14.41	0.00475
14.11	0.00456
13.81	0.00445
13.51	0.00431
13.22	0.00426
12.92	0.00416
12.61	0.00407
12.3	0.00389
12.01	0.00369
11.71	0.00352
11.41	0.00334
11.12	0.00319
10.82	0.00306
10.51	0.00298
10.21	0.00283
9.9	0.00272
9.6	0.00263
9.31	0.00258
9.02	0.00251
8.72	0.00242
8.41	0.00226
8.11	0.00208
7.81	0.00193
7.51	0.00175
7.21	0.00162
6.92	0.00157
6.62	0.00153
6.31	0.00145
6	0.00133
5.71	0.00127
5.41	0.00123
5.11	0.00117
4.81	0.000969429
4.52	0.000864857
4.21	0.000797143
3.9	0.000706
3.61	0.000561143
3.31	0.000512
3.01	0.000483143
2.72	0.000433143
2.42	0.000361714
2.11	0.000222857
1.8	0.000126857
1.5	1.91429e-05
1.21	-6.11429e-05
0.91	-0.000164
0.62	-0.000244857
0.32	-0.000366
0.01	-0.000287143
0	-0.000343143
-0.01	-0.000428571
-0.01	-0.000455714
-0.04	-0.000512857
0	-0.000584286
