# Supplementary material for: Approaching intrinsic dynamics of MXenes hybrid hydrogel for 3D printed multimodal intelligent devices with ultrahigh superelasticity and temperature sensitivity
Source: Nat Commun. 2022 Jun 14;13:3420. doi: 10.1038/s41467-022-31051-7 (PMC9197829; doi:10.1038/s41467-022-31051-7)
Supplement: Supplementary file 6 — Source Data [file 41467_2022_31051_MOESM6_ESM.zip › Supplementary information/Supplementary Fig. 7/Supplementary Fig. 7c/40%.xlsx]

## Sheet: Sheet1
Strain / %	Compressive strength / Mpa
0	0.000226571
0.09	0.000265714
0.54	0.000313429
0.98	0.000323429
1.4	0.000566571
1.8	0.000760571
2.21	0.000954286
2.63	0.00109
3.04	0.00137
3.44	0.00163
3.83	0.00186
4.23	0.00208
4.63	0.0023
5.04	0.00245
5.43	0.00252
5.83	0.00268
6.23	0.00284
6.64	0.00307
7.04	0.00328
7.44	0.00355
7.83	0.00378
8.23	0.004
8.63	0.00425
9.04	0.0045
9.44	0.00472
9.83	0.00485
10.23	0.00505
10.63	0.00528
11.04	0.00548
11.44	0.00565
11.84	0.00583
12.23	0.0061
12.63	0.00632
13.03	0.00659
13.44	0.00688
13.83	0.0072
14.23	0.00749
14.63	0.0077
15.04	0.00785
15.44	0.00804
15.84	0.00831
16.23	0.00861
16.63	0.00887
17.03	0.00916
17.43	0.00949
17.84	0.00987
18.23	0.01016
18.63	0.01042
19.03	0.0107
19.44	0.01075
19.84	0.01104
20.23	0.01149
20.63	0.01203
21.03	0.01225
21.43	0.01264
21.84	0.01311
22.23	0.01349
22.63	0.01383
23.03	0.01422
23.43	0.01461
23.84	0.01502
24.24	0.01535
24.63	0.01578
25.03	0.0162
25.43	0.01666
25.84	0.01704
26.23	0.01747
26.63	0.01796
27.03	0.01852
27.43	0.01907
27.84	0.01957
28.24	0.02006
28.63	0.02063
29.03	0.02118
29.43	0.02179
29.83	0.02233
30.24	0.02295
30.63	0.0235
31.02	0.02412
31.43	0.02475
31.83	0.02545
32.24	0.02611
32.64	0.02673
33.03	0.02738
33.43	0.02806
33.83	0.02875
34.24	0.02941
34.63	0.03013
35.03	0.03089
35.42	0.0316
35.83	0.03235
36.23	0.03315
36.63	0.034
37.03	0.0348
37.43	0.03565
37.83	0.03647
38.23	0.03734
38.63	0.03818
39.03	0.03902
39.42	0.03992
39.83	0.04071
40	0.04106
40.01	0.04123
39.9	0.04062
39.4	0.03888
38.92	0.03684
38.48	0.03511
38.05	0.0337
37.62	0.03242
37.21	0.03127
36.81	0.03015
36.41	0.02904
36	0.02796
35.6	0.02698
35.2	0.02605
34.8	0.02514
34.4	0.02429
34	0.02349
33.59	0.02272
33.2	0.02196
32.8	0.02128
32.41	0.02063
32.01	0.02002
31.6	0.01943
31.19	0.01881
30.8	0.01815
30.41	0.01749
30.01	0.01693
29.6	0.01641
29.2	0.01589
28.8	0.01541
28.4	0.01498
28.01	0.0146
27.6	0.01417
27.19	0.01372
26.8	0.01324
26.4	0.01281
26.01	0.01242
25.6	0.01205
25.19	0.0116
24.8	0.01121
24.4	0.01085
24.01	0.01057
23.6	0.01026
23.2	0.00997
22.79	0.00967
22.39	0.0094
22.01	0.00911
21.61	0.00878
21.2	0.00839
20.8	0.00811
20.4	0.00783
20	0.00756
19.61	0.00729
19.2	0.00707
18.79	0.00685
18.4	0.00667
18	0.00653
17.61	0.0063
17.2	0.00607
16.8	0.00581
16.4	0.00562
16	0.00538
15.61	0.00515
15.2	0.00491
14.8	0.00468
14.39	0.00447
13.99	0.00428
13.6	0.00416
13.2	0.00404
12.8	0.00389
12.4	0.00374
12	0.00351
11.61	0.00326
11.21	0.00304
10.79	0.00286
10.39	0.00266
10	0.0025
9.61	0.00235
9.21	0.00224
8.8	0.00215
8.4	0.00206
7.99	0.00191
7.61	0.00174
7.21	0.00159
6.8	0.00143
6.39	0.00122
5.99	0.000999143
5.6	0.000805429
5.2	0.000654286
4.8	0.000517429
4.4	0.000423143
4	0.000393143
3.6	0.000321143
3.21	0.000222286
2.81	4.8e-05
2.4	-6.85714e-05
1.99	-0.000235714
1.6	-0.000324
1.21	-0.000503429
0.8	-0.000622571
0.4	-0.000804286
0	-0.000733714
-0.01	-0.000597429
-0.02	-0.000798286
-0.06	-0.000993143
0	-0.000808571
