# Supplementary material for: Approaching intrinsic dynamics of MXenes hybrid hydrogel for 3D printed multimodal intelligent devices with ultrahigh superelasticity and temperature sensitivity
Source: Nat Commun. 2022 Jun 14;13:3420. doi: 10.1038/s41467-022-31051-7 (PMC9197829; doi:10.1038/s41467-022-31051-7)
Supplement: Supplementary file 6 — Source Data [file 41467_2022_31051_MOESM6_ESM.zip › Supplementary information/Supplementary Fig. 7/Supplementary Fig. 7c/50%.xlsx]

## Sheet: Sheet1
Strain / %	Compressive strength / Mpa
0	0.000191429
0.13	0.000310286
0.69	0.000440571
1.23	0.000518286
1.75	0.000832857
2.27	0.001
2.79	0.00118
3.29	0.00137
3.78	0.00165
4.29	0.00187
4.8	0.00215
5.29	0.00241
5.78	0.00266
6.29	0.00287
6.8	0.00313
7.3	0.00336
7.79	0.00359
8.29	0.00382
8.8	0.00402
9.3	0.00426
9.79	0.00454
10.28	0.00486
10.79	0.00515
11.3	0.00539
11.79	0.00568
12.29	0.00599
12.79	0.00626
13.29	0.00648
13.78	0.00671
14.29	0.00701
14.79	0.00732
15.3	0.00761
15.79	0.00797
16.29	0.00832
16.79	0.00866
17.29	0.00896
17.79	0.00933
18.28	0.00965
18.79	0.00995
19.29	0.01021
19.8	0.0106
20.29	0.01097
20.79	0.01135
21.29	0.0117
21.79	0.01211
22.28	0.01253
22.79	0.01307
23.29	0.01355
23.8	0.014
24.29	0.01441
24.79	0.01478
25.29	0.01523
25.8	0.01565
26.29	0.01616
26.79	0.0167
27.29	0.01732
27.8	0.01788
28.3	0.01853
28.79	0.01914
29.29	0.01973
29.79	0.02033
30.29	0.02095
30.78	0.02162
31.28	0.02231
31.8	0.02305
32.3	0.02377
32.79	0.02456
33.28	0.02544
33.79	0.02633
34.3	0.02721
34.79	0.02806
35.29	0.02891
35.79	0.02984
36.29	0.03082
36.79	0.03184
37.29	0.03292
37.79	0.03407
38.29	0.03522
38.79	0.03643
39.28	0.03766
39.79	0.03902
40.3	0.04042
40.79	0.04181
41.28	0.04314
41.79	0.0445
42.29	0.0459
42.8	0.04732
43.29	0.04883
43.79	0.05035
44.29	0.05196
44.79	0.05357
45.29	0.05526
45.79	0.05695
46.29	0.05872
46.79	0.06049
47.28	0.06227
47.79	0.06408
48.29	0.06591
48.8	0.06782
49.29	0.06994
49.79	0.0719
50	0.07291
50.02	0.07284
49.85	0.07078
49.24	0.06648
48.65	0.06155
48.09	0.05762
47.55	0.0543
47.03	0.05144
46.54	0.04888
46.02	0.04646
45.51	0.04421
45.01	0.04215
44.52	0.04023
44.01	0.03835
43.51	0.03666
43.01	0.03516
42.52	0.03377
42.01	0.03232
41.5	0.03094
41.01	0.02971
40.52	0.02858
40.01	0.02749
39.5	0.02641
39	0.02533
38.51	0.02438
38.01	0.02346
37.51	0.0226
37.01	0.02177
36.51	0.02105
36.01	0.02036
35.51	0.01973
35.01	0.01904
34.51	0.0183
34.02	0.01767
33.51	0.01704
33	0.01635
32.51	0.01574
32.02	0.01525
31.51	0.01474
31	0.0142
30.51	0.01376
30.02	0.0133
29.51	0.01285
29.01	0.0124
28.51	0.01197
28.01	0.01156
27.51	0.01113
27	0.01074
26.51	0.01036
26.01	0.01
25.52	0.00959
25	0.00929
24.51	0.00902
24.01	0.00876
23.52	0.00845
23.01	0.00811
22.5	0.00782
22.01	0.00749
21.52	0.00716
21.01	0.00682
20.51	0.00657
20.01	0.0063
19.52	0.00603
19.01	0.00581
18.5	0.00563
18.01	0.00545
17.52	0.00522
17.01	0.00497
16.51	0.00471
16.01	0.00447
15.51	0.00422
15.01	0.00393
14.51	0.00372
14	0.00353
13.51	0.00338
13.01	0.0032
12.51	0.00306
12.01	0.00284
11.51	0.00265
11.02	0.00247
10.5	0.00231
10	0.00209
9.51	0.00188
9.02	0.00171
8.51	0.00156
8	0.00136
7.51	0.00115
7.02	0.00102
6.51	0.000950571
6	0.000841143
5.5	0.000705429
5.01	0.000516857
4.51	0.000305714
4.01	9.42857e-05
3.51	-4.2e-05
3.02	-0.000196
2.51	-0.000348571
2	-0.000485429
1.5	-0.000607429
1.02	-0.000664857
0.51	-0.000722286
0.01	-0.000910286
-0.01	-0.000893429
-0.02	-0.000793714
-0.03	-0.000800857
-0.08	-0.000874571
0	-0.000922286
0	-0.000971429
