# Supplementary material for: Approaching intrinsic dynamics of MXenes hybrid hydrogel for 3D printed multimodal intelligent devices with ultrahigh superelasticity and temperature sensitivity
Source: Nat Commun. 2022 Jun 14;13:3420. doi: 10.1038/s41467-022-31051-7 (PMC9197829; doi:10.1038/s41467-022-31051-7)
Supplement: Supplementary file 6 — Source Data [file 41467_2022_31051_MOESM6_ESM.zip › Supplementary information/Supplementary Fig. 7/Supplementary Fig. 7c/60%.xlsx]

## Sheet: Sheet1
Strain / %	Compressive strength / Mpa
0	0.000150857
0.15	0.000338571
0.82	0.000489143
1.46	0.000542857
2.09	0.000832571
2.72	0.00117
3.32	0.00148
3.93	0.00179
4.54	0.00203
5.13	0.00232
5.73	0.0026
6.34	0.00287
6.95	0.00306
7.54	0.00335
8.13	0.00364
8.74	0.00403
9.34	0.00445
9.93	0.0048
10.54	0.005
11.14	0.00526
11.73	0.00556
12.34	0.00587
12.94	0.00608
13.53	0.0064
14.13	0.00674
14.74	0.00715
15.35	0.0075
15.93	0.00798
16.54	0.0084
17.14	0.00884
17.74	0.00918
18.33	0.00961
18.94	0.00999
19.54	0.01036
20.14	0.01068
20.73	0.01111
21.34	0.01171
21.93	0.01235
22.53	0.01284
23.14	0.01325
23.74	0.01375
24.33	0.01433
24.93	0.01479
25.54	0.01532
26.14	0.01591
26.73	0.01662
27.34	0.01724
27.94	0.0179
28.54	0.01862
29.13	0.01941
29.74	0.02017
30.33	0.02097
30.93	0.02182
31.54	0.02269
32.15	0.0236
32.73	0.02447
33.33	0.0254
33.95	0.0264
34.54	0.02748
35.13	0.02856
35.74	0.02973
36.34	0.03098
36.94	0.03236
37.54	0.03369
38.14	0.03508
38.73	0.0365
39.33	0.03811
39.94	0.03973
40.54	0.04147
41.13	0.04323
41.74	0.04518
42.35	0.04724
42.93	0.04946
43.53	0.05182
44.14	0.0543
44.74	0.05691
45.33	0.05951
45.94	0.06221
46.54	0.06507
47.13	0.06807
47.73	0.07127
48.34	0.07456
48.94	0.07791
49.53	0.0812
50.14	0.08464
50.75	0.08813
51.33	0.09167
51.93	0.09526
52.54	0.09901
53.14	0.1028
53.73	0.10669
54.34	0.11073
54.94	0.11482
55.53	0.11903
56.13	0.12348
56.74	0.12822
57.34	0.13303
57.93	0.13796
58.54	0.14321
59.14	0.14898
59.73	0.15399
60	0.15699
60.02	0.15713
59.8	0.14923
59.08	0.13438
58.37	0.1186
57.7	0.10737
57.07	0.0984
56.46	0.09085
55.83	0.08429
55.23	0.07857
54.64	0.0735
54.03	0.0689
53.42	0.06474
52.83	0.06094
52.22	0.05749
51.62	0.05433
51.03	0.05146
50.43	0.04875
49.82	0.04623
49.22	0.04389
48.63	0.04169
48.03	0.03964
47.42	0.0377
46.82	0.03598
46.23	0.03434
45.63	0.03284
45.02	0.03136
44.43	0.03003
43.83	0.02868
43.22	0.02742
42.63	0.0262
42.03	0.02504
41.42	0.02397
40.82	0.02301
40.23	0.02214
39.63	0.02125
39.01	0.02039
38.42	0.01955
37.83	0.01879
37.22	0.01807
36.62	0.01733
36.03	0.01664
35.42	0.01596
34.82	0.01527
34.23	0.01456
33.63	0.01398
33.02	0.01346
32.42	0.0129
31.83	0.01238
31.22	0.01187
30.61	0.01142
30.03	0.01096
29.43	0.01053
28.82	0.01004
28.23	0.00957
27.63	0.00908
27.03	0.00864
26.42	0.00829
25.83	0.00795
25.23	0.00763
24.62	0.0073
24.02	0.00698
23.43	0.00661
22.82	0.00627
22.22	0.00598
21.63	0.00561
21.03	0.00527
20.42	0.00491
19.83	0.00467
19.23	0.00438
18.62	0.00417
18.02	0.00397
17.43	0.00374
16.83	0.00343
16.22	0.00316
15.62	0.00297
15.03	0.00273
14.42	0.00249
13.82	0.00224
13.23	0.00199
12.63	0.00175
12.02	0.00155
11.43	0.0014
10.83	0.00123
10.22	0.000993143
9.62	0.000832571
9.03	0.000652
8.43	0.000462571
7.82	0.000166571
7.23	-2.57143e-05
6.63	-0.000268857
6.02	-0.000438
5.41	-0.000628571
4.83	-0.000762857
4.23	-0.000901143
3.62	-0.00102
3.03	-0.00117
2.43	-0.00125
1.82	-0.00133
1.22	-0.00154
0.63	-0.0018
0.03	-0.00178
-0.01	-0.00161
-0.02	-0.00168
-0.03	-0.00189
-0.1	-0.00176
-0.02	-0.00167
0	-0.00151
