# Supplementary material for: Approaching intrinsic dynamics of MXenes hybrid hydrogel for 3D printed multimodal intelligent devices with ultrahigh superelasticity and temperature sensitivity
Source: Nat Commun. 2022 Jun 14;13:3420. doi: 10.1038/s41467-022-31051-7 (PMC9197829; doi:10.1038/s41467-022-31051-7)
Supplement: Supplementary file 6 — Source Data [file 41467_2022_31051_MOESM6_ESM.zip › Supplementary information/Supplementary Fig. 8/Supplementary Fig. 8a/0 wt%.xlsx]

## Sheet: 1
Strain / %	Tensile strength / Mpa
0	0
0.192175	0.000775714
0.466675	0.000108214
0.733325	0.000294643
0.994275	0.000310714
1.24792	0.000927143
1.50313	0.00100464
1.75418	0.00157821
2.00572	0.00158643
2.25418	0.00176607
2.50625	0.00139893
2.75418	0.00242464
3.00468	0.001995
3.25418	0.00256714
3.50678	0.0025475
3.7552	0.00280071
4.0073	0.00297929
4.25365	0.00300679
4.50625	0.00293786
4.75312	0.00363
5.00678	0.00350821
5.25418	0.00408036
5.50572	0.00385821
5.75467	0.00440036
6.0073	0.00435536
6.25572	0.00422571
6.50467	0.00482786
6.75418	0.004755
7.0052	0.0050775
7.25625	0.00500679
7.50625	0.00556143
7.75678	0.00554571
8.00572	0.00575393
8.25625	0.00566071
8.50468	0.00609321
8.75677	0.006
9.00418	0.00667286
9.25572	0.00614321
9.50468	0.00662714
9.75677	0.00646786
10.0037	0.00691679
10.2568	0.00686036
10.5037	0.00692179
10.7568	0.00714679
11.0037	0.00731179
11.2562	0.00735286
11.5052	0.00781643
11.7562	0.00834071
12.0047	0.00782964
12.2568	0.0081325
12.5047	0.0093575
12.7552	0.00795893
13.0047	0.00862786
13.2557	0.00912643
13.5042	0.00876679
13.7557	0.0095025
14.0062	0.00961
14.2557	0.00926964
14.5068	0.00968714
14.7547	0.00960786
15.0068	0.00975143
15.2547	0.0102989
15.5062	0.00977821
15.7547	0.0110211
16.0057	0.0104257
16.2542	0.0106479
16.5073	0.0107807
16.7537	0.0111454
17.0063	0.0111529
17.2542	0.0113043
17.5063	0.0114829
17.7542	0.011435
18.0068	0.0119943
18.2547	0.0117843
18.5068	0.0115811
18.7557	0.0125032
19.0057	0.0123004
19.2552	0.0126607
19.5047	0.0126818
19.7547	0.0127889
20.0057	0.0130393
20.2557	0.0135711
20.5047	0.0130804
20.7568	0.0134193
21.0047	0.0140654
21.2568	0.0138604
21.5052	0.0143821
21.7563	0.0142454
22.0031	0.0147471
22.2557	0.0145475
22.5042	0.0147214
22.7573	0.0151104
23.0037	0.0148836
23.2563	0.0152564
23.5047	0.0152836
23.7552	0.0154568
24.0037	0.0158468
24.2563	0.0158089
24.5047	0.0163461
24.7563	0.0163136
25.0052	0.0164025
25.2563	0.0169589
25.5042	0.016815
25.7557	0.01703
26.0047	0.0172039
26.2557	0.0177271
26.5057	0.0175093
26.7552	0.0178064
27.0078	0.0179754
27.2542	0.0183232
27.5063	0.0181268
27.7547	0.0188275
28.0063	0.0186089
28.2542	0.0191411
28.5068	0.0190225
28.7547	0.0195536
29.0068	0.019425
29.2541	0.0197886
29.5063	0.0200389
29.7537	0.0200786
30.0063	0.0204375
30.2542	0.0201979
30.5073	0.0204843
30.7531	0.0214393
31.0068	0.0214736
31.2552	0.0210721
31.5057	0.02214
31.7552	0.0215607
32.0057	0.0208939
32.2552	0.0223971
32.5047	0.0213339
32.7568	0.0226475
33.0057	0.0228718
33.2568	0.0234021
33.5042	0.0231964
33.7568	0.0236539
34.0057	0.0237621
34.2552	0.0237111
34.5042	0.02432
34.7563	0.0242304
35.0047	0.0248179
35.2573	0.0247146
35.5037	0.0248911
35.7568	0.0251525
36.0031	0.0252914
36.2563	0.0253489
36.5042	0.0261421
36.7568	0.0259129
37.0042	0.0262861
37.2563	0.0267282
37.5057	0.0266368
37.7547	0.0270211
38.0047	0.0272214
38.2557	0.0273414
38.5052	0.0279214
38.7552	0.0277168
39.0057	0.0284161
39.2563	0.0286686
39.5063	0.0283789
39.7552	0.0291054
40.0067	0.0292368
40.2547	0.0291186
40.5063	0.0293771
40.7552	0.0296779
41.0073	0.0294857
41.2526	0.0306282
41.5068	0.0305304
41.7537	0.0306564
42.0068	0.0311689
42.2542	0.0315161
42.5063	0.0316164
42.7547	0.0327036
43.0068	0.0321139
43.2547	0.0321314
43.5063	0.0334625
43.7547	0.0335643
44.0057	0.0327218
44.2557	0.0341607
44.5068	0.0329629
44.7542	0.0336768
45.0057	0.0344421
45.2557	0.0343279
45.5057	0.0348246
45.7573	0.0349414
46.0052	0.0351957
46.2567	0.0352021
46.5042	0.0361018
46.7563	0.0354054
47.0052	0.036765
47.2563	0.0359879
47.5042	0.0368779
47.7573	0.0371175
48.0042	0.0372671
48.2552	0.0375821
48.5036	0.037625
48.7563	0.0380846
49.0037	0.03846
49.2563	0.0384443
49.5042	0.0388079
49.7568	0.0390314
50.0042	0.0393029
50.2552	0.0397236
50.5052	0.0399136
50.7552	0.0404843
51.0052	0.0404711
51.2567	0.0407114
51.5057	0.0410843
51.7552	0.0414764
52.0067	0.0413964
52.2547	0.0419729
52.5063	0.0418479
52.7547	0.0427139
53.0063	0.0429832
53.2557	0.0434168
53.5063	0.0436254
53.7537	0.0437914
54.0068	0.0440504
54.2536	0.0445439
54.5067	0.0445386
54.7547	0.0451279
55.0057	0.0453064
55.2537	0.0455421
55.5068	0.0457789
55.7552	0.04614
56.0063	0.0465146
56.2557	0.0470671
56.5057	0.0473143
56.7547	0.0474586
57.0063	0.0479593
57.2547	0.0480661
57.5063	0.0486089
57.7557	0.0487439
58.0052	0.0493482
58.2573	0.0494121
58.5037	0.0500161
58.7557	0.0501043
59.0042	0.0508746
59.2557	0.0507775
59.5052	0.0512668
59.7573	0.0516325
60.0042	0.0522746
60.2552	0.0524421
60.5031	0.0523604
60.7557	0.0528132
61.0037	0.0532236
61.2563	0.0536011
61.5042	0.0536854
61.7573	0.0543393
62.0031	0.0540954
62.2552	0.0547868
62.5047	0.0551629
62.7552	0.0552139
63.0047	0.0555418
63.2557	0.0564068
63.5052	0.0560657
63.7552	0.0570768
64.0062	0.0569171
64.2547	0.0571814
64.5062	0.0577232
64.7547	0.0579504
65.0062	0.0584714
65.2547	0.0593311
65.5047	0.058865
65.7552	0.0594596
66.0068	0.0597404
66.2536	0.0599582
66.5068	0.0606161
66.7541	0.0607589
67.0062	0.0610961
67.2531	0.0619014
67.5067	0.0615993
67.7536	0.0625614
68.0062	0.0627079
68.2547	0.0626393
68.5062	0.0631564
68.7557	0.06354
69.0052	0.0640307
69.2547	0.0647421
69.5062	0.0648421
69.7552	0.0651171
70.0062	0.0653011
70.2562	0.0655879
70.5057	0.0659421
70.7557	0.0666879
71.0047	0.0668621
71.2562	0.0674489
71.5047	0.0677543
71.7557	0.0676239
72.0052	0.0687836
72.2578	0.0684996
72.5031	0.0695504
72.7568	0.0693689
73.0041	0.0699432
73.2557	0.0700057
73.5041	0.0702554
73.7567	0.0705839
74.0047	0.0713929
74.2562	0.0714325
74.5047	0.0709457
74.7568	0.0711829
75.0042	0.0710364
75.2557	0.0721757
75.5047	0.0724304
75.7562	0.0725111
76.0041	0.0730046
76.2557	0.073145
76.5062	0.0733736
76.7557	0.0738961
77.0062	0.0739807
77.2547	0.0744529
77.5062	0.073565
77.7541	0.0714814
78.0062	0.0716346
78.2552	0.0713229
78.5067	0.072345
78.7547	0.072595
79.0078	0.0757493
79.2552	0.0719343
79.5041	0.0748075
79.7536	0.0737482
80.0062	0.0736361
80.2547	0.0756532
80.5073	0.0751011
80.7552	0.0753707
81.0073	0.0764489
81.2552	0.0761293
81.5062	0.0771211
81.7552	0.0780386
82.0052	0.0776186
82.2552	0.0783836
82.5067	0.07855
82.7573	0.0785793
83.0047	0.0805168
83.2567	0.0793257
83.5047	0.0806132
83.7557	0.0804075
84.0047	0.0808061
84.2557	0.0812171
84.5052	0.0818104
84.7567	0.0822943
85.0047	0.0824736
85.2567	0.0828739
85.5036	0.0832004
85.7557	0.0834143
86.0041	0.0838418
86.2567	0.0840829
86.5031	0.0843061
86.7567	0.0848854
87.0047	0.0849946
87.2562	0.0854929
87.5052	0.0855436
87.7552	0.0863054
88.0047	0.0871911
88.2552	0.0870018
88.5047	0.0872743
88.7562	0.0878654
89.0057	0.0880268
89.2557	0.0877104
89.5067	0.0884736
89.7552	0.0888429
90.0052	0.089285
90.2541	0.0896261
90.5067	0.0898254
90.7552	0.09053
91.0073	0.0904518
91.2547	0.0909421
91.5073	0.0912354
91.7541	0.0914996
92.0057	0.0916825
92.2536	0.0918864
92.5062	0.0922707
92.7547	0.0930611
93.0073	0.092985
93.2541	0.0928975
93.5057	0.0930671
93.7562	0.0936554
94.0062	0.0939932
94.2547	0.0942168
94.5057	0.0947907
94.7552	0.0947368
95.0062	0.0949486
95.2562	0.0957482
95.5052	0.0959407
95.7562	0.0958518
96.0041	0.0967257
96.2562	0.0969
96.5047	0.0971936
96.7557	0.0973493
97.0041	0.0981664
97.2567	0.0981836
97.5041	0.0987043
97.7567	0.0990207
98.0047	0.0995357
98.2562	0.0997957
98.5026	0.0999379
98.7557	0.101003
99.0036	0.101282
99.2567	0.101574
99.5047	0.101873
99.7562	0.102103
100.005	0.102326
100.254	0.103034
100.504	0.10345
100.755	0.10389
101.005	0.103809
101.256	0.104456
101.506	0.10459
101.756	0.105001
102.006	0.105657
102.255	0.106161
102.506	0.106087
102.754	0.106946
103.006	0.107332
103.255	0.107627
103.507	0.107779
103.754	0.108414
104.007	0.108663
104.254	0.109209
104.507	0.109375
104.754	0.109478
105.006	0.109894
105.254	0.110544
105.506	0.110999
105.755	0.111393
106.006	0.11154
106.255	0.111807
106.506	0.111959
106.755	0.112577
107.006	0.112906
107.254	0.113351
107.505	0.113913
107.756	0.114113
108.006	0.114476
108.257	0.114547
108.505	0.113703
108.756	0.112472
109.004	0.112659
109.257	0.112294
109.505	0.112632
109.756	0.112551
110.004	0.11233
110.257	0.111995
110.505	0.111863
110.755	0.111599
111.003	0.111606
111.256	0.111469
111.504	0.112069
111.757	0.112232
112.005	0.11259
112.256	0.11312
112.504	0.113501
112.756	0.114141
113.005	0.114601
113.256	0.115182
113.505	0.115374
113.756	0.116114
114.007	0.116403
114.255	0.117112
114.507	0.117042
114.755	0.117849
115.006	0.118074
115.255	0.118671
115.506	0.119031
115.755	0.119695
116.007	0.11971
116.254	0.120309
116.507	0.120942
116.754	0.121064
117.007	0.12111
117.254	0.121923
117.507	0.122287
117.752	0.122704
118.007	0.123048
118.255	0.123295
118.506	0.123689
118.756	0.123668
119.007	0.124126
119.256	0.124429
119.505	0.124961
119.755	0.124923
120.006	0.125204
120.256	0.125708
120.506	0.126331
120.757	0.126465
121.005	0.126987
121.255	0.127438
121.504	0.128051
121.756	0.127913
122.004	0.128468
122.257	0.128824
122.504	0.129268
122.757	0.12985
123.005	0.12981
123.257	0.130249
123.504	0.130774
123.756	0.131206
124.004	0.131081
124.257	0.132226
124.505	0.132772
124.755	0.132787
125.005	0.132582
125.256	0.133144
125.505	0.133017
125.756	0.134147
126.005	0.134337
126.255	0.13394
126.506	0.135013
126.755	0.13493
127.007	0.135228
127.255	0.136335
127.507	0.135946
127.755	0.136926
128.006	0.13644
128.254	0.136896
128.507	0.138041
128.754	0.137569
129.007	0.138309
129.255	0.138751
129.507	0.13848
129.754	0.139364
130.007	0.139413
130.254	0.139792
130.507	0.139883
130.754	0.140126
131.007	0.140612
131.256	0.1408
131.506	0.140235
131.754	0.140271
132.006	0.140425
132.255	0.140512
132.506	0.141292
132.756	0.141181
133.005	0.141879
133.256	0.14157
133.505	0.142419
133.756	0.142144
134.005	0.143358
134.256	0.143485
134.504	0.143705
134.757	0.143846
135.003	0.144135
135.257	0.144691
135.504	0.145179
135.756	0.144945
136.004	0.145432
136.257	0.146025
136.504	0.146782
136.756	0.146945
137.004	0.146866
137.256	0.146904
137.504	0.147582
137.756	0.148229
138.005	0.148739
138.256	0.148504
138.505	0.149021
138.756	0.14965
139.006	0.149811
139.256	0.150317
139.506	0.150273
139.755	0.151014
140.006	0.151565
140.254	0.151887
140.507	0.152134
140.754	0.15227
141.006	0.152316
141.254	0.15335
141.508	0.153548
141.755	0.153911
142.006	0.154166
142.254	0.154245
142.507	0.154721
142.754	0.155443
143.007	0.155377
143.255	0.155795
143.506	0.156013
143.754	0.156799
144.006	0.157097
144.255	0.156999
144.505	0.157356
144.755	0.158033
145.006	0.15853
145.256	0.158913
145.505	0.159123
145.756	0.158699
146.005	0.160758
146.256	0.159018
146.504	0.161089
146.756	0.160294
147.004	0.160933
147.256	0.16167
147.504	0.161274
147.757	0.162107
148.004	0.162529
148.257	0.162158
148.504	0.162209
148.757	0.160837
149.004	-0.0120721
149.257	-0.00687071
149.504	-0.00732714
149.756	-0.00740536
150.005	-0.00726036
150.256	-0.00735179
150.505	-0.00714321
150.756	-0.00695357
151.005	-0.00720321
151.256	-0.007455
151.506	-0.00481571
151.756	-0.00553571
152.007	-0.00469036
152.255	-0.00757714
152.505	-0.00704821
152.755	-0.00630821
153.006	-0.00750857
153.255	-0.00663071
153.507	-0.00738393
153.754	-0.00774107
154.007	-0.00715179
154.255	-0.00725607
154.507	-0.00479286
154.754	-0.00664321
155.006	-0.00755929
155.254	-0.00682143
155.507	-0.00743071
155.755	-0.00733571
156.005	-0.00725536
156.254	-0.00772607
156.506	-0.00707607
156.755	-0.00741857
157.006	-0.00742286
157.256	-0.00713286
157.506	-0.00704821
157.756	-0.00786429
158.006	-0.0073075
158.257	-0.0074675
158.505	-0.00696929
158.756	-0.00777429
159.005	-0.00654679
159.256	-0.00749321
159.503	-0.00730036
159.757	-0.00727393
160.004	-0.00784464
160.256	-0.00712357
160.504	-0.00722357
160.756	-0.00728321
161.003	-0.00732179
161.257	-0.00791179
161.505	-0.00758786
161.757	-0.00733036
162.005	-0.00776714
162.257	-0.00719607
162.505	-0.00770536
162.755	-0.00745786
163.004	-0.00731179
163.256	-0.00767536
163.461	-0.00705786
