# Supplementary material for: Approaching intrinsic dynamics of MXenes hybrid hydrogel for 3D printed multimodal intelligent devices with ultrahigh superelasticity and temperature sensitivity
Source: Nat Commun. 2022 Jun 14;13:3420. doi: 10.1038/s41467-022-31051-7 (PMC9197829; doi:10.1038/s41467-022-31051-7)
Supplement: Supplementary file 6 — Source Data [file 41467_2022_31051_MOESM6_ESM.zip › Supplementary information/Supplementary Fig. 8/Supplementary Fig. 8a/30 wt%.xlsx]

## Sheet: Specimen_RawData_1
应变 : 拉伸应变 (位移)标距	100	mm	Strain / %	Tensile strength / Mpa
应变 : 移除时间		s	0	0
			0.126733	0.001753
位移	载荷	拉伸应力	0.309383	-0.000351
(mm)	(N)	(MPa)	0.4889	-0.000429
-0.00042	-0.7944	-0.07944	0.661467	-0.000559
0.07562	-0.77687	-0.07769	0.832983	-0.000959
0.18521	-0.79791	-0.07979	1.0007	-0.000886
0.29292	-0.79869	-0.07987	1.1691	-0.000453
0.39646	-0.79999	-0.08	1.33577	0.000417
0.49937	-0.80399	-0.0804	1.50382	-0.00054
0.6	-0.80326	-0.08033	1.6698	-0.000595
0.70104	-0.79893	-0.07989	1.83715	-0.000566
0.80104	-0.79023	-0.07902	2.00348	-0.001281
0.90187	-0.7998	-0.07998	2.17015	-0.000615
1.00146	-0.80035	-0.08004	2.33715	-0.000599
1.10187	-0.80006	-0.08001	2.50313	5.2e-05
1.20167	-0.80721	-0.08072	2.67083	-0.000635
1.30167	-0.80055	-0.08006	2.83715	-0.000363
1.40187	-0.80039	-0.08004	3.00382	-0.000649
1.50146	-0.79388	-0.07939	3.1698	2.8e-05
1.60208	-0.80075	-0.08007	3.33785	0.000121
1.70187	-0.79803	-0.0798	3.50243	0.000444
1.80187	-0.80089	-0.08009	3.67083	-0.00082
1.90146	-0.79412	-0.07941	3.83612	0.000795
2.00229	-0.79319	-0.07932	4.00452	-0.000986
2.10104	-0.78996	-0.079	4.1691	0.000337
2.20208	-0.8026	-0.08026	4.3375	-0.000134
2.30125	-0.78645	-0.07865	4.50243	-0.001145
2.40229	-0.80426	-0.08043	4.67083	-0.000843
2.50104	-0.79103	-0.0791	4.83612	-0.000128
2.60208	-0.79574	-0.07957	5.00382	0.000358
2.70104	-0.80585	-0.08059	5.16945	-0.00049
2.80208	-0.80283	-0.08028	5.33785	0.000493
2.90125	-0.79568	-0.07957	5.50313	0.000354
3.00187	-0.79082	-0.07908	5.67118	-0.000139
3.10125	-0.7993	-0.07993	5.83612	-0.000953
3.20229	-0.78947	-0.07895	6.00382	-0.001201
3.30146	-0.79086	-0.07909	6.17048	-0.000888
3.40229	-0.79579	-0.07958	6.33682	-0.000466
3.50125	-0.80393	-0.08039	6.50382	-7.6e-05
3.60187	-0.80641	-0.08064	6.67048	-0.000209
3.70187	-0.80328	-0.08033	6.8375	-0.001107
3.80167	-0.79906	-0.07991	7.00382	0.000789
3.90187	-0.79516	-0.07952	7.17118	-0.000714
4.00187	-0.79649	-0.07965	7.33647	0.000874
4.10208	-0.80547	-0.08055	7.50452	-0.000125
4.20187	-0.78651	-0.07865	7.6698	-0.00075
4.30229	-0.80154	-0.08015	7.8375	-0.000375
4.40146	-0.78566	-0.07857	8.00313	0.000137
4.50229	-0.79565	-0.07956	8.17048	-0.000271
4.60146	-0.8019	-0.08019	8.33612	-0.000258
4.70208	-0.79815	-0.07982	8.50487	-0.000997
4.80146	-0.79303	-0.0793	8.6691	-0.001022
4.90187	-0.79711	-0.07971	8.8375	-0.00133
5.00125	-0.79698	-0.0797	9.00313	0.000124
5.1025	-0.80437	-0.08044	9.17083	-0.000794
5.20104	-0.80462	-0.08046	9.33612	-0.000113
5.30208	-0.8077	-0.08077	9.50417	-0.000713
5.40146	-0.79316	-0.07932	9.67015	-0.000373
5.50208	-0.80234	-0.08023	9.8375	-0.000388
5.60125	-0.79553	-0.07955	10.0035	-0.001385
5.70208	-0.80153	-0.08015	10.1705	0.00072
5.80167	-0.79813	-0.07981	10.3371	-0.000784
5.90208	-0.79828	-0.07983	10.5035	-0.000506
6.00167	-0.80825	-0.08083	10.6705	0.000459
6.10187	-0.7872	-0.07872	10.8368	0.000133
6.20187	-0.80224	-0.08022	11.0042	0.001126
6.30167	-0.79946	-0.07995	11.1701	0.00028
6.40187	-0.78981	-0.07898	11.3378	-0.000238
6.50167	-0.79307	-0.07931	11.5028	0.000807
6.60208	-0.78314	-0.07831	11.6705	0.000172
6.70167	-0.7916	-0.07916	11.8365	0.000379
6.80229	-0.79678	-0.07968	12.0042	-0.000403
6.90125	-0.78633	-0.07863	12.1701	0.001178
7.00187	-0.79268	-0.07927	12.3382	0.000751
7.10146	-0.79061	-0.07906	12.5024	-5.8e-05
7.20208	-0.79843	-0.07984	12.6712	-0.000266
7.30167	-0.78262	-0.07826	12.8344	-0.000129
7.4025	-0.78689	-0.07869	13.0031	-0.000184
7.50104	-0.79498	-0.0795	13.1687	-0.000393
7.60229	-0.79706	-0.07971	13.3375	0.000532
7.70021	-0.79569	-0.07957	13.5028	0.000895
7.80146	-0.79624	-0.07962	13.6708	0.000143
7.90083	-0.79833	-0.07983	13.8368	0.000637
8.00208	-0.78908	-0.07891	14.0042	0.000871
8.10125	-0.78545	-0.07855	14.1701	0.000197
8.20208	-0.79297	-0.0793	14.3375	0.001342
8.30167	-0.78803	-0.0788	14.5035	0.000583
8.40208	-0.78569	-0.07857	14.6705	0.000191
8.50167	-0.79243	-0.07924	14.8375	0.000498
8.60208	-0.78098	-0.0781	15.0024	0.00042
8.70166	-0.78857	-0.07886	15.1708	0.000536
8.80187	-0.79249	-0.07925	15.3371	0.001691
8.90208	-0.78942	-0.07894	15.5045	0.000619
9.00104	-0.7902	-0.07902	15.6701	0.000994
9.10208	-0.78904	-0.0789	15.8375	0.000677
9.20187	-0.77749	-0.07775	16.0028	0.001947
9.30229	-0.78821	-0.07882	16.1712	0.001055
9.40166	-0.78446	-0.07845	16.3361	0.001539
9.50208	-0.78763	-0.07876	16.5045	0.002787
9.60125	-0.77493	-0.07749	16.6695	0.000918
9.70229	-0.78385	-0.07839	16.8378	0.001046
9.80125	-0.77901	-0.0779	17.0021	0.003848
9.90229	-0.76653	-0.07665	17.1708	0.003965
10.0013	-0.78522	-0.07852	17.3358	-0.000255
10.1023	-0.78394	-0.07839	17.5038	0.001601
10.2008	-0.75592	-0.07559	17.6698	0.001668
10.3021	-0.75475	-0.07548	17.8375	-0.00889
10.401	-0.79695	-0.07969	18.0035	0.011992
10.5019	-0.77839	-0.07784	18.1708	0.00209
10.6015	-0.77772	-0.07777	18.3372	0.001295
10.7021	-0.8833	-0.08833	18.5038	0.005072
10.8017	-0.67448	-0.06745	18.6698	-0.000152
10.9021	-0.7735	-0.07735	18.8368	0.003445
11.0019	-0.78145	-0.07815	19.0038	0.000308
11.1019	-0.74368	-0.07437	19.1701	0.004628
11.2015	-0.79592	-0.07959	19.3372	0.003118
11.3017	-0.75995	-0.076	19.5035	0.000572
11.4019	-0.79132	-0.07913	19.6705	0.003295
11.5017	-0.74812	-0.07481	19.8361	0.001901
11.6019	-0.76322	-0.07632	20.0045	0.003165
11.7017	-0.78868	-0.07887	20.1695	0.004799
11.8019	-0.76145	-0.07615	20.3378	-0.000871
11.9012	-0.77539	-0.07754	20.5024	0.004889
12.0023	-0.76275	-0.07627	20.6705	0.001155
12.1013	-0.74641	-0.07464	20.8358	0.003948
12.2023	-0.80311	-0.08031	21.0042	1.2e-05
12.301	-0.74551	-0.07455	21.1691	0.003878
12.4019	-0.78285	-0.07828	21.3372	0.002849
12.501	-0.75492	-0.07549	21.5021	0.004452
12.6021	-0.79428	-0.07943	21.6705	0.004512
12.701	-0.75562	-0.07556	21.8361	0.002732
12.8019	-0.76591	-0.07659	22.0035	0.003382
12.9008	-0.74988	-0.07499	22.1698	0.00302
13.0019	-0.74928	-0.07493	22.3375	0.003926
13.1013	-0.76708	-0.07671	22.5035	0.00404
13.2017	-0.76058	-0.07606	22.6705	0.000945
13.3015	-0.7642	-0.07642	22.8372	0.004308
13.4021	-0.75514	-0.07551	23.0038	0.002965
13.5017	-0.754	-0.0754	23.1705	0.004742
13.6019	-0.78495	-0.0785	23.3368	0.004721
13.7019	-0.75132	-0.07513	23.5042	0.003548
13.8019	-0.76475	-0.07648	23.6705	0.005224
13.9019	-0.74698	-0.0747	23.8378	0.00644
14.0017	-0.74719	-0.07472	24.0035	0.004824
14.1021	-0.75892	-0.07589	24.1712	0.007845
14.2019	-0.74216	-0.07422	24.3358	0.005871
14.3023	-0.73	-0.073	24.5042	0.004441
14.4017	-0.74616	-0.07462	24.6698	0.006921
14.5023	-0.71595	-0.0716	24.8378	0.004698
14.601	-0.73569	-0.07357	25.0031	0.005963
14.7021	-0.74999	-0.075	25.1715	0.005763
14.8015	-0.72519	-0.07252	25.3365	0.005549
14.9023	-0.74742	-0.07474	25.5038	0.005888
15.0015	-0.73477	-0.07348	25.6687	0.00585
15.1025	-0.73677	-0.07368	25.8372	0.006841
15.2015	-0.73891	-0.07389	26.0028	0.008045
15.3019	-0.73552	-0.07355	26.1712	0.005024
15.4008	-0.7359	-0.07359	26.3368	0.006942
15.5019	-0.72599	-0.0726	26.5042	0.005881
15.6013	-0.71395	-0.07139	26.6698	0.006052
15.7023	-0.74416	-0.07442	26.8375	0.007552
15.8017	-0.72498	-0.0725	27.0038	0.005885
15.9021	-0.73559	-0.07356	27.1701	0.008274
16.0015	-0.73388	-0.07339	27.3368	0.007221
16.1021	-0.71888	-0.07189	27.5031	0.007045
16.2019	-0.73555	-0.07355	27.6708	0.007882
16.3017	-0.71166	-0.07117	27.8365	0.007379
16.4017	-0.72219	-0.07222	28.0045	0.008012
16.5015	-0.72395	-0.07239	28.1698	0.007443
16.6021	-0.71558	-0.07156	28.3378	0.007009
16.7015	-0.72061	-0.07206	28.5028	0.008226
16.8023	-0.71428	-0.07143	28.6701	0.007336
16.9015	-0.71997	-0.072	28.8358	0.008848
17.0023	-0.72431	-0.07243	29.0035	0.007883
17.1013	-0.71214	-0.07121	29.1691	0.008093
17.2017	-0.72104	-0.0721	29.3378	0.008575
17.301	-0.70592	-0.07059	29.5024	0.008825
17.4017	-0.71557	-0.07156	29.6712	0.008911
17.501	-0.71347	-0.07135	29.8361	0.008735
17.6023	-0.70865	-0.07087	30.0038	0.009817
17.701	-0.70615	-0.07061	30.1695	0.008367
17.8023	-0.70529	-0.07053	30.3375	0.009521
17.9013	-0.70705	-0.0707	30.5035	0.009639
18.0019	-0.69623	-0.06962	30.6708	0.009532
18.1013	-0.71073	-0.07107	30.8368	0.0101
18.2021	-0.69919	-0.06992	31.0042	0.009807
18.3017	-0.69801	-0.0698	31.1708	0.010122
18.4021	-0.69908	-0.06991	31.3365	0.009051
18.5017	-0.6934	-0.06934	31.5038	0.010044
18.6021	-0.69633	-0.06963	31.6701	0.011756
18.7021	-0.69318	-0.06932	31.8375	0.009694
18.8015	-0.70389	-0.07039	32.0035	0.01055
18.9019	-0.69396	-0.0694	32.1712	0.011179
19.0017	-0.67684	-0.06768	32.3364	0.012048
19.1021	-0.69746	-0.06975	32.5045	0.010933
19.2017	-0.6889	-0.06889	32.6694	0.010678
19.3023	-0.68261	-0.06826	32.8375	0.011962
19.4015	-0.67392	-0.06739	33.0024	0.011306
19.5023	-0.68507	-0.06851	33.1712	0.011261
19.6013	-0.68762	-0.06876	33.3361	0.012026
19.7021	-0.67478	-0.06748	33.5049	0.011735
19.801	-0.68134	-0.06813	33.6691	0.012177
19.9023	-0.68179	-0.06818	33.8375	0.01248
20.0012	-0.67414	-0.06741	34.0024	0.012822
20.1025	-0.67705	-0.06771	34.1705	0.012286
20.201	-0.67263	-0.06726	34.3361	0.012299
20.3021	-0.6696	-0.06696	34.5042	0.012946
20.401	-0.66618	-0.06662	34.6701	0.012693
20.5019	-0.67154	-0.06715	34.8375	0.013546
20.6013	-0.67141	-0.06714	35.0035	0.012226
20.7021	-0.66494	-0.06649	35.1701	0.013461
20.8017	-0.66747	-0.06675	35.3372	0.013568
20.9021	-0.65894	-0.06589	35.5038	0.013398
21.0017	-0.67214	-0.06721	35.6701	0.012484
21.1017	-0.65979	-0.06598	35.8368	0.013283
21.2019	-0.65872	-0.06587	36.0035	0.014042
21.3019	-0.66042	-0.06604	36.1698	0.014132
21.4017	-0.66956	-0.06696	36.3375	0.014089
21.5017	-0.66157	-0.06616	36.5035	0.014804
21.6017	-0.65398	-0.0654	36.6708	0.014007
21.7015	-0.65308	-0.06531	36.8361	0.014387
21.8021	-0.65351	-0.06535	37.0042	0.013759
21.9017	-0.64636	-0.06464	37.1684	0.01551
22.0021	-0.65433	-0.06543	37.3375	0.014819
22.1013	-0.65053	-0.06505	37.5024	0.015267
22.2021	-0.65681	-0.06568	37.6708	0.015667
22.3006	-0.6393	-0.06393	37.8365	0.015273
22.4021	-0.64621	-0.06462	38.0049	0.016194
22.501	-0.64173	-0.06417	38.1694	0.015208
22.6021	-0.63773	-0.06377	38.3365	0.01639
22.7015	-0.64167	-0.06417	38.5021	0.016751
22.8025	-0.63246	-0.06325	38.6705	0.016171
22.9013	-0.64232	-0.06423	38.8368	0.016719
23.0015	-0.6305	-0.06305	39.0042	0.016669
23.1008	-0.62689	-0.06269	39.1705	0.016492
23.2019	-0.63269	-0.06327	39.3375	0.017362
23.3017	-0.62721	-0.06272	39.5038	0.017293
23.4021	-0.62771	-0.06277	39.6701	0.0176
23.5019	-0.62948	-0.06295	39.8372	0.016754
23.6021	-0.62078	-0.06208	40.0031	0.017698
23.7019	-0.62147	-0.06215	40.1705	0.018174
23.8017	-0.6184	-0.06184	40.3372	0.017514
23.9019	-0.62686	-0.06269	40.5045	0.018162
24.0015	-0.61742	-0.06174	40.6698	0.018697
24.1019	-0.61266	-0.06127	40.8379	0.018295
24.2019	-0.61926	-0.06193	41.0028	0.018957
24.3023	-0.61278	-0.06128	41.1712	0.018476
24.4015	-0.60743	-0.06074	41.3358	0.017865
24.5023	-0.61145	-0.06114	41.5045	0.018662
24.6013	-0.60483	-0.06048	41.6694	0.01939
24.7023	-0.60964	-0.06096	41.8375	0.019703
24.801	-0.61575	-0.06158	42.0031	0.019892
24.9023	-0.60778	-0.06078	42.1712	0.019848
25.0012	-0.6005	-0.06005	42.3361	0.02028
25.1021	-0.59737	-0.05974	42.5042	0.019995
25.2015	-0.59548	-0.05955	42.6698	0.020434
25.3023	-0.59592	-0.05959	42.8368	0.020074
25.4013	-0.5916	-0.05916	43.0031	0.020061
25.5021	-0.59445	-0.05945	43.1705	0.020452
25.6015	-0.59006	-0.05901	43.3368	0.019743
25.7017	-0.59366	-0.05937	43.5042	0.02062
25.8015	-0.59379	-0.05938	43.6701	0.020916
25.9019	-0.58988	-0.05899	43.8372	0.020927
26.0017	-0.59697	-0.0597	44.0038	0.020909
26.1021	-0.5882	-0.05882	44.1698	0.021833
26.2017	-0.58524	-0.05852	44.3372	0.021966
26.3019	-0.58513	-0.05851	44.5035	0.021933
26.4019	-0.58531	-0.05853	44.6715	0.021777
26.5015	-0.57607	-0.05761	44.8364	0.023301
26.6019	-0.57474	-0.05747	45.0045	0.021807
26.7017	-0.57507	-0.05751	45.1691	0.023014
26.8025	-0.57663	-0.05766	45.3372	0.02285
26.9015	-0.56139	-0.05614	45.5024	0.022926
27.0023	-0.57633	-0.05763	45.6708	0.023828
27.101	-0.56426	-0.05643	45.8358	0.023018
27.2019	-0.5659	-0.05659	46.0042	0.023638
27.301	-0.56514	-0.05651	46.1694	0.024187
27.4021	-0.55612	-0.05561	46.3379	0.023416
27.501	-0.56422	-0.05642	46.5024	0.023731
27.6021	-0.55802	-0.0558	46.6708	0.023853
27.7013	-0.55253	-0.05525	46.8361	0.024274
27.8023	-0.56024	-0.05602	47.0038	0.024469
27.901	-0.55709	-0.05571	47.1705	0.024152
28.0021	-0.55587	-0.05559	47.3379	0.024981
28.1013	-0.55166	-0.05517	47.5031	0.02503
28.2019	-0.54971	-0.05497	47.6705	0.024489
28.3019	-0.55288	-0.05529	47.8368	0.024578
28.4023	-0.54459	-0.05446	48.0035	0.02561
28.5015	-0.5441	-0.05441	48.1701	0.025559
28.6019	-0.54951	-0.05495	48.3365	0.026165
28.7017	-0.54862	-0.05486	48.5042	0.025823
28.8017	-0.5383	-0.05383	48.6701	0.026696
28.9017	-0.53881	-0.05388	48.8379	0.02725
29.0015	-0.53275	-0.05327	49.0031	0.027169
29.1021	-0.53617	-0.05362	49.1712	0.026777
29.2017	-0.52744	-0.05274	49.3365	0.027312
29.3023	-0.5219	-0.05219	49.5042	0.026589
29.4015	-0.52271	-0.05227	49.6694	0.027706
29.5023	-0.52663	-0.05266	49.8375	0.027332
29.6015	-0.52128	-0.05213	50.0028	0.027065
29.7021	-0.52851	-0.05285	50.1708	0.028475
29.8012	-0.51734	-0.05173	50.3361	0.02786
29.9021	-0.52108	-0.05211	50.5049	0.028214
30.0012	-0.52375	-0.05237	50.6698	0.028977
30.1021	-0.50965	-0.05097	50.8379	0.028747
30.2013	-0.5158	-0.05158	51.0028	0.029736
30.3025	-0.51226	-0.05123	51.1694	0.029439
30.4015	-0.50463	-0.05046	51.3358	0.029577
30.5023	-0.50693	-0.05069	51.5035	0.029908
30.6013	-0.49704	-0.0497	51.6701	0.029597
30.7013	-0.50001	-0.05	51.8375	0.030319
30.801	-0.49863	-0.04986	52.0035	0.030286
30.9017	-0.49532	-0.04953	52.1698	0.03146
31.0017	-0.49843	-0.04984	52.3372	0.030219
31.1021	-0.49121	-0.04912	52.5035	0.030901
31.2017	-0.49154	-0.04915	52.6708	0.031276
31.3014	-0.4798	-0.04798	52.8372	0.032188
31.4019	-0.49221	-0.04922	53.0045	0.031528
31.5017	-0.48539	-0.04854	53.1701	0.032069
31.6021	-0.48164	-0.04816	53.3379	0.031017
31.7019	-0.47252	-0.04725	53.5028	0.032651
31.8023	-0.47912	-0.04791	53.6708	0.032592
31.9017	-0.47371	-0.04737	53.8351	0.032366
32.0023	-0.48423	-0.04842	54.0042	0.03298
32.1012	-0.46789	-0.04679	54.1691	0.033163
32.2021	-0.46848	-0.04685	54.3379	0.03352
32.3006	-0.47074	-0.04707	54.5021	0.034282
32.4021	-0.4646	-0.04646	54.6712	0.032982
32.501	-0.46277	-0.04628	54.8361	0.03358
32.6023	-0.4592	-0.04592	55.0042	0.033108
32.7008	-0.45158	-0.04516	55.1698	0.03317
32.8023	-0.46458	-0.04646	55.3375	0.034464
32.9012	-0.4586	-0.04586	55.5031	0.033658
33.0021	-0.46332	-0.04633	55.6708	0.034264
33.1015	-0.4627	-0.04627	55.8368	0.034377
33.2021	-0.44976	-0.04498	56.0042	0.034988
33.3015	-0.45782	-0.04578	56.1705	0.035294
33.4021	-0.45176	-0.04518	56.3372	0.035851
33.5017	-0.45063	-0.04506	56.5042	0.035875
33.6021	-0.44452	-0.04445	56.6701	0.03725
33.7019	-0.44146	-0.04415	56.8368	0.036285
33.8019	-0.43589	-0.04359	57.0031	0.037923
33.9021	-0.43565	-0.04357	57.1708	0.036754
34.0017	-0.4219	-0.04219	57.3364	0.037757
34.1017	-0.43155	-0.04315	57.5045	0.03776
34.2015	-0.41517	-0.04152	57.6698	0.037694
34.3021	-0.42686	-0.04269	57.8375	0.037381
34.4014	-0.41683	-0.04168	58.0024	0.038111
34.5023	-0.4168	-0.04168	58.1712	0.038157
34.6014	-0.41746	-0.04175	58.3361	0.038613
34.7021	-0.42059	-0.04206	58.5042	0.038286
34.801	-0.41329	-0.04133	58.6698	0.038651
34.9023	-0.41283	-0.04128	58.8378	0.037835
35.0012	-0.40827	-0.04083	59.0031	0.038614
35.1021	-0.41154	-0.04115	59.1705	0.040131
35.2015	-0.40789	-0.04079	59.3364	0.039617
35.3023	-0.41605	-0.04161	59.5038	0.039503
35.4014	-0.40826	-0.04083	59.6698	0.040092
35.5019	-0.39309	-0.03931	59.8372	0.039695
35.6014	-0.39823	-0.03982	60.0031	0.040514
35.7019	-0.39937	-0.03994	60.1712	0.040854
35.8015	-0.39348	-0.03935	60.3368	0.040054
35.9019	-0.39745	-0.03974	60.5035	0.040704
36.0014	-0.38926	-0.03893	60.6701	0.04074
36.1023	-0.38586	-0.03859	60.8368	0.0414
36.2017	-0.39386	-0.03939	61.0038	0.041589
36.3017	-0.38736	-0.03874	61.1698	0.042065
36.4017	-0.387	-0.0387	61.3375	0.042215
36.5017	-0.3804	-0.03804	61.5031	0.042241
36.6019	-0.37851	-0.03785	61.6712	0.043052
36.7015	-0.37375	-0.03738	61.8361	0.043887
36.8021	-0.37225	-0.03722	62.0042	0.042526
36.9014	-0.37199	-0.0372	62.1691	0.043336
37.0023	-0.36388	-0.03639	62.3379	0.042829
37.1012	-0.35553	-0.03555	62.5024	0.043833
37.2021	-0.36914	-0.03691	62.6712	0.04417
37.301	-0.36104	-0.0361	62.8364	0.043359
37.4023	-0.36611	-0.03661	63.0042	0.04474
37.501	-0.35607	-0.03561	63.1694	0.044839
37.6023	-0.3527	-0.03527	63.3385	0.045303
37.7015	-0.36081	-0.03608	63.5031	0.045433
37.8021	-0.347	-0.0347	63.6712	0.04492
37.9012	-0.34601	-0.0346	63.8358	0.045644
38.0027	-0.34137	-0.03414	64.0035	0.045649
38.1014	-0.34007	-0.03401	64.1694	0.044913
38.2023	-0.3452	-0.03452	64.3375	0.045773
38.301	-0.33796	-0.0338	64.5035	0.046091
38.4017	-0.33791	-0.03379	64.6701	0.046427
38.5012	-0.34527	-0.03453	64.8371	0.045911
38.6021	-0.33667	-0.03367	65.0031	0.047678
38.7017	-0.33349	-0.03335	65.1705	0.046909
38.8017	-0.33013	-0.03301	65.3371	0.047905
38.9019	-0.33529	-0.03353	65.5049	0.048525
39.0014	-0.31762	-0.03176	65.6701	0.048136
39.1019	-0.32531	-0.03253	65.8382	0.046889
39.2019	-0.31535	-0.03153	66.0024	0.049001
39.3025	-0.30915	-0.03091	66.1708	0.047902
39.4017	-0.31304	-0.0313	66.3358	0.048764
39.5025	-0.32551	-0.03255	66.5045	0.049165
39.601	-0.30439	-0.03044	66.6691	0.048421
39.7021	-0.31538	-0.03154	66.8375	0.049753
39.801	-0.30676	-0.03068	67.0028	0.049485
39.9023	-0.30275	-0.03028	67.1712	0.048954
40.001	-0.31019	-0.03102	67.3358	0.050374
40.1021	-0.29687	-0.02969	67.5045	0.050121
40.2012	-0.29955	-0.02995	67.6694	0.051108
40.3023	-0.30486	-0.03049	67.8375	0.050836
40.401	-0.29066	-0.02907	68.0031	0.051373
40.5023	-0.29319	-0.02932	68.1705	0.050493
40.6013	-0.28332	-0.02833	68.3364	0.050872
40.7021	-0.28604	-0.0286	68.5038	0.051734
40.8015	-0.28067	-0.02807	68.6705	0.051985
40.9019	-0.28947	-0.02895	68.8364	0.052159
41.0014	-0.28568	-0.02857	69.0038	0.052098
41.1019	-0.27706	-0.02771	69.1698	0.052766
41.2019	-0.27455	-0.02746	69.3375	0.052766
41.3015	-0.27281	-0.02728	69.5035	0.053329
41.4019	-0.27342	-0.02734	69.6708	0.053543
41.5014	-0.26674	-0.02667	69.8364	0.054435
41.6021	-0.26674	-0.02667	70.0045	0.054272
41.7017	-0.26111	-0.02611	70.1694	0.05485
41.8021	-0.25897	-0.0259	70.3379	0.054545
41.9014	-0.25005	-0.025	70.5028	0.055852
42.0023	-0.25168	-0.02517	70.6708	0.0552
42.1013	-0.2459	-0.02459	70.8361	0.056115
42.2023	-0.24895	-0.0249	71.0045	0.055549
42.3013	-0.23588	-0.02359	71.1698	0.055902
42.4021	-0.2424	-0.02424	71.3378	0.055183
42.5012	-0.23325	-0.02333	71.5028	0.05615
42.6023	-0.23891	-0.02389	71.6708	0.055895
42.7015	-0.23538	-0.02354	71.8361	0.055493
42.8023	-0.24257	-0.02426	72.0038	0.056255
42.9012	-0.2329	-0.02329	72.1698	0.056481
43.0021	-0.23545	-0.02355	72.3371	0.057287
43.1012	-0.23947	-0.02395	72.5031	0.056887
43.2019	-0.23185	-0.02319	72.6705	0.057418
43.3015	-0.22959	-0.02296	72.8368	0.057931
43.4019	-0.22153	-0.02215	73.0031	0.058325
43.5014	-0.22553	-0.02255	73.1705	0.05864
43.6019	-0.22022	-0.02202	73.3368	0.058291
43.7017	-0.21509	-0.02151	73.5038	0.058667
43.8015	-0.21115	-0.02112	73.6701	0.059099
43.9019	-0.208	-0.0208	73.8378	0.059311
44.0017	-0.21149	-0.02115	74.0031	0.060409
44.1019	-0.20773	-0.02077	74.1708	0.059809
44.2017	-0.20341	-0.02034	74.3358	0.060801
44.3023	-0.20129	-0.02013	74.5042	0.059849
44.4014	-0.19031	-0.01903	74.6691	0.060848
44.5021	-0.19631	-0.01963	74.8379	0.060745
44.601	-0.18639	-0.01864	75.0024	0.060925
44.7021	-0.19591	-0.01959	75.1712	0.061424
44.801	-0.18592	-0.01859	75.3358	0.061163
44.9023	-0.18695	-0.0187	75.5042	0.061545
45.001	-0.18515	-0.01852	75.6691	0.061055
45.1023	-0.18016	-0.01802	75.8375	0.061137
45.201	-0.18277	-0.01828	76.0031	0.061886
45.3021	-0.17895	-0.0179	76.1712	0.06246
45.401	-0.18385	-0.01839	76.3371	0.062704
45.5021	-0.18303	-0.0183	76.5038	0.063508
45.6014	-0.17554	-0.01755	76.6688	0.063551
45.7023	-0.1698	-0.01698	76.8368	0.064384
45.8019	-0.16736	-0.01674	77.0031	0.062634
45.9019	-0.15932	-0.01593	77.1701	0.063957
46.0008	-0.15889	-0.01589	77.3375	0.064255
46.1017	-0.15056	-0.01506	77.5035	0.064498
46.2015	-0.16806	-0.01681	77.6705	0.06422
46.3017	-0.15483	-0.01548	77.8371	0.065662
46.4021	-0.15185	-0.01519	78.0045	0.065168
46.5017	-0.14942	-0.01494	78.1701	0.065729
46.6019	-0.1522	-0.01522	78.3379	0.065419
46.7019	-0.13778	-0.01378	78.5028	0.066304
46.8023	-0.14272	-0.01427	78.6712	0.066934
46.9017	-0.13711	-0.01371	78.8354	0.066942
47.0023	-0.14021	-0.01402	79.0042	0.0676
47.1013	-0.13136	-0.01314	79.1694	0.067529
47.2023	-0.12506	-0.01251	79.3378	0.067113
47.3008	-0.12498	-0.0125	79.5031	0.068344
47.4021	-0.1184	-0.01184	79.6712	0.067337
47.5012	-0.11911	-0.01191	79.8361	0.068092
47.6023	-0.12327	-0.01233	80.0042	0.068726
47.7015	-0.11096	-0.0111	80.1694	0.0678
47.8023	-0.12103	-0.0121	80.3364	0.067982
47.9012	-0.11348	-0.01135	80.5035	0.068559
48.0021	-0.10714	-0.01071	80.6708	0.068561
48.1012	-0.1164	-0.01164	80.8364	0.06911
48.2015	-0.11458	-0.01146	81.0045	0.069795
48.3017	-0.10881	-0.01088	81.1705	0.069275
48.4021	-0.10879	-0.01088	81.3371	0.071579
48.5014	-0.1033	-0.01033	81.5038	0.070516
48.6023	-0.09645	-0.00964	81.6698	0.071503
48.7019	-0.10165	-0.01016	81.8379	0.070786
48.8019	-0.07861	-0.00786	82.0038	0.071661
48.9019	-0.08924	-0.00892	82.1712	0.071682
49.0014	-0.07937	-0.00794	82.3361	0.072485
49.1023	-0.08654	-0.00865	82.5045	0.071342
49.2019	-0.07779	-0.00778	82.6691	0.072124
49.3023	-0.07758	-0.00776	82.8375	0.072027
49.4012	-0.06955	-0.00696	83.0024	0.072581
49.5023	-0.08098	-0.0081	83.1708	0.07309
49.601	-0.07316	-0.00732	83.3361	0.073452
49.7021	-0.07413	-0.00741	83.5042	0.073916
49.801	-0.06859	-0.00686	83.6694	0.074363
49.9021	-0.0635	-0.00635	83.8375	0.074073
50.0012	-0.05988	-0.00599	84.0028	0.075016
50.1021	-0.05524	-0.00552	84.1708	0.074841
50.2012	-0.05077	-0.00508	84.3361	0.074652
50.3021	-0.05367	-0.00537	84.5038	0.07444
50.4012	-0.04424	-0.00442	84.6694	0.075654
50.5021	-0.04599	-0.0046	84.8371	0.075747
50.6012	-0.04788	-0.00479	85.0031	0.075554
50.7019	-0.05	-0.005	85.1705	0.076218
50.8012	-0.03786	-0.00379	85.3368	0.076712
50.9019	-0.03693	-0.00369	85.5031	0.076648
51.0014	-0.03886	-0.00389	85.6705	0.076818
51.1019	-0.03222	-0.00322	85.8371	0.076947
51.2017	-0.02728	-0.00273	86.0038	0.077183
51.3015	-0.02792	-0.00279	86.1701	0.078444
51.4019	-0.02622	-0.00262	86.3378	0.078055
51.5019	-0.02493	-0.00249	86.5031	0.078661
51.6019	-0.02257	-0.00226	86.6712	0.077809
51.7017	-0.00996	-0.001	86.8358	0.078652
51.8023	-0.01385	-0.00139	87.0042	0.079214
51.9014	-0.00779	-0.00078	87.1691	0.07987
52.0023	-0.01631	-0.00163	87.3371	0.080215
52.101	-0.00788	-0.00079	87.5028	0.079796
52.2021	-0.00226	-0.00023	87.6712	0.081059
52.301	0.0043	0.00043	87.8361	0.080281
52.4019	0.00775	0.00078	88.0049	0.08094
52.5012	0.00356	0.00036	88.1694	0.080445
52.6023	0.01619	0.00162	88.3375	0.081418
52.7012	0.00841	0.00084	88.5028	0.081662
52.8025	0.015	0.0015	88.6708	0.08154
52.9012	0.01005	0.001	88.8371	0.082014
53.0021	0.01978	0.00198	89.0045	0.082565
53.1013	0.02222	0.00222	89.1701	0.082289
53.2021	0.021	0.0021	89.3368	0.082663
53.3019	0.02574	0.00257	89.5024	0.083181
53.4023	0.03125	0.00312	89.6691	0.083897
53.5017	0.02849	0.00285	89.8371	0.08376
53.6017	0.03223	0.00322	90.0038	0.084385
53.701	0.03741	0.00374	90.1708	0.083861
53.801	0.04457	0.00446	90.3368	0.085273
53.9019	0.0432	0.00432	90.5045	0.084393
54.0019	0.04945	0.00495	90.6701	0.084966
54.1021	0.04421	0.00442	90.8379	0.085172
54.2017	0.05833	0.00583	91.0024	0.086195
54.3023	0.04953	0.00495	91.1712	0.085678
54.4017	0.05526	0.00553	91.3358	0.086099
54.5023	0.05732	0.00573	91.5042	0.086856
54.601	0.06755	0.00676	91.6694	0.08734
54.7023	0.06238	0.00624	91.8375	0.087147
54.801	0.06659	0.00666	92.0024	0.087502
54.9021	0.07416	0.00742	92.1712	0.088099
55.0012	0.079	0.0079	92.3358	0.087895
55.1021	0.07707	0.00771	92.5038	0.087267
55.201	0.08062	0.00806	92.6698	0.087953
55.3023	0.08659	0.00866	92.8368	0.088066
55.401	0.08455	0.00845	93.0031	0.088026
55.5019	0.07827	0.00783	93.1708	0.089126
55.6014	0.08513	0.00851	93.3368	0.089404
55.7017	0.08626	0.00863	93.5045	0.089746
55.8015	0.08586	0.00859	93.6705	0.089521
55.9021	0.09686	0.00969	93.8361	0.09077
56.0017	0.09964	0.00996	94.0035	0.091204
56.1023	0.10306	0.01031	94.1698	0.091899
56.2019	0.10081	0.01008	94.3371	0.08986
56.3012	0.1133	0.01133	94.5035	0.09052
56.4017	0.11764	0.01176	94.6712	0.091134
56.5014	0.12459	0.01246	94.8368	0.092171
56.6019	0.1042	0.01042	95.0045	0.09254
56.7017	0.1108	0.01108	95.1694	0.092959
56.8023	0.11694	0.01169	95.3371	0.092155
56.9017	0.12731	0.01273	95.5024	0.09331
57.0023	0.131	0.0131	95.6708	0.093501
57.1013	0.13519	0.01352	95.8368	0.094238
57.2019	0.12715	0.01271	96.0045	0.094953
57.301	0.1387	0.01387	96.1691	0.094591
57.4021	0.14061	0.01406	96.3378	0.094337
57.5017	0.14798	0.0148	96.5031	0.094816
57.6023	0.15513	0.01551	96.6705	0.094193
57.701	0.15151	0.01515	96.8364	0.09525
57.8023	0.14897	0.0149	97.0035	0.09601
57.9014	0.15376	0.01538	97.1701	0.094969
58.0019	0.14753	0.01475	97.3375	0.095876
58.1014	0.1581	0.01581	97.5035	0.096335
58.2017	0.1657	0.01657	97.6708	0.096181
58.3017	0.15529	0.01553	97.8371	0.097061
58.4021	0.16436	0.01644	98.0031	0.097097
58.5017	0.16895	0.01689	98.1705	0.096925
58.6021	0.16741	0.01674	98.3368	0.098567
58.7019	0.17621	0.01762	98.5042	0.098768
58.8015	0.17657	0.01766	98.6701	0.097638
58.9019	0.17485	0.01749	98.8375	0.098685
59.0017	0.19127	0.01913	99.0028	0.099368
59.1021	0.19328	0.01933	99.1712	0.099565
59.2017	0.18198	0.0182	99.3358	0.098948
59.3021	0.19245	0.01924	99.5042	0.098771
59.4012	0.19928	0.01993	99.6691	0.099807
59.5023	0.20125	0.02012	99.8375	0.099895
59.601	0.19508	0.01951	100.002	0.100395
59.7021	0.19331	0.01933	100.171	0.100733
59.801	0.20367	0.02037	100.336	0.100767
59.9021	0.20455	0.02045	100.505	0.101108
60.0008	0.20955	0.02095	100.669	0.101276
60.1023	0.21293	0.02129	100.837	0.102343
60.2015	0.21327	0.02133	101.003	0.102345
60.3025	0.21668	0.02167	101.171	0.102161
60.4012	0.21836	0.02184	101.336	0.102668
60.5019	0.22903	0.0229	101.504	0.102489
60.6013	0.22905	0.02291	101.671	0.102021
60.7021	0.22721	0.02272	101.838	0.103303
60.8013	0.23228	0.02323	102.004	0.103485
60.9021	0.23049	0.02305	102.169	0.104053
61.0021	0.22581	0.02258	102.336	0.104363
61.1023	0.23863	0.02386	102.503	0.104915
61.2019	0.24045	0.02405	102.671	0.104451
61.3012	0.24613	0.02461	102.838	0.105164
61.4014	0.24923	0.02492	103.005	0.104599
61.5014	0.25475	0.02547	103.169	0.105429
61.6021	0.25011	0.02501	103.338	0.105267
61.7021	0.25724	0.02572	103.502	0.105917
61.8025	0.25159	0.02516	103.671	0.10692
61.9012	0.25989	0.02599	103.835	0.106859
62.0025	0.25827	0.02583	104.004	0.106769
62.101	0.26477	0.02648	104.17	0.107458
62.2021	0.2748	0.02748	104.338	0.107803
62.3008	0.27419	0.02742	104.503	0.108128
62.4021	0.27329	0.02733	104.671	0.108185
62.5014	0.28018	0.02802	104.836	0.108253
62.6025	0.28363	0.02836	105.004	0.108349
62.7012	0.28688	0.02869	105.17	0.108453
62.8023	0.28745	0.02874	105.337	0.108224
62.9012	0.28813	0.02881	105.503	0.108636
63.0023	0.28909	0.02891	105.671	0.109184
63.1014	0.29013	0.02901	105.837	0.109471
63.2019	0.28784	0.02878	106.004	0.110291
63.3012	0.29196	0.0292	106.17	0.110296
63.4021	0.29744	0.02974	106.336	0.11159
63.5017	0.30031	0.03003	106.503	0.111413
63.6019	0.30851	0.03085	106.67	0.111374
63.7019	0.30856	0.03086	106.837	0.111754
63.8015	0.3215	0.03215	107.003	0.11197
63.9017	0.31973	0.03197	107.171	0.111897
64.0015	0.31934	0.03193	107.336	0.112718
64.1019	0.32314	0.03231	107.505	0.112616
64.2017	0.3253	0.03253	107.669	0.113281
64.3023	0.32457	0.03246	107.837	0.114143
64.4014	0.33278	0.03328	108.002	0.114297
64.5025	0.33176	0.03318	108.17	0.113596
64.601	0.33841	0.03384	108.336	0.114977
64.7021	0.34703	0.0347	108.504	0.114747
64.801	0.34857	0.03486	108.669	0.114886
64.9019	0.34156	0.03416	108.838	0.114119
65.001	0.35537	0.03554	109.003	0.114928
65.1023	0.35307	0.03531	109.171	0.114814
65.201	0.35446	0.03545	109.336	0.11629
65.3023	0.34679	0.03468	109.504	0.116154
65.4014	0.35488	0.03549	109.67	0.116504
65.5021	0.35374	0.03537	109.837	0.116912
65.6014	0.3685	0.03685	110.003	0.11744
65.7021	0.36714	0.03671	110.171	0.116969
65.8015	0.37064	0.03706	110.337	0.117668
65.9021	0.37472	0.03747	110.503	0.118564
66.0014	0.38	0.038	110.67	0.11833
66.1021	0.37529	0.03753	110.836	0.119505
66.2019	0.38228	0.03823	111.004	0.121388
66.3017	0.39124	0.03912	111.17	0.11976
66.4017	0.3889	0.03889	111.338	0.119073
66.5012	0.40065	0.04007	111.503	0.122664
66.6019	0.41948	0.04195	111.671	0.11838
66.7017	0.4032	0.04032	111.836	0.121746
66.8023	0.39633	0.03963	112.004	0.120084
66.9017	0.43224	0.04322	112.17	0.12189
67.0023	0.3894	0.03894	112.337	0.122927
67.1014	0.42306	0.04231	112.502	0.121181
67.2023	0.40644	0.04064	112.671	0.122107
67.3015	0.4245	0.04245	112.836	0.123196
67.4019	0.43487	0.04349	113.004	0.122487
67.501	0.41741	0.04174	113.17	0.123142
67.6021	0.42667	0.04267	113.338	0.124185
67.701	0.43756	0.04376	113.503	0.125389
67.8023	0.43047	0.04305	113.671	0.124626
67.9014	0.43702	0.0437	113.836	0.124531
68.0021	0.44745	0.04474	114.004	0.125785
68.1014	0.45949	0.04595	114.17	0.125008
68.2023	0.45186	0.04519	114.338	0.12587
68.3015	0.45091	0.04509	114.504	0.124937
68.4023	0.46345	0.04635	114.67	0.127135
68.5017	0.45568	0.04557	114.837	0.12698
68.6023	0.4643	0.04643	115.002	0.126835
68.7023	0.45497	0.0455	115.17	0.126996
68.8015	0.47695	0.0477	115.336	0.127817
68.9017	0.4754	0.04754	115.505	0.127935
69.001	0.47395	0.04739	115.67	0.128879
69.1014	0.47556	0.04756	115.838	0.127557
69.201	0.48377	0.04838	116.002	0.130029
69.3025	0.48495	0.0485	116.171	0.128898
69.4017	0.49439	0.04944	116.336	0.129729
69.5023	0.48117	0.04812	116.504	0.129557
69.601	0.50589	0.05059	116.669	0.129866
69.7021	0.49458	0.04946	116.838	0.130374
69.801	0.50289	0.05029	117.002	0.131278
69.9021	0.50117	0.05012	117.171	0.130644
70.0012	0.50426	0.05043	117.336	0.131252
70.1025	0.50934	0.05093	117.504	0.131323
70.2008	0.51838	0.05184	117.669	0.132028
70.3021	0.51204	0.0512	117.837	0.132232
70.401	0.51812	0.05181	118.003	0.131694
70.5019	0.51883	0.05188	118.171	0.133468
70.6012	0.52588	0.05259	118.337	0.132438
70.7019	0.52792	0.05279	118.504	0.134611
70.8015	0.52254	0.05225	118.67	0.133386
70.9021	0.54028	0.05403	118.837	0.13257
71.0019	0.52998	0.053	119.004	0.136228
71.1019	0.55171	0.05517	119.17	0.134872
71.2019	0.53946	0.05395	119.337	0.135454
71.3016	0.5313	0.05313	119.503	0.135759
71.4021	0.56788	0.05679	119.671	0.13547
71.5017	0.55432	0.05543	119.836	0.136437
71.6017	0.56014	0.05601	120.005	0.137106
71.7014	0.56319	0.05632	120.169	0.136261
71.8023	0.5603	0.05603	120.338	0.137334
71.9012	0.56997	0.057	120.503	0.137423
72.0025	0.57666	0.05767	120.671	0.13743
72.1012	0.56821	0.05682	120.836	0.137879
72.2025	0.57894	0.05789	121.004	0.137878
72.3012	0.57983	0.05798	121.169	0.13954
72.4021	0.5799	0.05799	121.339	0.139393
72.501	0.58439	0.05844	121.503	0.139294
72.6023	0.58438	0.05844	121.671	0.14063
72.701	0.601	0.0601	121.836	0.13985
72.8027	0.59953	0.05995	122.004	0.140139
72.9013	0.59854	0.05985	122.17	0.139521
73.0021	0.6119	0.06119	122.337	0.14103
73.101	0.6041	0.06041	122.503	0.140641
73.2019	0.60699	0.0607	122.671	0.141724
73.3015	0.60081	0.06008	122.837	0.141993
73.4019	0.6159	0.06159	123.004	0.14267
73.5017	0.61201	0.0612	123.17	0.14304
73.6021	0.62284	0.06228	123.337	0.143562
73.7019	0.62553	0.06255	123.504	0.143859
73.8019	0.6323	0.06323	123.67	0.143594
73.9017	0.636	0.0636	123.837	0.143702
74.0019	0.64122	0.06412	124.003	0.144366
74.1019	0.64419	0.06442	124.171	0.145023
74.2017	0.64154	0.06415	124.336	0.145607
74.3021	0.64262	0.06426	124.504	0.144807
74.4014	0.64926	0.06493	124.669	0.146683
74.5023	0.65583	0.06558	124.837	0.145709
74.6012	0.66167	0.06617	125.003	0.145792
74.7021	0.65367	0.06537	125.171	0.147022
74.8008	0.67243	0.06724	125.335	0.146242
74.9021	0.66269	0.06627	125.504	0.147396
75.0012	0.66352	0.06635	125.669	0.147394
75.1023	0.67582	0.06758	125.838	0.14814
75.2008	0.66802	0.0668	126.003	0.149094
75.3023	0.67956	0.06796	126.17	0.14852
75.4012	0.67954	0.06795	126.336	0.15029
75.5021	0.687	0.0687	126.504	0.149576
75.6012	0.69654	0.06965	126.67	0.150288
75.7017	0.6908	0.06908	126.837	0.15047
75.8015	0.7085	0.07085	127.004	0.150177
75.9021	0.70136	0.07014	127.17	0.151539
76.0016	0.70848	0.07085	127.338	0.150981
76.1019	0.7103	0.07103	127.504	0.151465
76.2019	0.70737	0.07074	127.67	0.151695
76.3019	0.72099	0.0721	127.835	0.15283
76.4023	0.71541	0.07154	128.004	0.152148
76.5019	0.72025	0.07203	128.169	0.152439
76.6017	0.72255	0.07225	128.339	0.1535
76.7008	0.7339	0.07339	128.503	0.154236
76.8021	0.72708	0.07271	128.671	0.154177
76.9013	0.72999	0.073	128.836	0.154337
77.0027	0.7406	0.07406	129.005	0.154482
77.1012	0.74796	0.0748	129.169	0.154176
77.2021	0.74737	0.07474	129.338	0.155497
77.301	0.74897	0.0749	129.503	0.156107
77.4023	0.75042	0.07504	129.672	0.155067
77.501	0.74736	0.07474	129.836	0.155862
77.6025	0.76057	0.07606	130.004	0.156002
77.7012	0.76667	0.07667	130.17	0.156648
77.8025	0.75627	0.07563	130.337	0.15749
77.9012	0.76422	0.07642	130.503	0.158086
78.0021	0.76562	0.07656	130.671	0.157674
78.1014	0.77208	0.07721	130.836	0.158589
78.2019	0.7805	0.07805	131.004	0.158797
78.3016	0.78646	0.07865	131.17	0.159262
78.4023	0.78234	0.07823	131.336	0.160221
78.5012	0.79149	0.07915	131.503	0.158804
78.6019	0.79357	0.07936	131.67	0.159533
78.7019	0.79822	0.07982	131.837	0.160281
78.8015	0.80781	0.08078	132.003	0.161022
78.9014	0.79364	0.07936	132.171	0.161189
79.0015	0.80093	0.08009	132.336	0.162053
79.1019	0.80841	0.08084	132.504	0.162432
79.2014	0.81582	0.08158	132.669	0.162694
79.3021	0.81749	0.08175	132.837	0.164088
79.4012	0.82613	0.08261	133.003	0.163214
79.5019	0.82992	0.08299	133.17	0.162885
79.6012	0.83254	0.08325	133.336	0.163441
79.7021	0.84648	0.08465	133.505	0.164034
79.8015	0.83774	0.08377	133.669	0.163853
79.9019	0.83445	0.08345	133.837	0.164344
80.001	0.84001	0.084	134.003	0.16486
80.1023	0.84594	0.08459	134.171	0.165537
80.201	0.84413	0.08441	134.336	0.165796
80.3017	0.84904	0.0849	134.503	0.166575
80.4013	0.8542	0.08542	134.669	0.166238
80.5021	0.86097	0.0861	134.838	0.166716
80.6014	0.86356	0.08636	135.004	0.166372
80.7017	0.87135	0.08713	135.171	0.167451
80.8012	0.86798	0.0868	135.337	0.167603
80.9023	0.87276	0.08728	135.503	0.168436
81.0019	0.86932	0.08693	135.67	0.168144
81.1021	0.88011	0.08801	135.837	0.169747
81.2021	0.88163	0.08816	136.004	0.169314
81.3016	0.88996	0.089	136.17	0.170946
81.4019	0.88704	0.0887	136.337	0.170428
81.5017	0.90307	0.09031	136.503	0.171544
81.6019	0.89874	0.08987	136.671	0.170796
81.7014	0.91506	0.09151	136.836	0.17191
81.8021	0.90988	0.09099	137.005	0.17095
81.9012	0.92104	0.0921	137.169	0.172246
82.0023	0.91356	0.09136	137.337	0.171711
82.1014	0.9247	0.09247	137.503	0.172986
82.2023	0.9151	0.09151	137.672	0.17331
82.3008	0.92806	0.09281	137.835	0.174134
82.4021	0.92271	0.09227	138.005	0.173776
82.5017	0.93546	0.09355	138.169	0.174286
82.6025	0.9387	0.09387	138.338	0.173972
82.7008	0.94694	0.09469	138.502	0.174978
82.8023	0.94336	0.09434	138.671	0.17557
82.9012	0.94846	0.09485	138.836	0.175541
83.0021	0.94532	0.09453	139.004	0.176382
83.1006	0.95538	0.09554	139.17	0.176009
83.2021	0.9613	0.09613	139.337	0.177468
83.3015	0.96101	0.0961	139.503	0.176747
83.4021	0.96942	0.09694	139.67	0.177512
83.5017	0.96569	0.09657	139.837	0.178074
83.6019	0.98028	0.09803	140.005	0.178558
83.7017	0.97307	0.09731	140.17	0.179365
83.8019	0.98072	0.09807	140.337	0.180276
83.9021	0.98634	0.09863	140.504	0.179274
84.0023	0.99118	0.09912	140.669	0.180263
84.1019	0.99925	0.09992	140.837	0.180415
84.2017	1.00836	0.10084	141.003	0.18097
84.3019	0.99834	0.09983	141.172	0.181842
84.4008	1.00823	0.10082	141.336	0.18133
84.5019	1.00975	0.10097	141.504	0.183134
84.6012	1.0153	0.10153	141.669	0.182635
84.7025	1.02402	0.1024	141.838	0.183318
84.801	1.0189	0.10189	142.003	0.183516
84.9021	1.03694	0.10369	142.171	0.182668
85.0012	1.03195	0.10319	142.336	0.184088
85.1023	1.03878	0.10388	142.504	0.184083
85.2012	1.04076	0.10408	142.669	0.183712
85.3023	1.03228	0.10323	142.837	0.184449
85.4014	1.04648	0.10465	143.003	0.185151
85.5019	1.04643	0.10464	143.17	0.185728
85.6012	1.04272	0.10427	143.337	0.185819
85.7017	1.05009	0.10501	143.504	0.186391
85.8015	1.05711	0.10571	143.67	0.18732
85.9019	1.06288	0.10629	143.837	0.188197
86.0017	1.06379	0.10638	144.003	0.188655
86.1021	1.06951	0.10695	144.17	0.187518
86.2017	1.0788	0.10788	144.337	0.189035
86.3016	1.08757	0.10876	144.503	0.189266
86.4017	1.09215	0.10921	144.672	0.189516
86.5019	1.08078	0.10808	144.836	0.19089
86.6021	1.09595	0.10959	145.004	0.190104
86.7017	1.09826	0.10983	145.169	0.190715
86.8025	1.10076	0.11008	145.337	0.191136
86.9012	1.1145	0.11145	145.503	0.191461
87.0021	1.10664	0.11066	145.671	0.192115
87.1012	1.11275	0.11127	145.836	0.192157
87.2019	1.11696	0.1117	146.005	0.192143
87.3012	1.12021	0.11202	146.17	0.192593
87.4021	1.12675	0.11267	146.338	0.192826
87.5014	1.12717	0.11272	146.503	0.193896
87.6025	1.12703	0.1127	146.671	0.194516
87.7014	1.13153	0.11315	146.836	0.19447
87.8023	1.13386	0.11339	147.004	0.194981
87.9013	1.14456	0.11446	147.17	0.195316
88.0021	1.15076	0.11508	147.338	0.195955
88.1014	1.1503	0.11503	147.503	0.197145
88.2019	1.15541	0.11554	147.67	0.196318
88.3015	1.15876	0.11588	147.837	0.197006
88.4023	1.16515	0.11652	148.003	0.196847
88.5017	1.17705	0.11771	148.17	0.19727
88.6019	1.16878	0.11688	148.336	0.198473
88.7019	1.17566	0.11757	148.504	0.197914
88.8015	1.17407	0.11741	148.67	0.199332
88.9019	1.1783	0.11783	148.838	0.199984
89.0015	1.19033	0.11903	149.003	0.200532
89.1019	1.18474	0.11847	149.171	0.20028
89.2017	1.19892	0.11989	149.336	0.199888
89.3023	1.20544	0.12054	149.504	0.200686
89.4012	1.21092	0.12109	149.669	0.201955
89.5023	1.2084	0.12084	149.838	0.201047
89.6014	1.20448	0.12045	150.002	0.201773
89.7019	1.21246	0.12125	150.171	0.201979
89.801	1.22515	0.12251	150.336	0.202361
89.9023	1.21607	0.12161	150.505	0.201575
90.001	1.22333	0.12233	150.669	0.204732
90.1023	1.22539	0.12254	150.838	0.202443
90.201	1.22921	0.12292	151.003	0.20454
90.3025	1.22135	0.12214	151.17	0.204388
90.4012	1.25292	0.12529	151.336	0.207328
90.5023	1.23003	0.123	151.504	0.206996
90.6012	1.251	0.1251	151.67	0.206017
90.7019	1.24948	0.12495	151.837	0.207767
90.8015	1.27888	0.12789	152.004	0.207181
90.9021	1.27556	0.12756	152.17	0.208158
91.0014	1.26577	0.12658	152.337	0.206908
91.1019	1.28327	0.12833	152.503	0.207956
91.2019	1.27741	0.12774	152.671	0.208693
91.3019	1.28718	0.12872	152.837	0.2093
91.4017	1.27468	0.12747	153.005	0.210744
91.5017	1.28516	0.12852	153.169	0.21031
91.6021	1.29253	0.12925	153.337	0.210076
91.7021	1.2986	0.12986	153.502	0.211162
91.8025	1.31304	0.1313	153.671	0.211548
91.9012	1.3087	0.13087	153.836	0.212834
92.0019	1.30636	0.13064	154.004	0.21144
92.101	1.31722	0.13172	154.169	0.212886
92.2021	1.32108	0.13211	154.338	0.213653
92.3012	1.33394	0.13339	154.503	0.213756
92.4019	1.32	0.132	154.67	0.213866
92.5012	1.33446	0.13345	154.836	0.213722
92.6025	1.34213	0.13421	155.005	0.214948
92.7012	1.34316	0.13432	155.169	0.215717
92.8019	1.34426	0.13443	155.337	0.216047
92.9014	1.34282	0.13428	155.503	0.215827
93.0023	1.35508	0.13551	155.67	0.216975
93.1012	1.36277	0.13628	155.837	0.216732
93.2019	1.36607	0.13661	156.004	0.217985
93.3015	1.36387	0.13639	156.171	0.218919
93.4019	1.37535	0.13753	156.336	0.21868
93.5017	1.37292	0.13729	156.503	0.218878
93.6021	1.38545	0.13855	156.67	0.219707
93.7021	1.39479	0.13948	156.837	0.219278
93.8015	1.3924	0.13924	157.003	0.220108
93.9017	1.39438	0.13944	157.171	0.219434
94.0017	1.40267	0.14027	157.336	0.22077
94.1021	1.39838	0.13984	157.504	0.222131
94.2012	1.40668	0.14067	157.669	0.222856
94.3023	1.39994	0.13999	157.837	0.222682
94.4012	1.4133	0.14133	158.002	0.223023
94.5021	1.42691	0.14269	158.17	0.222979
94.6012	1.43416	0.14342	158.336	0.224625
94.7021	1.43242	0.14324	158.505	0.225092
94.801	1.43583	0.14358	158.669	0.22482
94.9019	1.43539	0.14354	158.838	0.223901
95.0012	1.45185	0.14519	159.003	0.22496
95.1023	1.45652	0.14565	159.17	0.226287
95.2008	1.4538	0.14538	159.335	0.226305
95.3023	1.44461	0.14446	159.504	0.226131
95.4014	1.4552	0.14552	159.67	0.226273
95.5019	1.46847	0.14685	159.837	0.228103
95.6008	1.46865	0.14687	160.003	0.228132
95.7019	1.46691	0.14669	160.17	0.229472
95.8015	1.46833	0.14683	160.337	0.22963
95.9019	1.48663	0.14866	160.503	0.230322
96.0017	1.48692	0.14869	160.67	0.230539
96.1019	1.50032	0.15003	160.837	0.230566
96.2019	1.5019	0.15019	161.003	0.230719
96.3016	1.50882	0.15088	161.17	0.231695
96.4019	1.51099	0.1511	161.338	0.231093
96.5017	1.51126	0.15113	161.503	0.232593
96.6017	1.51279	0.15128	161.67	0.233046
96.7019	1.52255	0.15225	161.836	0.233644
96.8025	1.51653	0.15165	162.004	0.233447
96.9017	1.53153	0.15315	162.169	0.2343
97.0019	1.53606	0.15361	162.338	0.23358
97.1014	1.54204	0.1542	162.503	0.23445
97.2019	1.54007	0.15401	162.671	0.234303
97.301	1.5486	0.15486	162.836	0.235419
97.4023	1.5414	0.15414	163.004	0.235277
97.5012	1.5501	0.15501	163.17	0.236009
97.6023	1.54863	0.15486	163.337	0.237485
97.7012	1.55979	0.15598	163.503	0.237839
97.8021	1.55837	0.15584	163.67	0.238541
97.9014	1.56569	0.15657	163.836	0.238364
98.0019	1.58045	0.15805	164.004	0.238444
98.1014	1.58399	0.1584	164.17	0.238692
98.2019	1.59101	0.1591	164.337	0.239439
98.3015	1.58924	0.15892	164.504	0.238651
98.4019	1.59004	0.159	164.67	0.239286
98.5017	1.59252	0.15925	164.837	0.239664
98.6021	1.59999	0.16	165.003	0.241087
98.7019	1.59211	0.15921	165.17	0.242055
98.8017	1.59846	0.15985	165.337	0.242844
98.9017	1.60224	0.16022	165.505	0.241915
99.0014	1.61647	0.16165	165.669	0.244384
99.1019	1.62615	0.16261	165.838	0.244888
99.2017	1.63404	0.1634	166.003	0.244661
99.3027	1.62475	0.16247	166.17	0.245116
99.4012	1.64944	0.16494	166.334	0.245016
99.5025	1.65448	0.16545	166.504	0.244846
99.6012	1.65221	0.16522	166.669	0.245831
99.7019	1.65676	0.16568	166.838	0.246518
99.8002	1.65576	0.16558	167.003	0.247368
99.9021	1.65406	0.16541	167.172	0.247809
100.001	1.66391	0.16639	167.336	0.247477
100.102	1.67078	0.16708	167.504	0.247347
100.201	1.67928	0.16793	167.669	0.249136
100.302	1.68369	0.16837	167.837	0.24833
100.401	1.68037	0.16804	168.003	0.249859
100.502	1.67907	0.16791	168.17	0.249066
100.601	1.69696	0.1697	168.337	0.24756
100.702	1.6889	0.16889	168.504	0.250439
100.801	1.70419	0.17042	168.67	0.24912
100.902	1.69626	0.16963	168.837	0.251231
101.002	1.6812	0.16812	169.004	0.251428
101.102	1.70999	0.171	169.17	0.252559
101.202	1.6968	0.16968	169.338	0.251604
101.302	1.71791	0.17179	169.503	0.254488
101.402	1.71988	0.17199	169.672	0.251806
101.501	1.73119	0.17312	169.836	0.256756
101.602	1.72164	0.17216	170.005	0.25145
101.701	1.75048	0.17505	170.17	0.255856
101.802	1.72366	0.17237	170.337	0.25602
101.901	1.77316	0.17732	170.502	0.254968
102.002	1.7201	0.17201	170.671	0.258352
102.101	1.76416	0.17642	170.836	0.256262
102.202	1.7658	0.17658	171.004	0.259086
102.301	1.75528	0.17553	171.169	0.259511
102.402	1.78912	0.17891	171.338	0.258567
102.501	1.76822	0.17682	171.503	0.260278
102.602	1.79646	0.17965	171.671	0.258839
102.701	1.80071	0.18007	171.836	0.26029
102.802	1.79127	0.17913	172.004	0.259689
102.901	1.80838	0.18084	172.17	0.260905
103.002	1.79399	0.1794	172.337	0.261925
103.101	1.8085	0.18085	172.504	0.260802
103.202	1.80249	0.18025	172.67	0.262924
103.302	1.81465	0.18147	172.837	0.262846
103.402	1.82485	0.18248	173.003	0.262754
103.502	1.81362	0.18136	173.17	0.263149
103.602	1.83484	0.18348	173.336	0.263199
103.702	1.83406	0.18341	173.503	0.265581
103.802	1.83314	0.18331	173.67	0.265256
103.902	1.83709	0.18371	173.837	0.2651
104.001	1.83759	0.18376	174.003	0.26613
104.102	1.86141	0.18614	174.171	0.265726
104.202	1.85816	0.18582	174.336	0.267569
104.302	1.8566	0.18566	174.504	0.267185
104.401	1.8669	0.18669	174.669	0.268165
104.502	1.86286	0.18629	174.837	0.268162
104.601	1.88129	0.18813	175.002	0.268717
104.702	1.87745	0.18775	175.171	0.269449
104.801	1.88725	0.18873	175.336	0.270224
104.902	1.88722	0.18872	175.504	0.270335
105.001	1.89277	0.18928	175.669	0.272382
105.102	1.90009	0.19001	175.837	0.270816
105.201	1.90784	0.19078	176.002	0.272985
105.302	1.90895	0.1909	176.17	0.27396
105.401	1.92942	0.19294	176.336	0.273785
105.502	1.91376	0.19138	176.505	0.273109
105.601	1.93545	0.19355	176.67	0.274341
105.702	1.9452	0.19452	176.837	0.27571
105.801	1.94345	0.19434	177.004	0.27374
105.902	1.93669	0.19367	177.17	0.275959
106.002	1.94901	0.1949	177.337	0.275346
106.102	1.9627	0.19627	177.503	0.278176
106.202	1.943	0.1943	177.67	0.277465
106.302	1.96519	0.19652	177.836	0.277135
106.402	1.95906	0.19591	178.005	0.278777
106.502	1.98736	0.19874	178.17	0.27791
106.602	1.98025	0.19802	178.339	0.278118
106.701	1.97695	0.19769	178.503	0.279512
106.802	1.99337	0.19934	178.671	0.279183
106.902	1.9847	0.19847	178.835	0.280286
107.003	1.98678	0.19868	179.003	0.28045
107.102	2.00072	0.20007	179.169	0.281299
107.202	1.99743	0.19974	179.338	0.283165
107.301	2.00846	0.20085	179.503	0.282934
107.402	2.0101	0.20101	179.671	0.282287
107.501	2.01859	0.20186	179.836	0.284083
107.602	2.03725	0.20372	180.005	0.283252
107.701	2.03494	0.20349	180.169	0.284419
107.802	2.02847	0.20285	180.337	0.285531
107.901	2.04643	0.20464	180.503	0.288221
108.002	2.03812	0.20381	180.671	0.292401
108.101	2.04979	0.20498	180.836	0.29166
108.202	2.06091	0.20609	181.004	0.292283
108.302	2.08781	0.20878	181.17	0.292807
108.402	2.12961	0.21296	181.337	0.292661
108.501	2.1222	0.21222	181.503	0.293552
108.602	2.12843	0.21284	181.67	0.294845
108.702	2.13367	0.21337	181.837	0.293903
108.802	2.13221	0.21322	182.003	0.295177
108.902	2.14112	0.21411	182.171	0.295039
109.001	2.15405	0.2154	182.336	0.295865
109.102	2.14463	0.21446	182.504	0.296267
109.201	2.15737	0.21574	182.67	0.2966
109.302	2.15599	0.2156	182.838	0.296968
109.401	2.16425	0.21643	183.002	0.297141
109.502	2.16827	0.21683	183.171	0.297604
109.601	2.1716	0.21716	183.336	0.297518
109.702	2.17528	0.21753	183.505	0.298171
109.801	2.17701	0.2177	183.669	0.299941
109.902	2.18164	0.21816	183.838	0.299927
110.001	2.18078	0.21808	184.003	0.300068
110.102	2.18731	0.21873	184.17	0.300622
110.201	2.20501	0.2205	184.336	0.300753
110.302	2.20487	0.22049	184.504	0.301853
110.401	2.20628	0.22063	184.67	0.302088
110.502	2.21182	0.22118	184.837	0.30194
110.601	2.21313	0.22131	185.003	0.302948
110.702	2.22413	0.22241	185.171	0.30309
110.801	2.22648	0.22265	185.337	0.302826
110.902	2.225	0.2225	185.504	0.30463
111.001	2.23508	0.22351	185.67	0.304465
111.102	2.2365	0.22365	185.836	0.305291
111.202	2.23386	0.22339	186.004	0.305763
111.302	2.2519	0.22519	186.17	0.306182
111.402	2.25025	0.22502	186.338	0.306932
111.501	2.25851	0.22585	186.502	0.307148
111.602	2.26323	0.22632	186.671	0.307283
111.702	2.26742	0.22674	186.836	0.308388
111.802	2.27492	0.22749	187.004	0.307758
111.901	2.27708	0.22771	187.168	0.309082
112.002	2.27843	0.22784	187.338	0.309359
112.101	2.28948	0.22895	187.502	0.309261
112.202	2.28318	0.22832	187.671	0.310233
112.301	2.29642	0.22964	187.836	0.310255
112.402	2.29919	0.22992	188.005	0.311117
112.501	2.29821	0.22982	188.169	0.311943
112.602	2.30793	0.23079	188.338	0.312589
112.701	2.30815	0.23082	188.503	0.312777
112.802	2.31677	0.23168	188.671	0.313454
112.901	2.32503	0.2325	188.836	0.313777
113.002	2.33149	0.23315	189.004	0.314643
113.101	2.33337	0.23334	189.17	0.313682
113.202	2.34014	0.23401	189.337	0.315906
113.301	2.34337	0.23434	189.503	0.315549
113.402	2.35203	0.2352	189.67	0.316116
113.501	2.34242	0.23424	189.837	0.316269
113.602	2.36466	0.23647	190.003	0.316337
113.701	2.36109	0.23611	190.171	0.317352
113.802	2.36676	0.23668	190.336	0.317351
113.902	2.36829	0.23683	190.505	0.318209
114.001	2.36897	0.2369	190.67	0.319107
114.102	2.37912	0.23791	190.838	0.318844
114.201	2.37911	0.23791	191.003	0.319855
114.302	2.38769	0.23877	191.171	0.320316
114.401	2.39667	0.23967	191.336	0.320594
114.502	2.39404	0.2394	191.504	0.320801
114.602	2.40415	0.24041	191.668	0.321733
114.702	2.40876	0.24088	191.836	0.321133
114.801	2.41154	0.24115	192.002	0.322117
114.902	2.41361	0.24136	192.172	0.32313
115	2.42293	0.24229	192.336	0.323668
115.101	2.41693	0.24169	192.505	0.324469
115.201	2.42677	0.24268	192.669	0.323882
115.302	2.4369	0.24369	192.837	0.324635
115.401	2.44228	0.24423	193.003	0.32491
115.502	2.45029	0.24503	193.171	0.325859
115.601	2.44442	0.24444	193.338	0.326209
115.702	2.45195	0.24519	193.503	0.327029
115.802	2.4547	0.24547	193.671	0.326413
115.902	2.46419	0.24642	193.837	0.327592
116.002	2.46769	0.24677	194.004	0.327649
116.102	2.47589	0.24759	194.169	0.329028
116.202	2.46973	0.24697	194.337	0.329469
116.302	2.48152	0.24815	194.503	0.329496
116.402	2.48209	0.24821	194.671	0.329584
116.501	2.49588	0.24959	194.836	0.330816
116.602	2.50029	0.25003	195.004	0.33163
116.701	2.50056	0.25006	195.169	0.332101
116.802	2.50144	0.25014	195.338	0.332905
116.901	2.51376	0.25138	195.502	0.333873
117.002	2.5219	0.25219	195.672	0.333908
117.101	2.52661	0.25266	195.836	0.335343
117.202	2.53465	0.25347	196.005	0.334023
117.301	2.54433	0.25443	196.169	0.335993
117.402	2.54468	0.25447	196.338	0.335512
117.501	2.55903	0.2559	196.503	0.336251
117.602	2.54583	0.25458	196.671	0.338289
117.701	2.56553	0.25655	196.836	0.338515
117.802	2.56072	0.25607	197.004	0.338877
117.901	2.56811	0.25681	197.17	0.33898
118.002	2.58849	0.25885	197.337	0.340397
118.101	2.59075	0.25907	197.503	0.341237
118.202	2.59437	0.25944	197.67	0.340631
118.301	2.5954	0.25954	197.837	0.341284
118.402	2.60957	0.26096	198.005	0.342075
118.501	2.61797	0.2618	198.17	0.342133
118.602	2.61191	0.26119	198.337	0.343056
118.702	2.61844	0.26184	198.504	0.343163
118.802	2.62635	0.26263	198.67	0.344134
118.902	2.62693	0.26269	198.837	0.344044
119.002	2.63616	0.26362	199.003	0.339768
119.102	2.63723	0.26372	199.171	0.347902
119.202	2.64694	0.26469	199.336	0.343302
119.302	2.64604	0.2646	199.505	0.345868
119.401	2.60328	0.26033	199.669	0.347039
119.502	2.68462	0.26846	199.838	0.345457
119.601	2.63862	0.26386	200.002	0.348214
119.702	2.66428	0.26643	200.171	0.348134
119.801	2.67599	0.2676	200.336	0.349228
119.902	2.66017	0.26602	200.504	0.34955
120.001	2.68774	0.26877	200.669	0.349473
120.102	2.68694	0.26869	200.837	0.351935
120.201	2.69788	0.26979	201.003	0.35076
120.302	2.7011	0.27011	201.17	0.352072
120.401	2.70033	0.27003	201.336	0.35148
120.502	2.72495	0.27249	201.504	0.353234
120.601	2.7132	0.27132	201.67	0.353083
120.702	2.72632	0.27263	201.838	0.354374
120.801	2.7204	0.27204	202.003	0.353994
120.902	2.73794	0.27379	202.171	0.354014
121.002	2.73643	0.27364	202.337	0.356188
121.102	2.74934	0.27493	202.503	0.357135
121.202	2.74554	0.27455	202.671	0.355762
121.302	2.74574	0.27457	202.836	0.357824
121.402	2.76748	0.27675	203.004	0.358105
121.501	2.77695	0.27769	203.17	0.358907
121.602	2.76322	0.27632	203.338	0.35858
121.701	2.78384	0.27838	203.503	0.359469
121.802	2.78665	0.27867	203.671	0.360006
121.901	2.79467	0.27947	203.836	0.360687
122.002	2.7914	0.27914	204.005	0.360296
122.101	2.80029	0.28003	204.17	0.364135
122.202	2.80566	0.28057	204.337	0.359874
122.301	2.81247	0.28125	204.502	0.364344
122.402	2.80856	0.28086	204.671	0.363646
122.501	2.84695	0.2847	204.836	0.362392
122.602	2.80434	0.28043	205.005	0.364282
122.701	2.84904	0.2849	205.169	0.363683
122.802	2.84206	0.28421	205.338	0.366653
122.901	2.82952	0.28295	205.503	0.365444
123.002	2.84842	0.28484	205.67	0.365925
123.101	2.84243	0.28424	205.837	0.368266
123.202	2.87213	0.28721	206.004	0.367567
123.302	2.86004	0.286	206.17	0.368321
123.402	2.86485	0.28648	206.337	0.36926
123.502	2.88826	0.28883	206.504	0.368761
123.602	2.88127	0.28813	206.67	0.36999
123.702	2.88881	0.28888	206.837	0.370259
123.802	2.8982	0.28982	207.003	0.371332
123.902	2.89321	0.28932	207.171	0.371597
124.001	2.9055	0.29055	207.335	0.370851
124.102	2.90819	0.29082	207.504	0.371402
124.201	2.91892	0.29189	207.669	0.372784
124.302	2.92157	0.29216	207.837	0.372608
124.401	2.91411	0.29141	208.002	0.373108
124.502	2.91962	0.29196	208.171	0.37441
124.601	2.93344	0.29334	208.336	0.373867
124.702	2.93168	0.29317	208.504	0.374269
124.801	2.93668	0.29367	208.669	0.375716
124.902	2.9497	0.29497	208.838	0.384455
125.001	2.94427	0.29443	209.003	0.379338
125.102	2.94829	0.29483	209.171	0.377058
125.201	2.96276	0.29628	209.336	0.378363
125.302	3.05015	0.30501	209.504	0.379856
125.401	2.99898	0.2999	209.669	0.378221
125.502	2.97618	0.29762	209.837	0.380073
125.601	2.98923	0.29892	210.003	0.379788
125.702	3.00416	0.30042	210.17	0.380977
125.801	2.98781	0.29878	210.336	0.381789
125.902	3.00633	0.30063	210.503	0.38308
126.002	3.00348	0.30035	210.67	0.382567
126.102	3.01537	0.30154	210.836	0.383715
126.201	3.02349	0.30235	211.004	0.384057
126.302	3.0364	0.30364	211.17	0.385767
126.402	3.03127	0.30313	211.337	0.384924
126.501	3.04275	0.30427	211.504	0.386154
126.602	3.04617	0.30462	211.671	0.386215
126.701	3.06327	0.30633	211.836	0.387087
126.802	3.05484	0.30548	212.004	0.387842
126.902	3.06714	0.30671	212.169	0.38861
127.002	3.06775	0.30677	212.338	0.388372
127.101	3.07647	0.30765	212.502	0.38961
127.202	3.08402	0.3084	212.67	0.390051
127.301	3.0917	0.30917	212.836	0.389704
127.402	3.08932	0.30893	213.004	0.391241
127.501	3.1017	0.31017	213.169	0.391191
127.602	3.10611	0.31061	213.338	0.391627
127.701	3.10264	0.31026	213.503	0.392082
127.802	3.11801	0.3118	213.67	0.392132
127.901	3.11751	0.31175	213.836	0.392696
128.002	3.12187	0.31219	214.004	0.394019
128.102	3.12642	0.31264	214.17	0.394495
128.202	3.12692	0.31269	214.337	0.394267
128.301	3.13256	0.31326	214.504	0.394747
128.402	3.14579	0.31458	214.67	0.39589
128.502	3.15055	0.31506	214.837	0.396226
128.602	3.14827	0.31483	215.002	0.397549
128.702	3.15307	0.31531	215.171	0.397452
128.802	3.1645	0.31645	215.336	0.398668
128.902	3.16786	0.31679	215.504	0.398732
129.001	3.18109	0.31811	215.67	0.39997
129.102	3.18012	0.31801	215.837	0.399435
129.201	3.19228	0.31923	216.003	0.400225
129.302	3.19292	0.31929	216.171	0.400656
129.402	3.2053	0.32053	216.335	0.400061
129.502	3.19995	0.31999	216.505	0.401894
129.601	3.20785	0.32079	216.669	0.402271
129.702	3.21216	0.32122	216.839	0.402942
129.801	3.20621	0.32062	217.003	0.403392
129.903	3.22454	0.32245	217.171	0.403693
130.001	3.22831	0.32283	217.334	0.4054
130.103	3.23502	0.3235	217.504	0.405634
130.201	3.23952	0.32395	217.669	0.406042
130.302	3.24253	0.32425	217.837	0.407121
130.4	3.2596	0.32596	218.003	0.406909
130.502	3.26194	0.32619	218.17	0.407943
130.601	3.26602	0.3266	218.337	0.408672
130.702	3.27681	0.32768	218.504	0.409386
130.802	3.27469	0.32747	218.67	0.409541
130.902	3.28503	0.3285	218.838	0.410902
131.002	3.29232	0.32923	219.003	0.411352
131.102	3.29946	0.32995	219.17	0.41109
131.202	3.30101	0.3301	219.337	0.412591
131.302	3.31462	0.33146	219.503	0.412859
131.402	3.31912	0.33191	219.671	0.413327
131.502	3.3165	0.33165	219.836	0.414389
131.602	3.33151	0.33315	220.004	0.414195
131.701	3.33419	0.33342	220.169	0.415612
131.802	3.33887	0.33389	220.338	0.415041
131.901	3.34949	0.33495	220.503	0.415808
132.002	3.34755	0.33475	220.671	0.417384
132.101	3.36172	0.33617	220.836	0.419124
132.202	3.35601	0.3356	221.005	0.418677
132.301	3.36368	0.33637	221.17	0.419674
132.402	3.37944	0.33794	221.337	0.420325
132.501	3.39684	0.33968	221.503	0.421019
132.602	3.39237	0.33924	221.671	0.421352
132.702	3.40234	0.34023	221.837	0.421868
132.802	3.40885	0.34089	222.003	0.423279
132.901	3.41579	0.34158	222.17	0.422387
133.002	3.41912	0.34191	222.337	0.423222
133.102	3.42428	0.34243	222.504	0.423644
133.201	3.43839	0.34384	222.671	0.424752
133.301	3.42947	0.34295	222.837	0.425869
133.402	3.43782	0.34378	223.004	0.425106
133.502	3.44204	0.3442	223.17	0.425609
133.602	3.45312	0.34531	223.336	0.427319
133.702	3.46429	0.34643	223.504	0.427204
133.802	3.45666	0.34567	223.669	0.427972
133.902	3.46169	0.34617	223.838	0.428608
134.001	3.47879	0.34788	224.003	0.429963
134.102	3.47764	0.34776	224.171	0.430241
134.201	3.48532	0.34853	224.336	0.430719
134.302	3.49168	0.34917	224.504	0.431374
134.401	3.50523	0.35052	224.669	0.432049
134.502	3.50801	0.3508	224.837	0.433014
134.601	3.51279	0.35128	225.003	0.43383
134.702	3.51934	0.35193	225.172	0.43442
134.801	3.52609	0.35261	225.336	0.43548
134.902	3.53574	0.35357	225.505	0.435351
135.001	3.5439	0.35439	225.669	0.436745
135.102	3.5498	0.35498	225.838	0.43697
135.201	3.5604	0.35604	226.002	0.437901
135.302	3.55911	0.35591	226.17	0.438416
135.401	3.57305	0.3573	226.336	0.438918
135.502	3.5753	0.35753	226.504	0.438925
135.601	3.58461	0.35846	226.67	0.440183
135.702	3.58976	0.35898	226.837	0.441319
135.801	3.59478	0.35948	227.003	0.440562
135.902	3.59485	0.35949	227.171	0.442728
136.001	3.60743	0.36074	227.337	0.442929
136.102	3.61879	0.36188	227.503	0.44356
136.201	3.61122	0.36112	227.67	0.444044
136.302	3.63288	0.36329	227.836	0.445367
136.402	3.63489	0.36349	228.005	0.445822
136.501	3.6412	0.36412	228.17	0.44629
136.602	3.64604	0.3646	228.337	0.446334
136.701	3.65927	0.36593	228.503	0.447464
136.802	3.66382	0.36638	228.671	0.447962
136.902	3.6685	0.36685	228.835	0.448857
137.002	3.66894	0.36689	229.004	0.449183
137.101	3.68024	0.36802	229.169	0.449267
137.202	3.68522	0.36852	229.338	0.450056
137.301	3.69417	0.36942	229.503	0.450093
137.402	3.69743	0.36974	229.671	0.451026
137.501	3.69827	0.36983	229.836	0.451537
137.602	3.70616	0.37062	230.003	0.452822
137.702	3.70653	0.37065	230.169	0.453121
137.802	3.71586	0.37159	230.337	0.4538
137.901	3.72097	0.3721	230.503	0.454049
138.002	3.73382	0.37338	230.67	0.454656
138.101	3.73681	0.37368	230.837	0.455482
138.202	3.7436	0.37436	231.004	0.456356
138.301	3.74609	0.37461	231.171	0.45632
138.402	3.75216	0.37522	231.337	0.456427
138.502	3.76042	0.37604	231.504	0.457366
138.602	3.76916	0.37692	231.669	0.457825
138.702	3.7688	0.37688	231.837	0.458615
138.802	3.76987	0.37699	232.003	0.459425
138.902	3.77926	0.37793	232.171	0.459978
139.001	3.78385	0.37838	232.337	0.460925
139.102	3.79175	0.37918	232.504	0.461899
139.201	3.79985	0.37998	232.669	0.463457
139.302	3.80538	0.38054	232.837	0.462907
139.402	3.81485	0.38149	233.002	0.4634
139.502	3.82459	0.38246	233.171	0.462982
139.601	3.84017	0.38402	233.336	0.463888
139.702	3.83467	0.38347	233.504	0.465232
139.801	3.8396	0.38396	233.669	0.465677
139.902	3.83542	0.38354	233.838	0.466261
140.001	3.84448	0.38445	234.002	0.467781
140.102	3.85792	0.38579	234.171	0.468415
140.201	3.86237	0.38624	234.336	0.469148
140.302	3.86821	0.38682	234.503	0.469661
140.401	3.88341	0.38834	234.67	0.470889
140.502	3.88975	0.38898	234.837	0.471441
140.601	3.89708	0.38971	235.004	0.471163
140.702	3.90221	0.39022	235.17	0.472372
140.802	3.91449	0.39145	235.337	0.47211
140.902	3.92001	0.392	235.504	0.473462
141.002	3.91723	0.39172	235.67	0.473023
141.102	3.92932	0.39293	235.836	0.474141
141.202	3.9267	0.39267	236.004	0.475257
141.302	3.94022	0.39402	236.17	0.475851
141.402	3.93583	0.39358	236.337	0.47666
141.501	3.94701	0.3947	236.503	0.476766
141.602	3.95817	0.39582	236.671	0.476663
141.701	3.96411	0.39641	236.836	0.478807
141.802	3.9722	0.39722	237.005	0.478112
141.902	3.97326	0.39733	237.17	0.479024
142.002	3.97223	0.39722	237.338	0.48044
142.101	3.99367	0.39937	237.502	0.480818
142.202	3.98672	0.39867	237.672	0.481569
142.301	3.99584	0.39958	237.836	0.481746
142.402	4.01	0.401	238.005	0.482589
142.501	4.01378	0.40138	238.169	0.483565
142.602	4.02129	0.40213	238.337	0.483884
142.701	4.02306	0.40231	238.503	0.485458
142.802	4.03149	0.40315	238.67	0.485186
142.901	4.04125	0.40412	238.836	0.486055
143.002	4.04444	0.40444	239.004	0.487525
143.101	4.06018	0.40602	239.17	0.487389
143.202	4.05746	0.40575	239.337	0.489595
143.301	4.06615	0.40661	239.503	0.489154
143.402	4.08085	0.40809	239.671	0.48965
143.502	4.07949	0.40795	239.836	0.491831
143.602	4.10155	0.41016	240.003	0.491289
143.701	4.09714	0.40971	240.17	0.492117
143.802	4.1021	0.41021	240.336	0.493436
143.901	4.12391	0.41239	240.504	0.492641
144.002	4.11849	0.41185	240.67	0.493343
144.102	4.12677	0.41268	240.838	0.494412
144.201	4.13996	0.414	241.003	0.495372
144.302	4.13201	0.4132	241.171	0.495971
144.401	4.13903	0.4139	241.336	0.497021
144.502	4.14972	0.41497	241.504	0.496812
144.601	4.15932	0.41593	241.669	0.498508
144.702	4.16531	0.41653	241.838	0.498003
144.801	4.17581	0.41758	242.003	0.499831
144.902	4.17372	0.41737	242.171	0.50017
145.001	4.19068	0.41907	242.336	0.500712
145.102	4.18563	0.41856	242.504	0.501305
145.201	4.20391	0.42039	242.669	0.50131
145.302	4.2073	0.42073	242.836	0.502403
145.401	4.21272	0.42127	243.003	0.503108
145.502	4.21865	0.42186	243.17	0.504335
145.601	4.2187	0.42187	243.337	0.50516
145.701	4.22963	0.42296	243.504	0.506256
145.801	4.23668	0.42367	243.67	0.50579
145.902	4.24895	0.4249	243.837	0.507289
146.002	4.2572	0.42572	244.004	0.508407
146.102	4.26816	0.42682	244.17	0.509168
146.202	4.2635	0.42635	244.338	0.509991
146.302	4.27849	0.42785	244.502	0.510422
146.402	4.28967	0.42897	244.671	0.512032
146.502	4.29728	0.42973	244.836	0.512185
146.602	4.30551	0.43055	245.005	0.51357
146.701	4.30982	0.43098	245.169	0.514252
146.802	4.32592	0.43259	245.338	0.51433
146.901	4.32745	0.43275	245.502	0.51613
147.002	4.3413	0.43413	245.671	0.51727
147.101	4.34812	0.43481	245.836	0.517877
147.202	4.3489	0.43489	246.005	0.518286
147.301	4.3669	0.43669	246.17	0.51842
147.402	4.3783	0.43783	246.338	0.520124
147.501	4.38437	0.43844	246.503	0.52047
147.602	4.38846	0.43885	246.671	0.522054
147.701	4.3898	0.43898	246.836	0.521456
147.802	4.40684	0.44068	247.004	0.522275
147.901	4.4103	0.44103	247.169	0.523383
148.002	4.42614	0.44261	247.337	0.52361
148.101	4.42016	0.44202	247.503	0.524504
148.202	4.42835	0.44284	247.671	0.524671
148.301	4.43943	0.44394	247.837	0.525833
148.402	4.4417	0.44417	248.004	0.527183
148.501	4.45064	0.44506	248.17	0.528127
148.602	4.45231	0.44523	248.337	0.528972
148.702	4.46393	0.44639	248.504	0.52883
148.802	4.47743	0.44774	248.67	0.531023
148.902	4.48687	0.44869	248.837	0.5299
149.002	4.49532	0.44953	249.004	0.531581
149.102	4.4939	0.44939	249.171	0.531092
149.201	4.51583	0.45158	249.336	0.533527
149.302	4.5046	0.45046	249.504	0.532731
149.402	4.52141	0.45214	249.669	0.533708
149.502	4.51652	0.45165	249.837	0.535463
149.601	4.54087	0.45409	250.003	0.535614
149.702	4.53291	0.45329	250.171	0.536415
149.801	4.54268	0.45427	250.336	0.536881
149.902	4.56023	0.45602	250.504	0.537206
150.001	4.56174	0.45617	250.669	0.538275
150.102	4.56975	0.45698	250.838	0.53822
150.201	4.57441	0.45744	251.003	0.539082
150.302	4.57766	0.45777	251.17	0.539945
150.401	4.58835	0.45883	251.336	0.540202
150.502	4.5878	0.45878	251.503	0.541151
150.601	4.59642	0.45964	251.67	0.542148
150.702	4.60505	0.46051	251.837	0.543549
150.801	4.60762	0.46076	252.004	0.543611
150.902	4.61711	0.46171	252.17	0.544781
151.002	4.62708	0.46271	252.337	0.54599
151.102	4.64109	0.46411	252.503	0.546325
151.202	4.64171	0.46417	252.671	0.54739
151.302	4.65341	0.46534	252.836	0.547631
151.402	4.6655	0.46655	253.005	0.548173
151.501	4.66885	0.46689	253.17	0.54986
151.602	4.6795	0.46795	253.338	0.549726
151.701	4.68191	0.46819	253.503	0.551608
151.802	4.68733	0.46873	253.671	0.5509
151.901	4.7042	0.47042	253.836	0.552154
152.002	4.70286	0.47029	254.004	0.553789
152.102	4.72168	0.47217	254.169	0.554562
152.202	4.7146	0.47146	254.339	0.554256
152.301	4.72714	0.47271	254.502	0.556554
152.402	4.74349	0.47435	254.671	0.556246
152.501	4.75122	0.47512	254.835	0.558278
152.603	4.74816	0.47482	255.005	0.558005
152.701	4.77114	0.47711	255.17	0.557573
152.802	4.76806	0.47681	255.337	0.558559
152.901	4.78838	0.47884	255.502	0.560956
153.002	4.78565	0.47857	255.67	0.561543
153.101	4.78133	0.47813	255.836	0.561474
153.202	4.79119	0.47912	256.004	0.561797
153.301	4.81516	0.48152	256.17	0.563574
153.401	4.82103	0.4821	256.337	0.564408
153.501	4.82034	0.48203	256.504	0.565216
153.602	4.82357	0.48236	256.67	0.565422
153.702	4.84134	0.48413	256.837	0.567053
153.802	4.84968	0.48497	257.003	0.568398
153.902	4.85776	0.48578	257.171	0.567978
154.002	4.85982	0.48598	257.337	0.567977
154.102	4.87613	0.48761	257.504	0.570075
154.201	4.88958	0.48896	257.669	0.569714
154.302	4.88538	0.48854	257.837	0.571066
154.402	4.88537	0.48854	258.002	0.573514
154.502	4.90635	0.49063	258.171	0.572573
154.601	4.90274	0.49027	258.335	0.574136
154.702	4.91626	0.49163	258.504	0.573841
154.801	4.94074	0.49407	258.669	0.573991
154.902	4.93133	0.49313	258.838	0.576046
155.001	4.94696	0.4947	259.003	0.576877
155.102	4.94401	0.4944	259.171	0.578411
155.201	4.94551	0.49455	259.336	0.577797
155.302	4.96606	0.49661	259.503	0.57865
155.401	4.97437	0.49744	259.67	0.579551
155.502	4.98971	0.49897	259.837	0.580789
155.601	4.98357	0.49836	260.003	0.581966
155.702	4.9921	0.49921	260.171	0.582427
155.801	5.00111	0.50011	260.337	0.582265
155.902	5.01349	0.50135	260.504	0.584083
156.002	5.02526	0.50253	260.67	0.584109
156.102	5.02987	0.50299	260.837	0.585806
156.202	5.02825	0.50283	261.004	0.585554
156.302	5.04643	0.50464	261.17	0.585827
156.402	5.04669	0.50467	261.337	0.588773
156.502	5.06366	0.50637	261.503	0.587686
156.602	5.06114	0.50611	261.671	0.587846
156.701	5.06387	0.50639	261.836	0.590414
156.802	5.09333	0.50933	262.005	0.58937
156.901	5.08246	0.50825	262.169	0.590806
157.002	5.08406	0.50841	262.337	0.591993
157.101	5.10974	0.51097	262.502	0.592127
157.202	5.0993	0.50993	262.671	0.592702
157.301	5.11366	0.51137	262.836	0.593169
157.402	5.12553	0.51255	263.004	0.593683
157.501	5.12687	0.51269	263.17	0.594619
157.602	5.13262	0.51326	263.337	0.594244
157.701	5.13729	0.51373	263.503	0.595746
157.802	5.14243	0.51424	263.671	0.596111
157.901	5.15179	0.51518	263.836	0.596486
158.002	5.14804	0.5148	264.004	0.593771
158.101	5.16306	0.51631	264.169	0.600248
158.202	5.16671	0.51667	264.337	0.597983
158.301	5.17046	0.51705	264.503	0.598645
158.402	5.14331	0.51433	264.67	0.603929
158.501	5.20808	0.52081	264.837	0.595377
158.602	5.18543	0.51854	265.003	0.609514
158.702	5.19205	0.5192	265.171	0.601457
158.802	5.24489	0.52449	265.336	0.598773
158.902	5.15937	0.51594	265.504	0.606004
159.002	5.30074	0.53007	265.67	0.601474
159.102	5.22017	0.52202	265.838	0.604217
159.201	5.19333	0.51933	266.002	0.603695
159.302	5.26564	0.52656	266.171	0.605041
159.401	5.22034	0.52203	266.336	0.605618
159.502	5.24777	0.52478	266.504	0.602828
159.601	5.24255	0.52426	266.669	0.603806
159.702	5.25601	0.5256	266.838	0.603164
159.801	5.26178	0.52618	267.003	0.602838
159.902	5.23388	0.52339	267.171	0.600164
160.001	5.24366	0.52437	267.336	0.600011
160.102	5.23724	0.52372	267.505	0.594096
160.201	5.23398	0.5234	267.669	0.084166
160.302	5.20724	0.52072	267.838	-0.03994
160.401	5.20571	0.52057	268.003	-0.042474
160.502	5.14656	0.51466	268.171	-0.042196
160.601	0.04726	0.00473	268.335	-0.043288
160.702	-1.1938	-0.11938	268.503	-0.041674
160.801	-1.21914	-0.12191	268.67	-0.042446
160.902	-1.21636	-0.12164	268.837	-0.040162
161.001	-1.22728	-0.12273	269.004	-0.041796
161.102	-1.21114	-0.12111	269.17	-0.042246
161.202	-1.21886	-0.12189	269.337	-0.042437
161.302	-1.19602	-0.1196	269.503	-0.041933
161.402	-1.21236	-0.12124	269.671	-0.042535
161.502	-1.21686	-0.12169	269.837	-0.041976
161.602	-1.21877	-0.12188	270.004	-0.041007
161.702	-1.21373	-0.12137	270.17	-0.040151
161.802	-1.21975	-0.12198	270.337	-0.0428
161.902	-1.21416	-0.12142	270.502	-0.041558
162.002	-1.20447	-0.12045	270.67	-0.042538
162.101	-1.19591	-0.11959	270.836	-0.041756
162.202	-1.2224	-0.12224	271.004	-0.040605
162.301	-1.20998	-0.121	271.169	-0.042634
162.402	-1.21978	-0.12198	271.337	-0.042152
162.501	-1.21196	-0.1212	271.503	-0.042816
162.602	-1.20045	-0.12004	271.67	-0.042073
162.701	-1.22074	-0.12207	271.836	-0.042711
162.802	-1.21592	-0.12159	272.004	-0.042377
162.901	-1.22256	-0.12226	272.17	-0.042834
163.002	-1.21513	-0.12151	272.337	-0.040599
163.101	-1.22151	-0.12215	272.504	-0.042949
163.202	-1.21817	-0.12182	272.67	-0.041586
163.302	-1.22274	-0.12227	272.837	-0.042572
163.402	-1.20039	-0.12004	273.003	-0.041623
163.502	-1.22389	-0.12239	273.17	-0.041571
163.602	-1.21026	-0.12103	273.336	-0.042854
163.702	-1.22012	-0.12201	273.504	-0.041888
163.801	-1.21063	-0.12106	273.67	-0.041656
163.902	-1.21011	-0.12101	273.837	-0.043317
164.001	-1.22294	-0.12229	274.003	-0.04154
164.102	-1.21328	-0.12133	274.171	-0.042788
164.201	-1.21096	-0.1211	274.336	-0.041945
164.302	-1.22757	-0.12276	274.504	-0.043792
164.401	-1.2098	-0.12098	274.669	-0.041727
164.502	-1.22228	-0.12223	274.672	-0.041664
164.601	-1.21385	-0.12139
164.702	-1.23232	-0.12323
164.801	-1.21167	-0.12117
164.803	-1.21104	-0.1211
