# Supplementary material for: Approaching intrinsic dynamics of MXenes hybrid hydrogel for 3D printed multimodal intelligent devices with ultrahigh superelasticity and temperature sensitivity
Source: Nat Commun. 2022 Jun 14;13:3420. doi: 10.1038/s41467-022-31051-7 (PMC9197829; doi:10.1038/s41467-022-31051-7)
Supplement: Supplementary file 6 — Source Data [file 41467_2022_31051_MOESM6_ESM.zip › Supplementary information/Supplementary Fig. 8/Supplementary Fig. 8a/40 wt%.xlsx]

## Sheet: Specimen_RawData_1
应变 : 拉伸应变 (位移)标距	100	mm	Strain / %	Tensile strength / Mpa
应变 : 移除时间		s	0	0
			0.12708	0.0017
位移	载荷	拉伸应力	0.31007	-2.625e-05
(mm)	(N)	(MPa)	0.4882	-0.00098375
0	-0.5091	-0.05091	0.66215	0.00043125
0.07625	-0.49552	-0.04955	0.83195	-0.00314
0.18604	-0.50931	-0.05093	1.00103	0.00168
0.29292	-0.51697	-0.0517	1.16875	-0.0001625
0.39729	-0.50565	-0.05057	1.33645	0.00075625
0.49917	-0.53426	-0.05343	1.50278	-0.00041625
0.60062	-0.49563	-0.04956	1.66978	0.00126
0.70125	-0.5104	-0.05104	1.83715	0.0018
0.80187	-0.50305	-0.0503	2.00312	0.00155
0.90167	-0.51243	-0.05124	2.17083	0.0002775
1.00187	-0.49904	-0.0499	2.3368	0.00206
1.10229	-0.49471	-0.04947	2.50452	0.00222
1.20187	-0.49669	-0.04967	2.6691	0.00149
1.3025	-0.50688	-0.05069	2.83785	0.0006475
1.40208	-0.49264	-0.04926	3.00278	0.00347
1.50271	-0.49132	-0.04913	3.17118	0.00152
1.60146	-0.49716	-0.04972	3.33542	0.00234
1.70271	-0.50392	-0.05039	3.50452	0.00244
1.80167	-0.48138	-0.04814	3.66945	0.00108
1.90271	-0.49692	-0.04969	3.8375	0.00449
2.00125	-0.49037	-0.04904	4.00312	0.00283
2.10271	-0.48962	-0.04896	4.17118	0.00484
2.20167	-0.50043	-0.05004	4.33577	0.00312
2.3025	-0.47314	-0.04731	4.50452	0.00398
2.40187	-0.48648	-0.04865	4.66978	0.00241
2.50271	-0.47037	-0.04704	4.83715	0.00245
2.60146	-0.48416	-0.04842	5.00278	0.00389
2.70271	-0.47724	-0.04772	5.17083	0.00393
2.80187	-0.48986	-0.04899	5.3368	0.00209
2.90229	-0.48953	-0.04895	5.50382	0.00559
3.00167	-0.47798	-0.0478	5.67048	0.00352
3.1025	-0.47767	-0.04777	5.83715	0.00377
3.20208	-0.4924	-0.04924	6.00452	0.00592
3.30229	-0.46439	-0.04644	6.16945	0.00477
3.40229	-0.48094	-0.04809	6.33785	0.00583
3.50229	-0.47895	-0.0479	6.50312	0.00598
3.60271	-0.46173	-0.04617	6.67048	0.00539
3.70167	-0.47094	-0.04709	6.83612	0.00619
3.80271	-0.46242	-0.04624	7.00452	0.00479
3.90187	-0.46129	-0.04613	7.16978	0.00735
4.00229	-0.46602	-0.0466	7.33715	0.00583
4.10167	-0.45955	-0.04595	7.50243	0.00774
4.20271	-0.47079	-0.04708	7.67048	0.00601
4.30187	-0.45028	-0.04503	7.83542	0.00446
4.40229	-0.4625	-0.04625	8.00417	0.00777
4.50146	-0.4472	-0.04472	8.16945	0.00635
4.60229	-0.46105	-0.04611	8.33785	0.00584
4.70125	-0.47339	-0.04734	8.50243	0.00893
4.8025	-0.44691	-0.04469	8.67083	0.00599
4.90167	-0.45831	-0.04583	8.83612	0.00831
5.00271	-0.46241	-0.04624	9.00417	0.00787
5.10146	-0.43765	-0.04377	9.17013	0.00746
5.2025	-0.46115	-0.04611	9.3375	0.00904
5.30167	-0.44264	-0.04426	9.50278	0.00835
5.4025	-0.44616	-0.04462	9.66945	0.01119
5.50208	-0.4494	-0.04494	9.8368	0.00907
5.6025	-0.43676	-0.04368	10.0035	0.00879
5.70167	-0.44231	-0.04423	10.1712	0.00456
5.80167	-0.41955	-0.04196	10.3368	0.01261
5.90208	-0.43656	-0.04366	10.5042	0.00681
6.00208	-0.43879	-0.04388	10.6701	0.01023
6.10271	-0.47259	-0.04726	10.8375	0.01068
6.20208	-0.40823	-0.04082	11.0031	0.00856
6.3025	-0.45461	-0.04546	11.1708	0.01083
6.40208	-0.42722	-0.04272	11.3358	0.01036
6.5025	-0.42368	-0.04237	11.5049	0.00985
6.60187	-0.44065	-0.04406	11.6687	0.01211
6.7025	-0.42246	-0.04225	11.8378	0.00886
6.80146	-0.42619	-0.04262	12.0024	0.01111
6.90292	-0.4303	-0.04303	12.1712	0.01123
7.00125	-0.41223	-0.04122	12.3361	0.01131
7.10271	-0.43826	-0.04383	12.5045	0.01243
7.20146	-0.42024	-0.04202	12.6694	0.01179
7.30271	-0.41926	-0.04193	12.8375	0.01171
7.40167	-0.41861	-0.04186	13.0031	0.01104
7.50271	-0.4097	-0.04097	13.1705	0.01246
7.60167	-0.41478	-0.04148	13.3364	0.01029
7.7025	-0.41546	-0.04155	13.5035	0.01389
7.80187	-0.42082	-0.04208	13.6698	0.01235
7.90229	-0.40941	-0.04094	13.8371	0.01243
8.00187	-0.42682	-0.04268	14.0035	0.01266
8.10208	-0.39798	-0.0398	14.1698	0.0143
8.20187	-0.4103	-0.04103	14.3371	0.01263
8.30229	-0.40968	-0.04097	14.5031	0.0147
8.40208	-0.40778	-0.04078	14.6708	0.01317
8.50187	-0.39473	-0.03947	14.8364	0.01362
8.60229	-0.40809	-0.04081	15.0038	0.01357
8.70187	-0.39152	-0.03915	15.1698	0.01379
8.8025	-0.4037	-0.04037	15.3371	0.01423
8.90187	-0.40017	-0.04002	15.5024	0.01677
9.00229	-0.40057	-0.04006	15.6712	0.01323
9.10187	-0.39875	-0.03988	15.8354	0.01541
9.20229	-0.39522	-0.03952	16.0038	0.01454
9.30146	-0.37492	-0.03749	16.1684	0.01553
9.40271	-0.40323	-0.04032	16.3372	0.01626
9.50125	-0.3858	-0.03858	16.5021	0.01435
9.60229	-0.39279	-0.03928	16.6708	0.0157
9.70104	-0.38483	-0.03848	16.8364	0.01618
9.80229	-0.37901	-0.0379	17.0042	0.01666
9.90125	-0.39434	-0.03943	17.1698	0.01695
10.0025	-0.38349	-0.03835	17.3372	0.01697
10.1019	-0.37969	-0.03797	17.5031	0.0174
10.2025	-0.37578	-0.03758	17.6708	0.01534
10.3019	-0.37352	-0.03735	17.8368	0.01551
10.4023	-0.37331	-0.03733	18.0035	0.01998
10.5019	-0.36991	-0.03699	18.1695	0.02297
10.6025	-0.38637	-0.03864	18.3368	0.01154
10.7021	-0.38505	-0.0385	18.5042	0.02135
10.8021	-0.34922	-0.03492	18.6701	0.02059
10.9017	-0.32536	-0.03254	18.8368	0.01534
11.0021	-0.41681	-0.04168	19.0031	0.02004
11.1025	-0.33831	-0.03383	19.1708	0.02024
11.2021	-0.34437	-0.03444	19.3364	0.01666
11.3021	-0.38637	-0.03864	19.5045	0.02108
11.4019	-0.3488	-0.03488	19.6695	0.02096
11.5025	-0.34715	-0.03472	19.8378	0.01784
11.6019	-0.37586	-0.03759	20.0024	0.02142
11.7027	-0.34048	-0.03405	20.1712	0.02009
11.8017	-0.34139	-0.03414	20.3358	0.02141
11.9027	-0.36638	-0.03664	20.5035	0.02151
12.0015	-0.33777	-0.03378	20.6695	0.02105
12.1027	-0.34836	-0.03484	20.8378	0.02076
12.2015	-0.33782	-0.03378	21.0028	0.02288
12.3021	-0.337	-0.0337	21.1705	0.02264
12.4017	-0.34068	-0.03407	21.3368	0.02305
12.5027	-0.34303	-0.0343	21.5042	0.02358
12.6017	-0.32604	-0.0326	21.6701	0.02313
12.7023	-0.328	-0.0328	21.8378	0.02397
12.8021	-0.32467	-0.03247	22.0035	0.02334
12.9025	-0.32045	-0.03205	22.1705	0.02369
13.0021	-0.32402	-0.0324	22.3358	0.02377
13.1027	-0.31736	-0.03174	22.5031	0.02282
13.2021	-0.32239	-0.03224	22.6705	0.02369
13.3023	-0.31961	-0.03196	22.8361	0.02424
13.4015	-0.31893	-0.03189	23.0042	0.02378
13.5019	-0.32657	-0.03266	23.1701	0.02316
13.6023	-0.31958	-0.03196	23.3375	0.02653
13.7017	-0.31518	-0.03152	23.5024	0.02587
13.8025	-0.31883	-0.03188	23.6712	0.02525
13.9021	-0.32385	-0.03238	23.8361	0.02383
14.0025	-0.29686	-0.02969	24.0045	0.02575
14.1015	-0.30211	-0.03021	24.1687	0.0271
14.2027	-0.30707	-0.03071	24.3375	0.02608
14.3017	-0.31843	-0.03184	24.5024	0.0257
14.4027	-0.30309	-0.03031	24.6701	0.02645
14.5013	-0.29227	-0.02923	24.8361	0.02731
14.6025	-0.30045	-0.03004	25.0038	0.02706
14.7015	-0.3035	-0.03035	25.1691	0.02744
14.8021	-0.29753	-0.02975	25.3378	0.02674
14.9017	-0.29058	-0.02906	25.5031	0.02752
15.0023	-0.29259	-0.02926	25.6712	0.02773
15.1015	-0.28958	-0.02896	25.8358	0.02789
15.2027	-0.29516	-0.02952	26.0042	0.02693
15.3019	-0.28894	-0.02889	26.1698	0.02654
15.4027	-0.28724	-0.02872	26.3372	0.02885
15.5015	-0.28599	-0.0286	26.5038	0.02738
15.6025	-0.29366	-0.02937	26.6701	0.0289
15.7019	-0.29676	-0.02968	26.8378	0.03031
15.8023	-0.27831	-0.02783	27.0028	0.03004
15.9023	-0.29004	-0.029	27.1712	0.02806
16.0021	-0.27794	-0.02779	27.3364	0.03219
16.1027	-0.26663	-0.02666	27.5042	0.03274
16.2017	-0.26875	-0.02688	27.6701	0.03029
16.3027	-0.28462	-0.02846	27.8378	0.0311
16.4019	-0.25161	-0.02516	28.0028	0.0306
16.5025	-0.24718	-0.02472	28.1708	0.03079
16.6021	-0.26677	-0.02668	28.3361	0.03278
16.7027	-0.26032	-0.02603	28.5045	0.0318
16.8017	-0.26427	-0.02643	28.6694	0.03236
16.9025	-0.26279	-0.02628	28.8378	0.03315
17.0017	-0.24685	-0.02468	29.0028	0.03311
17.1027	-0.25471	-0.02547	29.1708	0.03197
17.2017	-0.25023	-0.02502	29.3358	0.03407
17.3027	-0.24386	-0.02439	29.5045	0.03378
17.4017	-0.24426	-0.02443	29.6694	0.0323
17.5025	-0.25335	-0.02533	29.8372	0.03436
17.6014	-0.23654	-0.02365	30.0035	0.03355
17.7027	-0.23888	-0.02389	30.1708	0.03448
17.8017	-0.25069	-0.02507	30.3375	0.03319
17.9023	-0.23425	-0.02343	30.5035	0.03422
18.0021	-0.24073	-0.02407	30.6705	0.03261
18.1025	-0.23323	-0.02332	30.8364	0.03583
18.2025	-0.24357	-0.02436	31.0038	0.03485
18.3021	-0.23533	-0.02353	31.1698	0.03498
18.4023	-0.24826	-0.02483	31.3375	0.03641
18.5019	-0.22249	-0.02225	31.5035	0.03671
18.6023	-0.23033	-0.02303	31.6708	0.03602
18.7019	-0.22927	-0.02293	31.8368	0.03697
18.8025	-0.2178	-0.02178	32.0038	0.03634
18.9021	-0.21543	-0.02154	32.1688	0.03794
19.0025	-0.22097	-0.0221	32.3378	0.03541
19.1021	-0.21332	-0.02133	32.5024	0.03675
19.2023	-0.21837	-0.02184	32.6708	0.03819
19.3012	-0.20559	-0.02056	32.8357	0.04038
19.4027	-0.22579	-0.02258	33.0042	0.03858
19.5015	-0.21513	-0.02151	33.1691	0.03883
19.6025	-0.20355	-0.02036	33.3372	0.03999
19.7015	-0.18604	-0.0186	33.5024	0.03972
19.8025	-0.20045	-0.02004	33.6708	0.03996
19.9015	-0.19849	-0.01985	33.8368	0.04057
20.0023	-0.1892	-0.01892	34.0035	0.03878
20.1015	-0.19133	-0.01913	34.1701	0.03717
20.2025	-0.18945	-0.01895	34.3368	0.04161
20.3021	-0.18453	-0.01845	34.5035	0.04009
20.4021	-0.19885	-0.01989	34.6705	0.04038
20.5021	-0.21172	-0.02117	34.8375	0.04107
20.6021	-0.17621	-0.01762	35.0031	0.04048
20.7021	-0.1884	-0.01884	35.1698	0.04105
20.8023	-0.18605	-0.01861	35.3364	0.0421
20.9025	-0.18056	-0.01806	35.5045	0.04238
21.0019	-0.18528	-0.01853	35.6701	0.04371
21.1019	-0.18068	-0.01807	35.8378	0.04155
21.2019	-0.17233	-0.01723	36.0031	0.04267
21.3027	-0.17004	-0.017	36.1712	0.04252
21.4021	-0.15939	-0.01594	36.3361	0.04462
21.5027	-0.17673	-0.01767	36.5045	0.04317
21.6019	-0.16773	-0.01677	36.6691	0.04532
21.7027	-0.16896	-0.0169	36.8375	0.04318
21.8017	-0.15212	-0.01521	37.0028	0.04456
21.9027	-0.16375	-0.01638	37.1712	0.04508
22.0015	-0.14657	-0.01466	37.3354	0.04473
22.1025	-0.16364	-0.01636	37.5042	0.04363
22.2017	-0.15261	-0.01526	37.6698	0.0443
22.3027	-0.14843	-0.01484	37.8375	0.04619
22.4013	-0.15124	-0.01512	38.0035	0.04516
22.5025	-0.16004	-0.016	38.1701	0.04558
22.6019	-0.15471	-0.01547	38.3368	0.0474
22.7025	-0.1396	-0.01396	38.5042	0.04709
22.8021	-0.14785	-0.01478	38.6701	0.04638
22.9021	-0.14447	-0.01445	38.8372	0.04813
23.0021	-0.12988	-0.01299	39.0035	0.04881
23.1025	-0.13242	-0.01324	39.1698	0.04734
23.2021	-0.13807	-0.01381	39.3372	0.04779
23.3023	-0.12406	-0.01241	39.5035	0.0499
23.4021	-0.11861	-0.01186	39.6698	0.04838
23.5019	-0.13037	-0.01304	39.8364	0.04901
23.6023	-0.12675	-0.01267	40.0045	0.04912
23.7021	-0.10987	-0.01099	40.1694	0.04979
23.8019	-0.12204	-0.0122	40.3375	0.04974
23.9019	-0.11701	-0.0117	40.5021	0.05092
24.0027	-0.11615	-0.01162	40.6708	0.05154
24.1017	-0.11081	-0.01108	40.8354	0.04588
24.2025	-0.11117	-0.01112	41.0042	0.05245
24.3012	-0.1017	-0.01017	41.1694	0.0515
24.4025	-0.09679	-0.00968	41.3368	0.05301
24.5012	-0.14209	-0.01421	41.5028	0.05139
24.6025	-0.08948	-0.00895	41.6708	0.05185
24.7017	-0.09713	-0.00971	41.8358	0.05075
24.8021	-0.08503	-0.0085	42.0038	0.052
24.9017	-0.09796	-0.0098	42.1701	0.05585
25.0025	-0.09426	-0.00943	42.3375	0.04934
25.1015	-0.10313	-0.01031	42.5035	0.05528
25.2023	-0.09312	-0.00931	42.6708	0.05426
25.3021	-0.06232	-0.00623	42.8368	0.05196
25.4025	-0.11441	-0.01144	43.0042	0.05682
25.5021	-0.06685	-0.00668	43.1705	0.05309
25.6025	-0.07504	-0.0075	43.3372	0.05732
25.7021	-0.09338	-0.00934	43.5042	0.05728
25.8025	-0.05457	-0.00546	43.6694	0.05501
25.9023	-0.08436	-0.00844	43.8375	0.05672
26.0023	-0.05057	-0.00506	44.0031	0.05578
26.1025	-0.05086	-0.00509	44.1719	0.05637
26.2017	-0.06902	-0.0069	44.3358	0.05986
26.3025	-0.05538	-0.00554	44.5045	0.0554
26.4019	-0.06287	-0.00629	44.6698	0.05986
26.5031	-0.05816	-0.00582	44.8382	0.05654
26.6015	-0.03022	-0.00302	45.0024	0.05895
26.7027	-0.06589	-0.00659	45.1708	0.05877
26.8019	-0.03021	-0.00302	45.3361	0.05945
26.9029	-0.05674	-0.00567	45.5042	0.06002
27.0015	-0.0375	-0.00375	45.6698	0.05829
27.1025	-0.03893	-0.00389	45.8375	0.0594
27.2017	-0.03347	-0.00335	46.0017	0.05994
27.3025	-0.02897	-0.0029	46.1705	0.05872
27.4019	-0.0428	-0.00428	46.3364	0.06172
27.5025	-0.03387	-0.00339	46.5042	0.06137
27.601	-0.02955	-0.00296	46.6694	0.06077
27.7023	-0.03934	-0.00393	46.8375	0.0626
27.8019	-0.01532	-0.00153	47.0038	0.06175
27.9025	-0.01813	-0.00181	47.1705	0.06337
28.0017	-0.02292	-0.00229	47.3378	0.06258
28.1025	-0.00827	-0.00083	47.5035	0.0614
28.2023	-0.01513	-0.00151	47.6708	0.06379
28.3023	-0.00216	-0.00022	47.8347	0.06291
28.4027	-0.00844	-0.00084	48.0038	0.06434
28.5021	-0.01792	-0.00179	48.1691	0.06585
28.6025	0.00124	0.00012	48.3368	0.0643
28.7008	-0.00586	-0.00059	48.5031	0.06583
28.8023	0.00564	0.00056	48.6708	0.06423
28.9015	0.01771	0.00177	48.8357	0.06567
29.0021	0.00531	0.00053	49.0035	0.06656
29.1019	0.01752	0.00175	49.1688	0.0657
29.2025	0.00471	0.00047	49.3372	0.06693
29.3014	0.01628	0.00163	49.5024	0.06419
29.4021	0.02335	0.00233	49.6715	0.06757
29.5012	0.01646	0.00165	49.8361	0.06898
29.6023	0.02634	0.00263	50.0042	0.06628
29.7015	0.00444	0.00044	50.1691	0.07013
29.8029	0.03149	0.00315	50.3379	0.06686
29.9017	0.04275	0.00428	50.5031	0.06943
30.0025	0.02117	0.00212	50.6701	0.06722
30.1015	0.05192	0.00519	50.8368	0.06766
30.2027	0.02578	0.00258	51.0038	0.06965
30.3019	0.0463	0.00463	51.1705	0.0678
30.4021	0.02869	0.00287	51.3368	0.0713
30.5021	0.03215	0.00321	51.5042	0.07067
30.6023	0.04811	0.00481	51.6701	0.07145
30.7023	0.03332	0.00333	51.8379	0.07051
30.8021	0.0613	0.00613	52.0031	0.07109
30.9025	0.05625	0.00562	52.1708	0.07077
31.0021	0.06252	0.00625	52.3368	0.07197
31.1027	0.05495	0.0055	52.5042	0.07195
31.2019	0.05964	0.00596	52.6701	0.07223
31.3025	0.05708	0.00571	52.8375	0.07387
31.4021	0.06669	0.00667	53.0028	0.07314
31.5025	0.06649	0.00665	53.1719	0.07341
31.6021	0.06876	0.00688	53.3357	0.07425
31.7025	0.08184	0.00818	53.5045	0.07172
31.8017	0.076	0.0076	53.6687	0.07457
31.9031	0.07815	0.00782	53.8378	0.07473
32.0014	0.08492	0.00849	54.0031	0.07411
32.1027	0.06462	0.00646	54.1712	0.07389
32.2012	0.08745	0.00875	54.3361	0.0753
32.3027	0.08874	0.00887	54.5038	0.07482
32.4019	0.08381	0.00838	54.6698	0.07567
32.5027	0.08198	0.0082	54.8368	0.07717
32.6017	0.09327	0.00933	55.0035	0.07581
32.7023	0.08946	0.00895	55.1705	0.07696
32.8019	0.09628	0.00963	55.3364	0.07848
32.9021	0.10829	0.01083	55.5035	0.07779
33.0021	0.09737	0.00974	55.6705	0.0786
33.1023	0.10656	0.01066	55.8361	0.07869
33.2019	0.11877	0.01188	56.0035	0.07891
33.3021	0.11323	0.01132	56.1698	0.0793
33.4023	0.11972	0.01197	56.3368	0.07814
33.5017	0.12041	0.01204	56.5028	0.08081
33.6021	0.12222	0.01222	56.6712	0.08146
33.7019	0.12526	0.01253	56.8361	0.08122
33.8021	0.11605	0.0116	57.0045	0.08175
33.9017	0.13736	0.01374	57.1687	0.08027
34.0027	0.14256	0.01426	57.3378	0.08126
34.1017	0.14064	0.01406	57.5014	0.08192
34.2027	0.14487	0.01449	57.6701	0.08071
34.3012	0.13302	0.0133	57.8357	0.08209
34.4027	0.14101	0.0141	58.0045	0.0826
34.5008	0.14623	0.01462	58.1694	0.0833
34.6021	0.13655	0.01366	58.3375	0.08245
34.7015	0.14759	0.01476	58.5028	0.08559
34.8027	0.15168	0.01517	58.6708	0.08419
34.9017	0.1573	0.01573	58.8364	0.08344
35.0025	0.15047	0.01505	59.0038	0.08594
35.1017	0.17563	0.01756	59.1701	0.08432
35.2025	0.16442	0.01644	59.3378	0.0857
35.3019	0.15839	0.01584	59.5035	0.08664
35.4023	0.17846	0.01785	59.6701	0.08668
35.5021	0.16548	0.01655	59.8372	0.08673
35.6027	0.17648	0.01765	60.0031	0.08731
35.7021	0.18403	0.0184	60.1715	0.08661
35.8021	0.18437	0.01844	60.3372	0.08722
35.9023	0.18477	0.01848	60.5035	0.08786
36.0019	0.18937	0.01894	60.6691	0.08963
36.1029	0.18374	0.01837	60.8378	0.08835
36.2023	0.18867	0.01887	61.0024	0.08882
36.3021	0.19379	0.01938	61.1715	0.08932
36.4014	0.20795	0.0208	61.3361	0.08968
36.5027	0.19773	0.01977	61.5048	0.09072
36.6015	0.20146	0.02015	61.6691	0.08883
36.7029	0.20546	0.02055	61.8375	0.08933
36.8017	0.2083	0.02083	62.0028	0.09404
36.9029	0.21663	0.02166	62.1705	0.08772
37.0014	0.20157	0.02016	62.3361	0.09207
37.1025	0.20558	0.02056	62.5045	0.0919
37.2017	0.24319	0.02432	62.6698	0.08916
37.3023	0.19263	0.01926	62.8368	0.09225
37.4017	0.22745	0.02274	63.0031	0.09407
37.5027	0.22612	0.02261	63.1705	0.09007
37.6019	0.20422	0.02042	63.3364	0.09499
37.7021	0.2289	0.02289	63.5042	0.09472
37.8019	0.24347	0.02435	63.6705	0.09147
37.9023	0.21145	0.02115	63.8368	0.09667
38.0019	0.25085	0.02508	64.0038	0.09194
38.1025	0.24865	0.02486	64.1705	0.09634
38.2023	0.22262	0.02226	64.3375	0.09556
38.3021	0.26426	0.02643	64.5024	0.09491
38.4023	0.22638	0.02264	64.6705	0.09852
38.5023	0.26163	0.02616	64.8364	0.09555
38.6025	0.25534	0.02553	65.0049	0.09641
38.7015	0.25015	0.02501	65.1687	0.09793
38.8023	0.27902	0.0279	65.3378	0.09595
38.9019	0.25526	0.02553	65.5031	0.09985
39.0029	0.26221	0.02622	65.6708	0.09721
39.1012	0.27431	0.02743	65.8358	0.09959
39.2027	0.25853	0.02585	66.0038	0.09906
39.3019	0.28974	0.02897	66.1691	0.09754
39.4025	0.26859	0.02686	66.3378	0.09883
39.5014	0.2876	0.02876	66.5031	0.09958
39.6023	0.28336	0.02834	66.6712	0.09801
39.7015	0.27121	0.02712	66.8354	0.1014
39.8027	0.28156	0.02816	67.0042	0.09976
39.9019	0.28756	0.02876	67.1701	0.10051
40.0027	0.27501	0.0275	67.3375	0.10066
40.1013	0.30206	0.03021	67.5028	0.10043
40.2025	0.289	0.0289	67.6712	0.10267
40.3021	0.29501	0.0295	67.8371	0.10157
40.4025	0.29615	0.02961	68.0035	0.10202
40.5017	0.29437	0.02944	68.1705	0.10121
40.6027	0.31228	0.03123	68.3364	0.1017
40.7023	0.30342	0.03034	68.5041	0.10252
40.8021	0.30708	0.03071	68.6698	0.10304
40.9023	0.30055	0.03005	68.8378	0.10435
41.0019	0.30448	0.03045	69.0031	0.10425
41.1025	0.31107	0.03111	69.1705	0.1045
41.2019	0.31523	0.03152	69.3361	0.10434
41.3027	0.3257	0.03257	69.5049	0.1043
41.4019	0.32489	0.03249	69.6698	0.10468
41.5023	0.3269	0.03269	69.8371	0.10548
41.6017	0.3256	0.03256	70.0028	0.1051
41.7029	0.32533	0.03253	70.1712	0.10755
41.8019	0.32831	0.03283	70.3361	0.1058
41.9023	0.33473	0.03347	70.5049	0.10703
42.0017	0.33173	0.03317	70.6691	0.10862
42.1027	0.35132	0.03513	70.8375	0.10723
42.2017	0.33727	0.03373	71.0028	0.10809
42.3029	0.34711	0.03471	71.1715	0.10884
42.4014	0.35983	0.03598	71.3364	0.10826
42.5025	0.34871	0.03487	71.5031	0.10993
42.6017	0.35562	0.03556	71.6694	0.11008
42.7029	0.36165	0.03616	71.8371	0.11013
42.8019	0.35697	0.0357	72.0038	0.10945
42.9019	0.37033	0.03703	72.1694	0.11079
43.0017	0.37151	0.03715	72.3371	0.11119
43.1023	0.3719	0.03719	72.5031	0.11132
43.2023	0.36647	0.03665	72.6708	0.11142
43.3017	0.37719	0.03772	72.8368	0.11256
43.4023	0.38039	0.03804	73.0042	0.1109
43.5019	0.38148	0.03815	73.1698	0.11272
43.6025	0.38222	0.03822	73.3371	0.11181
43.7021	0.39137	0.03914	73.5024	0.11353
43.8025	0.37811	0.03781	73.6705	0.11344
43.9019	0.39268	0.03927	73.8354	0.1142
44.0023	0.38537	0.03854	74.0045	0.11364
44.1015	0.39911	0.03991	74.1691	0.11361
44.2023	0.39845	0.03985	74.3375	0.11283
44.3013	0.4045	0.04045	74.5017	0.11433
44.4027	0.40005	0.04	74.6712	0.11511
44.5014	0.39977	0.03998	74.8361	0.11522
44.6025	0.39352	0.03935	75.0045	0.11603
44.701	0.4055	0.04055	75.1698	0.11541
44.8027	0.4118	0.04118	75.3375	0.11703
44.9017	0.41265	0.04127	75.5035	0.1186
45.0027	0.41912	0.04191	75.6701	0.11665
45.1019	0.41418	0.04142	75.8364	0.11762
45.2025	0.42713	0.04271	76.0041	0.11734
45.3021	0.43967	0.04397	76.1701	0.11719
45.4021	0.42412	0.04241	76.3371	0.11901
45.5019	0.43188	0.04319	76.5038	0.11911
45.6025	0.42964	0.04296	76.6701	0.12008
45.7021	0.42838	0.04284	76.8368	0.11947
45.8023	0.44295	0.0443	77.0035	0.12081
45.9023	0.44375	0.04438	77.1708	0.12057
46.0021	0.45156	0.04516	77.3364	0.12115
46.1021	0.44662	0.04466	77.5045	0.12077
46.2021	0.45737	0.04574	77.6694	0.1223
46.3025	0.45545	0.04555	77.8378	0.1207
46.4019	0.46006	0.04601	78.0024	0.12258
46.5027	0.4571	0.04571	78.1712	0.1222
46.6017	0.46931	0.04693	78.3354	0.12254
46.7027	0.45653	0.04565	78.5042	0.12288
46.8015	0.47154	0.04715	78.6694	0.12229
46.9027	0.46852	0.04685	78.8378	0.12346
47.0012	0.47124	0.04712	79.0021	0.12423
47.1025	0.47398	0.0474	79.1705	0.12361
47.2017	0.46919	0.04692	79.3361	0.12441
47.3027	0.47858	0.04786	79.5042	0.12478
47.4012	0.48471	0.04847	79.6698	0.12497
47.5023	0.47975	0.04798	79.8371	0.12452
47.6017	0.48616	0.04862	80.0028	0.12527
47.7025	0.48917	0.04892	80.1705	0.12537
47.8019	0.49069	0.04907	80.3364	0.12539
47.9023	0.48702	0.0487	80.5038	0.12607
48.0017	0.49306	0.04931	80.6698	0.12692
48.1023	0.49384	0.04938	80.8364	0.12628
48.2019	0.49401	0.0494	81.0042	0.12608
48.3023	0.49946	0.04995	81.1705	0.12768
48.4019	0.50624	0.05062	81.3364	0.1276
48.5019	0.50117	0.05012	81.5028	0.12849
48.6025	0.49956	0.04996	81.6715	0.1272
48.7023	0.5123	0.05123	81.8361	0.1289
48.8019	0.5117	0.05117	82.0042	0.12927
48.9017	0.51879	0.05188	82.1691	0.12921
49.0029	0.50846	0.05085	82.3375	0.12915
49.1017	0.5221	0.05221	82.5024	0.12952
49.2025	0.52508	0.05251	82.6705	0.12881
49.3015	0.5246	0.05246	82.8358	0.131
49.4025	0.52414	0.05241	83.0045	0.13206
49.5014	0.52708	0.05271	83.1691	0.13134
49.6023	0.52137	0.05214	83.3375	0.13198
49.7015	0.53887	0.05389	83.5031	0.13104
49.8027	0.54736	0.05474	83.6705	0.13175
49.9014	0.54164	0.05416	83.8364	0.13293
50.0025	0.54671	0.05467	84.0045	0.13262
50.1019	0.53919	0.05392	84.1698	0.13196
50.2023	0.54493	0.05449	84.3371	0.1321
50.3019	0.55431	0.05543	84.5038	0.13272
50.4027	0.55187	0.05519	84.6701	0.13296
50.5019	0.54658	0.05466	84.8371	0.13357
50.6023	0.5477	0.05477	85.0035	0.13455
50.7023	0.55269	0.05527	85.1705	0.13448
50.8021	0.55458	0.05546	85.3368	0.13653
50.9023	0.55945	0.05595	85.5041	0.13547
51.0021	0.56727	0.05673	85.6705	0.13622
51.1023	0.5667	0.05667	85.8385	0.13624
51.2021	0.58315	0.05831	86.0024	0.13793
51.3025	0.57465	0.05747	86.1705	0.13667
51.4023	0.58063	0.05806	86.3358	0.13874
51.5031	0.58082	0.05808	86.5042	0.13691
51.6014	0.59435	0.05943	86.6691	0.13756
51.7023	0.58423	0.05842	86.8378	0.13822
51.8015	0.60082	0.06008	87.0028	0.13831
51.9025	0.58619	0.05862	87.1712	0.13859
52.0014	0.59134	0.05913	87.3361	0.13894
52.1027	0.59662	0.05966	87.5038	0.13887
52.2017	0.59739	0.05974	87.6691	0.13954
52.3027	0.5996	0.05996	87.8371	0.13999
52.4017	0.60241	0.06024	88.0031	0.14054
52.5023	0.60185	0.06018	88.1708	0.14065
52.6014	0.60721	0.06072	88.3361	0.14064
52.7023	0.61082	0.06108	88.5038	0.13992
52.8019	0.61525	0.06152	88.6708	0.14044
52.9025	0.61611	0.06161	88.8368	0.1416
53.0017	0.61606	0.06161	89.0038	0.1412
53.1023	0.61026	0.06103	89.1698	0.14106
53.2025	0.61445	0.06144	89.3368	0.14217
53.3021	0.62373	0.06237	89.5031	0.14434
53.4023	0.62049	0.06205	89.6708	0.14103
53.5019	0.61936	0.06194	89.8364	0.14747
53.6021	0.62825	0.06283	90.0038	0.1412
53.7019	0.64562	0.06456	90.1694	0.14293
53.8025	0.61912	0.06191	90.3378	0.14584
53.9019	0.67063	0.06706	90.5031	0.141
54.0023	0.62051	0.06205	90.6705	0.14383
54.1017	0.63437	0.06344	90.8354	0.14371
54.2027	0.65763	0.06576	91.0041	0.14437
54.3019	0.61887	0.06189	91.1694	0.14636
54.4023	0.64153	0.06415	91.3382	0.14465
54.5012	0.64054	0.06405	91.5031	0.14774
54.6025	0.64584	0.06458	91.6705	0.14605
54.7017	0.66178	0.06618	91.8361	0.14613
54.8029	0.64813	0.06481	92.0045	0.14726
54.9019	0.67284	0.06728	92.1698	0.14475
55.0023	0.65927	0.06593	92.3371	0.14787
55.1017	0.65996	0.066	92.5031	0.14713
55.2027	0.66897	0.0669	92.6705	0.14735
55.3019	0.64894	0.06489	92.8368	0.14765
55.4023	0.67382	0.06738	93.0028	0.14734
55.5019	0.6679	0.06679	93.1705	0.14979
55.6023	0.66967	0.06697	93.3368	0.15026
55.7021	0.67211	0.06721	93.5042	0.15068
55.8017	0.66965	0.06697	93.6701	0.15093
55.9023	0.68919	0.06892	93.8371	0.14992
56.0021	0.69298	0.0693	94.0035	0.15091
56.1025	0.69631	0.06963	94.1712	0.15151
56.2021	0.6983	0.06983	94.3368	0.1517
56.3023	0.69025	0.06903	94.5042	0.1536
56.4021	0.69816	0.06982	94.6687	0.15258
56.5027	0.70301	0.0703	94.8375	0.1522
56.6021	0.70447	0.07045	95.0028	0.15281
56.7025	0.71974	0.07197	95.1708	0.15246
56.8012	0.71154	0.07115	95.3354	0.15406
56.9025	0.70852	0.07085	95.5049	0.15414
57.0017	0.7134	0.07134	95.6694	0.15516
57.1025	0.71059	0.07106	95.8371	0.15658
57.2012	0.72336	0.07234	96.0028	0.15548
57.3029	0.72403	0.0724	96.1705	0.1551
57.4017	0.73218	0.07322	96.3361	0.1549
57.5023	0.74352	0.07435	96.5041	0.15596
57.6017	0.7347	0.07347	96.6698	0.15668
57.7023	0.7317	0.07317	96.8375	0.1564
57.8017	0.73006	0.07301	97.0028	0.15665
57.9025	0.73857	0.07386	97.1698	0.15781
58.0019	0.74434	0.07443	97.3371	0.15726
58.1025	0.74209	0.07421	97.5035	0.16051
58.2017	0.74411	0.07441	97.6705	0.15986
58.3019	0.75339	0.07534	97.8371	0.15968
58.4023	0.74897	0.0749	98.0041	0.15993
58.5021	0.77497	0.0775	98.1701	0.1613
58.6023	0.76981	0.07698	98.3378	0.1606
58.7023	0.76837	0.07684	98.5031	0.16263
58.8025	0.77036	0.07704	98.6712	0.16277
58.9021	0.78133	0.07813	98.8361	0.16225
59.0027	0.77573	0.07757	99.0035	0.16176
59.1019	0.79197	0.0792	99.1684	0.162
59.2027	0.79309	0.07931	99.3368	0.16233
59.3017	0.78889	0.07889	99.5024	0.163
59.4021	0.785	0.0785	99.6722	0.16287
59.501	0.78693	0.07869	99.8361	0.16423
59.6021	0.78956	0.07896	100.004	0.16394
59.7015	0.79492	0.07949	100.17	0.16419
59.8033	0.79386	0.07939	100.337	0.16431
59.9017	0.80474	0.08047	100.503	0.16395
60.0023	0.80244	0.08024	100.671	0.16446
60.1019	0.80438	0.08044	100.836	0.16378
60.2023	0.80541	0.08054	101.004	0.16491
60.3019	0.80247	0.08025	101.17	0.16571
60.4025	0.80655	0.08065	101.337	0.16587
60.5017	0.80114	0.08011	101.503	0.16603
60.6025	0.81016	0.08102	101.67	0.16643
60.7023	0.81659	0.08166	101.837	0.16669
60.8023	0.81784	0.08178	102.003	0.16873
60.9021	0.81916	0.08192	102.17	0.168
61.0023	0.82234	0.08223	102.337	0.16922
61.1023	0.82441	0.08244	102.505	0.16947
61.2021	0.84076	0.08408	102.67	0.16966
61.3023	0.83493	0.08349	102.838	0.16911
61.4021	0.84466	0.08447	103.003	0.16886
61.5029	0.84665	0.08467	103.17	0.16914
61.6019	0.84818	0.08482	103.335	0.17138
61.7027	0.84376	0.08438	103.504	0.1702
61.8017	0.84174	0.08417	103.669	0.17076
61.9023	0.84401	0.0844	103.837	0.1711
62.0012	0.86196	0.0862	104.003	0.17133
62.1025	0.85247	0.08525	104.171	0.17097
62.2015	0.85695	0.08569	104.336	0.17211
62.3025	0.85971	0.08597	104.503	0.17376
62.4017	0.86154	0.08615	104.669	0.17306
62.5025	0.85867	0.08587	104.837	0.17259
62.6019	0.86776	0.08678	105.003	0.17415
62.7019	0.88096	0.0881	105.171	0.17396
62.8017	0.87541	0.08754	105.337	0.1736
62.9025	0.87162	0.08716	105.503	0.17437
63.0019	0.88413	0.08841	105.67	0.17414
63.1025	0.88256	0.08826	105.837	0.1751
63.2021	0.87966	0.08797	106.004	0.1748
63.3021	0.88587	0.08859	106.169	0.17618
63.4021	0.88399	0.0884	106.337	0.17501
63.5021	0.89173	0.08917	106.503	0.17709
63.6023	0.88928	0.08893	106.671	0.17541
63.7017	0.90035	0.09003	106.836	0.17687
63.8025	0.89099	0.0891	107.004	0.17724
63.9019	0.90765	0.09077	107.169	0.17786
64.0027	0.89414	0.08941	107.337	0.177
64.1014	0.90583	0.09058	107.502	0.17812
64.2025	0.90885	0.09088	107.671	0.17748
64.3016	0.91378	0.09138	107.836	0.17864
64.4025	0.90691	0.09069	108.005	0.17901
64.5012	0.91584	0.09158	108.17	0.18023
64.6025	0.91075	0.09108	108.337	0.17927
64.7014	0.92	0.092	108.502	0.17827
64.8029	0.92298	0.0923	108.671	0.17916
64.9019	0.93271	0.09327	108.837	0.18094
65.0025	0.92508	0.09251	109.004	0.18092
65.1014	0.91708	0.09171	109.169	0.18
65.2025	0.92417	0.09242	109.337	0.18072
65.3021	0.93846	0.09385	109.504	0.18085
65.4027	0.93828	0.09383	109.67	0.18084
65.5017	0.93093	0.09309	109.837	0.18106
65.6025	0.93666	0.09367	110.003	0.18245
65.7023	0.93773	0.09377	110.17	0.18341
65.8021	0.93764	0.09376	110.337	0.18259
65.9023	0.93941	0.09394	110.504	0.18186
66.0021	0.95046	0.09505	110.67	0.18354
66.1021	0.95816	0.09582	110.837	0.18355
66.2021	0.95159	0.09516	111.003	0.18442
66.3025	0.94576	0.09458	111.171	0.18379
66.4019	0.95921	0.09592	111.336	0.18476
66.5023	0.9593	0.09593	111.504	0.18413
66.6019	0.96626	0.09663	111.669	0.18563
66.7027	0.96119	0.09612	111.837	0.18545
66.8016	0.96897	0.0969	112.002	0.18556
66.9025	0.9639	0.09639	112.171	0.18535
67.0012	0.97593	0.09759	112.336	0.1861
67.1023	0.97453	0.09745	112.504	0.18606
67.2014	0.97534	0.09753	112.67	0.18563
67.3027	0.97367	0.09737	112.837	0.18559
67.4019	0.97968	0.09797	113.003	0.18539
67.5025	0.97935	0.09793	113.17	0.18699
67.6019	0.97592	0.09759	113.336	0.18612
67.7023	0.97563	0.09756	113.504	0.18778
67.8016	0.97403	0.0974	113.67	0.1873
67.9021	0.9868	0.09868	113.836	0.18795
68.0019	0.97985	0.09798	114.004	0.18735
68.1025	0.99317	0.09932	114.17	0.18858
68.2023	0.98931	0.09893	114.337	0.18843
68.3017	0.99451	0.09945	114.503	0.18901
68.4023	0.98967	0.09897	114.671	0.1887
68.5021	0.99957	0.09996	114.836	0.18921
68.6021	0.9983	0.09983	115.004	0.18863
68.7019	1.00302	0.1003	115.17	0.19096
68.8025	1.00051	0.10005	115.337	0.19058
68.9019	1.00455	0.10046	115.502	0.18914
69.0027	0.99997	0.1	115.67	0.19043
69.1019	1.01857	0.10186	115.836	0.19032
69.2025	1.01556	0.10156	116.004	0.191
69.3012	1.004	0.1004	116.169	0.19161
69.4023	1.0143	0.10143	116.338	0.19117
69.5014	1.01348	0.10135	116.503	0.19262
69.6023	1.01887	0.10189	116.671	0.19196
69.7012	1.02379	0.10238	116.836	0.19195
69.8029	1.02023	0.10202	117.004	0.19271
69.9019	1.03186	0.10319	117.17	0.19163
70.0025	1.02659	0.10266	117.337	0.19326
70.1019	1.02654	0.10265	117.503	0.19241
70.2027	1.03261	0.10326	117.671	0.19384
70.3019	1.02395	0.10239	117.837	0.1928
70.4025	1.03695	0.1037	118.003	0.19398
70.5021	1.03021	0.10302	118.17	0.19267
70.6025	1.0416	0.10416	118.337	0.19393
70.7021	1.03333	0.10333	118.503	0.19512
70.8021	1.04275	0.10427	118.67	0.19565
70.9023	1.03229	0.10323	118.838	0.19548
71.0021	1.04236	0.10424	119.003	0.19562
71.1021	1.05189	0.10519	119.171	0.19494
71.2019	1.05611	0.10561	119.336	0.19497
71.3027	1.05475	0.10548	119.504	0.19512
71.4019	1.05584	0.10558	119.669	0.1961
71.5027	1.05042	0.10504	119.837	0.19497
71.6019	1.05068	0.10507	120.002	0.19754
71.7025	1.05188	0.10519	120.17	0.19611
71.8015	1.0597	0.10597	120.336	0.19653
71.9025	1.05064	0.10506	120.505	0.19777
72.0015	1.07119	0.10712	120.669	0.19676
72.1023	1.05976	0.10598	120.837	0.19878
72.2014	1.06315	0.10632	121.003	0.1972
72.3029	1.07302	0.1073	121.17	0.19676
72.4012	1.06499	0.1065	121.336	0.1985
72.5025	1.08112	0.10811	121.504	0.19786
72.6019	1.06847	0.10685	121.67	0.19704
72.7023	1.06498	0.1065	121.837	0.19953
72.8017	1.07888	0.10789	122.004	0.19805
72.9023	1.07376	0.10738	122.17	0.19659
73.0019	1.06721	0.10672	122.337	0.19978
73.1023	1.0871	0.10871	122.503	0.19996
73.2025	1.07533	0.10753	122.67	0.19884
73.3021	1.06358	0.10636	122.837	0.20104
73.4021	1.08914	0.10891	123.004	0.19893
73.5019	1.0906	0.10906	123.17	0.2017
73.6023	1.08162	0.10816	123.338	0.20042
73.7021	1.0992	0.10992	123.503	0.20098
73.8023	1.08234	0.10823	123.671	0.2002
73.9019	1.1045	0.11045	123.836	0.20113
74.0029	1.09424	0.10942	124.004	0.2009
74.1019	1.09872	0.10987	124.169	0.20239
74.2025	1.09254	0.10925	124.338	0.20241
74.3016	1.09996	0.11	124.502	0.20198
74.4027	1.09807	0.10981	124.671	0.2025
74.5012	1.10998	0.111	124.836	0.20225
74.6029	1.11021	0.11102	125.004	0.20365
74.701	1.10676	0.11068	125.17	0.20366
74.8025	1.11089	0.11109	125.337	0.20376
74.9014	1.10893	0.11089	125.503	0.20379
75.0027	1.12012	0.11201	125.671	0.20435
75.1021	1.1202	0.11202	125.836	0.20369
75.2023	1.12096	0.1121	126.004	0.20463
75.3019	1.12119	0.11212	126.17	0.20435
75.4025	1.12573	0.11257	126.337	0.20476
75.5019	1.12041	0.11204	126.503	0.20556
75.6023	1.12794	0.11279	126.67	0.20666
75.7021	1.1257	0.11257	126.837	0.20694
75.8021	1.12898	0.1129	127.003	0.20854
75.9021	1.1354	0.11354	127.171	0.20716
76.0021	1.14416	0.11442	127.336	0.20672
76.1021	1.14641	0.11464	127.505	0.20667
76.2019	1.15918	0.11592	127.669	0.20808
76.3027	1.1482	0.11482	127.838	0.20706
76.4017	1.14464	0.11446	128.003	0.20718
76.5031	1.14424	0.11442	128.171	0.2076
76.6017	1.15552	0.11555	128.335	0.20831
76.7027	1.14741	0.11474	128.505	0.20902
76.8019	1.1483	0.11483	128.669	0.2087
76.9027	1.15166	0.11517	128.837	0.2107
77.0012	1.15741	0.11574	129.003	0.20998
77.1027	1.16305	0.1163	129.17	0.21005
77.2012	1.16048	0.11605	129.336	0.21
77.3025	1.17648	0.11765	129.504	0.21108
77.4017	1.17076	0.11708	129.67	0.21083
77.5023	1.17133	0.11713	129.838	0.211
77.6017	1.17093	0.11709	130.003	0.20998
77.7023	1.17951	0.11795	130.17	0.21233
77.8021	1.17757	0.11776	130.337	0.21123
77.9027	1.17888	0.11789	130.504	0.21398
78.0017	1.17072	0.11707	130.67	0.21113
78.1023	1.18954	0.11895	130.837	0.21248
78.2023	1.18075	0.11808	131.004	0.21251
78.3023	1.20271	0.12027	131.17	0.21352
78.4021	1.1799	0.11799	131.337	0.21317
78.5021	1.1907	0.11907	131.503	0.21501
78.6023	1.191	0.1191	131.67	0.21333
78.7019	1.19905	0.1199	131.836	0.21577
78.8025	1.19625	0.11963	132.004	0.2144
78.9019	1.21095	0.1211	132.169	0.21533
79.0023	1.19753	0.11975	132.337	0.21459
79.1019	1.21702	0.1217	132.502	0.21533
79.2025	1.20607	0.12061	132.671	0.21573
79.3017	1.21354	0.12135	132.836	0.21602
79.4021	1.20762	0.12076	133.005	0.21604
79.5012	1.21354	0.12135	133.169	0.21645
79.6027	1.21672	0.12167	133.337	0.2168
79.7017	1.21903	0.1219	133.503	0.21837
79.8029	1.21922	0.12192	133.67	0.21652
79.9017	1.2225	0.12225	133.836	0.21775
80.0025	1.2253	0.12253	134.004	0.21758
80.1019	1.23788	0.12379	134.17	0.21706
80.2023	1.22307	0.12231	134.337	0.21807
80.3019	1.23288	0.12329	134.503	0.21816
80.4023	1.23156	0.12316	134.67	0.21849
80.5019	1.2274	0.12274	134.837	0.21936
80.6025	1.23545	0.12354	135.004	0.22026
80.7021	1.23615	0.12362	135.17	0.21745
80.8019	1.23879	0.12388	135.336	0.22074
80.9021	1.2458	0.12458	135.504	0.21998
81.0023	1.25302	0.1253	135.669	0.22101
81.1023	1.23049	0.12305	135.838	0.22002
81.2017	1.25683	0.12568	136.003	0.22134
81.3025	1.25076	0.12508	136.171	0.22119
81.4017	1.25898	0.1259	136.335	0.2214
81.5027	1.25106	0.12511	136.504	0.22129
81.6019	1.26161	0.12616	136.669	0.22097
81.7025	1.26044	0.12604	136.837	0.22144
81.8012	1.26207	0.12621	137.002	0.22373
81.9027	1.26125	0.12612	137.171	0.22231
82.0017	1.25865	0.12586	137.335	0.22423
82.1025	1.26241	0.12624	137.504	0.2224
82.2012	1.28073	0.12807	137.669	0.22472
82.3027	1.2694	0.12694	137.837	0.2252
82.4012	1.28474	0.12847	138.003	0.22541
82.5023	1.27011	0.12701	138.171	0.22558
82.6014	1.28869	0.12887	138.336	0.22648
82.7025	1.29249	0.12925	138.504	0.2269
82.8019	1.29415	0.12941	138.67	0.22741
82.9025	1.29552	0.12955	138.837	0.22796
83.0017	1.30273	0.13027	139.004	0.22753
83.1023	1.30611	0.13061	139.17	0.22898
83.2023	1.31015	0.13101	139.337	0.22695
83.3021	1.31457	0.13146	139.503	0.22835
83.4025	1.31117	0.13112	139.671	0.22755
83.5021	1.32278	0.13228	139.836	0.22852
83.6023	1.30654	0.13065	140.005	0.22788
83.7019	1.31767	0.13177	140.17	0.2282
83.8027	1.3113	0.13113	140.338	0.23048
83.9019	1.31903	0.1319	140.503	0.23058
84.0029	1.31395	0.13139	140.671	0.22968
84.1019	1.31651	0.13165	140.835	0.23129
84.2027	1.33476	0.13348	141.004	0.23167
84.3017	1.33557	0.13356	141.169	0.23111
84.4027	1.32834	0.13283	141.338	0.23133
84.5012	1.34124	0.13412	141.502	0.23188
84.6025	1.34427	0.13443	141.671	0.23283
84.7014	1.33979	0.13398	141.836	0.23223
84.8029	1.34154	0.13415	142.005	0.23146
84.9012	1.34597	0.1346	142.169	0.23262
85.0027	1.35357	0.13536	142.337	0.23453
85.1017	1.34875	0.13487	142.503	0.23471
85.2027	1.34261	0.13426	142.67	0.23471
85.3016	1.35186	0.13519	142.837	0.2323
85.4025	1.36714	0.13671	143.003	0.23401
85.5021	1.3686	0.13686	143.17	0.23479
85.6023	1.36858	0.13686	143.336	0.23577
85.7023	1.34929	0.13493	143.503	0.2354
85.8021	1.363	0.1363	143.67	0.23684
85.9021	1.3692	0.13692	143.837	0.23635
86.0017	1.37708	0.13771	144.002	0.23807
86.1021	1.37411	0.13741	144.171	0.23721
86.2021	1.38562	0.13856	144.336	0.23787
86.3023	1.38171	0.13817	144.504	0.23673
86.4014	1.39548	0.13955	144.669	0.2376
86.5027	1.38856	0.13886	144.837	0.23762
86.6019	1.39384	0.13938	145.001	0.23969
86.7025	1.38473	0.13847	145.171	0.2387
86.8015	1.39172	0.13917	145.335	0.24062
86.9025	1.39186	0.13919	145.505	0.24021
87.0008	1.40838	0.14084	145.669	0.24055
87.1025	1.40052	0.14005	145.838	0.2408
87.2012	1.41585	0.14159	146.003	0.24038
87.3027	1.41255	0.14125	146.17	0.24199
87.4014	1.41527	0.14153	146.336	0.24072
87.5027	1.4173	0.14173	146.504	0.24096
87.6019	1.41393	0.14139	146.67	0.24207
87.7019	1.42683	0.14268	146.837	0.2413
87.8019	1.41666	0.14167	147.004	0.24424
87.9023	1.4186	0.14186	147.17	0.24411
88.0021	1.42747	0.14275	147.337	0.24436
88.1023	1.42126	0.14213	147.504	0.24495
88.2023	1.44478	0.14448	147.67	0.24412
88.3023	1.44375	0.14437	147.837	0.2452
88.4023	1.44578	0.14458	148.004	0.24573
88.5023	1.45053	0.14505	148.169	0.24717
88.6023	1.44385	0.14438	148.338	0.24557
88.7021	1.45253	0.14525	148.503	0.24676
88.8025	1.45671	0.14567	148.671	0.24737
88.9014	1.46825	0.14682	148.836	0.24748
89.0029	1.45549	0.14555	149.004	0.24883
89.1017	1.46501	0.1465	149.169	0.24893
89.2027	1.46984	0.14698	149.338	0.24985
89.3016	1.47072	0.14707	149.503	0.25041
89.4027	1.48156	0.14816	149.672	0.24965
89.5012	1.48238	0.14824	149.837	0.25075
89.6027	1.48967	0.14897	150.004	0.25086
89.7017	1.4942	0.14942	150.169	0.25015
89.8029	1.4881	0.14881	150.337	0.25071
89.9021	1.49691	0.14969	150.503	0.25039
90.0025	1.49777	0.14978	150.671	0.25059
90.1012	1.49209	0.14921	150.836	0.25256
90.2023	1.49658	0.14966	151.004	0.25349
90.3019	1.49406	0.14941	151.17	0.25203
90.4027	1.4956	0.14956	151.337	0.25446
90.5019	1.51135	0.15113	151.503	0.25405
90.6025	1.51883	0.15188	151.67	0.25469
90.7023	1.50714	0.15071	151.837	0.25564
90.8023	1.5266	0.15266	152.003	0.25563
90.9021	1.52334	0.15233	152.171	0.25531
91.0023	1.52842	0.15284	152.336	0.25666
91.1023	1.536	0.1536	152.504	0.25669
91.2019	1.53592	0.15359	152.669	0.25671
91.3027	1.53337	0.15334	152.837	0.25823
91.4017	1.54422	0.15442	153.003	0.25861
91.5025	1.54441	0.15444	153.17	0.25797
91.6017	1.5446	0.15446	153.336	0.25868
91.7025	1.55677	0.15568	153.505	0.2589
91.8017	1.55977	0.15598	153.669	0.26009
91.9023	1.55465	0.15546	153.838	0.25994
92.0014	1.56032	0.15603	154.003	0.25979
92.1027	1.56207	0.15621	154.17	0.26091
92.2017	1.57163	0.15716	154.336	0.2618
92.3027	1.57038	0.15704	154.505	0.26116
92.4017	1.56919	0.15692	154.669	0.262
92.5023	1.57815	0.15782	154.837	0.26297
92.6017	1.58529	0.15853	155.003	0.26173
92.7027	1.58021	0.15802	155.17	0.26373
92.8016	1.58691	0.15869	155.337	0.26297
92.9021	1.59462	0.15946	155.503	0.26419
93.0019	1.58471	0.15847	155.67	0.26402
93.1023	1.60071	0.16007	155.837	0.2634
93.2023	1.59464	0.15946	156.004	0.26525
93.3019	1.6044	0.16044	156.17	0.26597
93.4023	1.60306	0.16031	156.337	0.26618
93.5021	1.5981	0.15981	156.503	0.26659
93.6025	1.6129	0.16129	156.671	0.26703
93.7021	1.61862	0.16186	156.836	0.26878
93.8025	1.62037	0.16204	157.004	0.26799
93.9019	1.6236	0.16236	157.169	0.26819
94.0025	1.62713	0.16271	157.338	0.26864
94.1019	1.64115	0.16411	157.502	0.27027
94.2025	1.63482	0.16348	157.671	0.27038
94.3015	1.6364	0.16364	157.836	0.27075
94.4027	1.64	0.164	158.005	0.27095
94.5012	1.65304	0.1653	158.17	0.27064
94.6025	1.65398	0.1654	158.338	0.27196
94.7014	1.65689	0.16569	158.503	0.27249
94.8029	1.65849	0.16585	158.67	0.27392
94.9019	1.65598	0.1656	158.836	0.27171
95.0029	1.66661	0.16666	159.004	0.27311
95.1017	1.67081	0.16708	159.17	0.27308
95.2023	1.68225	0.16822	159.337	0.27468
95.3017	1.6646	0.16646	159.503	0.27564
95.4025	1.67576	0.16758	159.67	0.27508
95.5021	1.67555	0.16755	159.837	0.27636
95.6023	1.68831	0.16883	160.003	0.27668
95.7019	1.69602	0.1696	160.17	0.27619
95.8021	1.69157	0.16916	160.336	0.27874
95.9023	1.70181	0.17018	160.504	0.2763
96.0019	1.70436	0.17044	160.67	0.27858
96.1021	1.70045	0.17005	160.838	0.27796
96.2019	1.72079	0.17208	161.003	0.27973
96.3025	1.70133	0.17013	161.17	0.27899
96.4019	1.7195	0.17195	161.336	0.27965
96.5027	1.71454	0.17145	161.504	0.28039
96.6019	1.72873	0.17287	161.669	0.28139
96.7023	1.72279	0.17228	161.837	0.283
96.8015	1.72814	0.17281	162.002	0.28228
96.9025	1.73402	0.1734	162.171	0.28332
97.0012	1.74201	0.1742	162.336	0.28345
97.1023	1.75493	0.17549	162.504	0.28308
97.2014	1.74916	0.17492	162.669	0.28411
97.3025	1.75743	0.17574	162.837	0.28586
97.4017	1.75848	0.17585	163.003	0.28503
97.5027	1.75558	0.17556	163.17	0.28515
97.6017	1.76377	0.17638	163.337	0.28663
97.7023	1.77777	0.17778	163.504	0.28667
97.8017	1.77118	0.17712	163.67	0.28709
97.9023	1.77209	0.17721	163.836	0.28868
98.0021	1.78391	0.17839	164.003	0.28804
98.1025	1.78427	0.17843	164.17	0.28976
98.2023	1.78759	0.17876	164.337	0.28929
98.3019	1.80036	0.18004	164.503	0.29088
98.4021	1.79521	0.17952	164.67	0.29076
98.5019	1.80902	0.1809	164.836	0.29162
98.6023	1.80524	0.18052	165.004	0.29166
98.7021	1.81792	0.18179	165.17	0.29191
98.8023	1.81698	0.1817	165.338	0.29233
98.9019	1.82386	0.18239	165.503	0.29431
99.0027	1.82419	0.18242	165.671	0.29247
99.1019	1.82616	0.18262	165.835	0.29389
99.2027	1.82957	0.18296	166.005	0.2938
99.3017	1.84541	0.18454	166.169	0.29388
99.4025	1.83065	0.18306	166.338	0.29516
99.5012	1.84203	0.1842	166.503	0.29623
99.6027	1.84134	0.18413	166.671	0.29662
99.7014	1.84194	0.18419	166.836	0.29557
99.8027	1.85219	0.18522	167.004	0.29571
99.9017	1.8607	0.18607	167.17	0.29663
100.002	1.86384	0.18638	167.337	0.29764
100.102	1.85544	0.18554	167.503	0.29865
100.202	1.85655	0.18565	167.67	0.29882
100.302	1.86393	0.18639	167.837	0.30032
100.402	1.87202	0.1872	168.004	0.30061
100.502	1.8801	0.18801	168.17	0.29994
100.602	1.88148	0.18815	168.337	0.30143
100.702	1.89347	0.18935	168.503	0.30061
100.802	1.8958	0.18958	168.669	0.30125
100.902	1.89045	0.18904	168.837	0.30137
101.002	1.90233	0.19023	169.003	0.30202
101.102	1.89578	0.18958	169.172	0.30281
101.202	1.90087	0.19009	169.336	0.30541
101.302	1.90184	0.19018	169.505	0.30421
101.402	1.9071	0.19071	169.669	0.30459
101.503	1.91341	0.19134	169.837	0.30448
101.601	1.93417	0.19342	170.002	0.30529
101.703	1.92455	0.19246	170.171	0.30639
101.801	1.92765	0.19276	170.336	0.30579
101.902	1.92673	0.19267	170.504	0.30791
102.001	1.93321	0.19332	170.669	0.30778
102.103	1.94205	0.1942	170.837	0.30759
102.201	1.93721	0.19372	171.002	0.30827
102.302	1.95417	0.19542	171.17	0.30852
102.402	1.95316	0.19532	171.336	0.30871
102.502	1.95164	0.19516	171.504	0.30934
102.601	1.95704	0.1957	171.67	0.31018
102.702	1.95906	0.19591	171.837	0.31142
102.802	1.96056	0.19606	172.004	0.30977
102.902	1.96558	0.19656	172.171	0.3125
103.002	1.97236	0.19724	172.337	0.31099
103.102	1.98228	0.19823	172.503	0.31311
103.202	1.96908	0.19691	172.671	0.31299
103.302	1.99093	0.19909	172.836	0.31392
103.402	1.97884	0.19788	173.005	0.31399
103.502	1.99574	0.19957	173.17	0.3145
103.602	1.99479	0.19948	173.337	0.31455
103.702	2.00223	0.20022	173.503	0.31664
103.803	2.00281	0.20028	173.671	0.31646
103.902	2.00686	0.20069	173.836	0.31614
104.002	2.00734	0.20073	174.003	0.31692
104.102	2.02404	0.2024	174.169	0.31672
104.203	2.02255	0.20226	174.337	0.31709
104.302	2.02001	0.202	174.503	0.31812
104.402	2.02627	0.20263	174.671	0.31763
104.501	2.02466	0.20247	174.836	0.31933
104.602	2.02761	0.20276	175.005	0.3191
104.702	2.03585	0.20359	175.17	0.31884
104.803	2.03191	0.20319	175.338	0.32032
104.902	2.04554	0.20455	175.503	0.32004
105.003	2.04373	0.20437	175.67	0.32087
105.102	2.04161	0.20416	175.836	0.32118
105.203	2.05343	0.20534	176.004	0.32145
105.302	2.05124	0.20512	176.17	0.32081
105.402	2.05782	0.20578	176.337	0.32176
105.502	2.06037	0.20604	176.504	0.32335
105.602	2.06249	0.20625	176.67	0.32244
105.702	2.05737	0.20574	176.837	0.32437
105.802	2.06498	0.2065	177.003	0.3246
105.902	2.07773	0.20777	177.17	0.32453
106.002	2.07046	0.20705	177.336	0.32603
106.102	2.08583	0.20858	177.504	0.32511
106.202	2.0877	0.20877	177.67	0.32584
106.302	2.08711	0.20871	177.837	0.32632
106.402	2.09916	0.20992	178.002	0.32602
106.502	2.09182	0.20918	178.17	0.32649
106.602	2.0976	0.20976	178.336	0.32751
106.702	2.10149	0.21015	178.504	0.32815
106.801	2.09902	0.2099	178.669	0.32879
106.902	2.1028	0.21028	178.838	0.32874
107.002	2.11096	0.2111	179.003	0.32953
107.102	2.11614	0.21161	179.171	0.32948
107.201	2.12125	0.21213	179.336	0.3295
107.303	2.12082	0.21208	179.504	0.32984
107.402	2.12713	0.21271	179.67	0.33039
107.503	2.1267	0.21267	179.837	0.33127
107.602	2.12692	0.21269	180.003	0.33153
107.702	2.12965	0.21296	180.17	0.33173
107.802	2.13406	0.21341	180.336	0.33236
107.902	2.14104	0.2141	180.504	0.33297
108.002	2.14313	0.21431	180.67	0.33276
108.102	2.14477	0.21448	180.836	0.33353
108.202	2.14976	0.21498	181.004	0.33315
108.302	2.15464	0.21546	181.17	0.33535
108.402	2.15301	0.2153	181.338	0.33464
108.502	2.15915	0.21592	181.503	0.33499
108.602	2.15607	0.21561	181.671	0.33564
108.702	2.17373	0.21737	181.836	0.33698
108.803	2.16802	0.2168	182.004	0.33633
108.902	2.17084	0.21708	182.169	0.33771
109.002	2.176	0.2176	182.337	0.33802
109.102	2.18676	0.21868	182.502	0.33805
109.202	2.18156	0.21816	182.671	0.33737
109.301	2.19258	0.21926	182.836	0.33996
109.402	2.19505	0.21951	183.005	0.33981
109.501	2.19528	0.21953	183.17	0.34019
109.602	2.18983	0.21898	183.337	0.34052
109.701	2.21055	0.22106	183.503	0.34163
109.803	2.20937	0.22094	183.671	0.34244
109.902	2.2124	0.22124	183.837	0.34164
110.002	2.21502	0.2215	184.004	0.34352
110.102	2.22393	0.22239	184.17	0.34423
110.203	2.23039	0.22304	184.337	0.34419
110.302	2.22406	0.22241	184.503	0.3445
110.402	2.23903	0.2239	184.67	0.34496
110.502	2.24476	0.22448	184.837	0.34591
110.602	2.24439	0.22444	185.003	0.34811
110.702	2.2469	0.22469	185.17	0.34702
110.802	2.25058	0.22506	185.336	0.34812
110.902	2.2582	0.22582	185.504	0.34701
111.002	2.27581	0.22758	185.67	0.34955
111.102	2.26708	0.22671	185.838	0.34937
111.202	2.27583	0.22758	186.003	0.35007
111.302	2.26696	0.2267	186.172	0.34994
111.402	2.28729	0.22873	186.336	0.35104
111.503	2.2859	0.22859	186.504	0.35226
111.602	2.29142	0.22914	186.669	0.35251
111.703	2.29042	0.22904	186.837	0.35296
111.801	2.29923	0.22992	187.003	0.35364
111.902	2.30899	0.2309	187.171	0.35315
112.001	2.311	0.2311	187.336	0.35474
112.102	2.31454	0.23145	187.504	0.35423
112.202	2.31999	0.232	187.67	0.35585
112.303	2.31609	0.23161	187.837	0.35659
112.401	2.32882	0.23288	188.003	0.35722
112.502	2.32472	0.23247	188.171	0.35679
112.602	2.33772	0.23377	188.336	0.35781
112.702	2.34361	0.23436	188.503	0.35899
112.802	2.34869	0.23487	188.67	0.35932
112.902	2.34519	0.23452	188.837	0.36068
113.002	2.3534	0.23534	189.004	0.36019
113.102	2.36278	0.23628	189.17	0.36075
113.202	2.36548	0.23655	189.337	0.36154
113.302	2.37634	0.23763	189.503	0.36313
113.402	2.37245	0.23725	189.671	0.36285
113.502	2.37692	0.23769	189.837	0.36432
113.602	2.38322	0.23832	190.005	0.36393
113.702	2.39594	0.23959	190.169	0.36523
113.802	2.39374	0.23937	190.338	0.36587
113.902	2.40542	0.24054	190.502	0.36585
114.003	2.40232	0.24023	190.671	0.36579
114.102	2.41274	0.24127	190.836	0.36905
114.203	2.41789	0.24179	191.005	0.36861
114.301	2.41768	0.24177	191.169	0.37029
114.402	2.41724	0.24172	191.338	0.36993
114.501	2.4433	0.24433	191.503	0.37125
114.603	2.43979	0.24398	191.671	0.37019
114.702	2.45326	0.24533	191.836	0.3719
114.803	2.45034	0.24503	192.004	0.37313
114.902	2.46088	0.24609	192.17	0.37252
115.003	2.45243	0.24524	192.338	0.37509
115.102	2.46609	0.24661	192.503	0.37456
115.202	2.47598	0.2476	192.67	0.37526
115.302	2.47109	0.24711	192.837	0.3765
115.403	2.49161	0.24916	193.004	0.37751
115.502	2.48741	0.24874	193.17	0.37796
115.602	2.49296	0.2493	193.336	0.37896
115.702	2.50293	0.25029	193.504	0.37857
115.802	2.51099	0.2511	193.67	0.37909
115.902	2.51456	0.25146	193.837	0.37987
116.002	2.52258	0.25226	194.003	0.3807
116.102	2.5195	0.25195	194.17	0.3817
116.202	2.52358	0.25236	194.336	0.38402
116.302	2.52988	0.25299	194.505	0.38253
116.402	2.53647	0.25365	194.669	0.38328
116.502	2.5445	0.25445	194.837	0.38436
116.602	2.56303	0.2563	195.002	0.3847
116.703	2.55115	0.25511	195.17	0.38573
116.801	2.55717	0.25572	195.336	0.38719
116.902	2.56576	0.25658	195.505	0.38764
117.001	2.56851	0.25685	195.669	0.38842
117.102	2.57671	0.25767	195.838	0.38829
117.201	2.58845	0.25884	196.003	0.3886
117.303	2.59205	0.2592	196.171	0.38991
117.402	2.59825	0.25982	196.336	0.3913
117.503	2.5972	0.25972	196.503	0.39098
117.602	2.59974	0.25997	196.67	0.39232
117.703	2.61015	0.26101	196.837	0.3933
117.802	2.62129	0.26213	197.004	0.39377
117.902	2.61873	0.26187	197.17	0.39391
118.002	2.62945	0.26294	197.337	0.39395
118.102	2.63727	0.26373	197.503	0.39618
118.202	2.64105	0.26411	197.67	0.3974
118.302	2.64218	0.26422	197.836	0.39723
118.402	2.64247	0.26425	198.004	0.39811
118.502	2.6603	0.26603	198.17	0.39906
118.602	2.67012	0.26701	198.338	0.39795
118.702	2.66874	0.26687	198.503	0.40127
118.802	2.6758	0.26758	198.671	0.40015
118.902	2.6834	0.26834	198.836	0.4013
119.003	2.67449	0.26745	199.004	0.40216
119.102	2.70107	0.27011	199.169	0.40145
119.203	2.69209	0.26921	199.337	0.40209
119.301	2.7013	0.27013	199.502	0.40403
119.402	2.70819	0.27082	199.672	0.40407
119.501	2.70253	0.27025	199.836	0.40533
119.602	2.70765	0.27076	200.004	0.4053
119.701	2.72314	0.27231	200.17	0.40529
119.803	2.72345	0.27235	200.337	0.40642
119.902	2.73353	0.27335	200.503	0.40733
120.003	2.73327	0.27333	200.67	0.4076
120.102	2.73318	0.27332	200.837	0.40803
120.202	2.7423	0.27423	201.004	0.40943
120.302	2.74955	0.27495	201.169	0.40951
120.402	2.75173	0.27517	201.337	0.41242
120.502	2.75516	0.27552	201.503	0.41101
120.602	2.76638	0.27664	201.67	0.4125
120.701	2.767	0.2767	201.837	0.41278
120.802	2.79026	0.27903	202.003	0.41551
120.902	2.77897	0.2779	202.171	0.41435
121.002	2.79086	0.27909	202.336	0.41563
121.102	2.7931	0.27931	202.504	0.41715
121.202	2.81495	0.28149	202.669	0.41774
121.302	2.80574	0.28057	202.837	0.41799
121.402	2.81592	0.28159	203.002	0.41919
121.502	2.82808	0.28281	203.171	0.41991
121.602	2.83279	0.28328	203.335	0.42087
121.702	2.83478	0.28348	203.504	0.42108
121.801	2.84445	0.28444	203.669	0.42162
121.902	2.85022	0.28502	203.838	0.42359
122.001	2.85789	0.28579	204.003	0.42475
122.102	2.85952	0.28595	204.171	0.42475
122.201	2.86385	0.28638	204.336	0.42623
122.303	2.87961	0.28796	204.504	0.42605
122.402	2.88893	0.28889	204.67	0.42696
122.502	2.88893	0.28889	204.837	0.42812
122.602	2.90077	0.29008	205.003	0.42913
122.702	2.89933	0.28993	205.17	0.43019
122.802	2.90662	0.29066	205.337	0.43116
122.902	2.91585	0.29159	205.504	0.43223
123.002	2.92391	0.29239	205.67	0.43116
123.102	2.93246	0.29325	205.836	0.43318
123.202	2.94017	0.29402	206.004	0.43426
123.302	2.94875	0.29488	206.17	0.43435
123.402	2.94017	0.29402	206.337	0.43477
123.502	2.95636	0.29564	206.503	0.43681
123.602	2.96501	0.2965	206.671	0.4385
123.702	2.96571	0.29657	206.837	0.44738
123.802	2.96909	0.29691	207.005	0.44887
123.902	2.98535	0.29853	207.169	0.45087
124.003	2.99888	0.29989	207.338	0.45217
124.102	3.06992	0.30699	207.502	0.45424
124.203	3.08185	0.30819	207.671	0.45347
124.302	3.09786	0.30979	207.835	0.45589
124.403	3.10829	0.31083	208.005	0.45596
124.501	3.12481	0.31248	208.169	0.45717
124.602	3.11868	0.31187	208.337	0.45739
124.701	3.13805	0.3138	208.503	0.45865
124.803	3.13859	0.31386	208.671	0.4599
124.901	3.14829	0.31483	208.836	0.46017
125.002	3.15004	0.315	209.004	0.46196
125.102	3.16011	0.31601	209.17	0.46265
125.202	3.17011	0.31701	209.337	0.46344
125.302	3.17225	0.31722	209.504	0.46402
125.402	3.18655	0.31865	209.67	0.46567
125.502	3.19213	0.31921	209.837	0.46575
125.602	3.19841	0.31984	210.003	0.46744
125.702	3.20304	0.3203	210.171	0.46819
125.802	3.21628	0.32163	210.336	0.4707
125.902	3.21686	0.32169	210.504	0.46955
126.002	3.23041	0.32304	210.67	0.47267
126.102	3.23643	0.32364	210.838	0.472
126.202	3.25651	0.32565	211.003	0.47366
126.302	3.24731	0.32473	211.171	0.47386
126.402	3.27225	0.32722	211.335	0.4748
126.503	3.26689	0.32669	211.505	0.47516
126.602	3.28017	0.32802	211.669	0.47628
126.703	3.28179	0.32818	211.837	0.47633
126.801	3.28926	0.32893	212.002	0.47793
126.903	3.29215	0.32921	212.171	0.47949
127.002	3.30116	0.33012	212.336	0.47889
127.102	3.30156	0.33016	212.504	0.48163
127.201	3.31435	0.33143	212.669	0.48273
127.303	3.32684	0.33268	212.837	0.48241
127.401	3.32205	0.33221	213.003	0.48414
127.503	3.3439	0.33439	213.17	0.48454
127.602	3.35272	0.33527	213.336	0.48478
127.702	3.3502	0.33502	213.504	0.48574
127.802	3.364	0.3364	213.67	0.48637
127.902	3.36721	0.33672	213.837	0.4879
128.002	3.36917	0.33692	214.003	0.48802
128.102	3.37682	0.33768	214.17	0.48893
128.202	3.38189	0.33819	214.337	0.49003
128.302	3.39407	0.33941	214.503	0.49196
128.402	3.39507	0.33951	214.671	0.49244
128.502	3.40237	0.34024	214.837	0.49369
128.602	3.41114	0.34111	215.004	0.49302
128.702	3.42662	0.34266	215.17	0.49444
128.803	3.43041	0.34304	215.338	0.49585
128.902	3.44039	0.34404	215.503	0.49711
129.002	3.43506	0.34351	215.671	0.49754
129.102	3.44639	0.34464	215.836	0.49822
129.203	3.45774	0.34577	216.004	0.49836
129.302	3.4678	0.34678	216.169	0.50036
129.402	3.47124	0.34712	216.338	0.50091
129.501	3.4767	0.34767	216.503	0.50198
129.602	3.47776	0.34778	216.671	0.50305
129.701	3.49376	0.34938	216.836	0.50234
129.803	3.49819	0.34982	217.004	0.50393
129.902	3.50677	0.35068	217.169	0.50487
130.003	3.5153	0.35153	217.337	0.50586
130.102	3.50965	0.35097	217.503	0.50506
130.203	3.52236	0.35224	217.671	0.50766
130.302	3.52986	0.35299	217.837	0.50817
130.402	3.53775	0.35377	218.004	0.5105
130.502	3.53136	0.35314	218.17	0.50938
130.602	3.55221	0.35522	218.337	0.51189
130.702	3.55626	0.35563	218.504	0.51203
130.802	3.57491	0.35749	218.67	0.5139
130.902	3.56591	0.35659	218.837	0.51489
131.002	3.58601	0.3586	219.003	0.51585
131.102	3.58711	0.35871	219.171	0.5161
131.202	3.60214	0.36021	219.336	0.51805
131.302	3.61	0.361	219.505	0.51746
131.402	3.61768	0.36177	219.668	0.51858
131.502	3.61972	0.36197	219.837	0.51993
131.602	3.63531	0.36353	220.002	0.52133
131.703	3.63058	0.36306	220.171	0.52149
131.801	3.63958	0.36396	220.335	0.52318
131.902	3.65031	0.36503	220.505	0.52385
132.001	3.66155	0.36615	220.669	0.52379
132.102	3.66283	0.36628	220.837	0.52547
132.201	3.67631	0.36763	221.003	0.52586
132.303	3.68171	0.36817	221.17	0.52689
132.402	3.68124	0.36812	221.336	0.52693
132.502	3.69465	0.36946	221.504	0.52875
132.602	3.69779	0.36978	221.669	0.52832
132.702	3.706	0.3706	221.837	0.53135
132.802	3.70636	0.37064	222.003	0.53192
132.902	3.72094	0.37209	222.17	0.5323
133.002	3.71748	0.37175	222.337	0.53231
133.102	3.74172	0.37417	222.503	0.53416
133.202	3.74624	0.37462	222.67	0.53498
133.302	3.74928	0.37493	222.836	0.53636
133.402	3.74939	0.37494	223.004	0.53729
133.502	3.76417	0.37642	223.17	0.53782
133.602	3.77071	0.37707	223.338	0.53858
133.702	3.7818	0.37818	223.503	0.54092
133.803	3.78921	0.37892	223.671	0.54011
133.902	3.79347	0.37935	223.836	0.54178
134.003	3.79954	0.37995	224.004	0.543
134.102	3.81823	0.38182	224.169	0.54436
134.203	3.81177	0.38118	224.337	0.54475
134.301	3.82517	0.38252	224.502	0.54624
134.402	3.83494	0.38349	224.672	0.54691
134.502	3.84582	0.38458	224.836	0.54814
134.602	3.84887	0.38489	225.004	0.54827
134.701	3.86081	0.38608	225.17	0.54874
134.803	3.86617	0.38662	225.337	0.54967
134.901	3.87606	0.38761	225.503	0.54962
135.002	3.87703	0.3877	225.67	0.55097
135.102	3.88081	0.38808	225.836	0.55279
135.202	3.88829	0.38883	226.004	0.55483
135.302	3.88785	0.38878	226.17	0.55466
135.402	3.89868	0.38987	226.337	0.5555
135.502	3.91319	0.39132	226.504	0.55615
135.602	3.92954	0.39295	226.669	0.55729
135.702	3.92818	0.39282	226.836	0.55872
135.802	3.93493	0.39349	227.003	0.55969
135.902	3.94012	0.39401	227.171	0.56051
136.002	3.94923	0.39492	227.336	0.56163
136.102	3.96068	0.39607	227.504	0.56185
136.202	3.9684	0.39684	227.67	0.5625
136.302	3.97498	0.3975	227.837	0.56385
136.402	3.9839	0.39839	228.003	0.56485
136.503	3.98572	0.39857	228.171	0.56488
136.602	3.9909	0.39909	228.336	0.56812
136.702	4.00169	0.40017	228.504	0.56734
136.802	4.00967	0.40097	228.669	0.56805
136.902	4.0099	0.40099	228.838	0.56969
137.001	4.03589	0.40359	229.002	0.57078
137.102	4.02966	0.40297	229.17	0.5709
137.201	4.03531	0.40353	229.336	0.57226
137.303	4.04845	0.40485	229.503	0.57354
137.401	4.05718	0.40572	229.669	0.57395
137.502	4.05812	0.40581	229.837	0.57523
137.602	4.06897	0.4069	230.003	0.57494
137.702	4.0792	0.40792	230.171	0.57672
137.801	4.08249	0.40825	230.337	0.5775
137.902	4.09274	0.40927	230.504	0.57854
138.002	4.09042	0.40904	230.67	0.579
138.102	4.10469	0.41047	230.836	0.58049
138.202	4.11088	0.41109	231.004	0.58092
138.302	4.11919	0.41192	231.169	0.58299
138.402	4.12292	0.41229	231.337	0.58366
138.502	4.1348	0.41348	231.503	0.58388
138.602	4.13824	0.41382	231.671	0.58463
138.702	4.15479	0.41548	231.836	0.58629
138.802	4.16018	0.41602	232.004	0.58744
138.902	4.16195	0.4162	232.169	0.58771
139.002	4.16792	0.41679	232.337	0.58895
139.102	4.18121	0.41812	232.502	0.59011
139.202	4.19042	0.41904	232.671	0.59152
139.302	4.19261	0.41926	232.836	0.59175
139.402	4.20252	0.42025	233.004	0.59317
139.501	4.21179	0.42118	233.169	0.5932
139.603	4.22302	0.4223	233.337	0.59486
139.702	4.2249	0.42249	233.503	0.59606
139.803	4.23622	0.42362	233.67	0.59697
139.902	4.23653	0.42365	233.837	0.59735
140.002	4.24981	0.42498	234.004	0.59789
140.102	4.25937	0.42594	234.169	0.59951
140.202	4.26666	0.42667	234.337	0.60057
140.302	4.26969	0.42697	234.504	0.60072
140.403	4.27402	0.4274	234.67	0.60278
140.502	4.28696	0.4287	234.837	0.60322
140.602	4.29542	0.42954	235.003	0.6049
140.702	4.29666	0.42967	235.17	0.60477
140.802	4.31314	0.43131	235.336	0.60694
140.902	4.31669	0.43167	235.504	0.60831
141.002	4.33007	0.43301	235.67	0.60961
141.102	4.32902	0.4329	235.837	0.6092
141.201	4.34643	0.43464	236.003	0.6102
141.302	4.35739	0.43574	236.171	0.61082
141.402	4.3678	0.43678	236.336	0.61223
141.502	4.3645	0.43645	236.504	0.61273
141.602	4.37246	0.43725	236.669	0.61485
141.702	4.37749	0.43775	236.837	0.61523
141.802	4.3887	0.43887	237.002	0.61659
141.902	4.39275	0.43927	237.172	0.6171
142.001	4.40973	0.44097	237.336	0.61853
142.102	4.41273	0.44127	237.504	0.61907
142.201	4.42358	0.44236	237.669	0.61993
142.303	4.4277	0.44277	237.837	0.62174
142.402	4.43916	0.44392	238.003	0.62272
142.502	4.44346	0.44435	238.17	0.62326
142.601	4.45035	0.44504	238.336	0.62352
142.702	4.46482	0.44648	238.504	0.62488
142.802	4.47265	0.44727	238.67	0.62675
142.902	4.47702	0.4477	238.837	0.62854
143.002	4.47907	0.44791	239.004	0.62806
143.102	4.48991	0.44899	239.17	0.62946
143.202	4.50489	0.45049	239.337	0.63095
143.302	4.5192	0.45192	239.502	0.6319
143.402	4.51539	0.45154	239.67	0.63214
143.502	4.52661	0.45266	239.836	0.63297
143.602	4.53852	0.45385	240.004	0.63374
143.701	4.54607	0.45461	240.17	0.63639
143.802	4.54806	0.45481	240.338	0.63527
143.902	4.55467	0.45547	240.502	0.6383
144.003	4.56085	0.45609	240.67	0.63716
144.102	4.58202	0.4582	240.835	0.63925
144.203	4.57307	0.45731	241.004	0.64095
144.301	4.59729	0.45973	241.169	0.64126
144.402	4.58816	0.45882	241.338	0.64292
144.501	4.60493	0.46049	241.503	0.64193
144.602	4.61853	0.46185	241.671	0.64377
144.701	4.62096	0.4621	241.836	0.64385
144.803	4.63425	0.46343	242.004	0.64532
144.902	4.62632	0.46263	242.169	0.64611
145.003	4.64103	0.4641	242.337	0.64645
145.102	4.64173	0.46417	242.503	0.6485
145.202	4.65349	0.46535	242.671	0.65023
145.302	4.65978	0.46598	242.837	0.65002
145.402	4.66247	0.46625	243.004	0.65173
145.502	4.67889	0.46789	243.17	0.65239
145.602	4.69277	0.46928	243.337	0.65346
145.702	4.69105	0.4691	243.503	0.65386
145.802	4.70473	0.47047	243.67	0.65684
145.902	4.71002	0.471	243.837	0.65553
146.002	4.7186	0.47186	244.003	0.65858
146.102	4.72176	0.47218	244.171	0.65974
146.202	4.74564	0.47456	244.336	0.66135
146.302	4.73514	0.47351	244.505	0.66005
146.402	4.75958	0.47596	244.669	0.66236
146.503	4.7688	0.47688	244.838	0.66269
146.602	4.78173	0.47817	245.002	0.66369
146.703	4.77132	0.47713	245.17	0.66549
146.801	4.78982	0.47898	245.335	0.66635
146.903	4.79242	0.47924	245.504	0.66639
147.001	4.80039	0.48004	245.669	0.66825
147.102	4.81483	0.48148	245.837	0.67019
147.201	4.82169	0.48217	246.003	0.67089
147.303	4.82206	0.48221	246.17	0.67269
147.401	4.83687	0.48369	246.336	0.67238
147.502	4.85242	0.48524	246.504	0.67379
147.602	4.85799	0.4858	246.669	0.67449
147.702	4.87245	0.48725	246.837	0.67579
147.802	4.86992	0.48699	247.003	0.67732
147.902	4.88125	0.48813	247.17	0.6782
148.002	4.88686	0.48869	247.337	0.67895
148.102	4.89725	0.48972	247.503	0.68076
148.202	4.90943	0.49094	247.67	0.68107
148.302	4.91653	0.49165	247.836	0.68402
148.402	4.92253	0.49225	248.004	0.68293
148.502	4.93695	0.49369	248.169	0.6852
148.602	4.93949	0.49395	248.338	0.68455
148.702	4.96309	0.49631	248.503	0.68722
148.802	4.95435	0.49544	248.671	0.68832
148.901	4.9725	0.49725	248.836	0.68959
149.003	4.96729	0.49673	249.004	0.68961
149.102	4.98867	0.49887	249.169	0.69229
149.202	4.99744	0.49974	249.337	0.69198
149.302	5.00765	0.50077	249.503	0.69473
149.403	5.00774	0.50077	249.671	0.69445
149.501	5.02922	0.50292	249.836	0.69515
149.602	5.02671	0.50267	250.004	0.69779
149.702	5.04871	0.50487	250.17	0.69768
149.803	5.04653	0.50465	250.337	0.69964
149.902	5.05208	0.50521	250.502	0.69982
150.003	5.07325	0.50733	250.67	0.70131
150.102	5.07233	0.50723	250.837	0.70151
150.202	5.08798	0.5088	251.004	0.70369
150.301	5.08946	0.50895	251.17	0.70297
150.402	5.10136	0.51014	251.337	0.70558
150.502	5.10295	0.51029	251.504	0.70652
150.602	5.12038	0.51204	251.67	0.70704
150.702	5.11463	0.51146	251.837	0.7084
150.802	5.13557	0.51356	252.003	0.70958
150.902	5.14309	0.51431	252.17	0.70952
151.002	5.14724	0.51472	252.336	0.71078
151.102	5.15807	0.51581	252.504	0.71284
151.202	5.16753	0.51675	252.669	0.7149
151.302	5.16705	0.51671	252.837	0.71511
151.401	5.17714	0.51771	253.003	0.71531
151.502	5.19358	0.51936	253.17	0.71692
151.602	5.21012	0.52101	253.335	0.71797
151.702	5.21178	0.52118	253.504	0.71878
151.802	5.21335	0.52134	253.669	0.71958
151.902	5.22628	0.52263	253.838	0.72045
152.001	5.23467	0.52347	254.003	0.722
152.102	5.24111	0.52411	254.171	0.72262
152.202	5.24753	0.52475	254.336	0.72486
152.303	5.25453	0.52545	254.503	0.72459
152.402	5.26691	0.52669	254.67	0.72529
152.502	5.2719	0.52719	254.837	0.72747
152.602	5.28978	0.52898	255.003	0.72901
152.702	5.28765	0.52876	255.17	0.73065
152.802	5.29324	0.52932	255.337	0.73105
152.902	5.31062	0.53106	255.504	0.73202
153.002	5.32301	0.5323	255.67	0.73205
153.102	5.3361	0.53361	255.837	0.73481
153.202	5.33929	0.53393	256.004	0.73402
153.302	5.34706	0.53471	256.169	0.73574
153.402	5.34732	0.53473	256.337	0.73746
153.502	5.36935	0.53693	256.503	0.73868
153.602	5.36303	0.5363	256.671	0.73958
153.702	5.3768	0.53768	256.836	0.74055
153.802	5.39056	0.53906	257.004	0.74108
153.902	5.40037	0.54004	257.169	0.74284
154.003	5.40757	0.54076	257.337	0.74385
154.101	5.41527	0.54153	257.502	0.74532
154.203	5.41953	0.54195	257.671	0.74603
154.302	5.43364	0.54336	257.835	0.74687
154.402	5.44172	0.54417	258.005	0.74782
154.501	5.45348	0.54535	258.169	0.75019
154.603	5.45916	0.54592	258.338	0.75056
154.701	5.46587	0.54659	258.503	0.75104
154.803	5.47344	0.54734	258.671	0.75293
154.902	5.49243	0.54924	258.836	0.75262
155.003	5.49536	0.54954	259.003	0.75561
155.102	5.49923	0.54992	259.169	0.75575
155.202	5.51432	0.55143	259.337	0.75894
155.302	5.5119	0.55119	259.504	0.75956
155.402	5.53578	0.55358	259.67	0.75931
155.502	5.53688	0.55369	259.837	0.761
155.602	5.56244	0.55624	260.003	0.76259
155.702	5.56739	0.55674	260.17	0.76307
155.802	5.56541	0.55654	260.336	0.76521
155.902	5.57891	0.55789	260.504	0.7657
156.002	5.59161	0.55916	260.67	0.76817
156.102	5.59549	0.55955	260.838	0.76772
156.202	5.61256	0.56126	261.003	0.76968
156.302	5.61652	0.56165	261.171	0.7702
156.402	5.63629	0.56363	261.335	0.77175
156.503	5.63265	0.56327	261.504	0.77324
156.602	5.64832	0.56483	261.669	0.77323
156.702	5.65249	0.56525	261.838	0.77547
156.801	5.66494	0.56649	262.002	0.7761
156.902	5.67684	0.56768	262.171	0.77756
157.001	5.67677	0.56768	262.336	0.77953
157.103	5.69463	0.56946	262.504	0.7792
157.201	5.69968	0.56997	262.67	0.78024
157.303	5.71141	0.57114	262.837	0.78221
157.402	5.72718	0.57272	263.003	0.78249
157.502	5.72453	0.57245	263.17	0.7841
157.602	5.73283	0.57328	263.336	0.78487
157.702	5.74859	0.57486	263.504	0.78729
157.802	5.7508	0.57508	263.67	0.78798
157.902	5.76371	0.57637	263.837	0.78828
158.002	5.76984	0.57698	264.004	0.78986
158.102	5.78925	0.57892	264.17	0.79061
158.202	5.79476	0.57948	264.337	0.79221
158.302	5.79713	0.57971	264.504	0.79329
158.402	5.80978	0.58098	264.671	0.79328
158.502	5.81577	0.58158	264.837	0.7946
158.602	5.82854	0.58285	265.004	0.7954
158.702	5.83723	0.58372	265.169	0.79661
158.803	5.83714	0.58371	265.337	0.79759
158.902	5.84771	0.58477	265.502	0.79941
159.002	5.85409	0.58541	265.671	0.80071
159.101	5.86375	0.58637	265.836	0.80199
159.202	5.87161	0.58716	266.004	0.80408
159.301	5.88617	0.58862	266.169	0.80464
159.403	5.89655	0.58965	266.338	0.80709
159.501	5.90685	0.59068	266.503	0.80842
159.602	5.92356	0.59236	266.67	0.8098
159.701	5.928	0.5928	266.836	0.8108
159.803	5.94759	0.59476	267.004	0.81219
159.902	5.95826	0.59583	267.169	0.81312
160.002	5.96929	0.59693	267.337	0.81444
160.102	5.97732	0.59773	267.503	0.81523
160.202	5.98839	0.59884	267.671	0.8168
160.302	5.99583	0.59958	267.837	0.81779
160.402	6.00642	0.60064	268.004	0.81878
160.502	6.01272	0.60127	268.171	0.82065
160.603	6.0253	0.60253	268.336	0.82227
160.702	6.03321	0.60332	268.504	0.82264
160.802	6.0411	0.60411	268.67	0.82446
160.902	6.05609	0.60561	268.837	0.82417
161.002	6.06904	0.6069	269.003	0.8269
161.102	6.072	0.6072	269.17	0.82848
161.202	6.08657	0.60866	269.336	0.82885
161.302	6.08425	0.60842	269.505	0.83086
161.402	6.10611	0.61061	269.669	0.83258
161.502	6.11872	0.61187	269.837	0.83317
161.602	6.1217	0.61217	270.002	0.83442
161.703	6.13781	0.61378	270.171	0.8351
161.802	6.15153	0.61515	270.336	0.8359
161.902	6.15629	0.61563	270.505	0.83802
162.001	6.16628	0.61663	270.669	0.83813
162.102	6.17167	0.61717	270.837	0.83916
162.201	6.17812	0.61781	271.003	0.8408
162.303	6.19503	0.6195	271.171	0.84162
162.401	6.19596	0.6196	271.336	0.84348
162.502	6.20415	0.62041	271.504	0.84404
162.602	6.21729	0.62173	271.67	0.84606
162.702	6.2239	0.62239	271.837	0.8481
162.801	6.23875	0.62387	272.004	0.84822
162.902	6.24325	0.62433	272.171	0.85043
163.002	6.25935	0.62594	272.337	0.85043
163.102	6.27571	0.62757	272.503	0.85269
163.202	6.27667	0.62767	272.67	0.85381
163.302	6.29433	0.62943	272.836	0.85438
163.402	6.29433	0.62943	273.004	0.85528
163.502	6.31244	0.63124	273.17	0.85791
163.602	6.3214	0.63214	273.337	0.85858
163.702	6.32592	0.63259	273.503	0.86138
163.802	6.33314	0.63331	273.671	0.86074
163.902	6.3542	0.63542	273.836	0.86316
164.002	6.35956	0.63596	274.004	0.86375
164.102	6.38195	0.63819	274.169	0.86525
164.202	6.3768	0.63768	274.337	0.8661
164.302	6.39615	0.63962	274.502	0.86757
164.402	6.40089	0.64009	274.671	0.86887
164.501	6.41286	0.64129	274.836	0.86916
164.602	6.4197	0.64197	275.004	0.87026
164.701	6.4315	0.64315	275.17	0.87206
164.803	6.44184	0.64418	275.337	0.87325
164.902	6.44416	0.64442	275.503	0.87428
165.002	6.45295	0.64529	275.671	0.87614
165.102	6.46739	0.64674	275.836	0.87736
165.202	6.47693	0.64769	276.003	0.87785
165.302	6.48516	0.64852	276.171	0.88072
165.402	6.50001	0.65	276.337	0.88015
165.502	6.50981	0.65098	276.504	0.88277
165.602	6.51368	0.65137	276.67	0.88314
165.702	6.53666	0.65367	276.837	0.88419
165.802	6.53213	0.65321	277.003	0.88699
165.902	6.55305	0.6553	277.17	0.88799
166.002	6.55603	0.6556	277.336	0.88922
166.102	6.56443	0.65644	277.504	0.9023
166.202	6.58685	0.65868	277.669	0.89586
166.302	6.59481	0.65948	277.837	0.90359
166.402	6.60464	0.66046	278.002	0.89414
166.503	6.70927	0.67093	278.17	0.90192
166.601	6.65777	0.66578	278.335	0.89538
166.702	6.7196	0.67196	278.504	0.89926
166.801	6.64401	0.6644	278.669	0.90047
166.902	6.70622	0.67062	278.838	0.89917
167.001	6.65396	0.6654	279.003	0.90365
167.103	6.68502	0.6685	279.171	0.90146
167.201	6.69468	0.66947	279.336	0.90488
167.303	6.6843	0.66843	279.504	0.90601
167.402	6.72007	0.67201	279.669	0.90531
167.502	6.70259	0.67026	279.837	0.90734
167.602	6.72997	0.673	280.003	0.90686
167.702	6.73895	0.6739	280.17	0.91077
167.801	6.73342	0.67334	280.337	0.91097
167.902	6.74965	0.67497	280.503	0.91051
168.002	6.74576	0.67458	280.67	0.91414
168.102	6.77702	0.6777	280.837	0.91446
168.202	6.77868	0.67787	281.003	0.91671
168.302	6.77501	0.6775	281.17	0.9162
168.402	6.80406	0.68041	281.337	0.91693
168.502	6.80656	0.68066	281.503	0.91906
168.602	6.82461	0.68246	281.671	0.92001
168.702	6.82051	0.68205	281.836	0.91971
168.802	6.82638	0.68264	282.004	0.92234
168.902	6.84337	0.68434	282.169	0.9225
169.003	6.85095	0.68509	282.337	0.92302
169.102	6.84859	0.68486	282.502	0.92574
169.202	6.86965	0.68696	282.671	0.92671
169.302	6.87093	0.68709	282.835	0.92673
169.402	6.87507	0.68751	283.005	0.92775
169.501	6.89682	0.68968	283.17	0.92777
169.603	6.90456	0.69046	283.337	0.92859
169.701	6.90478	0.69048	283.503	0.9295
169.803	6.91287	0.69129	283.671	0.9313
169.902	6.91304	0.6913	283.836	0.93163
170.002	6.91961	0.69196	284.004	0.9301
170.102	6.92693	0.69269	284.17	0.9322
170.202	6.94128	0.69413	284.337	0.93142
170.302	6.94392	0.69439	284.503	0.93395
170.402	6.9317	0.69317	284.669	0.93236
170.502	6.94847	0.69485	284.837	0.93062
170.602	6.94227	0.69423	285.003	0.93283
170.702	6.96254	0.69625	285.17	0.92951
170.802	6.94978	0.69498	285.336	0.92643
170.902	6.93587	0.69359	285.504	0.65458
171.002	6.95354	0.69535	285.669	-0.08856
171.102	6.92699	0.6927	285.837	-0.08495
171.202	6.90235	0.69024	286.003	-0.0828
171.302	4.7275	0.47275	286.171	-0.08356
171.402	-1.21759	-0.12176	286.336	-0.08358
171.502	-1.18867	-0.11887	286.504	-0.08313
171.602	-1.17147	-0.11715	286.669	-0.0831
171.702	-1.17758	-0.11776	286.837	-0.08192
171.802	-1.17777	-0.11778	287.002	-0.08304
171.902	-1.17417	-0.11742	287.171	-0.08377
172.001	-1.17388	-0.11739	287.336	-0.08462
172.102	-1.16442	-0.11644	287.504	-0.08399
172.201	-1.17342	-0.11734	287.67	-0.08325
172.303	-1.17925	-0.11793	287.837	-0.08642
172.402	-1.18604	-0.1186	288.003	-0.0844
172.502	-1.18102	-0.1181	288.171	-0.08544
172.602	-1.17508	-0.11751	288.336	-0.08517
172.702	-1.20046	-0.12005	288.504	-0.08401
172.802	-1.18432	-0.11843	288.67	-0.08516
172.902	-1.1926	-0.11926	288.837	-0.08468
173.002	-1.19044	-0.11904	289.004	-0.08374
173.102	-1.18116	-0.11812	289.17	-0.086
173.202	-1.19037	-0.11904	289.337	-0.0871
173.302	-1.18658	-0.11866	289.503	-0.084
173.402	-1.17904	-0.1179	289.67	-0.0864
173.502	-1.19713	-0.11971	289.836	-0.08301
173.602	-1.2059	-0.12059	290.004	-0.08756
173.702	-1.18109	-0.11811	290.17	-0.08498
173.802	-1.20033	-0.12003	290.338	-0.0858
173.902	-1.17315	-0.11732	290.503	-0.08579
174.003	-1.20961	-0.12096	290.526	-0.08606
174.102	-1.18893	-0.11889
174.203	-1.1955	-0.11955
174.302	-1.19544	-0.11954
174.316	-1.19761	-0.11976
