# Supplementary material for: Approaching intrinsic dynamics of MXenes hybrid hydrogel for 3D printed multimodal intelligent devices with ultrahigh superelasticity and temperature sensitivity
Source: Nat Commun. 2022 Jun 14;13:3420. doi: 10.1038/s41467-022-31051-7 (PMC9197829; doi:10.1038/s41467-022-31051-7)
Supplement: Supplementary file 6 — Source Data [file 41467_2022_31051_MOESM6_ESM.zip › Supplementary information/Supplementary Fig. 8/Supplementary Fig. 8a/50 wt%.xlsx]

## Sheet: Sheet1
Strain / %	Tensile strength / Mpa
0	0
0.12732	-0.000222451
0.3368	-0.000195087
0.53935	-0.000167724
0.73263	-0.00014036
0.924	-0.000112996
1.11033	-7.50645e-05
1.29861	-0.000220395
1.48341	-1.29107e-05
1.67013	0.000278664
1.85378	0.000517226
2.04089	0.000738306
2.22415	0.000887408
2.41165	0.00112
2.59491	0.00127
2.78241	0.00156
2.96567	0.00171
3.15239	0.00197
3.33603	0.00226
3.52276	0.0024
3.70641	0.00274
3.89313	0.00278
4.07717	0.00304
4.2635	0.00335
4.44753	0.00354
4.63272	0.00377
4.81906	0.00411
5.00347	0.00433
5.18903	0.00458
5.37383	0.00471
5.5598	0.00509
5.74383	0.00501
5.93017	0.0054
6.11382	0.00541
6.30093	0.00572
6.48418	0.00596
6.67052	0.00597
6.85377	0.00624
7.04089	0.00639
7.22415	0.00657
7.41165	0.00687
7.5953	0.00687
7.78241	0.00717
7.96606	0.0074
8.15239	0.00773
8.33603	0.00801
8.52198	0.00815
8.70602	0.0085
8.89235	0.00864
9.07753	0.00902
9.26272	0.00914
9.44868	0.00924
9.63309	0.00946
9.81827	0.00998
10.0031	0.0099
10.1894	0.01037
10.3731	0.01042
10.5598	0.01056
10.7434	0.01098
10.9302	0.01103
11.1134	0.01113
11.3005	0.01146
11.4842	0.01178
11.6709	0.01202
11.8538	0.01218
12.0417	0.01274
12.2249	0.01267
12.4116	0.01303
12.5957	0.01339
12.782	0.01345
12.9657	0.01401
13.1524	0.01416
13.3364	0.0144
13.5228	0.01473
13.7072	0.01503
13.8924	0.01547
14.0779	0.01559
14.2631	0.01573
14.4483	0.01638
14.6331	0.01621
14.8191	0.01673
15.0027	0.01701
15.1894	0.01706
15.3735	0.01752
15.5598	0.01756
15.7434	0.01792
15.9298	0.01802
16.1134	0.0182
16.3005	0.01879
16.4838	0.0188
16.6713	0.01924
16.8542	0.01942
17.0413	0.01944
17.2249	0.02003
17.4117	0.02033
17.5953	0.02063
17.782	0.02092
17.9657	0.02101
18.1516	0.0214
18.3364	0.02179
18.522	0.02187
18.7076	0.0226
18.8924	0.02263
19.0779	0.02305
19.2624	0.02359
19.4487	0.02367
19.6323	0.02406
19.8191	0.0243
20.0035	0.02474
20.1898	0.0253
20.3731	0.02514
20.5598	0.02563
20.7431	0.02565
20.9306	0.02605
21.1134	0.02634
21.3009	0.02626
21.4842	0.02677
21.6713	0.02701
21.8546	0.02724
22.0417	0.02743
22.2253	0.02736
22.4117	0.028
22.5957	0.02819
22.7816	0.02845
22.9661	0.02863
23.1516	0.02879
23.3372	0.02921
23.522	0.02927
23.7079	0.02982
23.892	0.03023
24.0783	0.03068
24.2627	0.03115
24.4487	0.03131
24.6327	0.0315
24.8183	0.03201
25.0023	0.0324
25.1898	0.03275
25.3723	0.03316
25.5598	0.03349
25.7431	0.03341
25.9298	0.03369
26.113	0.03386
26.3005	0.03425
26.4846	0.03466
26.6709	0.03502
26.8549	0.03517
27.0409	0.03545
27.2253	0.03574
27.4109	0.03591
27.5957	0.03621
27.7809	0.03675
27.9668	0.03714
28.1516	0.03729
28.3372	0.03744
28.522	0.03775
28.7079	0.03804
28.8924	0.03843
29.0779	0.03879
29.262	0.03902
29.4487	0.03941
29.6323	0.03994
29.8191	0.04009
30.0019	0.04041
30.1898	0.04089
30.3727	0.04119
30.5602	0.04142
30.7434	0.0417
30.9302	0.04193
31.1138	0.04222
31.3005	0.04268
31.4849	0.04292
31.6705	0.04303
31.8549	0.04337
32.0409	0.04358
32.2253	0.04387
32.4109	0.04419
32.5964	0.04464
32.7812	0.04496
32.9668	0.04541
33.1512	0.04573
33.3372	0.04601
33.5212	0.0463
33.7083	0.04662
33.8916	0.04705
34.0787	0.04749
34.2616	0.04767
34.4483	0.04807
34.6316	0.04835
34.8194	0.04862
35.0019	0.04889
35.1894	0.04927
35.3727	0.04962
35.559	0.05005
35.7434	0.05038
35.9298	0.05064
36.1138	0.051
36.3002	0.05151
36.4846	0.0519
36.6701	0.05225
36.8549	0.05279
37.0401	0.05304
37.2257	0.05353
37.4113	0.05396
37.5964	0.05426
37.7812	0.05458
37.9676	0.05518
38.1512	0.05542
38.3376	0.05587
38.5216	0.05619
38.7083	0.05645
38.8916	0.05671
39.0779	0.05722
39.2612	0.05741
39.4491	0.05775
39.6323	0.05825
39.8194	0.05867
40.0027	0.05909
40.1894	0.05944
40.3734	0.0598
40.5598	0.06011
40.7438	0.0606
40.9298	0.06093
41.1142	0.0612
41.3002	0.06159
41.4849	0.06172
41.6705	0.06199
41.8557	0.06245
42.0405	0.06261
42.2261	0.06313
42.4109	0.06346
42.5968	0.06394
42.7809	0.06425
42.9676	0.06466
43.1512	0.06495
43.3376	0.06556
43.5212	0.0662
43.7079	0.06664
43.8912	0.06672
44.0783	0.06716
44.2619	0.06732
44.4487	0.06749
44.6323	0.06801
44.8191	0.06828
45.0027	0.06868
45.189	0.06912
45.3727	0.06917
45.5594	0.06951
45.7442	0.0698
45.9294	0.07041
46.1142	0.07078
46.3002	0.07116
46.4853	0.0718
46.6701	0.07189
46.8557	0.07237
47.0401	0.07268
47.2261	0.07298
47.4105	0.07356
47.5968	0.07391
47.7809	0.07429
47.9676	0.07469
48.1512	0.07491
48.3383	0.07551
48.5204	0.07582
48.7079	0.07648
48.8916	0.07692
49.0787	0.07738
49.2616	0.07807
49.4491	0.07837
49.6327	0.07869
49.8191	0.07921
50.0031	0.0796
50.189	0.08004
50.3738	0.08024
50.5594	0.08052
50.7446	0.08082
50.9298	0.08115
51.1146	0.08151
51.2998	0.08164
51.4849	0.08203
51.6701	0.08249
51.8561	0.08283
52.0401	0.08314
52.2268	0.08348
52.4101	0.08399
52.5972	0.08437
52.7809	0.08486
52.9676	0.08536
53.1501	0.08577
53.3376	0.08634
53.5204	0.08674
53.7076	0.08711
53.8912	0.08754
54.0783	0.08805
54.2616	0.08846
54.4475	0.08889
54.6327	0.08951
54.8187	0.08979
55.0031	0.09017
55.1883	0.09052
55.3738	0.09086
55.5594	0.09128
55.7446	0.0917
55.9294	0.09206
56.1146	0.09257
56.2994	0.09318
56.4857	0.09374
56.6697	0.09413
56.8565	0.09451
57.0401	0.09494
57.2268	0.09544
57.4101	0.09579
57.5968	0.09643
57.7801	0.09689
57.9676	0.09738
58.1508	0.09774
58.3379	0.09807
58.5212	0.09843
58.7079	0.09876
58.892	0.09923
59.0779	0.09971
59.2619	0.10017
59.4483	0.10067
59.6331	0.10087
59.8191	0.10129
60.0035	0.10162
60.1887	0.10204
60.3742	0.10254
60.559	0.10276
60.7446	0.10326
60.929	0.10364
61.1157	0.10391
61.299	0.10416
61.4857	0.10454
61.6697	0.10494
61.8561	0.10531
62.0393	0.1057
62.2265	0.10608
62.4093	0.10649
62.5968	0.10715
62.7801	0.1075
62.9672	0.10799
63.1508	0.10843
63.3376	0.10892
63.5208	0.10937
63.7076	0.10978
63.8912	0.1103
64.0775	0.11077
64.2619	0.1112
64.4483	0.1114
64.6331	0.11173
64.8187	0.11209
65.0038	0.1125
65.1886	0.11296
65.3742	0.11343
65.5586	0.11389
65.745	0.11435
65.929	0.11474
66.1154	0.11518
66.2994	0.11556
66.4857	0.11611
66.669	0.11642
66.8565	0.11688
67.0393	0.11725
67.2268	0.11756
67.4097	0.1181
67.5968	0.11849
67.7805	0.11891
67.9676	0.11933
68.1508	0.11986
68.338	0.1203
68.5212	0.12073
68.7079	0.12116
68.892	0.12161
69.0779	0.12196
69.2627	0.12254
69.4483	0.1228
69.6335	0.12325
69.8183	0.12363
70.0038	0.12412
70.1883	0.12439
70.375	0.12477
70.5586	0.12522
70.745	0.12574
70.9286	0.1262
71.1154	0.12689
71.2986	0.12731
71.4861	0.12773
71.6682	0.12804
71.8561	0.1285
72.039	0.12885
72.2265	0.12921
72.4097	0.12962
72.5972	0.12998
72.7801	0.13041
72.9668	0.13073
73.1508	0.13101
73.3372	0.13121
73.5212	0.13166
73.7072	0.1322
73.892	0.13267
74.0779	0.13313
74.2627	0.13364
74.4479	0.13407
74.6339	0.13453
74.8179	0.1349
75.0038	0.13537
75.1883	0.13578
75.3746	0.13637
75.559	0.13685
75.745	0.13742
75.9282	0.13787
76.1154	0.13835
76.2986	0.13873
76.4861	0.13915
76.6697	0.13959
76.8561	0.14
77.0393	0.14035
77.2265	0.1406
77.4105	0.14096
77.5968	0.1414
77.7809	0.14169
77.9668	0.14209
78.1516	0.14244
78.3372	0.14277
78.522	0.14317
78.7076	0.1435
78.8927	0.1439
79.0779	0.14437
79.2631	0.14491
79.4471	0.1453
79.6339	0.14566
79.8179	0.14606
80.0042	0.14645
80.1883	0.14683
80.3754	0.14723
80.5579	0.14769
80.7454	0.14805
80.9282	0.14834
81.1157	0.1487
81.2986	0.14903
81.4857	0.14942
81.669	0.14985
81.8557	0.1501
82.0393	0.15038
82.2265	0.15077
82.4101	0.15127
82.5964	0.15157
82.7801	0.15219
82.9668	0.15264
83.1516	0.1531
83.3372	0.15351
83.5224	0.15398
83.7072	0.15438
83.8931	0.15487
84.0772	0.15538
84.2635	0.15585
84.4471	0.15627
84.6339	0.15677
84.8179	0.15704
85.0046	0.15752
85.1875	0.1579
85.3746	0.1583
85.5579	0.15872
85.7454	0.15909
85.9282	0.15946
86.1157	0.15986
86.299	0.16019
86.4861	0.1606
86.6693	0.16099
86.8565	0.16137
87.0397	0.16189
87.2261	0.16232
87.4105	0.16281
87.5968	0.16317
87.7809	0.16366
87.9668	0.16397
88.152	0.16445
88.3364	0.16475
88.5224	0.16512
88.7068	0.16551
88.8931	0.166
89.0768	0.16625
89.2631	0.16669
89.4479	0.16707
89.6339	0.16744
89.8171	0.16775
90.0046	0.16822
90.1875	0.16856
90.3742	0.16907
90.5579	0.16946
90.745	0.16992
90.9282	0.17027
91.115	0.1706
91.2986	0.17094
91.4853	0.17126
91.6697	0.17183
91.8553	0.17215
92.0397	0.17261
92.2261	0.17305
92.4109	0.17346
92.5964	0.17382
92.7816	0.17426
92.9664	0.17464
93.1528	0.17525
93.3368	0.17549
93.5231	0.17582
93.7064	0.1761
93.8927	0.17646
94.0772	0.17681
94.2639	0.17714
94.4467	0.17739
94.6338	0.17783
94.8167	0.17804
95.0042	0.17837
95.1883	0.17864
95.375	0.17907
95.5582	0.17964
95.7454	0.18001
95.9282	0.18038
96.115	0.1807
96.2994	0.18107
96.4853	0.18145
96.6697	0.1818
96.8557	0.18219
97.0405	0.18262
97.2265	0.1829
97.4109	0.18332
97.5957	0.18366
97.7816	0.1841
97.966	0.18456
98.152	0.18502
98.3368	0.18538
98.5224	0.1859
98.7068	0.18639
98.8931	0.18699
99.0764	0.18743
99.2635	0.18781
99.4467	0.18825
99.6338	0.18859
99.8179	0.18906
100.004	0.18936
100.187	0.18983
100.374	0.19018
100.558	0.19048
100.745	0.19072
100.929	0.19099
101.115	0.19132
101.299	0.19189
101.486	0.19237
101.67	0.19279
101.856	0.19311
102.04	0.19368
102.226	0.19404
102.412	0.19463
102.596	0.19509
102.782	0.19555
102.967	0.19597
103.152	0.19636
103.336	0.19674
103.523	0.197
103.706	0.19732
103.893	0.19768
104.076	0.19798
104.263	0.19838
104.447	0.19862
104.634	0.19896
104.817	0.19939
105.005	0.19968
105.188	0.20005
105.374	0.20033
105.559	0.20066
105.745	0.20102
105.929	0.20141
106.115	0.20189
106.299	0.20225
106.485	0.20255
106.671	0.20292
106.855	0.20314
107.041	0.20357
107.225	0.20404
107.412	0.20449
107.596	0.2049
107.782	0.20534
107.966	0.20572
108.152	0.20605
108.335	0.20635
108.523	0.20677
108.706	0.20708
108.893	0.20747
109.077	0.20781
109.263	0.20802
109.447	0.20842
109.634	0.20878
109.817	0.2092
110.004	0.20951
110.188	0.20983
110.373	0.21025
110.559	0.21067
110.745	0.21104
110.929	0.21148
111.115	0.21177
111.3	0.21216
111.485	0.21247
111.671	0.21292
111.855	0.21328
112.042	0.21366
112.225	0.21404
112.412	0.21442
112.596	0.21464
112.782	0.21504
112.965	0.21523
113.153	0.21566
113.336	0.21596
113.522	0.21629
113.706	0.21658
113.894	0.21679
114.076	0.2172
114.263	0.21747
114.447	0.21786
114.634	0.21832
114.818	0.21875
115.004	0.2192
115.188	0.21964
115.373	0.22007
115.559	0.22051
115.745	0.22085
115.93	0.2213
116.114	0.22156
116.301	0.22201
116.485	0.22228
116.671	0.22266
116.855	0.223
117.041	0.22339
117.225	0.22365
117.411	0.22403
117.595	0.22437
117.782	0.22479
117.965	0.22508
118.152	0.2255
118.336	0.22578
118.523	0.22622
118.706	0.22653
118.893	0.22678
119.077	0.22722
119.263	0.22755
119.448	0.22783
119.633	0.22804
119.818	0.22839
120.004	0.22869
120.189	0.22895
120.374	0.2292
120.559	0.22943
120.744	0.2298
120.93	0.23024
121.114	0.23046
121.301	0.23078
121.485	0.23104
121.671	0.23137
121.855	0.23153
122.04	0.23199
122.224	0.23233
122.412	0.23262
122.595	0.23287
122.782	0.23318
122.966	0.23347
123.153	0.23374
123.336	0.23401
123.522	0.23436
123.707	0.23457
123.893	0.23486
124.077	0.23509
124.263	0.23544
124.447	0.2359
124.633	0.23618
124.818	0.23635
125.004	0.23656
125.189	0.23686
125.373	0.23714
125.56	0.23761
125.744	0.23799
125.93	0.23832
126.115	0.23852
126.301	0.23868
126.484	0.23884
126.671	0.23911
126.854	0.23939
127.042	0.23978
127.225	0.23995
127.411	0.24028
127.595	0.24035
127.782	0.24066
127.965	0.24096
128.153	0.24126
128.336	0.24165
128.522	0.2419
128.707	0.24226
128.892	0.24255
129.078	0.24273
129.263	0.24309
129.448	0.24334
129.634	0.24367
129.819	0.24385
130.003	0.24408
130.189	0.24445
130.373	0.24459
130.559	0.24486
130.744	0.245
130.93	0.24527
131.114	0.24534
131.301	0.24559
131.483	0.2458
131.671	0.24598
131.854	0.24618
132.042	0.24631
132.225	0.24642
132.412	0.24659
132.595	0.24687
132.782	0.24714
132.966	0.24747
133.152	0.24783
133.336	0.24812
133.522	0.24833
133.707	0.24871
133.893	0.24915
134.078	0.24954
134.263	0.24983
134.448	0.25022
134.633	0.25068
134.819	0.25109
135.003	0.2513
135.19	0.25162
135.374	0.25184
135.56	0.2522
135.744	0.25242
135.93	0.25268
136.113	0.25296
136.301	0.25321
136.483	0.25349
136.671	0.25367
136.854	0.25386
137.042	0.25405
137.225	0.25433
137.412	0.2546
137.596	0.25487
137.782	0.25507
137.966	0.2554
138.152	0.25564
138.336	0.25591
138.522	0.25608
138.707	0.2564
138.892	0.25674
139.078	0.25715
139.263	0.25741
139.449	0.25777
139.633	0.25796
139.819	0.25822
140.003	0.25835
140.19	0.25866
140.373	0.25898
140.56	0.2595
140.743	0.25976
140.93	0.25996
141.113	0.26013
141.3	0.26036
141.484	0.26055
141.671	0.26085
141.854	0.26117
142.041	0.26144
142.225	0.26176
142.411	0.26195
142.596	0.26207
142.781	0.26242
142.966	0.26275
143.152	0.26308
143.337	0.26357
143.522	0.26386
143.707	0.26424
143.892	0.26464
144.078	0.26517
144.263	0.26555
144.449	0.26601
144.633	0.26632
144.819	0.26651
145.003	0.26681
145.189	0.26708
145.373	0.2673
145.56	0.2677
145.743	0.26798
145.93	0.26823
146.113	0.26838
146.301	0.26858
146.484	0.26875
146.671	0.26901
146.855	0.26926
147.041	0.26942
147.225	0.26975
147.412	0.26993
147.596	0.27024
147.782	0.2704
147.966	0.2708
148.152	0.27102
148.337	0.27135
148.522	0.27165
148.708	0.272
148.892	0.27215
149.078	0.27254
149.263	0.27277
149.449	0.27307
149.632	0.27328
149.819	0.27369
150.002	0.27371
150.19	0.2741
150.372	0.27425
150.559	0.27451
150.743	0.27481
150.931	0.27522
151.114	0.27553
151.301	0.27579
151.484	0.27613
151.671	0.27644
151.855	0.27681
152.041	0.2772
152.225	0.27741
152.412	0.27772
152.596	0.27816
152.781	0.27836
152.966	0.27866
153.151	0.27896
153.338	0.27937
153.521	0.27963
153.708	0.27994
153.893	0.28029
154.078	0.28076
154.262	0.28106
154.449	0.28148
154.632	0.28171
154.819	0.28207
155.002	0.28251
155.189	0.28285
155.373	0.28327
155.56	0.28373
155.743	0.28416
155.931	0.28447
156.114	0.28485
156.301	0.28528
156.485	0.28561
156.671	0.28597
156.855	0.28632
157.041	0.28651
157.226	0.2869
157.411	0.28709
157.596	0.28731
157.781	0.28768
157.967	0.28794
158.151	0.28799
158.338	0.28837
158.522	0.28869
158.708	0.28913
158.891	0.28946
159.078	0.28993
159.262	0.29022
159.449	0.29053
159.632	0.29101
159.819	0.29127
160.002	0.29171
160.189	0.29213
160.373	0.29241
160.56	0.29275
160.743	0.29316
160.93	0.29348
161.114	0.29386
161.3	0.29435
161.485	0.29477
161.671	0.29516
161.855	0.29574
162.04	0.2962
162.226	0.2968
162.41	0.29742
162.597	0.29788
162.781	0.29838
162.968	0.29915
163.151	0.29951
163.338	0.29998
163.521	0.30102
163.708	0.30118
163.891	0.30175
164.079	0.30233
164.261	0.30201
164.448	0.30258
164.632	0.30297
164.819	0.30294
165.002	0.30325
165.19	0.3036
165.373	0.30388
165.56	0.30388
165.744	0.30445
165.93	0.3045
166.114	0.30481
166.301	0.30591
166.485	0.30619
166.671	0.30685
166.855	0.30763
167.04	0.30813
167.226	0.30889
167.41	0.30933
167.597	0.30965
167.781	0.31023
167.967	0.31086
168.151	0.31118
168.338	0.31172
168.521	0.31204
168.708	0.31239
168.891	0.3128
169.078	0.31302
169.262	0.31336
169.449	0.31379
169.632	0.31424
169.819	0.31469
170.003	0.31501
170.189	0.31549
170.373	0.31576
170.56	0.31625
170.743	0.31665
170.93	0.31712
171.115	0.31776
171.3	0.31811
171.485	0.31872
171.67	0.31918
171.856	0.3196
172.04	0.32004
172.226	0.3205
172.411	0.32092
172.597	0.32134
172.781	0.32167
172.967	0.32206
173.151	0.32226
173.338	0.32276
173.521	0.32316
173.708	0.32349
173.891	0.32393
174.078	0.32436
174.262	0.32481
174.449	0.32538
174.633	0.32597
174.819	0.32663
175.003	0.32708
175.189	0.32761
175.373	0.32814
175.559	0.32852
175.745	0.32919
175.93	0.32971
176.115	0.33029
176.3	0.33062
176.485	0.33125
176.67	0.33152
176.856	0.33187
177.041	0.3324
177.227	0.33299
177.41	0.33338
177.597	0.33396
177.78	0.33423
177.967	0.33467
178.15	0.33507
178.338	0.33571
178.521	0.33595
178.708	0.33641
178.891	0.33686
179.078	0.33723
179.262	0.33763
179.448	0.33819
179.633	0.33853
179.819	0.33907
180.003	0.33955
180.189	0.34008
180.374	0.34048
180.559	0.34107
180.745	0.34166
180.929	0.34218
181.115	0.34273
181.299	0.3433
181.486	0.34393
181.67	0.34452
181.856	0.34518
182.04	0.34568
182.227	0.34612
182.41	0.34661
182.596	0.34714
182.78	0.34762
182.967	0.34799
183.15	0.34846
183.338	0.34884
183.521	0.34911
183.708	0.34964
183.892	0.35
184.078	0.35052
184.262	0.35107
184.448	0.35171
184.633	0.35211
184.819	0.35265
185.004	0.35339
185.189	0.35383
185.374	0.35444
185.559	0.35498
185.745	0.35547
185.929	0.356
186.115	0.35649
186.299	0.35692
186.486	0.35724
186.67	0.35763
186.856	0.35801
187.039	0.35826
187.226	0.35882
187.41	0.35929
187.596	0.35968
187.78	0.36003
187.967	0.36029
188.151	0.36059
188.337	0.36097
188.521	0.36141
188.708	0.36201
188.892	0.36253
189.078	0.36298
189.262	0.36336
189.448	0.36377
189.633	0.36439
189.818	0.36486
190.003	0.36567
190.189	0.36645
190.374	0.36714
190.559	0.36779
190.745	0.36837
190.929	0.36869
191.116	0.36925
191.299	0.36983
191.486	0.37029
191.669	0.37059
191.856	0.37117
192.039	0.37144
192.226	0.37177
192.41	0.37219
192.597	0.37248
192.78	0.37278
192.967	0.37327
193.151	0.37382
193.338	0.37416
193.521	0.37463
193.708	0.3752
193.892	0.37566
194.078	0.37612
194.263	0.37661
194.448	0.37696
194.634	0.37751
194.819	0.37798
195.004	0.37849
195.188	0.37895
195.375	0.37957
195.559	0.37999
195.745	0.38039
195.929	0.38095
196.115	0.3815
196.299	0.38193
196.485	0.38256
196.669	0.3831
196.856	0.38372
197.039	0.38441
197.226	0.38491
197.41	0.38526
197.596	0.38589
197.78	0.38651
197.968	0.38691
198.151	0.38734
198.337	0.38772
198.522	0.38805
198.708	0.38849
198.893	0.38897
199.078	0.38927
199.263	0.38983
199.447	0.39045
199.633	0.39088
199.818	0.39141
200.005	0.3919
200.189	0.39248
200.375	0.39314
200.558	0.39372
200.745	0.39428
200.929	0.39481
201.116	0.3954
201.298	0.39582
201.486	0.39627
201.669	0.39689
201.856	0.39731
202.04	0.39784
202.226	0.3982
202.41	0.39867
202.596	0.39915
202.781	0.39965
202.967	0.40008
203.151	0.40052
203.338	0.40089
203.522	0.40145
203.707	0.40188
203.893	0.40234
204.078	0.40285
204.263	0.40354
204.447	0.40401
204.634	0.40456
204.818	0.40507
205.004	0.40564
205.188	0.4061
205.375	0.40669
205.557	0.40715
205.745	0.40758
205.928	0.40812
206.115	0.40866
206.299	0.40912
206.486	0.40945
206.67	0.40988
206.856	0.41021
207.04	0.41055
207.226	0.41104
207.41	0.41146
207.596	0.4119
207.781	0.41225
207.967	0.41257
208.152	0.41302
208.337	0.41338
208.522	0.41398
208.707	0.41446
208.893	0.41505
209.078	0.41547
209.264	0.41598
209.447	0.41646
209.634	0.41695
209.817	0.41754
210.004	0.41811
210.187	0.41851
210.375	0.41908
210.558	0.41957
210.745	0.42019
210.928	0.42066
211.115	0.42129
211.299	0.42191
211.485	0.4225
211.67	0.42322
211.856	0.42384
212.04	0.4245
212.226	0.42512
212.41	0.42576
212.597	0.42633
212.782	0.42707
212.967	0.42786
213.152	0.4286
213.337	0.42924
213.522	0.43005
213.707	0.43065
213.893	0.43142
214.077	0.43217
214.264	0.43289
214.447	0.4335
214.634	0.43439
214.817	0.43482
215.005	0.43538
215.187	0.43606
215.375	0.43664
215.558	0.4372
215.745	0.43779
215.929	0.43835
216.115	0.43887
216.299	0.43942
216.486	0.44008
216.669	0.44057
216.855	0.44132
217.04	0.44179
217.226	0.44212
217.411	0.44282
217.596	0.44351
217.781	0.44419
217.966	0.44475
218.152	0.44564
218.336	0.44633
218.523	0.44712
218.707	0.44781
218.893	0.44847
219.077	0.4493
219.263	0.45025
219.447	0.45094
219.634	0.45161
219.817	0.45244
220.005	0.45338
220.187	0.45392
220.375	0.45477
220.559	0.45559
220.745	0.45633
220.929	0.45724
221.116	0.45809
221.299	0.45881
221.485	0.45957
221.67	0.46047
221.856	0.46104
222.041	0.4618
222.226	0.46271
222.411	0.46347
222.596	0.46414
222.782	0.46504
222.966	0.46558
223.153	0.46625
223.336	0.46709
223.523	0.46788
223.706	0.46848
223.893	0.46934
224.076	0.47002
224.264	0.47062
224.446	0.47124
224.634	0.4719
224.817	0.47253
225.005	0.47339
225.188	0.47419
225.375	0.47486
225.558	0.47547
225.745	0.4762
225.929	0.47693
226.115	0.47756
226.299	0.47825
226.485	0.47902
226.671	0.47973
226.856	0.48035
227.041	0.48108
227.226	0.4817
227.411	0.48257
227.596	0.48341
227.782	0.48419
227.966	0.48498
228.152	0.48575
228.336	0.48674
228.523	0.48765
228.706	0.48845
228.893	0.48934
229.076	0.49026
229.264	0.49119
229.447	0.49194
229.634	0.49289
229.818	0.49394
230.004	0.49513
230.188	0.4965
230.374	0.49771
230.558	0.49915
230.745	0.50065
230.929	0.50214
231.115	0.50338
231.3	0.50487
231.486	0.50631
231.67	0.5077
231.856	0.50898
232.041	0.51031
232.225	0.51131
232.412	0.51243
232.596	0.51333
232.782	0.51437
232.965	0.5153
233.152	0.51641
233.336	0.5174
233.523	0.51839
233.706	0.51942
233.893	0.52043
234.076	0.52124
234.264	0.52215
234.447	0.52304
234.634	0.52391
234.817	0.52474
235.004	0.52565
235.188	0.52651
235.374	0.52722
235.559	0.52797
235.744	0.52872
235.929	0.52946
236.115	0.53024
236.3	0.5311
236.485	0.53187
236.671	0.53279
236.855	0.53364
237.041	0.53443
237.226	0.53531
237.412	0.5362
237.596	0.5371
237.782	0.53785
237.965	0.53872
238.152	0.53942
238.335	0.54029
238.523	0.54116
238.706	0.54196
238.893	0.54282
239.076	0.54366
239.263	0.54445
239.447	0.54534
239.634	0.5462
239.817	0.54719
240.004	0.54801
240.188	0.54897
240.374	0.54989
240.559	0.55076
240.745	0.55161
240.929	0.55245
241.115	0.55343
241.3	0.55436
241.484	0.5552
241.671	0.55611
241.855	0.55691
242.042	0.55783
242.225	0.55877
242.412	0.55963
242.595	0.56052
242.782	0.56129
242.965	0.56221
243.152	0.56292
243.336	0.56376
243.523	0.56458
243.707	0.5653
243.893	0.5661
244.076	0.56688
244.263	0.56776
244.447	0.56858
244.633	0.56941
244.818	0.57035
245.003	0.57114
245.189	0.57211
245.374	0.5729
245.559	0.57385
245.744	0.57479
245.93	0.57581
246.114	0.57672
246.3	0.57751
246.485	0.57837
246.671	0.57916
246.855	0.57996
247.041	0.58078
247.225	0.58158
247.411	0.58247
247.594	0.58323
247.782	0.58415
247.965	0.58494
248.153	0.58579
248.336	0.5867
248.523	0.58749
248.706	0.58833
248.893	0.58917
249.077	0.59003
249.263	0.59086
249.448	0.59168
249.634	0.59263
249.818	0.59357
250.004	0.59433
250.189	0.59522
250.374	0.59598
250.56	0.59697
250.744	0.59787
250.93	0.59888
251.115	0.59983
251.3	0.60079
251.485	0.60171
251.671	0.60258
251.854	0.60339
252.04	0.60433
252.225	0.60515
252.412	0.60602
252.595	0.60678
252.782	0.60764
252.966	0.60829
253.152	0.60905
253.336	0.60984
253.522	0.61065
253.706	0.61149
253.893	0.6123
254.077	0.61321
254.263	0.61405
254.447	0.61504
254.633	0.61586
254.818	0.61681
255.003	0.61781
255.189	0.61873
255.373	0.61961
255.56	0.62054
255.744	0.62142
255.93	0.62243
256.114	0.62334
256.3	0.62434
256.484	0.62527
256.671	0.62632
256.854	0.62714
257.041	0.62803
257.224	0.62893
257.412	0.62983
257.596	0.63076
257.783	0.63165
257.966	0.63245
258.152	0.63328
258.336	0.63414
258.522	0.63495
258.707	0.63584
258.893	0.63681
259.078	0.63787
259.263	0.63886
259.448	0.63986
259.633	0.64068
259.819	0.6416
260.003	0.64254
260.19	0.64345
260.374	0.64438
260.559	0.6452
260.744	0.64602
260.931	0.64696
261.113	0.6477
261.3	0.64849
261.483	0.64933
261.671	0.65021
261.854	0.65109
262.042	0.65198
262.225	0.65288
262.412	0.65384
262.595	0.65485
262.782	0.65579
262.966	0.65668
263.152	0.65766
263.337	0.65859
263.522	0.65956
263.708	0.66059
263.892	0.66157
264.077	0.66256
264.262	0.66354
264.448	0.66448
264.633	0.66537
264.819	0.66637
265.003	0.66726
265.19	0.66809
265.373	0.6692
265.56	0.67008
265.743	0.67101
265.93	0.67195
266.113	0.67279
266.3	0.67374
266.483	0.67456
266.671	0.67547
266.855	0.67629
267.041	0.67723
267.224	0.67817
267.411	0.67887
267.595	0.67985
267.782	0.68084
267.966	0.68173
268.152	0.68272
268.337	0.6837
268.523	0.68478
268.707	0.68584
268.892	0.68685
269.077	0.68792
269.262	0.68888
269.449	0.68992
269.633	0.69099
269.819	0.69193
270.003	0.69299
270.19	0.69401
270.373	0.69496
270.559	0.69592
270.743	0.6969
270.93	0.69789
271.113	0.69877
271.3	0.69975
271.484	0.70073
271.671	0.7016
271.855	0.70249
272.041	0.70347
272.225	0.7045
272.411	0.70541
272.596	0.70639
272.781	0.70732
272.967	0.70831
273.152	0.70941
273.337	0.71042
273.522	0.71136
273.707	0.71233
273.892	0.71345
274.079	0.71445
274.263	0.71528
274.449	0.71627
274.633	0.71722
274.819	0.71835
275.002	0.71946
275.189	0.72027
275.373	0.72136
275.56	0.72247
275.743	0.72341
275.93	0.72431
276.114	0.72518
276.3	0.72623
276.484	0.72727
276.671	0.7282
276.855	0.72894
277.041	0.72977
277.226	0.73101
277.411	0.73183
277.596	0.73273
277.782	0.73372
277.967	0.73476
278.152	0.73591
278.337	0.73684
278.521	0.73765
278.708	0.73872
278.893	0.73982
279.078	0.7407
279.262	0.74156
279.449	0.74283
279.632	0.7438
279.819	0.74478
280.002	0.74574
280.189	0.74657
280.372	0.74762
280.56	0.74869
280.743	0.74954
280.93	0.75059
281.114	0.75177
281.3	0.75267
281.484	0.75358
281.67	0.75464
281.855	0.75577
282.041	0.75681
282.226	0.75813
282.412	0.75918
282.596	0.76046
282.781	0.76174
282.967	0.7629
283.151	0.76389
283.338	0.7651
283.522	0.76604
283.708	0.7672
283.892	0.76828
284.079	0.76932
284.262	0.77011
284.448	0.77115
284.632	0.77194
284.819	0.77291
285.002	0.77381
285.19	0.77484
285.373	0.77573
285.56	0.77684
285.743	0.77784
285.93	0.77884
286.114	0.7799
286.3	0.78104
286.485	0.78225
286.67	0.78349
286.855	0.78462
287.041	0.78557
287.226	0.78676
287.41	0.78796
287.596	0.78898
287.78	0.78995
287.967	0.79103
288.151	0.79207
288.338	0.79314
288.521	0.79406
288.708	0.79501
288.891	0.79604
289.078	0.79725
289.262	0.7982
289.449	0.7992
289.632	0.80042
289.819	0.80147
290.002	0.80252
290.189	0.80367
290.373	0.80468
290.559	0.80588
290.744	0.80701
290.93	0.80808
291.114	0.80917
291.3	0.81018
291.485	0.81134
291.67	0.81238
291.856	0.81355
292.04	0.81462
292.226	0.81566
292.41	0.81672
292.596	0.81769
292.781	0.81863
292.968	0.81962
293.151	0.82064
293.338	0.82184
293.52	0.82276
293.708	0.82372
293.891	0.82474
294.079	0.82572
294.262	0.82679
294.449	0.82787
294.632	0.82895
294.819	0.83004
295.003	0.83123
295.189	0.83237
295.373	0.83343
295.559	0.83456
295.744	0.83568
295.93	0.83678
296.115	0.83796
296.3	0.83904
296.486	0.84016
296.67	0.84134
296.856	0.84265
297.04	0.8439
297.226	0.84501
297.41	0.84618
297.597	0.84741
297.781	0.84857
297.968	0.84981
298.15	0.85099
298.338	0.85219
298.52	0.85332
298.708	0.85448
298.891	0.85551
299.079	0.85651
299.262	0.85764
299.449	0.85878
299.632	0.85993
299.819	0.86119
300.003	0.86227
300.189	0.86343
300.373	0.86463
300.559	0.86557
300.744	0.86666
300.93	0.86772
301.115	0.86881
301.3	0.86989
301.485	0.87099
301.67	0.87207
301.856	0.8731
302.04	0.87423
302.226	0.87533
302.411	0.87636
302.597	0.87774
302.78	0.87887
302.967	0.88
303.15	0.8811
303.338	0.88235
303.521	0.88339
303.709	0.88445
303.892	0.88552
304.079	0.88669
304.262	0.88783
304.448	0.88896
304.633	0.89014
304.818	0.89129
305.003	0.89257
305.189	0.89377
305.374	0.89495
305.559	0.89613
305.745	0.89743
305.929	0.89864
306.116	0.89981
306.3	0.90105
306.486	0.90222
306.669	0.90337
306.856	0.90455
307.04	0.90572
307.227	0.9069
307.409	0.90797
307.597	0.90911
307.78	0.91018
307.967	0.9113
308.151	0.91243
308.338	0.91336
308.521	0.91456
308.708	0.9157
308.891	0.91689
309.078	0.91795
309.262	0.91916
309.448	0.92022
309.633	0.92148
309.819	0.92271
310.003	0.92385
310.189	0.92505
310.375	0.92637
310.559	0.9276
310.745	0.92883
310.929	0.92987
311.115	0.93123
311.299	0.93229
311.486	0.93358
311.669	0.93489
311.856	0.93596
312.039	0.93715
312.226	0.93834
312.409	0.93938
312.597	0.94039
312.78	0.94161
312.968	0.94289
313.151	0.94402
313.338	0.94526
313.521	0.94642
313.708	0.94748
313.892	0.9489
314.077	0.95008
314.262	0.95132
314.449	0.95265
314.633	0.95383
314.819	0.95483
315.004	0.95601
315.188	0.95698
315.375	0.95814
315.559	0.95938
315.745	0.96043
315.929	0.96143
316.115	0.96261
316.299	0.96364
316.486	0.96476
316.669	0.966
316.856	0.96718
317.039	0.96828
317.226	0.96967
317.41	0.97092
317.597	0.97215
317.78	0.97359
317.967	0.97486
318.151	0.97632
318.338	0.97781
318.521	0.97912
318.707	0.98043
318.892	0.9819
319.078	0.98317
319.262	0.9844
319.448	0.98558
319.634	0.98693
319.818	0.98813
320.004	0.98948
320.188	0.99057
320.375	0.99168
320.559	0.99294
320.745	0.99436
320.929	0.9955
321.115	0.99685
321.299	0.99818
321.486	0.99952
321.669	1.00067
321.856	1.00183
322.039	1.00295
322.227	1.00421
322.41	1.00548
322.597	1.0066
322.78	1.00774
322.966	1.00899
323.151	1.01026
323.337	1.01141
323.521	1.01269
323.708	1.0139
323.892	1.01527
324.078	1.01664
324.263	1.01799
324.447	1.01933
324.633	1.02084
324.818	1.02213
325.004	1.02349
325.188	1.02478
325.374	1.02615
325.558	1.0276
325.745	1.02895
325.929	1.03018
326.115	1.03147
326.299	1.03276
326.485	1.03416
326.669	1.03543
326.856	1.03669
327.04	1.03804
327.226	1.03937
327.41	1.0407
327.596	1.04181
327.78	1.04317
327.966	1.04439
328.151	1.04569
328.337	1.04697
328.522	1.04807
328.708	1.04934
328.893	1.0507
329.077	1.05178
329.263	1.05306
329.447	1.05423
329.634	1.05537
329.818	1.05643
330.005	1.05775
330.188	1.05884
330.374	1.06006
330.558	1.06134
330.745	1.06244
330.928	1.06366
331.115	1.06517
331.299	1.06658
331.486	1.06805
331.669	1.06962
331.856	1.07114
332.04	1.07263
332.226	1.07404
332.41	1.07545
332.596	1.07679
332.78	1.0784
332.967	1.07976
333.152	1.08116
333.337	1.08252
333.522	1.08387
333.707	1.08523
333.893	1.08667
334.077	1.08797
334.263	1.08943
334.448	1.09077
334.635	1.09221
334.817	1.09341
335.004	1.09478
335.187	1.09592
335.374	1.09721
335.558	1.09848
335.745	1.09968
335.929	1.10086
336.116	1.10204
336.299	1.10328
336.486	1.10445
336.669	1.10561
336.856	1.10688
337.04	1.10814
337.226	1.10923
337.41	1.11046
337.596	1.11157
337.782	1.11281
337.967	1.11415
338.153	1.11547
338.336	1.11678
338.522	1.11826
338.707	1.11969
338.893	1.12109
339.077	1.12248
339.263	1.124
339.447	1.12527
339.634	1.12672
339.817	1.12798
340.004	1.12947
340.187	1.13091
340.374	1.13228
340.558	1.1335
340.745	1.13479
340.928	1.13616
341.115	1.13749
341.299	1.13892
341.485	1.1403
341.669	1.14166
341.856	1.143
342.04	1.14423
342.226	1.1455
342.411	1.14684
342.596	1.14818
342.782	1.14968
342.966	1.15087
343.152	1.1521
343.336	1.1535
343.522	1.15479
343.707	1.1561
343.893	1.15755
344.077	1.15879
344.264	1.16002
344.447	1.16113
344.633	1.16239
344.817	1.16333
345.005	1.16461
345.187	1.16579
345.375	1.16676
345.558	1.16789
345.745	1.16908
345.929	1.17025
346.115	1.17138
346.299	1.17256
346.485	1.17379
346.669	1.17491
346.856	1.17619
347.04	1.17752
347.226	1.17875
347.411	1.18007
347.596	1.18131
347.782	1.18246
347.966	1.18365
348.152	1.18482
348.337	1.18599
348.523	1.18711
348.707	1.18823
348.893	1.18933
349.077	1.19037
349.263	1.19138
349.446	1.19236
349.633	1.1933
349.817	1.19421
350.005	1.1951
350.188	1.19597
350.375	1.19684
350.558	1.19768
350.745	1.19849
350.929	1.19927
351.115	1.20007
351.299	1.20082
351.485	1.20157
351.67	1.20231
351.856	1.20304
352.041	1.20374
352.225	1.20437
352.411	1.20484
352.596	1.20523
352.782	1.20549
352.966	1.20566
353.153	1.20573
353.336	1.20574
353.523	1.20444
353.706	1.20046
353.893	1.19836
354.076	1.19345
354.263	1.17775
354.447	0.20215
354.635	-0.0931
425.781	-0.09548
426.005	-0.09479
426.225	-0.09443
426.449	-0.09484
426.67	-0.09565
426.893	-0.09536
427.115	-0.096
427.338	-0.09545
427.56	-0.09543
427.782	-0.09454
428.005	-0.09501
428.226	-0.09425
428.449	-0.09366
428.671	-0.0954
428.893	-0.09604
429.115	-0.09585
429.339	-0.09565
429.559	-0.09566
429.783	-0.09406
430.003	-0.09509
430.227	-0.09567
430.447	-0.09522
430.671	-0.09595
430.892	-0.09627
431.117	-0.09604
431.337	-0.09601
431.561	-0.0956
431.781	-0.09751
432.005	-0.09607
432.226	-0.09643
432.448	-0.09535
432.67	-0.09666
432.799	-0.09365
