# Supplementary material for: Approaching intrinsic dynamics of MXenes hybrid hydrogel for 3D printed multimodal intelligent devices with ultrahigh superelasticity and temperature sensitivity
Source: Nat Commun. 2022 Jun 14;13:3420. doi: 10.1038/s41467-022-31051-7 (PMC9197829; doi:10.1038/s41467-022-31051-7)
Supplement: Supplementary file 6 — Source Data [file 41467_2022_31051_MOESM6_ESM.zip › Supplementary information/Supplementary Fig. 8/Supplementary Fig. 8a/60 wt%.xlsx]

## Sheet: Specimen_RawData_8
应变 : 拉伸应变 (位移)标距	100	mm				Strain / %	Tensile strength / Mpa
应变 : 移除时间		s				0	0
						0.156933	0.004485
位移	载荷	拉伸应力	时间	PIP 计数	强力	0.4088	0.0010325
(mm)	(N)	(MPa)	(s)		(N/tex)	0.649067	0.0008275
0.00021	-0.52201	-0.0522	0	0	-0.52201	0.881022	0.00179625
0.07083	-0.48613	-0.04861	0.1	0	-0.48613	1.10971	0.0025
0.18417	-0.51375	-0.05137	0.2	0	-0.51375	1.33424	0.0023375
0.29229	-0.51539	-0.05154	0.3	0	-0.51539	1.55833	0.00319625
0.39667	-0.50764	-0.05076	0.4	0	-0.50764	1.78147	0.003845
0.49958	-0.50201	-0.0502	0.5	0	-0.50201	2.00369	0.00323125
0.60062	-0.50331	-0.05033	0.6	0	-0.50331	2.22547	0.00366125
0.70146	-0.49644	-0.04964	0.7	0	-0.49644	2.4486	0.003675
0.80187	-0.49125	-0.04913	0.8	0	-0.49125	2.67222	0.00519375
0.90187	-0.49616	-0.04962	0.9	0	-0.49616	2.89258	0.00587375
1.00167	-0.49272	-0.04927	1	0	-0.49272	3.11713	0.00596625
1.10208	-0.49261	-0.04926	1.1	0	-0.49261	3.33702	0.00568
1.20271	-0.48046	-0.04805	1.2	0	-0.48046	3.56018	0.0066025
1.30187	-0.47502	-0.0475	1.3	0	-0.47502	3.78147	0.00641125
1.40292	-0.47428	-0.04743	1.4	0	-0.47428	4.00556	0.0067325
1.50187	-0.47657	-0.04766	1.5	0	-0.47657	4.22547	0.00899875
1.60229	-0.46919	-0.04692	1.6	0	-0.46919	4.45	0.00686625
1.70187	-0.47072	-0.04707	1.7	0	-0.47072	4.66991	0.0101725
1.80271	-0.46815	-0.04681	1.8	0	-0.46815	4.89491	0.00948625
1.90167	-0.45002	-0.045	1.9	0	-0.45002	5.11436	0.0091875
2.00271	-0.46708	-0.04671	2	0	-0.46708	5.33889	0.0111175
2.10167	-0.44063	-0.04406	2.1	0	-0.44063	5.55833	0.00908375
2.20292	-0.44612	-0.04461	2.2	0	-0.44612	5.78287	0.0111013
2.30167	-0.44851	-0.04485	2.3	0	-0.44851	6.00324	0.0111638
2.40271	-0.43307	-0.04331	2.4	0	-0.43307	6.22778	0.01193
2.50146	-0.44934	-0.04493	2.5	0	-0.44934	6.44813	0.0122737
2.6025	-0.4332	-0.04332	2.6	0	-0.4332	6.67082	0.0134088
2.70167	-0.4327	-0.04327	2.7	0	-0.4327	6.89304	0.0137875
2.80271	-0.42657	-0.04266	2.8	0	-0.42657	7.11573	0.0137225
2.90187	-0.42382	-0.04238	2.9	0	-0.42382	7.33796	0.0145075
3.00208	-0.41474	-0.04147	3	0	-0.41474	7.56018	0.0146263
3.10208	-0.41171	-0.04117	3.1	0	-0.41171	7.7824	0.0143062
3.20229	-0.41223	-0.04122	3.2	0	-0.41223	8.00416	0.0162575
3.30229	-0.40595	-0.0406	3.3	0	-0.40595	8.22778	0.0156575
3.40229	-0.405	-0.0405	3.4	0	-0.405	8.4486	0.0169762
3.50229	-0.40756	-0.04076	3.5	0	-0.40756	8.67269	0.0175975
3.60208	-0.39195	-0.0392	3.6	0	-0.39195	8.89258	0.0185662
3.70271	-0.39675	-0.03968	3.7	0	-0.39675	9.11573	0.0203375
3.80208	-0.3862	-0.03862	3.8	0	-0.3862	9.33658	0.0196062
3.90292	-0.38123	-0.03812	3.9	0	-0.38123	9.56064	0.01675
4.00187	-0.37348	-0.03735	4	0	-0.37348	9.78009	0.0210063
4.10229	-0.35931	-0.03593	4.1	0	-0.35931	10.0056	0.0179675
4.20167	-0.36516	-0.03652	4.2	0	-0.36516	10.225	0.0205063
4.3025	-0.38801	-0.0388	4.3	0	-0.38801	10.45	0.02169
4.40125	-0.35396	-0.0354	4.4	0	-0.35396	10.6694	0.02066
4.50271	-0.37827	-0.03783	4.5	0	-0.37827	10.8944	0.0233625
4.60146	-0.35796	-0.0358	4.6	0	-0.35796	11.1144	0.0214587
4.70271	-0.34849	-0.03485	4.7	0	-0.34849	11.338	0.0216763
4.80146	-0.35673	-0.03567	4.8	0	-0.35673	11.5583	0.0241437
4.90271	-0.33511	-0.03351	4.9	0	-0.33511	11.7824	0.0230125
5.00167	-0.35034	-0.03503	5	0	-0.35034	12.0042	0.0239138
5.10229	-0.3486	-0.03486	5.1	0	-0.3486	12.2273	0.0254925
5.20146	-0.32886	-0.03289	5.2	0	-0.32886	12.4486	0.0240488
5.30229	-0.33791	-0.03379	5.3	0	-0.33791	12.6713	0.0268425
5.40208	-0.3307	-0.03307	5.4	0	-0.3307	12.8926	0.0271813
5.5025	-0.31807	-0.03181	5.5	0	-0.31807	13.1157	0.0262963
5.60208	-0.32962	-0.03296	5.6	0	-0.32962	13.3375	0.0274075
5.70229	-0.30727	-0.03073	5.7	0	-0.30727	13.5602	0.0286237
5.80187	-0.30456	-0.03046	5.8	0	-0.30456	13.7824	0.0279475
5.90229	-0.31164	-0.03116	5.9	0	-0.31164	14.0032	0.029725
6.00208	-0.30275	-0.03028	6	0	-0.30275	14.2273	0.029825
6.10229	-0.29302	-0.0293	6.1	0	-0.29302	14.4481	0.0295625
6.20229	-0.29843	-0.02984	6.2	0	-0.29843	14.6718	0.0313825
6.30167	-0.28421	-0.02842	6.3	0	-0.28421	14.893	0.0325775
6.4025	-0.28341	-0.02834	6.4	0	-0.28341	15.1167	0.0312112
6.50187	-0.28551	-0.02855	6.5	0	-0.28551	15.3366	0.0338738
6.6025	-0.27095	-0.02709	6.6	0	-0.27095	15.5616	0.0332763
6.70208	-0.26139	-0.02614	6.7	0	-0.26139	15.781	0.0314062
6.80271	-0.27232	-0.02723	6.8	0	-0.27232	16.0056	0.0359812
6.90167	-0.25102	-0.0251	6.9	0	-0.25102	16.225	0.034255
7.00292	-0.2558	-0.02558	7	0	-0.2558	16.4495	0.0337325
7.10167	-0.27076	-0.02708	7.1	0	-0.27076	16.6699	0.03584
7.20271	-0.23416	-0.02342	7.2	0	-0.23416	16.8944	0.0348613
7.30146	-0.24797	-0.0248	7.3	0	-0.24797	17.1144	0.0372912
7.4025	-0.25215	-0.02521	7.4	0	-0.25215	17.3384	0.0369362
7.50167	-0.23529	-0.02353	7.5	0	-0.23529	17.5597	0.037045
7.60271	-0.24312	-0.02431	7.6	0	-0.24312	17.7829	0.03832
7.70167	-0.22368	-0.02237	7.7	0	-0.22368	18.0042	0.0360437
7.8025	-0.22652	-0.02265	7.8	0	-0.22652	18.2273	0.0399163
7.90208	-0.22565	-0.02257	7.9	0	-0.22565	18.4491	0.0392775
8.0025	-0.21545	-0.02155	8	0	-0.21545	18.6713	0.0400537
8.10208	-0.23366	-0.02337	8.1	0	-0.23366	18.8935	0.040485
8.2025	-0.20268	-0.02027	8.2	0	-0.20268	19.1153	0.041305
8.30229	-0.20779	-0.02078	8.3	0	-0.20779	19.3384	0.0415175
8.40229	-0.20158	-0.02016	8.4	0	-0.20158	19.5592	0.0413912
8.50229	-0.19813	-0.01981	8.5	0	-0.19813	19.7838	0.0436225
8.60208	-0.19157	-0.01916	8.6	0	-0.19157	20.0032	0.0429312
8.7025	-0.18987	-0.01899	8.7	0	-0.18987	20.2273	0.0441312
8.80187	-0.19088	-0.01909	8.8	0	-0.19088	20.4477	0.0449637
8.90292	-0.17303	-0.0173	8.9	0	-0.17303	20.6718	0.0432613
9.00167	-0.17856	-0.01786	9	0	-0.17856	20.8921	0.0442113
9.1025	-0.16896	-0.0169	9.1	0	-0.16896	21.1167	0.0450225
9.20167	-0.1623	-0.01623	9.2	0	-0.1623	21.3361	0.04798
9.3025	-0.17592	-0.01759	9.3	0	-0.17592	21.5611	0.0473237
9.40166	-0.16832	-0.01683	9.4	0	-0.16832	21.781	0.046905
9.50271	-0.16183	-0.01618	9.5	0	-0.16183	22.0056	0.0480937
9.60146	-0.13817	-0.01382	9.6	0	-0.13817	22.225	0.0481637
9.70271	-0.14342	-0.01434	9.7	0	-0.14342	22.4491	0.0473937
9.80167	-0.14677	-0.01468	9.8	0	-0.14677	22.6699	0.0501487
9.90271	-0.13726	-0.01373	9.9	0	-0.13726	22.8935	0.0526925
10.0015	-0.1367	-0.01367	10	0	-0.1367	23.1148	0.0491825
10.1023	-0.14286	-0.01429	10.1	0	-0.14286	23.3384	0.05255
10.2017	-0.12082	-0.01208	10.2	0	-0.12082	23.5602	0.0525825
10.3023	-0.10047	-0.01005	10.3	0	-0.10047	23.7824	0.0501687
10.4019	-0.12855	-0.01285	10.4	0	-0.12855	24.0042	0.0537675
10.5025	-0.10161	-0.01016	10.5	0	-0.10161	24.2268	0.052945
10.6023	-0.10135	-0.01014	10.6	0	-0.10135	24.4486	0.053115
10.7023	-0.12066	-0.01207	10.7	0	-0.12066	24.6708	0.0570688
10.8021	-0.09187	-0.00919	10.8	0	-0.09187	24.894	0.0544762
10.9023	-0.09845	-0.00984	10.9	0	-0.09845	25.1153	0.0573825
11.0021	-0.09709	-0.00971	11	0	-0.09709	25.3389	0.0569137
11.1021	-0.06546	-0.00655	11.1	0	-0.06546	25.5592	0.057755
11.2025	-0.0862	-0.00862	11.2	0	-0.0862	25.7833	0.0586713
11.3021	-0.06295	-0.0063	11.3	0	-0.06295	26.0032	0.05445
11.4027	-0.0667	-0.00667	11.4	0	-0.0667	26.2273	0.0602875
11.5019	-0.05997	-0.006	11.5	0	-0.05997	26.4477	0.0584325
11.6027	-0.05264	-0.00526	11.6	0	-0.05264	26.6722	0.0586388
11.7017	-0.08641	-0.00864	11.7	0	-0.08641	26.8921	0.0613737
11.8025	-0.03971	-0.00397	11.8	0	-0.03971	27.1167	0.0600588
11.9017	-0.05455	-0.00545	11.9	0	-0.05455	27.3366	0.0624562
12.0027	-0.0529	-0.00529	12	0	-0.0529	27.5616	0.0616112
12.1017	-0.03102	-0.0031	12.1	0	-0.03102	27.7815	0.0618262
12.2027	-0.04154	-0.00415	12.2	0	-0.04154	28.0056	0.064305
12.3017	-0.02236	-0.00224	12.3	0	-0.02236	28.2259	0.0630913
12.4029	-0.02912	-0.00291	12.4	0	-0.02912	28.4495	0.0648688
12.5019	-0.0274	-0.00274	12.5	0	-0.0274	28.6704	0.0665437
12.6027	-0.00757	-0.00076	12.6	0	-0.00757	28.894	0.06605
12.7019	-0.01728	-0.00173	12.7	0	-0.01728	29.1157	0.0693012
12.8025	-0.00306	-0.00031	12.8	0	-0.00306	29.338	0.0631562
12.9019	0.01034	0.00103	12.9	0	0.01034	29.5597	0.0662175
13.0025	0.00639	0.00064	13	0	0.00639	29.7829	0.0671812
13.1023	0.0324	0.00324	13.1	0	0.0324	30.0042	0.0666937
13.2023	-0.01676	-0.00168	13.2	0	-0.01676	30.2268	0.0715313
13.3021	0.00773	0.00077	13.3	0	0.00773	30.4495	0.0695087
13.4025	0.01544	0.00154	13.4	0	0.01544	30.6704	0.0712625
13.5021	0.01154	0.00115	13.5	0	0.01154	30.894	0.0730375
13.6023	0.05024	0.00502	13.6	0	0.05024	31.1148	0.0719137
13.7025	0.03406	0.00341	13.7	0	0.03406	31.338	0.072915
13.8019	0.04809	0.00481	13.8	0	0.04809	31.5588	0.0730713
13.9025	0.06229	0.00623	13.9	0	0.06229	31.7833	0.0740512
14.0019	0.0533	0.00533	14	0	0.0533	32.0032	0.0750087
14.1023	0.06131	0.00613	14.1	0	0.06131	32.2278	0.0751525
14.2017	0.06256	0.00626	14.2	0	0.06256	32.4472	0.0763025
14.3027	0.0704	0.00704	14.3	0	0.0704	32.6722	0.0766525
14.4017	0.07806	0.00781	14.4	0	0.07806	32.8917	0.0775325
14.5027	0.07921	0.00792	14.5	0	0.07921	33.1167	0.0772738
14.6015	0.08841	0.00884	14.6	0	0.08841	33.3361	0.0763588
14.7027	0.09121	0.00912	14.7	0	0.09121	33.5606	0.0791175
14.8015	0.09825	0.00982	14.8	0	0.09825	33.7815	0.0799825
14.9027	0.09618	0.00962	14.9	0	0.09618	34.0051	0.07974
15.0015	0.08886	0.00889	15	0	0.08886	34.2259	0.0809775
15.1025	0.11093	0.01109	15.1	0	0.11093	34.4491	0.0800488
15.2019	0.11785	0.01178	15.2	0	0.11785	34.6708	0.08167
15.3025	0.11591	0.01159	15.3	0	0.11591	34.894	0.0831013
15.4019	0.12581	0.01258	15.4	0	0.12581	35.1157	0.0834913
15.5023	0.11838	0.01184	15.5	0	0.11838	35.338	0.08379
15.6021	0.13135	0.01314	15.6	0	0.13135	35.5602	0.0837975
15.7025	0.1428	0.01428	15.7	0	0.1428	35.7824	0.086095
15.8023	0.14592	0.01459	15.8	0	0.14592	36.0056	0.086595
15.9023	0.14831	0.01483	15.9	0	0.14831	36.2264	0.08772
16.0023	0.14837	0.01484	16	0	0.14837	36.45	0.0881125
16.1023	0.16675	0.01668	16.1	0	0.16675	36.6708	0.0889988
16.2027	0.17075	0.01708	16.2	0	0.17075	36.8944	0.0887962
16.3021	0.17975	0.01797	16.3	0	0.17975	37.1153	0.0904575
16.4027	0.18289	0.01829	16.4	0	0.18289	37.3389	0.0898975
16.5021	0.18998	0.019	16.5	0	0.18998	37.5583	0.0907725
16.6027	0.18836	0.01884	16.6	0	0.18836	37.7833	0.0904563
16.7021	0.20165	0.02017	16.7	0	0.20165	38.0032	0.0912562
16.8027	0.19717	0.01972	16.8	0	0.19717	38.2282	0.092565
16.9015	0.20417	0.02042	16.9	0	0.20417	38.4481	0.0935213
17.0027	0.20164	0.02016	17	0	0.20164	38.6718	0.09458
17.1017	0.20804	0.0208	17.1	0	0.20804	38.8921	0.0959462
17.2029	0.21851	0.02185	17.2	0	0.21851	39.1162	0.0949275
17.3019	0.22616	0.02262	17.3	0	0.22616	39.337	0.0962888
17.4025	0.23463	0.02346	17.4	0	0.23463	39.5611	0.0969113
17.5017	0.24556	0.02456	17.5	0	0.24556	39.781	0.09677
17.6025	0.23741	0.02374	17.6	0	0.23741	40.0046	0.0976888
17.7019	0.2483	0.02483	17.7	0	0.2483	40.2268	0.0982662
17.8027	0.25328	0.02533	17.8	0	0.25328	40.4495	0.099045
17.9017	0.25215	0.02522	17.9	0	0.25215	40.6704	0.0999388
18.0023	0.2595	0.02595	18	0	0.2595	40.893	0.100076
18.1023	0.26412	0.02641	18.1	0	0.26412	41.1157	0.100605
18.2025	0.27035	0.02703	18.2	0	0.27035	41.337	0.101439
18.3019	0.2775	0.02775	18.3	0	0.2775	41.5606	0.101701
18.4021	0.2786	0.02786	18.4	0	0.2786	41.7819	0.102531
18.5023	0.28283	0.02828	18.5	0	0.28283	42.0051	0.10376
18.6019	0.2895	0.02895	18.6	0	0.2895	42.2255	0.105069
18.7025	0.2916	0.02916	18.7	0	0.2916	42.4495	0.104569
18.8021	0.29824	0.02982	18.8	0	0.29824	42.6699	0.106516
18.9025	0.30807	0.03081	18.9	0	0.30807	42.8944	0.105516
19.0017	0.31854	0.03185	19	0	0.31854	43.1143	0.107631
19.1025	0.31454	0.03145	19.1	0	0.31454	43.3389	0.106091
19.2017	0.33012	0.03301	19.2	0	0.33012	43.5588	0.110314
19.3027	0.32212	0.03221	19.3	0	0.32212	43.7829	0.10819
19.4017	0.33904	0.0339	19.4	0	0.33904	44.0023	0.109904
19.5027	0.32672	0.03267	19.5	0	0.32672	44.2273	0.1097
19.6017	0.3605	0.03605	19.6	0	0.3605	44.4477	0.110372
19.7025	0.34351	0.03435	19.7	0	0.34351	44.6722	0.112134
19.8012	0.35722	0.03572	19.8	0	0.35722	44.8926	0.1132
19.9025	0.35559	0.03556	19.9	0	0.35559	45.1162	0.112804
20.0017	0.36097	0.0361	20	0	0.36097	45.3366	0.113371
20.1027	0.37506	0.03751	20.1	0	0.37506	45.5592	0.114062
20.2019	0.38359	0.03836	20.2	0	0.38359	45.7815	0.114627
20.3025	0.38042	0.03804	20.3	0	0.38042	46.0046	0.114804
20.4017	0.38496	0.0385	20.4	0	0.38496	46.2264	0.115646
20.5019	0.39049	0.03905	20.5	0	0.39049	46.4491	0.116274
20.6019	0.39501	0.0395	20.6	0	0.39501	46.6713	0.118049
20.7023	0.39642	0.03964	20.7	0	0.39642	46.8926	0.11927
20.8021	0.40316	0.04032	20.8	0	0.40316	47.1157	0.119119
20.9023	0.40818	0.04082	20.9	0	0.40818	47.337	0.119954
21.0023	0.42238	0.04224	21	0	0.42238	47.5606	0.11974
21.1019	0.43215	0.04321	21.1	0	0.43215	47.7815	0.12101
21.2023	0.43094	0.04309	21.2	0	0.43094	48.0051	0.121862
21.3019	0.43762	0.04376	21.3	0	0.43762	48.2259	0.123052
21.4025	0.43591	0.04359	21.4	0	0.43591	48.4504	0.124335
21.5019	0.44607	0.04461	21.5	0	0.44607	48.6699	0.123887
21.6025	0.45289	0.04529	21.6	0	0.45289	48.8944	0.12514
21.7019	0.46241	0.04624	21.7	0	0.46241	49.1148	0.125275
21.8029	0.47267	0.04727	21.8	0	0.47267	49.3389	0.125864
21.9017	0.46909	0.04691	21.9	0	0.46909	49.5588	0.12722
22.0027	0.47911	0.04791	22	0	0.47911	49.7833	0.126399
22.1019	0.48019	0.04802	22.1	0	0.48019	50.0032	0.12908
22.2027	0.4849	0.04849	22.2	0	0.4849	50.2273	0.128804
22.3017	0.49575	0.04957	22.3	0	0.49575	50.4477	0.129501
22.4027	0.48918	0.04892	22.4	0	0.48918	50.6718	0.129436
22.5017	0.51063	0.05106	22.5	0	0.51063	50.8926	0.130325
22.6025	0.50842	0.05084	22.6	0	0.50842	51.1162	0.131862
22.7017	0.514	0.0514	22.7	0	0.514	51.338	0.131098
22.8025	0.51348	0.05135	22.8	0	0.51348	51.5606	0.131172
22.9019	0.52059	0.05206	22.9	0	0.52059	51.7819	0.133314
23.0025	0.53289	0.05329	23	0	0.53289	52.0051	0.133424
23.1023	0.52677	0.05268	23.1	0	0.52677	52.2264	0.132429
23.2025	0.52737	0.05274	23.2	0	0.52737	52.4486	0.135965
23.3021	0.5445	0.05445	23.3	0	0.5445	52.6718	0.134356
23.4025	0.54538	0.05454	23.4	0	0.54538	52.893	0.136096
23.5021	0.53742	0.05374	23.5	0	0.53742	53.1162	0.137916
23.6021	0.56571	0.05657	23.6	0	0.56571	53.337	0.136535
23.7025	0.55284	0.05528	23.7	0	0.55284	53.5606	0.139131
23.8021	0.56676	0.05668	23.8	0	0.56676	53.781	0.140741
23.9025	0.58132	0.05813	23.9	0	0.58132	54.0051	0.138416
24.0019	0.57027	0.05703	24	0	0.57027	54.2259	0.141275
24.1025	0.59104	0.0591	24.1	0	0.59104	54.45	0.140876
24.2017	0.60392	0.06039	24.2	0	0.60392	54.6699	0.142846
24.3025	0.58532	0.05853	24.3	0	0.58532	54.8944	0.14217
24.4019	0.60819	0.06082	24.4	0	0.60819	55.1143	0.144446
24.5027	0.605	0.0605	24.5	0	0.605	55.3384	0.143574
24.6017	0.62076	0.06208	24.6	0	0.62076	55.5588	0.14316
24.7027	0.61535	0.06153	24.7	0	0.61535	55.7824	0.145346
24.8017	0.63356	0.06336	24.8	0	0.63356	56.0037	0.145216
24.9025	0.62658	0.06266	24.9	0	0.62658	56.2268	0.14598
25.0017	0.62327	0.06233	25	0	0.62327	56.4477	0.147309
25.1023	0.64076	0.06408	25.1	0	0.64076	56.6713	0.146968
25.2019	0.63972	0.06397	25.2	0	0.63972	56.893	0.148684
25.3023	0.64583	0.06458	25.3	0	0.64583	57.1157	0.149181
25.4017	0.65646	0.06565	25.4	0	0.65646	57.338	0.150251
25.5023	0.65373	0.06537	25.5	0	0.65373	57.5602	0.150281
25.6021	0.66746	0.06675	25.6	0	0.66746	57.7824	0.15028
25.7023	0.67144	0.06714	25.7	0	0.67144	58.0042	0.151388
25.8023	0.68	0.068	25.8	0	0.68	58.2278	0.15093
25.9023	0.68024	0.06802	25.9	0	0.68024	58.4486	0.152985
26.0023	0.68023	0.06802	26	0	0.68023	58.6727	0.151757
26.1021	0.68909	0.06891	26.1	0	0.68909	58.893	0.153981
26.2027	0.68543	0.06854	26.2	0	0.68543	59.1167	0.154371
26.3021	0.70187	0.07019	26.3	0	0.70187	59.337	0.155213
26.4029	0.69205	0.0692	26.4	0	0.69205	59.5611	0.154391
26.5021	0.70984	0.07098	26.5	0	0.70984	59.7815	0.156749
26.6027	0.71296	0.0713	26.6	0	0.71296	60.0065	0.157232
26.7019	0.71969	0.07197	26.7	0	0.71969	60.2254	0.158536
26.8027	0.71312	0.07131	26.8	0	0.71312	60.4504	0.158392
26.9019	0.73198	0.0732	26.9	0	0.73198	60.6699	0.158561
27.0031	0.73585	0.07358	27	0	0.73585	60.8944	0.159345
27.1017	0.74628	0.07463	27.1	0	0.74628	61.1148	0.160439
27.2029	0.74513	0.07451	27.2	0	0.74513	61.3389	0.160197
27.3017	0.74648	0.07465	27.3	0	0.74648	61.5597	0.161091
27.4027	0.75275	0.07527	27.4	0	0.75275	61.7833	0.162038
27.5019	0.7615	0.07615	27.5	0	0.7615	62.0037	0.162497
27.6027	0.75957	0.07596	27.6	0	0.75957	62.2268	0.162749
27.7021	0.76672	0.07667	27.7	0	0.76672	62.4486	0.162574
27.8027	0.77429	0.07743	27.8	0	0.77429	62.6713	0.164636
27.9019	0.77797	0.0778	27.9	0	0.77797	62.893	0.165225
28.0023	0.77998	0.078	28	0	0.77998	63.1162	0.16561
28.1021	0.77858	0.07786	28.1	0	0.77858	63.3375	0.165945
28.2023	0.79508	0.07951	28.2	0	0.79508	63.5597	0.165777
28.3021	0.79979	0.07998	28.3	0	0.79979	63.7833	0.167187
28.4025	0.80287	0.08029	28.4	0	0.80287	64.0037	0.169384
28.5021	0.80555	0.08056	28.5	0	0.80555	64.2278	0.167978
28.6021	0.80421	0.08042	28.6	0	0.80421	64.4481	0.169359
28.7027	0.81549	0.08155	28.7	0	0.81549	64.6718	0.170052
28.8019	0.83306	0.08331	28.8	0	0.83306	64.8921	0.171625
28.9027	0.82181	0.08218	28.9	0	0.82181	65.1162	0.172196
29.0019	0.83286	0.08329	29	0	0.83286	65.3361	0.17203
29.1025	0.83841	0.08384	29.1	0	0.83841	65.5606	0.172551
29.2017	0.85099	0.0851	29.2	0	0.85099	65.781	0.17334
29.3025	0.85556	0.08556	29.3	0	0.85556	66.0056	0.172799
29.4015	0.85423	0.08542	29.4	0	0.85423	66.225	0.173698
29.5025	0.8584	0.08584	29.5	0	0.8584	66.4491	0.17505
29.6017	0.86471	0.08647	29.6	0	0.86471	66.6699	0.175621
29.7027	0.86038	0.08604	29.7	0	0.86038	66.894	0.174728
29.8015	0.86757	0.08676	29.8	0	0.86757	67.1148	0.175971
29.9023	0.87839	0.08784	29.9	0	0.87839	67.3375	0.176989
30.0017	0.88296	0.0883	30	0	0.88296	67.5592	0.177824
30.1025	0.87581	0.08758	30.1	0	0.87581	67.7819	0.179315
30.2019	0.88576	0.08858	30.2	0	0.88576	68.0042	0.179135
30.3021	0.8939	0.08939	30.3	0	0.8939	68.2264	0.179824
30.4019	0.90058	0.09006	30.4	0	0.90058	68.4481	0.180938
30.5021	0.91251	0.09125	30.5	0	0.91251	68.6713	0.181836
30.6021	0.91107	0.09111	30.6	0	0.91107	68.894	0.181615
30.7021	0.91658	0.09166	30.7	0	0.91658	69.1153	0.182372
30.8019	0.92549	0.09255	30.8	0	0.92549	69.3389	0.18261
30.9023	0.93268	0.09327	30.9	0	0.93268	69.5588	0.184349
31.0025	0.93091	0.09309	31	0	0.93091	69.7828	0.18442
31.1021	0.93697	0.0937	31.1	0	0.93697	70.0042	0.185154
31.2027	0.93887	0.09389	31.2	0	0.93887	70.2278	0.186805
31.3017	0.95278	0.09528	31.3	0	0.95278	70.4477	0.186778
31.4025	0.95335	0.09534	31.4	0	0.95335	70.6722	0.189889
31.5021	0.95922	0.09592	31.5	0	0.95922	70.893	0.190378
31.6027	0.97243	0.09724	31.6	0	0.97243	71.1171	0.187853
31.7017	0.97221	0.09722	31.7	0	0.97221	71.3366	0.189996
31.8027	0.9971	0.09971	31.8	0	0.9971	71.5611	0.187905
31.9021	1.00101	0.1001	31.9	0	1.00101	71.781	0.189082
32.0029	0.98081	0.09808	32	0	0.98081	72.006	0.189739
32.1017	0.99796	0.0998	32.1	0	0.99796	72.225	0.191125
32.2027	0.98123	0.09812	32.2	0	0.98123	72.45	0.19025
32.3017	0.99065	0.09906	32.3	0	0.99065	72.6708	0.19092
32.4029	0.9959	0.09959	32.4	0	0.9959	72.894	0.193385
32.5014	1.00699	0.1007	32.5	0	1.00699	73.1153	0.192115
32.6027	0.99999	0.1	32.6	0	0.99999	73.3384	0.192607
32.7021	1.00535	0.10054	32.7	0	1.00535	73.5597	0.194162
32.8025	1.02507	0.10251	32.8	0	1.02507	73.7824	0.194257
32.9021	1.01491	0.10149	32.9	0	1.01491	74.0037	0.196106
33.0025	1.01885	0.10188	33	0	1.01885	74.2268	0.195975
33.1021	1.03129	0.10313	33.1	0	1.03129	74.4491	0.197073
33.2023	1.03205	0.10321	33.2	0	1.03205	74.6704	0.198492
33.3019	1.04684	0.10468	33.3	0	1.04684	74.8944	0.197896
33.4023	1.04579	0.10458	33.4	0	1.04579	75.1153	0.200313
33.5023	1.05457	0.10546	33.5	0	1.05457	75.3384	0.1988
33.6019	1.06593	0.10659	33.6	0	1.06593	75.5592	0.200421
33.7027	1.06116	0.10612	33.7	0	1.06116	75.7824	0.200991
33.8021	1.08049	0.10805	33.8	0	1.08049	76.0032	0.201088
33.9025	1.06839	0.10684	33.9	0	1.06839	76.2273	0.20164
34.0019	1.08136	0.10814	34	0	1.08136	76.4472	0.201484
34.1023	1.08592	0.10859	34.1	0	1.08592	76.6717	0.201886
34.2017	1.08669	0.10867	34.2	0	1.08669	76.8916	0.203506
34.3025	1.09111	0.10911	34.3	0	1.09111	77.1166	0.203196
34.4014	1.08986	0.10899	34.4	0	1.08986	77.3361	0.203706
34.5025	1.09308	0.10931	34.5	0	1.09308	77.5602	0.204716
34.6014	1.10604	0.1106	34.6	0	1.10604	77.7801	0.20593
34.7027	1.10356	0.11036	34.7	0	1.10356	78.0051	0.206445
34.8015	1.10764	0.11076	34.8	0	1.10764	78.2259	0.206448
34.9023	1.11572	0.11157	34.9	0	1.11572	78.449	0.206436
35.0012	1.12543	0.11254	35	0	1.12543	78.6708	0.207014
35.1025	1.12955	0.11296	35.1	0	1.12955	78.894	0.206359
35.2019	1.12957	0.11296	35.2	0	1.12957	79.1157	0.20884
35.3023	1.12948	0.11295	35.3	0	1.12948	79.338	0.207835
35.4021	1.1341	0.11341	35.4	0	1.1341	79.5597	0.209265
35.5025	1.12886	0.11289	35.5	0	1.12886	79.7824	0.208982
35.6023	1.14871	0.11487	35.6	0	1.14871	80.0046	0.211913
35.7023	1.14067	0.11407	35.7	0	1.14067	80.2264	0.211393
35.8021	1.15211	0.11521	35.8	0	1.15211	80.45	0.212449
35.9023	1.14985	0.11498	35.9	0	1.14985	80.6713	0.213536
36.0023	1.17329	0.11733	36	0	1.17329	80.894	0.212317
36.1021	1.16913	0.11691	36.1	0	1.16913	81.1153	0.214322
36.2027	1.17758	0.11776	36.2	0	1.17758	81.3389	0.212715
36.3023	1.18628	0.11863	36.3	0	1.18628	81.5588	0.216361
36.4025	1.17653	0.11765	36.4	0	1.17653	81.7833	0.215374
36.5021	1.19257	0.11926	36.5	0	1.19257	82.0032	0.216251
36.6027	1.17971	0.11797	36.6	0	1.17971	82.2278	0.218262
36.7017	1.20888	0.12089	36.7	0	1.20888	82.4477	0.216459
36.8027	1.20098	0.1201	36.8	0	1.20098	82.6727	0.219596
36.9017	1.208	0.1208	36.9	0	1.208	82.8926	0.218846
37.0027	1.22409	0.12241	37	0	1.22409	83.1167	0.21856
37.1017	1.20966	0.12097	37.1	0	1.20966	83.3366	0.224154
37.2029	1.23476	0.12348	37.2	0	1.23476	83.5606	0.218759
37.3019	1.22876	0.12288	37.3	0	1.22876	83.7819	0.221671
37.4027	1.22647	0.12265	37.4	0	1.22647	84.0046	0.221435
37.5017	1.27122	0.12712	37.5	0	1.27122	84.2259	0.220092
37.6025	1.22806	0.12281	37.6	0	1.22806	84.4495	0.223546
37.7021	1.25136	0.12514	37.7	0	1.25136	84.6708	0.222336
37.8023	1.24947	0.12495	37.8	0	1.24947	84.893	0.222853
37.9019	1.23873	0.12387	37.9	0	1.23873	85.1153	0.223391
38.0025	1.26636	0.12664	38	0	1.26636	85.3375	0.223381
38.1021	1.25668	0.12567	38.1	0	1.25668	85.5602	0.225134
38.2021	1.26081	0.12608	38.2	0	1.26081	85.7819	0.223824
38.3021	1.26512	0.12651	38.3	0	1.26512	86.0056	0.225722
38.4021	1.26504	0.1265	38.4	0	1.26504	86.2264	0.226312
38.5023	1.27906	0.12791	38.5	0	1.27906	86.45	0.227304
38.6021	1.26858	0.12686	38.6	0	1.26858	86.6704	0.22815
38.7027	1.28377	0.12838	38.7	0	1.28377	86.8944	0.228205
38.8021	1.28849	0.12885	38.8	0	1.28849	87.1139	0.229823
38.9027	1.29642	0.12964	38.9	0	1.29642	87.3384	0.229183
39.0019	1.30319	0.13032	39	0	1.30319	87.5588	0.229657
39.1027	1.30363	0.13036	39.1	0	1.30363	87.7833	0.230628
39.2015	1.31657	0.13166	39.2	0	1.31657	88.0028	0.23067
39.3025	1.31145	0.13115	39.3	0	1.31145	88.2278	0.233391
39.4017	1.31525	0.13152	39.4	0	1.31525	88.4472	0.232533
39.5027	1.32301	0.1323	39.5	0	1.32301	88.6717	0.23383
39.6014	1.32335	0.13233	39.6	0	1.32335	88.8916	0.232802
39.7027	1.34512	0.13451	39.7	0	1.34512	89.1166	0.232461
39.8015	1.33825	0.13383	39.8	0	1.33825	89.337	0.234253
39.9025	1.34863	0.13486	39.9	0	1.34863	89.5602	0.234682
40.0014	1.34041	0.13404	40	0	1.34041	89.7815	0.235648
40.1027	1.33768	0.13377	40.1	0	1.33768	90.0055	0.234469
40.2019	1.35201	0.1352	40.2	0	1.35201	90.2264	0.235731
40.3023	1.35545	0.13554	40.3	0	1.35545	90.4495	0.236341
40.4019	1.36317	0.13632	40.4	0	1.36317	90.6708	0.236852
40.5027	1.35374	0.13537	40.5	0	1.35374	90.8935	0.23771
40.6021	1.36384	0.13638	40.6	0	1.36384	91.1153	0.238267
40.7025	1.36872	0.13687	40.7	0	1.36872	91.338	0.239792
40.8021	1.37281	0.13728	40.8	0	1.37281	91.5611	0.2401
40.9023	1.37967	0.13797	40.9	0	1.37967	91.7815	0.241118
41.0021	1.38413	0.13841	41	0	1.38413	92.0055	0.241236
41.1023	1.39633	0.13963	41.1	0	1.39633	92.2264	0.241965
41.2027	1.39879	0.13988	41.2	0	1.39879	92.45	0.242286
41.3019	1.40693	0.14069	41.3	0	1.40693	92.6704	0.242959
41.4027	1.40788	0.14079	41.4	0	1.40788	92.8944	0.243405
41.5021	1.41371	0.14137	41.5	0	1.41371	93.1148	0.242995
41.6027	1.41628	0.14163	41.6	0	1.41628	93.3384	0.242085
41.7019	1.42166	0.14217	41.7	0	1.42166	93.5588	0.24369
41.8027	1.42523	0.14252	41.8	0	1.42523	93.7838	0.244884
41.9019	1.42195	0.1422	41.9	0	1.42195	94.0032	0.246358
42.0025	1.41467	0.14147	42	0	1.41467	94.2273	0.246561
42.1017	1.42751	0.14275	42.1	0	1.42751	94.4477	0.246591
42.2029	1.43706	0.14371	42.2	0	1.43706	94.6722	0.248002
42.3017	1.44885	0.14489	42.3	0	1.44885	94.893	0.247878
42.4025	1.45048	0.14505	42.4	0	1.45048	95.1157	0.247635
42.5017	1.45072	0.14507	42.5	0	1.45072	95.337	0.248578
42.6027	1.46201	0.1462	42.6	0	1.46201	95.5606	0.248784
42.7021	1.46101	0.1461	42.7	0	1.46101	95.7824	0.249491
42.8023	1.45907	0.14591	42.8	0	1.45907	96.0051	0.251578
42.9019	1.46661	0.14666	42.9	0	1.46661	96.2259	0.251039
43.0025	1.46826	0.14683	43	0	1.46826	96.4486	0.252261
43.1023	1.47392	0.14739	43.1	0	1.47392	96.6708	0.25284
43.2025	1.49061	0.14906	43.2	0	1.49061	96.8926	0.253001
43.3019	1.4863	0.14863	43.3	0	1.4863	97.1166	0.253011
43.4021	1.49608	0.14961	43.4	0	1.49608	97.337	0.253571
43.5021	1.50071	0.15007	43.5	0	1.50071	97.5611	0.254918
43.6019	1.502	0.1502	43.6	0	1.502	97.7815	0.255742
43.7027	1.50208	0.15021	43.7	0	1.50208	98.0055	0.255311
43.8019	1.50656	0.15066	43.8	0	1.50656	98.225	0.256181
43.9027	1.51733	0.15173	43.9	0	1.51733	98.45	0.255472
44.0019	1.52393	0.15239	44	0	1.52393	98.6699	0.256163
44.1027	1.52048	0.15205	44.1	0	1.52048	98.894	0.257366
44.2015	1.52744	0.15274	44.2	0	1.52744	99.1139	0.258727
44.3027	1.52177	0.15218	44.3	0	1.52177	99.338	0.258752
44.4017	1.52729	0.15273	44.4	0	1.52729	99.5583	0.258519
44.5025	1.53692	0.15369	44.5	0	1.53692	99.7838	0.259725
44.6014	1.54781	0.15478	44.6	0	1.54781	100.003	0.260225
44.7023	1.54801	0.1548	44.7	0	1.54801	100.228	0.260525
44.8015	1.54614	0.15461	44.8	0	1.54614	100.448	0.261815
44.9029	1.55579	0.15558	44.9	0	1.55579	100.672	0.261695
45.0017	1.55979	0.15598	45	0	1.55979	100.893	0.261858
45.1027	1.56219	0.15622	45.1	0	1.56219	101.116	0.263035
45.2017	1.57251	0.15725	45.2	0	1.57251	101.337	0.263618
45.3025	1.57155	0.15716	45.3	0	1.57155	101.56	0.263396
45.4021	1.57285	0.15729	45.4	0	1.57285	101.782	0.263285
45.5025	1.58227	0.15823	45.5	0	1.58227	102.005	0.265381
45.6021	1.58693	0.15869	45.6	0	1.58693	102.226	0.264284
45.7023	1.58516	0.15852	45.7	0	1.58516	102.447	0.265129
45.8021	1.58427	0.15843	45.8	0	1.58427	102.672	0.265205
45.9023	1.60104	0.1601	45.9	0	1.60104	102.893	0.267806
46.0021	1.59226	0.15923	46	0	1.59226	103.117	0.267264
46.1014	1.59902	0.1599	46.1	0	1.59902	103.337	0.26857
46.2027	1.59963	0.15996	46.2	0	1.59963	103.561	0.268174
46.3021	1.62044	0.16204	46.3	0	1.62044	103.781	0.269455
46.4027	1.6161	0.16161	46.4	0	1.6161	104.006	0.270136
46.5021	1.62655	0.16265	46.5	0	1.62655	104.225	0.269693
46.6027	1.62338	0.16234	46.6	0	1.62338	104.45	0.269611
46.7019	1.63363	0.16336	46.7	0	1.63363	104.67	0.271585
46.8029	1.63908	0.16391	46.8	0	1.63908	104.895	0.271675
46.9017	1.63553	0.16355	46.9	0	1.63553	105.114	0.271902
47.0025	1.63488	0.16349	47	0	1.63488	105.339	0.272112
47.1017	1.65067	0.16507	47.1	0	1.65067	105.558	0.273263
47.2029	1.65139	0.16514	47.2	0	1.65139	105.783	0.272646
47.3017	1.65321	0.16532	47.3	0	1.65321	106.004	0.273736
47.4027	1.65489	0.16549	47.4	0	1.65489	106.227	0.274473
47.5012	1.66409	0.16641	47.5	0	1.66409	106.449	0.27428
47.6025	1.65916	0.16592	47.6	0	1.65916	106.672	0.275086
47.7019	1.66788	0.16679	47.7	0	1.66788	106.893	0.276775
47.8023	1.67377	0.16738	47.8	0	1.67377	107.116	0.276469
47.9021	1.67223	0.16722	47.9	0	1.67223	107.337	0.277831
48.0025	1.67868	0.16787	48	0	1.67868	107.56	0.275596
48.1021	1.69219	0.16922	48.1	0	1.69219	107.782	0.276875
48.2025	1.68974	0.16897	48.2	0	1.68974	108.004	0.278915
48.3021	1.70064	0.17006	48.3	0	1.70064	108.227	0.279653
48.4023	1.68276	0.16828	48.4	0	1.68276	108.449	0.280399
48.5023	1.69299	0.1693	48.5	0	1.69299	108.671	0.280424
48.6021	1.70931	0.17093	48.6	0	1.70931	108.893	0.280796
48.7025	1.71521	0.17152	48.7	0	1.71521	109.116	0.280488
48.8023	1.72118	0.17212	48.8	0	1.72118	109.337	0.281815
48.9023	1.72138	0.17214	48.9	0	1.72138	109.561	0.282255
49.0019	1.72436	0.17244	49	0	1.72436	109.781	0.283403
49.1025	1.72189	0.17219	49.1	0	1.72189	110.006	0.282336
49.2017	1.73251	0.17325	49.2	0	1.73251	110.225	0.284184
49.3027	1.73603	0.1736	49.3	0	1.73603	110.45	0.28395
49.4019	1.74521	0.17452	49.4	0	1.74521	110.669	0.285086
49.5027	1.73668	0.17367	49.5	0	1.73668	110.894	0.284776
49.6015	1.75146	0.17515	49.6	0	1.75146	111.114	0.286306
49.7027	1.74959	0.17496	49.7	0	1.74959	111.338	0.2863
49.8015	1.75868	0.17587	49.8	0	1.75868	111.559	0.287948
49.9027	1.7562	0.17562	49.9	0	1.7562	111.783	0.288
50.0017	1.76844	0.17684	50	0	1.76844	112.004	0.287844
50.1025	1.76839	0.17684	50.1	0	1.76839	112.227	0.288501
50.2019	1.78157	0.17816	50.2	0	1.78157	112.449	0.289413
50.3025	1.78199	0.1782	50.3	0	1.78199	112.672	0.289415
50.4019	1.78074	0.17807	50.4	0	1.78074	112.894	0.288645
50.5025	1.786	0.1786	50.5	0	1.786	113.116	0.289948
50.6023	1.79329	0.17933	50.6	0	1.79329	113.338	0.28993
50.7025	1.79331	0.17933	50.7	0	1.79331	113.559	0.290579
50.8023	1.78715	0.17871	50.8	0	1.78715	113.783	0.292162
50.9025	1.79757	0.17976	50.9	0	1.79757	114.004	0.292634
51.0023	1.79743	0.17974	51	0	1.79743	114.228	0.292441
51.1017	1.80262	0.18026	51.1	0	1.80262	114.448	0.292659
51.2025	1.81529	0.18153	51.2	0	1.81529	114.672	0.29374
51.3021	1.81906	0.18191	51.3	0	1.81906	114.892	0.29477
51.4027	1.81752	0.18175	51.4	0	1.81752	115.117	0.294878
51.5019	1.81926	0.18193	51.5	0	1.81926	115.337	0.295054
51.6027	1.82791	0.18279	51.6	0	1.82791	115.561	0.294786
51.7015	1.83615	0.18361	51.7	0	1.83615	115.781	0.295379
51.8027	1.83701	0.1837	51.8	0	1.83701	116.005	0.295627
51.9019	1.83842	0.18384	51.9	0	1.83842	116.225	0.296666
52.0027	1.83628	0.18363	52	0	1.83628	116.45	0.296071
52.1017	1.84102	0.1841	52.1	0	1.84102	116.669	0.296161
52.2025	1.84301	0.1843	52.2	0	1.84301	116.894	0.298289
52.3015	1.85132	0.18513	52.3	0	1.85132	117.115	0.298297
52.4027	1.84656	0.18466	52.4	0	1.84656	117.338	0.298766
52.5014	1.84728	0.18473	52.5	0	1.84728	117.559	0.300166
52.6027	1.8643	0.18643	52.6	0	1.8643	117.783	0.299889
52.7021	1.86437	0.18644	52.7	0	1.86437	118.004	0.299991
52.8025	1.86812	0.18681	52.8	0	1.86812	118.227	0.300642
52.9019	1.87932	0.18793	52.9	0	1.87932	118.449	0.30085
53.0027	1.8771	0.18771	53	0	1.8771	118.671	0.302115
53.1019	1.87792	0.18779	53.1	0	1.87792	118.893	0.301001
53.2023	1.88313	0.18831	53.2	0	1.88313	119.115	0.304026
53.3021	1.88479	0.18848	53.3	0	1.88479	119.338	0.303726
53.4023	1.89491	0.18949	53.4	0	1.89491	119.559	0.303274
53.5021	1.886	0.1886	53.5	0	1.886	119.783	0.303589
53.6021	1.9102	0.19102	53.6	0	1.9102	120.004	0.304174
53.7023	1.9078	0.19078	53.7	0	1.9078	120.227	0.303878
53.8019	1.90418	0.19042	53.8	0	1.90418	120.448	0.306756
53.9025	1.9067	0.19067	53.9	0	1.9067	120.672	0.306022
54.0019	1.91138	0.19114	54	0	1.91138	120.893	0.30721
54.1025	1.90901	0.1909	54.1	0	1.90901	121.116	0.306774
54.2017	1.93204	0.1932	54.2	0	1.93204	121.337	0.30847
54.3027	1.92617	0.19262	54.3	0	1.92617	121.561	0.309241
54.4019	1.93567	0.19357	54.4	0	1.93567	121.781	0.309375
54.5023	1.93218	0.19322	54.5	0	1.93218	122.006	0.309041
54.6017	1.94575	0.19457	54.6	0	1.94575	122.225	0.309787
54.7027	1.95192	0.19519	54.7	0	1.95192	122.449	0.30942
54.8017	1.95299	0.1953	54.8	0	1.95299	122.67	0.311086
54.9027	1.95032	0.19503	54.9	0	1.95032	122.894	0.310885
55.0017	1.95629	0.19563	55	0	1.95629	123.115	0.312589
55.1023	1.95335	0.19534	55.1	0	1.95335	123.339	0.312286
55.2017	1.96668	0.19667	55.2	0	1.96668	123.56	0.313816
55.3025	1.96507	0.19651	55.3	0	1.96507	123.783	0.313487
55.4019	1.9787	0.19787	55.4	0	1.9787	124.005	0.314316
55.5027	1.97628	0.19763	55.5	0	1.97628	124.227	0.314131
55.6021	1.98852	0.19885	55.6	0	1.98852	124.45	0.314872
55.7025	1.98589	0.19859	55.7	0	1.98589	124.671	0.316659
55.8025	1.99252	0.19925	55.8	0	1.99252	124.894	0.314738
55.9023	1.99104	0.1991	55.9	0	1.99104	125.115	0.31754
56.0025	1.99697	0.1997	56	0	1.99697	125.338	0.316815
56.1023	2.01126	0.20113	56.1	0	2.01126	125.56	0.318896
56.2025	1.99589	0.19959	56.2	0	1.99589	125.783	0.316991
56.3019	2.01831	0.20183	56.3	0	2.01831	126.003	0.318766
56.4025	2.01251	0.20125	56.4	0	2.01251	126.227	0.319141
56.5021	2.02916	0.20292	56.5	0	2.02916	126.448	0.320337
56.6027	2.01392	0.20139	56.6	0	2.01392	126.672	0.31963
56.7017	2.02812	0.20281	56.7	0	2.02812	126.892	0.321366
56.8025	2.03112	0.20311	56.8	0	2.03112	127.117	0.320905
56.9019	2.04069	0.20407	56.9	0	2.04069	127.336	0.322728
57.0025	2.03503	0.2035	57	0	2.03503	127.561	0.321345
57.1014	2.04892	0.20489	57.1	0	2.04892	127.781	0.322543
57.2027	2.04523	0.20452	57.2	0	2.04523	128.005	0.323198
57.3015	2.05981	0.20598	57.3	0	2.05981	128.226	0.322379
57.4027	2.04875	0.20488	57.4	0	2.04875	128.45	0.323104
57.5014	2.05833	0.20583	57.5	0	2.05833	128.67	0.322819
57.6025	2.06357	0.20636	57.6	0	2.06357	128.894	0.324799
57.7019	2.05702	0.2057	57.7	0	2.05702	129.115	0.324674
57.8027	2.06282	0.20628	57.8	0	2.06282	129.337	0.325266
57.9019	2.06054	0.20605	57.9	0	2.06054	129.56	0.325556
58.0023	2.07638	0.20764	58	0	2.07638	129.782	0.326582
58.1019	2.07538	0.20754	58.1	0	2.07538	130.005	0.326616
58.2021	2.08012	0.20801	58.2	0	2.08012	130.226	0.326914
58.3023	2.08244	0.20824	58.3	0	2.08244	130.449	0.326621
58.4023	2.09065	0.20906	58.4	0	2.09065	130.67	0.329266
58.5025	2.09092	0.20909	58.5	0	2.09092	130.894	0.32877
58.6019	2.0933	0.20933	58.6	0	2.0933	131.115	0.329858
58.7023	2.09096	0.2091	58.7	0	2.09096	131.339	0.328728
58.8019	2.11212	0.21121	58.8	0	2.11212	131.559	0.329629
58.9025	2.10815	0.21082	58.9	0	2.10815	131.783	0.329689
59.0019	2.11685	0.21169	59	0	2.11685	132.004	0.331668
59.1027	2.10781	0.21078	59.1	0	2.10781	132.227	0.331626
59.2017	2.11502	0.2115	59.2	0	2.11502	132.448	0.332151
59.3025	2.1155	0.21155	59.3	0	2.1155	132.672	0.331471
59.4019	2.13133	0.21313	59.4	0	2.13133	132.891	0.332937
59.5025	2.131	0.2131	59.5	0	2.131	133.116	0.333087
59.6019	2.1352	0.21352	59.6	0	2.1352	133.336	0.334206
59.7027	2.12976	0.21298	59.7	0	2.12976	133.561	0.333303
59.8012	2.14149	0.21415	59.8	0	2.14149	133.781	0.334749
59.9025	2.14269	0.21427	59.9	0	2.14269	134.006	0.335019
60.0014	2.15164	0.21516	60	0	2.15164	134.226	0.335929
60.1025	2.14441	0.21444	60.1	0	2.14441	134.449	0.337659
60.2019	2.15598	0.2156	60.2	0	2.15598	134.67	0.335914
60.3027	2.15814	0.21581	60.3	0	2.15814	134.894	0.33623
60.4021	2.16542	0.21654	60.4	0	2.16542	135.116	0.337095
60.5023	2.17926	0.21793	60.5	0	2.17926	135.338	0.337565
60.6019	2.1653	0.21653	60.6	0	2.1653	135.56	0.338526
60.7023	2.16783	0.21678	60.7	0	2.16783	135.783	0.33998
60.8023	2.17475	0.21747	60.8	0	2.17475	136.005	0.339519
60.9023	2.17851	0.21785	60.9	0	2.17851	136.226	0.33983
61.0023	2.1862	0.21862	61	0	2.1862	136.45	0.340595
61.1025	2.19783	0.21978	61.1	0	2.19783	136.67	0.342402
61.2025	2.19414	0.21941	61.2	0	2.19414	136.894	0.342045
61.3021	2.19663	0.21966	61.3	0	2.19663	137.115	0.342292
61.4025	2.20275	0.22027	61.4	0	2.20275	137.339	0.342686
61.5019	2.21721	0.22172	61.5	0	2.21721	137.559	0.342389
61.6025	2.21435	0.22143	61.6	0	2.21435	137.783	0.34286
61.7019	2.21633	0.22163	61.7	0	2.21633	138.003	0.344735
61.8027	2.21948	0.22195	61.8	0	2.21948	138.228	0.344716
61.9017	2.2171	0.22171	61.9	0	2.2171	138.447	0.344084
62.0025	2.22087	0.22209	62	0	2.22087	138.672	0.344894
62.1017	2.23587	0.22359	62.1	0	2.23587	138.892	0.346079
62.2027	2.23572	0.22357	62.2	0	2.23572	139.116	0.34585
62.3015	2.23066	0.22307	62.3	0	2.23066	139.337	0.346194
62.4027	2.23714	0.22371	62.4	0	2.23714	139.56	0.346253
62.5017	2.24662	0.22466	62.5	0	2.24662	139.781	0.347301
62.6025	2.24479	0.22448	62.6	0	2.24479	140.005	0.346966
62.7019	2.24754	0.22475	62.7	0	2.24754	140.226	0.34734
62.8021	2.24801	0.2248	62.8	0	2.24801	140.449	0.347649
62.9019	2.2564	0.22564	62.9	0	2.2564	140.671	0.348942
63.0023	2.25372	0.22537	63	0	2.25372	140.893	0.348719
63.1021	2.25671	0.22567	63.1	0	2.25671	141.116	0.349364
63.2023	2.25918	0.22592	63.2	0	2.25918	141.337	0.349623
63.3021	2.26953	0.22695	63.3	0	2.26953	141.56	0.34995
63.4021	2.26774	0.22677	63.4	0	2.26774	141.781	0.351379
63.5023	2.2729	0.22729	63.5	0	2.2729	142.005	0.352303
63.6021	2.27497	0.2275	63.6	0	2.27497	142.226	0.352303
63.7023	2.27759	0.22776	63.7	0	2.27759	142.45	0.35265
63.8017	2.28902	0.2289	63.8	0	2.28902	142.669	0.35357
63.9023	2.29641	0.22964	63.9	0	2.29641	142.894	0.353179
64.0019	2.29641	0.22964	64	0	2.29641	143.114	0.353671
64.1029	2.29919	0.22992	64.1	0	2.29919	143.338	0.355731
64.2014	2.30655	0.23066	64.2	0	2.30655	143.558	0.354781
64.3025	2.30342	0.23034	64.3	0	2.30342	143.783	0.355146
64.4017	2.30736	0.23074	64.4	0	2.30736	144.003	0.355924
64.5025	2.32384	0.23238	64.5	0	2.32384	144.228	0.355467
64.6014	2.31624	0.23162	64.6	0	2.31624	144.447	0.357054
64.7027	2.31916	0.23192	64.7	0	2.31916	144.671	0.356946
64.8015	2.32538	0.23254	64.8	0	2.32538	144.893	0.358775
64.9027	2.32173	0.23217	64.9	0	2.32173	145.117	0.358159
65.0015	2.33442	0.23344	65	0	2.33442	145.337	0.358879
65.1023	2.33356	0.23336	65.1	0	2.33356	145.561	0.360386
65.2019	2.34819	0.23482	65.2	0	2.34819	145.782	0.359422
65.3027	2.34326	0.23433	65.3	0	2.34326	146.005	0.359896
65.4017	2.34902	0.2349	65.4	0	2.34902	146.227	0.359739
65.5025	2.36108	0.23611	65.5	0	2.36108	146.449	0.360555
65.6021	2.35337	0.23534	65.6	0	2.35337	146.672	0.361171
65.7023	2.35716	0.23572	65.7	0	2.35716	146.894	0.362771
65.8025	2.3559	0.23559	65.8	0	2.3559	147.116	0.36174
65.9023	2.36243	0.23624	65.9	0	2.36243	147.337	0.36283
66.0025	2.36736	0.23674	66	0	2.36736	147.561	0.362516
66.1025	2.38016	0.23802	66.1	0	2.38016	147.781	0.363821
66.2025	2.37191	0.23719	66.2	0	2.37191	148.005	0.364476
66.3021	2.38063	0.23806	66.3	0	2.38063	148.226	0.365837
66.4025	2.37812	0.23781	66.4	0	2.37812	148.45	0.364571
66.5019	2.38856	0.23886	66.5	0	2.38856	148.671	0.365347
66.6025	2.3938	0.23938	66.6	0	2.3938	148.894	0.365861
66.7019	2.40469	0.24047	66.7	0	2.40469	149.114	0.366751
66.8027	2.39456	0.23946	66.8	0	2.39456	149.339	0.367421
66.9021	2.40077	0.24008	66.9	0	2.40077	149.559	0.368208
67.0025	2.40488	0.24049	67	0	2.40488	149.783	0.36745
67.1017	2.412	0.2412	67.1	0	2.412	150.004	0.368361
67.2027	2.41736	0.24174	67.2	0	2.41736	150.227	0.368415
67.3016	2.42365	0.24236	67.3	0	2.42365	150.448	0.36883
67.4025	2.41759	0.24176	67.4	0	2.41759	150.671	0.369174
67.5019	2.42488	0.24249	67.5	0	2.42488	150.893	0.369649
67.6023	2.42531	0.24253	67.6	0	2.42531	151.116	0.371
67.7019	2.42863	0.24286	67.7	0	2.42863	151.338	0.370321
67.8023	2.43138	0.24314	67.8	0	2.43138	151.56	0.371665
67.9019	2.43518	0.24352	67.9	0	2.43518	151.783	0.371565
68.0025	2.44599	0.2446	68	0	2.44599	152.005	0.372949
68.1023	2.44056	0.24406	68.1	0	2.44056	152.227	0.373491
68.2021	2.45131	0.24513	68.2	0	2.45131	152.449	0.373535
68.3025	2.45051	0.24505	68.3	0	2.45051	152.672	0.37395
68.4023	2.46158	0.24616	68.4	0	2.46158	152.893	0.374126
68.5023	2.46592	0.24659	68.5	0	2.46592	153.116	0.374208
68.6023	2.46627	0.24663	68.6	0	2.46627	153.337	0.37444
68.7025	2.46959	0.24696	68.7	0	2.46959	153.561	0.374957
68.8021	2.471	0.2471	68.8	0	2.471	153.781	0.376464
68.9025	2.47165	0.24717	68.9	0	2.47165	154.005	0.376976
69.0019	2.47351	0.24735	69	0	2.47351	154.226	0.377059
69.1027	2.47765	0.24776	69.1	0	2.47765	154.45	0.376489
69.2019	2.4897	0.24897	69.2	0	2.4897	154.669	0.37786
69.3025	2.4938	0.24938	69.3	0	2.4938	154.894	0.376584
69.4019	2.49446	0.24945	69.4	0	2.49446	155.114	0.377359
69.5025	2.4899	0.24899	69.5	0	2.4899	155.338	0.378256
69.6014	2.50087	0.25009	69.6	0	2.50087	155.559	0.379394
69.7027	2.49066	0.24907	69.7	0	2.49066	155.783	0.379223
69.8015	2.49686	0.24969	69.8	0	2.49686	156.004	0.380791
69.9025	2.50404	0.2504	69.9	0	2.50404	156.227	0.380485
70.0017	2.51314	0.25131	70	0	2.51314	156.449	0.381289
70.1027	2.51177	0.25118	70.1	0	2.51177	156.671	0.380024
70.2021	2.52432	0.25243	70.2	0	2.52432	156.893	0.380791
70.3025	2.52187	0.25219	70.3	0	2.52187	157.116	0.382117
70.4021	2.5283	0.25283	70.4	0	2.5283	157.338	0.38186
70.5023	2.51818	0.25182	70.5	0	2.51818	157.56	0.382185
70.6021	2.52432	0.25243	70.6	0	2.52432	157.783	0.382333
70.7025	2.53493	0.25349	70.7	0	2.53493	158.005	0.382915
70.8023	2.53287	0.25329	70.8	0	2.53287	158.228	0.38303
70.9023	2.53547	0.25355	70.9	0	2.53547	158.448	0.384315
71.0025	2.53665	0.25367	71	0	2.53665	158.672	0.386122
71.1023	2.54131	0.25413	71.1	0	2.54131	158.893	0.385614
71.2027	2.54223	0.25422	71.2	0	2.54223	159.116	0.386231
71.3019	2.55251	0.25525	71.3	0	2.55251	159.337	0.38598
71.4027	2.56697	0.2567	71.4	0	2.56697	159.561	0.38598
71.5019	2.5629	0.25629	71.5	0	2.5629	159.781	0.386012
71.6025	2.56784	0.25678	71.6	0	2.56784	160.005	0.386161
71.7019	2.56583	0.25658	71.7	0	2.56583	160.225	0.38668
71.8027	2.56583	0.25658	71.8	0	2.56583	160.45	0.386874
71.9017	2.56609	0.25661	71.9	0	2.56609	160.669	0.389485
72.0025	2.56728	0.25673	72	0	2.56728	160.894	0.387721
72.1014	2.57143	0.25714	72.1	0	2.57143	161.114	0.388694
72.2027	2.57298	0.2573	72.2	0	2.57298	161.338	0.38926
72.3015	2.59387	0.25939	72.3	0	2.59387	161.559	0.389798
72.4027	2.57976	0.25798	72.4	0	2.57976	161.783	0.390814
72.5017	2.58754	0.25875	72.5	0	2.58754	162.004	0.389864
72.6023	2.59207	0.25921	72.6	0	2.59207	162.227	0.390979
72.7017	2.59637	0.25964	72.7	0	2.59637	162.448	0.391838
72.8027	2.6045	0.26045	72.8	0	2.6045	162.671	0.392149
72.9019	2.5969	0.25969	72.9	0	2.5969	162.893	0.391854
73.0023	2.60582	0.26058	73	0	2.60582	163.116	0.392643
73.1019	2.61269	0.26127	73.1	0	2.61269	163.338	0.393681
73.2021	2.61518	0.26152	73.2	0	2.61518	163.56	0.394126
73.3021	2.61282	0.26128	73.3	0	2.61282	163.783	0.39391
73.4023	2.61913	0.26191	73.4	0	2.61913	164.005	0.394054
73.5025	2.62744	0.26274	73.5	0	2.62744	164.227	0.394396
73.6023	2.631	0.2631	73.6	0	2.631	164.448	0.397425
73.7027	2.62927	0.26293	73.7	0	2.62927	164.672	0.396357
73.8023	2.63042	0.26304	73.8	0	2.63042	164.892	0.396726
73.9025	2.63316	0.26332	73.9	0	2.63316	165.116	0.396303
74.0017	2.65739	0.26574	74	0	2.65739	165.337	0.397304
74.1027	2.64885	0.26489	74.1	0	2.64885	165.561	0.397182
74.2017	2.6518	0.26518	74.2	0	2.6518	165.781	0.398483
74.3025	2.64841	0.26484	74.3	0	2.64841	166.006	0.398331
74.4019	2.65642	0.26564	74.4	0	2.65642	166.225	0.398785
74.5027	2.65545	0.26554	74.5	0	2.65545	166.45	0.399635
74.6017	2.66585	0.26659	74.6	0	2.66585	166.67	0.399625
74.7027	2.66464	0.26646	74.7	0	2.66464	166.894	0.399525
74.8015	2.66827	0.26683	74.8	0	2.66827	167.115	0.400476
74.9027	2.67507	0.26751	74.9	0	2.67507	167.338	0.401629
75.0017	2.67499	0.2675	75	0	2.67499	167.56	0.40052
75.1027	2.67419	0.26742	75.1	0	2.67419	167.783	0.401819
75.2019	2.6818	0.26818	75.2	0	2.6818	168.005	0.401415
75.3025	2.69102	0.2691	75.3	0	2.69102	168.227	0.402474
75.4021	2.68215	0.26822	75.4	0	2.68215	168.449	0.402901
75.5025	2.69254	0.26925	75.5	0	2.69254	168.671	0.402938
75.6023	2.68931	0.26893	75.6	0	2.68931	168.893	0.402954
75.7023	2.69778	0.26978	75.7	0	2.69778	169.115	0.40361
75.8023	2.7012	0.27012	75.8	0	2.7012	169.338	0.405426
75.9021	2.70149	0.27015	75.9	0	2.70149	169.56	0.40655
76.0023	2.70162	0.27016	76	0	2.70162	169.783	0.404996
76.1021	2.70687	0.27069	76.1	0	2.70687	170.003	0.406365
76.2025	2.7214	0.27214	76.2	0	2.7214	170.227	0.406948
76.3021	2.73039	0.27304	76.3	0	2.73039	170.447	0.405675
76.4025	2.71796	0.2718	76.4	0	2.71796	170.672	0.407696
76.5017	2.72891	0.27289	76.5	0	2.72891	170.892	0.407204
76.6025	2.73357	0.27336	76.6	0	2.73357	171.117	0.408134
76.7014	2.72339	0.27234	76.7	0	2.72339	171.336	0.408498
76.8025	2.73956	0.27396	76.8	0	2.73956	171.561	0.409216
76.9017	2.73562	0.27356	76.9	0	2.73562	171.781	0.409796
77.0029	2.74306	0.27431	77	0	2.74306	172.006	0.410015
77.1012	2.74597	0.2746	77.1	0	2.74597	172.225	0.410842
77.2027	2.75172	0.27517	77.2	0	2.75172	172.449	0.410596
77.3015	2.75636	0.27564	77.3	0	2.75636	172.67	0.411264
77.4027	2.75811	0.27581	77.4	0	2.75811	172.894	0.410556
77.5017	2.76473	0.27647	77.5	0	2.76473	173.115	0.412011
77.6023	2.76276	0.27628	77.6	0	2.76276	173.338	0.412711
77.7017	2.7681	0.27681	77.7	0	2.7681	173.56	0.411936
77.8025	2.76244	0.27624	77.8	0	2.76244	173.782	0.413284
77.9021	2.77408	0.27741	77.9	0	2.77408	174.005	0.414036
78.0025	2.77968	0.27797	78	0	2.77968	174.227	0.41479
78.1021	2.77348	0.27735	78.1	0	2.77348	174.449	0.414007
78.2021	2.78426	0.27843	78.2	0	2.78426	174.671	0.415135
78.3023	2.79028	0.27903	78.3	0	2.79028	174.894	0.415799
78.4025	2.79631	0.27963	78.4	0	2.79631	175.115	0.416495
78.5023	2.79005	0.27901	78.5	0	2.79005	175.338	0.415982
78.6023	2.79907	0.27991	78.6	0	2.79907	175.559	0.417449
78.7025	2.80438	0.28044	78.7	0	2.80438	175.784	0.416835
78.8021	2.80995	0.28099	78.8	0	2.80995	176.004	0.416989
78.9025	2.80585	0.28059	78.9	0	2.80585	176.227	0.417753
79.0017	2.81758	0.28176	79	0	2.81758	176.448	0.418691
79.1029	2.81267	0.28127	79.1	0	2.81267	176.672	0.418699
79.2019	2.8139	0.28139	79.2	0	2.8139	176.892	0.418831
79.3025	2.82001	0.282	79.3	0	2.82001	177.117	0.419094
79.4019	2.82752	0.28275	79.4	0	2.82752	177.336	0.419546
79.5027	2.82758	0.28276	79.5	0	2.82758	177.561	0.420636
79.6014	2.82864	0.28286	79.6	0	2.82864	177.781	0.420771
79.7027	2.83074	0.28307	79.7	0	2.83074	178.005	0.422378
79.8015	2.83436	0.28344	79.8	0	2.83436	178.226	0.422027
79.9027	2.84308	0.28431	79.9	0	2.84308	178.45	0.422026
80.0019	2.84416	0.28442	80	0	2.84416	178.67	0.422127
80.1023	2.85701	0.2857	80.1	0	2.85701	178.893	0.423651
80.2019	2.85421	0.28542	80.2	0	2.85421	179.116	0.422816
80.3025	2.8542	0.28542	80.3	0	2.8542	179.338	0.423564
80.4019	2.85501	0.2855	80.4	0	2.85501	179.561	0.424495
80.5023	2.8672	0.28672	80.5	0	2.8672	179.782	0.425492
80.6023	2.86052	0.28605	80.6	0	2.86052	180.005	0.425495
80.7023	2.8665	0.28665	80.7	0	2.8665	180.226	0.426198
80.8025	2.87395	0.28739	80.8	0	2.87395	180.45	0.426731
80.9021	2.88193	0.28819	80.9	0	2.88193	180.67	0.427936
81.0023	2.88195	0.28819	81	0	2.88195	180.894	0.428053
81.1021	2.88757	0.28876	81.1	0	2.88757	181.114	0.429206
81.2025	2.89184	0.28918	81.2	0	2.89184	181.339	0.429235
81.3019	2.90148	0.29015	81.3	0	2.90148	181.559	0.429293
81.4027	2.90241	0.29024	81.4	0	2.90241	181.782	0.42996
81.5017	2.91164	0.29116	81.5	0	2.91164	182.003	0.431132
81.6027	2.91187	0.29119	81.6	0	2.91187	182.228	0.431883
81.7017	2.91233	0.29123	81.7	0	2.91233	182.447	0.431563
81.8023	2.91767	0.29177	81.8	0	2.91767	182.672	0.42992
81.9017	2.92705	0.2927	81.9	0	2.92705	182.892	0.433475
82.0029	2.93305	0.29331	82	0	2.93305	183.116	0.4321
82.1014	2.93049	0.29305	82.1	0	2.93049	183.336	0.432419
82.2027	2.91735	0.29174	82.2	0	2.91735	183.561	0.436851
82.3015	2.94579	0.29458	82.3	0	2.94579	183.781	0.432818
82.4025	2.93479	0.29348	82.4	0	2.93479	184.005	0.437202
82.5015	2.93734	0.29373	82.5	0	2.93734	184.225	0.436256
82.6025	2.9728	0.29728	82.6	0	2.9728	184.449	0.434946
82.7019	2.94053	0.29405	82.7	0	2.94053	184.67	0.43681
82.8025	2.97561	0.29756	82.8	0	2.97561	184.893	0.436224
82.9017	2.96804	0.2968	82.9	0	2.96804	185.116	0.438379
83.0023	2.95756	0.29576	83	0	2.95756	185.338	0.437681
83.1019	2.97247	0.29725	83.1	0	2.97247	185.561	0.437195
83.2023	2.96778	0.29678	83.2	0	2.96778	185.782	0.440605
83.3023	2.98502	0.2985	83.3	0	2.98502	186.005	0.438131
83.4023	2.97944	0.29794	83.4	0	2.97944	186.226	0.441076
83.5025	2.97555	0.29755	83.5	0	2.97555	186.45	0.441525
83.6023	3.00283	0.30028	83.6	0	3.00283	186.67	0.44074
83.7025	2.98304	0.2983	83.7	0	2.98304	186.894	0.442207
83.8021	3.0066	0.30066	83.8	0	3.0066	187.114	0.441298
83.9027	3.01019	0.30102	83.9	0	3.01019	187.338	0.444252
84.0017	3.00391	0.30039	84	0	3.00391	187.559	0.444716
84.1027	3.01565	0.30157	84.1	0	3.01565	187.784	0.4414
84.2017	3.00837	0.30084	84.2	0	3.00837	188.003	0.447987
84.3025	3.03201	0.3032	84.3	0	3.03201	188.228	0.441295
84.4017	3.03572	0.30357	84.4	0	3.03572	188.447	0.447676
84.5029	3.00919	0.30092	84.5	0	3.00919	188.672	0.447082
84.6017	3.06189	0.30619	84.6	0	3.06189	188.892	0.444539
84.7027	3.00835	0.30084	84.7	0	3.00835	189.116	0.450898
84.8015	3.0594	0.30594	84.8	0	3.0594	189.337	0.446205
84.9027	3.05465	0.30547	84.9	0	3.05465	189.561	0.449899
85.0017	3.0343	0.30343	85	0	3.0343	189.782	0.447865
85.1025	3.08517	0.30852	85.1	0	3.08517	190.005	0.448244
85.2019	3.04763	0.30476	85.2	0	3.04763	190.226	0.451841
85.3027	3.07718	0.30772	85.3	0	3.07718	190.449	0.449781
85.4021	3.06091	0.30609	85.4	0	3.06091	190.671	0.453078
85.5025	3.06394	0.30639	85.5	0	3.06394	190.893	0.4505
85.6021	3.09272	0.30927	85.6	0	3.09272	191.116	0.45153
85.7023	3.07624	0.30762	85.7	0	3.07624	191.338	0.454239
85.8021	3.10261	0.31026	85.8	0	3.10261	191.561	0.452444
85.9023	3.08199	0.3082	85.9	0	3.08199	191.781	0.456006
86.0025	3.09023	0.30902	86	0	3.09023	192.005	0.454565
86.1025	3.1119	0.31119	86.1	0	3.1119	192.225	0.456274
86.2025	3.09754	0.30975	86.2	0	3.09754	192.45	0.457621
86.3019	3.12604	0.3126	86.3	0	3.12604	192.67	0.455917
86.4023	3.11451	0.31145	86.4	0	3.11451	192.894	0.459905
86.5017	3.12818	0.31282	86.5	0	3.12818	193.114	0.458595
86.6027	3.13896	0.3139	86.6	0	3.13896	193.338	0.458169
86.7019	3.12533	0.31253	86.7	0	3.12533	193.558	0.460778
86.8025	3.15723	0.31572	86.8	0	3.15723	193.783	0.458136
86.9014	3.14675	0.31467	86.9	0	3.14675	194.003	0.460286
87.0025	3.14334	0.31433	87	0	3.14334	194.228	0.461349
87.1012	3.16421	0.31642	87.1	0	3.16421	194.448	0.463136
87.2027	3.14308	0.31431	87.2	0	3.14308	194.671	0.463079
87.3015	3.16028	0.31603	87.3	0	3.16028	194.893	0.46331
87.4027	3.16878	0.31688	87.4	0	3.16878	195.116	0.463625
87.5017	3.18308	0.31831	87.5	0	3.18308	195.337	0.46415
87.6023	3.18262	0.31826	87.6	0	3.18262	195.561	0.464338
87.7019	3.18447	0.31845	87.7	0	3.18447	195.782	0.465164
87.8025	3.18699	0.3187	87.8	0	3.18699	196.005	0.465144
87.9019	3.19119	0.31912	87.9	0	3.19119	196.227	0.466469
88.0025	3.19269	0.31927	88	0	3.19269	196.449	0.469264
88.1021	3.1993	0.31993	88.1	0	3.1993	196.671	0.467639
88.2023	3.19914	0.31991	88.2	0	3.19914	196.893	0.47023
88.3023	3.20974	0.32097	88.3	0	3.20974	197.116	0.469693
88.4021	3.2321	0.32321	88.4	0	3.2321	197.337	0.4702
88.5023	3.2191	0.32191	88.5	0	3.2191	197.561	0.470678
88.6021	3.23983	0.32398	88.6	0	3.23983	197.781	0.472988
88.7025	3.23553	0.32355	88.7	0	3.23553	198.006	0.471885
88.8019	3.23959	0.32396	88.8	0	3.23959	198.225	0.474046
88.9025	3.24341	0.32434	88.9	0	3.24341	198.45	0.473395
89.0017	3.26189	0.32619	89	0	3.26189	198.67	0.475716
89.1031	3.25307	0.32531	89.1	0	3.25307	198.894	0.473787
89.2017	3.27036	0.32704	89.2	0	3.27036	199.114	0.475291
89.3025	3.26515	0.32651	89.3	0	3.26515	199.339	0.475158
89.4017	3.28372	0.32837	89.4	0	3.28372	199.558	0.47625
89.5027	3.26829	0.32683	89.5	0	3.26829	199.783	0.478677
89.6014	3.28032	0.32803	89.6	0	3.28032	200.003	0.478031
89.7027	3.27925	0.32792	89.7	0	3.27925	200.227	0.47773
89.8015	3.28799	0.3288	89.8	0	3.28799	200.448	0.479065
89.9027	3.30741	0.33074	89.9	0	3.30741	200.672	0.480332
90.0017	3.30224	0.33022	90	0	3.30224	200.893	0.481733
90.1025	3.29983	0.32998	90.1	0	3.29983	201.116	0.480901
90.2019	3.31051	0.33105	90.2	0	3.31051	201.337	0.482467
90.3027	3.32065	0.33206	90.3	0	3.32065	201.56	0.481714
90.4023	3.33185	0.33318	90.4	0	3.33185	201.782	0.482546
90.5025	3.3252	0.33252	90.5	0	3.3252	202.005	0.484415
90.6017	3.33773	0.33377	90.6	0	3.33773	202.227	0.482434
90.7023	3.3317	0.33317	90.7	0	3.3317	202.449	0.48582
90.8023	3.33836	0.33384	90.8	0	3.33836	202.671	0.485275
90.9025	3.35331	0.33533	90.9	0	3.35331	202.893	0.485382
91.0025	3.33746	0.33375	91	0	3.33746	203.116	0.485909
91.1023	3.36455	0.33645	91.1	0	3.36455	203.337	0.48636
91.2023	3.36019	0.33602	91.2	0	3.36019	203.561	0.48754
91.3021	3.36105	0.33611	91.3	0	3.36105	203.781	0.487918
91.4025	3.36526	0.33653	91.4	0	3.36526	204.005	0.488145
91.5017	3.36887	0.33689	91.5	0	3.36887	204.225	0.489201
91.6027	3.37831	0.33783	91.6	0	3.37831	204.45	0.489281
91.7019	3.38133	0.33813	91.7	0	3.38133	204.669	0.490055
91.8023	3.38315	0.33831	91.8	0	3.38315	204.894	0.491741
91.9017	3.3916	0.33916	91.9	0	3.3916	205.114	0.492849
92.0025	3.39224	0.33922	92	0	3.39224	205.338	0.491133
92.1014	3.39843	0.33984	92.1	0	3.39843	205.559	0.493675
92.2025	3.41192	0.34119	92.2	0	3.41192	205.782	0.49406
92.3016	3.42078	0.34208	92.3	0	3.42078	206.004	0.49423
92.4025	3.40705	0.34071	92.4	0	3.40705	206.227	0.495186
92.5017	3.42739	0.34274	92.5	0	3.42739	206.448	0.49563
92.6023	3.43047	0.34305	92.6	0	3.43047	206.672	0.49683
92.7019	3.43183	0.34318	92.7	0	3.43183	206.893	0.496349
92.8025	3.43948	0.34395	92.8	0	3.43948	207.116	0.497437
92.9019	3.44303	0.3443	92.9	0	3.44303	207.338	0.497805
93.0025	3.45263	0.34526	93	0	3.45263	207.56	0.499789
93.1019	3.44878	0.34488	93.1	0	3.44878	207.782	0.498833
93.2025	3.45749	0.34575	93.2	0	3.45749	208.005	0.500321
93.3023	3.46043	0.34604	93.3	0	3.46043	208.228	0.501341
93.4023	3.4763	0.34763	93.4	0	3.4763	208.448	0.501436
93.5023	3.46865	0.34686	93.5	0	3.46865	208.672	0.503015
93.6025	3.48056	0.34806	93.6	0	3.48056	208.892	0.502499
93.7027	3.48872	0.34887	93.7	0	3.48872	209.117	0.503641
93.8019	3.48948	0.34895	93.8	0	3.48948	209.337	0.503027
93.9027	3.50211	0.35021	93.9	0	3.50211	209.56	0.505827
94.0017	3.49798	0.3498	94	0	3.49798	209.781	0.503695
94.1027	3.50712	0.35071	94.1	0	3.50712	210.006	0.504361
94.2017	3.50221	0.35022	94.2	0	3.50221	210.225	0.50617
94.3023	3.52461	0.35246	94.3	0	3.52461	210.45	0.505855
94.4019	3.50755	0.35075	94.4	0	3.50755	210.67	0.507955
94.5027	3.51288	0.35129	94.5	0	3.51288	210.893	0.509379
94.6014	3.52735	0.35274	94.6	0	3.52735	211.114	0.50617
94.7029	3.52483	0.35248	94.7	0	3.52483	211.338	0.511101
94.8019	3.54163	0.35416	94.8	0	3.54163	211.559	0.508276
94.9023	3.55302	0.3553	94.9	0	3.55302	211.783	0.511665
95.0017	3.52735	0.35274	95	0	3.52735	212.004	0.511777
95.1025	3.5668	0.35668	95.1	0	3.5668	212.227	0.510039
95.2017	3.5442	0.35442	95.2	0	3.5442	212.449	0.512827
95.3025	3.57131	0.35713	95.3	0	3.57131	212.671	0.511871
95.4021	3.57221	0.35722	95.4	0	3.57221	212.894	0.512862
95.5025	3.5583	0.35583	95.5	0	3.5583	213.116	0.513814
95.6021	3.58061	0.35806	95.6	0	3.58061	213.338	0.51336
95.7023	3.57296	0.3573	95.7	0	3.57296	213.56	0.516536
95.8025	3.58089	0.35809	95.8	0	3.58089	213.783	0.514734
95.9023	3.5885	0.35885	95.9	0	3.5885	214.004	0.5169
96.0023	3.58487	0.35849	96	0	3.58487	214.227	0.517329
96.1021	3.61028	0.36103	96.1	0	3.61028	214.448	0.517614
96.2025	3.59586	0.35959	96.2	0	3.59586	214.672	0.518984
96.3021	3.61319	0.36132	96.3	0	3.61319	214.893	0.517822
96.4025	3.61662	0.36166	96.4	0	3.61662	215.116	0.520246
96.5019	3.6189	0.36189	96.5	0	3.6189	215.337	0.519489
96.6027	3.62986	0.36299	96.6	0	3.62986	215.561	0.520694
96.7019	3.62057	0.36206	96.7	0	3.62057	215.78	0.522331
96.8025	3.63996	0.364	96.8	0	3.63996	216.006	0.520796
96.9019	3.6339	0.36339	96.9	0	3.6339	216.225	0.523408
97.0027	3.64354	0.36435	97	0	3.64354	216.45	0.522121
97.1012	3.65664	0.36566	97.1	0	3.65664	216.67	0.523816
97.2027	3.64436	0.36444	97.2	0	3.64436	216.893	0.524789
97.3015	3.66525	0.36652	97.3	0	3.66525	217.115	0.525088
97.4025	3.65496	0.3655	97.4	0	3.65496	217.339	0.526165
97.5017	3.66852	0.36685	97.5	0	3.66852	217.559	0.526104
97.6023	3.6763	0.36763	97.6	0	3.6763	217.782	0.526886
97.7019	3.67869	0.36787	97.7	0	3.67869	218.004	0.528294
97.8027	3.68731	0.36873	97.8	0	3.68731	218.226	0.528451
97.9019	3.68682	0.36868	97.9	0	3.68682	218.449	0.528834
98.0023	3.69308	0.36931	98	0	3.69308	218.671	0.529515
98.1021	3.70434	0.37043	98.1	0	3.70434	218.893	0.530848
98.2019	3.7056	0.37056	98.2	0	3.7056	219.116	0.532379
98.3021	3.70866	0.37087	98.3	0	3.70866	219.339	0.533628
98.4021	3.71411	0.37141	98.4	0	3.71411	219.559	0.533861
98.5023	3.72477	0.37248	98.5	0	3.72477	219.783	0.532579
98.6025	3.73702	0.3737	98.6	0	3.73702	220.004	0.534409
98.7027	3.74701	0.3747	98.7	0	3.74701	220.228	0.535059
98.8019	3.74888	0.37489	98.8	0	3.74888	220.448	0.536726
98.9025	3.73862	0.37386	98.9	0	3.73862	220.672	0.536319
99.0019	3.75326	0.37533	99	0	3.75326	220.892	0.53886
99.1027	3.75846	0.37585	99.1	0	3.75846	221.117	0.538815
99.2019	3.7718	0.37718	99.2	0	3.7718	221.336	0.540346
99.3025	3.76854	0.37685	99.3	0	3.76854	221.561	0.540954
99.4017	3.78887	0.37889	99.4	0	3.78887	221.781	0.541249
99.5027	3.78851	0.37885	99.5	0	3.78851	222.005	0.54167
99.6014	3.80076	0.38008	99.6	0	3.80076	222.226	0.542654
99.7027	3.80562	0.38056	99.7	0	3.80562	222.45	0.543138
99.8016	3.80798	0.3808	99.8	0	3.80798	222.67	0.54329
99.9025	3.81135	0.38113	99.9	0	3.81135	222.894	0.544629
100.002	3.81922	0.38192	100	0	3.81922	223.115	0.544694
100.102	3.82309	0.38231	100.1	0	3.82309	223.338	0.545885
100.202	3.82431	0.38243	100.2	0	3.82431	223.56	0.547297
100.303	3.83502	0.3835	100.3	0	3.83502	223.782	0.547863
100.402	3.83554	0.38355	100.4	0	3.83554	224.005	0.54773
100.502	3.84507	0.38451	100.5	0	3.84507	224.227	0.547535
100.602	3.85637	0.38564	100.6	0	3.85637	224.449	0.548292
100.702	3.86089	0.38609	100.7	0	3.86089	224.671	0.550198
100.802	3.85983	0.38598	100.8	0	3.85983	224.894	0.551005
100.902	3.85827	0.38583	100.9	0	3.85827	225.115	0.553013
101.002	3.86433	0.38643	101	0	3.86433	225.339	0.550863
101.102	3.87957	0.38796	101.1	0	3.87957	225.559	0.552749
101.203	3.88603	0.3886	101.2	0	3.88603	225.783	0.553549
101.302	3.90209	0.39021	101.3	0	3.90209	226.003	0.553345
101.403	3.88489	0.38849	101.4	0	3.88489	226.227	0.555547
101.502	3.89998	0.39	101.5	0	3.89998	226.448	0.554867
101.603	3.90638	0.39064	101.6	0	3.90638	226.672	0.555963
101.702	3.90475	0.39048	101.7	0	3.90475	226.892	0.556849
101.802	3.92237	0.39224	101.8	0	3.92237	227.117	0.557364
101.902	3.91693	0.39169	101.9	0	3.91693	227.336	0.558948
102.002	3.92569	0.39257	102	0	3.92569	227.561	0.55795
102.101	3.93278	0.39328	102.1	0	3.93278	227.781	0.558869
102.203	3.9369	0.39369	102.2	0	3.9369	228.005	0.559611
102.301	3.94957	0.39496	102.3	0	3.94957	228.225	0.559943
102.402	3.94159	0.39416	102.4	0	3.94159	228.45	0.561529
102.502	3.94894	0.39489	102.5	0	3.94894	228.671	0.561233
102.602	3.95488	0.39549	102.6	0	3.95488	228.893	0.563207
102.702	3.95753	0.39575	102.7	0	3.95753	229.115	0.562582
102.803	3.97022	0.39702	102.8	0	3.97022	229.338	0.564289
102.902	3.96785	0.39679	102.9	0	3.96785	229.56	0.564156
103.002	3.98365	0.39836	103	0	3.98365	229.782	0.566025
103.102	3.97865	0.39786	103.1	0	3.97865	230.005	0.565676
103.202	3.9923	0.39923	103.2	0	3.9923	230.227	0.566699
103.302	3.99124	0.39912	103.3	0	3.99124	230.449	0.567425
103.402	4.00619	0.40062	103.4	0	4.00619	230.671	0.567638
103.502	4.0034	0.40034	103.5	0	4.0034	230.894	0.568755
103.602	4.01158	0.40116	103.6	0	4.01158	231.115	0.570342
103.702	4.01739	0.40174	103.7	0	4.01739	231.339	0.570292
103.802	4.01909	0.40191	103.8	0	4.01909	231.559	0.571283
103.902	4.02803	0.4028	103.9	0	4.02803	231.783	0.572041
104.002	4.04073	0.40407	104	0	4.04073	232.004	0.574095
104.103	4.04033	0.40403	104.1	0	4.04033	232.228	0.573847
104.202	4.04825	0.40483	104.2	0	4.04825	232.448	0.574731
104.302	4.05432	0.40543	104.3	0	4.05432	232.672	0.575635
104.402	4.07075	0.40708	104.4	0	4.07075	232.892	0.576536
104.503	4.06877	0.40688	104.5	0	4.06877	233.116	0.576586
104.602	4.07584	0.40758	104.6	0	4.07584	233.337	0.578319
104.703	4.08307	0.40831	104.7	0	4.08307	233.561	0.577089
104.802	4.09028	0.40903	104.8	0	4.09028	233.782	0.577523
104.902	4.09068	0.40907	104.9	0	4.09068	234.006	0.578823
105.002	4.10454	0.41045	105	0	4.10454	234.227	0.579709
105.102	4.0947	0.40947	105.1	0	4.0947	234.45	0.580078
105.202	4.09817	0.40982	105.2	0	4.09817	234.671	0.581086
105.303	4.10857	0.41086	105.3	0	4.10857	234.893	0.582134
105.402	4.11566	0.41157	105.4	0	4.11566	235.116	0.583353
105.502	4.11861	0.41186	105.5	0	4.11861	235.337	0.583219
105.602	4.12668	0.41267	105.6	0	4.12668	235.56	0.583738
105.702	4.13506	0.41351	105.7	0	4.13506	235.782	0.585621
105.802	4.14481	0.41448	105.8	0	4.14481	236.006	0.585841
105.902	4.14374	0.41437	105.9	0	4.14374	236.226	0.588001
106.002	4.14789	0.41479	106	0	4.14789	236.45	0.586415
106.102	4.16296	0.4163	106.1	0	4.16296	236.67	0.587835
106.203	4.16472	0.41647	106.2	0	4.16472	236.894	0.589001
106.302	4.182	0.4182	106.3	0	4.182	237.114	0.588904
106.403	4.16931	0.41693	106.4	0	4.16931	237.338	0.591805
106.502	4.18067	0.41807	106.5	0	4.18067	237.559	0.591041
106.602	4.19	0.419	106.6	0	4.19	237.783	0.590676
106.702	4.18922	0.41892	106.7	0	4.18922	238.003	0.592494
106.802	4.21243	0.42124	106.8	0	4.21243	238.227	0.593806
106.902	4.20632	0.42063	106.9	0	4.20632	238.447	0.594411
107.003	4.2034	0.42034	107	0	4.2034	238.671	0.59357
107.102	4.21794	0.42179	107.1	0	4.21794	238.893	0.59515
107.202	4.22844	0.42284	107.2	0	4.22844	239.116	0.595978
107.301	4.23328	0.42333	107.3	0	4.23328	239.337	0.597135
107.402	4.22655	0.42266	107.4	0	4.22655	239.561	0.596876
107.502	4.23919	0.42392	107.5	0	4.23919	239.782	0.597935
107.602	4.24581	0.42458	107.6	0	4.24581	240.005	0.598545
107.702	4.25507	0.42551	107.7	0	4.25507	240.226	0.598299
107.803	4.253	0.4253	107.8	0	4.253	240.449	0.599568
107.902	4.26147	0.42615	107.9	0	4.26147	240.671	0.599278
108.002	4.26635	0.42663	108	0	4.26635	240.893	0.600134
108.102	4.26438	0.42644	108.1	0	4.26438	241.116	0.601434
108.202	4.27453	0.42745	108.2	0	4.27453	241.338	0.602231
108.302	4.27221	0.42722	108.3	0	4.27221	241.561	0.604282
108.402	4.27906	0.42791	108.4	0	4.27906	241.781	0.604495
108.502	4.28946	0.42895	108.5	0	4.28946	242.006	0.604659
108.602	4.29584	0.42958	108.6	0	4.29584	242.226	0.605674
108.703	4.31225	0.43122	108.7	0	4.31225	242.45	0.605915
108.802	4.31395	0.43139	108.8	0	4.31395	242.67	0.607406
108.903	4.31526	0.43153	108.9	0	4.31526	242.894	0.607494
109.002	4.32338	0.43234	109	0	4.32338	243.115	0.609031
109.103	4.32531	0.43253	109.1	0	4.32531	243.339	0.608365
109.202	4.33724	0.43372	109.2	0	4.33724	243.558	0.610191
109.302	4.33794	0.43379	109.3	0	4.33794	243.783	0.610064
109.402	4.35024	0.43502	109.4	0	4.35024	244.003	0.612166
109.503	4.34491	0.43449	109.5	0	4.34491	244.227	0.61211
109.601	4.35952	0.43595	109.6	0	4.35952	244.447	0.613089
109.703	4.3585	0.43585	109.7	0	4.3585	244.671	0.612866
109.801	4.37532	0.43753	109.8	0	4.37532	244.893	0.613751
109.902	4.37487	0.43749	109.9	0	4.37487	245.117	0.61471
110.001	4.3827	0.43827	110	0	4.3827	245.337	0.615556
110.102	4.38092	0.43809	110.1	0	4.38092	245.56	0.617591
110.202	4.388	0.4388	110.2	0	4.388	245.782	0.617217
110.303	4.39567	0.43957	110.3	0	4.39567	246.005	0.618036
110.402	4.40244	0.44024	110.4	0	4.40244	246.226	0.619886
110.502	4.41872	0.44187	110.5	0	4.41872	246.449	0.619315
110.602	4.41573	0.44157	110.6	0	4.41573	246.671	0.619346
110.702	4.42228	0.44223	110.7	0	4.42228	246.893	0.620631
110.802	4.43708	0.44371	110.8	0	4.43708	247.116	0.622226
110.902	4.43251	0.44325	110.9	0	4.43251	247.337	0.623039
111.002	4.43276	0.44328	111	0	4.43276	247.561	0.62332
111.102	4.44304	0.4443	111.1	0	4.44304	247.781	0.624195
111.202	4.4558	0.44558	111.2	0	4.4558	248.006	0.624105
111.302	4.4623	0.44623	111.3	0	4.4623	248.225	0.62602
111.402	4.46455	0.44646	111.4	0	4.46455	248.45	0.625877
111.502	4.47155	0.44716	111.5	0	4.47155	248.67	0.627109
111.603	4.47083	0.44708	111.6	0	4.47083	248.894	0.628038
111.702	4.48615	0.44861	111.7	0	4.48615	249.114	0.62935
111.803	4.48501	0.4485	111.8	0	4.48501	249.339	0.628141
111.902	4.49486	0.44949	111.9	0	4.49486	249.558	0.62952
112.003	4.50229	0.45023	112	0	4.50229	249.782	0.630451
112.101	4.51279	0.45128	112.1	0	4.51279	250.003	0.632365
112.203	4.50312	0.45031	112.2	0	4.50312	250.227	0.632016
112.301	4.51415	0.45142	112.3	0	4.51415	250.448	0.632467
112.402	4.5216	0.45216	112.4	0	4.5216	250.672	0.633511
112.501	4.53691	0.45369	112.5	0	4.53691	250.893	0.635223
112.602	4.53412	0.45341	112.6	0	4.53412	251.116	0.634574
112.702	4.53773	0.45377	112.7	0	4.53773	251.338	0.635495
112.803	4.54608	0.45461	112.8	0	4.54608	251.56	0.636899
112.902	4.55977	0.45598	112.9	0	4.55977	251.782	0.636339
113.002	4.55458	0.45546	113	0	4.55458	252.005	0.638156
113.102	4.56195	0.4562	113.1	0	4.56195	252.227	0.638675
113.202	4.57318	0.45732	113.2	0	4.57318	252.448	0.639351
113.302	4.5687	0.45687	113.3	0	4.5687	252.672	0.639331
113.402	4.58324	0.45832	113.4	0	4.58324	252.893	0.640654
113.502	4.58739	0.45874	113.5	0	4.58739	253.117	0.642106
113.602	4.5928	0.45928	113.6	0	4.5928	253.337	0.643983
113.702	4.59264	0.45926	113.7	0	4.59264	253.561	0.643184
113.802	4.60322	0.46032	113.8	0	4.60322	253.781	0.644502
113.903	4.61484	0.46148	113.9	0	4.61484	254.005	0.644848
114.002	4.62985	0.46298	114	0	4.62985	254.226	0.646469
114.103	4.62346	0.46235	114.1	0	4.62346	254.45	0.646655
114.201	4.63401	0.4634	114.2	0	4.63401	254.67	0.64864
114.302	4.63677	0.46368	114.3	0	4.63677	254.894	0.647667
114.402	4.64974	0.46497	114.4	0	4.64974	255.114	0.649285
114.503	4.65123	0.46512	114.5	0	4.65123	255.338	0.650405
114.602	4.66711	0.46671	114.6	0	4.66711	255.558	0.65075
114.702	4.65933	0.46593	114.7	0	4.65933	255.783	0.651196
114.801	4.67227	0.46723	114.8	0	4.67227	256.004	0.65203
114.902	4.68123	0.46812	114.9	0	4.68123	256.228	0.652909
115.001	4.68399	0.4684	115	0	4.68399	256.449	0.654069
115.102	4.68756	0.46876	115.1	0	4.68756	256.671	0.654426
115.202	4.69423	0.46942	115.2	0	4.69423	256.893	0.655482
115.303	4.70126	0.47013	115.3	0	4.70126	257.116	0.655629
115.402	4.71054	0.47105	115.4	0	4.71054	257.338	0.656546
115.502	4.7134	0.47134	115.5	0	4.7134	257.56	0.656801
115.602	4.72185	0.47218	115.6	0	4.72185	257.783	0.657974
115.702	4.72302	0.4723	115.7	0	4.72302	258.005	0.657956
115.802	4.73036	0.47304	115.8	0	4.73036	258.227	0.658181
115.902	4.7324	0.47324	115.9	0	4.7324	258.449	0.660164
116.002	4.74178	0.47418	116	0	4.74178	258.672	0.661207
116.102	4.74164	0.47416	116.1	0	4.74164	258.893	0.662726
116.202	4.74344	0.47434	116.2	0	4.74344	259.116	0.662846
116.302	4.7593	0.47593	116.3	0	4.7593	259.337	0.66388
116.402	4.76765	0.47676	116.4	0	4.76765	259.561	0.663251
116.502	4.7798	0.47798	116.5	0	4.7798	259.781	0.664555
116.602	4.78076	0.47808	116.6	0	4.78076	260.005	0.664651
116.702	4.78903	0.4789	116.7	0	4.78903	260.225	0.666639
116.802	4.784	0.4784	116.8	0	4.784	260.45	0.666647
116.901	4.79443	0.47944	116.9	0	4.79443	260.669	0.66764
117.002	4.7952	0.47952	117	0	4.7952	260.894	0.667913
117.102	4.8111	0.48111	117.1	0	4.8111	261.114	0.669852
117.202	4.81117	0.48112	117.2	0	4.81117	261.338	0.669814
117.301	4.81911	0.48191	117.3	0	4.81911	261.559	0.670833
117.402	4.82129	0.48213	117.4	0	4.82129	261.783	0.672447
117.501	4.83681	0.48368	117.5	0	4.83681	262.004	0.672059
117.602	4.8365	0.48365	117.6	0	4.8365	262.227	0.672734
117.702	4.84465	0.48447	117.7	0	4.84465	262.449	0.674446
117.802	4.85757	0.48576	117.8	0	4.85757	262.671	0.676021
117.902	4.85446	0.48545	117.9	0	4.85446	262.893	0.677291
118.002	4.85986	0.48599	118	0	4.85986	263.116	0.676776
118.102	4.87356	0.48736	118.1	0	4.87356	263.338	0.677996
118.202	4.88616	0.48862	118.2	0	4.88616	263.561	0.679279
118.302	4.89632	0.48963	118.3	0	4.89632	263.783	0.679907
118.402	4.8922	0.48922	118.4	0	4.8922	264.004	0.680196
118.502	4.90196	0.4902	118.5	0	4.90196	264.227	0.682046
118.602	4.91222	0.49122	118.6	0	4.91222	264.448	0.682841
118.702	4.91725	0.49172	118.7	0	4.91725	264.672	0.68322
118.802	4.91956	0.49196	118.8	0	4.91956	264.892	0.684235
118.902	4.93436	0.49344	118.9	0	4.93436	265.117	0.685919
119.002	4.94072	0.49407	119	0	4.94072	265.337	0.68685
119.102	4.94375	0.49437	119.1	0	4.94375	265.562	0.688215
119.201	4.95187	0.49519	119.2	0	4.95187	265.781	0.689586
119.303	4.96534	0.49653	119.3	0	4.96534	266.006	0.68992
119.402	4.97279	0.49728	119.4	0	4.97279	266.225	0.690958
119.503	4.98371	0.49837	119.5	0	4.98371	266.45	0.691711
119.602	4.99468	0.49947	119.6	0	4.99468	266.67	0.692851
119.703	4.99735	0.49973	119.7	0	4.99735	266.893	0.69416
119.802	5.00565	0.50056	119.8	0	5.00565	267.114	0.694655
119.903	5.01168	0.50117	119.9	0	5.01168	267.338	0.695354
120.002	5.0208	0.50208	120	0	5.0208	267.56	0.697409
120.102	5.03127	0.50313	120.1	0	5.03127	267.782	0.698319
120.202	5.03523	0.50352	120.2	0	5.03523	268.004	0.6984
120.302	5.04082	0.50408	120.3	0	5.04082	268.227	0.699761
120.402	5.05726	0.50573	120.4	0	5.05726	268.449	0.70089
120.502	5.06454	0.50645	120.5	0	5.06454	268.672	0.701344
120.602	5.06519	0.50652	120.6	0	5.06519	268.893	0.701814
120.702	5.07608	0.50761	120.7	0	5.07608	269.115	0.703682
120.802	5.08511	0.50851	120.8	0	5.08511	269.338	0.704862
120.902	5.08874	0.50887	120.9	0	5.08874	269.559	0.705782
121.002	5.0925	0.50925	121	0	5.0925	269.783	0.706143
121.102	5.10745	0.51075	121.1	0	5.10745	270.004	0.708074
121.202	5.11689	0.51169	121.2	0	5.11689	270.228	0.708929
121.302	5.12425	0.51242	121.3	0	5.12425	270.448	0.710339
121.402	5.12713	0.51271	121.4	0	5.12713	270.672	0.71086
121.502	5.14258	0.51426	121.5	0	5.14258	270.892	0.710784
121.603	5.14942	0.51494	121.6	0	5.14942	271.116	0.712614
121.702	5.1607	0.51607	121.7	0	5.1607	271.337	0.713398
121.802	5.16487	0.51649	121.8	0	5.16487	271.561	0.714911
121.902	5.16426	0.51643	121.9	0	5.16426	271.781	0.715506
122.002	5.1789	0.51789	122	0	5.1789	272.005	0.716109
122.102	5.18517	0.51852	122.1	0	5.18517	272.225	0.718664
122.203	5.19728	0.51973	122.2	0	5.19728	272.449	0.717738
122.301	5.20204	0.5202	122.3	0	5.20204	272.67	0.719106
122.402	5.20686	0.52069	122.4	0	5.20686	272.894	0.721579
122.501	5.2273	0.52273	122.5	0	5.2273	273.115	0.721732
122.602	5.21989	0.52199	122.6	0	5.21989	273.338	0.722724
122.702	5.23084	0.52308	122.7	0	5.23084	273.56	0.724729
122.802	5.25062	0.52506	122.8	0	5.25062	273.782	0.725451
122.902	5.25185	0.52518	122.9	0	5.25185	274.004	0.726794
123.002	5.25978	0.52598	123	0	5.25978	274.227	0.726901
123.102	5.27582	0.52758	123.1	0	5.27582	274.45	0.727586
123.202	5.2816	0.52816	123.2	0	5.2816	274.671	0.729263
123.302	5.29234	0.52923	123.3	0	5.29234	274.894	0.730716
123.402	5.2932	0.52932	123.4	0	5.2932	275.115	0.731653
123.502	5.29868	0.52987	123.5	0	5.29868	275.339	0.732721
123.602	5.31209	0.53121	123.6	0	5.31209	275.558	0.733664
123.702	5.32372	0.53237	123.7	0	5.32372	275.783	0.734705
123.802	5.33121	0.53312	123.8	0	5.33121	276.003	0.736683
123.903	5.33976	0.53398	123.9	0	5.33976	276.228	0.737685
124.001	5.3473	0.53473	124	0	5.3473	276.448	0.737849
124.102	5.35563	0.53556	124.1	0	5.35563	276.672	0.738491
124.202	5.37145	0.53714	124.2	0	5.37145	276.892	0.740431
124.303	5.37947	0.53795	124.3	0	5.37947	277.116	0.740516
124.402	5.38078	0.53808	124.4	0	5.38078	277.337	0.741681
124.502	5.38592	0.53859	124.5	0	5.38592	277.561	0.74213
124.602	5.40144	0.54014	124.6	0	5.40144	277.781	0.743069
124.702	5.40212	0.54021	124.7	0	5.40212	278.005	0.74539
124.802	5.41144	0.54114	124.8	0	5.41144	278.225	0.7465
124.903	5.41503	0.5415	124.9	0	5.41503	278.449	0.747251
125.002	5.42254	0.54225	125	0	5.42254	278.671	0.748546
125.103	5.44111	0.54411	125.1	0	5.44111	278.894	0.75053
125.202	5.44999	0.545	125.2	0	5.44999	279.116	0.751273
125.302	5.456	0.5456	125.3	0	5.456	279.338	0.752581
125.402	5.46636	0.54664	125.4	0	5.46636	279.56	0.755216
125.502	5.48223	0.54822	125.5	0	5.48223	279.782	0.758041
125.602	5.48817	0.54882	125.6	0	5.48817	280.005	0.759461
125.702	5.49864	0.54986	125.7	0	5.49864	280.226	0.761312
125.802	5.51972	0.55197	125.8	0	5.51972	280.45	0.763869
125.902	5.54232	0.55423	125.9	0	5.54232	280.67	0.764787
126.002	5.55368	0.55537	126	0	5.55368	280.894	0.764001
126.102	5.56849	0.55685	126.1	0	5.56849	281.115	0.766815
126.203	5.58894	0.55889	126.2	0	5.58894	281.339	0.76707
126.302	5.59629	0.55963	126.3	0	5.59629	281.559	0.768606
126.402	5.59	0.559	126.4	0	5.59	281.783	0.769759
126.502	5.61251	0.56125	126.5	0	5.61251	282.003	0.770423
126.603	5.61455	0.56146	126.6	0	5.61455	282.228	0.771267
126.702	5.62684	0.56268	126.7	0	5.62684	282.448	0.772675
126.802	5.63606	0.56361	126.8	0	5.63606	282.672	0.773671
126.902	5.64137	0.56414	126.9	0	5.64137	282.892	0.77492
127.003	5.64813	0.56481	127	0	5.64813	283.117	0.77469
127.102	5.65939	0.56594	127.1	0	5.65939	283.336	0.77681
127.202	5.66736	0.56674	127.2	0	5.66736	283.561	0.776661
127.301	5.67735	0.56774	127.3	0	5.67735	283.781	0.779776
127.403	5.67551	0.56755	127.4	0	5.67551	284.005	0.780103
127.501	5.69247	0.56925	127.5	0	5.69247	284.226	0.781325
127.602	5.69128	0.56913	127.6	0	5.69128	284.45	0.783266
127.702	5.7162	0.57162	127.7	0	5.7162	284.67	0.782934
127.802	5.71881	0.57188	127.8	0	5.71881	284.893	0.78432
127.902	5.72859	0.57286	127.9	0	5.72859	285.115	0.785689
128.002	5.74412	0.57441	128	0	5.74412	285.338	0.786364
128.102	5.74146	0.57415	128.1	0	5.74146	285.561	0.78747
128.202	5.75255	0.57526	128.2	0	5.75255	285.782	0.789672
128.302	5.7635	0.57635	128.3	0	5.7635	286.005	0.789699
128.402	5.7689	0.57689	128.4	0	5.7689	286.226	0.791054
128.502	5.77775	0.57778	128.5	0	5.77775	286.449	0.793475
128.602	5.79537	0.57954	128.6	0	5.79537	286.67	0.793651
128.703	5.79558	0.57956	128.7	0	5.79558	286.894	0.79439
128.802	5.80642	0.58064	128.8	0	5.80642	287.115	0.796194
128.902	5.82579	0.58258	128.9	0	5.82579	287.339	0.797251
129.002	5.8272	0.58272	129	0	5.8272	287.559	0.798188
129.102	5.83311	0.58331	129.1	0	5.83311	287.783	0.797695
129.202	5.84754	0.58475	129.2	0	5.84754	288.003	0.799871
129.303	5.856	0.5856	129.3	0	5.856	288.228	0.800368
129.402	5.86349	0.58635	129.4	0	5.86349	288.447	0.803307
129.503	5.85955	0.58596	129.5	0	5.85955	288.672	0.803887
129.602	5.87696	0.5877	129.6	0	5.87696	288.892	0.805815
129.703	5.88093	0.58809	129.7	0	5.88093	289.116	0.80594
129.801	5.90445	0.59044	129.8	0	5.90445	289.337	0.807075
129.903	5.90909	0.59091	129.9	0	5.90909	289.56	0.80795
130.001	5.92451	0.59245	130	0	5.92451	289.782	0.807825
130.102	5.92551	0.59255	130.1	0	5.92551	290.005	0.809106
130.202	5.93459	0.59346	130.2	0	5.93459	290.227	0.81075
130.302	5.94159	0.59416	130.3	0	5.94159	290.45	0.809619
130.402	5.94059	0.59406	130.4	0	5.94059	290.671	0.812885
130.502	5.95084	0.59508	130.5	0	5.95084	290.893	0.813569
130.602	5.96399	0.5964	130.6	0	5.96399	291.116	0.814289
130.703	5.95494	0.59549	130.7	0	5.95494	291.338	0.816089
130.802	5.98107	0.59811	130.8	0	5.98107	291.561	0.815593
130.902	5.98654	0.59865	130.9	0	5.98654	291.782	0.817898
131.002	5.9923	0.59923	131	0	5.9923	292.005	0.81926
131.102	6.0067	0.60067	131.1	0	6.0067	292.226	0.820009
131.202	6.00273	0.60027	131.2	0	6.00273	292.449	0.81963
131.302	6.02117	0.60212	131.3	0	6.02117	292.67	0.823433
131.402	6.03207	0.60321	131.4	0	6.03207	292.894	0.822445
131.502	6.03806	0.60381	131.5	0	6.03806	293.115	0.824943
131.602	6.03503	0.6035	131.6	0	6.03503	293.339	0.82462
131.702	6.06545	0.60655	131.7	0	6.06545	293.559	0.825514
131.802	6.05755	0.60575	131.8	0	6.05755	293.783	0.827246
131.902	6.07753	0.60775	131.9	0	6.07753	294.003	0.8286
132.003	6.07495	0.6075	132	0	6.07495	294.228	0.828636
132.102	6.0821	0.60821	132.1	0	6.0821	294.448	0.830399
132.202	6.09596	0.6096	132.2	0	6.09596	294.672	0.830412
132.301	6.10679	0.61068	132.3	0	6.10679	294.893	0.832104
132.403	6.10708	0.61071	132.4	0	6.10708	295.116	0.832469
132.502	6.12118	0.61212	132.5	0	6.12118	295.337	0.834414
132.602	6.12129	0.61213	132.6	0	6.12129	295.56	0.835936
132.702	6.13482	0.61348	132.7	0	6.13482	295.781	0.836249
132.802	6.13774	0.61377	132.8	0	6.13774	296.004	0.838694
132.902	6.1533	0.61533	132.9	0	6.1533	296.226	0.838754
133.002	6.16548	0.61655	133	0	6.16548	296.449	0.83987
133.102	6.16798	0.6168	133.1	0	6.16798	296.671	0.840494
133.202	6.18754	0.61875	133.2	0	6.18754	296.893	0.842119
133.302	6.18802	0.6188	133.3	0	6.18802	297.116	0.842836
133.402	6.19695	0.6197	133.4	0	6.19695	297.337	0.845366
133.502	6.20194	0.62019	133.5	0	6.20194	297.561	0.844623
133.602	6.21494	0.62149	133.6	0	6.21494	297.781	0.846234
133.702	6.22068	0.62207	133.7	0	6.22068	298.006	0.847285
133.802	6.24092	0.62409	133.8	0	6.24092	298.225	0.848724
133.902	6.23497	0.6235	133.9	0	6.23497	298.45	0.848037
134.002	6.24786	0.62479	134	0	6.24786	298.67	0.851219
134.103	6.25627	0.62563	134.1	0	6.25627	298.894	0.852609
134.202	6.26778	0.62678	134.2	0	6.26778	299.115	0.852991
134.303	6.26229	0.62623	134.3	0	6.26229	299.339	0.854492
134.402	6.28774	0.62877	134.4	0	6.28774	299.559	0.854923
134.503	6.29886	0.62989	134.5	0	6.29886	299.783	0.856265
134.602	6.30192	0.63019	134.6	0	6.30192	300.003	0.857031
134.703	6.31393	0.63139	134.7	0	6.31393	300.228	0.858844
134.802	6.31737	0.63174	134.8	0	6.31737	300.449	0.860971
134.902	6.32811	0.63281	134.9	0	6.32811	300.672	0.861428
135.002	6.33424	0.63342	135	0	6.33424	300.893	0.862905
135.103	6.34874	0.63487	135.1	0	6.34874	301.116	0.863589
135.202	6.36576	0.63658	135.2	0	6.36576	301.337	0.863985
135.302	6.36941	0.63694	135.3	0	6.36941	301.56	0.865973
135.402	6.38123	0.63812	135.4	0	6.38123	301.782	0.866542
135.502	6.3867	0.63867	135.5	0	6.3867	302.005	0.867524
135.602	6.38987	0.63899	135.6	0	6.38987	302.227	0.868755
135.702	6.40577	0.64058	135.7	0	6.40577	302.449	0.870715
135.802	6.41033	0.64103	135.8	0	6.41033	302.672	0.871568
135.902	6.41818	0.64182	135.9	0	6.41818	302.893	0.873463
136.002	6.42803	0.6428	136	0	6.42803	303.116	0.873149
136.102	6.44371	0.64437	136.1	0	6.44371	303.336	0.874529
136.203	6.45053	0.64505	136.2	0	6.45053	303.561	0.875535
136.302	6.46569	0.64657	136.3	0	6.46569	303.78	0.877165
136.402	6.46318	0.64632	136.4	0	6.46318	304.006	0.878413
136.502	6.47422	0.64742	136.5	0	6.47422	304.226	0.87943
136.602	6.48227	0.64823	136.6	0	6.48227	304.45	0.880729
136.701	6.49531	0.64953	136.7	0	6.49531	304.67	0.881686
136.803	6.50529	0.65053	136.8	0	6.50529	304.893	0.882106
136.902	6.51343	0.65134	136.9	0	6.51343	305.114	0.884539
137.003	6.52382	0.65238	137	0	6.52382	305.338	0.884736
137.102	6.53148	0.65315	137.1	0	6.53148	305.558	0.886084
137.202	6.53484	0.65348	137.2	0	6.53484	305.783	0.887149
137.301	6.5543	0.65543	137.3	0	6.5543	306.004	0.888787
137.402	6.55588	0.65559	137.4	0	6.55588	306.227	0.889936
137.501	6.56666	0.65667	137.5	0	6.56666	306.449	0.890616
137.602	6.57518	0.65752	137.6	0	6.57518	306.671	0.892244
137.702	6.58829	0.65883	137.7	0	6.58829	306.893	0.892826
137.802	6.59748	0.65975	137.8	0	6.59748	307.115	0.894954
137.902	6.60292	0.66029	137.9	0	6.60292	307.338	0.894885
138.002	6.61594	0.66159	138	0	6.61594	307.56	0.896019
138.102	6.6206	0.66206	138.1	0	6.6206	307.783	0.897495
138.202	6.63762	0.66376	138.2	0	6.63762	308.005	0.900296
138.302	6.63707	0.66371	138.3	0	6.63707	308.228	0.900164
138.402	6.64614	0.66461	138.4	0	6.64614	308.449	0.901323
138.502	6.65795	0.66579	138.5	0	6.65795	308.672	0.90189
138.602	6.68036	0.66804	138.6	0	6.68036	308.892	0.902996
138.703	6.6793	0.66793	138.7	0	6.6793	309.116	0.90375
138.802	6.68857	0.66886	138.8	0	6.68857	309.337	0.904261
138.902	6.69311	0.66931	138.9	0	6.69311	309.561	0.905767
139.002	6.70196	0.6702	139	0	6.70196	309.781	0.908164
139.102	6.70799	0.6708	139.1	0	6.70799	310.006	0.908891
139.202	6.71208	0.67121	139.2	0	6.71208	310.226	0.909011
139.302	6.72413	0.67241	139.3	0	6.72413	310.449	0.91036
139.402	6.7433	0.67433	139.4	0	6.7433	310.669	0.911774
139.503	6.74912	0.67491	139.5	0	6.74912	310.894	0.912316
139.602	6.75008	0.67501	139.6	0	6.75008	311.114	0.913495
139.702	6.76087	0.67609	139.7	0	6.76087	311.339	0.914081
139.801	6.77218	0.67722	139.8	0	6.77218	311.56	0.916936
139.902	6.77652	0.67765	139.9	0	6.77652	311.783	0.917269
140.002	6.78595	0.67859	140	0	6.78595	312.005	0.918435
140.103	6.79064	0.67906	140.1	0	6.79064	312.228	0.918435
140.202	6.81348	0.68135	140.2	0	6.81348	312.449	0.919319
140.303	6.81614	0.68161	140.3	0	6.81614	312.671	0.920392
140.402	6.82547	0.68255	140.4	0	6.82547	312.893	0.923165
140.503	6.82547	0.68255	140.5	0	6.82547	313.116	0.924092
140.602	6.83254	0.68325	140.6	0	6.83254	313.338	0.924681
140.702	6.84113	0.68411	140.7	0	6.84113	313.56	0.925667
140.802	6.86331	0.68633	140.8	0	6.86331	313.783	0.926591
140.902	6.87073	0.68707	140.9	0	6.87073	314.004	0.928701
141.002	6.87544	0.68754	141	0	6.87544	314.227	0.929384
141.102	6.88333	0.68833	141.1	0	6.88333	314.448	0.930741
141.202	6.89072	0.68907	141.2	0	6.89072	314.672	0.93158
141.302	6.9076	0.69076	141.3	0	6.9076	314.892	0.933597
141.402	6.91306	0.69131	141.4	0	6.91306	315.116	0.933233
141.502	6.92392	0.69239	141.5	0	6.92392	315.336	0.93482
141.603	6.93063	0.69306	141.6	0	6.93063	315.561	0.936116
141.702	6.94677	0.69468	141.7	0	6.94677	315.781	0.937464
141.802	6.94385	0.69439	141.8	0	6.94385	316.005	0.939356
141.901	6.95655	0.69565	141.9	0	6.95655	316.225	0.939495
142.003	6.96692	0.69669	142	0	6.96692	316.449	0.941576
142.102	6.9777	0.69777	142.1	0	6.9777	316.669	0.942712
142.202	6.99284	0.69928	142.2	0	6.99284	316.894	0.943667
142.302	6.99395	0.69939	142.3	0	6.99395	317.115	0.94419
142.402	7.0106	0.70106	142.4	0	7.0106	317.338	0.94572
142.501	7.01969	0.70197	142.5	0	7.01969	317.56	0.946054
142.603	7.02733	0.70273	142.6	0	7.02733	317.783	0.946963
142.702	7.03151	0.70315	142.7	0	7.03151	318.003	0.948691
142.802	7.04375	0.70438	142.8	0	7.04375	318.226	0.949499
142.902	7.04642	0.70464	142.9	0	7.04642	318.449	0.95053
143.002	7.05369	0.70537	143	0	7.05369	318.671	0.952609
143.102	7.06752	0.70675	143.1	0	7.06752	318.893	0.953985
143.202	7.07398	0.7074	143.2	0	7.07398	319.115	0.954656
143.302	7.08223	0.70822	143.3	0	7.08223	319.339	0.956305
143.402	7.09886	0.70989	143.4	0	7.09886	319.56	0.956754
143.502	7.10987	0.71099	143.5	0	7.10987	319.783	0.95808
143.602	7.11524	0.71152	143.6	0	7.11524	320.004	0.960246
143.703	7.12843	0.71284	143.7	0	7.12843	320.228	0.959997
143.802	7.13202	0.7132	143.8	0	7.13202	320.448	0.961394
143.903	7.14263	0.71426	143.9	0	7.14263	320.672	0.962791
144.002	7.15996	0.716	144	0	7.15996	320.892	0.963302
144.103	7.15797	0.7158	144.1	0	7.15797	321.117	0.965859
144.202	7.16914	0.71691	144.2	0	7.16914	321.337	0.967318
144.303	7.18032	0.71803	144.3	0	7.18032	321.561	0.967392
144.402	7.18441	0.71844	144.4	0	7.18441	321.78	0.969381
144.503	7.20486	0.72049	144.5	0	7.20486	322.005	0.970215
144.602	7.21653	0.72165	144.6	0	7.21653	322.225	0.971846
144.703	7.21713	0.72171	144.7	0	7.21713	322.45	0.972745
144.801	7.23304	0.7233	144.8	0	7.23304	322.671	0.973975
144.902	7.23971	0.72397	144.9	0	7.23971	322.893	0.975194
145.001	7.25276	0.72528	145	0	7.25276	323.115	0.976503
145.103	7.25995	0.726	145.1	0	7.25995	323.338	0.976765
145.202	7.26979	0.72698	145.2	0	7.26979	323.559	0.978106
145.302	7.27954	0.72795	145.3	0	7.27954	323.782	0.979615
145.402	7.29001	0.729	145.4	0	7.29001	324.005	0.979919
145.502	7.29211	0.72921	145.5	0	7.29211	324.227	0.982363
145.602	7.30284	0.73028	145.6	0	7.30284	324.449	0.983749
145.702	7.31491	0.73149	145.7	0	7.31491	324.671	0.984381
145.802	7.31734	0.73173	145.8	0	7.31734	324.894	0.985226
145.902	7.33689	0.73369	145.9	0	7.33689	325.115	0.986424
146.002	7.34798	0.7348	146	0	7.34798	325.339	0.988066
146.102	7.35304	0.7353	146.1	0	7.35304	325.559	0.989559
146.202	7.3598	0.73598	146.2	0	7.3598	325.783	0.989404
146.302	7.36938	0.73694	146.3	0	7.36938	326.003	0.992413
146.403	7.38252	0.73825	146.4	0	7.38252	326.227	0.993521
146.502	7.39446	0.73945	146.5	0	7.39446	326.448	0.993962
146.602	7.39322	0.73932	146.6	0	7.39322	326.672	0.9951
146.701	7.41729	0.74173	146.7	0	7.41729	326.892	0.99647
146.802	7.42616	0.74262	146.8	0	7.42616	327.116	0.997585
146.902	7.42969	0.74297	146.9	0	7.42969	327.336	0.999293
147.003	7.43879	0.74388	147	0	7.43879	327.561	0.999846
147.102	7.44975	0.74498	147.1	0	7.44975	327.78	1.00172
147.202	7.45867	0.74587	147.2	0	7.45867	328.005	1.00276
147.301	7.47233	0.74723	147.3	0	7.47233	328.226	1.00374
147.402	7.47676	0.74768	147.4	0	7.47676	328.449	1.00457
147.501	7.49173	0.74917	147.5	0	7.49173	328.671	1.00519
147.602	7.50004	0.75	147.6	0	7.50004	328.893	1.00691
147.702	7.50794	0.75079	147.7	0	7.50794	329.115	1.00736
147.802	7.51458	0.75146	147.8	0	7.51458	329.338	1.00928
147.902	7.51948	0.75195	147.9	0	7.51948	329.56	1.01094
148.002	7.53325	0.75332	148	0	7.53325	329.782	1.01137
148.102	7.53686	0.75369	148.1	0	7.53686	330.005	1.01303
148.202	7.55222	0.75522	148.2	0	7.55222	330.227	1.01305
148.302	7.56551	0.75655	148.3	0	7.56551	330.449	1.01594
148.402	7.56898	0.7569	148.4	0	7.56898	330.671	1.01649
148.502	7.58225	0.75822	148.5	0	7.58225	330.894	1.01762
148.602	7.58238	0.75824	148.6	0	7.58238	331.114	1.01986
148.702	7.60552	0.76055	148.7	0	7.60552	331.339	1.02074
148.802	7.60993	0.76099	148.8	0	7.60993	331.559	1.02228
148.902	7.61895	0.7619	148.9	0	7.61895	331.783	1.02255
149.002	7.63685	0.76369	149	0	7.63685	332.004	1.02367
149.103	7.64394	0.76439	149.1	0	7.64394	332.227	1.02549
149.202	7.65624	0.76562	149.2	0	7.65624	332.448	1.02641
149.303	7.6584	0.76584	149.3	0	7.6584	332.672	1.02738
149.402	7.66731	0.76673	149.4	0	7.66731	332.892	1.02842
149.502	7.68193	0.76819	149.5	0	7.68193	333.117	1.02932
149.602	7.68928	0.76893	149.6	0	7.68928	333.336	1.03063
149.703	7.69702	0.7697	149.7	0	7.69702	333.561	1.03178
149.801	7.70536	0.77054	149.8	0	7.70536	333.782	1.03376
149.903	7.71252	0.77125	149.9	0	7.71252	334.005	1.03338
150.001	7.72305	0.77231	150	0	7.72305	334.227	1.03581
150.102	7.73223	0.77322	150.1	0	7.73223	334.45	1.03645
150.202	7.74806	0.77481	150.2	0	7.74806	334.671	1.0384
150.302	7.74504	0.7745	150.3	0	7.74504	334.893	1.04046
150.402	7.76451	0.77645	150.4	0	7.76451	335.115	1.04151
150.503	7.76957	0.77696	150.5	0	7.76957	335.337	1.04305
150.602	7.78521	0.77852	150.6	0	7.78521	335.56	1.04515
150.702	7.80164	0.78016	150.7	0	7.80164	335.782	1.04493
150.802	7.81007	0.78101	150.8	0	7.81007	336.005	1.04649
150.902	7.82237	0.78224	150.9	0	7.82237	336.226	1.04859
151.002	7.83922	0.78392	151	0	7.83922	336.45	1.04906
151.102	7.83743	0.78374	151.1	0	7.83743	336.67	1.05083
151.202	7.84987	0.78499	151.2	0	7.84987	336.894	1.05141
151.302	7.86667	0.78667	151.3	0	7.86667	337.114	1.0524
151.403	7.87045	0.78705	151.4	0	7.87045	337.338	1.05409
151.502	7.88464	0.78846	151.5	0	7.88464	337.558	1.05553
151.603	7.88929	0.78893	151.6	0	7.88929	337.783	1.05503
151.702	7.89721	0.78972	151.7	0	7.89721	338.003	1.05778
151.802	7.91073	0.79107	151.8	0	7.91073	338.228	1.05772
151.901	7.92219	0.79222	151.9	0	7.92219	338.447	1.05943
152.003	7.91827	0.79183	152	0	7.91827	338.672	1.06144
152.102	7.94025	0.79403	152.1	0	7.94025	338.892	1.0625
152.203	7.93976	0.79398	152.2	0	7.93976	339.116	1.06432
152.301	7.95346	0.79535	152.3	0	7.95346	339.337	1.06436
152.402	7.96948	0.79695	152.4	0	7.96948	339.56	1.06569
152.501	7.97801	0.7978	152.5	0	7.97801	339.782	1.06689
152.602	7.99258	0.79926	152.6	0	7.99258	340.005	1.06728
152.702	7.99285	0.79928	152.7	0	7.99285	340.226	1.06974
152.802	8.0035	0.80035	152.8	0	8.0035	340.449	1.07005
152.902	8.01314	0.80131	152.9	0	8.01314	340.671	1.07169
153.002	8.01623	0.80162	153	0	8.01623	340.893	1.07357
153.102	8.03591	0.80359	153.1	0	8.03591	341.117	1.0732
153.202	8.03837	0.80384	153.2	0	8.03837	341.337	1.07587
153.302	8.05154	0.80515	153.3	0	8.05154	341.561	1.07678
153.402	8.06658	0.80666	153.4	0	8.06658	341.782	1.07717
153.503	8.06361	0.80636	153.5	0	8.06361	342.005	1.07952
153.602	8.08495	0.8085	153.6	0	8.08495	342.226	1.0811
153.702	8.09223	0.80922	153.7	0	8.09223	342.45	1.08136
153.802	8.09533	0.80953	153.8	0	8.09533	342.67	1.08241
153.903	8.11411	0.81141	153.9	0	8.11411	342.894	1.0846
154.002	8.12678	0.81268	154	0	8.12678	343.114	1.08542
154.103	8.1289	0.81289	154.1	0	8.1289	343.339	1.08709
154.202	8.13731	0.81373	154.2	0	8.13731	343.559	1.08761
154.303	8.1548	0.81548	154.3	0	8.1548	343.783	1.08818
154.402	8.16136	0.81614	154.4	0	8.16136	344.003	1.09027
154.503	8.17474	0.81747	154.5	0	8.17474	344.228	1.09095
154.602	8.17888	0.81789	154.6	0	8.17888	344.447	1.09234
154.703	8.18342	0.81834	154.7	0	8.18342	344.672	1.09392
154.801	8.20014	0.82001	154.8	0	8.20014	344.892	1.09494
154.903	8.2056	0.82056	154.9	0	8.2056	345.116	1.09735
155.001	8.21667	0.82167	155	0	8.21667	345.337	1.09685
155.102	8.22937	0.82294	155.1	0	8.22937	345.561	1.0987
155.202	8.2375	0.82375	155.2	0	8.2375	345.782	1.10019
155.302	8.25676	0.82568	155.3	0	8.25676	346.005	1.09984
155.402	8.25275	0.82528	155.4	0	8.25275	346.227	1.10194
155.503	8.26758	0.82676	155.5	0	8.26758	346.448	1.1044
155.602	8.27952	0.82795	155.6	0	8.27952	346.671	1.10378
155.702	8.27669	0.82767	155.7	0	8.27669	346.893	1.10611
155.802	8.29349	0.82935	155.8	0	8.29349	347.116	1.10616
155.902	8.31315	0.83131	155.9	0	8.31315	347.338	1.10875
156.002	8.3082	0.83082	156	0	8.3082	347.561	1.10984
156.102	8.32689	0.83269	156.1	0	8.32689	347.781	1.11119
156.202	8.32724	0.83272	156.2	0	8.32724	348.005	1.11213
156.302	8.34799	0.8348	156.3	0	8.34799	348.225	1.1134
156.402	8.35672	0.83567	156.4	0	8.35672	348.45	1.11439
156.501	8.36749	0.83675	156.5	0	8.36749	348.67	1.11627
156.602	8.37503	0.8375	156.6	0	8.37503	348.894	1.11694
156.702	8.38519	0.83852	156.7	0	8.38519	349.114	1.11853
156.803	8.39312	0.83931	156.8	0	8.39312	349.339	1.11906
156.902	8.40814	0.84081	156.9	0	8.40814	349.558	1.12061
157.003	8.41349	0.84135	157	0	8.41349	349.783	1.12125
157.102	8.42625	0.84263	157.1	0	8.42625	350.003	1.1227
157.203	8.43048	0.84305	157.2	0	8.43048	350.227	1.12454
157.301	8.44291	0.84429	157.3	0	8.44291	350.448	1.12659
157.402	8.44795	0.84479	157.4	0	8.44795	350.671	1.12731
157.501	8.45957	0.84596	157.5	0	8.45957	350.893	1.12735
157.602	8.47434	0.84743	157.6	0	8.47434	351.116	1.129
157.702	8.49069	0.84907	157.7	0	8.49069	351.337	1.13011
157.802	8.4965	0.84965	157.8	0	8.4965	351.561	1.13078
157.902	8.49676	0.84968	157.9	0	8.49676	351.782	1.13176
158.002	8.51002	0.851	158	0	8.51002	352.004	1.13267
158.102	8.51891	0.85189	158.1	0	8.51891	352.227	1.13464
158.202	8.5242	0.85242	158.2	0	8.5242	352.449	1.13559
158.302	8.53207	0.85321	158.3	0	8.53207	352.671	1.13708
158.402	8.53938	0.85394	158.4	0	8.53938	352.893	1.13857
158.502	8.55508	0.85551	158.5	0	8.55508	353.117	1.13928
158.602	8.56272	0.85627	158.6	0	8.56272	353.337	1.141
158.702	8.57466	0.85747	158.7	0	8.57466	353.562	1.14189
158.802	8.58651	0.85865	158.8	0	8.58651	353.781	1.14371
158.903	8.59219	0.85922	158.9	0	8.59219	354.006	1.14475
159.002	8.60599	0.8606	159	0	8.60599	354.225	1.14579
159.103	8.61312	0.86131	159.1	0	8.61312	354.45	1.14671
159.202	8.62767	0.86277	159.2	0	8.62767	354.669	1.14808
159.303	8.636	0.8636	159.3	0	8.636	354.894	1.14903
159.402	8.64428	0.86443	159.4	0	8.64428	355.114	1.15049
159.503	8.65167	0.86517	159.5	0	8.65167	355.339	1.15199
159.601	8.6626	0.86626	159.6	0	8.6626	355.559	1.15315
159.703	8.67024	0.86702	159.7	0	8.67024	355.783	1.15421
159.801	8.68193	0.86819	159.8	0	8.68193	356.004	1.15641
159.903	8.69392	0.86939	159.9	0	8.69392	356.227	1.15612
160.002	8.7032	0.87032	160	0	8.7032	356.449	1.15813
160.103	8.71168	0.87117	160.1	0	8.71168	356.672	1.1599
160.202	8.72929	0.87293	160.2	0	8.72929	356.893	1.16074
160.302	8.72692	0.87269	160.3	0	8.72692	357.116	1.16101
160.402	8.74301	0.8743	160.4	0	8.74301	357.337	1.16302
160.503	8.75717	0.87572	160.5	0	8.75717	357.56	1.1647
160.602	8.7639	0.87639	160.6	0	8.7639	357.782	1.1653
160.702	8.76606	0.87661	160.7	0	8.76606	358.004	1.1684
160.802	8.78217	0.87822	160.8	0	8.78217	358.228	1.16867
160.902	8.79556	0.87956	160.9	0	8.79556	358.449	1.17441
161.002	8.8004	0.88004	161	0	8.8004	358.672	1.17488
161.102	8.82519	0.88252	161.1	0	8.82519	358.892	1.17696
161.203	8.82734	0.88273	161.2	0	8.82734	359.117	1.17723
161.302	8.87324	0.88732	161.3	0	8.87324	359.337	1.17847
161.403	8.87706	0.88771	161.4	0	8.87706	359.561	1.17836
161.501	8.89368	0.88937	161.5	0	8.89368	359.781	1.18022
161.603	8.89583	0.88958	161.6	0	8.89583	360.005	1.18161
161.702	8.90578	0.89058	161.7	0	8.90578	360.225	1.18385
161.803	8.90484	0.89048	161.8	0	8.90484	360.45	1.18541
161.902	8.91971	0.89197	161.9	0	8.91971	360.669	1.18631
162.002	8.93083	0.89308	162	0	8.93083	360.894	1.18651
162.102	8.9488	0.89488	162.1	0	8.9488	361.114	1.18868
162.203	8.96128	0.89613	162.2	0	8.96128	361.338	1.18875
162.301	8.96849	0.89685	162.3	0	8.96849	361.56	1.1912
162.402	8.97004	0.897	162.4	0	8.97004	361.782	1.19272
162.501	8.9874	0.89874	162.5	0	8.9874	362.004	1.19385
162.602	8.98799	0.8988	162.6	0	8.98799	362.227	1.1946
162.702	9.00758	0.90076	162.7	0	9.00758	362.448	1.19643
162.802	9.01978	0.90198	162.8	0	9.01978	362.672	1.19763
162.902	9.02876	0.90288	162.9	0	9.02876	362.893	1.19816
163.002	9.0348	0.90348	163	0	9.0348	363.115	1.19992
163.102	9.04943	0.90494	163.1	0	9.04943	363.338	1.20177
163.202	9.05903	0.9059	163.2	0	9.05903	363.56	1.2035
163.302	9.06324	0.90632	163.3	0	9.06324	363.783	1.20408
163.402	9.07731	0.90773	163.4	0	9.07731	364.005	1.20662
163.502	9.09217	0.90922	163.5	0	9.09217	364.227	1.20681
163.602	9.10597	0.9106	163.6	0	9.10597	364.448	1.20915
163.702	9.1106	0.91106	163.7	0	9.1106	364.672	1.20863
163.802	9.13094	0.91309	163.8	0	9.13094	364.892	1.21091
163.902	9.13244	0.91324	163.9	0	9.13244	365.116	1.2117
164.002	9.15122	0.91512	164	0	9.15122	365.337	1.21275
164.103	9.14707	0.91471	164.1	0	9.14707	365.561	1.2151
164.202	9.16527	0.91653	164.2	0	9.16527	365.781	1.21597
164.302	9.17158	0.91716	164.3	0	9.17158	366.005	1.21764
164.402	9.18002	0.918	164.4	0	9.18002	366.224	1.21897
164.502	9.19877	0.91988	164.5	0	9.19877	366.45	1.21991
164.602	9.20576	0.92058	164.6	0	9.20576	366.67	1.22101
164.702	9.2191	0.92191	164.7	0	9.2191	366.894	1.22169
164.801	9.22975	0.92298	164.8	0	9.22975	367.115	1.22409
164.903	9.23729	0.92373	164.9	0	9.23729	367.338	1.22411
165.002	9.24609	0.92461	165	0	9.24609	367.56	1.22616
165.102	9.25148	0.92515	165.1	0	9.25148	367.783	1.22779
165.202	9.2707	0.92707	165.2	0	9.2707	368.004	1.22842
165.302	9.2709	0.92709	165.3	0	9.2709	368.227	1.22944
165.402	9.2873	0.92873	165.4	0	9.2873	368.449	1.23046
165.503	9.30029	0.93003	165.5	0	9.30029	368.671	1.23184
165.602	9.30537	0.93054	165.6	0	9.30537	368.894	1.23363
165.702	9.31349	0.93135	165.7	0	9.31349	369.115	1.23524
165.802	9.32171	0.93217	165.8	0	9.32171	369.338	1.23609
165.902	9.33273	0.93327	165.9	0	9.33273	369.559	1.23833
166.002	9.34704	0.9347	166	0	9.34704	369.783	1.23898
166.102	9.35995	0.93599	166.1	0	9.35995	370.003	1.23999
166.202	9.36669	0.93667	166.2	0	9.36669	370.227	1.24136
166.302	9.38462	0.93846	166.3	0	9.38462	370.448	1.24245
166.403	9.38986	0.93899	166.4	0	9.38986	370.672	1.24474
166.502	9.39795	0.9398	166.5	0	9.39795	370.893	1.24614
166.602	9.40889	0.94089	166.6	0	9.40889	371.116	1.24768
166.702	9.41758	0.94176	166.7	0	9.41758	371.337	1.24818
166.803	9.43591	0.94359	166.8	0	9.43591	371.561	1.24886
166.902	9.44714	0.94471	166.9	0	9.44714	371.78	1.2508
167.002	9.45946	0.94595	167	0	9.45946	372.005	1.25101
167.102	9.46346	0.94635	167.1	0	9.46346	372.225	1.253
167.203	9.46887	0.94689	167.2	0	9.46887	372.449	1.25487
167.301	9.48435	0.94844	167.3	0	9.48435	372.67	1.25551
167.402	9.4861	0.94861	167.4	0	9.4861	372.893	1.25723
167.501	9.502	0.9502	167.5	0	9.502	373.115	1.25763
167.602	9.51699	0.9517	167.6	0	9.51699	373.339	1.25987
167.702	9.52205	0.9522	167.7	0	9.52205	373.559	1.26065
167.802	9.53585	0.95359	167.8	0	9.53585	373.782	1.26291
167.902	9.53901	0.9539	167.9	0	9.53901	374.005	1.26333
168.003	9.55693	0.95569	168	0	9.55693	374.226	1.26478
168.102	9.56318	0.95632	168.1	0	9.56318	374.449	1.26609
168.202	9.58128	0.95813	168.2	0	9.58128	374.671	1.26763
168.302	9.58464	0.95846	168.3	0	9.58464	374.894	1.26969
168.402	9.59624	0.95962	168.4	0	9.59624	375.116	1.27198
168.502	9.60673	0.96067	168.5	0	9.60673	375.339	1.27288
168.602	9.61903	0.9619	168.6	0	9.61903	375.559	1.27302
168.702	9.63548	0.96355	168.7	0	9.63548	375.783	1.27417
168.802	9.65386	0.96539	168.8	0	9.65386	376.003	1.27612
168.903	9.66102	0.9661	168.9	0	9.66102	376.228	1.27772
169.002	9.66216	0.96622	169	0	9.66216	376.448	1.27864
169.102	9.67133	0.96713	169.1	0	9.67133	376.672	1.28029
169.202	9.68694	0.96869	169.2	0	9.68694	376.892	1.28151
169.303	9.69973	0.96997	169.3	0	9.69973	377.116	1.28349
169.402	9.7071	0.97071	169.4	0	9.7071	377.336	1.28519
169.503	9.7203	0.97203	169.5	0	9.7203	377.561	1.28637
169.602	9.73008	0.97301	169.6	0	9.73008	377.78	1.28739
169.702	9.74589	0.97459	169.7	0	9.74589	378.005	1.28808
169.801	9.75951	0.97595	169.8	0	9.75951	378.226	1.28988
169.903	9.76898	0.9769	169.9	0	9.76898	378.449	1.29146
170.001	9.77712	0.97771	170	0	9.77712	378.671	1.29276
170.102	9.78267	0.97827	170.1	0	9.78267	378.893	1.29324
170.202	9.797	0.9797	170.2	0	9.797	379.115	1.29654
170.302	9.80966	0.98097	170.3	0	9.80966	379.338	1.29642
170.402	9.82009	0.98201	170.4	0	9.82009	379.56	1.29866
170.502	9.82392	0.98239	170.5	0	9.82392	379.782	1.30042
170.602	9.8503	0.98503	170.6	0	9.8503	380.005	1.30065
170.702	9.84938	0.98494	170.7	0	9.84938	380.227	1.30342
170.802	9.86724	0.98672	170.8	0	9.86724	380.449	1.30407
170.902	9.88139	0.98814	170.9	0	9.88139	380.671	1.3056
171.002	9.88316	0.98832	171	0	9.88316	380.894	1.30635
171.102	9.90532	0.99053	171.1	0	9.90532	381.114	1.30793
171.202	9.91052	0.99105	171.2	0	9.91052	381.339	1.30894
171.302	9.92281	0.99228	171.3	0	9.92281	381.559	1.31038
171.403	9.92882	0.99288	171.4	0	9.92882	381.783	1.31137
171.502	9.94145	0.99415	171.5	0	9.94145	382.003	1.31174
171.603	9.94952	0.99495	171.6	0	9.94952	382.227	1.31539
171.702	9.96106	0.99611	171.7	0	9.96106	382.447	1.31607
171.802	9.96898	0.9969	171.8	0	9.96898	382.672	1.3169
171.902	9.97193	0.99719	171.9	0	9.97193	382.892	1.31879
172.002	10.0011	1.00011	172	0	10.0011	383.117	1.31974
172.101	10.0066	1.00066	172.1	0	10.0066	383.336	1.32184
172.203	10.0132	1.00132	172.2	0	10.0132	383.56	1.32316
172.301	10.0283	1.00283	172.3	0	10.0283	383.781	1.32299
172.403	10.0359	1.00359	172.4	0	10.0359	384.005	1.32465
172.502	10.0527	1.00527	172.5	0	10.0527	384.227	1.32608
172.602	10.0633	1.00633	172.6	0	10.0633	384.45	1.32758
172.702	10.0619	1.00619	172.7	0	10.0619	384.671	1.32927
172.802	10.0752	1.00752	172.8	0	10.0752	384.893	1.32977
172.902	10.0866	1.00866	172.9	0	10.0866	385.115	1.33098
173.002	10.0986	1.00986	173	0	10.0986	385.338	1.33211
173.102	10.1121	1.01121	173.1	0	10.1121	385.561	1.33422
173.202	10.1161	1.01161	173.2	0	10.1161	385.782	1.33605
173.302	10.1258	1.01258	173.3	0	10.1258	386.005	1.33771
173.402	10.1349	1.01349	173.4	0	10.1349	386.226	1.33971
173.502	10.1518	1.01518	173.5	0	10.1518	386.45	1.3393
173.602	10.1664	1.01664	173.6	0	10.1664	386.67	1.342
173.702	10.1797	1.01797	173.7	0	10.1797	386.894	1.34249
173.802	10.1957	1.01957	173.8	0	10.1957	387.115	1.34364
173.903	10.1924	1.01924	173.9	0	10.1924	387.338	1.34524
174.002	10.214	1.0214	174	0	10.214	387.559	1.34718
174.103	10.2179	1.02179	174.1	0	10.2179	387.783	1.34755
174.202	10.2271	1.02271	174.2	0	10.2271	388.003	1.3491
174.302	10.2399	1.02399	174.3	0	10.2399	388.228	1.35195
174.402	10.2554	1.02554	174.4	0	10.2554	388.448	1.35381
174.502	10.2584	1.02584	174.5	0	10.2584	388.672	1.35473
174.602	10.2708	1.02708	174.6	0	10.2708	388.892	1.35565
174.703	10.2936	1.02936	174.7	0	10.2936	389.116	1.35614
174.802	10.3085	1.03085	174.8	0	10.3085	389.337	1.35833
174.902	10.3158	1.03158	174.9	0	10.3158	389.561	1.35937
175.001	10.3232	1.03232	175	0	10.3232	389.782	1.36114
175.102	10.3271	1.03271	175.1	0	10.3271	390.006	1.36139
175.202	10.3446	1.03446	175.2	0	10.3446	390.226	1.36145
175.302	10.3529	1.03529	175.3	0	10.3529	390.449	1.36493
175.402	10.3671	1.03671	175.4	0	10.3671	390.671	1.36499
175.503	10.3691	1.03691	175.5	0	10.3691	390.893	1.36876
175.602	10.3696	1.03696	175.6	0	10.3696	391.116	1.37035
175.702	10.3974	1.03974	175.7	0	10.3974	391.337	1.37127
175.802	10.3979	1.03979	175.8	0	10.3979	391.56	1.37361
175.902	10.4281	1.04281	175.9	0	10.4281	391.782	1.37387
176.002	10.4408	1.04408	176	0	10.4408	392.006	1.37534
176.102	10.4482	1.04482	176.1	0	10.4482	392.225	1.37696
176.202	10.4669	1.04669	176.2	0	10.4669	392.45	1.37718
176.302	10.469	1.0469	176.3	0	10.469	392.67	1.37888
176.403	10.4807	1.04807	176.4	0	10.4807	392.893	1.37956
176.502	10.4937	1.04937	176.5	0	10.4937	393.115	1.38174
176.603	10.4955	1.04955	176.6	0	10.4955	393.339	1.38228
176.702	10.509	1.0509	176.7	0	10.509	393.559	1.38441
176.802	10.5145	1.05145	176.8	0	10.5145	393.783	1.38465
176.902	10.5319	1.05319	176.9	0	10.5319	394.003	1.38629
177.003	10.5363	1.05363	177	0	10.5363	394.227	1.38748
177.102	10.5532	1.05532	177.1	0	10.5532	394.447	1.38868
177.202	10.5552	1.05552	177.2	0	10.5552	394.671	1.38958
177.301	10.5683	1.05683	177.3	0	10.5683	394.893	1.38944
177.402	10.5778	1.05779	177.4	0	10.5778	395.116	1.39049
177.501	10.5874	1.05874	177.5	0	10.5874	395.338	1.39256
177.602	10.5946	1.05946	177.6	0	10.5946	395.561	1.39337
177.702	10.5935	1.05935	177.7	0	10.5935	395.782	1.39399
177.802	10.6019	1.06019	177.8	0	10.6019	396.004	1.39502
177.902	10.6185	1.06185	177.9	0	10.6185	396.227	1.39565
178.003	10.6249	1.06249	178	0	10.6249	396.449	1.39725
178.102	10.6299	1.06299	178.1	0	10.6299	396.672	1.39724
178.202	10.6381	1.06381	178.2	0	10.6381	396.893	1.39802
178.302	10.6432	1.06432	178.3	0	10.6432	397.116	1.39935
178.402	10.656	1.0656	178.4	0	10.656	397.337	1.40106
178.503	10.6559	1.06559	178.5	0	10.6559	397.561	1.40167
178.602	10.6621	1.06621	178.6	0	10.6621	397.781	1.40108
178.702	10.6728	1.06728	178.7	0	10.6728	398.006	1.40211
178.802	10.6865	1.06865	178.8	0	10.6865	398.226	1.40321
178.902	10.6914	1.06914	178.9	0	10.6914	398.45	1.40247
179.002	10.6866	1.06866	179	0	10.6866	398.67	1.4032
179.103	10.6949	1.06948	179.1	0	10.6949	398.894	1.4033
179.202	10.7037	1.07037	179.2	0	10.7037	399.114	1.4017
179.302	10.6977	1.06977	179.3	0	10.6977	399.339	1.40128
179.402	10.7036	1.07036	179.4	0	10.7036	399.558	1.39892
179.503	10.7044	1.07044	179.5	0	10.7044	399.783	1.399
179.601	10.6916	1.06916	179.6	0	10.6916	400.003	1.39626
179.703	10.6882	1.06882	179.7	0	10.6882	400.227	1.39145
179.801	10.6694	1.06694	179.8	0	10.6694	400.448	1.37767
179.903	10.67	1.067	179.9	0	10.67	400.672	-0.153424
180.002	10.648	1.0648	180	0	10.648	400.893	-0.089635
180.102	10.6096	1.06096	180.1	0	10.6096	401.117	-0.09119
180.202	10.4994	1.04994	180.2	0	10.4994	401.338	-0.0908837
180.303	-1.7494	-0.17494	180.3	0	-1.7494	401.56	-0.0900988
180.402	-1.23909	-0.12391	180.4	0	-1.23909	401.782	-0.0903363
180.503	-1.25153	-0.12515	180.5	0	-1.25153	402.004	-0.09107
180.602	-1.24908	-0.12491	180.6	0	-1.24908	402.227	-0.0905688
180.702	-1.2428	-0.12428	180.7	0	-1.2428	402.449	-0.0908662
180.802	-1.2447	-0.12447	180.8	0	-1.2447	402.672	-0.0915675
180.902	-1.25057	-0.12506	180.9	0	-1.25057	402.893	-0.090675
181.002	-1.24656	-0.12466	181	0	-1.24656	403.116	-0.0919013
181.102	-1.24894	-0.12489	181.1	0	-1.24894	403.336	-0.0899662
181.203	-1.25455	-0.12546	181.2	0	-1.25455	403.561	-0.0915825
181.302	-1.24741	-0.12474	181.3	0	-1.24741	403.781	-0.091055
181.402	-1.25722	-0.12572	181.4	0	-1.25722	404.005	-0.0918613
181.501	-1.24174	-0.12417	181.5	0	-1.24174	404.226	-0.0913775
181.602	-1.25467	-0.12547	181.6	0	-1.25467	404.45	-0.0922925
181.702	-1.25045	-0.12504	181.7	0	-1.25045	404.67	-0.09092
181.802	-1.2569	-0.12569	181.8	0	-1.2569	404.895	-0.091255
181.902	-1.25303	-0.1253	181.9	0	-1.25303	405.114	-0.0916825
182.003	-1.26035	-0.12603	182	0	-1.26035	405.338	-0.090025
182.102	-1.24937	-0.12494	182.1	0	-1.24937	405.558	-0.0909062
182.203	-1.25205	-0.12521	182.2	0	-1.25205	405.782	-0.0914975
182.302	-1.25547	-0.12555	182.3	0	-1.25547	406.003	-0.0906088
182.402	-1.24221	-0.12422	182.4	0	-1.24221	406.227	-0.0904888
182.501	-1.24926	-0.12493	182.5	0	-1.24926	406.449	-0.0908775
182.602	-1.25399	-0.1254	182.6	0	-1.25399	406.672	-0.0877388
182.702	-1.24688	-0.12469	182.7	0	-1.24688	406.893	-0.0903638
182.802	-1.24592	-0.12459	182.8	0	-1.24592	407.115	-0.0926913
182.902	-1.24903	-0.1249	182.9	0	-1.24903	407.337	-0.08681
183.002	-1.22392	-0.12239	183	0	-1.22392	407.56	-0.095895
183.102	-1.24492	-0.12449	183.1	0	-1.24492	407.782	-0.0874488
183.202	-1.26354	-0.12635	183.2	0	-1.26354	408.004	-0.0954475
183.302	-1.21649	-0.12165	183.3	0	-1.21649	408.227	-0.0889675
183.402	-1.28917	-0.12892	183.4	0	-1.28917	408.449	-0.0892625
183.502	-1.2216	-0.12216	183.5	0	-1.2216	408.672	-0.0918438
183.602	-1.28559	-0.12856	183.6	0	-1.28559	408.893	-0.08511
183.702	-1.23375	-0.12338	183.7	0	-1.23375	409.116	-0.0916963
183.802	-1.23611	-0.12361	183.8	0	-1.23611	409.337	-0.0896413
183.903	-1.25676	-0.12568	183.9	0	-1.25676	409.561	-0.0885225
184.002	-1.20289	-0.12029	184	0	-1.20289	409.781	-0.0923463
184.102	-1.25558	-0.12556	184.1	0	-1.25558	410.006	-0.08705
184.202	-1.23914	-0.12391	184.2	0	-1.23914	410.225	-0.092365
184.302	-1.23019	-0.12302	184.3	0	-1.23019	410.45	-0.0886375
184.402	-1.26078	-0.12608	184.4	0	-1.26078	410.67	-0.09019
184.503	-1.21841	-0.12184	184.5	0	-1.21841	410.701	-0.08921
184.602	-1.26093	-0.12609	184.6	0	-1.26093
184.703	-1.23111	-0.12311	184.7	0	-1.23111
184.802	-1.24353	-0.12435	184.8	0	-1.24353
184.816	-1.23569	-0.12357	184.814	0	-1.23569
