# Supplementary material for: Approaching intrinsic dynamics of MXenes hybrid hydrogel for 3D printed multimodal intelligent devices with ultrahigh superelasticity and temperature sensitivity
Source: Nat Commun. 2022 Jun 14;13:3420. doi: 10.1038/s41467-022-31051-7 (PMC9197829; doi:10.1038/s41467-022-31051-7)
Supplement: Supplementary file 6 — Source Data [file 41467_2022_31051_MOESM6_ESM.zip › Supplementary information/Supplementary Fig. 8/Supplementary Fig. 8b/30%.xlsx]

## Sheet: Sheet1
Strain / %	Compressive strength / Mpa
0	-1.74286e-05
0.07	0.000137714
0.4	0.000311429
0.74	0.000449714
1.05	0.000619143
1.36	0.000752
1.66	0.000820286
1.96	0.000921429
2.26	0.00102
2.57	0.0011
2.88	0.00125
3.18	0.00144
3.47	0.00164
3.77	0.00177
4.07	0.00196
4.37	0.00216
4.67	0.00226
4.98	0.00234
5.28	0.00248
5.57	0.00266
5.86	0.00276
6.16	0.00285
6.47	0.00298
6.78	0.00324
7.08	0.00346
7.38	0.00361
7.68	0.00375
7.97	0.00394
8.26	0.00412
8.56	0.00427
8.88	0.00442
9.18	0.00451
9.48	0.00465
9.78	0.0048
10.07	0.00496
10.37	0.00514
10.66	0.00535
10.97	0.00555
11.28	0.00578
11.58	0.006
11.87	0.00614
12.17	0.00628
12.47	0.0064
12.77	0.00654
13.07	0.00674
13.37	0.00695
13.68	0.00713
13.97	0.00728
14.26	0.00748
14.57	0.00774
14.87	0.00803
15.18	0.00827
15.48	0.00843
15.78	0.0086
16.08	0.00874
16.37	0.0089
16.67	0.00912
16.97	0.00938
17.27	0.00966
17.58	0.0099
17.88	0.01015
18.17	0.01039
18.46	0.01067
18.77	0.01092
19.07	0.01112
19.37	0.0113
19.68	0.01152
19.98	0.01176
20.28	0.012
20.56	0.01228
20.87	0.01258
21.17	0.01292
21.47	0.0132
21.77	0.0135
22.08	0.01375
22.37	0.01402
22.67	0.01428
22.96	0.01456
23.27	0.01478
23.58	0.01505
23.88	0.01535
24.18	0.0157
24.47	0.01599
24.77	0.01633
25.07	0.01665
25.37	0.01695
25.67	0.01719
25.98	0.01753
26.28	0.01789
26.57	0.01827
26.86	0.01858
27.17	0.01884
27.47	0.01918
27.78	0.01958
28.08	0.01998
28.38	0.02033
28.68	0.02072
28.97	0.02115
29.27	0.02153
29.57	0.02196
29.87	0.02235
30	0.02282
30.01	0.02275
29.95	0.02236
29.6	0.0218
29.22	0.02096
28.87	0.0202
28.55	0.01957
28.23	0.019
27.92	0.01842
27.61	0.01792
27.31	0.01746
27	0.01706
26.71	0.01665
26.41	0.01622
26.11	0.01579
25.8	0.01535
25.5	0.01486
25.2	0.01439
24.9	0.014
24.6	0.01363
24.31	0.01331
24.01	0.01299
23.7	0.01274
23.4	0.01239
23.1	0.01205
22.8	0.01173
22.5	0.01143
22.21	0.01118
21.91	0.0109
21.6	0.01057
21.3	0.0102
21	0.00993
20.7	0.00969
20.41	0.00946
20.11	0.00922
19.81	0.009
19.5	0.00883
19.2	0.00858
18.9	0.00836
18.6	0.00807
18.3	0.0078
18.01	0.00754
17.71	0.00733
17.4	0.00717
17.1	0.00698
16.8	0.00683
16.5	0.00663
16.21	0.00648
15.91	0.00628
15.61	0.00612
15.3	0.00594
15	0.00569
14.7	0.00543
14.4	0.00522
14.1	0.00512
13.81	0.00498
13.51	0.00482
13.2	0.00467
12.9	0.00455
12.6	0.00441
12.3	0.0042
12.01	0.00406
11.71	0.00391
11.41	0.00373
11.1	0.00351
10.8	0.00334
10.5	0.00321
10.21	0.00306
9.91	0.00303
9.61	0.00296
9.31	0.00282
9	0.0026
8.7	0.00253
8.4	0.00243
8.1	0.00223
7.81	0.00204
7.51	0.00188
7.21	0.00177
6.9	0.00168
6.6	0.00164
6.3	0.00151
6	0.00138
5.7	0.00126
5.41	0.00116
5.11	0.00105
4.81	0.000938857
4.5	0.000813143
4.2	0.000618
3.9	0.000510286
3.61	0.000449143
3.31	0.000389143
3.01	0.000277429
2.7	0.000194286
2.4	0.000123143
2.1	2.82857e-05
1.8	-5.74286e-05
1.51	-0.000181143
1.21	-0.000316571
0.9	-0.000446857
0.61	-0.000573714
0.3	-0.000625143
0	-0.000720286
0	-0.000915714
-0.01	-0.000933143
-0.02	-0.000776286
-0.04	-0.000719143
0	-0.000677714
