# Supplementary material for: Approaching intrinsic dynamics of MXenes hybrid hydrogel for 3D printed multimodal intelligent devices with ultrahigh superelasticity and temperature sensitivity
Source: Nat Commun. 2022 Jun 14;13:3420. doi: 10.1038/s41467-022-31051-7 (PMC9197829; doi:10.1038/s41467-022-31051-7)
Supplement: Supplementary file 6 — Source Data [file 41467_2022_31051_MOESM6_ESM.zip › Supplementary information/Supplementary Fig. 8/Supplementary Fig. 8b/40%.xlsx]

## Sheet: Sheet1
Strain / %	Compressive strength / Mpa
0	-4.14286e-05
0.1	8.37143e-05
0.54	0.000217429
0.97	0.000284
1.39	0.000430286
1.81	0.000594857
2.22	0.000757143
2.62	0.00101
3.01	0.00118
3.42	0.0013
3.82	0.00143
4.23	0.00157
4.63	0.00169
5.02	0.00178
5.42	0.00197
5.82	0.00212
6.23	0.00226
6.63	0.00237
7.03	0.00262
7.42	0.00278
7.82	0.00298
8.22	0.00315
8.63	0.00338
9.03	0.00352
9.41	0.00365
9.82	0.00376
10.23	0.00396
10.63	0.00416
11.03	0.00439
11.42	0.00454
11.82	0.00473
12.22	0.00492
12.63	0.00522
13.03	0.00546
13.42	0.00565
13.82	0.00584
14.22	0.00602
14.62	0.00622
15.03	0.00646
15.42	0.00675
15.82	0.00695
16.22	0.00719
16.62	0.00746
17.02	0.00776
17.42	0.00812
17.81	0.00847
18.22	0.00878
18.63	0.00903
19.03	0.0093
19.42	0.00957
19.82	0.00987
20.22	0.01021
20.63	0.01057
21.03	0.01098
21.42	0.01139
21.82	0.01177
22.21	0.0121
22.62	0.01252
23.03	0.01297
23.42	0.01341
23.82	0.01383
24.22	0.01427
24.63	0.01471
25.03	0.01519
25.43	0.01573
25.82	0.01625
26.22	0.01678
26.62	0.01736
27.03	0.01798
27.43	0.01859
27.82	0.01918
28.22	0.01984
28.62	0.02052
29.03	0.02121
29.43	0.02187
29.83	0.02262
30.22	0.02337
30.61	0.02417
31.02	0.02498
31.43	0.02583
31.83	0.02666
32.22	0.02747
32.62	0.02828
33.03	0.02912
33.43	0.02998
33.82	0.03091
34.22	0.03186
34.62	0.03292
35.02	0.03395
35.43	0.03503
35.83	0.03615
36.22	0.0373
36.62	0.03842
37.02	0.03955
37.43	0.04074
37.83	0.04194
38.22	0.04317
38.62	0.04442
39.02	0.04578
39.42	0.04721
39.83	0.0485
40.01	0.04947
40.01	0.04951
39.91	0.04819
39.43	0.04562
38.94	0.04243
38.49	0.03985
38.06	0.03774
37.65	0.03582
37.23	0.03408
36.82	0.03247
36.42	0.03104
36.02	0.02967
35.62	0.02839
35.22	0.02721
34.81	0.02606
34.41	0.02497
34.01	0.024
33.62	0.02316
33.22	0.0223
32.81	0.02148
32.41	0.02071
32.01	0.0199
31.62	0.01918
31.21	0.01846
30.81	0.01782
30.41	0.01714
30.01	0.01654
29.62	0.01596
29.22	0.01547
28.81	0.01497
28.41	0.01446
28.01	0.01397
27.62	0.01351
27.22	0.01305
26.81	0.01254
26.41	0.01208
26.01	0.01166
25.62	0.01126
25.23	0.01092
24.82	0.01059
24.41	0.01026
24.01	0.0099
23.62	0.00958
23.22	0.00925
22.81	0.00896
22.41	0.00868
22.01	0.00838
21.62	0.00803
21.22	0.00768
20.82	0.00745
20.41	0.00722
20.01	0.00699
19.61	0.00676
19.22	0.00652
18.82	0.00629
18.41	0.00609
18.01	0.00589
17.61	0.00562
17.22	0.00535
16.82	0.00511
16.42	0.00491
16.01	0.0047
15.61	0.00453
15.22	0.00438
14.82	0.00421
14.41	0.00407
14.01	0.00388
13.61	0.00373
13.22	0.00353
12.82	0.00337
12.42	0.00319
12.01	0.00304
11.61	0.00289
11.21	0.00271
10.82	0.00253
10.42	0.00235
10.01	0.00228
9.61	0.0022
9.21	0.00213
8.82	0.00195
8.42	0.00175
8.01	0.00159
7.61	0.00147
7.21	0.00132
6.82	0.00116
6.42	0.00106
6.02	0.00101
5.61	0.000983714
5.21	0.000869429
4.82	0.000720286
4.42	0.000674
4.02	0.000589429
3.61	0.000474286
3.21	0.00028
2.81	0.000153143
2.42	5.42857e-06
2.02	-0.000122571
1.61	-0.000215429
1.21	-0.000282286
0.81	-0.000373429
0.42	-0.000428571
0.02	-0.000517429
-0.01	-0.000778571
-0.01	-0.000886571
-0.02	-0.000734286
-0.06	-0.000535143
0	-0.000231714
