# Supplementary material for: Approaching intrinsic dynamics of MXenes hybrid hydrogel for 3D printed multimodal intelligent devices with ultrahigh superelasticity and temperature sensitivity
Source: Nat Commun. 2022 Jun 14;13:3420. doi: 10.1038/s41467-022-31051-7 (PMC9197829; doi:10.1038/s41467-022-31051-7)
Supplement: Supplementary file 6 — Source Data [file 41467_2022_31051_MOESM6_ESM.zip › Supplementary information/Supplementary Fig. 8/Supplementary Fig. 8b/50%.xlsx]

## Sheet: Sheet1
Strain / %	Compressive strength / Mpa
0	0.000274857
0.12	0.000326571
0.67	0.000401143
1.22	0.000412
1.75	0.000661143
2.28	0.000842286
2.78	0.000963429
3.28	0.00114
3.79	0.00133
4.3	0.00156
4.79	0.00177
5.29	0.00198
5.79	0.00216
6.3	0.00227
6.8	0.00246
7.29	0.00261
7.79	0.00279
8.29	0.00294
8.79	0.00312
9.28	0.00336
9.79	0.00367
10.3	0.00393
10.8	0.00407
11.29	0.00432
11.79	0.00462
12.29	0.00491
12.8	0.0051
13.29	0.00531
13.79	0.00551
14.29	0.00573
14.79	0.00596
15.29	0.00627
15.79	0.00662
16.29	0.00692
16.79	0.00719
17.29	0.0075
17.78	0.00789
18.29	0.00825
18.8	0.00862
19.29	0.00898
19.79	0.00934
20.29	0.00963
20.8	0.00994
21.3	0.01032
21.79	0.01085
22.29	0.01128
22.79	0.01173
23.29	0.01217
23.79	0.01271
24.29	0.01322
24.79	0.01371
25.29	0.01423
25.78	0.01476
26.29	0.0153
26.79	0.01584
27.3	0.01649
27.79	0.0171
28.29	0.01778
28.79	0.01848
29.3	0.01929
29.79	0.02008
30.28	0.02075
30.79	0.02152
31.3	0.02243
31.8	0.02343
32.29	0.02429
32.79	0.02527
33.3	0.02636
33.79	0.02745
34.29	0.02856
34.79	0.02978
35.3	0.03114
35.8	0.03248
36.29	0.0338
36.79	0.03521
37.3	0.03679
37.8	0.03841
38.28	0.04006
38.79	0.04181
39.29	0.04371
39.79	0.04567
40.29	0.04774
40.79	0.04982
41.3	0.0519
41.8	0.05398
42.28	0.05615
42.79	0.05835
43.29	0.06069
43.8	0.06305
44.29	0.06551
44.79	0.068
45.29	0.07051
45.8	0.07307
46.29	0.07569
46.79	0.07843
47.29	0.08127
47.8	0.08429
48.3	0.0873
48.79	0.09039
49.29	0.09375
49.79	0.09661
50.01	0.09824
50.02	0.09834
49.85	0.09383
49.23	0.08501
48.63	0.07559
48.08	0.06872
47.55	0.06319
47.02	0.05853
46.51	0.05464
46.01	0.05117
45.51	0.04793
45	0.04505
44.5	0.04253
44.01	0.04024
43.5	0.03794
43	0.03587
42.5	0.03393
42	0.03223
41.51	0.0306
41	0.02914
40.5	0.02776
40	0.02651
39.5	0.02533
39	0.02417
38.5	0.02309
38	0.02213
37.51	0.02119
37	0.02029
36.5	0.01936
36	0.01859
35.51	0.01778
35	0.01706
34.49	0.01633
34	0.01574
33.51	0.01511
33	0.01453
32.5	0.01397
32	0.01348
31.5	0.01289
31	0.01231
30.5	0.01182
30	0.0114
29.51	0.01096
29.01	0.0105
28.5	0.01007
28	0.00974
27.5	0.0094
27.01	0.00911
26.5	0.00874
25.99	0.00841
25.5	0.00801
25.01	0.00768
24.5	0.00735
24	0.00707
23.5	0.00682
23.01	0.00657
22.5	0.00632
22	0.00601
21.5	0.00585
21.01	0.00563
20.5	0.00535
20	0.00506
19.5	0.00482
19.01	0.00457
18.51	0.00431
18	0.00408
17.49	0.0039
17.01	0.00377
16.5	0.0036
16	0.00341
15.5	0.00322
15.01	0.00305
14.5	0.00287
14	0.00268
13.5	0.00252
13	0.00236
12.51	0.00217
12	0.00196
11.5	0.00181
11	0.00173
10.51	0.00163
10	0.00151
9.49	0.00138
9	0.00123
8.51	0.000973714
8	0.000814286
7.5	0.000704571
7	0.000521429
6.51	0.000363143
6	0.000342571
5.49	0.000351429
5	0.000242571
4.5	7e-05
4.01	-0.00011
3.49	-0.000226857
3	-0.000313143
2.5	-0.000446857
2.01	-0.000649143
1.5	-0.000763143
1	-0.000842286
0.5	-0.000933714
0.01	-0.000958286
-0.01	-0.000780286
-0.02	-0.000728571
-0.03	-0.000929143
-0.08	-0.00105
-0.01	-0.000923429
0	-0.000591143
