# Supplementary material for: Approaching intrinsic dynamics of MXenes hybrid hydrogel for 3D printed multimodal intelligent devices with ultrahigh superelasticity and temperature sensitivity
Source: Nat Commun. 2022 Jun 14;13:3420. doi: 10.1038/s41467-022-31051-7 (PMC9197829; doi:10.1038/s41467-022-31051-7)
Supplement: Supplementary file 6 — Source Data [file 41467_2022_31051_MOESM6_ESM.zip › Supplementary information/Supplementary Fig. 8/Supplementary Fig. 8b/60%.xlsx]

## Sheet: Sheet1
Strain / %	Compressive strength / Mpa
0	0.000149429
0.19	0.000290286
0.83	0.000512571
1.48	0.000759429
2.12	0.00125
2.73	0.00168
3.33	0.00205
3.95	0.00248
4.55	0.00292
5.14	0.00343
5.74	0.00391
6.35	0.00439
6.95	0.0049
7.54	0.00547
8.15	0.00605
8.75	0.00657
9.34	0.0071
9.95	0.00758
10.56	0.00812
11.14	0.00862
11.75	0.00918
12.35	0.00971
12.95	0.01025
13.54	0.01083
14.15	0.01147
14.75	0.0121
15.35	0.01267
15.94	0.01336
16.56	0.01398
17.15	0.01461
17.74	0.01514
18.35	0.01571
18.95	0.01633
19.54	0.01703
20.14	0.0177
20.76	0.01845
21.35	0.01924
21.94	0.01996
22.54	0.02074
23.15	0.02159
23.75	0.02248
24.34	0.02326
24.95	0.02411
25.55	0.02488
26.14	0.02568
26.75	0.02661
27.35	0.02763
27.94	0.02861
28.55	0.02964
29.15	0.03083
29.75	0.03201
30.34	0.03318
30.94	0.03437
31.55	0.03564
32.14	0.03685
32.75	0.03801
33.35	0.03932
33.95	0.04076
34.54	0.04225
35.15	0.04377
35.75	0.0453
36.35	0.04692
36.95	0.04864
37.55	0.05056
38.15	0.05246
38.74	0.0544
39.35	0.05645
39.95	0.05874
40.54	0.06103
41.15	0.06324
41.76	0.06555
42.35	0.06815
42.94	0.07099
43.55	0.07392
44.15	0.07688
44.74	0.08011
45.35	0.08359
45.95	0.08726
46.55	0.09099
47.14	0.09501
47.75	0.09924
48.35	0.10375
48.94	0.10839
49.55	0.11345
50.15	0.11879
50.74	0.12434
51.34	0.13018
51.95	0.13645
52.55	0.14298
53.14	0.14965
53.75	0.15666
54.35	0.16407
54.95	0.17172
55.54	0.17975
56.15	0.18824
56.75	0.19718
57.34	0.20661
57.95	0.21667
58.55	0.22718
59.14	0.23866
59.75	0.24889
60.01	0.25488
60.02	0.2561
59.79	0.24578
59.06	0.2248
58.36	0.20089
57.69	0.18349
57.05	0.16919
56.44	0.15679
55.83	0.14592
55.22	0.13613
54.62	0.1274
54.02	0.11932
53.41	0.11191
52.81	0.10518
52.22	0.09917
51.61	0.09357
51.01	0.08835
50.41	0.08353
49.81	0.0792
49.21	0.07516
48.61	0.07135
48.02	0.06772
47.41	0.06433
46.81	0.06119
46.22	0.05828
45.61	0.05549
45	0.05285
44.41	0.0505
43.82	0.04837
43.21	0.04627
42.6	0.04424
42.01	0.04242
41.41	0.0407
40.81	0.03907
40.21	0.03752
39.62	0.036
39.01	0.03445
38.41	0.03303
37.82	0.03176
37.21	0.03054
36.61	0.02935
36.01	0.02823
35.42	0.02719
34.81	0.02616
34.21	0.02515
33.61	0.02422
33.01	0.02331
32.41	0.02244
31.81	0.02151
31.22	0.02061
30.61	0.01969
30.01	0.01889
29.42	0.01819
28.81	0.01751
28.21	0.01675
27.61	0.01602
27.02	0.01544
26.41	0.01489
25.81	0.01427
25.21	0.01358
24.61	0.01296
24.01	0.01241
23.41	0.01187
22.82	0.01121
22.21	0.01068
21.61	0.0102
21.02	0.00984
20.41	0.00933
19.81	0.00885
19.21	0.00835
18.62	0.00794
18.01	0.00742
17.41	0.00693
16.82	0.00655
16.21	0.00624
15.6	0.00583
15.01	0.0053
14.41	0.00488
13.81	0.00453
13.21	0.00425
12.62	0.00392
12.01	0.00356
11.41	0.00326
10.81	0.00293
10.22	0.00255
9.61	0.00218
9.01	0.0019
8.42	0.00158
7.81	0.00128
7.2	0.000977429
6.61	0.000614286
6.01	0.000258
5.41	-4.42857e-05
4.81	-0.000189429
4.22	-0.000350857
3.61	-0.000575714
3	-0.000835143
2.41	-0.000983714
1.81	-0.001
1.21	-0.00114
0.61	-0.00143
0.02	-0.00168
0	-0.0015
-0.02	-0.00138
-0.03	-0.0015
-0.1	-0.00153
-0.01	-0.00139
0	-0.00111
