# Supplementary material for: Approaching intrinsic dynamics of MXenes hybrid hydrogel for 3D printed multimodal intelligent devices with ultrahigh superelasticity and temperature sensitivity
Source: Nat Commun. 2022 Jun 14;13:3420. doi: 10.1038/s41467-022-31051-7 (PMC9197829; doi:10.1038/s41467-022-31051-7)
Supplement: Supplementary file 6 — Source Data [file 41467_2022_31051_MOESM6_ESM.zip › Supplementary information/Supplementary Fig. 8/Supplementary Fig. 8c/30%.xlsx]

## Sheet: Sheet1
Strain / %	Compressive strength / Mpa
0	0.000132286
0.05	0.000116857
0.39	0.000185714
0.73	0.000376857
1.04	0.000689714
1.34	0.000958
1.65	0.00125
1.96	0.00151
2.27	0.00174
2.57	0.00195
2.86	0.0021
3.17	0.00231
3.46	0.0025
3.76	0.00272
4.07	0.00292
4.37	0.00315
4.67	0.00337
4.97	0.00365
5.26	0.00392
5.56	0.00414
5.86	0.00439
6.16	0.00472
6.46	0.00495
6.77	0.00518
7.07	0.00539
7.37	0.00564
7.66	0.00581
7.96	0.00605
8.26	0.00622
8.57	0.00653
8.87	0.00687
9.17	0.00719
9.46	0.00735
9.76	0.00762
10.06	0.00796
10.37	0.00826
10.67	0.00849
10.98	0.00874
11.26	0.00901
11.56	0.00924
11.86	0.00948
12.16	0.00975
12.46	0.01008
12.77	0.01044
13.07	0.01078
13.37	0.01101
13.66	0.01128
13.96	0.01156
14.26	0.01188
14.56	0.01215
14.87	0.01245
15.17	0.01266
15.46	0.01296
15.77	0.01326
16.06	0.01356
16.36	0.01384
16.67	0.01422
16.97	0.01458
17.28	0.01493
17.56	0.01526
17.86	0.01561
18.16	0.01593
18.46	0.0162
18.77	0.01647
19.07	0.01681
19.38	0.0172
19.67	0.01756
19.96	0.0179
20.26	0.01823
20.56	0.01862
20.87	0.01905
21.17	0.01945
21.47	0.0198
21.77	0.02023
22.06	0.02058
22.36	0.02101
22.66	0.02132
22.97	0.02171
23.27	0.02205
23.57	0.02247
23.86	0.02284
24.16	0.02326
24.47	0.02374
24.76	0.0242
25.06	0.02475
25.37	0.02521
25.67	0.02566
25.97	0.02603
26.26	0.02646
26.56	0.02688
26.86	0.02737
27.17	0.02786
27.47	0.02831
27.77	0.02884
28.07	0.02939
28.36	0.02996
28.66	0.0305
28.97	0.03105
29.27	0.03156
29.57	0.0322
29.87	0.03257
30.01	0.03283
30.01	0.03304
29.95	0.03274
29.59	0.03217
29.2	0.03116
28.86	0.03018
28.53	0.02926
28.22	0.02852
27.92	0.02779
27.61	0.02713
27.3	0.02647
27	0.02585
26.69	0.02528
26.4	0.02473
26.1	0.02418
25.8	0.02364
25.5	0.02309
25.2	0.0226
24.89	0.02204
24.6	0.02147
24.3	0.02091
24	0.02048
23.7	0.01996
23.4	0.01941
23.1	0.01888
22.79	0.01849
22.49	0.01807
22.2	0.01762
21.9	0.01719
21.6	0.01681
21.3	0.01643
21	0.01598
20.69	0.01558
20.39	0.01512
20.09	0.01471
19.8	0.01437
19.5	0.01397
19.21	0.01358
18.9	0.0132
18.59	0.01288
18.29	0.01248
18	0.01214
17.7	0.01176
17.4	0.01145
17.11	0.01117
16.8	0.01085
16.49	0.01047
16.19	0.01012
15.9	0.00979
15.6	0.00948
15.3	0.00921
15	0.00892
14.7	0.00867
14.39	0.00845
14.1	0.00821
13.8	0.00793
13.5	0.00761
13.2	0.00735
12.9	0.00708
12.59	0.00688
12.29	0.0066
12	0.0063
11.7	0.00601
11.4	0.00579
11.1	0.00557
10.8	0.00536
10.5	0.00516
10.19	0.00496
9.89	0.00476
9.59	0.00454
9.3	0.00432
9.01	0.00411
8.7	0.0039
8.4	0.00367
8.09	0.00342
7.79	0.00323
7.5	0.00309
7.2	0.00293
6.9	0.00267
6.6	0.00248
6.29	0.00237
5.99	0.00224
5.7	0.00204
5.4	0.00182
5.1	0.00169
4.81	0.00152
4.5	0.00144
4.2	0.00115
3.89	0.000947714
3.59	0.000720571
3.29	0.000659429
3	0.000449714
2.7	0.000270286
2.4	0.000119143
2.1	3.6e-05
1.8	-0.000122571
1.5	-0.000282286
1.2	-0.000391429
0.9	-0.000472286
0.6	-0.000534286
0.3	-0.000695143
-0.01	-0.000792857
-0.01	-0.00104
-0.02	-0.000911143
-0.05	-0.000890571
0	-0.000882857
