# Supplementary material for: Approaching intrinsic dynamics of MXenes hybrid hydrogel for 3D printed multimodal intelligent devices with ultrahigh superelasticity and temperature sensitivity
Source: Nat Commun. 2022 Jun 14;13:3420. doi: 10.1038/s41467-022-31051-7 (PMC9197829; doi:10.1038/s41467-022-31051-7)
Supplement: Supplementary file 6 — Source Data [file 41467_2022_31051_MOESM6_ESM.zip › Supplementary information/Supplementary Fig. 8/Supplementary Fig. 8c/40%.xlsx]

## Sheet: Sheet1
Strain / %	Compressive strength / Mpa
0	0.000486286
0.09	0.000618857
0.54	0.000765714
0.98	0.000936
1.39	0.00122
1.81	0.00141
2.23	0.00171
2.63	0.00205
3.03	0.00229
3.43	0.00256
3.83	0.00282
4.24	0.00312
4.64	0.0035
5.03	0.00388
5.43	0.00417
5.83	0.0045
6.23	0.00491
6.64	0.00523
7.04	0.00543
7.43	0.00573
7.83	0.0061
8.23	0.00648
8.64	0.00672
9.04	0.00707
9.43	0.00749
9.83	0.00793
10.23	0.00824
10.64	0.00864
11.04	0.00902
11.43	0.00937
11.83	0.0096
12.23	0.00996
12.64	0.01033
13.04	0.01075
13.44	0.01105
13.83	0.01143
14.23	0.01184
14.63	0.01229
15.04	0.01271
15.43	0.01313
15.83	0.01356
16.23	0.014
16.64	0.01442
17.04	0.01476
17.43	0.01517
17.82	0.01561
18.22	0.01604
18.63	0.01643
19.04	0.01688
19.44	0.01737
19.83	0.0179
20.23	0.0184
20.63	0.01893
21.04	0.01939
21.44	0.01991
21.83	0.02042
22.23	0.02093
22.63	0.02147
23.03	0.02196
23.44	0.02248
23.83	0.02297
24.23	0.02353
24.63	0.02409
25.04	0.02474
25.44	0.02538
25.83	0.02599
26.22	0.02661
26.63	0.02731
27.04	0.02807
27.44	0.02868
27.84	0.02932
28.23	0.03004
28.63	0.0308
29.03	0.0315
29.44	0.03223
29.84	0.03304
30.23	0.03383
30.63	0.0346
31.03	0.03535
31.44	0.03621
31.84	0.0371
32.23	0.03804
32.63	0.03896
33.04	0.03984
33.44	0.04078
33.84	0.0417
34.23	0.04269
34.63	0.0436
35.03	0.04466
35.44	0.04573
35.84	0.04681
36.24	0.04791
36.63	0.04904
37.03	0.0502
37.43	0.05142
37.84	0.05271
38.24	0.05395
38.63	0.0552
39.03	0.05645
39.43	0.05786
39.84	0.05889
40.01	0.05958
40.01	0.06007
39.9	0.05939
39.41	0.05756
38.92	0.05502
38.47	0.05285
38.05	0.05096
37.62	0.04922
37.21	0.04756
36.8	0.0461
36.4	0.04469
36.01	0.04336
35.6	0.042
35.2	0.0407
34.8	0.03942
34.4	0.03822
34.01	0.03707
33.61	0.03594
33.2	0.03483
32.8	0.03375
32.39	0.03272
32	0.03178
31.61	0.03088
31.2	0.02999
30.8	0.02907
30.4	0.02822
30.01	0.02737
29.61	0.02654
29.2	0.0257
28.79	0.02488
28.4	0.02409
28	0.0233
27.61	0.02262
27.2	0.02188
26.8	0.0212
26.39	0.02057
26	0.01998
25.6	0.01937
25.2	0.01878
24.8	0.01821
24.4	0.01767
24	0.01711
23.6	0.01654
23.21	0.01595
22.8	0.01535
22.39	0.01487
22	0.01442
21.61	0.014
21.21	0.01352
20.8	0.01309
20.39	0.0127
19.99	0.01237
19.6	0.01196
19.21	0.01154
18.8	0.0111
18.4	0.01068
18	0.0103
17.6	0.00985
17.2	0.00939
16.81	0.00905
16.4	0.0088
15.99	0.00849
15.6	0.00812
15.2	0.00777
14.8	0.00752
14.4	0.00732
14	0.00704
13.6	0.00668
13.21	0.00638
12.81	0.0061
12.4	0.00579
12	0.0054
11.6	0.00511
11.2	0.00487
10.81	0.00464
10.4	0.00436
10	0.00413
9.6	0.00393
9.2	0.00369
8.81	0.00344
8.4	0.0032
8	0.00295
7.59	0.00272
7.2	0.00248
6.8	0.0022
6.4	0.00191
6	0.00167
5.6	0.00144
5.2	0.00127
4.81	0.00111
4.41	0.000967429
4	0.000752
3.6	0.000504286
3.2	0.000309429
2.81	0.000170571
2.41	-4.4e-05
2	-0.000319143
1.6	-0.000486571
1.2	-0.000559429
0.8	-0.000664
0.41	-0.000830857
0	-0.00101
-0.01	-0.00125
-0.01	-0.00126
-0.02	-0.0011
-0.06	-0.000800571
0	-0.000346857
