# Supplementary material for: Approaching intrinsic dynamics of MXenes hybrid hydrogel for 3D printed multimodal intelligent devices with ultrahigh superelasticity and temperature sensitivity
Source: Nat Commun. 2022 Jun 14;13:3420. doi: 10.1038/s41467-022-31051-7 (PMC9197829; doi:10.1038/s41467-022-31051-7)
Supplement: Supplementary file 6 — Source Data [file 41467_2022_31051_MOESM6_ESM.zip › Supplementary information/Supplementary Fig. 8/Supplementary Fig. 8c/50%.xlsx]

## Sheet: Sheet1
Strain / %	Compressive strength / Mpa
0	0.000117143
0.14	0.000377429
0.68	0.000654857
1.22	0.000892
1.75	0.00133
2.26	0.0017
2.77	0.00209
3.27	0.00247
3.78	0.0028
4.29	0.00316
4.78	0.00348
5.27	0.00385
5.77	0.00427
6.28	0.00469
6.78	0.00514
7.28	0.00558
7.78	0.00604
8.28	0.00648
8.79	0.00696
9.27	0.00739
9.77	0.00782
10.29	0.00827
10.79	0.00868
11.28	0.00909
11.77	0.00948
12.28	0.00998
12.79	0.01046
13.28	0.01098
13.78	0.01148
14.28	0.012
14.78	0.01253
15.28	0.01303
15.78	0.01351
16.28	0.01395
16.79	0.01444
17.28	0.01497
17.77	0.01549
18.28	0.01604
18.78	0.0166
19.28	0.01717
19.78	0.01775
20.28	0.0184
20.78	0.01903
21.29	0.01969
21.78	0.0203
22.27	0.02094
22.78	0.02155
23.29	0.0222
23.78	0.02288
24.28	0.02359
24.78	0.02431
25.29	0.02506
25.78	0.02582
26.27	0.0266
26.78	0.0274
27.29	0.02827
27.78	0.02913
28.27	0.03004
28.78	0.03094
29.29	0.03189
29.79	0.03278
30.27	0.0337
30.78	0.03469
31.28	0.03576
31.78	0.03679
32.27	0.03785
32.78	0.03901
33.28	0.04021
33.79	0.04148
34.27	0.04273
34.78	0.04407
35.29	0.04541
35.79	0.04675
36.27	0.04811
36.78	0.04958
37.28	0.05111
37.79	0.05264
38.28	0.05425
38.78	0.056
39.28	0.05776
39.79	0.05963
40.28	0.06157
40.77	0.06361
41.28	0.06572
41.78	0.06785
42.28	0.06996
42.77	0.07218
43.28	0.07457
43.79	0.07701
44.28	0.07953
44.78	0.0821
45.28	0.0848
45.78	0.08764
46.29	0.09069
46.78	0.09378
47.27	0.09696
47.78	0.10032
48.28	0.10385
48.78	0.10748
49.27	0.11146
49.78	0.11503
50	0.1173
50.01	0.11779
49.84	0.11509
49.22	0.1093
48.63	0.10199
48.08	0.09611
47.54	0.09113
47.02	0.08661
46.52	0.08256
46.01	0.07884
45.5	0.07534
45	0.072
44.5	0.06896
44.01	0.06609
43.5	0.06337
43	0.06077
42.49	0.05838
42.01	0.05607
41.5	0.05389
41	0.05172
40.49	0.04963
40	0.04773
39.5	0.04591
39	0.0441
38.5	0.04238
38.01	0.04082
37.5	0.03934
36.99	0.03787
36.5	0.03654
36	0.0352
35.5	0.03388
35	0.0326
34.49	0.03145
34	0.03023
33.51	0.02908
33	0.028
32.5	0.02705
32	0.02613
31.5	0.02519
31	0.0243
30.5	0.0235
30	0.02274
29.51	0.02201
29	0.02126
28.49	0.02047
27.99	0.01967
27.51	0.01899
27	0.01827
26.5	0.01757
26	0.01697
25.5	0.01645
25	0.01583
24.5	0.01522
24	0.01472
23.5	0.01424
23	0.01375
22.5	0.01324
21.99	0.01273
21.5	0.01222
21.01	0.01176
20.5	0.01128
19.99	0.01082
19.5	0.0103
19.01	0.00985
18.5	0.0094
17.99	0.00899
17.5	0.00861
17	0.00826
16.5	0.00793
15.99	0.00754
15.5	0.00721
15	0.00679
14.5	0.00642
14	0.00605
13.5	0.00571
13.01	0.00534
12.5	0.00496
11.99	0.00466
11.5	0.00435
11	0.00405
10.51	0.00376
10	0.00348
9.49	0.00325
9	0.00301
8.51	0.00275
8	0.00244
7.49	0.00211
7	0.00179
6.5	0.0015
6	0.00126
5.5	0.00103
5	0.000794857
4.51	0.000585143
4	0.000365143
3.49	9.2e-05
2.99	-0.000162286
2.5	-0.000330857
2	-0.000532857
1.5	-0.000683714
1	-0.000838857
0.5	-0.0009
0	-0.00114
-0.01	-0.00118
-0.02	-0.00107
-0.03	-0.00096
-0.08	-0.000972
0	-0.00106
