# Supplementary material for: Approaching intrinsic dynamics of MXenes hybrid hydrogel for 3D printed multimodal intelligent devices with ultrahigh superelasticity and temperature sensitivity
Source: Nat Commun. 2022 Jun 14;13:3420. doi: 10.1038/s41467-022-31051-7 (PMC9197829; doi:10.1038/s41467-022-31051-7)
Supplement: Supplementary file 6 — Source Data [file 41467_2022_31051_MOESM6_ESM.zip › Supplementary information/Supplementary Fig. 8/Supplementary Fig. 8c/60%.xlsx]

## Sheet: Sheet1
Strain / %	Compressive strength / Mpa
0	0.000123429
0.15	0.000222286
0.81	0.000342571
1.48	0.000329143
2.1	0.000638
2.71	0.000861714
3.33	0.00112
3.94	0.00135
4.53	0.00157
5.13	0.00179
5.75	0.00203
6.34	0.00226
6.94	0.00244
7.54	0.00263
8.14	0.00277
8.73	0.003
9.34	0.00324
9.95	0.0035
10.54	0.00374
11.13	0.00408
11.74	0.00436
12.34	0.0046
12.93	0.00481
13.54	0.00514
14.14	0.00543
14.74	0.00568
15.34	0.00593
15.94	0.00625
16.54	0.00655
17.13	0.00691
17.74	0.0073
18.35	0.0077
18.93	0.00814
19.53	0.00851
20.14	0.00894
20.74	0.00931
21.33	0.00976
21.94	0.01016
22.54	0.01062
23.14	0.01106
23.74	0.01154
24.34	0.012
24.94	0.01257
25.53	0.01313
26.14	0.01376
26.74	0.01439
27.33	0.01514
27.93	0.01579
28.54	0.01644
29.14	0.01713
29.73	0.0179
30.34	0.01865
30.94	0.01955
31.54	0.02049
32.14	0.02148
32.74	0.02248
33.33	0.02356
33.93	0.0247
34.54	0.02595
35.14	0.02723
35.73	0.02852
36.34	0.0299
36.94	0.0313
37.54	0.03284
38.13	0.03445
38.74	0.03626
39.34	0.03812
39.94	0.04018
40.54	0.04242
41.15	0.04477
41.73	0.0472
42.33	0.04984
42.94	0.05274
43.54	0.05577
44.13	0.05897
44.74	0.06248
45.35	0.06625
45.94	0.07023
46.53	0.07451
47.14	0.07908
47.74	0.08371
48.34	0.08851
48.94	0.09364
49.54	0.09928
50.13	0.10532
50.73	0.11192
51.34	0.11924
51.94	0.1272
52.53	0.13591
53.14	0.14557
53.75	0.15616
54.33	0.16741
54.93	0.17983
55.54	0.19368
56.14	0.20864
56.74	0.22442
57.34	0.24079
57.94	0.25714
58.53	0.27307
59.13	0.2891
59.74	0.30231
60.01	0.31121
60.02	0.30866
59.8	0.27815
59.05	0.22772
58.34	0.18192
57.69	0.15481
57.05	0.13507
56.43	0.11936
55.82	0.10674
55.21	0.0962
54.6	0.0874
54.01	0.07984
53.41	0.07322
52.8	0.06731
52.2	0.06218
51.61	0.05762
51	0.0535
50.4	0.04976
49.8	0.04653
49.21	0.0436
48.6	0.04092
48	0.03842
47.41	0.03611
46.8	0.03398
46.2	0.03205
45.6	0.03028
45	0.02861
44.4	0.0271
43.8	0.02567
43.21	0.02435
42.6	0.02315
41.99	0.02205
41.4	0.02099
40.81	0.01999
40.2	0.01907
39.6	0.0182
39.01	0.01739
38.4	0.01653
37.8	0.01575
37.21	0.01501
36.61	0.01433
36	0.01367
35.4	0.01306
34.81	0.01254
34.2	0.012
33.6	0.01155
33.01	0.01104
32.41	0.01064
31.8	0.01015
31.2	0.00961
30.61	0.00911
30	0.00874
29.4	0.00835
28.81	0.00792
28.2	0.00755
27.6	0.0072
27	0.00686
26.41	0.00656
25.8	0.00628
25.2	0.00599
24.61	0.00565
24	0.0053
23.4	0.00496
22.8	0.00471
22.21	0.00448
21.6	0.00422
21	0.00398
20.41	0.00377
19.8	0.00354
19.2	0.00336
18.6	0.00313
18.01	0.00289
17.4	0.00265
16.79	0.00242
16.21	0.00218
15.6	0.00199
15	0.00184
14.41	0.00169
13.8	0.0015
13.2	0.00136
12.6	0.00125
12.01	0.00111
11.4	0.000924571
10.8	0.000736286
10.21	0.000537143
9.61	0.000334286
9	0.000170857
8.4	2.88571e-05
7.81	-4.85714e-05
7.2	-0.000157429
6.6	-0.000274571
6.01	-0.000399429
5.41	-0.000513714
4.8	-0.000609143
4.2	-0.000762286
3.61	-0.000876857
3	-0.00106
2.4	-0.00122
1.8	-0.0014
1.21	-0.00146
0.6	-0.00153
0	-0.00155
-0.01	-0.00136
-0.03	-0.00152
-0.09	-0.00164
-0.01	-0.00168
0	-0.00149
