# Supplementary material for: Approaching intrinsic dynamics of MXenes hybrid hydrogel for 3D printed multimodal intelligent devices with ultrahigh superelasticity and temperature sensitivity
Source: Nat Commun. 2022 Jun 14;13:3420. doi: 10.1038/s41467-022-31051-7 (PMC9197829; doi:10.1038/s41467-022-31051-7)
Supplement: Supplementary file 6 — Source Data [file 41467_2022_31051_MOESM6_ESM.zip › Supplementary information/Supplementary Fig. 8/Supplementary Fig. 8d/30%.xlsx]

## Sheet: Sheet1
Strain / %	Compressive strength / Mpa
0	8e-05
0.07	0.00032
0.4	0
0.73	0.00066
1.05	0.00069
1.35	0.00091
1.65	0.00151
1.96	0.00155
2.27	0.00217
2.58	0.00264
2.88	0.00258
3.17	0.00338
3.46	0.00346
3.77	0.00375
4.07	0.00443
4.37	0.0044
4.67	0.00518
4.97	0.00555
5.27	0.00566
5.57	0.00648
5.87	0.00667
6.17	0.00712
6.48	0.00797
6.78	0.00784
7.07	0.00858
7.37	0.00912
7.66	0.00918
7.97	0.01009
8.27	0.01016
8.57	0.01066
8.88	0.01151
9.17	0.01157
9.46	0.0122
9.76	0.01285
10.07	0.01297
10.37	0.01391
10.68	0.0142
10.98	0.01459
11.27	0.01544
11.57	0.01548
11.86	0.01633
12.17	0.01676
12.47	0.01708
12.77	0.0181
13.07	0.01822
13.37	0.01887
13.67	0.01952
13.97	0.01981
14.26	0.02064
14.57	0.02117
14.88	0.0213
15.18	0.02242
15.47	0.0225
15.76	0.02317
16.06	0.024
16.37	0.02416
16.67	0.02517
16.98	0.02566
17.28	0.02609
17.57	0.02718
17.86	0.02738
18.16	0.02817
18.47	0.02893
18.77	0.02926
19.07	0.03024
19.38	0.03065
19.67	0.03107
19.97	0.03232
20.26	0.0324
20.56	0.03324
20.87	0.03415
21.17	0.03451
21.47	0.03566
21.77	0.03613
22.07	0.03675
22.37	0.03789
22.67	0.0382
22.98	0.03898
23.28	0.03982
23.58	0.04033
23.87	0.04144
24.16	0.04194
24.46	0.04259
24.77	0.04371
25.07	0.04402
25.38	0.0452
25.68	0.04613
25.97	0.04664
26.26	0.04788
26.56	0.04839
26.87	0.0492
27.17	0.05033
27.48	0.05082
27.77	0.05197
28.07	0.05285
28.37	0.0534
28.66	0.0549
28.96	0.05562
29.27	0.05661
29.57	0.05789
29.87	0.05853
30	0.05891
30.01	0.05892
29.95	0.05934
29.6	0.05783
29.21	0.05616
28.86	0.05494
28.54	0.05326
28.23	0.05224
27.92	0.05104
27.62	0.0496
27.31	0.04885
27	0.0474
26.7	0.04638
26.4	0.04555
26.1	0.04425
25.81	0.04353
25.51	0.04254
25.2	0.04142
24.9	0.04087
24.6	0.03964
24.3	0.03874
24	0.03807
23.71	0.03679
23.41	0.03621
23.1	0.03509
22.8	0.03414
22.5	0.03361
22.2	0.03248
21.9	0.03184
21.6	0.03117
21.31	0.03004
21	0.02977
20.7	0.02876
20.4	0.02788
20.11	0.02744
19.81	0.02636
19.51	0.02585
19.21	0.0252
18.9	0.02409
18.6	0.02382
18.3	0.023
18	0.02214
17.7	0.02191
17.41	0.02072
17.11	0.02044
16.8	0.01999
16.5	0.01899
16.2	0.01877
15.9	0.01786
15.6	0.0172
15.31	0.0169
15.01	0.01601
14.7	0.01577
14.4	0.01519
14.09	0.01424
13.8	0.01423
13.5	0.01347
13.2	0.01296
12.91	0.01278
12.6	0.01183
12.3	0.01164
12	0.01115
11.7	0.01035
11.41	0.01035
11.11	0.0096
10.81	0.00911
10.5	0.00891
10.2	0.0081
9.89	0.00815
9.6	0.0077
9.3	0.00708
9.01	0.00702
8.7	0.00634
8.4	0.00606
8.1	0.00599
7.8	0.00501
7.5	0.00506
7.21	0.00457
6.91	0.00394
6.61	0.00406
6.3	0.00322
6	0.00312
5.7	0.00307
5.4	0.00235
5.1	0.0024
4.81	0.00208
4.51	0.00153
4.2	0.00162
3.9	0.00086
3.6	0.00069
3.3	0.00069
3.01	-3e-05
2.71	2e-05
2.4	-0.00046
2.1	-0.00073
1.8	-0.00062
1.5	-0.00119
1.2	-0.00101
0.91	-0.00096
0.61	-0.00147
0.3	-0.0012
0	-0.00146
0	-0.00152
-0.01	-0.00158
-0.02	-0.00164
-0.04	-0.00148
0	-0.00155
