# Supplementary material for: Approaching intrinsic dynamics of MXenes hybrid hydrogel for 3D printed multimodal intelligent devices with ultrahigh superelasticity and temperature sensitivity
Source: Nat Commun. 2022 Jun 14;13:3420. doi: 10.1038/s41467-022-31051-7 (PMC9197829; doi:10.1038/s41467-022-31051-7)
Supplement: Supplementary file 6 — Source Data [file 41467_2022_31051_MOESM6_ESM.zip › Supplementary information/Supplementary Fig. 8/Supplementary Fig. 8d/40%.xlsx]

## Sheet: Sheet1
Strain / %	Compressive strength / Mpa
0	-0.00014
0.09	0.00059
0.53	3e-05
0.97	0.00082
1.38	0.00131
1.8	0.00133
2.21	0.00226
2.63	0.00268
3.02	0.00292
3.42	0.0038
3.82	0.00383
4.23	0.00455
4.63	0.00523
5.03	0.00554
5.42	0.00644
5.82	0.00666
6.23	0.00725
6.63	0.00813
7.03	0.00831
7.42	0.0092
7.82	0.00989
8.23	0.01012
8.63	0.01117
9.03	0.01167
9.42	0.01202
9.82	0.013
10.23	0.01329
10.63	0.0142
11.03	0.01499
11.42	0.01532
11.82	0.01642
12.22	0.01684
12.62	0.01741
13.03	0.01847
13.43	0.01883
13.82	0.01968
14.22	0.02059
14.63	0.02095
15.04	0.02207
15.43	0.02259
15.82	0.02333
16.22	0.02445
16.63	0.0249
17.03	0.0258
17.43	0.02685
17.82	0.02732
18.22	0.02852
18.63	0.02914
19.03	0.02988
19.43	0.03106
19.83	0.03158
20.22	0.03256
20.62	0.03362
21.03	0.03423
21.43	0.03549
21.83	0.03641
22.22	0.03717
22.63	0.03857
23.03	0.0392
23.44	0.0402
23.82	0.04149
24.22	0.04187
24.62	0.04339
25.03	0.04435
25.43	0.0452
25.83	0.04675
26.22	0.04755
26.62	0.04883
27.03	0.0503
27.43	0.05122
27.83	0.05267
28.22	0.05396
28.62	0.05482
29.02	0.05665
29.43	0.05766
29.83	0.05908
30.22	0.06069
30.62	0.06181
31.02	0.06354
31.43	0.06506
31.83	0.06637
32.22	0.06829
32.62	0.06961
33.03	0.07122
33.43	0.07318
33.83	0.07431
34.23	0.07626
34.62	0.07799
35.03	0.07939
35.43	0.08163
35.83	0.08331
36.23	0.08527
36.62	0.08746
37.02	0.08897
37.42	0.0914
37.83	0.09342
38.23	0.09529
38.62	0.0978
39.02	0.09978
39.43	0.10197
39.83	0.10473
40	0.10574
40.01	0.10578
39.9	0.10513
39.4	0.10194
38.91	0.09789
38.46	0.09424
38.04	0.09181
37.62	0.08856
37.2	0.08626
36.8	0.08388
36.4	0.08118
36	0.07933
35.6	0.07696
35.19	0.07455
34.79	0.07296
34.39	0.07055
34	0.06877
33.6	0.06717
33.19	0.06483
32.79	0.06345
32.39	0.06164
32	0.05984
31.6	0.05875
31.19	0.05667
30.79	0.05511
30.39	0.05393
29.99	0.05198
29.6	0.05092
29.19	0.04934
28.79	0.04771
28.39	0.0467
27.99	0.04519
27.6	0.04406
27.2	0.04304
26.79	0.04152
26.39	0.0406
25.99	0.03926
25.6	0.03786
25.2	0.03709
24.79	0.03551
24.39	0.03453
23.99	0.03349
23.6	0.03224
23.2	0.03154
22.79	0.03043
22.39	0.02922
21.99	0.02877
21.6	0.02744
21.2	0.02655
20.79	0.02593
20.39	0.02452
19.99	0.02396
19.6	0.02291
19.2	0.02198
18.79	0.02156
18.39	0.02033
17.99	0.01954
17.59	0.01906
17.2	0.018
16.79	0.01761
16.39	0.01667
15.99	0.01577
15.59	0.01555
15.2	0.01451
14.8	0.01389
14.39	0.01348
13.99	0.01238
13.59	0.01229
13.2	0.01155
12.8	0.0107
12.39	0.0106
11.99	0.00966
11.59	0.00922
11.2	0.0089
10.8	0.00799
10.39	0.00766
9.99	0.00708
9.59	0.00639
9.19	0.00632
8.8	0.00544
8.39	0.0051
7.99	0.00491
7.59	0.00413
7.19	0.00406
6.8	0.00354
6.4	0.0029
5.99	0.00275
5.59	0.00215
5.19	0.0017
4.8	0.00149
4.4	0.00071
3.99	0.0007
3.59	0.00027
3.19	-0.00032
2.8	-0.00025
2.4	-0.00086
1.99	-0.00103
1.59	-0.00094
1.19	-0.00152
0.8	-0.00128
0.4	-0.00159
-0.01	-0.00182
-0.01	-0.00175
-0.02	-0.00167
-0.06	-0.00141
0	-0.00137
