# Supplementary material for: Approaching intrinsic dynamics of MXenes hybrid hydrogel for 3D printed multimodal intelligent devices with ultrahigh superelasticity and temperature sensitivity
Source: Nat Commun. 2022 Jun 14;13:3420. doi: 10.1038/s41467-022-31051-7 (PMC9197829; doi:10.1038/s41467-022-31051-7)
Supplement: Supplementary file 6 — Source Data [file 41467_2022_31051_MOESM6_ESM.zip › Supplementary information/Supplementary Fig. 8/Supplementary Fig. 8d/50%.xlsx]

## Sheet: Sheet1
Strain / %	Compressive strength / Mpa
0	0.0002
0.14	0.00056
0.69	0.00073
1.23	0.00182
1.75	0.00216
2.26	0.00325
2.77	0.00388
3.28	0.0044
3.78	0.00561
4.27	0.00595
4.78	0.00678
5.28	0.00779
5.78	0.00815
6.28	0.00937
6.78	0.01006
7.29	0.0107
7.78	0.01186
8.28	0.01255
8.77	0.01341
9.28	0.0146
9.79	0.01492
10.28	0.01617
10.77	0.01702
11.28	0.01768
11.79	0.01898
12.28	0.01947
12.77	0.02056
13.28	0.02162
13.79	0.02232
14.28	0.0236
14.77	0.02441
15.28	0.02528
15.79	0.02667
16.28	0.02731
16.78	0.02843
17.27	0.02968
17.78	0.03033
18.28	0.0318
18.78	0.03269
19.28	0.03366
19.79	0.03506
20.28	0.03588
20.77	0.03727
21.27	0.0386
21.79	0.03943
22.28	0.04105
22.77	0.04219
23.28	0.04337
23.78	0.045
24.29	0.04593
24.78	0.04745
25.28	0.04892
25.78	0.04998
26.29	0.05181
26.78	0.05301
27.28	0.05451
27.78	0.05631
28.29	0.05758
28.78	0.05957
29.28	0.06114
29.78	0.06256
30.28	0.06474
30.78	0.06627
31.27	0.06793
31.78	0.07004
32.28	0.07156
32.79	0.07391
33.28	0.07573
33.78	0.07753
34.28	0.08016
34.79	0.08206
35.27	0.08437
35.78	0.08704
36.28	0.08901
36.79	0.09195
37.28	0.09435
37.77	0.0968
38.28	0.10007
38.79	0.10253
39.28	0.10546
39.77	0.1087
40.28	0.11146
40.79	0.11509
41.28	0.11857
41.78	0.12177
42.28	0.12599
42.78	0.12947
43.28	0.13366
43.77	0.13799
44.28	0.14211
44.79	0.14702
45.28	0.15158
45.77	0.15616
46.28	0.16179
46.78	0.1669
47.29	0.17282
47.78	0.17883
48.28	0.18459
48.78	0.19149
49.29	0.19836
49.78	0.20532
50	0.20873
50.01	0.20892
49.84	0.20828
49.23	0.19587
48.63	0.18418
48.07	0.17432
47.54	0.16565
47.03	0.15868
46.51	0.15135
46	0.1451
45.5	0.13948
45.01	0.13375
44.5	0.12907
44	0.12399
43.49	0.11929
43	0.11545
42.5	0.11107
42	0.10733
41.5	0.10392
41.01	0.10002
40.5	0.09705
39.99	0.09361
39.5	0.09036
39	0.08789
38.5	0.08474
38	0.08215
37.5	0.07982
37	0.0769
36.51	0.07491
36	0.07246
35.5	0.06995
35	0.06828
34.51	0.06568
34	0.06377
33.5	0.06196
33	0.0597
32.51	0.05813
32	0.05605
31.5	0.05404
31	0.05277
30.51	0.05075
30	0.04918
29.5	0.04784
29	0.04579
28.5	0.04479
28	0.04307
27.49	0.04136
27	0.04041
26.5	0.03858
26	0.03752
25.49	0.03635
25	0.03475
24.5	0.03389
24.01	0.03264
23.5	0.03139
22.99	0.03052
22.5	0.02893
22.01	0.02803
21.5	0.02708
20.99	0.0255
20.5	0.02497
20.01	0.02368
19.5	0.02254
18.99	0.02204
18.5	0.02067
18	0.01995
17.5	0.01912
17	0.0181
16.5	0.01749
16.01	0.01658
15.5	0.0155
14.99	0.01509
14.5	0.0139
14	0.01342
13.5	0.01278
13	0.01154
12.49	0.01122
12	0.01043
11.51	0.00962
11	0.00927
10.49	0.00838
10	0.00792
9.5	0.0074
9	0.00636
8.5	0.0061
8	0.00528
7.51	0.00453
7	0.00433
6.49	0.00337
5.99	0.0031
5.5	0.00272
5	0.00185
4.5	0.00175
4	0.00103
3.5	0.00051
3	0.0004
2.49	-0.00031
2	-0.00079
1.5	-0.001
1	-0.00198
0.5	-0.00189
0	-0.00238
-0.01	-0.00246
-0.02	-0.00251
-0.07	-0.00243
0	-0.00176
