# Supplementary material for: Approaching intrinsic dynamics of MXenes hybrid hydrogel for 3D printed multimodal intelligent devices with ultrahigh superelasticity and temperature sensitivity
Source: Nat Commun. 2022 Jun 14;13:3420. doi: 10.1038/s41467-022-31051-7 (PMC9197829; doi:10.1038/s41467-022-31051-7)
Supplement: Supplementary file 6 — Source Data [file 41467_2022_31051_MOESM6_ESM.zip › Supplementary information/Supplementary Fig. 8/Supplementary Fig. 8d/60%.xlsx]

## Sheet: Sheet1
Strain / %	Compressive strength / Mpa
0	0.00018
0.18	0.00044
0.85	0.00096
1.49	0.00198
2.11	0.00265
2.73	0.00387
3.34	0.00462
3.94	0.00553
4.54	0.00672
5.15	0.00729
5.75	0.00844
6.34	0.00938
6.95	0.01012
7.55	0.01152
8.15	0.01222
8.74	0.0133
9.35	0.01454
9.95	0.01543
10.54	0.01663
11.15	0.01784
11.75	0.01866
12.34	0.0202
12.94	0.02097
13.56	0.02207
14.15	0.02355
14.75	0.02427
15.35	0.02584
15.95	0.02701
16.55	0.02791
17.14	0.02961
17.75	0.03065
18.35	0.03193
18.94	0.03359
19.55	0.03462
20.15	0.03616
20.74	0.03762
21.35	0.03864
21.96	0.04049
22.54	0.04184
23.14	0.04319
23.75	0.04522
24.35	0.04646
24.95	0.04842
25.54	0.05019
26.15	0.05155
26.74	0.05382
27.34	0.05539
27.95	0.05722
28.55	0.05945
29.14	0.06095
29.75	0.06333
30.35	0.06553
30.94	0.0673
31.55	0.06994
32.15	0.0721
32.75	0.07441
33.34	0.07716
33.94	0.07943
34.55	0.08242
35.14	0.08508
35.75	0.08766
36.35	0.09113
36.95	0.09392
37.54	0.09704
38.15	0.10073
38.75	0.10388
39.34	0.10772
39.95	0.11163
40.55	0.11535
41.15	0.12007
41.74	0.12426
42.34	0.12881
42.95	0.13424
43.54	0.13872
44.15	0.1446
44.75	0.15043
45.35	0.15603
45.94	0.16274
46.55	0.16938
47.15	0.17656
47.74	0.18437
48.34	0.19198
48.95	0.20086
49.55	0.20985
50.14	0.21886
50.75	0.22932
51.35	0.23974
51.94	0.25074
52.55	0.26287
53.15	0.27524
53.74	0.28871
54.34	0.30268
54.95	0.31789
55.55	0.33425
56.14	0.35039
56.74	0.36823
57.35	0.3876
57.95	0.40653
58.54	0.42649
59.15	0.44723
59.75	0.46812
60.01	0.4777
60.02	0.47817
59.79	0.46854
59.06	0.41966
58.35	0.37937
57.7	0.34735
57.06	0.32055
56.43	0.29746
55.82	0.27713
55.23	0.25952
54.62	0.24384
54.01	0.2289
53.41	0.21628
52.81	0.20458
52.21	0.19356
51.61	0.18408
51.02	0.17474
50.41	0.16617
49.81	0.15858
49.22	0.151
48.61	0.14438
48.01	0.13805
47.41	0.13192
46.82	0.12691
46.21	0.1213
45.61	0.11633
45.01	0.11212
44.41	0.10735
43.81	0.10345
43.21	0.09952
42.62	0.09541
42.01	0.09228
41.41	0.08845
40.82	0.08526
40.21	0.08225
39.61	0.07881
39.01	0.07619
38.42	0.07346
37.81	0.0705
37.21	0.06827
36.61	0.06562
36.01	0.06316
35.41	0.06109
34.81	0.05839
34.22	0.05651
33.61	0.05439
33.01	0.05199
32.42	0.05052
31.81	0.04822
31.21	0.04654
30.61	0.04499
30.02	0.04287
29.41	0.04154
28.81	0.03989
28.21	0.03803
27.61	0.03694
27.01	0.03509
26.41	0.03358
25.82	0.03255
25.21	0.03069
24.61	0.02979
24.02	0.02851
23.41	0.02689
22.8	0.02623
22.21	0.02463
21.62	0.02379
21.01	0.02278
20.41	0.02138
19.82	0.02066
19.21	0.01947
18.6	0.01828
18.01	0.01765
17.41	0.01629
16.81	0.01546
16.21	0.01483
15.62	0.01345
15.01	0.01307
14.41	0.01206
13.81	0.01105
13.21	0.01067
12.61	0.00955
12.01	0.00883
11.42	0.00822
10.81	0.00714
10.21	0.00696
9.61	0.00617
9.01	0.00506
8.41	0.00485
7.81	0.00383
7.22	0.00326
6.61	0.00286
6	0.00185
5.42	0.00176
4.81	0.00098
4.21	0.00025
3.61	9e-05
3.02	-0.00085
2.41	-0.0011
1.81	-0.0016
1.21	-0.00244
0.61	-0.00255
0.01	-0.00282
0	-0.00289
-0.02	-0.00293
-0.03	-0.00295
-0.09	-0.00243
0	-0.00212
