# Supplementary material for: Approaching intrinsic dynamics of MXenes hybrid hydrogel for 3D printed multimodal intelligent devices with ultrahigh superelasticity and temperature sensitivity
Source: Nat Commun. 2022 Jun 14;13:3420. doi: 10.1038/s41467-022-31051-7 (PMC9197829; doi:10.1038/s41467-022-31051-7)
Supplement: Supplementary file 6 — Source Data [file 41467_2022_31051_MOESM6_ESM.zip › Supplementary information/Supplementary Fig. 8/Supplementary Fig. 8e/30%.xlsx]

## Sheet: Sheet1
Strain / %	Compressive strength / Mpa
0	-0.00014
0.05	0.0002
0.39	0.00106
0.74	0.00155
1.05	0.00289
1.35	0.00344
1.66	0.0042
1.96	0.00537
2.26	0.00575
2.58	0.00674
2.88	0.00784
3.18	0.00816
3.47	0.00944
3.77	0.01
4.07	0.01079
4.37	0.01214
4.67	0.01259
4.98	0.01376
5.28	0.01475
5.57	0.01539
5.87	0.01677
6.17	0.01749
6.48	0.01828
6.78	0.0197
7.08	0.02011
7.38	0.02138
7.67	0.0223
7.97	0.02303
8.27	0.02447
8.57	0.0253
8.88	0.02629
9.18	0.02769
9.48	0.02841
9.77	0.02959
10.07	0.03076
10.38	0.03165
10.68	0.03319
10.98	0.03393
11.28	0.03505
11.58	0.0365
11.87	0.03712
12.17	0.03863
12.47	0.03971
12.77	0.04056
13.08	0.04235
13.38	0.04337
13.68	0.04453
13.97	0.04594
14.28	0.04687
14.57	0.04864
14.87	0.0497
15.18	0.05062
15.48	0.05246
15.78	0.05345
16.07	0.05485
16.37	0.05624
16.68	0.05734
16.98	0.05918
17.28	0.06048
17.58	0.06169
17.88	0.06353
18.17	0.06459
18.47	0.06627
18.78	0.06797
19.08	0.06902
19.38	0.07098
19.68	0.07225
19.98	0.0737
20.27	0.07575
20.57	0.07677
20.87	0.07869
21.17	0.08052
21.48	0.08173
21.78	0.08394
22.08	0.08546
22.37	0.08701
22.67	0.08922
22.97	0.09039
23.28	0.09249
23.58	0.0944
23.88	0.09579
24.17	0.09811
24.47	0.09962
24.77	0.10144
25.08	0.10385
25.38	0.10534
25.68	0.10777
25.98	0.10987
26.28	0.11149
26.57	0.11389
26.87	0.11577
27.17	0.11784
27.48	0.12033
27.78	0.12196
28.08	0.12446
28.38	0.12659
28.68	0.12858
28.97	0.1314
29.27	0.13326
29.57	0.13564
29.88	0.13853
30	0.13942
30.01	0.13941
29.95	0.13895
29.59	0.13565
29.21	0.13118
28.86	0.12714
28.54	0.12427
28.23	0.12077
27.92	0.1179
27.6	0.11511
27.3	0.1119
27	0.10963
26.7	0.10698
26.4	0.10423
26.11	0.10235
25.81	0.09954
25.5	0.09745
25.2	0.09534
24.9	0.09267
24.6	0.09093
24.3	0.0887
24.01	0.08647
23.71	0.08488
23.4	0.08228
23.1	0.08057
22.79	0.07881
22.5	0.07654
22.2	0.07507
21.9	0.07313
21.61	0.07132
21.3	0.0699
21	0.0679
20.7	0.06638
20.4	0.0649
20.1	0.06291
19.81	0.06179
19.51	0.0599
19.2	0.05822
18.9	0.05703
18.59	0.05513
18.3	0.05397
18	0.05266
17.71	0.05095
17.41	0.05007
17.1	0.04835
16.8	0.04691
16.5	0.04598
16.2	0.04425
15.9	0.0432
15.61	0.04191
15.31	0.04032
15	0.03951
14.69	0.0379
14.4	0.0368
14.1	0.03596
13.8	0.03432
13.5	0.03362
13.21	0.03242
12.9	0.03111
12.6	0.0304
12.3	0.02897
12	0.02794
11.71	0.02731
11.41	0.02578
11.11	0.0251
10.8	0.02399
10.5	0.02272
10.2	0.02223
9.9	0.02086
9.6	0.02016
9.31	0.0195
9.01	0.01813
8.7	0.01763
8.4	0.01665
8.1	0.0156
7.8	0.01526
7.5	0.01397
7.2	0.01318
6.91	0.01272
6.6	0.01152
6.3	0.01085
6	0.01023
5.7	0.00917
5.4	0.00901
5.11	0.00778
4.81	0.00729
4.5	0.00676
4.2	0.0056
3.9	0.00532
3.6	0.00448
3.3	0.00377
3.01	0.00343
2.7	0.00228
2.4	0.00189
2.09	0.00148
1.79	0.00055
1.5	0.00034
1.21	-0.00021
0.91	-0.00094
0.61	-0.00113
0.3	-0.00205
0	-0.00239
-0.01	-0.00232
-0.02	-0.00227
-0.04	-0.00246
0	-0.00204
