# Supplementary material for: Approaching intrinsic dynamics of MXenes hybrid hydrogel for 3D printed multimodal intelligent devices with ultrahigh superelasticity and temperature sensitivity
Source: Nat Commun. 2022 Jun 14;13:3420. doi: 10.1038/s41467-022-31051-7 (PMC9197829; doi:10.1038/s41467-022-31051-7)
Supplement: Supplementary file 6 — Source Data [file 41467_2022_31051_MOESM6_ESM.zip › Supplementary information/Supplementary Fig. 8/Supplementary Fig. 8e/40%.xlsx]

## Sheet: Sheet1
Strain / %	Compressive strength / Mpa
0	-2e-05
0.09	0.00035
0.54	0.0013
0.97	0.00203
1.39	0.00342
1.8	0.00455
2.21	0.0053
2.63	0.00687
3.03	0.00765
3.42	0.00878
3.82	0.0103
4.22	0.01117
4.63	0.01255
5.03	0.01382
5.42	0.01465
5.82	0.01633
6.23	0.01731
6.63	0.01851
7.03	0.01998
7.42	0.0209
7.82	0.02254
8.22	0.02387
8.63	0.02495
9.03	0.02674
9.43	0.02788
9.82	0.02924
10.22	0.03092
10.63	0.03207
11.03	0.03374
11.43	0.03529
11.82	0.03636
12.22	0.03825
12.62	0.03955
13.03	0.04109
13.43	0.04315
13.82	0.04432
14.22	0.04624
14.62	0.04798
15.03	0.04937
15.43	0.05146
15.82	0.05288
16.22	0.05449
16.62	0.05666
17.03	0.05809
17.43	0.06016
17.82	0.0621
18.22	0.06364
18.62	0.06611
19.03	0.06788
19.43	0.06983
19.82	0.07223
20.22	0.07387
20.62	0.07613
21.02	0.07851
21.43	0.08026
21.83	0.08298
22.22	0.08488
22.62	0.08718
23.03	0.08998
23.43	0.09199
23.83	0.09474
24.22	0.09724
24.62	0.09947
25.03	0.10256
25.43	0.10512
25.83	0.10771
26.22	0.11094
26.62	0.11324
27.02	0.11635
27.43	0.11963
27.83	0.12214
28.23	0.1257
28.62	0.12868
29.02	0.13173
29.43	0.13552
29.83	0.13845
30.23	0.14199
30.62	0.14571
31.02	0.14882
31.43	0.15295
31.84	0.15633
32.22	0.15986
32.62	0.16394
33.02	0.16739
33.43	0.17152
33.83	0.17574
34.23	0.17942
34.62	0.18384
35.02	0.18791
35.42	0.19201
35.83	0.197
36.23	0.201
36.62	0.2055
37.02	0.2102
37.42	0.21433
37.82	0.21968
38.23	0.22446
38.62	0.22899
39.02	0.23455
39.42	0.23929
39.83	0.24473
40	0.2471
40.01	0.24726
39.9	0.24626
39.41	0.23577
38.92	0.22594
38.47	0.21685
38.05	0.20927
37.62	0.20244
37.21	0.1952
36.81	0.18948
36.41	0.18361
36.01	0.17779
35.6	0.17276
35.19	0.16724
34.79	0.16225
34.4	0.15789
34.01	0.15281
33.6	0.14877
33.2	0.14446
32.8	0.13987
32.4	0.13634
32.01	0.13207
31.61	0.12824
31.2	0.12482
30.79	0.12078
30.4	0.11773
30	0.11431
29.6	0.11079
29.2	0.10812
28.8	0.10478
28.4	0.10179
28.01	0.09922
27.61	0.09596
27.2	0.09335
26.8	0.0906
26.4	0.08762
26	0.08551
25.61	0.08278
25.2	0.08028
24.8	0.07814
24.4	0.0754
24	0.07347
23.61	0.07131
23.2	0.06877
22.79	0.06707
22.39	0.0647
22	0.06257
21.6	0.06093
21.2	0.0584
20.8	0.05682
20.4	0.05497
20	0.05284
19.6	0.05147
19.21	0.04947
18.8	0.04769
18.39	0.04625
18	0.04423
17.6	0.04276
17.21	0.04134
16.8	0.03935
16.4	0.03825
16	0.03653
15.6	0.03472
15.21	0.03358
14.8	0.03177
14.39	0.03064
14	0.02941
13.6	0.02765
13.21	0.02677
12.8	0.02534
12.39	0.02402
12	0.02305
11.6	0.0215
11.21	0.02035
10.81	0.01928
10.4	0.01779
9.99	0.01719
9.6	0.0158
9.21	0.01478
8.81	0.01418
8.4	0.0127
8	0.01194
7.6	0.01103
7.2	0.00972
6.81	0.00921
6.4	0.00794
6	0.00709
5.6	0.00648
5.2	0.00538
4.81	0.00479
4.4	0.00414
4	0.00296
3.6	0.00264
3.2	0.00183
2.81	0.0009
2.4	0.00059
1.99	-0.00068
1.59	-0.00117
1.2	-0.00172
0.81	-0.00278
0.41	-0.00296
0	-0.00356
-0.01	-0.00364
-0.02	-0.00373
-0.06	-0.00361
0	-0.00324
