# Supplementary material for: Approaching intrinsic dynamics of MXenes hybrid hydrogel for 3D printed multimodal intelligent devices with ultrahigh superelasticity and temperature sensitivity
Source: Nat Commun. 2022 Jun 14;13:3420. doi: 10.1038/s41467-022-31051-7 (PMC9197829; doi:10.1038/s41467-022-31051-7)
Supplement: Supplementary file 6 — Source Data [file 41467_2022_31051_MOESM6_ESM.zip › Supplementary information/Supplementary Fig. 8/Supplementary Fig. 8e/50%.xlsx]

## Sheet: Sheet1
Strain / %	Compressive strength / Mpa
0	-0.00023
0.13	0.00076
0.68	0.0013
1.22	0.00267
1.75	0.00434
2.27	0.00534
2.79	0.00696
3.28	0.0084
3.78	0.0093
4.29	0.01114
4.8	0.01248
5.29	0.01368
5.79	0.01561
6.29	0.01684
6.8	0.01855
7.29	0.02025
7.78	0.02152
8.29	0.02348
8.8	0.02506
9.29	0.02648
9.78	0.02856
10.29	0.02986
10.8	0.03179
11.29	0.03369
11.79	0.03505
12.29	0.03737
12.8	0.03917
13.29	0.04079
13.79	0.04329
14.29	0.04487
14.8	0.04701
15.3	0.04928
15.78	0.0509
16.29	0.05325
16.8	0.05542
17.29	0.05729
17.79	0.06002
18.29	0.06198
18.79	0.06435
19.3	0.06695
19.79	0.06899
20.29	0.07191
20.79	0.07425
21.29	0.07657
21.79	0.0797
22.29	0.08204
22.79	0.08477
23.3	0.0879
23.79	0.09031
24.29	0.09363
24.79	0.09668
25.3	0.09962
25.79	0.10331
26.29	0.10616
26.79	0.10961
27.29	0.11339
27.8	0.11649
28.29	0.12036
28.79	0.12407
29.29	0.12762
29.79	0.1321
30.29	0.13588
30.79	0.14006
31.3	0.14488
31.8	0.14907
32.29	0.15395
32.78	0.15867
33.29	0.16323
33.8	0.16888
34.29	0.17373
34.79	0.17908
35.29	0.1851
35.8	0.19043
36.29	0.19678
36.79	0.20287
37.29	0.20894
37.8	0.21597
38.29	0.22252
38.79	0.22926
39.29	0.23677
39.8	0.24372
40.29	0.25135
40.79	0.2587
41.29	0.26597
41.8	0.27448
42.29	0.28205
42.79	0.28982
43.29	0.29824
43.79	0.30625
44.3	0.31515
44.79	0.32367
45.29	0.33191
45.79	0.34133
46.3	0.35039
46.79	0.35934
47.29	0.36897
47.79	0.37829
48.3	0.38866
48.79	0.39865
49.29	0.40834
49.79	0.41964
50.01	0.42416
50.02	0.42438
49.85	0.41883
49.22	0.39278
48.64	0.36954
48.08	0.34995
47.54	0.33297
47.02	0.31786
46.52	0.30379
46.01	0.29162
45.5	0.27901
45	0.26782
44.51	0.25783
44.01	0.24752
43.5	0.23821
43	0.22913
42.5	0.22059
42.01	0.21314
41.5	0.20501
40.99	0.19768
40.5	0.19106
40.01	0.184
39.5	0.178
39	0.1718
38.5	0.16561
38	0.1605
37.5	0.15481
36.99	0.14964
36.5	0.1451
36.01	0.13989
35.5	0.13565
34.99	0.13116
34.5	0.12648
34	0.12293
33.51	0.11852
33	0.11468
32.5	0.11109
32	0.10708
31.51	0.10388
31	0.1004
30.49	0.09668
30	0.09391
29.51	0.09055
29	0.08748
28.5	0.08499
28	0.08168
27.51	0.07917
27	0.0764
26.5	0.0733
26	0.07118
25.51	0.06828
25	0.06576
24.5	0.06366
24	0.06074
23.5	0.05874
23	0.05659
22.49	0.05403
22	0.05224
21.5	0.04999
21	0.04783
20.5	0.04621
20	0.04384
19.5	0.04218
19.01	0.0404
18.5	0.03826
17.99	0.03691
17.5	0.03505
17.01	0.03347
16.5	0.03217
16	0.03019
15.5	0.02891
15.01	0.02741
14.5	0.0256
14	0.02459
13.5	0.02286
13.01	0.02146
12.5	0.02047
12	0.01871
11.5	0.01777
11.01	0.0166
10.5	0.01499
10	0.01433
9.49	0.01279
9.01	0.01177
8.51	0.01098
8	0.0094
7.5	0.00868
7	0.00773
6.51	0.00631
6	0.00579
5.5	0.00453
5	0.00363
4.51	0.00308
4	0.00178
3.5	0.00124
3	0.00044
2.51	-0.00077
2	-0.00101
1.49	-0.00213
1	-0.00271
0.51	-0.00306
0	-0.00422
-0.01	-0.00421
-0.02	-0.00418
-0.03	-0.00415
-0.08	-0.00369
0	-0.00375
0	-0.00377
