# Supplementary material for: Approaching intrinsic dynamics of MXenes hybrid hydrogel for 3D printed multimodal intelligent devices with ultrahigh superelasticity and temperature sensitivity
Source: Nat Commun. 2022 Jun 14;13:3420. doi: 10.1038/s41467-022-31051-7 (PMC9197829; doi:10.1038/s41467-022-31051-7)
Supplement: Supplementary file 6 — Source Data [file 41467_2022_31051_MOESM6_ESM.zip › Supplementary information/Supplementary Fig. 8/Supplementary Fig. 8e/60%.xlsx]

## Sheet: Sheet1
Strain / %	Compressive strength / Mpa
0	7e-05
0.18	0.00109
0.83	0.00146
1.46	0.00344
2.1	0.00491
2.72	0.0063
3.32	0.00839
3.92	0.00971
4.54	0.01145
5.13	0.01339
5.73	0.01465
6.34	0.0168
6.94	0.01852
7.53	0.01995
8.14	0.02229
8.74	0.02388
9.33	0.0257
9.93	0.02804
10.54	0.02961
11.14	0.03202
11.73	0.03405
12.33	0.03571
12.94	0.03837
13.53	0.04024
14.13	0.04242
14.74	0.04505
15.34	0.04682
15.93	0.0494
16.54	0.05185
17.14	0.05396
17.73	0.05685
18.33	0.05909
18.94	0.06175
19.53	0.06474
20.13	0.06704
20.73	0.07015
21.34	0.07308
21.93	0.07565
22.53	0.07904
23.14	0.08174
23.73	0.08482
24.33	0.08837
24.94	0.09138
25.54	0.09507
26.13	0.09855
26.73	0.10184
27.34	0.10608
27.94	0.10972
28.53	0.11343
29.14	0.11786
29.74	0.12166
30.33	0.12625
30.94	0.13064
31.55	0.13511
32.13	0.14029
32.73	0.14487
33.34	0.15014
33.94	0.1557
34.53	0.1608
35.14	0.1669
35.74	0.17312
36.33	0.17879
36.93	0.18577
37.54	0.19205
38.14	0.19914
38.73	0.20665
39.33	0.21378
39.94	0.2222
40.53	0.23024
41.13	0.2385
41.74	0.24819
42.34	0.25727
42.93	0.26682
43.54	0.27757
44.14	0.28817
44.73	0.29953
45.33	0.31117
45.94	0.32316
46.54	0.33659
47.13	0.34946
47.74	0.36338
48.34	0.37838
48.93	0.39221
49.54	0.40771
50.14	0.4233
50.74	0.43805
51.33	0.45317
51.93	0.46865
52.54	0.48438
53.13	0.50005
53.73	0.51525
54.34	0.53204
54.93	0.54874
55.53	0.56543
56.14	0.58401
56.74	0.60136
57.33	0.6187
57.93	0.63776
58.54	0.65678
59.14	0.67604
59.73	0.69461
60.01	0.70361
60.02	0.70392
59.8	0.68801
59.07	0.62813
58.38	0.57764
57.7	0.53614
57.06	0.50132
56.46	0.47096
55.84	0.44412
55.22	0.41879
54.63	0.39602
54.03	0.37629
53.42	0.3568
52.83	0.3402
52.24	0.32457
51.62	0.30885
51.02	0.2953
50.43	0.28192
49.83	0.26968
49.22	0.25829
48.62	0.24696
48.03	0.23715
47.42	0.22742
46.82	0.21788
46.23	0.2098
45.63	0.20154
45.02	0.19367
44.43	0.18683
43.83	0.17948
43.22	0.17287
42.62	0.16649
42.03	0.16004
41.43	0.15463
40.82	0.14861
40.22	0.14308
39.63	0.13842
39.02	0.13296
38.42	0.12834
37.82	0.12383
37.22	0.11899
36.62	0.11509
36.02	0.11081
35.43	0.10665
34.82	0.10302
34.22	0.09864
33.63	0.09524
33.03	0.0916
32.42	0.08777
31.82	0.08485
31.23	0.08142
30.62	0.07806
30.02	0.07539
29.43	0.07206
28.82	0.06947
28.22	0.06671
27.63	0.06353
27.03	0.0614
26.42	0.05856
25.82	0.05586
25.23	0.05397
24.62	0.05118
24.02	0.04907
23.42	0.04719
22.83	0.04462
22.22	0.04308
21.62	0.04091
21.03	0.03885
20.42	0.03736
19.82	0.03512
19.23	0.03337
18.63	0.03182
18.02	0.02962
17.42	0.02841
16.83	0.02651
16.22	0.02491
15.62	0.02374
15.03	0.0218
14.43	0.02051
13.82	0.01919
13.22	0.01747
12.63	0.01658
12.02	0.015
11.42	0.0135
10.83	0.01273
10.23	0.0109
9.62	0.00995
9.02	0.00893
8.43	0.00737
7.82	0.00669
7.22	0.00538
6.63	0.00419
6.02	0.00363
5.42	0.00223
4.82	0.0014
4.23	0.00069
3.62	-0.00076
3.02	-0.00129
2.43	-0.00216
1.82	-0.00312
1.22	-0.00343
0.62	-0.00447
0.03	-0.00489
0	-0.00477
-0.02	-0.00473
-0.03	-0.0047
-0.1	-0.00499
-0.02	-0.00454
0	-0.0042
