# Supplementary material for: Approaching intrinsic dynamics of MXenes hybrid hydrogel for 3D printed multimodal intelligent devices with ultrahigh superelasticity and temperature sensitivity
Source: Nat Commun. 2022 Jun 14;13:3420. doi: 10.1038/s41467-022-31051-7 (PMC9197829; doi:10.1038/s41467-022-31051-7)
Supplement: Supplementary file 6 — Source Data [file 41467_2022_31051_MOESM6_ESM.zip › Supplementary information/Supplementary Fig. 9/Supplementary Fig. 9a/0.1 wt%.xlsx]

## Sheet: Supplementary Fig. 6a-0.1 wt%
Strain / %	Tensile strength / Mpa
0	0.00162
0.008	0.00424
0.039	0.01625
0.087	0.02158
0.141	0.01161
0.198	0.00492
0.255	0.00122
0.312	0.00015
0.369	-0.00052
0.424	-0.00149
0.479	0.00032
0.533	0.00066
0.589	0.00179
0.644	0.0002
0.699	0.00051
0.754	-4e-05
0.808	0.00166
0.862	0.00039
0.914	0.00085
0.966	0.00154
1.019	0.00285
1.071	0.00061
1.123	0.00057
1.177	0.00122
1.23	0.00089
1.282	0.00102
1.334	0.00054
1.386	0.00192
1.437	0.00137
1.488	0.00049
1.539	0.00221
1.591	0.00225
1.644	0.0038
1.695	0.00195
1.746	0.00245
1.798	0.00244
1.85	0.0018
1.902	0.00182
1.954	0.00145
2.004	0.00247
2.055	0.0019
2.105	0.00169
2.157	0.00274
2.209	0.00424
2.261	0.00295
2.313	0.00212
2.364	0.00293
2.416	0.00423
2.467	0.00394
2.519	0.00278
2.569	0.00235
2.62	0.00441
2.67	0.00516
2.723	0.00611
2.775	0.00488
2.826	0.00431
2.877	0.0048
2.928	0.007
2.98	0.00568
3.032	0.00577
3.082	0.00607
3.132	0.00658
3.183	0.00581
3.235	0.00688
3.287	0.00618
3.339	0.0073
3.39	0.00722
3.443	0.0073
3.494	0.00708
3.545	0.00598
3.595	0.00645
3.646	0.00825
3.696	0.00863
3.747	0.00821
3.799	0.00865
3.851	0.00749
3.903	0.00874
3.956	0.00748
4.007	0.00858
4.058	0.00886
4.109	0.00818
4.159	0.00901
4.209	0.00942
4.26	0.00897
4.312	0.01038
4.364	0.01075
4.416	0.01029
4.467	0.01152
4.519	0.01197
4.571	0.01113
4.621	0.01089
4.672	0.01097
4.722	0.01161
4.773	0.0111
4.824	0.01191
4.876	0.01169
4.928	0.01153
4.98	0.01316
5.032	0.01232
5.083	0.01316
5.135	0.0119
5.186	0.01394
5.237	0.01295
5.286	0.0141
5.335	0.01381
5.388	0.01499
5.44	0.01416
5.493	0.01342
5.545	0.01344
5.597	0.01475
5.648	0.01538
5.699	0.0139
5.749	0.01588
5.8	0.01541
5.85	0.0152
5.902	0.01367
5.953	0.0154
6.005	0.01568
6.057	0.01754
6.109	0.01719
6.16	0.01517
6.212	0.0159
6.262	0.01651
6.313	0.01625
6.363	0.0158
6.413	0.01575
6.465	0.01869
6.517	0.01948
6.569	0.01912
6.62	0.0175
6.673	0.01914
6.724	0.01773
6.775	0.01756
6.825	0.01815
6.876	0.01817
6.926	0.01903
6.979	0.02101
7.03	0.02114
7.083	0.02003
7.134	0.0202
7.185	0.021
7.237	0.02181
7.288	0.02054
7.339	0.02025
7.389	0.01914
7.44	0.02182
7.491	0.02428
7.543	0.02423
7.595	0.02375
7.647	0.02144
7.698	0.02158
7.75	0.02279
7.801	0.02483
7.851	0.02655
7.902	0.02624
7.952	0.02191
8.003	0.02127
8.055	0.0215
8.108	0.0231
8.16	0.02535
8.212	0.02522
8.263	0.02603
8.315	0.02578
8.365	0.02565
8.416	0.02435
8.466	0.02537
8.516	0.02849
8.568	0.02867
8.62	0.02774
8.672	0.02737
8.724	0.02742
8.777	0.02637
8.827	0.02469
8.877	0.02578
8.927	0.02776
8.978	0.02913
9.029	0.0295
9.081	0.02915
9.133	0.02798
9.185	0.02784
9.237	0.02825
9.289	0.02919
9.341	0.02982
9.392	0.03025
9.443	0.03088
9.493	0.02918
9.543	0.03043
9.593	0.03096
9.645	0.03215
9.698	0.03196
9.749	0.03067
9.801	0.03032
9.854	0.03145
9.905	0.03098
9.955	0.03248
10.004	0.03333
10.054	0.03357
10.106	0.03434
10.157	0.03475
10.209	0.03485
10.261	0.03518
10.314	0.03515
10.365	0.03422
10.417	0.0333
10.468	0.0325
10.519	0.0335
10.569	0.03522
10.62	0.03469
10.67	0.03575
10.722	0.03625
10.774	0.03709
10.826	0.03573
10.878	0.03602
10.929	0.03572
10.981	0.03583
11.032	0.0366
11.082	0.03627
11.132	0.03631
11.183	0.03659
11.235	0.03801
11.287	0.03874
11.339	0.03923
11.391	0.03832
11.442	0.03879
11.494	0.03917
11.545	0.03826
11.596	0.0392
11.646	0.03924
11.697	0.04006
11.748	0.04114
11.8	0.04046
11.851	0.04095
11.904	0.04074
11.956	0.03997
12.007	0.03919
12.058	0.0414
12.108	0.04201
12.159	0.04217
12.21	0.04213
12.26	0.04248
12.312	0.04308
12.365	0.0442
12.416	0.0409
12.466	0.04218
12.518	0.0426
12.569	0.04334
12.621	0.04379
12.673	0.04296
12.723	0.04294
12.773	0.04338
12.824	0.04475
12.876	0.04511
12.928	0.04441
12.98	0.04328
13.032	0.04369
13.082	0.04589
13.134	0.04649
13.185	0.04796
13.236	0.04707
13.286	0.04814
13.337	0.0477
13.389	0.04848
13.442	0.04896
13.494	0.0483
13.544	0.04663
13.595	0.04765
13.646	0.04791
13.698	0.0491
13.749	0.04871
13.799	0.04894
13.849	0.04943
13.901	0.04964
13.954	0.04893
14.005	0.0478
14.058	0.04786
14.109	0.04883
14.16	0.04997
14.212	0.05047
14.263	0.05059
14.314	0.05113
14.364	0.0514
14.414	0.05126
14.465	0.05295
14.518	0.05281
14.57	0.05292
14.622	0.05198
14.673	0.05317
14.724	0.05284
14.776	0.05249
14.826	0.05196
14.877	0.05278
14.927	0.05337
14.978	0.05307
15.03	0.05397
15.082	0.05455
15.134	0.05489
15.185	0.05445
15.237	0.05472
15.288	0.0548
15.339	0.05645
15.389	0.05586
15.44	0.05839
15.491	0.05657
15.543	0.05614
15.595	0.05624
15.647	0.05766
15.699	0.05842
15.751	0.05743
15.802	0.05809
15.854	0.05735
15.904	0.05707
15.954	0.0551
16.003	0.05597
16.054	0.0602
16.106	0.06063
16.159	0.0595
16.211	0.05874
16.263	0.05865
16.314	0.05877
16.365	0.05914
16.416	0.05861
16.467	0.06076
16.517	0.06168
16.568	0.06183
16.62	0.0618
16.672	0.06112
16.724	0.06096
16.776	0.06116
16.827	0.06231
16.878	0.06409
16.929	0.06476
16.98	0.06363
17.03	0.06344
17.081	0.0635
17.131	0.06527
17.183	0.06634
17.235	0.06557
17.287	0.06572
17.339	0.06616
17.39	0.06418
17.442	0.06309
17.492	0.06368
17.543	0.06499
17.594	0.06511
17.645	0.06621
17.697	0.06743
17.749	0.06632
17.801	0.06638
17.853	0.06698
17.904	0.06709
17.956	0.06834
18.006	0.06771
18.057	0.06684
18.107	0.06846
18.157	0.06827
18.209	0.07056
18.261	0.0706
18.313	0.0696
18.364	0.0689
18.417	0.0697
18.468	0.06916
18.519	0.06967
18.569	0.07004
18.62	0.06997
18.67	0.06964
18.722	0.07156
18.774	0.07354
18.826	0.07368
18.878	0.07311
18.93	0.07094
18.981	0.07074
19.032	0.07163
19.083	0.07202
19.132	0.07207
19.183	0.07307
19.233	0.07423
19.286	0.07549
19.338	0.07527
19.39	0.07506
19.442	0.07586
19.495	0.07514
19.545	0.07492
19.595	0.07434
19.644	0.07567
19.696	0.07573
19.746	0.07655
19.799	0.07686
19.851	0.07661
19.903	0.07774
19.955	0.07682
20.007	0.07675
20.058	0.07641
20.11	0.07703
20.16	0.07795
20.21	0.0768
20.26	0.07727
20.311	0.07659
20.363	0.07848
20.415	0.07759
20.467	0.07785
20.52	0.0775
20.572	0.07985
20.623	0.07953
20.672	0.07886
20.722	0.07989
20.772	0.07972
20.824	0.08069
20.876	0.07925
20.928	0.08037
20.98	0.08353
21.032	0.08371
21.083	0.08174
21.135	0.08223
21.186	0.08134
21.236	0.08266
21.286	0.08205
21.337	0.08135
21.388	0.08255
21.44	0.08275
21.492	0.08249
21.544	0.0835
21.596	0.08413
21.647	0.08539
21.699	0.08542
21.749	0.08513
21.8	0.08499
21.85	0.0858
21.901	0.086
21.954	0.0863
22.005	0.08509
22.057	0.08606
22.109	0.08678
22.161	0.08837
22.212	0.08665
22.263	0.08653
22.313	0.08446
22.364	0.08487
22.415	0.0869
22.466	0.08786
22.518	0.08939
22.569	0.09067
22.621	0.0899
22.673	0.08941
22.724	0.08887
22.775	0.09008
22.825	0.08993
22.876	0.08863
22.927	0.08952
22.979	0.0924
23.032	0.09218
23.083	0.09018
23.133	0.08976
23.185	0.09194
23.237	0.09319
23.288	0.09233
23.339	0.09225
23.39	0.09307
23.44	0.09372
23.491	0.0934
23.543	0.09446
23.595	0.09485
23.647	0.09395
23.699	0.09497
23.75	0.09353
23.801	0.09381
23.852	0.09484
23.903	0.09541
23.954	0.09581
24.004	0.09749
24.056	0.09875
24.108	0.09894
24.16	0.09693
24.211	0.09501
24.262	0.09489
24.314	0.09615
24.365	0.09781
24.416	0.09814
24.466	0.09787
24.517	0.09797
24.567	0.10028
24.619	0.10014
24.671	0.10008
24.724	0.09825
24.776	0.0998
24.827	0.09925
24.879	0.09949
24.929	0.09953
24.979	0.10034
25.03	0.10158
25.081	0.10164
25.132	0.1031
25.185	0.10292
25.237	0.10142
25.288	0.10162
25.34	0.10245
25.391	0.10211
25.442	0.10146
25.493	0.10198
25.543	0.10188
25.593	0.10483
25.645	0.10626
25.697	0.10602
25.749	0.10483
25.801	0.10311
25.853	0.10418
25.904	0.10424
25.955	0.10622
26.007	0.10712
26.057	0.10608
26.107	0.10639
26.158	0.10905
26.21	0.10788
26.261	0.10766
26.314	0.10753
26.365	0.10881
26.418	0.1092
26.468	0.10743
26.519	0.10794
26.571	0.10923
26.622	0.1089
26.671	0.10705
26.721	0.10767
26.773	0.11132
26.825	0.11037
26.877	0.10992
26.929	0.10848
26.981	0.11015
27.033	0.11077
27.083	0.1091
27.133	0.11067
27.184	0.11358
27.235	0.11385
27.286	0.11278
27.338	0.1113
27.389	0.1108
27.442	0.11199
27.494	0.11312
27.545	0.113
27.596	0.11407
27.647	0.11564
27.698	0.11623
27.748	0.11493
27.799	0.115
27.85	0.11591
27.902	0.1158
27.954	0.11591
28.006	0.11683
28.058	0.11725
28.109	0.11791
28.16	0.11744
28.21	0.1174
28.261	0.11729
28.311	0.11657
28.364	0.11841
28.416	0.11864
28.468	0.11876
28.519	0.11668
28.571	0.11792
28.621	0.11894
28.673	0.1208
28.723	0.11988
28.774	0.12094
28.824	0.11851
28.876	0.11914
28.928	0.12009
28.98	0.12213
29.032	0.12167
29.083	0.12253
29.135	0.12299
29.186	0.12219
29.237	0.1222
29.287	0.12159
29.337	0.12267
29.388	0.12306
29.44	0.1234
29.493	0.12411
29.544	0.12364
29.596	0.12324
29.647	0.12342
29.699	0.12506
29.749	0.12482
29.8	0.12433
29.85	0.12577
29.901	0.12627
29.952	0.1275
30.005	0.12477
30.057	0.1255
30.109	0.12664
30.161	0.12853
30.212	0.12743
30.262	0.12679
30.311	0.12769
30.363	0.12788
30.413	0.12905
30.465	0.13003
30.518	0.13075
30.571	0.12853
30.622	0.12856
30.674	0.13116
30.725	0.13138
30.776	0.13189
30.826	0.13048
30.876	0.12997
30.927	0.13219
30.978	0.13287
31.03	0.13245
31.082	0.13296
31.134	0.13306
31.185	0.13261
31.238	0.13366
31.29	0.13356
31.34	0.13251
31.389	0.13195
31.439	0.13448
31.49	0.13552
31.542	0.13635
31.593	0.13658
31.646	0.1359
31.698	0.1367
31.75	0.13584
31.802	0.1367
31.853	0.13755
31.903	0.13725
31.954	0.13639
32.004	0.13755
32.055	0.13913
32.107	0.13911
32.159	0.1386
32.21	0.13875
32.262	0.13869
32.314	0.13919
32.365	0.13983
32.416	0.13889
32.466	0.13897
32.517	0.13867
32.567	0.14054
32.619	0.14208
32.671	0.14107
32.724	0.13993
32.775	0.14077
32.827	0.143
32.878	0.14417
32.93	0.14272
32.98	0.14193
33.03	0.14228
33.081	0.14293
33.132	0.14392
33.184	0.14387
33.236	0.14393
33.287	0.14431
33.34	0.14327
33.391	0.14544
33.442	0.14514
33.492	0.14636
33.543	0.14767
33.593	0.14843
33.644	0.14693
33.697	0.14682
33.75	0.14613
33.801	0.14634
33.851	0.14804
33.903	0.14921
33.955	0.14932
34.006	0.14979
34.057	0.14822
34.107	0.14778
34.158	0.14885
34.209	0.14934
34.262	0.15032
34.314	0.15014
34.366	0.14965
34.417	0.15002
34.468	0.14919
34.519	0.15079
34.569	0.15184
34.62	0.15174
34.671	0.15163
34.722	0.15273
34.775	0.1543
34.827	0.15379
34.879	0.15283
34.929	0.1517
34.98	0.15284
35.031	0.15458
35.083	0.15637
35.133	0.15382
35.184	0.15462
35.234	0.1551
35.286	0.15716
35.338	0.1579
35.39	0.15564
35.442	0.15536
35.494	0.1548
35.544	0.15602
35.596	0.15731
35.646	0.15664
35.697	0.15736
35.747	0.15875
35.799	0.15996
35.85	0.15987
35.902	0.15977
35.955	0.16024
36.007	0.16049
36.059	0.15861
36.11	0.15809
36.16	0.15968
36.21	0.15993
36.261	0.15878
36.312	0.15991
36.363	0.15997
36.415	0.16283
36.467	0.16337
36.519	0.16193
36.571	0.16088
36.622	0.16105
36.673	0.16327
36.723	0.16375
36.773	0.16331
36.824	0.16504
36.876	0.16566
36.928	0.1664
36.98	0.16579
37.032	0.16626
37.083	0.16677
37.135	0.16606
37.186	0.16531
37.237	0.16546
37.288	0.16631
37.338	0.1666
37.388	0.165
37.44	0.16792
37.491	0.16937
37.544	0.16888
37.596	0.16922
37.647	0.16929
37.699	0.16944
37.749	0.16736
37.8	0.16763
37.851	0.16876
37.901	0.16997
37.953	0.17075
38.005	0.17224
38.057	0.17259
38.108	0.17121
38.16	0.16991
38.212	0.16977
38.263	0.17097
38.314	0.17217
38.364	0.17327
38.415	0.17367
38.466	0.17262
38.517	0.17308
38.568	0.17337
38.62	0.17334
38.673	0.17329
38.724	0.17406
38.776	0.17393
38.826	0.17448
38.877	0.17421
38.928	0.17511
38.979	0.17586
39.03	0.17561
39.082	0.17762
39.134	0.17756
39.186	0.17753
39.238	0.17721
39.289	0.17801
39.34	0.17753
39.39	0.17813
39.441	0.17824
39.491	0.17951
39.542	0.1796
39.595	0.18004
39.646	0.17886
39.698	0.17866
39.75	0.18062
39.801	0.18183
39.853	0.1813
39.903	0.18075
39.954	0.1815
40.004	0.18211
40.055	0.18314
40.107	0.18434
40.16	0.18453
40.212	0.18504
40.263	0.18365
40.315	0.18348
40.366	0.1841
40.417	0.18442
40.467	0.18528
40.517	0.18368
40.567	0.18496
40.619	0.18606
40.671	0.1858
40.723	0.18512
40.775	0.18592
40.828	0.18678
40.88	0.18742
40.929	0.18676
40.979	0.18575
41.029	0.18717
41.08	0.18887
41.131	0.18875
41.184	0.18948
41.236	0.18792
41.288	0.18789
41.34	0.18881
41.392	0.1896
41.443	0.18802
41.495	0.18898
41.544	0.18892
41.594	0.19114
41.644	0.19126
41.697	0.19375
41.748	0.19269
41.8	0.19303
41.852	0.19323
41.905	0.19321
41.956	0.19151
42.007	0.19188
42.056	0.18952
42.106	0.19302
42.157	0.19557
42.208	0.19384
42.261	0.19511
42.313	0.19294
42.365	0.19439
42.417	0.19496
42.467	0.19471
42.519	0.19649
42.57	0.19661
42.62	0.19692
42.67	0.19764
42.721	0.19798
42.773	0.19741
42.826	0.19707
42.878	0.19686
42.929	0.19624
42.981	0.19598
43.032	0.19623
43.083	0.19836
43.134	0.19934
43.184	0.20138
43.235	0.20159
43.286	0.20044
43.339	0.20066
43.39	0.20107
43.442	0.20083
43.494	0.2004
43.545	0.20152
43.596	0.20125
43.647	0.20186
43.697	0.2021
43.748	0.20359
43.799	0.20451
43.85	0.20595
43.902	0.20463
43.954	0.20478
44.006	0.20311
44.057	0.20208
44.108	0.20438
44.159	0.20522
44.209	0.20566
44.26	0.20577
44.31	0.20653
44.363	0.20698
44.416	0.20715
44.467	0.20579
44.518	0.20583
44.569	0.20757
44.621	0.20776
44.673	0.2072
44.723	0.2061
44.774	0.20742
44.824	0.20887
44.876	0.21037
44.928	0.2107
44.98	0.21041
45.032	0.21041
45.083	0.20871
45.135	0.20955
45.185	0.2101
45.237	0.21062
45.287	0.21206
45.338	0.2129
45.388	0.21198
45.441	0.21391
45.493	0.21453
45.545	0.21413
45.596	0.21273
45.647	0.21266
45.698	0.21327
45.749	0.21353
45.8	0.21478
45.85	0.21544
45.901	0.21556
45.952	0.21656
46.005	0.21748
46.057	0.21506
46.108	0.21569
46.16	0.21729
46.212	0.21762
46.263	0.21932
46.314	0.21808
46.364	0.21852
46.415	0.21871
46.465	0.21725
46.517	0.21873
46.569	0.2194
46.621	0.21968
46.673	0.21999
46.724	0.22026
46.776	0.21925
46.826	0.2207
46.877	0.22084
46.927	0.21936
46.978	0.22126
47.029	0.22161
47.082	0.22329
47.134	0.22289
47.185	0.22355
47.237	0.22314
47.288	0.22214
47.34	0.22141
47.39	0.22299
47.441	0.22384
47.491	0.2268
47.543	0.22617
47.595	0.22598
47.646	0.22276
47.698	0.22494
47.749	0.22731
47.802	0.2284
47.853	0.22671
47.904	0.22668
47.955	0.22746
48.005	0.22553
48.054	0.22663
48.106	0.22984
48.157	0.23114
48.209	0.2302
48.261	0.2299
48.314	0.22982
48.365	0.22853
48.417	0.22937
48.467	0.23056
48.518	0.23152
48.568	0.23059
48.62	0.23061
48.671	0.23412
48.723	0.23205
48.775	0.23133
48.827	0.23159
48.878	0.23201
48.93	0.2336
48.98	0.23381
49.032	0.23275
49.082	0.23459
49.133	0.23372
49.183	0.23257
49.235	0.23385
49.287	0.23643
49.339	0.23713
49.39	0.23489
49.442	0.23746
49.494	0.23579
49.544	0.23512
49.594	0.23649
49.645	0.2386
49.697	0.23953
49.749	0.23693
49.801	0.23655
49.853	0.23733
49.905	0.2388
49.956	0.23959
50.007	0.23977
50.057	0.23916
50.107	0.23929
50.158	0.24108
50.208	0.24126
50.261	0.2434
50.313	0.24317
50.365	0.23994
50.416	0.23799
50.468	0.24015
50.519	0.24421
50.571	0.24456
50.621	0.24422
50.671	0.24227
50.721	0.24092
50.773	0.24042
50.825	0.2434
50.877	0.2466
50.929	0.24752
50.981	0.24359
51.033	0.24284
51.084	0.2433
51.135	0.24296
51.184	0.24397
51.235	0.24687
51.286	0.24962
51.338	0.25021
51.39	0.24944
51.442	0.24765
51.494	0.24614
51.546	0.24521
51.597	0.24701
51.646	0.24857
51.696	0.25024
51.747	0.25138
51.798	0.2495
51.85	0.24802
51.903	0.24775
51.955	0.2493
52.007	0.25173
52.058	0.25214
52.109	0.25133
52.161	0.24988
52.212	0.24962
52.261	0.24977
52.311	0.25263
52.362	0.25356
52.415	0.25379
52.466	0.25291
52.519	0.25264
52.571	0.25345
52.623	0.25329
52.675	0.25348
52.724	0.25375
52.773	0.25421
52.823	0.25408
52.874	0.25771
52.926	0.25621
52.979	0.25443
53.031	0.25496
53.083	0.25726
53.135	0.25763
53.186	0.25495
53.237	0.25437
53.288	0.25656
53.338	0.25684
53.388	0.25791
53.44	0.25747
53.493	0.2595
53.544	0.2595
53.596	0.2598
53.647	0.25891
53.699	0.2593
53.75	0.25945
53.8	0.25896
53.851	0.25969
53.902	0.26272
53.952	0.26113
54.005	0.26449
54.057	0.26155
54.109	0.26151
54.16	0.26364
54.212	0.26298
54.263	0.26202
54.314	0.26423
54.364	0.26332
54.415	0.26415
54.465	0.26692
54.517	0.26806
54.568	0.26191
54.621	0.26582
54.673	0.26867
54.724	0.26598
54.775	0.26523
54.826	0.2673
54.877	0.26795
54.927	0.26627
54.978	0.26439
55.029	0.26816
55.082	0.27116
55.134	0.2648
55.186	0.26972
55.237	0.27007
55.287	0.26697
55.339	0.26854
55.39	0.27058
55.441	0.26797
55.491	0.26976
55.542	0.27025
55.594	0.27045
55.646	0.27123
55.699	0.27073
55.751	0.27105
55.802	0.27088
55.853	0.27134
55.903	0.27528
55.953	0.27428
56.004	0.27186
56.054	0.27099
56.106	0.27415
56.159	0.27516
56.212	0.27115
56.263	0.27601
56.314	0.27609
56.364	0.27495
56.415	0.27544
56.466	0.27624
56.517	0.27564
56.567	0.27633
56.618	0.27772
56.67	0.27675
56.722	0.27731
56.775	0.27997
56.826	0.27614
56.878	0.27569
56.929	0.27698
56.98	0.28011
57.03	0.27996
57.081	0.27884
57.131	0.27953
57.183	0.27852
57.235	0.27992
57.287	0.28188
57.339	0.28107
57.391	0.28244
57.442	0.28468
57.493	0.28393
57.543	0.28133
57.594	0.27974
57.645	0.28128
57.696	0.28209
57.748	0.28411
57.8	0.28744
57.851	0.28272
57.903	0.28443
57.955	0.28481
58.006	0.28501
58.058	0.28568
58.107	0.28536
58.158	0.28602
58.209	0.28664
58.261	0.29113
58.312	0.28465
58.364	0.28343
58.416	0.28877
58.468	0.28872
58.52	0.2882
58.571	0.28549
58.622	0.28731
58.673	0.28832
58.723	0.2874
58.773	0.28683
58.824	0.28962
58.876	0.29118
58.928	0.29145
58.98	0.29274
59.032	0.28594
59.083	0.28716
59.134	0.2896
59.184	0.28801
59.235	0.291
59.286	0.29263
59.338	0.29279
59.389	0.29174
59.441	0.28971
59.493	0.29046
59.544	0.29098
59.596	0.29252
59.647	0.29312
59.698	0.29339
59.749	0.29342
59.8	0.2949
59.851	0.29451
59.902	0.29362
59.953	0.29432
60.005	0.29717
60.057	0.29738
60.108	0.2969
60.16	0.29608
60.211	0.29632
60.261	0.2945
60.312	0.29501
60.363	0.29729
60.416	0.2997
60.467	0.29845
60.519	0.29861
60.571	0.30102
60.622	0.29537
60.673	0.29745
60.724	0.30164
60.775	0.29907
60.825	0.29891
60.876	0.30087
60.927	0.30111
60.979	0.30046
61.031	0.30137
61.083	0.3048
61.135	0.30026
61.185	0.30158
61.237	0.30377
61.287	0.30458
61.338	0.30264
61.388	0.30315
61.44	0.3063
61.492	0.30413
61.544	0.30502
61.596	0.30824
61.648	0.30612
61.699	0.30564
61.75	0.30623
61.801	0.30389
61.851	0.30486
61.901	0.30589
61.952	0.30688
62.004	0.31067
62.056	0.30921
62.108	0.30621
62.16	0.30623
62.212	0.30844
62.264	0.30561
62.314	0.30909
62.364	0.31074
62.414	0.30992
62.465	0.31044
62.517	0.30935
62.569	0.31051
62.621	0.31025
62.673	0.31028
62.725	0.31012
62.776	0.31116
62.828	0.31344
62.879	0.30958
62.929	0.3096
62.979	0.31204
63.03	0.31379
63.082	0.31334
63.134	0.31186
63.185	0.31168
63.237	0.31304
63.289	0.31356
63.341	0.31419
63.392	0.31719
63.441	0.31037
63.491	0.31156
63.541	0.31755
63.593	0.31815
63.646	0.31688
63.698	0.31326
63.749	0.31559
63.801	0.3167
63.853	0.31742
63.903	0.3178
63.954	0.31951
64.005	0.31897
64.055	0.318
64.106	0.31937
64.159	0.31756
64.21	0.31765
64.262	0.31879
64.314	0.31932
64.365	0.32036
64.417	0.32041
64.467	0.31954
64.518	0.31936
64.569	0.32251
64.62	0.32498
64.671	0.32373
64.723	0.32407
64.776	0.32429
64.827	0.32466
64.879	0.32253
64.929	0.3226
64.981	0.32426
65.032	0.32513
65.082	0.32518
65.132	0.32552
65.184	0.32518
65.235	0.32221
65.287	0.32344
65.339	0.32669
65.391	0.32778
65.442	0.32692
65.494	0.32535
65.544	0.32583
65.595	0.32439
65.646	0.32448
65.697	0.32955
65.749	0.32965
65.801	0.32914
65.852	0.32944
65.903	0.32894
65.954	0.32713
66.005	0.32822
66.057	0.32774
66.107	0.32929
66.159	0.33181
66.209	0.33418
66.261	0.33219
66.313	0.32972
66.365	0.32899
66.417	0.33074
66.468	0.33207
66.519	0.33284
66.57	0.33415
66.621	0.33345
66.671	0.33103
66.722	0.33263
66.773	0.33335
66.826	0.33662
66.878	0.33588
66.931	0.33536
66.981	0.33403
67.031	0.33548
67.082	0.3351
67.134	0.33496
67.184	0.33457
67.235	0.33669
67.285	0.33772
67.337	0.33899
67.389	0.3386
67.442	0.33685
67.494	0.3357
67.545	0.3365
67.596	0.33824
67.647	0.3382
67.698	0.33827
67.749	0.33804
67.799	0.33847
67.85	0.33876
67.902	0.33939
67.954	0.34022
68.006	0.34084
68.058	0.34055
68.109	0.34118
68.16	0.34137
68.211	0.3405
68.262	0.34126
68.312	0.34362
68.363	0.34283
68.415	0.34505
68.466	0.34437
68.519	0.34373
68.57	0.34261
68.622	0.34312
68.673	0.34324
68.725	0.34333
68.775	0.34374
68.825	0.34417
68.876	0.3454
68.927	0.34503
68.979	0.34517
69.03	0.34516
69.082	0.34576
69.134	0.34646
69.186	0.34768
69.237	0.34592
69.287	0.34679
69.339	0.34801
69.389	0.34809
69.439	0.34673
69.491	0.3476
69.543	0.34883
69.595	0.34949
69.646	0.34998
69.698	0.35057
69.75	0.34969
69.801	0.34904
69.851	0.34963
69.902	0.35132
69.953	0.35161
70.004	0.35266
70.056	0.35134
70.107	0.35162
70.159	0.35236
70.211	0.35286
70.262	0.35227
70.314	0.35103
70.364	0.35032
70.415	0.35191
70.466	0.354
70.517	0.35397
70.568	0.35431
70.62	0.35306
70.672	0.35399
70.724	0.35274
70.776	0.35334
70.827	0.35422
70.878	0.35496
70.928	0.35502
70.979	0.35642
71.029	0.35779
71.082	0.35766
71.134	0.35968
71.185	0.35919
71.237	0.35813
71.289	0.35635
71.34	0.35657
71.391	0.35759
71.441	0.35851
71.491	0.35977
71.542	0.36077
71.593	0.35958
71.645	0.35921
71.697	0.35965
71.748	0.3597
71.801	0.36153
71.853	0.36123
71.904	0.36106
71.955	0.36043
72.005	0.36142
72.055	0.36123
72.106	0.36122
72.158	0.36156
72.21	0.36423
72.262	0.36487
72.314	0.36492
72.365	0.36373
72.416	0.36469
72.467	0.36501
72.518	0.36374
72.568	0.36296
72.618	0.36462
72.67	0.36611
72.723	0.36738
72.775	0.36735
72.827	0.36681
72.879	0.36627
72.931	0.36697
72.981	0.36688
73.03	0.36786
73.081	0.36934
73.131	0.37098
73.183	0.3697
73.236	0.3686
73.288	0.36858
73.34	0.3686
73.392	0.36913
73.443	0.37113
73.494	0.37111
73.546	0.37107
73.596	0.36957
73.646	0.37021
73.696	0.37088
73.747	0.37285
73.799	0.37332
73.851	0.37155
73.903	0.37311
73.955	0.37384
74.007	0.37396
74.059	0.37248
74.108	0.37183
74.158	0.37428
74.208	0.37641
74.259	0.37659
74.311	0.37602
74.363	0.37514
74.416	0.37533
74.467	0.37475
74.519	0.37606
74.571	0.37643
74.622	0.37591
74.672	0.37641
74.722	0.37652
74.773	0.37733
74.825	0.37829
74.877	0.37862
74.929	0.37846
74.981	0.3781
75.032	0.37865
75.084	0.37863
75.135	0.38003
75.185	0.37964
75.236	0.3793
75.286	0.379
75.338	0.38129
75.39	0.38153
75.442	0.38177
75.494	0.38319
75.546	0.38149
75.597	0.38181
75.647	0.38264
75.699	0.38259
75.749	0.38223
75.8	0.38198
75.851	0.384
75.903	0.38496
75.954	0.38402
76.006	0.38493
76.058	0.38681
76.109	0.38534
76.16	0.38543
76.21	0.38459
76.261	0.38487
76.312	0.38406
76.362	0.38554
76.414	0.38699
76.467	0.38798
76.52	0.38734
76.571	0.38592
76.621	0.38577
76.672	0.38676
76.724	0.38806
76.775	0.38739
76.825	0.38629
76.876	0.38732
76.927	0.38829
76.979	0.38974
77.031	0.38953
77.083	0.38862
77.135	0.38833
77.186	0.38877
77.237	0.38931
77.288	0.39018
77.338	0.39013
77.389	0.39077
77.44	0.39286
77.491	0.39374
77.544	0.3932
77.597	0.39265
77.648	0.39131
77.699	0.39032
77.749	0.39196
77.801	0.3928
77.851	0.39381
77.902	0.39387
77.953	0.39375
78.004	0.39376
78.056	0.39309
78.108	0.39346
78.16	0.39402
78.211	0.39498
78.263	0.39548
78.314	0.3957
78.365	0.39508
78.415	0.39544
78.466	0.39603
78.517	0.39742
78.568	0.39805
78.621	0.39659
78.673	0.39221
78.724	0.40242
78.776	0.39951
78.826	0.39619
78.878	0.39909
78.927	0.39889
78.979	0.40001
79.029	0.39818
79.081	0.39884
79.133	0.40085
79.185	0.40068
79.237	0.40074
79.288	0.40161
79.34	0.40017
79.392	0.39871
79.442	0.40097
79.492	0.40188
79.542	0.40445
79.593	0.40662
79.646	0.40544
79.698	0.40564
79.749	0.40454
79.801	0.40462
79.853	0.40574
79.904	0.40619
79.955	0.40772
80.006	0.40577
80.058	0.40642
80.107	0.40412
80.158	0.40466
80.208	0.40558
80.261	0.40737
80.312	0.40749
80.365	0.40922
80.417	0.40821
80.467	0.40655
80.518	0.40674
80.569	0.40732
80.62	0.40918
80.671	0.41065
80.723	0.41121
80.774	0.41068
80.826	0.41038
80.877	0.40978
80.928	0.40922
80.98	0.4104
81.031	0.41123
81.082	0.41068
81.133	0.41226
81.184	0.41255
81.236	0.41178
81.286	0.41165
81.338	0.41258
81.389	0.41428
81.442	0.41332
81.493	0.41381
81.544	0.41367
81.595	0.41304
81.645	0.41302
81.696	0.41389
81.748	0.41614
81.8	0.41633
81.853	0.41595
81.904	0.41556
81.956	0.41528
82.006	0.41611
82.058	0.41551
82.108	0.41563
82.159	0.41592
82.21	0.41785
82.261	0.41752
82.312	0.4185
82.364	0.41745
82.416	0.41624
82.467	0.4167
82.519	0.41722
82.57	0.41794
82.621	0.41874
82.673	0.4194
82.723	0.41883
82.772	0.41963
82.824	0.42149
82.876	0.42323
82.928	0.42098
82.98	0.42132
83.033	0.42101
83.083	0.42172
83.135	0.42182
83.185	0.42241
83.235	0.42147
83.285	0.42155
83.335	0.42384
83.388	0.42377
83.44	0.42462
83.492	0.42364
83.544	0.42368
83.596	0.4248
83.648	0.42297
83.698	0.42236
83.747	0.42411
83.798	0.42655
83.849	0.42688
83.901	0.42651
83.953	0.42663
84.005	0.42649
84.057	0.42672
84.109	0.42576
84.16	0.42574
84.212	0.42697
84.263	0.42763
84.313	0.42631
84.363	0.4262
84.414	0.42753
84.466	0.42931
84.518	0.42882
84.57	0.42765
84.622	0.4274
84.674	0.42869
84.725	0.42924
84.775	0.42855
84.825	0.42945
84.874	0.42973
84.926	0.43165
84.978	0.43165
85.03	0.43176
85.082	0.4309
85.135	0.42994
85.186	0.4304
85.237	0.43093
85.288	0.43194
85.339	0.43433
85.389	0.43447
85.44	0.4337
85.491	0.43334
85.543	0.43407
85.596	0.4343
85.647	0.43387
85.699	0.43375
85.751	0.4351
85.801	0.43578
85.852	0.43644
85.902	0.43581
85.953	0.43701
86.004	0.43731
86.056	0.43758
86.108	0.43738
86.16	0.43731
86.212	0.43771
86.263	0.43927
86.314	0.44002
86.365	0.43977
86.416	0.43845
86.466	0.43866
86.517	0.44044
86.569	0.44125
86.62	0.44021
86.671	0.43986
86.724	0.44047
86.776	0.43955
86.826	0.43884
86.878	0.43963
86.928	0.44083
86.979	0.44138
87.029	0.44127
87.081	0.44082
87.133	0.44084
87.185	0.44149
87.237	0.44065
87.287	0.43967
87.339	0.44097
87.39	0.44197
87.441	0.4437
87.491	0.44405
87.543	0.44573
87.593	0.44519
87.645	0.4462
87.697	0.44629
87.749	0.4455
87.801	0.44613
87.854	0.44638
87.904	0.44666
87.955	0.44702
88.005	0.4462
88.056	0.44684
88.107	0.44898
88.158	0.44925
88.21	0.44861
88.264	0.44844
88.316	0.44864
88.366	0.448
88.416	0.44784
88.467	0.45135
88.519	0.451
88.568	0.44987
88.619	0.44997
88.67	0.45227
88.723	0.45184
88.775	0.4505
88.826	0.45235
88.878	0.45286
88.929	0.45279
88.981	0.45148
89.032	0.45111
89.083	0.45207
89.134	0.45304
89.183	0.4548
89.235	0.45602
89.287	0.45612
89.339	0.45456
89.391	0.45477
89.443	0.45382
89.494	0.45454
89.545	0.45459
89.595	0.45493
89.646	0.45651
89.697	0.4568
89.747	0.4575
89.8	0.45827
89.851	0.45776
89.903	0.45735
89.955	0.45824
90.006	0.45854
90.058	0.45942
90.109	0.45963
90.159	0.45852
90.21	0.45881
90.261	0.45901
90.312	0.45984
90.364	0.4595
90.416	0.46102
90.467	0.46006
90.519	0.46058
90.57	0.46211
90.622	0.46233
90.673	0.46178
90.724	0.46321
90.774	0.46241
90.825	0.4631
90.876	0.4644
90.928	0.46332
90.98	0.46431
91.031	0.46315
91.083	0.46536
91.135	0.46629
91.185	0.46585
91.236	0.46574
91.287	0.4654
91.338	0.46624
91.389	0.46569
91.441	0.46526
91.492	0.46542
91.544	0.46763
91.596	0.46708
91.647	0.46631
91.698	0.46653
91.748	0.4671
91.8	0.46731
91.851	0.46861
91.902	0.46914
91.952	0.46846
92.004	0.46804
92.056	0.46874
92.108	0.46841
92.16	0.46807
92.211	0.46868
92.262	0.47022
92.312	0.46986
92.363	0.47004
92.415	0.46944
92.466	0.47088
92.518	0.47015
92.57	0.47001
92.621	0.46927
92.673	0.47064
92.724	0.46998
92.776	0.47125
92.826	0.47226
92.877	0.4726
92.926	0.47289
92.979	0.47348
93.03	0.47265
93.082	0.47164
93.134	0.47194
93.185	0.47369
93.237	0.47271
93.288	0.47356
93.339	0.47427
93.389	0.47478
93.44	0.47549
93.491	0.47561
93.543	0.47709
93.595	0.47788
93.646	0.47706
93.699	0.47713
93.75	0.47728
93.801	0.47716
93.851	0.47751
93.902	0.47738
93.952	0.4787
94.002	0.47868
94.054	0.48119
94.107	0.4792
94.159	0.4789
94.211	0.47887
94.263	0.47921
94.315	0.48075
94.366	0.47886
94.415	0.47935
94.465	0.47969
94.516	0.48143
94.568	0.48049
94.62	0.48021
94.671	0.48014
94.724	0.48186
94.776	0.48123
94.827	0.48135
94.879	0.48117
94.93	0.48208
94.981	0.4821
95.03	0.48349
95.081	0.48435
95.132	0.48572
95.184	0.48547
95.236	0.48519
95.288	0.4846
95.34	0.48475
95.392	0.4861
95.443	0.48605
95.493	0.48555
95.542	0.48529
95.592	0.48683
95.644	0.48792
95.695	0.48773
95.747	0.48722
95.799	0.48794
95.851	0.48668
95.903	0.48663
95.955	0.48761
96.005	0.48878
96.056	0.48835
96.106	0.48873
96.157	0.48917
96.209	0.49085
96.262	0.49132
96.313	0.49039
96.364	0.49112
96.416	0.49128
96.467	0.49123
96.518	0.49132
96.569	0.49289
96.62	0.49241
96.67	0.49209
96.722	0.49171
96.773	0.49341
96.826	0.49377
96.878	0.49219
96.93	0.49341
96.981	0.49342
97.032	0.49487
97.083	0.49339
97.133	0.4929
97.183	0.49414
97.235	0.49646
97.287	0.49671
97.338	0.49441
97.39	0.49489
97.442	0.49521
97.494	0.49403
97.545	0.49434
97.596	0.49614
97.646	0.49689
97.697	0.49646
97.747	0.49705
97.799	0.49753
97.852	0.49835
97.904	0.49785
97.955	0.49917
98.006	0.49915
98.057	0.49967
98.108	0.49846
98.159	0.49994
98.21	0.49989
98.261	0.50005
98.312	0.50151
98.364	0.50243
98.416	0.50194
98.468	0.50175
98.52	0.50155
98.571	0.50038
98.622	0.50117
98.673	0.50211
98.723	0.5024
98.773	0.50273
98.824	0.50323
98.877	0.50375
98.928	0.50358
98.981	0.50416
99.033	0.50406
99.084	0.50529
99.134	0.50564
99.185	0.50735
99.236	0.50627
99.287	0.50502
99.337	0.50486
99.389	0.50642
99.441	0.50761
99.493	0.50651
99.544	0.50702
99.596	0.50674
99.647	0.50655
99.699	0.50636
99.749	0.50807
99.8	0.50862
99.85	0.50863
99.901	0.51093
99.954	0.51126
100.005	0.50994
100.057	0.50875
100.109	0.50962
100.16	0.51188
100.211	0.51204
100.262	0.51152
100.312	0.51125
100.363	0.51151
100.413	0.51113
100.466	0.51215
100.518	0.51239
100.57	0.51336
100.622	0.5141
100.674	0.51571
100.725	0.51512
100.776	0.51427
100.826	0.51401
100.877	0.51465
100.927	0.51653
100.979	0.51719
101.031	0.51833
101.082	0.51651
101.134	0.51487
101.186	0.51504
101.238	0.51689
101.29	0.51618
101.34	0.5161
101.39	0.51761
101.442	0.51862
101.493	0.5176
101.543	0.51799
101.595	0.51938
101.646	0.52039
101.698	0.52021
101.75	0.5209
101.802	0.52093
101.853	0.52049
101.903	0.51975
101.953	0.52067
102.004	0.5212
102.056	0.52148
102.108	0.52124
102.16	0.52056
102.211	0.52222
102.263	0.5228
102.315	0.52338
102.366	0.52367
102.416	0.52411
102.466	0.5223
[truncated: 4,716 more rows]
