# Supplementary material for: Approaching intrinsic dynamics of MXenes hybrid hydrogel for 3D printed multimodal intelligent devices with ultrahigh superelasticity and temperature sensitivity
Source: Nat Commun. 2022 Jun 14;13:3420. doi: 10.1038/s41467-022-31051-7 (PMC9197829; doi:10.1038/s41467-022-31051-7)
Supplement: Supplementary file 6 — Source Data [file 41467_2022_31051_MOESM6_ESM.zip › Supplementary information/Supplementary Fig. 9/Supplementary Fig. 9a/0.25 wt%.xlsx]

## Sheet: Specimen_RawData_6
Strain / %	Tensile strength / Mpa
0	0.00078
0.008	0.00202
0.031	0.0098
0.069	0.01563
0.118	0.01295
0.171	0.00721
0.226	0.00227
0.282	0.00053
0.336	-0.00063
0.391	0.00211
0.446	-0.00031
0.501	-0.00098
0.554	-0.0017
0.607	-0.00205
0.659	-0.00083
0.711	-0.00061
0.762	-0.00042
0.812	-0.00171
0.863	-0.00092
0.914	-0.00024
0.965	0.00047
1.017	0.00103
1.068	0.00191
1.118	0.00038
1.169	1e-05
1.217	-0.00098
1.266	-0.00041
1.315	-8e-05
1.364	0.00016
1.413	-0.00035
1.463	4e-05
1.514	-0.00042
1.564	-0.00067
1.613	0.00047
1.662	-0.00048
1.711	-0.00125
1.76	-0.00109
1.807	-0.0005
1.856	0.00078
1.904	0.00071
1.954	-0.00073
2.004	0.00103
2.053	0.00072
2.102	0.00056
2.151	0.00166
2.2	0.0012
2.248	0.00067
2.297	0.00074
2.345	0.00108
2.393	0.00193
2.442	0.00102
2.491	0.00232
2.541	0.00309
2.59	0.00272
2.64	0.00098
2.688	0.00151
2.736	0.0012
2.785	0.00179
2.832	0.00184
2.881	0.00367
2.929	0.00416
2.979	0.00497
3.028	0.00342
3.078	0.00154
3.127	0.00061
3.176	0.00124
3.225	0.00304
3.273	0.00543
3.322	0.00346
3.369	0.00361
3.418	0.00453
3.467	0.00555
3.516	0.0044
3.566	0.00405
3.615	0.00394
3.665	0.00486
3.713	0.00424
3.762	0.00614
3.81	0.00458
3.858	0.00371
3.906	0.00471
3.955	0.00525
4.004	0.00658
4.053	0.00654
4.103	0.00692
4.152	0.00627
4.201	0.00429
4.25	0.00383
4.298	0.00529
4.346	0.0064
4.394	0.00559
4.442	0.00762
4.491	0.00563
4.541	0.00664
4.59	0.00612
4.639	0.00519
4.689	0.00455
4.738	0.00716
4.786	0.00659
4.834	0.008
4.882	0.0069
4.93	0.0082
4.979	0.00842
5.028	0.00768
5.077	0.00797
5.127	0.00875
5.176	0.00739
5.225	0.0073
5.274	0.00883
5.323	0.00904
5.37	0.00757
5.418	0.00699
5.466	0.00887
5.516	0.01039
5.565	0.00882
5.614	0.00901
5.664	0.00974
5.714	0.00892
5.763	0.00856
5.81	0.00789
5.858	0.01127
5.907	0.01203
5.955	0.01178
6.005	0.01241
6.053	0.01206
6.103	0.0105
6.152	0.01052
6.201	0.01125
6.25	0.01315
6.299	0.01345
6.347	0.01371
6.394	0.01365
6.443	0.01281
6.491	0.01144
6.54	0.01035
6.589	0.0137
6.639	0.01296
6.689	0.01353
6.737	0.01367
6.786	0.0149
6.834	0.01327
6.882	0.01267
6.93	0.01352
6.978	0.01481
7.027	0.01464
7.077	0.01542
7.127	0.01412
7.176	0.01432
7.225	0.01502
7.274	0.01522
7.323	0.01488
7.37	0.01471
7.419	0.01548
7.466	0.01724
7.515	0.01793
7.565	0.01832
7.614	0.01693
7.664	0.01501
7.712	0.01484
7.762	0.01599
7.811	0.01673
7.86	0.01769
7.908	0.01652
7.955	0.01732
8.003	0.01865
8.052	0.01874
8.102	0.01768
8.152	0.01857
8.201	0.01889
8.249	0.01876
8.298	0.01954
8.347	0.0177
8.395	0.0175
8.443	0.01791
8.491	0.02053
8.54	0.02152
8.589	0.02029
8.639	0.01982
8.689	0.0199
8.738	0.01953
8.787	0.01995
8.835	0.02078
8.883	0.02139
8.93	0.02052
8.978	0.02089
9.026	0.02248
9.077	0.02267
9.127	0.02108
9.176	0.02151
9.225	0.02173
9.274	0.02214
9.322	0.02177
9.371	0.02335
9.419	0.02178
9.467	0.02189
9.515	0.02305
9.564	0.02332
9.613	0.02388
9.663	0.02443
9.712	0.02433
9.762	0.02365
9.81	0.02355
9.86	0.02405
9.908	0.02393
9.955	0.02319
10.003	0.02471
10.052	0.02505
10.101	0.02559
10.151	0.02387
10.2	0.024
10.249	0.02553
10.298	0.02475
10.347	0.02536
10.396	0.02609
10.444	0.02638
10.492	0.02583
10.54	0.02654
10.589	0.02669
10.638	0.02746
10.688	0.02962
10.737	0.02603
10.786	0.02535
10.835	0.02592
10.884	0.02766
10.931	0.02781
10.979	0.02768
11.027	0.02797
11.076	0.02891
11.126	0.02692
11.175	0.02608
11.225	0.02711
11.274	0.0278
11.323	0.02901
11.371	0.0294
11.419	0.02994
11.467	0.02938
11.516	0.02861
11.565	0.02821
11.614	0.02922
11.663	0.02986
11.712	0.03017
11.761	0.0297
11.81	0.02969
11.859	0.03002
11.908	0.02928
11.955	0.03061
12.004	0.02993
12.052	0.0306
12.102	0.03523
12.15	0.03326
12.2	0.03362
12.248	0.03196
12.297	0.03151
12.347	0.0301
12.395	0.02845
12.444	0.03127
12.492	0.03502
12.54	0.03601
12.588	0.03416
12.638	0.03361
12.687	0.03427
12.737	0.03413
12.787	0.03511
12.835	0.03532
12.884	0.03648
12.932	0.03435
12.98	0.03389
13.027	0.03662
13.076	0.03595
13.125	0.0377
13.175	0.03805
13.225	0.03624
13.273	0.03567
13.322	0.03452
13.371	0.03721
13.42	0.03516
13.468	0.03774
13.516	0.03795
13.564	0.03728
13.613	0.037
13.662	0.03607
13.712	0.03816
13.761	0.03887
13.81	0.03913
13.86	0.0383
13.908	0.03744
13.957	0.03701
14.005	0.03923
14.052	0.0405
14.101	0.0407
14.15	0.04068
14.2	0.03965
14.249	0.04076
14.298	0.03995
14.348	0.03955
14.396	0.04083
14.445	0.04022
14.492	0.04069
14.54	0.04087
14.588	0.04177
14.638	0.04186
14.687	0.04185
14.736	0.04082
14.786	0.04339
14.835	0.04175
14.884	0.04238
14.932	0.042
14.98	0.04108
15.028	0.04132
15.076	0.0426
15.124	0.04359
15.174	0.04394
15.224	0.04257
15.273	0.04195
15.323	0.04296
15.371	0.04157
15.42	0.0428
15.469	0.04238
15.517	0.0425
15.565	0.04263
15.613	0.0438
15.662	0.04486
15.711	0.04383
15.761	0.04378
15.81	0.044
15.859	0.04363
15.909	0.04467
15.958	0.04484
16.005	0.04639
16.053	0.04614
16.101	0.04576
16.15	0.04606
16.199	0.04575
16.248	0.04534
16.298	0.04723
16.347	0.04683
16.396	0.04679
16.445	0.0472
16.493	0.04866
16.541	0.04854
16.589	0.0477
16.638	0.04813
16.686	0.0494
16.735	0.0505
16.785	0.04924
16.835	0.04905
16.884	0.04832
16.932	0.04886
16.981	0.04821
17.029	0.04889
17.077	0.04785
17.124	0.0489
17.174	0.05002
17.224	0.05112
17.273	0.05079
17.323	0.05085
17.372	0.05128
17.421	0.05218
17.469	0.05185
17.517	0.05232
17.565	0.05139
17.613	0.05235
17.662	0.05158
17.711	0.05213
17.761	0.05247
17.81	0.05367
17.859	0.05272
17.908	0.05358
17.957	0.05401
18.006	0.05224
18.053	0.05227
18.101	0.05264
18.149	0.05464
18.199	0.05458
18.248	0.0549
18.298	0.05492
18.347	0.05487
18.396	0.05396
18.445	0.05435
18.494	0.05398
18.542	0.05602
18.589	0.05592
18.637	0.05655
18.685	0.05691
18.735	0.05664
18.785	0.05681
18.834	0.057
18.884	0.05774
18.932	0.05614
18.981	0.05573
19.028	0.05524
19.077	0.05644
19.124	0.05685
19.173	0.05889
19.222	0.05912
19.272	0.0586
19.322	0.05807
19.371	0.05896
19.42	0.05955
19.47	0.05997
19.518	0.058
19.566	0.0573
19.614	0.05886
19.662	0.06005
19.711	0.06056
19.76	0.05978
19.809	0.05917
19.859	0.06115
19.909	0.06122
19.957	0.06019
20.006	0.05888
20.054	0.05953
20.102	0.061
20.15	0.0614
20.198	0.06362
20.248	0.06385
20.297	0.06416
20.347	0.06224
20.395	0.06418
20.445	0.06331
20.494	0.06247
20.542	0.06083
20.59	0.06216
20.638	0.06271
20.686	0.06274
20.735	0.06423
20.785	0.06506
20.834	0.06288
20.884	0.06372
20.933	0.06401
20.981	0.06368
21.029	0.06431
21.078	0.06463
21.126	0.0654
21.174	0.06682
21.223	0.06613
21.272	0.06608
21.322	0.0668
21.371	0.0663
21.42	0.06535
21.47	0.06701
21.519	0.0682
21.567	0.06837
21.614	0.0667
21.662	0.06783
21.71	0.06744
21.76	0.06863
21.809	0.06956
21.859	0.069
21.908	0.06949
21.957	0.06827
22.006	0.06849
22.054	0.06844
22.103	0.06969
22.15	0.06803
22.198	0.07017
22.247	0.07067
22.297	0.07235
22.347	0.07101
22.395	0.07064
22.444	0.07151
22.493	0.07102
22.542	0.07192
22.59	0.07107
22.638	0.07134
22.687	0.072
22.735	0.07158
22.784	0.07255
22.833	0.07329
22.883	0.07308
22.932	0.07231
22.981	0.07304
23.029	0.07178
23.078	0.07236
23.126	0.07288
23.174	0.07413
23.222	0.07522
23.271	0.07521
23.321	0.07644
23.37	0.0742
23.42	0.07373
23.468	0.07288
23.518	0.07375
23.567	0.07422
23.615	0.07548
23.663	0.07417
23.71	0.07531
23.759	0.07573
23.808	0.07807
23.858	0.07759
23.908	0.07695
23.957	0.07668
24.006	0.07747
24.054	0.07804
24.104	0.0775
24.151	0.07703
24.199	0.0767
24.247	0.07852
24.296	0.0792
24.345	0.07893
24.395	0.07894
24.445	0.07884
24.494	0.07922
24.543	0.08054
24.591	0.07902
24.64	0.07894
24.687	0.07906
24.735	0.08061
24.784	0.08054
24.833	0.08106
24.883	0.08044
24.932	0.08116
24.981	0.08193
25.03	0.08262
25.079	0.08128
25.127	0.08081
25.175	0.08163
25.223	0.08242
25.271	0.08368
25.32	0.08264
25.369	0.08224
25.419	0.08275
25.468	0.08261
25.517	0.08187
25.566	0.08361
25.615	0.08375
25.663	0.08341
25.711	0.084
25.76	0.08418
25.807	0.08375
25.857	0.08456
25.906	0.08378
25.956	0.08527
26.005	0.08618
26.055	0.08734
26.104	0.08573
26.152	0.08485
26.2	0.08498
26.248	0.08552
26.296	0.08527
26.346	0.08729
26.395	0.08581
26.444	0.08639
26.493	0.08534
26.543	0.08676
26.591	0.08695
26.64	0.08769
26.687	0.08742
26.735	0.08822
26.784	0.08913
26.832	0.08922
26.882	0.08767
26.931	0.08794
26.981	0.08898
27.03	0.08965
27.079	0.09069
27.128	0.08931
27.175	0.08991
27.224	0.08964
27.271	0.08914
27.319	0.09028
27.369	0.09191
27.418	0.09207
27.468	0.09149
27.518	0.0921
27.567	0.09181
27.615	0.09196
27.664	0.09286
27.712	0.0927
27.76	0.09372
27.808	0.09396
27.857	0.0939
27.907	0.09377
27.956	0.09367
28.005	0.09247
28.054	0.09276
28.103	0.09435
28.152	0.09704
28.201	0.09588
28.248	0.09602
28.296	0.09538
28.345	0.09632
28.394	0.09722
28.444	0.09642
28.493	0.09775
28.542	0.09618
28.591	0.0946
28.64	0.09574
28.688	0.09711
28.736	0.09712
28.784	0.09864
28.832	0.09991
28.881	0.09923
28.931	0.09848
28.981	0.09748
29.03	0.09845
29.079	0.09823
29.128	0.09962
29.176	0.09964
29.225	0.09875
29.272	0.09823
29.32	0.10034
29.368	0.1012
29.418	0.1026
29.468	0.10315
29.518	0.10124
29.567	0.10095
29.615	0.10091
29.664	0.1013
29.712	0.10164
29.76	0.10105
29.808	0.10058
29.856	0.10192
29.906	0.10139
29.956	0.10146
30.006	0.10343
30.055	0.10272
30.104	0.10192
30.152	0.10202
30.201	0.10314
30.249	0.10233
30.297	0.10251
30.345	0.10403
30.394	0.10401
30.443	0.10431
30.492	0.10387
30.542	0.10535
30.591	0.10545
30.64	0.10541
30.689	0.10443
30.736	0.10495
30.785	0.10681
30.832	0.10635
30.881	0.10724
30.931	0.1077
30.98	0.10727
31.029	0.1049
31.078	0.10635
31.128	0.10682
31.176	0.10681
31.224	0.10677
31.272	0.10775
31.321	0.10851
31.368	0.10915
31.418	0.10792
31.467	0.10956
31.517	0.1087
31.566	0.10895
31.615	0.1089
31.664	0.10961
31.712	0.1086
31.761	0.10963
31.809	0.10943
31.857	0.11052
31.906	0.11134
31.956	0.11387
32.005	0.11323
32.055	0.11288
32.104	0.11089
32.152	0.11293
32.201	0.11392
32.249	0.11322
32.297	0.11262
32.346	0.11221
32.394	0.11219
32.444	0.11349
32.493	0.11303
32.542	0.11286
32.591	0.11345
32.64	0.1136
32.689	0.11376
32.737	0.1145
32.785	0.11523
32.833	0.11553
32.882	0.11565
32.93	0.11437
32.98	0.11577
33.029	0.11693
33.079	0.11624
33.129	0.11564
33.177	0.11524
33.225	0.11476
33.273	0.11528
33.321	0.11657
33.369	0.11722
33.417	0.11863
33.467	0.11928
33.517	0.11808
33.566	0.11852
33.615	0.11919
33.664	0.11952
33.712	0.11984
33.761	0.12039
33.809	0.12131
33.857	0.12146
33.905	0.11929
33.954	0.11979
34.004	0.12128
34.054	0.12197
34.103	0.12137
34.152	0.12092
34.201	0.12177
34.249	0.12099
34.297	0.12196
34.346	0.12256
34.394	0.12278
34.443	0.12257
34.492	0.12354
34.542	0.12359
34.59	0.12396
34.64	0.12534
34.689	0.1246
34.738	0.12269
34.786	0.12152
34.833	0.12235
34.881	0.12364
34.929	0.12469
34.979	0.12564
35.028	0.12503
35.078	0.12603
35.128	0.12543
35.176	0.12612
35.225	0.12458
35.274	0.12525
35.322	0.12708
35.369	0.12702
35.417	0.12674
35.466	0.12853
35.516	0.12763
35.566	0.12567
35.614	0.12659
35.664	0.12664
35.713	0.12836
35.762	0.12742
35.81	0.12679
35.858	0.12755
35.906	0.12889
35.955	0.12936
36.004	0.13108
36.053	0.13058
36.103	0.12984
36.152	0.13006
36.201	0.13175
36.249	0.13188
36.299	0.13222
36.347	0.13044
36.394	0.13058
36.442	0.13158
36.492	0.13368
36.541	0.13373
36.59	0.13387
36.64	0.13223
36.689	0.13206
36.737	0.131
36.786	0.13362
36.834	0.13342
36.882	0.13335
36.93	0.13415
36.978	0.1356
37.027	0.13576
37.077	0.13594
37.127	0.13474
37.176	0.13475
37.225	0.134
37.273	0.1342
37.322	0.13569
37.369	0.13693
37.418	0.13587
37.466	0.13496
37.515	0.13483
37.565	0.13636
37.614	0.1376
37.664	0.13874
37.713	0.137
37.762	0.13512
37.81	0.13514
37.858	0.13663
37.906	0.13879
37.954	0.14028
38.003	0.14042
38.053	0.14163
38.102	0.14031
38.151	0.13973
38.2	0.13935
38.25	0.13873
38.298	0.13884
38.347	0.14041
38.395	0.13973
38.443	0.13968
38.491	0.14156
38.541	0.14153
38.59	0.14196
38.64	0.14331
38.689	0.14154
38.737	0.1424
38.786	0.14375
38.834	0.14164
38.883	0.1416
38.93	0.1438
38.979	0.14544
39.027	0.14446
39.077	0.14513
39.127	0.14385
39.176	0.1448
39.226	0.14514
39.274	0.14577
39.322	0.14668
39.37	0.14546
39.418	0.14503
39.466	0.14653
39.514	0.1471
39.565	0.14754
39.614	0.14817
39.664	0.1468
39.712	0.14847
39.761	0.14913
39.81	0.15031
39.86	0.14904
39.907	0.14796
39.955	0.14787
40.003	0.15009
40.052	0.15093
40.102	0.15044
40.151	0.14905
40.2	0.1498
40.249	0.15064
40.299	0.15079
40.348	0.15012
40.395	0.15009
40.443	0.15032
40.49	0.15096
40.54	0.15322
40.589	0.15393
40.639	0.15254
40.689	0.15054
40.737	0.15014
40.787	0.15298
40.835	0.15299
40.884	0.15345
40.931	0.15399
40.979	0.15214
41.027	0.15363
41.077	0.15396
41.127	0.15507
41.176	0.15318
41.225	0.15422
41.275	0.15259
41.323	0.15463
41.371	0.15536
41.42	0.15591
41.467	0.15556
41.515	0.15634
41.564	0.15542
41.613	0.15742
41.663	0.1573
41.712	0.15702
41.762	0.15761
41.811	0.1564
41.859	0.15864
41.908	0.15707
41.955	0.15821
42.003	0.15903
42.051	0.15788
42.102	0.16053
42.151	0.16184
42.2	0.16092
42.249	0.15994
42.298	0.15914
42.347	0.15975
42.396	0.16015
42.444	0.16284
42.492	0.1641
42.541	0.16425
42.59	0.16355
42.639	0.16204
42.689	0.16084
42.737	0.16201
42.786	0.16025
42.835	0.16185
42.884	0.16213
42.931	0.16352
42.98	0.164
43.028	0.16414
43.077	0.16454
43.126	0.16421
43.175	0.16509
43.225	0.16614
43.274	0.16443
43.323	0.16334
43.371	0.16435
43.42	0.16534
43.467	0.16589
43.515	0.16748
43.564	0.16853
43.613	0.16667
43.662	0.1662
43.712	0.16636
43.761	0.1672
43.81	0.1671
43.86	0.16825
43.909	0.16935
43.956	0.16847
44.004	0.16837
44.052	0.16991
44.1	0.16886
44.15	0.16961
44.199	0.16736
44.249	0.17008
44.298	0.17173
44.347	0.17112
44.396	0.17103
44.445	0.17077
44.492	0.1706
44.541	0.17195
44.589	0.17172
44.638	0.17248
44.687	0.17392
44.737	0.17361
44.786	0.17372
44.835	0.17463
44.884	0.17266
44.932	0.17407
44.98	0.17478
45.028	0.17411
45.076	0.17533
45.125	0.17577
45.175	0.17613
45.225	0.17625
45.274	0.17458
45.323	0.17625
45.371	0.17763
45.42	0.17612
45.468	0.17612
45.516	0.17663
45.564	0.17674
45.612	0.177
45.662	0.178
45.711	0.17938
45.761	0.18041
45.81	0.17922
45.859	0.17951
45.908	0.17879
45.957	0.17701
46.004	0.17687
46.053	0.18003
46.101	0.18094
46.149	0.18147
46.198	0.1808
46.248	0.18078
46.297	0.18189
46.347	0.18166
46.396	0.18345
46.445	0.18072
46.492	0.17894
46.541	0.18095
46.588	0.18267
46.638	0.18344
46.687	0.18406
46.736	0.18393
46.786	0.18385
46.835	0.18486
46.884	0.18359
46.932	0.18386
46.981	0.1852
47.029	0.1854
47.077	0.18632
47.125	0.18709
47.174	0.18801
47.224	0.18702
47.272	0.1858
47.322	0.18509
47.371	0.18566
47.42	0.18641
47.468	0.18696
47.517	0.18651
47.565	0.18676
47.613	0.18706
47.661	0.18834
47.711	0.18951
47.761	0.18842
47.809	0.18845
47.859	0.18979
47.909	0.19083
47.957	0.19082
48.005	0.1917
48.053	0.18908
48.101	0.19161
48.149	0.1914
48.199	0.19209
48.248	0.19135
48.298	0.19259
48.347	0.19226
48.396	0.19182
48.444	0.19194
48.493	0.19192
48.541	0.19201
48.589	0.19411
48.638	0.19551
48.686	0.1968
48.736	0.1948
48.786	0.19545
48.835	0.1942
48.884	0.19342
48.933	0.18866
48.982	0.20576
49.029	0.1977
49.077	0.18812
49.125	0.19882
49.173	0.19942
49.223	0.1989
49.272	0.19749
49.322	0.19775
49.371	0.19885
49.421	0.19577
49.469	0.19476
49.517	0.19924
49.565	0.20111
49.613	0.19582
49.661	0.19864
49.71	0.20353
49.76	0.20282
49.809	0.19869
49.859	0.1971
49.908	0.20072
49.956	0.20454
50.005	0.20224
50.053	0.2009
50.101	0.20311
50.149	0.20278
50.198	0.20035
50.247	0.20034
50.297	0.20105
50.346	0.20207
50.395	0.20329
50.445	0.20324
50.493	0.20525
50.542	0.20257
50.59	0.20192
50.638	0.20378
50.686	0.20588
50.736	0.20597
50.785	0.20455
50.835	0.20459
50.884	0.20419
50.933	0.20582
50.981	0.20487
51.03	0.20565
51.078	0.20719
51.126	0.20579
51.174	0.20643
51.223	0.21111
51.273	0.2069
51.322	0.20673
51.371	0.2121
51.42	0.20751
51.469	0.20584
51.518	0.20623
51.566	0.21074
51.614	0.21168
51.662	0.21076
51.71	0.21154
51.76	0.21359
51.809	0.20963
51.859	0.21355
51.908	0.21141
51.957	0.20777
52.006	0.20941
52.054	0.21194
52.102	0.21334
52.15	0.21411
52.198	0.21397
52.248	0.21293
52.297	0.21277
52.347	0.21323
52.396	0.21296
52.445	0.21447
52.493	0.21364
52.542	0.21395
52.59	0.21495
52.639	0.21582
52.686	0.21745
52.736	0.21733
52.786	0.21731
52.835	0.21515
52.884	0.21489
52.932	0.21726
52.981	0.21885
53.029	0.21795
53.078	0.21792
53.127	0.21827
53.174	0.21844
53.223	0.22103
53.272	0.22163
53.322	0.22031
53.371	0.21857
53.42	0.21842
53.47	0.21909
53.518	0.21988
53.567	0.21887
53.614	0.22205
53.663	0.22305
53.711	0.22263
53.76	0.22219
53.809	0.22092
53.858	0.22026
53.908	0.22156
53.957	0.22214
54.005	0.22351
54.053	0.22536
54.102	0.22512
54.15	0.22276
54.199	0.22345
54.247	0.22301
54.297	0.22527
54.346	0.22527
54.396	0.2265
54.445	0.22521
54.494	0.22564
54.543	0.2248
54.591	0.22558
54.639	0.2259
54.687	0.22427
54.735	0.22518
54.785	0.22729
54.834	0.22781
54.884	0.22637
54.932	0.22781
54.982	0.22904
55.031	0.23108
55.079	0.22863
55.128	0.22978
55.175	0.23175
55.224	0.2301
55.272	0.23003
55.321	0.23015
55.37	0.22886
55.42	0.22952
55.468	0.2321
55.518	0.23282
55.567	0.23131
55.615	0.23217
55.663	0.23014
55.711	0.22955
55.759	0.2329
55.809	0.2339
55.858	0.23421
55.907	0.23366
55.956	0.23452
56.005	0.23593
56.054	0.23418
56.103	0.23307
56.151	0.23316
56.199	0.23421
56.247	0.23461
56.296	0.2356
56.346	0.23613
56.394	0.23544
56.444	0.23662
56.493	0.23487
56.542	0.23554
56.591	0.23826
56.64	0.23753
56.687	0.23857
56.735	0.23728
56.783	0.23815
56.833	0.23909
56.883	0.23852
56.932	0.23679
56.981	0.24029
57.03	0.24036
57.078	0.24103
57.127	0.2376
57.175	0.23791
57.224	0.24333
57.272	0.24194
57.321	0.24027
57.37	0.24327
57.419	0.24206
57.469	0.24262
57.518	0.24121
57.567	0.24058
57.616	0.24265
57.663	0.24588
57.711	0.24322
57.759	0.24419
57.807	0.24703
57.857	0.24318
57.907	0.24171
57.956	0.23989
58.005	0.24544
58.054	0.24767
58.103	0.24429
58.152	0.24754
58.2	0.24695
58.247	0.2443
58.296	0.24506
58.345	0.24605
58.394	0.24528
58.444	0.24651
58.493	0.24924
58.542	0.24994
58.591	0.24869
58.64	0.24629
58.688	0.24716
58.736	0.25037
58.784	0.2446
58.832	0.25134
58.882	0.25272
58.932	0.24934
58.982	0.24902
59.03	0.24993
59.079	0.24986
59.128	0.24877
59.176	0.24993
59.224	0.25043
59.272	0.25136
59.32	0.25034
59.369	0.25201
59.419	0.25212
59.468	0.25129
59.518	0.25155
59.567	0.25359
59.616	0.25362
59.664	0.25128
59.711	0.25266
59.759	0.25517
59.807	0.25522
59.856	0.2543
59.905	0.25433
59.956	0.25591
60.005	0.2553
60.054	0.2538
60.103	0.25509
60.152	0.25502
60.201	0.25558
60.248	0.25503
60.296	0.2567
60.343	0.25697
60.393	0.25872
60.443	0.26014
60.493	0.25893
60.542	0.25926
60.591	0.25818
60.64	0.25811
60.688	0.25805
60.735	0.25891
60.784	0.25996
60.832	0.25945
60.882	0.26053
60.931	0.26041
60.981	0.26038
61.03	0.25834
61.079	0.25923
61.128	0.26138
61.176	0.26109
61.225	0.25943
61.272	0.25859
61.32	0.26016
61.369	0.26211
61.418	0.26397
61.467	0.26411
61.517	0.26433
61.567	0.2633
61.615	0.26369
61.664	0.26359
61.712	0.26395
61.76	0.26489
61.808	0.26673
61.857	0.2656
61.905	0.26536
61.955	0.26652
62.005	0.26612
62.054	0.26631
62.103	0.26632
62.152	0.26631
62.201	0.26743
62.248	0.26756
62.297	0.26726
62.345	0.26666
62.394	0.26711
62.444	0.26879
62.492	0.26908
62.542	0.26943
62.591	0.2694
62.64	0.2693
62.689	0.26892
62.737	0.26963
62.785	0.26995
62.833	0.27026
62.881	0.27037
62.931	0.27217
62.98	0.27142
63.029	0.27067
63.079	0.2716
63.128	0.27162
63.176	0.27221
63.225	0.27258
63.272	0.27261
63.321	0.27154
63.369	0.27221
63.418	0.27304
63.467	0.27346
63.517	0.27227
63.567	0.27548
63.615	0.27648
63.664	0.2747
63.712	0.27436
63.761	0.27473
63.808	0.27467
63.856	0.27559
63.904	0.27707
63.954	0.27834
64.004	0.27826
64.054	0.27831
64.103	0.27725
64.151	0.27628
64.201	0.27724
64.249	0.27677
64.297	0.27644
64.346	0.27789
64.394	0.27906
64.443	0.28011
64.491	0.28064
64.542	0.2803
64.59	0.27775
64.639	0.27868
64.689	0.27996
64.738	0.28061
64.786	0.28025
64.834	0.28019
64.882	0.2811
64.93	0.28098
64.979	0.28242
65.029	0.28221
65.078	0.28274
65.128	0.28154
65.177	0.28155
65.226	0.28305
65.274	0.28378
65.322	0.28369
65.369	0.28445
65.418	0.28548
65.467	0.28627
65.516	0.28599
65.567	0.28468
65.615	0.28454
65.664	0.28416
65.713	0.28458
65.762	0.28482
65.81	0.28598
65.858	0.28695
65.906	0.28841
65.954	0.28761
66.004	0.28801
66.053	0.28779
66.103	0.28849
66.151	0.28843
66.201	0.28761
66.25	0.28756
66.299	0.28944
66.347	0.28964
66.394	0.28836
66.443	0.2886
66.492	0.29097
66.541	0.29093
66.59	0.29052
66.639	0.28962
66.689	0.28991
66.738	0.29072
66.787	0.29199
66.834	0.29151
66.882	0.29147
66.93	0.29257
66.98	0.29249
67.029	0.29337
67.078	0.29213
67.127	0.29439
67.177	0.29297
67.225	0.29301
67.274	0.29361
67.322	0.29281
67.37	0.29455
67.418	0.29434
67.467	0.2944
67.516	0.29461
67.565	0.29557
67.614	0.29432
67.664	0.29592
67.713	0.29545
67.762	0.29716
67.81	0.29667
67.858	0.29842
67.906	0.2973
67.954	0.29569
68.004	0.29612
68.052	0.29647
68.102	0.29787
68.151	0.29764
68.2	0.29746
68.249	0.29833
68.298	0.29731
68.346	0.29776
68.394	0.29914
68.442	0.30136
68.491	0.30104
68.541	0.30153
68.59	0.2992
68.639	0.30051
68.688	0.30128
68.737	0.30164
68.787	0.30045
68.835	0.30053
68.882	0.30239
68.93	0.30317
68.979	0.30298
69.028	0.30236
69.078	0.30335
69.128	0.30237
69.176	0.30349
69.226	0.30336
69.274	0.30398
69.323	0.30448
69.37	0.30564
69.418	0.30412
69.466	0.30466
69.515	0.30542
69.565	0.30741
69.614	0.30818
69.664	0.30617
69.713	0.30655
69.762	0.30527
69.81	0.30616
69.858	0.30565
69.906	0.30739
69.955	0.30845
70.003	0.30791
70.052	0.30854
70.102	0.30895
70.151	0.3085
70.201	0.3088
70.249	0.30954
70.298	0.30857
70.347	0.30844
70.394	0.30939
70.443	0.30914
70.491	0.30895
70.54	0.31044
70.589	0.31056
70.639	0.3099
70.689	0.31087
70.737	0.31104
70.786	0.31203
70.835	0.31121
70.883	0.31111
70.93	0.31204
70.979	0.31389
71.027	0.3147
71.077	0.31498
71.127	0.31353
71.176	0.31202
71.225	0.31195
71.274	0.31283
71.322	0.31393
71.37	0.31517
71.419	0.31345
71.467	0.31487
71.515	0.31565
71.565	0.317
71.614	0.31573
71.663	0.31346
71.713	0.31477
71.762	0.31601
71.81	0.31563
71.859	0.31508
71.907	0.31695
71.955	0.3171
72.004	0.31744
72.052	0.31913
72.102	0.32084
72.151	0.31973
72.2	0.31938
72.249	0.31913
72.298	0.31988
72.347	0.31842
72.395	0.31921
72.443	0.3192
72.491	0.32233
72.54	0.32259
72.589	0.32106
72.638	0.31985
72.688	0.32085
72.738	0.32161
72.787	0.32095
72.834	0.32126
72.884	0.3227
72.931	0.32214
72.98	0.32235
73.028	0.32165
73.078	0.32374
73.127	0.32446
73.176	0.32428
73.225	0.324
73.274	0.32345
73.322	0.32445
73.371	0.32595
73.419	0.32478
73.467	0.32438
73.516	0.32575
73.565	0.32603
73.614	0.32616
73.663	0.32507
73.712	0.32672
73.762	0.32692
73.811	0.32689
73.859	0.32719
73.907	0.32831
73.955	0.32729
74.003	0.32646
74.051	0.32744
74.101	0.32817
74.15	0.32911
74.2	0.32845
74.249	0.32959
74.297	0.32859
74.346	0.3286
74.394	0.33043
74.443	0.32919
74.491	0.32737
74.539	0.32777
74.588	0.33027
74.638	0.33139
74.687	0.33011
74.737	0.33211
74.786	0.33155
74.835	0.32957
74.883	0.33032
74.931	0.33116
74.98	0.3329
75.028	0.33383
75.076	0.33348
75.125	0.33467
75.175	0.33488
75.225	0.3348
75.274	0.33489
75.323	0.33492
75.371	0.3351
75.42	0.33497
75.468	0.33674
75.516	0.33676
75.564	0.33745
75.613	0.33738
75.662	0.33761
75.712	0.33732
75.761	0.33737
75.81	0.33663
75.859	0.33607
75.908	0.33683
75.957	0.33706
76.005	0.33876
76.052	0.33998
76.101	0.3404
76.15	0.34024
76.2	0.34137
76.249	0.33927
76.298	0.33963
76.347	0.3392
76.396	0.34011
76.445	0.33939
76.492	0.34161
76.541	0.34202
76.589	0.34177
76.638	0.34132
76.687	0.34202
76.737	0.34147
76.786	0.34068
76.835	0.34129
76.884	0.34239
76.932	0.34238
76.981	0.34145
77.029	0.34124
77.076	0.34272
77.125	0.34349
77.175	0.34521
77.225	0.34547
77.274	0.34557
77.323	0.34368
77.372	0.3439
77.42	0.34452
77.468	0.34783
77.516	0.34553
77.565	0.34687
77.613	0.3497
77.662	0.34612
77.712	0.348
77.761	0.34815
77.81	0.34919
77.859	0.34783
77.909	0.34739
77.957	0.34714
78.005	0.34622
78.053	0.34675
78.101	0.34741
78.15	0.34885
78.199	0.34974
78.248	0.34918
78.298	0.34942
78.347	0.34875
78.396	0.34984
78.445	0.35062
78.493	0.35094
78.541	0.35086
78.589	0.35146
78.637	0.35063
78.687	0.35323
78.736	0.35228
78.786	0.353
78.835	0.35296
78.885	0.35381
78.933	0.35155
78.981	0.353
79.029	0.3528
79.077	0.35388
79.125	0.35616
79.174	0.35437
79.224	0.35638
79.274	0.35801
79.323	0.35273
79.372	0.35742
79.421	0.35791
79.47	0.35417
79.517	0.35658
79.566	0.35707
79.613	0.35766
79.662	0.35567
79.711	0.35614
79.76	0.35919
79.81	0.35754
79.86	0.35797
79.909	0.35681
79.958	0.35781
80.006	0.35639
80.053	0.35732
80.101	0.35764
80.149	0.35994
80.198	0.36086
80.247	0.36059
80.298	0.35894
80.347	0.36024
80.396	0.3598
80.444	0.36101
80.493	0.3616
80.542	0.36037
80.59	0.35918
80.638	0.36024
80.686	0.36213
80.736	0.36387
80.785	0.36122
80.835	0.36101
80.884	0.35966
80.933	0.36193
80.982	0.36364
81.03	0.36403
81.077	0.36328
81.125	0.36216
81.174	0.36459
81.224	0.3659
81.273	0.36526
81.323	0.36291
81.371	0.36368
81.421	0.36376
81.469	0.36354
81.517	0.36513
81.566	0.36842
81.613	0.36538
81.662	0.36655
81.71	0.36689
81.76	0.36738
81.809	0.36778
81.859	0.3668
81.908	0.36736
81.957	0.36594
82.006	0.36868
82.054	0.36943
82.102	0.3694
82.149	0.37005
82.198	0.36972
82.247	0.37113
82.297	0.37026
82.347	0.3726
82.395	0.37174
82.445	0.37171
82.493	0.37282
82.542	0.37184
82.589	0.37012
82.638	0.37177
82.686	0.37412
82.735	0.37458
82.785	0.37463
82.834	0.37324
82.883	0.37244
82.932	0.37221
82.981	0.37419
83.03	0.37551
83.078	0.37518
83.126	0.37363
83.174	0.37526
83.223	0.37519
83.272	0.37513
83.322	0.37452
83.371	0.37446
83.42	0.37607
83.469	0.37668
83.517	0.37502
83.566	0.37621
83.613	0.37656
83.662	0.37652
83.71	0.37563
83.76	0.37672
83.808	0.37793
83.858	0.37851
83.907	0.37889
83.957	0.37928
84.006	0.37833
84.054	0.37709
84.102	0.37768
84.15	0.37775
84.198	0.38017
84.247	0.38079
84.296	0.38154
84.346	0.38037
84.395	0.38126
84.444	0.38014
84.493	0.3817
84.542	0.38013
84.59	0.38163
84.638	0.38211
84.687	0.38302
84.735	0.3817
84.785	0.3828
84.833	0.38209
84.883	0.38207
84.932	0.38398
84.981	0.38468
85.03	0.38343
85.079	0.38455
85.127	0.38328
85.175	0.3839
85.223	0.3827
85.272	0.38395
85.321	0.38606
85.371	0.38767
85.42	0.38786
85.469	0.38751
85.518	0.38483
85.567	0.38496
85.615	0.38681
85.663	0.38777
85.71	0.38812
85.759	0.38712
85.808	0.38902
85.857	0.38827
85.906	0.38711
85.956	0.38667
86.005	0.38673
86.054	0.38862
86.103	0.38932
86.151	0.38904
86.199	0.38919
86.247	0.38746
86.296	0.38886
86.345	0.39166
86.394	0.39112
86.443	0.39142
86.492	0.39059
86.541	0.39114
86.59	0.39016
86.639	0.38894
86.687	0.38958
86.735	0.39186
86.784	0.39322
86.833	0.39472
86.882	0.39311
86.931	0.39221
86.98	0.39361
87.029	0.393
87.078	0.39015
87.127	0.39445
87.175	0.39068
87.223	0.39072
87.271	0.39778
87.321	0.395
87.37	0.39455
87.42	0.39395
87.468	0.39399
87.518	0.39375
87.567	0.39298
87.615	0.39598
87.663	0.39608
87.711	0.39721
87.759	0.39782
87.808	0.39599
87.857	0.39718
87.906	0.39689
87.956	0.39846
88.005	0.39865
88.054	0.39805
88.103	0.39642
88.151	0.39606
88.199	0.39722
88.247	0.39998
88.296	0.40095
88.346	0.40012
88.395	0.40001
88.444	0.39905
88.493	0.39843
88.542	0.39984
88.591	0.3995
88.64	0.4002
88.687	0.39981
88.735	0.40046
88.784	0.39898
88.833	0.40002
88.883	0.40414
88.932	0.39988
88.981	0.40262
89.03	0.40133
89.079	0.39966
89.129	0.40043
89.176	0.40131
89.224	0.40474
89.272	0.40422
89.321	0.40449
89.37	0.40611
89.42	0.405
89.469	0.40501
89.518	0.40478
89.567	0.40596
89.616	0.40433
89.664	0.40309
89.712	0.40544
89.76	0.40562
89.808	0.40644
89.857	0.40612
89.906	0.4071
89.956	0.4079
90.006	0.40857
90.055	0.40633
90.104	0.40691
90.152	0.40594
90.2	0.40679
90.248	0.40671
90.296	0.40852
90.345	0.40848
90.394	0.40917
90.444	0.41036
90.493	0.40907
90.543	0.4084
90.591	0.40861
90.64	0.41071
90.687	0.41094
90.736	0.4096
90.785	0.41095
90.832	0.41053
90.882	0.41126
90.931	0.41057
90.981	0.41207
91.03	0.41249
91.079	0.41244
91.128	0.41238
91.176	0.41227
91.224	0.41122
91.272	0.41178
91.32	0.41317
91.369	0.41263
91.42	0.41365
91.469	0.41384
91.518	0.4146
91.567	0.41421
91.616	0.41457
91.665	0.41435
91.712	0.41363
91.76	0.41517
91.808	0.41584
91.857	0.41669
91.906	0.41516
91.956	0.41658
92.006	0.41509
92.055	0.41588
92.104	0.41544
92.152	0.41593
92.201	0.41659
92.248	0.41691
92.296	0.41672
92.344	0.41849
92.394	0.41945
92.444	0.42024
92.493	0.41878
92.542	0.41754
92.591	0.41746
92.64	0.41819
92.689	0.41803
92.736	0.42055
92.784	0.42104
92.833	0.41921
92.882	0.41822
92.931	0.41942
92.981	0.42124
93.03	0.42106
93.079	0.42073
93.128	0.41925
93.176	0.41998
93.225	0.42008
93.272	0.42216
93.32	0.42191
93.369	0.4219
93.419	0.42239
93.468	0.42412
93.518	0.42275
93.567	0.42251
93.615	0.42323
93.664	0.42501
93.712	0.42518
93.76	0.42554
93.808	0.42448
93.857	0.42491
93.906	0.4256
93.955	0.42663
94.004	0.42588
94.053	0.42786
94.103	0.42815
94.152	0.42836
94.2	0.42789
94.248	0.4277
94.296	0.42805
94.344	0.42855
94.393	0.42869
94.443	0.43306
94.492	0.42997
94.542	0.42889
94.59	0.42968
94.639	0.43086
94.688	0.43152
94.737	0.43183
94.784	0.42975
94.832	0.42902
94.881	0.43289
94.93	0.43387
94.98	0.43325
95.029	0.43158
95.079	0.43253
95.128	0.43171
95.176	0.4316
95.225	0.43312
95.273	0.43486
95.321	0.43563
95.369	0.43574
95.418	0.43482
95.467	0.43587
95.517	0.43552
95.566	0.43435
95.615	0.43602
95.665	0.43442
95.713	0.43508
95.761	0.43512
95.809	0.43616
95.857	0.4358
95.905	0.43553
95.955	0.43722
96.004	0.43727
96.054	0.43764
96.103	0.43558
96.152	0.43607
96.201	0.44035
96.249	0.43933
96.297	0.43185
96.346	0.43527
96.394	0.43853
96.443	0.44528
96.492	0.43892
96.541	0.4358
96.59	0.44083
96.639	0.43898
96.688	0.44031
96.737	0.44012
96.785	0.44099
96.834	0.44145
96.882	0.44037
96.93	0.43999
96.979	0.44072
97.028	0.44193
97.078	0.44065
97.128	0.44078
97.176	0.44171
97.225	0.4414
97.274	0.44352
97.322	0.4421
97.37	0.44308
97.418	0.44138
97.467	0.44405
[truncated: 5,881 more rows]
