# Supplementary material for: Approaching intrinsic dynamics of MXenes hybrid hydrogel for 3D printed multimodal intelligent devices with ultrahigh superelasticity and temperature sensitivity
Source: Nat Commun. 2022 Jun 14;13:3420. doi: 10.1038/s41467-022-31051-7 (PMC9197829; doi:10.1038/s41467-022-31051-7)
Supplement: Supplementary file 6 — Source Data [file 41467_2022_31051_MOESM6_ESM.zip › Supplementary information/Supplementary Fig. 9/Supplementary Fig. 9a/0.5 wt%.xlsx]

## Sheet: 0.5-1-2
Strain / %	Tensile strength / Mpa
0	0.0006758
0.00693	0.00303
0.03663	0.01589
0.08119	0.02009
0.13366	0.01187
0.18614	0.00287
0.24059	0.0001962
0.29307	-0.00288
0.34851	0
0.40297	0.000109
0.45644	-0.00184
0.5099	-0.00258
0.56238	-0.00227
0.61485	-0.00104
0.66634	0.00117
0.71683	-0.00129
0.76832	-0.00165
0.8198	-5.45e-05
0.8703	-0.00298
0.92079	-0.00258
0.97129	-0.0023
1.02178	-0.00148
1.07228	-0.0009047
1.12376	-0.0007085
1.17327	-0.00189
1.22178	-0.00215
1.26931	-0.00133
1.31881	-0.0002834
1.36931	0.00267
1.4198	0.00188
1.46832	0.00109
1.51782	0.00049704
1.56733	-0.000109
1.61683	-0.00017658
1.66535	6.322e-05
1.71386	0.0002507
1.76238	0.00039894
1.81089	0.00079134
1.86139	0.00069324
1.91089	0.000654
1.95941	0.0007957
2.00792	0.00085892
2.05842	0.00088726
2.10792	0.00114
2.15644	0.00102
2.20495	0.00085892
2.25347	0.0011
2.30099	0.00148
2.3505	0.00176
2.4	0.00219
2.4505	0.00218
2.5	0.0025
2.54851	0.00209
2.59703	0.00186
2.64653	0.00173
2.69505	0.0021
2.74257	0.00201
2.7901	0.00275
2.83861	0.00326
2.88812	0.00368
2.93861	0.00387
2.98713	0.00433
3.03663	0.00424
3.08614	0.00434
3.13465	0.00422
3.18416	0.00441
3.23168	0.0046
3.27921	0.00507
3.32772	0.0056
3.37723	0.00611
3.42673	0.00627
3.47624	0.00626
3.52574	0.00608
3.57525	0.00583
3.62376	0.00602
3.67327	0.00642
3.72079	0.00642
3.76931	0.00675
3.81782	0.00743
3.86634	0.00797
3.91485	0.00842
3.96535	0.00895
4.01485	0.00891
4.06436	0.00875
4.11386	0.0086
4.16238	0.00808
4.21188	0.00802
4.25941	0.00872
4.30594	0.00955
4.35347	0.01034
4.40396	0.01085
4.45347	0.01096
4.50396	0.01095
4.55347	0.01042
4.60297	0.00993
4.65149	0.01035
4.70099	0.01067
4.74851	0.01078
4.79703	0.01108
4.84455	0.01174
4.89307	0.01166
4.94257	0.01159
4.99208	0.01184
5.04158	0.01246
5.0901	0.01276
5.1396	0.01282
5.18911	0.01328
5.23762	0.01297
5.28614	0.01266
5.33366	0.0125
5.38119	0.01308
5.43069	0.01344
5.47921	0.01392
5.5297	0.01438
5.57921	0.01422
5.62871	0.01401
5.67822	0.01408
5.72673	0.01436
5.77525	0.01425
5.82277	0.01471
5.87129	0.01521
5.9198	0.01524
5.96931	0.01548
6.01881	0.01565
6.06832	0.01578
6.11782	0.01591
6.16733	0.01635
6.21584	0.01676
6.26436	0.01738
6.31188	0.01751
6.3604	0.01739
6.40891	0.01709
6.45842	0.0169
6.50792	0.0171
6.55743	0.01788
6.60594	0.0184
6.65545	0.01902
6.70495	0.01958
6.75347	0.01938
6.80198	0.0192
6.8495	0.01948
6.89802	0.01996
6.94653	0.02001
6.99604	0.02016
7.04653	0.01989
7.09604	0.01984
7.14455	0.01996
7.19406	0.01987
7.24356	0.02029
7.29109	0.02094
7.33861	0.02158
7.38614	0.02189
7.43564	0.02258
7.48515	0.02326
7.53465	0.02372
7.58416	0.02352
7.63465	0.0233
7.68317	0.02325
7.73069	0.02317
7.77822	0.02324
7.82673	0.02365
7.87624	0.0242
7.92475	0.02485
7.97327	0.02511
8.02277	0.02545
8.07228	0.0258
8.12178	0.02571
8.17129	0.02535
8.2198	0.02527
8.26832	0.02498
8.31683	0.02508
8.36535	0.02579
8.41287	0.02666
8.46238	0.02723
8.51188	0.02799
8.56238	0.0281
8.61188	0.02731
8.66139	0.02641
8.7099	0.02584
8.75842	0.02636
8.80594	0.02728
8.85347	0.02801
8.90198	0.02928
8.9505	0.0303
9	0.02977
9.0495	0.02944
9.09901	0.02989
9.14851	0.02989
9.19901	0.02988
9.24752	0.03035
9.29604	0.0308
9.34356	0.03071
9.39208	0.03077
9.4396	0.03164
9.48911	0.03309
9.53861	0.03268
9.58812	0.03125
9.63762	0.03117
9.68713	0.03094
9.73663	0.03008
9.78515	0.03112
9.83366	0.03375
9.88119	0.03425
9.9297	0.03357
9.97822	0.03295
10.0277	0.03276
10.0762	0.03206
10.1267	0.03202
10.1762	0.03301
10.2257	0.03393
10.2743	0.03403
10.3218	0.03427
10.3703	0.03421
10.4188	0.03394
10.4673	0.03428
10.5158	0.03493
10.5654	0.0359
10.6158	0.03695
10.6654	0.03725
10.7149	0.03661
10.7624	0.03611
10.8119	0.03588
10.8604	0.03633
10.9079	0.03736
10.9564	0.03834
11.0059	0.03838
11.0555	0.03813
11.104	0.0379
11.1515	0.03819
11.201	0.03854
11.2515	0.03946
11.3	0.04011
11.3485	0.04018
11.397	0.03953
11.4455	0.03945
11.4941	0.03976
11.5436	0.04012
11.5931	0.04051
11.6426	0.04097
11.6911	0.04136
11.7406	0.04103
11.7891	0.041
11.8376	0.04129
11.8861	0.04169
11.9337	0.04174
11.9822	0.04231
12.0317	0.04245
12.0812	0.04218
12.1307	0.04231
12.1792	0.04283
12.2277	0.04304
12.2772	0.04355
12.3267	0.04434
12.3752	0.04494
12.4228	0.04493
12.4723	0.04505
12.5208	0.04508
12.5693	0.0451
12.6188	0.04477
12.6693	0.04511
12.7188	0.04538
12.7683	0.04581
12.8168	0.04582
12.8653	0.04619
12.9129	0.04628
12.9614	0.04664
13.0089	0.04699
13.0584	0.04753
13.1079	0.0478
13.1584	0.04776
13.2079	0.04752
13.2564	0.04737
13.3049	0.04737
13.3545	0.04757
13.402	0.04818
13.4505	0.04877
13.499	0.04926
13.5475	0.04978
13.597	0.05005
13.6455	0.05019
13.6951	0.0502
13.7446	0.05057
13.7941	0.05065
13.8436	0.05095
13.8921	0.05137
13.9396	0.05172
13.9881	0.05157
14.0356	0.05178
14.0842	0.05203
14.1337	0.05218
14.1842	0.05239
14.2337	0.05273
14.2822	0.05303
14.3317	0.05322
14.3812	0.0531
14.4297	0.05327
14.4772	0.05356
14.5238	0.05426
14.5733	0.05467
14.6228	0.05507
14.6723	0.05541
14.7228	0.05551
14.7723	0.05511
14.8218	0.05522
14.8703	0.05546
14.9188	0.05566
14.9673	0.05588
15.0148	0.05629
15.0624	0.05663
15.1119	0.05705
15.1614	0.05732
15.2109	0.05761
15.2604	0.05786
15.3099	0.05783
15.3594	0.05781
15.4079	0.05768
15.4564	0.05794
15.504	0.05817
15.5515	0.05891
15.6	0.05987
15.6495	0.06071
15.699	0.06092
15.7495	0.06083
15.799	0.0604
15.8485	0.05975
15.897	0.05956
15.9445	0.06009
15.9931	0.06114
16.0406	0.06212
16.0891	0.06286
16.1386	0.06329
16.1881	0.0632
16.2376	0.06294
16.2871	0.0628
16.3366	0.06344
16.3851	0.06379
16.4337	0.06386
16.4822	0.06371
16.5307	0.06396
16.5782	0.06389
16.6277	0.06451
16.6772	0.06538
16.7267	0.06605
16.7762	0.06607
16.8257	0.06593
16.8753	0.066
16.9238	0.06578
16.9723	0.06584
17.0198	0.06642
17.0683	0.06706
17.1168	0.06727
17.1654	0.06771
17.2158	0.06806
17.2654	0.06811
17.3139	0.068
17.3634	0.06786
17.4129	0.0679
17.4604	0.06827
17.5079	0.06836
17.5564	0.06831
17.6049	0.06826
17.6545	0.06845
17.704	0.06887
17.7545	0.06932
17.805	0.06996
17.8535	0.07099
17.901	0.07159
17.9485	0.07119
17.997	0.07101
18.0455	0.07116
18.0941	0.07135
18.1436	0.07078
18.1941	0.07231
18.2426	0.07362
18.2931	0.07331
18.3426	0.07332
18.3911	0.07434
18.4396	0.07376
18.4871	0.07334
18.5346	0.07422
18.5832	0.07463
18.6317	0.07514
18.6822	0.07553
18.7317	0.07635
18.7812	0.07697
18.8307	0.07711
18.8792	0.0771
18.9277	0.07736
18.9752	0.07713
19.0228	0.07719
19.0723	0.07748
19.1198	0.0779
19.1693	0.07809
19.2198	0.0783
19.2683	0.0784
19.3178	0.07853
19.3673	0.07858
19.4168	0.07858
19.4654	0.07832
19.5148	0.07831
19.5624	0.07878
19.6109	0.07935
19.6584	0.08008
19.7079	0.08108
19.7584	0.08156
19.8079	0.08176
19.8574	0.08204
19.9059	0.082
19.9554	0.08206
20.003	0.08227
20.0515	0.08272
20.1	0.08283
20.1475	0.08324
20.197	0.08323
20.2465	0.08362
20.296	0.08355
20.3455	0.08352
20.3951	0.08304
20.4436	0.0832
20.4921	0.08312
20.5406	0.08362
20.5891	0.08405
20.6376	0.08496
20.6861	0.0855
20.7356	0.08597
20.7852	0.08613
20.8356	0.08623
20.8842	0.08647
20.9327	0.08676
20.9812	0.08692
21.0297	0.087
21.0782	0.08743
21.1257	0.08787
21.1752	0.08775
21.2248	0.08771
21.2733	0.08786
21.3218	0.08792
21.3713	0.08781
21.4208	0.08844
21.4703	0.08912
21.5188	0.08928
21.5673	0.08924
21.6158	0.08928
21.6644	0.08969
21.7129	0.09
21.7624	0.09052
21.8119	0.09083
21.8614	0.09135
21.9099	0.09165
21.9584	0.09177
22.0079	0.09207
22.0564	0.09267
22.1049	0.09307
22.1525	0.09339
22.202	0.09384
22.2525	0.09405
22.302	0.0943
22.3495	0.09473
22.398	0.09474
22.4475	0.09485
22.497	0.09506
22.5455	0.09533
22.5941	0.0955
22.6416	0.09631
22.6901	0.09667
22.7396	0.09688
22.7891	0.09668
22.8386	0.09635
22.8881	0.0958
22.9376	0.09626
22.9861	0.09693
23.0356	0.09775
23.0832	0.09825
23.1317	0.09845
23.1792	0.09878
23.2277	0.0989
23.2782	0.09938
23.3277	0.09975
23.3772	0.10025
23.4257	0.10001
23.4752	0.10007
23.5238	0.10015
23.5723	0.10052
23.6208	0.10087
23.6683	0.10155
23.7168	0.10194
23.7663	0.10154
23.8158	0.1013
23.8653	0.10122
23.9149	0.10102
23.9644	0.1009
24.0129	0.1015
24.0614	0.10212
24.1099	0.10283
24.1584	0.10312
24.2069	0.10381
24.2545	0.10463
24.304	0.1051
24.3535	0.10511
24.403	0.10556
24.4525	0.10592
24.502	0.10611
24.5515	0.1059
24.601	0.10625
24.6485	0.10644
24.695	0.10704
24.7426	0.10723
24.7931	0.10815
24.8426	0.10821
24.8921	0.10823
24.9416	0.10783
24.9911	0.1078
25.0406	0.10793
25.0891	0.10874
25.1366	0.10935
25.1852	0.10999
25.2327	0.1105
25.2812	0.11062
25.3307	0.11054
25.3802	0.11096
25.4297	0.11108
25.4802	0.11113
25.5287	0.11147
25.5772	0.11177
25.6267	0.11167
25.6752	0.11186
25.7228	0.11243
25.7703	0.11307
25.8198	0.11358
25.8693	0.11407
25.9188	0.11432
25.9683	0.11445
26.0168	0.11404
26.0663	0.11423
26.1149	0.11475
26.1634	0.11509
26.2109	0.11532
26.2594	0.11584
26.3089	0.1159
26.3584	0.11606
26.4079	0.11634
26.4574	0.11678
26.5059	0.1171
26.5545	0.11746
26.603	0.1179
26.6515	0.11861
26.7	0.1191
26.7485	0.11965
26.797	0.12013
26.8465	0.12032
26.896	0.12034
26.9465	0.12002
26.995	0.12
27.0446	0.12046
27.0931	0.1206
27.1426	0.12079
27.1901	0.12152
27.2376	0.12199
27.2861	0.12205
27.3356	0.1224
27.3842	0.12286
27.4347	0.12339
27.4832	0.12373
27.5327	0.12389
27.5822	0.12391
27.6317	0.12355
27.6792	0.12322
27.7267	0.12344
27.7752	0.12403
27.8238	0.12445
27.8743	0.12522
27.9238	0.12555
27.9733	0.1252
28.0238	0.12484
28.0713	0.12518
28.1198	0.12573
28.1673	0.12612
28.2158	0.1265
28.2644	0.12718
28.3129	0.12751
28.3634	0.12763
28.4119	0.12826
28.4614	0.12918
28.5109	0.12931
28.5604	0.12939
28.6099	0.12937
28.6574	0.12952
28.705	0.12982
28.7535	0.13046
28.802	0.13098
28.8505	0.13139
28.901	0.1314
28.9505	0.13124
29	0.13117
29.0505	0.13124
29.099	0.1315
29.1475	0.13227
29.1941	0.13305
29.2416	0.13365
29.2911	0.13427
29.3396	0.13455
29.3891	0.13414
29.4386	0.13392
29.4881	0.13402
29.5376	0.13425
29.5871	0.1344
29.6356	0.13472
29.6842	0.13503
29.7317	0.13533
29.7802	0.13549
29.8287	0.13594
29.8782	0.13638
29.9267	0.13701
29.9772	0.13731
30.0267	0.13768
30.0753	0.13765
30.1247	0.13765
30.1743	0.13721
30.2218	0.1374
30.2703	0.13758
30.3178	0.13853
30.3663	0.13917
30.4168	0.13996
30.4663	0.14023
30.5158	0.14045
30.5653	0.14037
30.6139	0.14072
30.6634	0.14129
30.7109	0.14182
30.7584	0.14238
30.8069	0.14269
30.8555	0.14289
30.9059	0.14307
30.9545	0.14339
31.005	0.14384
31.0535	0.14431
31.103	0.14461
31.1515	0.14477
31.2	0.14483
31.2485	0.14461
31.297	0.14464
31.3455	0.14483
31.3951	0.14446
31.4445	0.14471
31.4921	0.14599
31.5406	0.14656
31.5901	0.14647
31.6396	0.14751
31.6891	0.14814
31.7376	0.14767
31.7852	0.14779
31.8337	0.14914
31.8822	0.15008
31.9317	0.1497
31.9812	0.14979
32.0307	0.15059
32.0802	0.1508
32.1297	0.15054
32.1772	0.15142
32.2267	0.15218
32.2743	0.15182
32.3228	0.15187
32.3713	0.1526
32.4208	0.15263
32.4713	0.15233
32.5198	0.15262
32.5683	0.15281
32.6168	0.15219
32.6663	0.15239
32.7158	0.15337
32.7644	0.15364
32.8119	0.15402
32.8604	0.15499
32.9089	0.1555
32.9594	0.15499
33.0089	0.15512
33.0584	0.15514
33.1079	0.15529
33.1564	0.15533
33.2059	0.15548
33.2535	0.15575
33.302	0.15614
33.3505	0.15682
33.399	0.15784
33.4475	0.15886
33.497	0.15969
33.5465	0.16014
33.596	0.15987
33.6455	0.15974
33.6941	0.16011
33.7426	0.16034
33.7901	0.16076
33.8386	0.16138
33.8861	0.16183
33.9356	0.16189
33.9851	0.16205
34.0346	0.16232
34.0842	0.16265
34.1337	0.16289
34.1832	0.16332
34.2317	0.16404
34.2792	0.16431
34.3277	0.16433
34.3762	0.16461
34.4248	0.16488
34.4743	0.16524
34.5238	0.16542
34.5733	0.16573
34.6228	0.16543
34.6723	0.16549
34.7208	0.16565
34.7703	0.16597
34.8188	0.16621
34.8663	0.16758
34.9129	0.16876
34.9614	0.16923
35.0119	0.16938
35.0624	0.16968
35.1119	0.16947
35.1614	0.16927
35.2099	0.16958
35.2594	0.17036
35.3069	0.17103
35.3554	0.17106
35.404	0.17098
35.4525	0.1711
35.5	0.17151
35.5495	0.17174
35.6	0.17223
35.6495	0.17269
35.699	0.17302
35.7475	0.17295
35.796	0.17295
35.8445	0.17315
35.8931	0.17442
35.9396	0.1753
35.9881	0.17565
36.0376	0.17587
36.0881	0.17629
36.1376	0.1758
36.1871	0.17553
36.2366	0.17566
36.2852	0.17615
36.3327	0.17623
36.3812	0.17618
36.4297	0.17665
36.4782	0.17727
36.5287	0.17793
36.5772	0.17852
36.6267	0.17924
36.6762	0.17897
36.7257	0.17859
36.7743	0.17846
36.8228	0.17913
36.8713	0.17959
36.9198	0.18045
36.9673	0.18135
37.0178	0.18205
37.0663	0.18223
37.1168	0.18252
37.1653	0.18249
37.2148	0.18255
37.2634	0.18257
37.3119	0.18241
37.3604	0.18258
37.4079	0.18297
37.4564	0.18334
37.5059	0.1835
37.5545	0.18389
37.604	0.18404
37.6535	0.18432
37.703	0.1847
37.7515	0.18495
37.8	0.18496
37.8485	0.18493
37.897	0.18549
37.9445	0.18629
37.9931	0.18719
38.0426	0.18821
38.0931	0.18887
38.1436	0.18839
38.1931	0.18768
38.2416	0.18788
38.2881	0.18866
38.3366	0.18949
38.3852	0.19046
38.4337	0.19144
38.4822	0.19151
38.5327	0.19133
38.5822	0.19123
38.6307	0.19149
38.6802	0.19166
38.7307	0.19159
38.7792	0.19138
38.8277	0.19151
38.8753	0.19181
38.9228	0.1921
38.9723	0.19298
39.0208	0.19379
39.0703	0.19469
39.1198	0.19534
39.1693	0.1958
39.2198	0.19582
39.2693	0.19582
39.3168	0.19571
39.3644	0.19591
39.4129	0.19603
39.4604	0.19667
39.5089	0.19759
39.5584	0.1981
39.6089	0.19795
39.6584	0.19819
39.7069	0.19833
39.7564	0.1984
39.8059	0.19892
39.8545	0.19937
39.903	0.19938
39.9505	0.19955
39.999	0.19978
40.0475	0.1996
40.097	0.2001
40.1465	0.20096
40.196	0.20144
40.2455	0.20136
40.2941	0.20192
40.3426	0.20237
40.3911	0.20303
40.4396	0.20387
40.4871	0.20493
40.5366	0.20521
40.5861	0.20524
40.6356	0.20521
40.6852	0.20485
40.7337	0.20474
40.7832	0.20508
40.8317	0.20552
40.8812	0.20583
40.9287	0.20624
40.9772	0.20644
41.0257	0.20645
41.0743	0.2066
41.1238	0.20679
41.1743	0.20702
41.2238	0.20733
41.2723	0.20756
41.3218	0.20766
41.3703	0.20801
41.4188	0.2085
41.4663	0.20926
41.5149	0.21006
41.5644	0.21046
41.6139	0.21075
41.6624	0.21094
41.7109	0.21094
41.7594	0.21101
41.8089	0.21134
41.8584	0.21167
41.9079	0.21173
41.9564	0.21165
42.004	0.21207
42.0525	0.21272
42.102	0.21296
42.1525	0.21375
42.201	0.21511
42.2495	0.21523
42.299	0.21543
42.3485	0.21597
42.396	0.21577
42.4445	0.21538
42.4931	0.21558
42.5416	0.21615
42.5901	0.21629
42.6406	0.21663
42.6901	0.21725
42.7386	0.21789
42.7861	0.21809
42.8356	0.21808
42.8852	0.2181
42.9337	0.21781
42.9822	0.2178
43.0297	0.21806
43.0792	0.21865
43.1287	0.21984
43.1792	0.22049
43.2277	0.22113
43.2772	0.2214
43.3267	0.22216
43.3753	0.22218
43.4238	0.22235
43.4713	0.2225
43.5198	0.22253
43.5683	0.22221
43.6168	0.22252
43.6663	0.22318
43.7158	0.22371
43.7653	0.22408
43.8148	0.22422
43.8634	0.22448
43.9119	0.22424
43.9604	0.22421
44.0089	0.22485
44.0564	0.22613
44.105	0.22716
44.1555	0.22813
44.2049	0.22834
44.2545	0.22813
44.304	0.228
44.3535	0.22798
44.402	0.22778
44.4505	0.22841
44.498	0.22922
44.5465	0.22941
44.5951	0.22939
44.6446	0.22976
44.6931	0.2302
44.7426	0.23076
44.7921	0.23123
44.8426	0.23164
44.8911	0.23202
44.9406	0.23172
44.9891	0.2312
45.0366	0.23151
45.0832	0.23226
45.1317	0.23272
45.1812	0.23335
45.2307	0.23368
45.2812	0.23377
45.3307	0.23323
45.3802	0.23309
45.4287	0.23387
45.4772	0.23488
45.5257	0.23551
45.5733	0.23578
45.6218	0.2363
45.6703	0.23571
45.7198	0.23552
45.7693	0.23573
45.8188	0.2366
45.8683	0.23757
45.9178	0.23883
45.9663	0.23922
46.0149	0.23895
46.0644	0.23867
46.1109	0.23869
46.1584	0.23878
46.2079	0.23963
46.2584	0.24033
46.3079	0.2409
46.3564	0.24095
46.4059	0.24071
46.4545	0.24057
46.503	0.24109
46.5515	0.24168
46.6	0.24237
46.6485	0.2433
46.698	0.24378
46.7475	0.24426
46.797	0.24462
46.8465	0.24441
46.896	0.24462
46.9445	0.24504
46.9921	0.2454
47.0406	0.24597
47.0891	0.24683
47.1366	0.24735
47.1861	0.24741
47.2356	0.24763
47.2861	0.24767
47.3347	0.24779
47.3852	0.24769
47.4337	0.24815
47.4822	0.24832
47.5307	0.24825
47.5792	0.2483
47.6257	0.24916
47.6752	0.24986
47.7248	0.25044
47.7743	0.25115
47.8228	0.25166
47.8723	0.25125
47.9218	0.25087
47.9713	0.25053
48.0198	0.25097
48.0673	0.25128
48.1148	0.25202
48.1634	0.25271
48.2129	0.2534
48.2624	0.25311
48.3129	0.25337
48.3624	0.25327
48.4119	0.25304
48.4604	0.25306
48.5079	0.25393
48.5555	0.25449
48.604	0.25487
48.6525	0.25552
48.702	0.2561
48.7515	0.25649
48.802	0.25631
48.8505	0.25664
48.9	0.25729
48.9495	0.25774
48.998	0.25745
49.0465	0.2581
49.0941	0.25917
49.1416	0.25971
49.1901	0.25979
49.2406	0.26056
49.2891	0.26092
49.3396	0.26069
49.3891	0.26033
49.4386	0.26084
49.4871	0.26129
49.5346	0.26146
49.5822	0.26192
49.6307	0.26271
49.6782	0.26323
49.7287	0.26361
49.7782	0.26386
49.8277	0.26411
49.8772	0.26428
49.9257	0.26434
49.9753	0.26436
50.0247	0.26465
50.0733	0.2648
50.1198	0.26518
50.1683	0.26559
50.2168	0.266
50.2663	0.26649
50.3158	0.26659
50.3663	0.26638
50.4149	0.26645
50.4644	0.26671
50.5129	0.26685
50.5614	0.26736
50.6099	0.26787
50.6574	0.26855
50.7049	0.26888
50.7545	0.26914
50.804	0.26963
50.8545	0.27001
50.904	0.27019
50.9535	0.27071
51.002	0.27143
51.0505	0.27171
51.099	0.27202
51.1475	0.27261
51.196	0.27307
51.2445	0.2733
51.2941	0.27349
51.3445	0.27368
51.3941	0.27335
51.4426	0.27294
51.4921	0.27315
51.5396	0.2737
51.5881	0.27444
51.6366	0.27516
51.6852	0.27628
51.7337	0.27663
51.7842	0.2762
51.8337	0.27587
51.8822	0.27625
51.9297	0.27626
51.9792	0.27637
52.0287	0.27728
52.0782	0.27808
52.1257	0.27825
52.1743	0.2784
52.2228	0.27907
52.2713	0.27938
52.3208	0.27958
52.3713	0.27975
52.4198	0.28023
52.4693	0.28052
52.5178	0.28095
52.5663	0.28142
52.6139	0.28194
52.6624	0.28238
52.7109	0.28269
52.7594	0.28308
52.8099	0.28306
52.8604	0.28304
52.9089	0.28298
52.9574	0.28323
53.0059	0.28348
53.0545	0.2841
53.104	0.28469
53.1525	0.28512
53.201	0.28563
53.2485	0.28601
53.298	0.28627
53.3475	0.28658
53.398	0.28683
53.4465	0.28709
53.496	0.2874
53.5446	0.28755
53.5941	0.2874
53.6416	0.28758
53.6901	0.2874
53.7386	0.28771
53.7871	0.28829
53.8366	0.28908
53.8861	0.28948
53.9356	0.28978
53.9842	0.2897
54.0337	0.28972
54.0822	0.29001
54.1307	0.29066
54.1792	0.29123
54.2277	0.29186
54.2752	0.29251
54.3248	0.2931
54.3753	0.29349
54.4248	0.29421
54.4743	0.29476
54.5228	0.29495
54.5723	0.29488
54.6208	0.2951
54.6683	0.29528
54.7158	0.29553
54.7644	0.2958
54.8139	0.2963
54.8634	0.29666
54.9119	0.29688
54.9624	0.29714
55.0119	0.29746
55.0614	0.29779
55.1099	0.29759
55.1584	0.29752
55.2069	0.29733
55.2555	0.29774
55.302	0.29794
55.3515	0.2988
55.401	0.29946
55.4515	0.30016
55.501	0.30014
55.5505	0.30029
55.599	0.30024
55.6485	0.30011
55.697	0.30008
55.7445	0.30055
55.7931	0.30163
55.8416	0.30249
55.8911	0.30339
55.9396	0.30445
55.9891	0.30528
56.0376	0.30522
56.0871	0.30494
56.1366	0.30487
56.1852	0.30459
56.2337	0.30437
56.2812	0.30445
56.3287	0.30493
56.3772	0.30531
56.4267	0.30601
56.4762	0.30646
56.5267	0.30687
56.5762	0.30708
56.6247	0.30744
56.6733	0.30766
56.7218	0.30813
56.7693	0.3087
56.8188	0.30934
56.8673	0.30974
56.9168	0.31004
56.9663	0.31022
57.0149	0.31039
57.0654	0.31021
57.1139	0.31006
57.1634	0.31004
57.2109	0.3103
57.2594	0.31052
57.3079	0.31138
57.3564	0.31222
57.4059	0.31292
57.4554	0.31326
57.505	0.31351
57.5545	0.31338
57.603	0.31316
57.6525	0.31313
57.7	0.31328
57.7485	0.31377
57.796	0.31452
57.8445	0.31549
57.8941	0.31606
57.9436	0.31661
57.9941	0.31671
58.0426	0.31683
58.0921	0.31698
58.1416	0.31714
58.1901	0.31725
58.2376	0.31802
58.2852	0.3187
58.3337	0.31909
58.3832	0.31938
58.4317	0.31978
58.4822	0.31955
58.5317	0.31914
58.5822	0.31913
58.6307	0.31949
58.6772	0.31981
58.7257	0.32022
58.7743	0.32068
58.8218	0.32124
58.8713	0.32168
58.9208	0.32207
58.9713	0.32238
59.0208	0.32285
59.0693	0.32293
59.1188	0.32312
59.1683	0.32316
59.2168	0.32336
59.2634	0.32398
59.3119	0.32462
59.3604	0.32553
59.4099	0.32624
59.4584	0.32666
59.5089	0.32674
59.5584	0.32688
59.6089	0.32669
59.6584	0.3269
59.7059	0.32746
59.7535	0.32799
59.801	0.32864
59.8495	0.32907
59.898	0.32918
59.9475	0.32948
59.997	0.32976
60.0475	0.32975
60.096	0.32974
60.1455	0.33002
60.1941	0.33006
60.2426	0.33027
60.2911	0.33053
60.3386	0.33075
60.3881	0.331
60.4366	0.33111
60.4861	0.33103
60.5356	0.33148
60.5842	0.33208
60.6337	0.33269
60.6832	0.3332
60.7317	0.33342
60.7802	0.33372
60.8277	0.33384
60.8762	0.33407
60.9248	0.3344
60.9743	0.33494
61.0238	0.33497
61.0743	0.33516
61.1238	0.33532
61.1723	0.33555
61.2218	0.33567
61.2693	0.3361
61.3178	0.3366
61.3653	0.33705
61.4139	0.33744
61.4634	0.33805
61.5129	0.33827
61.5624	0.33847
61.6119	0.33855
61.6614	0.3388
61.7099	0.33873
61.7594	0.33899
61.8069	0.3394
61.8554	0.33974
61.904	0.34004
61.9535	0.34045
62.003	0.34065
62.0515	0.34098
62.1	0.34181
62.1495	0.34215
62.198	0.34213
62.2475	0.34226
62.296	0.34249
62.3445	0.34225
62.3921	0.3425
62.4416	0.34322
62.4911	0.34375
62.5396	0.34376
62.5891	0.34405
62.6376	0.3444
62.6871	0.34439
62.7356	0.34455
62.7852	0.34503
62.8327	0.34564
62.8812	0.34608
62.9297	0.34689
62.9792	0.34752
63.0297	0.34768
63.0782	0.34778
63.1267	0.34821
63.1762	0.34833
63.2257	0.34861
63.2743	0.34918
63.3228	0.34959
63.3713	0.34988
63.4188	0.35042
63.4673	0.35105
63.5178	0.35178
63.5673	0.35222
63.6168	0.35248
63.6663	0.35285
63.7148	0.35299
63.7634	0.35278
63.8119	0.35297
63.8594	0.35322
63.9079	0.35356
63.9554	0.35418
64.0059	0.35487
64.0545	0.35531
64.105	0.35544
64.1545	0.3556
64.204	0.35557
64.2525	0.35589
64.3	0.35635
64.3485	0.35725
64.397	0.35772
64.4455	0.35836
64.4941	0.35851
64.5446	0.35866
64.5941	0.35843
64.6436	0.35841
64.6921	0.35815
64.7416	0.35815
64.7911	0.35836
64.8386	0.35894
64.8861	0.35978
64.9347	0.36081
64.9832	0.36154
65.0337	0.36187
65.0822	0.36193
65.1317	0.36168
65.1812	0.36152
65.2307	0.36176
65.2792	0.36212
65.3287	0.36233
65.3772	0.36232
65.4248	0.36279
65.4723	0.36337
65.5208	0.36362
65.5703	0.36429
65.6208	0.36506
65.6703	0.36518
65.7198	0.36503
65.7683	0.36536
65.8178	0.36548
65.8654	0.36604
65.9139	0.36633
65.9614	0.36689
66.0109	0.36705
66.0604	0.3672
66.1089	0.36716
66.1584	0.36763
66.2069	0.3679
66.2564	0.36853
66.3059	0.36904
66.3545	0.36889
66.403	0.36862
66.4525	0.36848
66.5	0.36869
66.5475	0.36922
66.596	0.37027
66.6465	0.37103
66.696	0.37154
66.7455	0.37161
66.7951	0.37161
66.8436	0.37163
66.8921	0.37192
66.9406	0.37228
66.9881	0.37258
67.0376	0.37303
67.0871	0.37347
67.1366	0.37332
67.1861	0.37354
67.2347	0.37375
67.2842	0.37367
67.3327	0.37372
67.3812	0.37435
67.4287	0.37472
67.4772	0.37511
67.5257	0.37513
67.5762	0.37523
67.6248	0.37562
67.6743	0.3762
67.7238	0.37682
67.7733	0.37741
67.8228	0.37776
67.8713	0.37806
67.9188	0.37821
67.9673	0.37862
68.0158	0.37935
68.0644	0.38014
68.1139	0.38033
68.1634	0.38051
68.2129	0.38068
68.2614	0.38129
68.3099	0.38129
68.3594	0.38132
68.4079	0.38142
68.4554	0.38191
68.504	0.38212
68.5525	0.38271
68.602	0.38321
68.6515	0.38368
68.701	0.38371
68.7515	0.38349
68.801	0.3834
68.8495	0.38399
68.896	0.38462
68.9436	0.38485
68.9921	0.38539
69.0406	0.38582
69.0911	0.38577
69.1406	0.38573
69.1911	0.38595
69.2406	0.38618
69.2891	0.38637
69.3386	0.38688
69.3871	0.38714
69.4347	0.38749
69.4822	0.38777
69.5307	0.38827
69.5792	0.38841
69.6287	0.38869
69.6792	0.38898
69.7277	0.38907
69.7782	0.38924
69.8277	0.38936
69.8762	0.38958
69.9238	0.38987
69.9713	0.3904
70.0198	0.39102
70.0683	0.39199
70.1178	0.39266
70.1673	0.39305
70.2168	0.39326
70.2663	0.393
70.3158	0.39284
70.3644	0.39284
70.4129	0.39297
70.4614	0.39291
70.5089	0.39347
70.5574	0.39412
70.6059	0.39475
70.6564	0.39516
70.7059	0.39574
70.7554	0.39627
70.804	0.39652
70.8525	0.39655
70.902	0.39652
70.9505	0.39691
70.998	0.39714
71.0465	0.39748
71.0951	0.3981
71.1445	0.39861
71.1941	0.39895
71.2436	0.39937
71.2931	0.39966
71.3426	0.39987
71.3911	0.40031
71.4396	0.40068
71.4881	0.40098
71.5356	0.40105
71.5842	0.40118
71.6337	0.40164
71.6832	0.40194
71.7327	0.40162
71.7822	0.40154
71.8317	0.40183
71.8802	0.40174
71.9287	0.40169
71.9762	0.40201
72.0247	0.40268
72.0733	0.40331
72.1228	0.40404
72.1733	0.40424
72.2218	0.40474
72.2703	0.40529
72.3178	0.40538
72.3673	0.40514
72.4168	0.40556
72.4654	0.40596
72.5148	0.40633
72.5624	0.40705
72.6109	0.40791
72.6604	0.40828
72.7099	0.40861
72.7594	0.40858
72.8089	0.40827
72.8574	0.40807
72.9059	0.40832
72.9554	0.40861
73.003	0.4094
73.0515	0.4101
73.099	0.41091
73.1485	0.41176
73.199	0.41217
73.2485	0.41231
73.298	0.41271
73.3455	0.41298
73.3941	0.41322
73.4426	0.41344
73.4921	0.41369
73.5406	0.41359
73.5891	0.41384
73.6376	0.41412
73.6871	0.415
73.7366	0.41539
73.7861	0.41603
73.8356	0.41602
73.8842	0.41633
73.9337	0.41623
73.9822	0.41664
74.0307	0.41702
74.0792	0.41812
74.1267	0.41903
74.1762	0.4198
74.2257	0.42039
74.2752	0.42072
74.3247	0.42062
74.3743	0.4198
74.4228	0.41977
74.4713	0.41983
74.5198	0.4203
74.5673	0.42083
74.6158	0.42175
74.6644	0.42197
74.7139	0.42196
74.7634	0.42173
74.8129	0.42168
74.8624	0.42172
74.9109	0.42176
74.9604	0.42203
75.0089	0.42236
75.0564	0.42275
75.104	0.42321
75.1525	0.42381
75.202	0.42439
75.2515	0.42485
75.3	0.42496
75.3495	0.42474
75.399	0.42467
75.4485	0.42478
75.498	0.4251
75.5465	0.4253
75.5951	0.42589
75.6426	0.42661
75.6901	0.42699
75.7396	0.42715
75.7891	0.42738
75.8386	0.42787
75.8891	0.42806
75.9386	0.42835
75.9871	0.4287
76.0356	0.42928
76.0842	0.42946
76.1327	0.42993
76.1802	0.43025
76.2297	0.4304
76.2792	0.43074
76.3287	0.43107
76.3772	0.43151
76.4257	0.43172
76.4753	0.43233
76.5238	0.43253
76.5733	0.43275
76.6218	0.43246
76.6693	0.43281
76.7178	0.43329
76.7663	0.43416
76.8158	0.43501
76.8654	0.4354
76.9158	0.43542
76.9644	0.43492
77.0129	0.43444
77.0624	0.43426
77.1109	0.43446
77.1584	0.43482
77.2069	0.43536
77.2564	0.43584
77.3059	0.43611
77.3555	0.43681
77.404	0.43751
77.4535	0.43798
77.503	0.43847
77.5515	0.43917
77.599	0.43995
77.6475	0.44019
77.696	0.44054
77.7455	0.44065
77.7951	0.44047
77.8445	0.44016
77.8931	0.44035
77.9426	0.44056
77.9921	0.44073
78.0406	0.44107
78.0891	0.44135
78.1376	0.44181
78.1851	0.4424
78.2337	0.44292
78.2832	0.44306
78.3327	0.44305
78.3832	0.44279
78.4327	0.44281
78.4812	0.443
78.5297	0.44305
78.5782	0.44338
78.6267	0.44401
78.6733	0.44394
78.7228	0.44424
78.7723	0.44507
78.8218	0.44556
78.8713	0.44593
78.9208	0.44642
78.9703	0.44661
79.0188	0.44662
79.0663	0.44674
79.1139	0.44681
79.1624	0.44714
79.2109	0.44771
79.2604	0.44775
79.3099	0.44777
79.3604	0.44791
79.4099	0.44821
79.4594	0.44808
79.5079	0.44872
79.5574	0.4494
79.605	0.4498
79.6535	0.45028
79.701	0.45108
79.7495	0.45186
79.799	0.45262
79.8485	0.45329
79.899	0.4537
79.9475	0.4538
79.998	0.4533
80.0465	0.45273
80.0951	0.45261
80.1416	0.4527
80.1891	0.45296
80.2376	0.4539
80.2881	0.45485
80.3366	0.45528
80.3871	0.45524
80.4366	0.45545
80.4861	0.45545
80.5337	0.45547
80.5832	0.45567
80.6317	0.45633
80.6792	0.45685
80.7277	0.45744
80.7762	0.4581
80.8257	0.4586
80.8752	0.45891
80.9248	0.45933
80.9733	0.45963
81.0228	0.45957
81.0723	0.45958
81.1208	0.45978
81.1683	0.45971
81.2168	0.45968
81.2644	0.46007
81.3139	0.4607
81.3634	0.46125
81.4129	0.46155
81.4624	0.46175
81.5119	0.46177
81.5614	0.46191
81.6099	0.46215
81.6584	0.46277
81.7059	0.46337
81.7545	0.46399
81.803	0.46425
81.8535	0.46453
81.903	0.46453
81.9525	0.46452
82.001	0.46486
82.0505	0.46537
82.098	0.46566
82.1475	0.46605
82.195	0.46636
82.2436	0.46651
82.2921	0.46674
82.3426	0.46679
82.3921	0.46679
82.4406	0.46741
82.4891	0.46807
82.5386	0.46847
82.5871	0.46884
82.6356	0.46889
82.6842	0.46915
82.7327	0.46924
82.7812	0.46965
82.8297	0.46989
82.8802	0.47056
82.9297	0.47075
82.9792	0.47102
83.0277	0.47103
83.0762	0.47144
83.1248	0.4716
83.1733	0.47147
83.2208	0.47145
83.2693	0.47178
83.3188	0.47213
83.3683	0.47244
83.4188	0.47286
83.4673	0.47322
83.5158	0.47313
83.5653	0.47307
83.6139	0.47322
83.6624	0.47359
83.7109	0.47379
83.7594	0.47424
83.8079	0.47464
83.8564	0.47531
83.9059	0.47568
83.9564	0.47617
84.0049	0.4765
84.0554	0.4768
84.104	0.47702
84.1525	0.47738
84.201	0.47787
84.2495	0.478
84.297	0.47825
84.3455	0.47853
84.395	0.47866
84.4446	0.47882
84.4931	0.47938
84.5426	0.47971
84.5921	0.48
84.6406	0.48036
84.6891	0.48053
84.7376	0.4809
84.7852	0.48146
84.8346	0.48166
84.8832	0.48192
84.9327	0.48238
84.9822	0.483
85.0317	0.48365
85.0812	0.48405
85.1297	0.48407
85.1782	0.48402
85.2267	0.48374
85.2743	0.48372
85.3228	0.48395
85.3723	0.48429
85.4218	0.48491
85.4713	0.48538
85.5208	0.48558
85.5703	0.48605
85.6198	0.48685
85.6683	0.48701
85.7168	0.48716
85.7653	0.4869
85.8129	0.48722
85.8604	0.48726
85.9099	0.48737
85.9584	0.48742
86.0089	0.48779
86.0584	0.48769
86.1089	0.4879
86.1574	0.48845
86.2059	0.48897
86.2545	0.48947
86.303	0.48995
86.3505	0.49021
86.4	0.49025
86.4485	0.49085
86.498	0.49113
86.5475	0.49144
86.596	0.49199
86.6455	0.4922
86.6941	0.492
86.7426	0.49203
86.7911	0.49204
86.8396	0.49199
86.8881	0.4924
86.9366	0.49294
86.9852	0.4936
87.0346	0.49385
87.0842	0.49408
87.1346	0.49447
87.1832	0.49452
87.2317	0.49476
87.2792	0.49554
87.3277	0.49632
87.3762	0.4969
87.4257	0.49744
87.4753	0.49762
87.5247	0.49738
87.5743	0.49682
87.6238	0.49655
87.6723	0.49673
87.7208	0.49691
87.7693	0.49783
87.8178	0.49882
87.8663	0.49949
87.9149	0.49983
87.9644	0.50049
88.0139	0.50029
88.0634	0.50033
88.1119	0.50034
88.1614	0.50061
88.2099	0.50064
88.2584	0.50091
88.3069	0.50149
88.3555	0.50227
88.404	0.50305
88.4535	0.50361
88.503	0.50431
88.5525	0.5044
88.602	0.50437
88.6505	0.50432
88.699	0.50441
88.7475	0.5043
88.796	0.50455
88.8436	0.50493
88.8921	0.50527
88.9416	0.50547
88.9911	0.50569
89.0406	0.50576
89.0901	0.5056
89.1396	0.50514
89.1891	0.5053
89.2376	0.50577
89.2852	0.50651
89.3327	0.50743
89.3802	0.50858
89.4297	0.50897
89.4792	0.50903
89.5297	0.50854
89.5792	0.50819
89.6287	0.50783
89.6782	0.50783
89.7267	0.5081
89.7752	0.50873
89.8238	0.50931
89.8713	0.50976
89.9188	0.51043
89.9683	0.51116
90.0178	0.51159
90.0673	0.51159
90.1168	0.51146
90.1663	0.51124
90.2158	0.51098
90.2653	0.51107
90.3129	0.51147
90.3594	0.5124
90.4079	0.51317
90.4564	0.51361
90.5069	0.51393
90.5554	0.51408
90.6059	0.51394
90.6545	0.514
90.704	0.51433
90.7525	0.51489
90.801	0.51571
90.8495	0.51648
90.898	0.51694
90.9455	0.51744
90.9951	0.5174
91.0446	0.51711
91.0951	0.51672
91.1436	0.51663
91.1931	0.51638
91.2416	0.51693
91.2901	0.51751
91.3386	0.51831
91.3871	0.51906
91.4347	0.51977
91.4842	0.51988
91.5337	0.52005
91.5832	0.52003
91.6327	0.51983
91.6822	0.51952
91.7317	0.51938
91.7802	0.51962
91.8277	0.52041
91.8762	0.52129
91.9248	0.52224
91.9733	0.5228
92.0228	0.52313
92.0723	0.52305
92.1218	0.52299
92.1713	0.52273
92.2208	0.52305
92.2693	0.523
92.3178	0.52316
92.3663	0.52344
92.4139	0.52431
92.4624	0.52494
92.5119	0.52558
92.5624	0.52571
92.6119	0.52566
92.6594	0.52569
92.7079	0.52565
92.7564	0.52593
92.8059	0.52641
92.8545	0.52726
92.903	0.52754
92.9515	0.52779
93	0.52763
93.0495	0.52771
93.099	0.52753
93.1485	0.5273
93.198	0.52741
93.2475	0.52792
93.2951	0.5286
93.3436	0.52901
93.3921	0.52963
93.4396	0.53015
93.4881	0.53068
93.5376	0.53074
93.5881	0.53069
93.6386	0.53074
93.6871	0.53115
93.7356	0.53172
93.7832	0.53226
93.8327	0.53308
93.8802	0.53393
93.9287	0.53436
93.9772	0.53445
94.0257	0.53458
94.0752	0.5345
94.1248	0.53441
94.1753	0.53411
94.2248	0.53386
94.2733	0.53401
94.3218	0.5344
94.3703	0.53499
94.4188	0.53565
94.4673	0.5361
94.5148	0.53677
94.5644	0.53742
94.6139	0.53763
94.6644	0.53764
94.7129	0.53808
94.7624	0.53807
94.8109	0.53865
94.8594	0.53918
94.9079	0.54014
94.9564	0.54048
95.004	0.54116
95.0525	0.54109
95.102	0.54098
95.1515	0.54066
95.202	0.54063
95.2515	0.54044
95.3	0.5405
95.3485	0.54074
95.397	0.54119
95.4455	0.5421
95.4931	0.54285
95.5416	0.54302
95.5921	0.54346
95.6406	0.5436
95.6901	0.54323
95.7386	0.54301
95.7891	0.54384
95.8386	0.54444
95.8871	0.54443
95.9356	0.54502
95.9842	0.54573
96.0317	0.54604
96.0802	0.54626
96.1287	0.54693
96.1782	0.54681
96.2277	0.54669
96.2772	0.54629
96.3267	0.54612
96.3752	0.54616
96.4238	0.54659
96.4723	0.54718
96.5208	0.54784
96.5693	0.54792
96.6188	0.54799
96.6683	0.54848
96.7168	0.5487
96.7663	0.54882
96.8149	0.54902
96.8644	0.54986
96.9129	0.55022
96.9614	0.54981
97.0099	0.54977
97.0584	0.55046
97.1069	0.55096
97.1555	0.55106
97.2049	0.55167
97.2545	0.55243
97.304	0.55265
97.3535	0.55234
97.402	0.55243
97.4505	0.55258
97.499	0.5527
97.5465	0.55317
97.5951	0.55394
97.6445	0.5544
97.695	0.5549
[truncated: 4,459 more rows]
