# Supplementary material for: Approaching intrinsic dynamics of MXenes hybrid hydrogel for 3D printed multimodal intelligent devices with ultrahigh superelasticity and temperature sensitivity
Source: Nat Commun. 2022 Jun 14;13:3420. doi: 10.1038/s41467-022-31051-7 (PMC9197829; doi:10.1038/s41467-022-31051-7)
Supplement: Supplementary file 6 — Source Data [file 41467_2022_31051_MOESM6_ESM.zip › Supplementary information/Supplementary Fig. 9/Supplementary Fig. 9a/1 wt%.xlsx]

## Sheet: 2-1-1
Strain / %	Tensile strength / Mpa
0	0.00065
0.007	0.00259
0.029	0.00914
0.065	0.01691
0.112	0.01358
0.163	0.00853
0.217	0.00344
0.273	0.00101
0.327	-0.00129
0.382	-0.00054
0.436	0.00171
0.489	-0.00016
0.541	-0.00038
0.592	0.0005
0.643	0.00152
0.692	0.00013
0.742	0.00042
0.793	0.00253
0.844	0.0041
0.894	0.00313
0.944	0.00528
0.994	0.00673
1.043	0.00495
1.091	0.00431
1.139	0.00484
1.187	0.00492
1.236	0.00635
1.284	0.00574
1.333	0.00577
1.381	0.00676
1.43	0.00682
1.478	0.00709
1.525	0.00589
1.573	0.00679
1.621	0.00896
1.669	0.00789
1.716	0.0067
1.763	0.0072
1.812	0.00926
1.86	0.01046
1.908	0.00835
1.956	0.00842
2.004	0.00973
2.051	0.01
2.098	0.00951
2.145	0.01165
2.193	0.01327
2.242	0.01362
2.29	0.0123
2.338	0.01151
2.385	0.01205
2.434	0.01269
2.482	0.01234
2.528	0.01181
2.575	0.01293
2.622	0.01443
2.669	0.01563
2.718	0.01595
2.766	0.01546
2.814	0.01422
2.863	0.01452
2.911	0.01415
2.958	0.01513
3.005	0.01706
3.053	0.01721
3.1	0.01786
3.147	0.01668
3.194	0.01818
3.243	0.01936
3.29	0.01893
3.339	0.0188
3.387	0.02029
3.435	0.02043
3.482	0.02033
3.529	0.01939
3.576	0.0191
3.623	0.01979
3.669	0.02131
3.717	0.02166
3.766	0.02321
3.814	0.02182
3.863	0.02238
3.911	0.02339
3.958	0.02317
4.005	0.02284
4.051	0.02553
4.098	0.02584
4.144	0.02513
4.192	0.02414
4.242	0.02582
4.29	0.02532
4.338	0.0255
4.386	0.02569
4.434	0.02669
4.482	0.02688
4.529	0.02851
4.576	0.0279
4.623	0.02833
4.67	0.02948
4.718	0.03175
4.766	0.02974
4.814	0.02949
4.863	0.03096
4.911	0.03098
4.959	0.03026
5.006	0.03062
5.053	0.03179
5.099	0.03276
5.145	0.03397
5.194	0.03578
5.242	0.03449
5.29	0.03478
5.338	0.0343
5.386	0.03377
5.434	0.03315
5.482	0.03496
5.529	0.03624
5.576	0.03675
5.623	0.03663
5.67	0.03835
5.718	0.0392
5.766	0.03691
5.814	0.03721
5.863	0.03753
5.911	0.03762
5.958	0.03659
6.004	0.03714
6.052	0.03851
6.099	0.03948
6.146	0.03929
6.194	0.04132
6.243	0.04096
6.291	0.04193
6.338	0.04086
6.386	0.04206
6.434	0.04192
6.482	0.04191
6.528	0.04201
6.575	0.04195
6.622	0.04464
6.671	0.04568
6.719	0.04604
6.767	0.04413
6.815	0.04637
6.863	0.04559
6.911	0.04579
6.958	0.04633
7.005	0.04772
7.052	0.04754
7.099	0.04863
7.146	0.04777
7.195	0.04846
7.244	0.04991
7.292	0.04892
7.338	0.04843
7.385	0.04945
7.433	0.05056
7.481	0.05233
7.528	0.05199
7.575	0.05119
7.622	0.05233
7.67	0.05348
7.718	0.05312
7.766	0.05409
7.814	0.05497
7.863	0.05502
7.911	0.05337
7.957	0.05376
8.004	0.05601
8.051	0.05642
8.098	0.05608
8.145	0.05558
8.194	0.05812
8.243	0.05741
8.292	0.05761
8.339	0.05573
8.386	0.05682
8.433	0.0588
8.48	0.06028
8.527	0.05976
8.574	0.06041
8.622	0.06053
8.67	0.06258
8.718	0.06221
8.767	0.06198
8.814	0.06295
8.863	0.06337
8.91	0.06355
8.958	0.0638
9.005	0.0629
9.052	0.06331
9.099	0.06437
9.146	0.06553
9.194	0.06757
9.243	0.06703
9.291	0.06651
9.338	0.06788
9.386	0.0682
9.435	0.06879
9.481	0.06815
9.527	0.06816
9.574	0.0691
9.622	0.06951
9.67	0.06888
9.718	0.06973
9.767	0.07019
9.815	0.0707
9.863	0.07087
9.91	0.07165
9.958	0.07174
10.005	0.07224
10.051	0.07303
10.098	0.07372
10.146	0.07399
10.194	0.07462
10.243	0.07462
10.29	0.07478
10.338	0.07507
10.386	0.07728
10.435	0.07532
10.482	0.07542
10.528	0.07614
10.576	0.07701
10.622	0.07679
10.67	0.07781
10.717	0.07793
10.766	0.07946
10.814	0.07971
10.863	0.07995
10.91	0.07982
10.958	0.08025
11.005	0.08019
11.052	0.08062
11.099	0.08182
11.147	0.08318
11.195	0.08179
11.243	0.08105
11.29	0.08334
11.338	0.08423
11.386	0.08394
11.434	0.08401
11.481	0.08489
11.528	0.08556
11.575	0.08648
11.623	0.08666
11.671	0.08598
11.718	0.08683
11.766	0.0889
11.814	0.09002
11.863	0.08879
11.91	0.08852
11.957	0.0883
12.004	0.0895
12.051	0.08938
12.098	0.08838
12.147	0.08997
12.194	0.0903
12.243	0.09135
12.291	0.09105
12.339	0.0931
12.386	0.09301
12.434	0.09209
12.481	0.09264
12.528	0.09366
12.574	0.0948
12.622	0.09601
12.671	0.09605
12.719	0.09528
12.767	0.09579
12.815	0.09646
12.863	0.09686
12.911	0.09737
12.958	0.09854
13.004	0.0975
13.052	0.09707
13.098	0.09806
13.146	0.10069
13.195	0.10186
13.243	0.1008
13.291	0.10048
13.339	0.10166
13.386	0.10261
13.434	0.10343
13.481	0.10473
13.528	0.10429
13.575	0.10508
13.622	0.10496
13.67	0.10684
13.718	0.10652
13.767	0.10494
13.816	0.10662
13.864	0.10617
13.911	0.1065
13.957	0.10575
14.002	0.10681
14.049	0.10875
14.097	0.10999
14.146	0.11034
14.195	0.11029
14.244	0.10996
14.292	0.10964
14.34	0.1109
14.387	0.11114
14.435	0.11224
14.481	0.11185
14.527	0.11235
14.574	0.11282
14.623	0.11535
14.671	0.11645
14.719	0.11441
14.767	0.11467
14.815	0.11585
14.864	0.11755
14.912	0.1165
14.958	0.11676
15.003	0.11663
15.05	0.11793
15.097	0.11834
15.146	0.12095
15.194	0.12062
15.243	0.12094
15.291	0.12063
15.339	0.11992
15.386	0.12086
15.434	0.12187
15.48	0.12289
15.527	0.12191
15.575	0.12321
15.623	0.12185
15.671	0.12185
15.719	0.12273
15.767	0.12445
15.815	0.12564
15.863	0.12715
15.91	0.12568
15.957	0.12563
16.003	0.12613
16.051	0.1277
16.099	0.12764
16.147	0.12998
16.194	0.12914
16.243	0.12968
16.291	0.13134
16.339	0.12899
16.387	0.12907
16.434	0.12863
16.48	0.12953
16.528	0.1315
16.575	0.13207
16.624	0.13197
16.672	0.13117
16.72	0.13294
16.768	0.13357
16.816	0.13491
16.863	0.1358
16.91	0.13616
16.957	0.13734
17.004	0.13745
17.051	0.13695
17.099	0.13718
17.147	0.13854
17.196	0.13886
17.244	0.1399
17.291	0.13975
17.338	0.141
17.385	0.14116
17.433	0.14137
17.48	0.14114
17.527	0.14181
17.575	0.14303
17.623	0.14394
17.671	0.14392
17.72	0.14345
17.768	0.14352
17.815	0.1437
17.863	0.14572
17.909	0.14618
17.956	0.14725
18.003	0.14743
18.05	0.14811
18.099	0.1482
18.147	0.14731
18.196	0.14781
18.244	0.14796
18.292	0.14853
18.338	0.14854
18.386	0.15005
18.433	0.14932
18.48	0.15067
18.527	0.15213
18.574	0.15419
18.623	0.15498
18.671	0.15496
18.719	0.15499
18.767	0.15428
18.815	0.15389
18.863	0.15383
18.91	0.1547
18.957	0.15423
19.003	0.15744
19.051	0.15784
19.099	0.15896
19.147	0.15746
19.195	0.15906
19.243	0.158
19.291	0.16058
19.339	0.16059
19.386	0.16001
19.433	0.16023
19.48	0.16128
19.527	0.16253
19.575	0.16293
19.624	0.16263
19.672	0.16332
19.719	0.16378
19.767	0.16286
19.814	0.16403
19.862	0.16411
19.91	0.16488
19.956	0.16542
20.003	0.16688
20.05	0.16737
20.099	0.16962
20.147	0.16867
20.195	0.16699
20.243	0.16744
20.292	0.1679
20.339	0.16766
20.386	0.16944
20.433	0.17211
20.481	0.17342
20.528	0.17342
20.575	0.17348
20.622	0.17292
20.671	0.1742
20.719	0.1732
20.768	0.17376
20.815	0.17459
20.863	0.17568
20.91	0.1755
20.956	0.17652
21.003	0.17671
21.052	0.17687
21.1	0.17741
21.147	0.178
21.195	0.17813
21.243	0.17824
21.291	0.18023
21.339	0.18127
21.386	0.18003
21.433	0.17934
21.48	0.18034
21.528	0.18346
21.576	0.18388
21.623	0.18201
21.67	0.18133
21.719	0.18399
21.767	0.18309
21.814	0.1842
21.862	0.1857
21.909	0.18685
21.956	0.18533
22.003	0.18634
22.051	0.1881
22.099	0.18877
22.147	0.18726
22.195	0.18825
22.243	0.19039
22.291	0.18892
22.338	0.1897
22.385	0.18991
22.432	0.19026
22.479	0.191
22.527	0.19291
22.575	0.19329
22.623	0.19263
22.672	0.1926
22.719	0.19304
22.767	0.19357
22.815	0.19404
22.863	0.19518
22.909	0.19507
22.956	0.19676
23.003	0.19608
23.051	0.1968
23.099	0.19772
23.147	0.19718
23.195	0.19724
23.244	0.19935
23.292	0.19903
23.339	0.19922
23.386	0.20031
23.433	0.19987
23.48	0.20157
23.526	0.20052
23.574	0.20199
23.623	0.20283
23.672	0.20344
23.72	0.20303
23.768	0.20383
23.815	0.20318
23.862	0.20249
23.908	0.20288
23.955	0.20588
24.002	0.20843
24.051	0.20901
24.099	0.20835
24.148	0.2075
24.196	0.20745
24.244	0.20812
24.292	0.20978
24.339	0.20945
24.386	0.20868
24.433	0.20987
24.479	0.20966
24.527	0.21093
24.575	0.21264
24.624	0.21365
24.671	0.21273
24.719	0.21171
24.768	0.21318
24.816	0.21427
24.863	0.21481
24.91	0.21476
24.955	0.21626
25.002	0.21763
25.051	0.21881
25.099	0.21643
25.147	0.21745
25.195	0.21898
25.244	0.21958
25.291	0.2203
25.338	0.22186
25.386	0.22084
25.433	0.22052
25.479	0.22068
25.527	0.22045
25.575	0.22187
25.624	0.22285
25.672	0.22497
25.72	0.22407
25.768	0.22345
25.815	0.22293
25.862	0.22535
25.909	0.22602
25.956	0.22584
26.003	0.22561
26.051	0.22901
26.1	0.22946
26.149	0.22756
26.196	0.22819
26.245	0.22901
26.291	0.2309
26.339	0.23076
26.385	0.23133
26.432	0.23106
26.479	0.23128
26.527	0.23097
26.576	0.23176
26.624	0.23158
26.672	0.23266
26.721	0.23504
26.768	0.23521
26.815	0.23384
26.862	0.23489
26.909	0.2355
26.956	0.23549
27.003	0.23774
27.052	0.2387
27.101	0.23913
27.149	0.23768
27.196	0.23808
27.243	0.24002
27.29	0.24214
27.337	0.24135
27.385	0.2413
27.432	0.24102
27.479	0.24177
27.527	0.24284
27.575	0.24493
27.624	0.24507
27.672	0.24484
27.72	0.24393
27.767	0.24431
27.814	0.24518
27.861	0.24666
27.908	0.24657
27.955	0.24905
28.003	0.24772
28.052	0.24833
28.101	0.24793
28.149	0.24907
28.197	0.24787
28.244	0.24826
28.291	0.24967
28.337	0.25295
28.384	0.25257
28.432	0.25233
28.479	0.25362
28.528	0.25429
28.576	0.25454
28.625	0.25489
28.673	0.25602
28.721	0.25575
28.768	0.25625
28.815	0.25568
28.862	0.25706
28.909	0.25868
28.955	0.25849
29.003	0.25882
29.052	0.2588
29.101	0.25954
29.148	0.25964
29.196	0.26059
29.244	0.26041
29.292	0.26044
29.338	0.26144
29.385	0.26316
29.432	0.26493
29.479	0.26639
29.528	0.26438
29.576	0.26369
29.625	0.26404
29.672	0.26452
29.72	0.26617
29.767	0.26614
29.815	0.26728
29.862	0.26738
29.909	0.26779
29.956	0.26766
30.004	0.2702
30.052	0.26984
30.1	0.26937
30.148	0.2709
30.196	0.27283
30.243	0.27209
30.291	0.27191
30.338	0.27235
30.385	0.27266
30.433	0.27374
30.48	0.27366
30.527	0.27522
30.575	0.27745
30.623	0.27706
30.672	0.27655
30.719	0.2762
30.767	0.27725
30.814	0.27747
30.861	0.27787
30.908	0.27884
30.956	0.27954
31.004	0.28191
31.052	0.28114
31.1	0.28118
31.148	0.28081
31.196	0.28294
31.243	0.28301
31.291	0.28378
31.337	0.28409
31.384	0.28548
31.432	0.28396
31.48	0.28407
31.528	0.28418
31.575	0.28408
31.623	0.28695
31.672	0.28915
31.719	0.28781
31.767	0.28729
31.814	0.28793
31.861	0.28937
31.908	0.29002
31.955	0.29061
32.004	0.29281
32.053	0.29049
32.1	0.28982
32.148	0.29113
32.196	0.29298
32.244	0.2925
32.291	0.2935
32.337	0.29386
32.385	0.29524
32.432	0.29532
32.48	0.29442
32.528	0.29608
32.577	0.29637
32.625	0.29753
32.673	0.29657
32.72	0.29676
32.767	0.29713
32.814	0.30015
32.862	0.2998
32.909	0.2999
32.956	0.29919
33.004	0.30015
33.052	0.3021
33.1	0.30298
33.149	0.30415
33.196	0.30271
33.243	0.30352
33.29	0.30262
33.337	0.30429
33.384	0.30397
33.431	0.30417
33.479	0.30419
33.527	0.3071
33.575	0.30729
33.624	0.30673
33.672	0.30826
33.721	0.30867
33.768	0.30573
33.813	0.30486
33.859	0.30778
33.906	0.31219
33.954	0.31316
34.003	0.31152
34.052	0.31207
34.101	0.3127
34.149	0.31274
34.196	0.31225
34.244	0.31402
34.291	0.31511
34.338	0.31495
34.384	0.31645
34.431	0.31649
34.479	0.3184
34.528	0.316
34.576	0.31582
34.624	0.31781
34.673	0.31951
34.72	0.32015
34.768	0.31899
34.815	0.31792
34.861	0.31855
34.907	0.32057
34.955	0.32205
35.004	0.32314
35.053	0.32338
35.1	0.32382
35.148	0.32257
35.196	0.32341
35.244	0.32383
35.291	0.32443
35.337	0.32659
35.384	0.32695
35.432	0.3273
35.48	0.32655
35.528	0.3264
35.576	0.32746
35.624	0.32825
35.672	0.33032
35.72	0.33097
35.767	0.33001
35.813	0.33033
35.861	0.33191
35.908	0.33109
35.956	0.33076
36.004	0.33183
36.052	0.33487
36.1	0.33483
36.148	0.3341
36.196	0.33224
36.244	0.33253
36.29	0.33206
36.337	0.33349
36.384	0.33658
36.432	0.33686
36.481	0.3378
36.528	0.33665
36.576	0.33853
36.625	0.33971
36.673	0.33927
36.72	0.33857
36.766	0.3401
36.813	0.34054
36.861	0.3418
36.908	0.34188
36.956	0.34176
37.005	0.34137
37.054	0.34224
37.101	0.34221
37.148	0.34406
37.195	0.34594
37.243	0.34564
37.29	0.34498
37.337	0.3433
37.383	0.34501
37.432	0.34826
37.481	0.3488
37.529	0.34736
37.577	0.34771
37.625	0.34829
37.673	0.34949
37.72	0.34954
37.766	0.34942
37.813	0.35017
37.86	0.35147
37.908	0.35252
37.956	0.35288
38.004	0.35305
38.053	0.35383
38.101	0.35402
38.148	0.35389
38.195	0.35415
38.243	0.35706
38.29	0.35602
38.337	0.356
38.383	0.35643
38.432	0.35713
38.48	0.35757
38.529	0.35692
38.577	0.35736
38.625	0.3578
38.673	0.35912
38.72	0.35918
38.767	0.36109
38.814	0.36226
38.861	0.36132
38.909	0.36048
38.956	0.36274
39.004	0.36363
39.053	0.36411
39.101	0.36312
39.148	0.36358
39.196	0.36522
39.243	0.36462
39.29	0.36436
39.337	0.36568
39.384	0.36893
39.433	0.36813
39.481	0.36874
39.529	0.3691
39.576	0.37069
39.625	0.36945
39.672	0.36901
39.719	0.37045
39.766	0.37108
39.813	0.36948
39.86	0.37119
39.908	0.37281
39.957	0.37562
40.005	0.37378
40.053	0.37308
40.101	0.3734
40.148	0.37435
40.196	0.37565
40.244	0.37615
40.29	0.37564
40.338	0.37696
40.385	0.37631
40.433	0.37846
40.479	0.37831
40.527	0.38003
40.575	0.37956
40.624	0.38025
40.672	0.38035
40.72	0.38077
40.767	0.3807
40.814	0.38075
40.861	0.38076
40.909	0.38211
40.957	0.38184
41.005	0.38172
41.052	0.38367
41.101	0.38509
41.148	0.38463
41.196	0.3843
41.243	0.38468
41.29	0.3865
41.337	0.38802
41.385	0.38851
41.434	0.38857
41.481	0.38761
41.528	0.38779
41.576	0.3891
41.624	0.3898
41.671	0.38923
41.719	0.38988
41.766	0.39121
41.812	0.39031
41.86	0.39235
41.909	0.39314
41.957	0.39279
42.005	0.39283
42.053	0.39317
42.101	0.39493
42.148	0.39363
42.196	0.39349
42.243	0.39354
42.29	0.39474
42.337	0.39641
42.384	0.3977
42.433	0.3991
42.481	0.39792
42.529	0.39837
42.577	0.3987
42.624	0.399
42.672	0.3995
42.719	0.40048
42.766	0.39948
42.813	0.40063
42.86	0.40152
42.908	0.40321
42.956	0.40259
43.005	0.40273
43.053	0.40286
43.101	0.4043
43.148	0.4034
43.195	0.40415
43.243	0.40508
43.29	0.4048
43.337	0.40523
43.384	0.40615
43.433	0.40771
43.481	0.40724
43.529	0.4082
43.577	0.40916
43.625	0.40961
43.673	0.40845
43.719	0.40833
43.765	0.40824
43.812	0.40942
43.859	0.41179
43.908	0.41307
43.956	0.41419
44.005	0.41421
44.053	0.41223
44.101	0.41298
44.149	0.41303
44.196	0.41427
44.242	0.41477
44.29	0.41624
44.336	0.41577
44.384	0.41599
44.433	0.41743
44.481	0.41784
44.528	0.41707
44.576	0.41843
44.624	0.41777
44.672	0.41894
44.719	0.41762
44.766	0.41989
44.812	0.42054
44.86	0.42177
44.908	0.42337
44.956	0.42239
45.005	0.42308
45.053	0.42167
45.101	0.42288
45.148	0.42175
45.195	0.42302
45.243	0.42296
45.289	0.42375
45.336	0.42618
45.384	0.42667
45.432	0.42628
45.48	0.42648
45.529	0.42698
45.577	0.428
45.624	0.42793
45.671	0.42817
45.718	0.42975
45.765	0.42825
45.812	0.43021
45.86	0.42931
45.908	0.43189
45.956	0.4335
46.004	0.43226
46.053	0.43337
46.101	0.43215
46.148	0.43354
46.195	0.43329
46.242	0.43441
46.289	0.43412
46.336	0.43396
46.385	0.43632
46.434	0.43558
46.481	0.43681
46.529	0.43785
46.577	0.43724
46.625	0.43713
46.672	0.43817
46.718	0.43895
46.765	0.43953
46.812	0.44077
46.861	0.44211
46.91	0.4412
46.958	0.44191
47.007	0.44252
47.054	0.44152
47.1	0.44142
47.147	0.44226
47.194	0.44417
47.242	0.44361
47.289	0.44475
47.336	0.44664
47.385	0.44652
47.433	0.44474
47.482	0.44535
47.53	0.44619
47.578	0.44637
47.624	0.44616
47.671	0.44763
47.718	0.44836
47.765	0.44923
47.812	0.44779
47.86	0.44927
47.909	0.44974
47.957	0.4503
48.006	0.45233
48.055	0.45217
48.102	0.45146
48.147	0.45078
48.194	0.45239
48.241	0.45355
48.288	0.4541
48.336	0.4546
48.384	0.45544
48.433	0.45566
48.482	0.45539
48.529	0.45565
48.577	0.45628
48.625	0.45683
48.672	0.4552
48.718	0.45662
48.765	0.45912
48.812	0.46032
48.861	0.46141
48.909	0.46093
48.958	0.46185
49.005	0.4612
49.053	0.45996
49.101	0.46179
49.148	0.46321
49.195	0.46068
49.242	0.46131
49.289	0.46268
49.336	0.465
49.385	0.4667
49.434	0.4654
49.482	0.46602
49.529	0.46587
49.577	0.46471
49.624	0.46484
49.672	0.46655
49.719	0.46833
49.766	0.46762
49.812	0.46759
49.861	0.47143
49.91	0.4703
49.958	0.46985
50.005	0.46981
50.053	0.47051
50.101	0.47108
50.148	0.47107
50.194	0.47092
50.243	0.47193
50.29	0.47332
50.338	0.47162
50.385	0.47115
50.433	0.47298
50.481	0.47501
50.529	0.47559
50.577	0.4762
50.625	0.47693
50.672	0.47425
50.719	0.474
50.766	0.47586
50.813	0.47729
50.862	0.47866
50.91	0.47792
50.958	0.4791
51.005	0.47998
51.054	0.4802
51.101	0.48094
51.148	0.48139
51.194	0.4809
51.242	0.48114
51.289	0.48276
51.337	0.48376
51.385	0.48387
51.433	0.48311
51.48	0.48339
51.529	0.48491
51.576	0.4852
51.624	0.48577
51.671	0.48769
51.718	0.48683
51.765	0.48779
51.812	0.48719
51.861	0.48829
51.91	0.48819
51.958	0.48808
52.005	0.48944
52.053	0.48867
52.101	0.48888
52.148	0.4883
52.195	0.48856
52.242	0.49003
52.289	0.48999
52.338	0.49281
52.385	0.49177
52.434	0.49201
52.482	0.49412
52.529	0.4935
52.577	0.49402
52.624	0.49274
52.671	0.49391
52.718	0.4935
52.765	0.49553
52.813	0.49847
52.862	0.49741
52.91	0.49688
52.958	0.49732
53.006	0.49851
53.054	0.49745
53.101	0.49844
53.147	0.49841
53.194	0.49865
53.242	0.4994
53.289	0.50096
53.337	0.50163
53.385	0.50089
53.434	0.49981
53.482	0.50192
53.53	0.50225
53.578	0.5018
53.625	0.503
53.671	0.50173
53.717	0.50506
53.763	0.50509
53.812	0.50549
53.861	0.50711
53.909	0.50433
53.958	0.50683
54.005	0.5051
54.053	0.50705
54.101	0.50791
54.148	0.50683
54.195	0.50791
54.242	0.50755
54.289	0.5107
54.337	0.51005
54.385	0.51022
54.433	0.51079
54.482	0.51051
54.53	0.51278
54.578	0.51278
54.625	0.51409
54.672	0.51348
54.718	0.51315
54.763	0.51496
54.812	0.51672
54.861	0.51757
54.909	0.51555
54.957	0.51541
55.005	0.51622
55.053	0.51532
55.1	0.51654
55.147	0.51578
55.194	0.51919
55.241	0.51898
55.289	0.51847
55.337	0.52036
55.385	0.51982
55.434	0.52024
55.481	0.51975
55.529	0.52143
55.576	0.52128
55.624	0.52062
55.671	0.52177
55.717	0.52292
55.765	0.5244
55.813	0.52612
55.862	0.52391
55.91	0.52483
55.958	0.52326
56.006	0.52443
56.053	0.52503
56.101	0.5256
56.147	0.52445
56.194	0.52627
56.241	0.52867
56.289	0.53098
56.338	0.52908
56.386	0.52783
56.434	0.52769
56.482	0.52876
56.53	0.52983
56.577	0.53054
56.624	0.5315
56.67	0.53084
56.718	0.53217
56.765	0.53224
56.814	0.53273
56.862	0.5341
56.911	0.53383
56.958	0.53367
57.005	0.53364
57.052	0.53451
57.099	0.53424
57.146	0.53509
57.193	0.53623
57.241	0.53692
57.289	0.53872
57.337	0.53779
57.386	0.53721
57.434	0.53794
57.482	0.53886
57.529	0.53981
57.576	0.54003
57.623	0.5403
57.67	0.54073
57.717	0.54079
57.765	0.54301
57.813	0.54267
57.862	0.54318
57.91	0.54283
57.958	0.54152
58.006	0.54288
58.053	0.54189
58.099	0.54532
58.146	0.54422
58.193	0.54323
58.241	0.54358
58.289	0.5452
58.338	0.54708
58.386	0.54759
58.434	0.54881
58.482	0.54827
58.529	0.54842
58.577	0.54828
58.624	0.54921
58.67	0.55076
58.717	0.55007
58.765	0.55017
58.813	0.55104
58.862	0.55022
58.909	0.55159
58.957	0.55099
59.005	0.55271
59.053	0.55206
59.099	0.55181
59.146	0.55263
59.193	0.55249
59.241	0.55569
59.289	0.55507
59.338	0.5555
59.387	0.55568
59.434	0.55615
59.482	0.55575
59.529	0.55608
59.576	0.55676
59.624	0.55733
59.67	0.55808
59.717	0.55903
59.765	0.56048
59.814	0.56133
59.862	0.5598
59.91	0.55749
59.958	0.55897
60.005	0.55944
60.053	0.56076
60.1	0.5599
60.147	0.56224
60.195	0.56417
60.243	0.56383
60.29	0.56385
60.337	0.56342
60.385	0.56559
60.434	0.5654
60.481	0.56417
60.529	0.56518
60.576	0.56718
60.624	0.56767
60.671	0.5666
60.718	0.56561
60.766	0.56651
60.814	0.56669
60.863	0.56778
60.91	0.56758
60.957	0.56901
61.005	0.5689
61.053	0.56975
61.099	0.57031
61.146	0.56967
61.193	0.57183
61.242	0.57206
61.291	0.5734
61.338	0.57252
61.385	0.57237
61.433	0.57436
61.481	0.57288
61.529	0.57356
61.576	0.57359
61.623	0.57396
61.67	0.57525
61.718	0.57701
61.766	0.57684
61.814	0.57761
61.863	0.57775
61.91	0.57736
61.958	0.57845
62.006	0.579
62.053	0.57808
62.1	0.57785
62.146	0.57857
62.194	0.57974
62.242	0.58048
62.29	0.58162
62.339	0.58124
62.386	0.58116
62.435	0.58084
62.482	0.58049
62.53	0.58153
62.576	0.58283
62.624	0.58298
62.671	0.58461
62.718	0.58488
62.766	0.58572
62.814	0.58578
62.862	0.58641
62.91	0.5869
62.958	0.58699
63.006	0.58582
63.053	0.58613
63.099	0.58825
63.147	0.58831
63.193	0.58974
63.242	0.58943
63.29	0.59069
63.338	0.59035
63.386	0.59132
63.434	0.59193
63.482	0.59239
63.529	0.59124
63.576	0.59221
63.623	0.59206
63.669	0.59293
63.717	0.59366
63.766	0.59558
63.814	0.59486
63.862	0.59438
63.91	0.59551
63.958	0.59512
64.006	0.59503
64.053	0.59604
64.099	0.59653
64.146	0.59715
64.193	0.5966
64.242	0.59849
64.29	0.5986
64.338	0.59865
64.386	0.59711
64.434	0.59786
64.482	0.59911
64.53	0.60149
64.577	0.60132
64.624	0.59943
64.67	0.59996
64.717	0.6
64.765	0.60271
64.814	0.60347
64.863	0.60383
64.91	0.60334
64.958	0.60315
65.005	0.60343
65.052	0.60471
65.099	0.60389
65.146	0.60507
65.194	0.60653
65.242	0.60748
65.29	0.60696
65.338	0.60693
65.386	0.60859
65.435	0.60712
65.482	0.60749
65.529	0.60763
65.576	0.60825
65.623	0.60864
65.67	0.61035
65.718	0.61254
65.766	0.61099
65.814	0.61088
65.862	0.61081
65.91	0.61214
65.958	0.61172
66.005	0.61213
66.052	0.61261
66.099	0.61446
66.146	0.61439
66.194	0.61485
66.242	0.61567
66.291	0.61572
66.338	0.61483
66.386	0.61664
66.434	0.61656
66.482	0.61503
66.529	0.61583
66.575	0.6171
66.623	0.619
66.67	0.61877
66.718	0.61925
66.767	0.61751
66.815	0.61909
66.864	0.61894
66.911	0.62036
66.957	0.62106
67.003	0.62169
67.05	0.62236
67.098	0.62199
67.145	0.62301
67.193	0.62464
67.242	0.62507
67.29	0.62498
67.338	0.62451
67.386	0.62498
67.435	0.62618
67.482	0.62617
67.528	0.62582
67.575	0.62633
67.622	0.62673
67.669	0.62883
67.718	0.63016
67.766	0.62963
67.814	0.62943
67.863	0.63059
67.912	0.63027
67.959	0.62958
68.004	0.62906
68.05	0.63077
68.098	0.63269
68.145	0.63385
68.193	0.63379
68.242	0.6329
68.291	0.63425
68.339	0.63237
68.387	0.63482
68.435	0.63549
68.482	0.63532
68.529	0.63399
68.575	0.63513
68.623	0.63677
68.671	0.63718
68.719	0.63838
68.766	0.63669
68.814	0.63882
68.863	0.63835
68.911	0.63877
68.958	0.63849
69.005	0.63993
69.052	0.6403
69.099	0.64088
69.146	0.64126
69.193	0.64099
69.242	0.64011
69.29	0.6419
69.338	0.6443
69.386	0.64307
69.434	0.64314
69.481	0.64327
69.528	0.64376
69.575	0.64389
69.623	0.6464
69.67	0.64614
69.718	0.64692
69.766	0.64691
69.814	0.64709
69.862	0.64705
69.91	0.64661
69.957	0.64665
70.004	0.64784
70.052	0.64864
70.099	0.6492
70.146	0.65188
70.195	0.65327
70.242	0.65058
70.29	0.64975
70.337	0.65303
70.386	0.65356
70.434	0.65145
70.482	0.65226
70.528	0.65429
70.575	0.65388
70.623	0.65398
70.67	0.65465
70.719	0.65538
70.767	0.6552
70.815	0.65458
70.863	0.65444
70.91	0.65499
70.958	0.65473
71.004	0.65506
71.051	0.65586
71.098	0.6578
71.146	0.65888
71.194	0.65997
71.243	0.65873
71.29	0.65855
71.338	0.66044
71.386	0.66183
71.434	0.6611
71.481	0.66091
71.528	0.66367
71.575	0.66458
71.622	0.66286
71.67	0.6624
71.719	0.66389
71.767	0.66232
71.815	0.66405
71.863	0.66425
71.91	0.66496
71.958	0.66636
72.004	0.6666
72.052	0.66759
72.099	0.66811
72.146	0.66796
72.194	0.66818
72.243	0.66906
72.291	0.66871
72.339	0.66936
72.386	0.66953
72.434	0.66979
72.481	0.66927
72.528	0.67137
72.575	0.67197
72.623	0.6718
72.671	0.67202
72.719	0.67137
72.767	0.67182
72.815	0.67091
72.864	0.67306
72.911	0.67466
72.958	0.67501
73.004	0.67237
73.052	0.67368
73.098	0.67352
73.145	0.67397
73.194	0.67512
73.243	0.67616
73.29	0.67774
73.338	0.67717
73.386	0.67681
73.435	0.67648
73.482	0.67734
73.528	0.67595
73.574	0.67689
73.621	0.67916
73.669	0.67977
73.718	0.68055
73.766	0.67996
73.814	0.68074
73.863	0.68298
73.911	0.68206
73.958	0.68067
74.005	0.68065
74.052	0.68183
74.099	0.68289
74.147	0.68378
74.195	0.68458
74.244	0.68474
74.292	0.685
74.339	0.68446
74.387	0.68385
74.435	0.68505
74.483	0.68449
74.53	0.68466
74.576	0.68545
74.622	0.6866
74.67	0.68895
74.719	0.68931
74.767	0.68821
74.815	0.68829
74.863	0.68943
74.91	0.68944
74.957	0.68852
75.004	0.69044
75.052	0.69089
75.099	0.68974
75.146	0.69244
75.194	0.69345
75.243	0.694
75.291	0.69253
75.339	0.69283
75.386	0.69383
75.434	0.69279
75.481	0.69474
75.527	0.6928
75.574	0.69424
75.623	0.69528
75.671	0.69606
75.719	0.69643
75.767	0.69745
75.815	0.69582
75.863	0.69744
75.91	0.69717
75.957	0.69799
76.004	0.6999
76.052	0.7001
76.099	0.69863
76.147	0.6997
76.195	0.7008
76.244	0.69998
76.291	0.69956
76.339	0.70051
76.387	0.7023
76.435	0.70169
76.481	0.70029
76.528	0.70265
76.574	0.70417
76.623	0.70373
76.671	0.70369
76.72	0.70361
76.768	0.70517
76.815	0.70531
76.863	0.70509
76.909	0.70627
76.956	0.70695
77.003	0.7065
77.05	0.70523
77.098	0.70642
77.146	0.70764
77.195	0.70833
77.243	0.70833
77.292	0.70807
77.339	0.7088
77.386	0.70884
77.433	0.70874
77.48	0.71008
77.527	0.7108
77.574	0.71001
77.622	0.71062
77.67	0.71226
77.719	0.71312
77.767	0.71259
77.815	0.71193
77.863	0.71144
77.91	0.71281
77.956	0.71443
78.003	0.71392
78.051	0.71499
78.099	0.71422
78.147	0.71483
78.195	0.71447
78.243	0.71543
78.292	0.71683
78.339	0.71707
78.387	0.71582
78.434	0.71757
78.481	0.71684
78.527	0.71744
78.575	0.71994
78.623	0.72104
78.672	0.71987
78.719	0.71951
78.767	0.71992
78.815	0.72167
78.863	0.72037
78.91	0.72022
78.956	0.72012
79.003	0.72122
79.05	0.72257
79.098	0.72412
79.146	0.72335
79.195	0.72375
79.243	0.72428
79.291	0.72434
79.338	0.72308
79.386	0.72506
79.433	0.72555
79.481	0.72489
79.528	0.72577
79.575	0.72582
79.623	0.72816
79.671	0.72736
79.719	0.72659
79.767	0.72665
79.814	0.72912
79.862	0.72956
79.91	0.73117
79.957	0.7302
80.004	0.72972
80.052	0.73008
80.1	0.73052
80.147	0.73103
80.195	0.73271
80.242	0.73351
80.29	0.73315
80.338	0.73218
80.386	0.73161
80.434	0.73271
80.481	0.73213
80.528	0.73385
80.575	0.73533
80.623	0.73714
80.672	0.73645
80.72	0.73586
80.767	0.73506
80.814	0.73423
80.862	0.73568
80.909	0.73777
80.956	0.73748
81.003	0.7379
81.051	0.73843
81.099	0.73982
81.148	0.73959
81.195	0.73957
81.243	0.73974
81.29	0.74083
81.337	0.74237
81.385	0.74167
81.432	0.74123
81.479	0.74129
81.526	0.74154
81.574	0.7429
81.623	0.74441
81.671	0.74451
81.719	0.74339
81.767	0.7428
81.814	0.74362
81.863	0.74592
81.91	0.74619
81.957	0.74482
82.003	0.74661
82.051	0.74704
82.099	0.74891
82.147	0.74886
82.195	0.74906
82.243	0.74838
82.291	0.74845
82.339	0.74855
82.386	0.74796
82.433	0.74957
82.481	0.74956
82.527	0.7513
82.575	0.75255
82.623	0.75201
82.671	0.75196
82.719	0.75266
82.767	0.75184
82.815	0.75201
82.863	0.75294
82.909	0.75199
82.956	0.75478
83.003	0.75426
83.051	0.75497
83.099	0.75618
83.147	0.75651
83.195	0.75649
83.244	0.75643
83.291	0.75679
83.339	0.758
83.386	0.75638
83.434	0.75635
83.48	0.75715
83.526	0.75801
83.574	0.75994
83.623	0.76071
83.671	0.7598
83.719	0.75928
83.767	0.75996
83.815	0.76053
83.863	0.76077
83.91	0.76017
83.957	0.762
84.004	0.76316
84.052	0.76255
84.1	0.76225
84.148	0.76242
84.195	0.76397
84.244	0.76439
84.291	0.76601
84.339	0.76494
84.386	0.76495
84.434	0.76477
84.481	0.76487
84.527	0.76457
84.574	0.76626
84.623	0.76749
84.672	0.7677
84.72	0.76687
84.767	0.7672
84.815	0.76862
84.863	0.76837
84.909	0.76855
84.956	0.76902
85.003	0.76902
85.051	0.7695
85.099	0.77061
85.147	0.7722
85.195	0.77205
85.243	0.77293
85.291	0.77228
85.339	0.77148
85.386	0.77112
85.433	0.77159
85.48	0.7735
85.527	0.7734
85.575	0.77513
85.623	0.77462
85.672	0.77405
85.72	0.77471
85.768	0.77503
85.815	0.77564
85.863	0.77601
85.909	0.7752
85.957	0.77788
86.003	0.77821
86.052	0.77823
86.1	0.77877
86.148	0.77976
86.196	0.77808
86.245	0.77906
86.292	0.78095
86.34	0.77995
86.386	0.781
86.433	0.77969
86.479	0.78192
86.527	0.78219
86.576	0.78287
86.624	0.78227
86.673	0.78277
86.721	0.78216
86.769	0.78184
86.815	0.78145
86.861	0.78266
86.908	0.78419
86.955	0.78617
87.003	0.78666
87.052	0.78596
87.1	0.78653
87.148	0.78494
87.196	0.78773
87.244	0.78728
87.292	0.78781
87.339	0.78824
87.385	0.78902
87.432	0.78788
87.479	0.78809
87.527	0.78912
87.575	0.78916
87.624	0.78983
87.672	0.79024
87.721	0.79107
87.769	0.79138
87.816	0.79074
87.862	0.78885
87.908	0.79063
87.955	0.79356
88.002	0.79265
88.051	0.7921
88.099	0.79149
88.148	0.79365
88.195	0.79266
88.244	0.7929
88.291	0.7938
88.339	0.79509
88.386	0.7955
88.433	0.79525
88.479	0.79515
88.527	0.79673
88.575	0.79852
88.623	0.79654
88.672	0.79641
88.72	0.79742
88.768	0.79959
88.815	0.79879
88.862	0.79788
88.908	0.79798
88.955	0.80021
89.003	0.80141
89.052	0.80166
89.1	0.80183
89.147	0.80168
89.196	0.80332
89.244	0.8024
89.291	0.80409
89.338	0.80304
89.385	0.80312
89.432	0.8041
89.479	0.80647
89.527	0.80438
89.576	0.80387
89.624	0.80541
89.672	0.80637
89.72	0.8067
89.767	0.80672
89.814	0.80792
89.862	0.80766
89.909	0.8054
89.956	0.80627
90.004	0.80831
90.053	0.80926
90.1	0.80924
90.147	0.80964
90.195	0.80791
90.243	0.80805
90.291	0.80916
90.338	0.81073
90.385	0.81146
90.432	0.81208
90.48	0.81209
90.528	0.81344
90.576	0.81436
90.624	0.81363
90.672	0.81185
90.72	0.81229
90.767	0.81391
90.815	0.81315
90.861	0.81333
90.908	0.81382
90.955	0.81511
91.003	0.81457
91.052	0.81489
91.101	0.81566
91.147	0.81639
91.195	0.81629
91.243	0.81691
91.29	0.81795
91.337	0.81837
91.384	0.81786
91.432	0.81928
91.479	0.81935
91.527	0.81863
91.575	0.8191
91.623	0.81902
91.672	0.82038
91.72	0.82057
91.767	0.81983
91.814	0.82075
91.861	0.82152
91.908	0.8229
91.955	0.82298
92.003	0.82435
92.052	0.82222
92.101	0.82316
92.148	0.82404
92.196	0.82471
92.244	0.82503
92.292	0.82573
92.338	0.82509
92.385	0.8258
92.432	0.82552
92.48	0.82649
92.528	0.82725
92.576	0.82736
92.624	0.8281
92.672	0.82771
92.72	0.82973
92.767	0.82965
92.814	0.82854
92.861	0.82858
92.908	0.82891
92.955	0.82946
93.002	0.83082
93.051	0.83108
93.099	0.83066
93.147	0.83279
93.196	0.83219
93.244	0.83256
93.292	0.8329
93.339	0.83356
93.385	0.83373
93.431	0.83362
93.478	0.83433
93.526	0.83492
93.575	0.83581
93.623	0.83596
93.672	0.83592
93.72	0.83648
93.767	0.83661
93.814	0.83643
93.861	0.83605
93.909	0.83686
93.955	0.83627
94.003	0.83723
94.051	0.83931
94.1	0.83976
94.148	0.83853
94.196	0.8396
94.244	0.84068
94.292	0.84262
94.339	0.84249
94.386	0.84201
94.433	0.84018
94.479	0.84201
94.527	0.84377
94.576	0.84327
94.624	0.84303
94.672	0.84089
94.72	0.84161
94.767	0.84294
94.814	0.84376
94.861	0.84534
94.908	0.84484
94.955	0.84452
95.004	0.84523
95.052	0.84554
95.1	0.84628
95.149	0.84668
[truncated: 3,183 more rows]
