# Supplementary material for: Approaching intrinsic dynamics of MXenes hybrid hydrogel for 3D printed multimodal intelligent devices with ultrahigh superelasticity and temperature sensitivity
Source: Nat Commun. 2022 Jun 14;13:3420. doi: 10.1038/s41467-022-31051-7 (PMC9197829; doi:10.1038/s41467-022-31051-7)
Supplement: Supplementary file 6 — Source Data [file 41467_2022_31051_MOESM6_ESM.zip › Supplementary information/Supplementary Fig. 9/Supplementary Fig. 9a/2 wt%.xlsx]

## Sheet: 2-1-2
Strain / %	Tensile strength / Mpa
0	0.00123
0.007	0.00336
0.029	0.01021
0.066	0.01729
0.112	0.01543
0.164	0.00882
0.218	0.00402
0.274	0.00382
0.328	0.00137
0.383	0.00083
0.436	0.00079
0.489	0.0013
0.541	0.0012
0.592	0.0011
0.642	0.00361
0.693	0.00395
0.745	0.00377
0.795	0.00342
0.845	0.00456
0.895	0.00608
0.945	0.00678
0.994	0.00623
1.043	0.00676
1.092	0.00846
1.138	0.00698
1.186	0.00635
1.235	0.00861
1.284	0.0099
1.333	0.00999
1.382	0.01095
1.431	0.0105
1.479	0.01036
1.526	0.01048
1.573	0.01104
1.621	0.01329
1.669	0.01495
1.717	0.01426
1.765	0.01195
1.812	0.01251
1.861	0.0124
1.909	0.01381
1.956	0.01454
2.004	0.01571
2.052	0.01686
2.1	0.01617
2.146	0.01584
2.193	0.0166
2.241	0.0174
2.289	0.01778
2.337	0.01873
2.385	0.0178
2.433	0.01936
2.481	0.01987
2.528	0.02042
2.575	0.02066
2.622	0.02107
2.67	0.02214
2.718	0.02355
2.767	0.02401
2.815	0.02292
2.863	0.02273
2.911	0.02418
2.958	0.02401
3.005	0.02429
3.052	0.0242
3.099	0.02363
3.146	0.02456
3.194	0.02594
3.243	0.02583
3.291	0.02726
3.339	0.02681
3.387	0.02809
3.435	0.02783
3.482	0.02831
3.529	0.0284
3.576	0.02987
3.623	0.02836
3.671	0.02985
3.719	0.03134
3.767	0.03065
3.815	0.03033
3.864	0.0311
3.911	0.03214
3.958	0.03256
4.005	0.03321
4.052	0.03294
4.099	0.03228
4.146	0.03481
4.194	0.03596
4.243	0.03587
4.291	0.03683
4.339	0.03741
4.387	0.03745
4.435	0.0369
4.481	0.03458
4.527	0.03743
4.573	0.03907
4.621	0.04028
4.669	0.03914
4.718	0.03881
4.767	0.03911
4.815	0.04062
4.863	0.04093
4.911	0.04078
4.958	0.04128
5.005	0.04129
5.052	0.04146
5.099	0.04335
5.146	0.04482
5.194	0.04489
5.243	0.04524
5.291	0.04443
5.34	0.04376
5.387	0.04444
5.436	0.04641
5.483	0.04724
5.528	0.04551
5.574	0.0482
5.622	0.04898
5.671	0.05006
5.718	0.04739
5.766	0.04878
5.814	0.04933
5.863	0.05003
5.91	0.05026
5.958	0.05
6.005	0.051
6.052	0.05106
6.099	0.05288
6.146	0.05401
6.194	0.05361
6.243	0.05283
6.291	0.05242
6.339	0.05207
6.386	0.05418
6.434	0.05541
6.481	0.05582
6.528	0.05451
6.575	0.0542
6.622	0.05468
6.671	0.05764
6.719	0.05772
6.767	0.05762
6.815	0.05946
6.863	0.06129
6.911	0.05943
6.958	0.05857
7.004	0.05801
7.052	0.06052
7.099	0.06021
7.147	0.06341
7.195	0.0645
7.244	0.06279
7.292	0.06202
7.34	0.06262
7.387	0.06325
7.435	0.06374
7.481	0.0629
7.528	0.06268
7.575	0.06448
7.623	0.06536
7.672	0.06825
7.721	0.06838
7.768	0.06638
7.814	0.0658
7.862	0.06761
7.91	0.06871
7.957	0.06809
8.004	0.06732
8.051	0.06896
8.099	0.07128
8.147	0.0723
8.195	0.07227
8.243	0.07067
8.292	0.07287
8.339	0.07301
8.386	0.07422
8.434	0.07365
8.481	0.07281
8.527	0.07363
8.574	0.07594
8.622	0.078
8.671	0.07821
8.72	0.07685
8.768	0.07597
8.815	0.07605
8.862	0.07771
8.909	0.07935
8.956	0.07972
9.003	0.0793
9.051	0.07989
9.098	0.07908
9.147	0.08167
9.195	0.08155
9.244	0.08208
9.291	0.08158
9.339	0.08244
9.387	0.08252
9.435	0.08407
9.482	0.08315
9.528	0.08321
9.574	0.08465
9.623	0.0882
9.671	0.08725
9.719	0.08617
9.767	0.08613
9.815	0.08556
9.863	0.0861
9.911	0.08647
9.957	0.08729
10.004	0.08787
10.051	0.08937
10.098	0.09025
10.146	0.09086
10.195	0.09129
10.244	0.0904
10.292	0.09258
10.339	0.09321
10.387	0.09364
10.434	0.09339
10.481	0.09309
10.527	0.09264
10.574	0.09459
10.623	0.096
10.671	0.09637
10.719	0.09549
10.767	0.09609
10.815	0.09744
10.863	0.09705
10.911	0.09777
10.958	0.09805
11.005	0.09972
11.053	0.09969
11.099	0.09928
11.146	0.10019
11.194	0.10186
11.243	0.10252
11.291	0.10231
11.339	0.10285
11.387	0.10307
11.435	0.1039
11.481	0.10286
11.528	0.10411
11.575	0.10515
11.624	0.10783
11.671	0.10616
11.719	0.10559
11.767	0.10566
11.814	0.10621
11.862	0.1073
11.91	0.10877
11.957	0.10929
12.004	0.10886
12.052	0.10963
12.099	0.10914
12.146	0.10938
12.194	0.11128
12.243	0.11189
12.291	0.11226
12.339	0.11235
12.386	0.11264
12.434	0.11321
12.48	0.11463
12.527	0.11506
12.574	0.11576
12.623	0.11531
12.671	0.11665
12.72	0.11644
12.767	0.11631
12.815	0.11635
12.863	0.11723
12.91	0.11809
12.957	0.11662
13.004	0.11942
13.051	0.12007
13.099	0.12055
13.147	0.11992
13.196	0.12203
13.244	0.12229
13.292	0.12145
13.339	0.12202
13.387	0.1238
13.434	0.12502
13.481	0.12366
13.527	0.12306
13.575	0.12264
13.623	0.12414
13.671	0.12574
13.719	0.12827
13.768	0.12926
13.815	0.12871
13.863	0.12762
13.91	0.12791
13.957	0.12849
14.004	0.12822
14.051	0.12999
14.098	0.1319
14.147	0.13356
14.195	0.13273
14.244	0.13437
14.293	0.13289
14.341	0.13105
14.387	0.13002
14.433	0.13201
14.479	0.13555
14.526	0.13777
14.574	0.13951
14.623	0.13715
14.672	0.13613
14.72	0.13622
14.768	0.13813
14.815	0.14018
14.863	0.1398
14.91	0.14032
14.957	0.1394
15.003	0.13991
15.051	0.14149
15.099	0.14251
15.147	0.14127
15.196	0.14303
15.244	0.14413
15.292	0.14466
15.34	0.14357
15.388	0.14354
15.434	0.14344
15.48	0.1451
15.526	0.14825
15.574	0.14736
15.623	0.14695
15.671	0.14628
15.719	0.14783
15.768	0.14787
15.815	0.14929
15.863	0.1488
15.91	0.149
15.956	0.15026
16.004	0.15243
16.052	0.15307
16.099	0.15258
16.147	0.15296
16.195	0.15362
16.244	0.15513
16.291	0.15463
16.339	0.15526
16.386	0.15422
16.433	0.15533
16.48	0.15458
16.527	0.15472
16.575	0.15657
16.623	0.15695
16.672	0.15823
16.719	0.15834
16.768	0.15837
16.815	0.15951
16.863	0.15993
16.91	0.16106
16.957	0.16124
17.004	0.16128
17.052	0.16267
17.1	0.16451
17.148	0.16391
17.197	0.16375
17.245	0.16493
17.292	0.16474
17.339	0.16517
17.386	0.16792
17.433	0.16701
17.481	0.16791
17.527	0.16732
17.576	0.1679
17.625	0.16828
17.673	0.16873
17.72	0.16841
17.767	0.16972
17.814	0.17189
17.862	0.17215
17.909	0.17192
17.956	0.17285
18.003	0.17386
18.052	0.17329
18.1	0.17298
18.148	0.1727
18.196	0.1741
18.244	0.17583
18.291	0.17678
18.338	0.17678
18.385	0.17583
18.432	0.17766
18.479	0.17847
18.527	0.18031
18.575	0.18193
18.624	0.18164
18.673	0.18185
18.72	0.17926
18.767	0.1793
18.814	0.18069
18.862	0.1826
18.909	0.18382
18.956	0.18416
19.003	0.18337
19.051	0.18382
19.099	0.18489
19.148	0.18646
19.196	0.18614
19.245	0.18722
19.292	0.18725
19.34	0.18827
19.386	0.18841
19.433	0.18711
19.479	0.189
19.527	0.18975
19.575	0.19081
19.624	0.19188
19.672	0.1926
19.72	0.19216
19.767	0.1916
19.815	0.19306
19.863	0.1929
19.909	0.19353
19.956	0.19331
20.003	0.19638
20.052	0.19752
20.1	0.1968
20.148	0.19724
20.195	0.19697
20.243	0.19729
20.291	0.19885
20.339	0.19892
20.385	0.19907
20.432	0.19754
20.479	0.19925
20.527	0.20126
20.575	0.20151
20.624	0.20333
20.672	0.20346
20.72	0.20357
20.768	0.20421
20.815	0.20385
20.862	0.20523
20.91	0.20534
20.958	0.20736
21.004	0.20562
21.051	0.20598
21.098	0.20738
21.147	0.20887
21.195	0.20818
21.245	0.21116
21.292	0.20952
21.339	0.20744
21.385	0.20874
21.433	0.21139
21.48	0.21223
21.528	0.21249
21.576	0.2123
21.624	0.21197
21.671	0.2137
21.72	0.21436
21.768	0.2149
21.815	0.21382
21.863	0.21436
21.91	0.21623
21.957	0.21741
22.005	0.21717
22.052	0.2163
22.099	0.21956
22.147	0.22059
22.195	0.22177
22.244	0.22004
22.291	0.21942
22.338	0.21953
22.385	0.2211
22.432	0.22177
22.479	0.22359
22.527	0.22448
22.576	0.22494
22.624	0.22482
22.672	0.22496
22.72	0.22522
22.768	0.22679
22.815	0.22627
22.862	0.22778
22.909	0.22901
22.955	0.22985
23.003	0.23025
23.052	0.23107
23.1	0.22963
23.148	0.23041
23.196	0.2313
23.244	0.23328
23.292	0.23176
23.339	0.23124
23.385	0.232
23.433	0.23437
23.479	0.2339
23.528	0.23475
23.575	0.23504
23.624	0.23674
23.672	0.23784
23.72	0.23764
23.768	0.23832
23.815	0.2378
23.862	0.23766
23.909	0.23758
23.955	0.23924
24.003	0.2398
24.051	0.24109
24.1	0.24079
24.148	0.24152
24.197	0.24247
24.245	0.24168
24.293	0.24167
24.338	0.24199
24.384	0.24273
24.431	0.24513
24.478	0.24533
24.527	0.24674
24.575	0.24576
24.624	0.24683
24.672	0.24721
24.72	0.24721
24.768	0.2481
24.815	0.24966
24.862	0.24806
24.909	0.24822
24.955	0.24969
25.003	0.25251
25.051	0.25301
25.1	0.25325
25.148	0.25319
25.196	0.25435
25.244	0.25446
25.293	0.25449
25.339	0.25357
25.385	0.25456
25.432	0.25482
25.479	0.2576
25.527	0.25854
25.576	0.25739
25.624	0.258
25.672	0.25932
25.72	0.25877
25.767	0.26017
25.814	0.26003
25.862	0.26125
25.909	0.26172
25.956	0.26306
26.004	0.26165
26.052	0.26335
26.1	0.26478
26.149	0.2655
26.197	0.26516
26.244	0.26512
26.291	0.26415
26.338	0.26446
26.385	0.26613
26.432	0.26738
26.479	0.26824
26.528	0.26909
26.577	0.26915
26.625	0.27068
26.673	0.26937
26.721	0.2701
26.768	0.27009
26.815	0.27173
26.861	0.27287
26.908	0.27349
26.955	0.27411
27.004	0.27526
27.053	0.27448
27.1	0.27525
27.149	0.27682
27.197	0.27792
27.245	0.27715
27.292	0.27694
27.338	0.27855
27.385	0.2779
27.432	0.27883
27.48	0.27943
27.529	0.28258
27.578	0.27991
27.626	0.2801
27.672	0.28049
27.719	0.28335
27.766	0.2841
27.814	0.28372
27.861	0.28306
27.908	0.28405
27.955	0.28738
28.004	0.28669
28.052	0.28751
28.1	0.28608
28.148	0.28706
28.196	0.28708
28.244	0.28823
28.29	0.28936
28.337	0.29016
28.384	0.29166
28.431	0.29068
28.48	0.29108
28.528	0.29101
28.577	0.29224
28.626	0.29297
28.673	0.29208
28.72	0.29312
28.766	0.29427
28.813	0.29477
28.861	0.29533
28.908	0.29697
28.955	0.29726
29.004	0.29796
29.053	0.29793
29.101	0.29828
29.149	0.29875
29.197	0.30011
29.245	0.30138
29.292	0.30091
29.338	0.30044
29.385	0.30006
29.432	0.30099
29.481	0.30303
29.529	0.30445
29.577	0.30326
29.625	0.30498
29.673	0.30547
29.72	0.30587
29.768	0.30634
29.814	0.30711
29.861	0.30624
29.908	0.30792
29.956	0.30925
30.004	0.30995
30.053	0.31003
30.101	0.31051
30.149	0.31113
30.196	0.31184
30.244	0.31145
30.292	0.31156
30.338	0.3115
30.385	0.31259
30.432	0.3135
30.481	0.31537
30.529	0.31474
30.576	0.31469
30.624	0.31596
30.672	0.31705
30.72	0.31706
30.767	0.3162
30.813	0.31661
30.862	0.31994
30.909	0.31915
30.956	0.31908
31.003	0.3201
31.052	0.32144
31.1	0.32273
31.148	0.32194
31.196	0.32212
31.244	0.32272
31.29	0.32278
31.337	0.32342
31.384	0.32526
31.432	0.32688
31.481	0.32748
31.529	0.32725
31.576	0.3273
31.625	0.32763
31.672	0.32765
31.72	0.3285
31.767	0.32973
31.814	0.32972
31.861	0.32988
31.908	0.33054
31.956	0.33292
32.003	0.33263
32.052	0.33359
32.1	0.33407
32.148	0.33488
32.195	0.33487
32.243	0.33567
32.29	0.33577
32.337	0.33644
32.383	0.33578
32.432	0.33694
32.48	0.33844
32.529	0.33805
32.577	0.3397
32.625	0.33925
32.673	0.33997
32.72	0.34058
32.767	0.34195
32.814	0.34129
32.861	0.34284
32.908	0.3422
32.957	0.34402
33.005	0.34324
33.054	0.34511
33.101	0.3444
33.149	0.34561
33.196	0.34456
33.244	0.34526
33.291	0.34584
33.338	0.34587
33.385	0.34704
33.433	0.3483
33.481	0.34877
33.529	0.34926
33.577	0.35038
33.625	0.3508
33.673	0.35013
33.72	0.35041
33.766	0.35134
33.813	0.35254
33.86	0.35342
33.908	0.35469
33.956	0.35457
34.004	0.35461
34.052	0.35572
34.1	0.35571
34.149	0.35753
34.197	0.35763
34.244	0.35563
34.289	0.35636
34.335	0.35781
34.382	0.35884
34.431	0.36036
34.48	0.36236
34.529	0.36153
34.577	0.3611
34.625	0.36274
34.673	0.36293
34.72	0.36333
34.767	0.36392
34.813	0.36471
34.86	0.36598
34.907	0.36669
34.955	0.36752
35.004	0.36737
35.053	0.36731
35.101	0.36712
35.149	0.36737
35.197	0.36922
35.245	0.36931
35.29	0.36959
35.336	0.37002
35.383	0.37046
35.432	0.37154
35.48	0.37142
35.528	0.37167
35.576	0.3728
35.625	0.3729
35.672	0.37435
35.719	0.37372
35.766	0.37423
35.814	0.37509
35.861	0.37602
35.909	0.37694
35.957	0.37706
36.004	0.37754
36.052	0.37865
36.1	0.37858
36.149	0.37924
36.196	0.37959
36.243	0.38047
36.29	0.38189
36.336	0.38321
36.384	0.38283
36.433	0.38339
36.481	0.38301
36.528	0.38451
36.576	0.3859
36.625	0.38639
36.672	0.38572
36.719	0.38624
36.765	0.3868
36.812	0.38655
36.86	0.38801
36.909	0.38779
36.957	0.38839
37.005	0.38849
37.053	0.38988
37.102	0.3901
37.149	0.39164
37.196	0.39189
37.243	0.39276
37.29	0.39242
37.337	0.39259
37.384	0.39384
37.433	0.39644
37.482	0.39576
37.53	0.39525
37.577	0.39373
37.624	0.39551
37.672	0.39848
37.719	0.39851
37.766	0.39842
37.813	0.39787
37.861	0.39923
37.909	0.40129
37.957	0.40088
38.005	0.4011
38.054	0.40142
38.102	0.40034
38.149	0.39985
38.196	0.40194
38.243	0.40344
38.29	0.40315
38.337	0.40445
38.384	0.40628
38.433	0.40699
38.481	0.40528
38.53	0.40644
38.577	0.40651
38.624	0.40744
38.672	0.40891
38.719	0.41169
38.766	0.41029
38.813	0.41037
38.86	0.41019
38.909	0.41106
38.957	0.41128
39.005	0.41182
39.054	0.41347
39.102	0.4145
39.149	0.41599
39.196	0.41536
39.244	0.416
39.291	0.41399
39.337	0.41373
39.385	0.41557
39.433	0.41816
39.481	0.41782
39.53	0.41779
39.577	0.41759
39.625	0.41758
39.672	0.41766
39.719	0.41993
39.766	0.42205
39.813	0.42135
39.861	0.42171
39.909	0.42304
39.957	0.42413
40.005	0.42313
40.054	0.42331
40.101	0.4243
40.148	0.42508
40.195	0.42592
40.243	0.42616
40.29	0.42597
40.336	0.42684
40.385	0.42722
40.434	0.42823
40.482	0.42863
40.529	0.42932
40.577	0.42903
40.625	0.43058
40.673	0.43019
40.719	0.43038
40.767	0.43087
40.814	0.43261
40.862	0.4317
40.908	0.43226
40.955	0.43402
41.004	0.43525
41.053	0.43605
41.101	0.43508
41.148	0.43553
41.196	0.43539
41.243	0.43517
41.29	0.43515
41.337	0.43681
41.385	0.43907
41.433	0.43914
41.481	0.43946
41.528	0.44111
41.577	0.44149
41.624	0.44179
41.672	0.44125
41.719	0.44193
41.766	0.4424
41.814	0.44306
41.863	0.44311
41.91	0.44204
41.956	0.44199
42.004	0.445
42.053	0.44763
42.1	0.44638
42.148	0.44573
42.195	0.44651
42.242	0.44774
42.289	0.44873
42.337	0.44802
42.385	0.4505
42.434	0.45028
42.482	0.45065
42.53	0.4505
42.578	0.45088
42.625	0.45143
42.672	0.45154
42.719	0.45228
42.766	0.45242
42.813	0.45377
42.861	0.45526
42.909	0.45423
42.958	0.45558
43.005	0.45488
43.054	0.45604
43.101	0.45714
43.149	0.4572
43.195	0.45823
43.242	0.45826
43.289	0.45965
43.337	0.46065
43.385	0.4609
43.433	0.45997
43.481	0.46057
43.529	0.46222
43.577	0.46271
43.625	0.46204
43.672	0.46335
43.719	0.46281
43.766	0.46245
43.813	0.46291
43.861	0.46413
43.909	0.46498
43.957	0.46763
44.006	0.46701
44.054	0.46681
44.102	0.46658
44.149	0.46615
44.196	0.46544
44.241	0.46494
44.288	0.46838
44.336	0.47167
44.384	0.47149
44.433	0.46957
44.482	0.46951
44.53	0.46983
44.577	0.47228
44.625	0.47263
44.672	0.47255
44.719	0.47252
44.766	0.47555
44.812	0.47518
44.861	0.47605
44.909	0.477
44.957	0.47671
45.005	0.4768
45.054	0.47868
45.101	0.47883
45.149	0.47851
45.195	0.47861
45.242	0.47812
45.288	0.47995
45.336	0.48293
45.384	0.48286
45.434	0.48301
45.482	0.48327
45.529	0.48407
45.577	0.48534
45.624	0.48556
45.671	0.4836
45.718	0.48351
45.766	0.48563
45.813	0.48536
45.861	0.48723
45.909	0.48768
45.957	0.48808
46.005	0.48855
46.054	0.48807
46.101	0.48661
46.148	0.48918
46.194	0.48937
46.242	0.49105
46.289	0.49091
46.336	0.48992
46.385	0.49122
46.433	0.49151
46.481	0.49281
46.529	0.49338
46.577	0.49295
46.624	0.4935
46.672	0.49421
46.718	0.49416
46.765	0.49583
46.813	0.49679
46.862	0.49767
46.91	0.49779
46.958	0.49756
47.006	0.49802
47.054	0.49826
47.101	0.49826
47.148	0.49826
47.194	0.49907
47.242	0.50103
47.289	0.50054
47.337	0.50075
47.386	0.5029
47.436	0.50325
47.483	0.50206
47.529	0.50156
47.576	0.50338
47.623	0.50715
47.671	0.50653
47.718	0.50479
47.765	0.50473
47.813	0.50534
47.861	0.50666
47.91	0.50622
47.958	0.50758
48.006	0.50845
48.054	0.50834
48.101	0.50974
48.147	0.50966
48.194	0.51126
48.241	0.51133
48.289	0.51128
48.337	0.51412
48.385	0.51336
48.435	0.51421
48.483	0.51345
48.531	0.512
48.577	0.51231
48.624	0.51433
48.67	0.51572
48.718	0.51609
48.764	0.51589
48.812	0.51641
48.861	0.5188
48.91	0.51966
48.957	0.51983
49.006	0.51965
49.054	0.51867
49.101	0.51892
49.148	0.51994
49.195	0.52155
49.242	0.52286
49.289	0.52161
49.337	0.52278
49.385	0.5237
49.434	0.52303
49.482	0.52341
49.529	0.5238
49.577	0.52584
49.624	0.52566
49.671	0.52564
49.718	0.52673
49.765	0.52637
49.813	0.52782
49.862	0.52688
49.91	0.52903
49.958	0.52903
50.006	0.5294
50.053	0.52994
50.101	0.53121
50.148	0.53152
50.195	0.53078
50.242	0.53036
50.29	0.53265
50.338	0.53389
50.386	0.53353
50.434	0.53395
50.482	0.53315
50.53	0.53422
50.577	0.53448
50.624	0.53645
50.671	0.53537
50.719	0.53561
50.767	0.53571
50.815	0.53804
50.862	0.53827
50.91	0.54054
50.958	0.54014
51.006	0.53771
51.054	0.53995
51.101	0.53954
51.148	0.53883
51.195	0.53978
51.243	0.54068
51.291	0.54223
51.338	0.54241
51.386	0.54232
51.434	0.54334
51.482	0.543
51.53	0.54415
51.577	0.54551
51.625	0.54575
51.671	0.54438
51.718	0.545
51.765	0.5456
51.813	0.54631
51.861	0.54675
51.909	0.54825
51.957	0.54984
52.005	0.55133
52.053	0.54869
52.1	0.5492
52.147	0.55108
52.194	0.55135
52.241	0.55155
52.289	0.55174
52.338	0.55404
52.386	0.55351
52.435	0.55337
52.482	0.55298
52.53	0.55384
52.577	0.55403
52.624	0.55545
52.671	0.55519
52.718	0.55667
52.766	0.55652
52.814	0.55767
52.862	0.55708
52.911	0.55775
52.958	0.55925
53.006	0.55981
53.054	0.56004
53.101	0.5611
53.147	0.56237
53.194	0.56288
53.242	0.56433
53.29	0.56323
53.338	0.56195
53.386	0.56371
53.435	0.56364
53.482	0.56452
53.53	0.56431
53.576	0.56617
53.624	0.5668
53.67	0.56635
53.717	0.56671
53.765	0.56749
53.813	0.56854
53.862	0.56694
53.91	0.56735
53.958	0.56856
54.006	0.56867
54.055	0.5693
54.101	0.56938
54.146	0.56923
54.192	0.5715
54.24	0.57207
54.289	0.57354
54.337	0.57284
54.386	0.57335
54.434	0.57413
54.482	0.5751
54.53	0.57489
54.577	0.57418
54.624	0.57585
54.671	0.57475
54.717	0.5751
54.765	0.57651
54.813	0.57615
54.862	0.57811
54.91	0.57807
54.958	0.57855
55.006	0.57911
55.055	0.57925
55.101	0.57944
55.147	0.57864
55.192	0.58
55.24	0.58439
55.289	0.5851
55.337	0.5828
55.385	0.58234
55.434	0.58304
55.482	0.58419
55.529	0.58465
55.576	0.58531
55.624	0.58554
55.67	0.58715
55.718	0.58883
55.766	0.59003
55.814	0.58783
55.862	0.58789
55.91	0.58854
55.958	0.58916
56.005	0.58969
56.053	0.58867
56.1	0.58919
56.147	0.59014
56.193	0.59184
56.242	0.59354
56.29	0.59391
56.339	0.59314
56.386	0.59452
56.435	0.59346
56.482	0.59495
56.53	0.59402
56.577	0.59389
56.623	0.59391
56.67	0.59641
56.717	0.59708
56.766	0.59718
56.814	0.59642
56.863	0.5968
56.91	0.59894
56.958	0.59961
57.006	0.59809
57.053	0.5989
57.099	0.5984
57.146	0.60144
57.194	0.60203
57.242	0.60311
57.29	0.60354
57.339	0.60395
57.387	0.60362
57.435	0.60315
57.481	0.60347
57.528	0.60554
57.575	0.60471
57.623	0.6064
57.67	0.60528
57.717	0.60684
57.765	0.6083
57.814	0.60772
57.863	0.60789
57.91	0.60752
57.958	0.60877
58.005	0.60775
58.052	0.60882
58.099	0.61017
58.146	0.61001
58.193	0.61132
58.242	0.61292
58.291	0.61418
58.339	0.61219
58.387	0.61258
58.435	0.61198
58.482	0.61318
58.529	0.61427
58.575	0.61569
58.623	0.61576
58.67	0.61441
58.718	0.61584
58.766	0.61612
58.814	0.61584
58.863	0.61581
58.91	0.61696
58.958	0.6184
59.006	0.62029
59.053	0.61968
59.1	0.62073
59.146	0.62114
59.193	0.62207
59.242	0.62253
59.29	0.62108
59.338	0.62181
59.386	0.62202
59.434	0.62336
59.482	0.62384
59.529	0.62478
59.576	0.62484
59.623	0.62436
59.67	0.62577
59.718	0.6261
59.766	0.62688
59.815	0.62754
59.863	0.62729
59.911	0.62677
59.958	0.62729
60.005	0.62865
60.053	0.62939
60.099	0.63067
60.146	0.63121
60.193	0.62884
60.243	0.62997
60.291	0.63111
60.338	0.63131
60.386	0.63241
60.434	0.633
60.482	0.63311
60.529	0.63245
60.576	0.63311
60.624	0.63427
60.671	0.63471
60.719	0.63454
60.766	0.63426
60.813	0.63572
60.862	0.63779
60.91	0.63728
60.957	0.63624
61.005	0.63734
61.053	0.63905
61.1	0.63971
61.147	0.63941
61.194	0.64094
61.243	0.64269
61.291	0.6406
61.338	0.63978
61.386	0.64083
61.434	0.64292
61.482	0.64269
61.529	0.64198
61.576	0.64165
61.623	0.64328
61.671	0.64398
61.719	0.64556
61.767	0.64509
61.814	0.64472
61.862	0.64608
61.91	0.64736
61.958	0.64603
62.005	0.64541
62.052	0.64768
62.099	0.64654
62.146	0.64883
62.194	0.64844
62.243	0.64988
62.291	0.65057
62.339	0.64965
62.387	0.65082
62.435	0.65218
62.482	0.65033
62.529	0.65105
62.576	0.65241
62.623	0.65319
62.671	0.65371
62.719	0.65473
62.767	0.65443
62.815	0.6549
62.863	0.65525
62.911	0.65554
62.958	0.65672
63.005	0.65576
63.053	0.65806
63.1	0.65908
63.147	0.65805
63.195	0.66034
63.243	0.65994
63.29	0.65888
63.338	0.65883
63.387	0.66036
63.435	0.66042
63.482	0.65984
63.528	0.6624
63.575	0.66273
63.623	0.66223
63.67	0.66135
63.718	0.66147
63.766	0.66303
63.814	0.66376
63.863	0.66399
63.911	0.66423
63.958	0.66455
64.006	0.6646
64.052	0.6652
64.098	0.66605
64.145	0.66739
64.193	0.66868
64.242	0.66897
64.291	0.66812
64.339	0.66884
64.387	0.66826
64.435	0.66828
64.482	0.6695
64.529	0.66837
64.575	0.67003
64.623	0.67004
64.67	0.67094
64.718	0.67243
64.766	0.67257
64.814	0.6735
64.863	0.67346
64.91	0.67483
64.958	0.67516
65.006	0.6753
65.053	0.67622
65.099	0.67598
65.145	0.67743
65.194	0.67908
65.243	0.6782
65.291	0.67838
65.339	0.67734
65.387	0.67752
65.434	0.6785
65.482	0.6786
65.528	0.67846
65.575	0.67914
65.623	0.6809
65.671	0.68135
65.719	0.68314
65.766	0.68206
65.814	0.68275
65.863	0.68371
65.911	0.6843
65.958	0.68423
66.005	0.68461
66.052	0.68447
66.098	0.68559
66.146	0.68633
66.195	0.68755
66.243	0.68493
66.291	0.68568
66.339	0.68795
66.387	0.68793
66.435	0.68799
66.482	0.68788
66.528	0.68851
66.575	0.6896
66.622	0.68961
66.671	0.69045
66.719	0.69027
66.767	0.69195
66.814	0.69071
66.863	0.69188
66.911	0.69354
66.958	0.69293
67.005	0.69339
67.052	0.69532
67.099	0.69664
67.146	0.69621
67.195	0.69584
67.244	0.69485
67.293	0.69536
67.34	0.69564
67.386	0.69589
67.433	0.6967
67.48	0.69864
67.527	0.69799
67.574	0.69721
67.622	0.69838
67.67	0.70022
67.718	0.69995
67.767	0.69985
67.815	0.70058
67.863	0.701
67.911	0.70123
67.958	0.69969
68.004	0.70078
68.051	0.70184
68.098	0.70344
68.146	0.70408
68.194	0.70489
68.243	0.7048
68.292	0.70532
68.34	0.70569
68.388	0.7048
68.434	0.70476
68.48	0.70588
68.527	0.70643
68.574	0.70919
68.622	0.70903
68.67	0.7105
68.718	0.71036
68.767	0.71045
68.815	0.71047
68.863	0.71203
68.911	0.71103
68.958	0.71207
69.005	0.70976
69.053	0.71164
69.099	0.71108
69.147	0.71336
69.195	0.71481
69.243	0.71466
69.291	0.71449
69.339	0.7141
69.387	0.71518
69.435	0.71616
69.481	0.71723
69.528	0.71635
69.575	0.71687
69.623	0.71642
69.67	0.71666
69.718	0.71836
69.767	0.71895
69.815	0.71863
69.863	0.71913
69.91	0.72047
69.957	0.72103
70.004	0.72332
70.052	0.72216
70.098	0.72203
70.146	0.723
70.194	0.72343
70.243	0.72185
70.291	0.72282
70.338	0.72244
70.386	0.72244
70.433	0.72467
70.481	0.72472
70.527	0.72475
70.575	0.72506
70.623	0.72483
70.671	0.72573
70.718	0.7259
70.766	0.72729
70.814	0.72864
70.863	0.72906
70.91	0.72921
70.958	0.72816
71.005	0.72942
71.052	0.72974
71.099	0.72981
71.147	0.73158
71.195	0.73063
71.244	0.73207
71.291	0.73101
71.339	0.73299
71.386	0.7335
71.434	0.73188
71.481	0.73378
71.527	0.73349
71.574	0.73533
71.623	0.73609
71.671	0.73641
71.719	0.73425
71.766	0.73497
71.814	0.73758
71.862	0.73725
71.91	0.73674
71.957	0.73714
72.005	0.73755
72.052	0.73916
72.098	0.73916
72.147	0.74077
72.195	0.74084
72.244	0.73976
72.292	0.74006
72.339	0.74085
72.386	0.74078
72.434	0.73987
72.481	0.74163
72.528	0.74346
72.575	0.74361
72.623	0.74509
72.671	0.74522
72.719	0.7452
72.767	0.74498
72.815	0.74563
72.863	0.74659
72.911	0.74724
72.957	0.74711
73.004	0.7481
73.051	0.75009
73.099	0.74893
73.147	0.74912
73.195	0.74841
73.243	0.74888
73.292	0.75037
73.34	0.75134
73.387	0.75024
73.434	0.75078
73.481	0.75234
73.528	0.7529
73.574	0.7531
73.623	0.75392
73.671	0.75468
73.719	0.75508
73.767	0.75662
73.815	0.75436
73.864	0.75449
73.912	0.75462
73.958	0.75557
74.004	0.75474
74.05	0.75745
74.097	0.75977
74.146	0.75924
74.195	0.75697
74.244	0.75676
74.292	0.75809
74.34	0.75922
74.387	0.76019
74.435	0.76107
74.481	0.76203
74.528	0.76148
74.575	0.76136
74.623	0.7639
74.672	0.765
74.72	0.76482
74.768	0.76423
74.816	0.7639
74.864	0.76454
74.912	0.76594
74.959	0.76625
75.005	0.7662
75.051	0.76641
75.098	0.76742
75.147	0.76944
75.195	0.7691
75.244	0.76973
75.292	0.76865
75.339	0.76851
75.387	0.76784
75.434	0.76852
75.481	0.7693
75.528	0.76995
75.575	0.7714
75.624	0.77329
75.672	0.77385
75.72	0.77389
75.768	0.77394
75.815	0.77337
75.863	0.77439
75.91	0.77414
75.956	0.77605
76.003	0.77674
76.051	0.77674
76.099	0.77649
76.147	0.77748
76.195	0.77677
76.243	0.77778
76.291	0.77843
76.339	0.77882
76.386	0.77754
76.434	0.77768
76.48	0.77997
76.527	0.78065
76.575	0.78059
76.623	0.77996
76.672	0.78112
76.72	0.78158
76.767	0.78135
76.815	0.78353
76.864	0.78384
76.91	0.78284
76.957	0.78257
77.003	0.7852
77.051	0.78645
77.099	0.78567
77.147	0.78528
77.196	0.78726
77.245	0.7876
77.291	0.78572
77.338	0.78638
77.385	0.78768
77.432	0.78856
77.479	0.78755
77.526	0.78948
77.574	0.79137
77.623	0.7917
77.671	0.78914
77.72	0.78929
77.768	0.79036
77.815	0.79093
77.862	0.79277
77.909	0.79285
77.956	0.79272
78.003	0.7926
78.051	0.79358
78.099	0.79531
78.147	0.79491
78.196	0.79368
78.244	0.79403
78.292	0.79545
78.339	0.79495
78.385	0.79503
78.432	0.79657
78.48	0.79751
78.527	0.79647
78.575	0.79789
78.623	0.79902
78.672	0.80077
78.72	0.79957
78.768	0.80014
78.815	0.79999
78.863	0.79918
78.91	0.80031
78.957	0.80044
79.003	0.80196
79.051	0.80396
79.099	0.8055
79.147	0.80199
79.195	0.80198
79.244	0.80308
79.291	0.80545
79.339	0.80537
79.386	0.80649
79.433	0.80401
79.48	0.80424
79.527	0.80495
79.575	0.80656
79.623	0.80684
79.672	0.8073
79.72	0.80771
79.767	0.80761
79.814	0.80825
79.862	0.80906
79.909	0.80788
79.957	0.80874
80.003	0.81
80.051	0.81128
80.1	0.81169
80.148	0.8105
80.195	0.81081
80.243	0.81191
80.291	0.81296
80.339	0.81355
80.386	0.815
80.433	0.8142
80.48	0.81477
80.528	0.81473
80.577	0.8159
80.624	0.81373
80.671	0.81547
80.718	0.81848
80.767	0.8188
80.815	0.81606
80.863	0.81704
80.91	0.81684
80.957	0.81782
81.004	0.81802
81.052	0.81944
81.1	0.821
81.148	0.82108
81.196	0.81987
81.244	0.81833
81.291	0.82024
81.338	0.82032
81.385	0.82066
81.433	0.8217
81.479	0.82314
81.527	0.82367
81.576	0.82381
81.624	0.8233
81.672	0.82239
81.718	0.82375
81.766	0.8251
81.814	0.82599
81.862	0.82562
81.909	0.82652
81.955	0.82834
82.002	0.82766
82.051	0.82819
82.099	0.82781
82.148	0.82754
82.196	0.82848
82.244	0.82966
82.292	0.82828
82.339	0.82975
82.386	0.82895
82.433	0.83054
82.48	0.83166
82.527	0.83292
82.575	0.83393
82.623	0.83242
82.672	0.83078
82.72	0.83151
82.767	0.83335
82.815	0.83324
82.862	0.83259
82.909	0.83327
82.956	0.83496
83.003	0.83513
83.052	0.83589
83.1	0.83701
83.148	0.83805
83.195	0.83819
83.244	0.83663
83.292	0.83824
83.339	0.83721
83.385	0.83827
83.433	0.84
83.48	0.83897
83.527	0.84062
83.575	0.84206
83.624	0.84072
83.672	0.8432
83.72	0.84033
83.768	0.84077
83.815	0.8416
83.863	0.84207
83.91	0.84395
83.956	0.84402
84.002	0.8474
84.05	0.84603
84.099	0.84714
84.148	0.84664
84.196	0.8456
84.244	0.84715
84.292	0.84578
84.339	0.84829
84.386	0.84652
84.433	0.84904
84.48	0.84819
84.528	0.84729
84.576	0.8502
84.624	0.85031
84.672	0.85233
84.72	0.85149
84.768	0.84998
84.815	0.84983
84.863	0.84978
84.91	0.85125
84.956	0.85125
85.003	0.8517
85.051	0.85583
85.1	0.85348
85.148	0.85324
85.196	0.8521
85.244	0.85417
85.292	0.85516
85.339	0.85622
85.385	0.85758
85.433	0.85612
85.48	0.85713
85.528	0.85664
85.576	0.85744
85.623	0.85624
85.672	0.85763
85.72	0.85876
85.768	0.85847
85.815	0.8568
85.862	0.8578
85.909	0.85732
85.956	0.85917
86.003	0.86015
86.052	0.86156
86.1	0.86208
86.148	0.86126
86.196	0.86148
86.244	0.86191
86.292	0.86332
86.339	0.8627
86.385	0.86271
86.433	0.86587
86.48	0.8651
86.528	0.86517
86.577	0.86593
86.625	0.8682
86.673	0.86619
86.72	0.86592
86.768	0.86778
86.815	0.86816
86.862	0.86726
86.909	0.86804
86.955	0.86948
87.004	0.86914
87.052	0.86842
87.101	0.87128
87.149	0.87267
87.198	0.86956
87.245	0.87068
87.291	0.87092
87.337	0.87256
87.384	0.87303
87.432	0.87418
87.48	0.87389
87.528	0.87333
87.576	0.87409
87.624	0.8735
87.673	0.87506
87.721	0.87439
87.768	0.87603
87.815	0.87692
87.862	0.8748
87.908	0.87456
87.955	0.87585
88.003	0.87689
88.052	0.87655
88.101	0.87666
88.149	0.87822
88.197	0.87888
88.245	0.88
88.291	0.88009
88.337	0.87966
88.384	0.88177
88.432	0.88194
88.48	0.88332
88.527	0.88366
88.576	0.8825
88.624	0.88255
88.672	0.88204
88.72	0.88334
88.768	0.88426
88.815	0.88539
88.862	0.8856
88.909	0.88333
88.955	0.88312
89.004	0.88585
89.052	0.88851
89.1	0.88735
89.148	0.88809
89.197	0.88836
89.245	0.8888
89.292	0.88787
89.338	0.88813
89.385	0.88896
89.432	0.89047
89.48	0.89097
89.528	0.89231
89.576	0.89141
89.624	0.88969
89.672	0.89123
89.72	0.89289
89.767	0.89406
89.814	0.89373
89.861	0.89388
89.909	0.89252
89.956	0.89378
90.004	0.89462
90.052	0.89525
90.101	0.89686
90.148	0.89638
90.196	0.89712
90.244	0.89707
90.291	0.89679
90.338	0.89645
90.385	0.89867
90.432	0.89887
90.481	0.90011
90.529	0.89922
90.577	0.89759
90.623	0.89828
90.672	0.89949
90.72	0.90014
90.767	0.90064
90.814	0.90142
90.862	0.90226
90.909	0.90277
90.956	0.90218
91.004	0.90469
91.053	0.90365
91.101	0.90355
91.148	0.90323
91.196	0.90446
91.244	0.90544
91.29	0.90523
91.337	0.90615
91.384	0.90464
91.432	0.9065
91.48	0.90953
91.528	0.90946
91.576	0.90711
91.623	0.90678
91.671	0.90838
91.719	0.90882
91.767	0.90788
91.813	0.90936
91.861	0.91107
91.908	0.91064
91.956	0.91037
92.004	0.91177
92.052	0.91233
92.1	0.91092
92.149	0.91135
92.196	0.91232
92.244	0.91186
92.29	0.91322
92.337	0.91305
92.384	0.91546
92.432	0.91467
92.481	0.91568
92.529	0.91439
92.577	0.91584
92.624	0.91611
92.673	0.91818
92.72	0.91758
92.767	0.91742
92.814	0.91641
92.861	0.91702
92.908	0.91846
92.956	0.91969
93.004	0.92011
93.053	0.91847
93.101	0.91993
93.149	0.9194
93.196	0.92051
93.244	0.91977
93.29	0.9205
93.337	0.92261
93.384	0.92328
93.432	0.9233
93.479	0.92196
93.527	0.92263
93.576	0.92316
93.624	0.92483
93.672	0.92587
93.72	0.9261
93.768	0.92544
93.815	0.92519
93.861	0.92411
93.907	0.92612
93.954	0.92851
94.003	0.92873
94.052	0.92833
94.1	0.92759
94.148	0.92829
94.196	0.92686
94.244	0.92747
94.291	0.92847
94.338	0.92993
94.385	0.93062
94.432	0.93031
94.48	0.93227
94.528	0.9311
94.576	0.93116
94.624	0.92938
94.673	0.9304
94.721	0.93196
94.769	0.93322
94.816	0.9335
94.862	0.93244
94.908	0.9318
94.955	0.93372
95.004	0.938
95.053	0.93695
95.101	0.93475
95.149	0.93401
[truncated: 2,683 more rows]
