# Supplementary material for: Approaching intrinsic dynamics of MXenes hybrid hydrogel for 3D printed multimodal intelligent devices with ultrahigh superelasticity and temperature sensitivity
Source: Nat Commun. 2022 Jun 14;13:3420. doi: 10.1038/s41467-022-31051-7 (PMC9197829; doi:10.1038/s41467-022-31051-7)
Supplement: Supplementary file 6 — Source Data [file 41467_2022_31051_MOESM6_ESM.zip › Supplementary information/Supplementary Fig. 9/Supplementary Fig. 9b/30%.xlsx]

## Sheet: Sheet1
Strain / %	Compressive strength / Mpa
0	0.00036
0.08	0.00026
0.4	0.00111
0.73	0.00168
1.04	0.00269
1.36	0.00373
1.66	0.00401
1.97	0.00528
2.28	0.00606
2.58	0.00676
2.87	0.00808
3.17	0.00872
3.47	0.00969
3.77	0.01092
4.08	0.01152
4.38	0.01285
4.68	0.01379
4.97	0.01444
5.27	0.01609
5.57	0.01673
5.87	0.01784
6.18	0.01922
6.48	0.01989
6.77	0.02142
7.07	0.02241
7.37	0.02347
7.67	0.0251
7.97	0.02601
8.28	0.02729
8.58	0.02893
8.87	0.02965
9.17	0.03128
9.47	0.03226
9.77	0.03348
10.08	0.03532
10.38	0.03655
10.68	0.03774
10.98	0.03924
11.27	0.0402
11.56	0.04197
11.86	0.04322
12.17	0.0445
12.48	0.04629
12.78	0.04756
13.07	0.04897
13.37	0.05068
13.67	0.05172
13.97	0.05371
14.27	0.05518
14.58	0.05654
14.88	0.05862
15.18	0.05988
15.46	0.06147
15.76	0.06348
16.07	0.06466
16.38	0.06681
16.68	0.06844
16.98	0.06988
17.27	0.07213
17.56	0.07351
17.86	0.07544
18.17	0.07751
18.48	0.07914
18.78	0.08136
19.08	0.08331
19.37	0.08487
19.67	0.08728
19.96	0.08897
20.27	0.09102
20.57	0.09335
20.88	0.09491
21.18	0.09751
21.47	0.09954
21.77	0.10149
22.07	0.10409
22.37	0.10603
22.68	0.10846
22.98	0.11095
23.28	0.11286
23.57	0.11553
23.86	0.11787
24.17	0.11997
24.48	0.12294
24.78	0.12505
25.08	0.12777
25.38	0.13063
25.67	0.13271
25.97	0.1357
26.27	0.13841
26.57	0.14095
26.88	0.14423
27.18	0.14688
27.48	0.14981
27.77	0.15285
28.06	0.15522
28.37	0.15854
28.67	0.16155
28.98	0.16442
29.28	0.16808
29.57	0.17091
29.87	0.17406
30	0.17556
30.01	0.17568
29.95	0.1753
29.6	0.16989
29.22	0.1642
28.88	0.15857
28.54	0.15366
28.22	0.1496
27.92	0.14528
27.62	0.14157
27.32	0.13798
27.01	0.13393
26.7	0.13073
26.4	0.12714
26.1	0.12383
25.8	0.12111
25.51	0.11751
25.21	0.11494
24.91	0.11206
24.6	0.10868
24.3	0.10626
24	0.1034
23.7	0.10066
23.41	0.09833
23.11	0.09547
22.81	0.09314
22.5	0.09084
22.2	0.08802
21.9	0.08625
21.61	0.08379
21.31	0.08146
21.01	0.07967
20.7	0.07707
20.4	0.07522
20.1	0.07326
19.8	0.07085
19.51	0.06927
19.21	0.0672
18.91	0.06508
18.61	0.06359
18.3	0.06138
18	0.05975
17.7	0.05809
17.4	0.05609
17.11	0.05472
16.81	0.05296
16.5	0.0511
16.2	0.04982
15.9	0.0478
15.6	0.04651
15.3	0.04514
15.01	0.04326
14.71	0.04214
14.4	0.04045
14.1	0.03895
13.8	0.03796
13.5	0.0363
13.21	0.03514
12.91	0.03399
12.61	0.03229
12.3	0.03135
12	0.02988
11.7	0.02853
11.4	0.02773
11.11	0.02618
10.81	0.02522
10.51	0.0242
10.2	0.0228
9.9	0.02211
9.6	0.02094
9.3	0.01973
9	0.01913
8.71	0.01775
8.41	0.01697
8.1	0.01627
7.8	0.01479
7.5	0.01431
7.2	0.01325
6.9	0.01223
6.61	0.01179
6.31	0.01064
6	0.00992
5.7	0.00935
5.4	0.00812
5.1	0.00783
4.81	0.00688
4.51	0.00607
4.21	0.0056
3.9	0.0046
3.6	0.00404
3.3	0.00368
3	0.00269
2.71	0.00247
2.41	0.00178
2.11	0.00111
1.8	0.00105
1.5	-1e-05
1.2	-0.00034
0.9	-0.00065
0.61	-0.00159
0.31	-0.00162
0.01	-0.00227
0	-0.00236
-0.01	-0.00238
-0.01	-0.00238
-0.04	-0.00203
0	-0.00223
