# Supplementary material for: Approaching intrinsic dynamics of MXenes hybrid hydrogel for 3D printed multimodal intelligent devices with ultrahigh superelasticity and temperature sensitivity
Source: Nat Commun. 2022 Jun 14;13:3420. doi: 10.1038/s41467-022-31051-7 (PMC9197829; doi:10.1038/s41467-022-31051-7)
Supplement: Supplementary file 6 — Source Data [file 41467_2022_31051_MOESM6_ESM.zip › Supplementary information/Supplementary Fig. 9/Supplementary Fig. 9b/40%.xlsx]

## Sheet: Sheet1
Strain / %	Compressive strength / Mpa
0	-0.0002
0.09	0.00061
0.53	0.00121
0.97	0.00213
1.4	0.00372
1.81	0.00436
2.23	0.00564
2.62	0.00716
3.02	0.00781
3.42	0.00958
3.83	0.01067
4.24	0.01177
4.64	0.01358
5.03	0.01457
5.43	0.01616
5.83	0.01778
6.24	0.01885
6.63	0.02067
7.03	0.02206
7.43	0.02333
7.83	0.02538
8.24	0.02667
8.63	0.02847
9.02	0.03019
9.43	0.03158
9.83	0.03377
10.24	0.03534
10.63	0.0371
11.03	0.03913
11.42	0.04053
11.82	0.04255
12.23	0.04457
12.64	0.04608
13.03	0.04846
13.43	0.05017
13.83	0.052
14.24	0.05439
14.64	0.05611
15.03	0.05847
15.43	0.06065
15.83	0.06244
16.24	0.06516
16.64	0.06713
17.03	0.06938
17.42	0.07201
17.82	0.07394
18.24	0.07658
18.64	0.07918
19.04	0.08126
19.43	0.08414
19.82	0.08655
20.23	0.0892
20.64	0.09224
21.04	0.09453
21.43	0.09765
21.83	0.10057
22.23	0.1031
22.64	0.10672
23.04	0.10936
23.43	0.11253
23.83	0.11587
24.23	0.11887
24.63	0.12247
25.04	0.12588
25.43	0.1291
25.83	0.1333
26.23	0.13675
26.63	0.14065
27.04	0.14495
27.44	0.14853
27.82	0.15296
28.22	0.15703
28.63	0.1611
29.04	0.16622
29.43	0.17027
29.83	0.17502
30.23	0.17999
30.63	0.18443
31.03	0.1898
31.43	0.19474
31.83	0.19951
32.23	0.2051
32.63	0.21021
33.04	0.2157
33.43	0.22145
33.83	0.22653
34.23	0.23251
34.63	0.23833
35.03	0.24407
35.44	0.25075
35.84	0.25665
36.22	0.26294
36.62	0.26949
37.03	0.2758
37.44	0.28335
37.83	0.28992
38.22	0.29663
38.63	0.30409
39.03	0.31117
39.43	0.31883
39.83	0.32665
40.01	0.32993
40.01	0.33004
39.9	0.3276
39.42	0.31227
38.93	0.29549
38.47	0.28239
38.04	0.27078
37.63	0.25982
37.22	0.25067
36.81	0.24117
36.41	0.23237
36.01	0.22481
35.62	0.21701
35.22	0.20984
34.8	0.20272
34.4	0.19556
34	0.18965
33.61	0.1832
33.21	0.17716
32.81	0.17182
32.41	0.16576
32	0.16093
31.61	0.15593
31.21	0.15066
30.81	0.14648
30.4	0.14157
30.01	0.13728
29.61	0.13325
29.21	0.12875
28.81	0.12506
28.4	0.12113
28	0.11704
27.61	0.11397
27.21	0.11019
26.81	0.10675
26.4	0.10367
26	0.09992
25.61	0.09729
25.21	0.09418
24.81	0.09097
24.41	0.08842
24	0.08523
23.6	0.08257
23.21	0.08
22.81	0.07706
22.41	0.07484
22	0.07222
21.6	0.06954
21.21	0.06756
20.81	0.06494
20.41	0.06268
20	0.06069
19.6	0.05817
19.21	0.05635
18.81	0.05428
18.41	0.05192
18	0.05042
17.6	0.04801
17.2	0.04608
16.81	0.04449
16.41	0.04233
16	0.0408
15.6	0.03908
15.21	0.03707
14.81	0.03581
14.41	0.03379
14	0.03238
13.6	0.03097
13.2	0.02909
12.81	0.02806
12.41	0.02643
12	0.02474
11.6	0.02376
11.21	0.0221
10.81	0.02104
10.42	0.02001
10.01	0.0183
9.6	0.01758
9.2	0.01624
8.81	0.01499
8.41	0.01433
8.01	0.01283
7.6	0.01188
7.2	0.01094
6.81	0.00944
6.41	0.00889
6.01	0.00765
5.6	0.00664
5.2	0.00609
4.8	0.00491
4.41	0.00419
4.01	0.00358
3.6	0.00237
3.2	0.00205
2.81	0.00132
2.41	0.00051
2.01	0.00028
1.6	-0.00079
1.2	-0.00117
0.8	-0.00158
0.41	-0.00257
0.01	-0.00251
0	-0.00248
-0.01	-0.00246
-0.02	-0.00246
-0.06	-0.00302
0	-0.00269
