# Supplementary material for: Approaching intrinsic dynamics of MXenes hybrid hydrogel for 3D printed multimodal intelligent devices with ultrahigh superelasticity and temperature sensitivity
Source: Nat Commun. 2022 Jun 14;13:3420. doi: 10.1038/s41467-022-31051-7 (PMC9197829; doi:10.1038/s41467-022-31051-7)
Supplement: Supplementary file 6 — Source Data [file 41467_2022_31051_MOESM6_ESM.zip › Supplementary information/Supplementary Fig. 9/Supplementary Fig. 9b/50%.xlsx]

## Sheet: Sheet1
Strain / %	Compressive strength / Mpa
0	0.00039
0.13	0.00047
0.68	0.00181
1.22	0.00287
1.75	0.00415
2.26	0.00574
2.77	0.00677
3.27	0.00851
3.77	0.00998
4.29	0.01135
4.79	0.01337
5.27	0.01487
5.77	0.01659
6.28	0.01894
6.78	0.0205
7.28	0.02275
7.78	0.02499
8.28	0.02688
8.79	0.02957
9.28	0.03167
9.77	0.03409
10.28	0.03679
10.79	0.03893
11.28	0.04177
11.77	0.04443
12.28	0.04676
12.79	0.04997
13.28	0.05249
13.78	0.05525
14.27	0.05842
14.78	0.06092
15.28	0.06413
15.78	0.06719
16.28	0.06978
16.78	0.07339
17.28	0.07629
17.77	0.07941
18.28	0.08302
18.79	0.08596
19.28	0.08978
19.77	0.09312
20.28	0.09628
20.78	0.10023
21.29	0.10373
21.78	0.10728
22.27	0.11147
22.77	0.11493
23.29	0.11941
23.78	0.12356
24.28	0.12734
24.78	0.13216
25.29	0.13648
25.78	0.14099
26.27	0.14574
26.78	0.15018
27.29	0.15552
27.78	0.1607
28.27	0.16524
28.78	0.17112
29.28	0.17658
29.79	0.18216
30.28	0.18839
30.77	0.19393
31.28	0.20059
31.78	0.20703
32.28	0.21337
32.77	0.22055
33.29	0.22751
33.79	0.23485
34.28	0.24261
34.77	0.24996
35.28	0.25843
35.79	0.26711
36.28	0.27535
36.77	0.28475
37.28	0.2941
37.79	0.30402
38.28	0.3143
38.77	0.32371
39.28	0.33434
39.79	0.34523
40.28	0.35525
40.78	0.36616
41.28	0.37656
41.78	0.38733
42.28	0.39824
42.77	0.40838
43.28	0.41944
43.79	0.43065
44.28	0.44096
44.77	0.45199
45.28	0.4627
45.78	0.47379
46.29	0.48583
46.78	0.49642
47.27	0.50748
47.78	0.51937
48.29	0.5313
48.78	0.54315
49.28	0.55534
49.78	0.56828
50	0.5738
50.01	0.5741
49.84	0.56323
49.23	0.52147
48.63	0.48544
48.08	0.45658
47.54	0.43131
47.02	0.40977
46.52	0.38996
46.02	0.37211
45.5	0.355
45	0.33855
44.5	0.32457
44.01	0.31094
43.5	0.29812
43	0.28672
42.5	0.27511
42	0.265
41.5	0.25534
41	0.24526
40.5	0.23669
40	0.22797
39.5	0.21962
39	0.21213
38.5	0.2042
38.01	0.19747
37.5	0.19072
36.99	0.1836
36.49	0.17775
36	0.17154
35.51	0.16568
35	0.16028
34.49	0.15439
34	0.14937
33.51	0.14448
33	0.13915
32.49	0.13476
32	0.13006
31.5	0.12538
31	0.12146
30.49	0.1168
30	0.113
29.51	0.10931
29	0.10506
28.49	0.10164
28	0.0979
27.51	0.09431
27	0.0912
26.5	0.08738
26	0.08418
25.5	0.08128
25	0.07777
24.49	0.07514
24	0.07208
23.5	0.0691
23	0.06656
22.49	0.06343
22	0.06096
21.51	0.05865
21.01	0.05567
20.5	0.05353
19.99	0.05083
19.5	0.04839
19.01	0.04642
18.5	0.04379
18	0.04166
17.5	0.03972
17.01	0.03721
16.5	0.03559
16	0.03332
15.5	0.03126
15	0.02977
14.5	0.02738
14	0.02572
13.5	0.02415
13.01	0.02202
12.5	0.02076
11.99	0.01889
11.49	0.01713
11	0.01611
10.5	0.01441
10	0.01314
9.5	0.01205
9	0.01021
8.51	0.00949
8	0.00807
7.5	0.0068
7	0.00612
6.51	0.00472
6	0.00406
5.5	0.00321
5	0.00207
4.51	0.00165
4	0.00066
3.49	-0.0002
3	-0.00046
2.51	-0.00145
2	-0.00205
1.5	-0.00242
1	-0.00335
0.51	-0.00339
0	-0.00395
-0.01	-0.00402
-0.02	-0.00406
-0.03	-0.00408
-0.08	-0.00353
0	-0.00326
0	-0.00344
