# Supplementary material for: Approaching intrinsic dynamics of MXenes hybrid hydrogel for 3D printed multimodal intelligent devices with ultrahigh superelasticity and temperature sensitivity
Source: Nat Commun. 2022 Jun 14;13:3420. doi: 10.1038/s41467-022-31051-7 (PMC9197829; doi:10.1038/s41467-022-31051-7)
Supplement: Supplementary file 6 — Source Data [file 41467_2022_31051_MOESM6_ESM.zip › Supplementary information/Supplementary Fig. 9/Supplementary Fig. 9b/60%.xlsx]

## Sheet: Sheet1
Strain / %	Compressive strength / Mpa
0	0.00034
0.16	0.00079
0.81	0.0016
1.46	0.00339
2.1	0.0044
2.71	0.00654
3.32	0.00793
3.93	0.00969
4.54	0.01198
5.13	0.01343
5.73	0.01581
6.34	0.01808
6.94	0.0201
7.53	0.02295
8.14	0.02514
8.74	0.02775
9.33	0.03071
9.94	0.0332
10.54	0.03626
11.13	0.03912
11.73	0.04185
12.34	0.04537
12.94	0.04823
13.53	0.05121
14.13	0.05485
14.74	0.05769
15.34	0.0614
15.93	0.06474
16.54	0.06787
17.14	0.07185
17.73	0.07504
18.34	0.07876
18.94	0.08271
19.53	0.08598
20.14	0.09014
20.74	0.09417
21.34	0.09794
21.93	0.10236
22.53	0.10623
23.14	0.11071
23.74	0.11539
24.33	0.11938
24.94	0.12432
25.54	0.12903
26.13	0.13361
26.74	0.13897
27.34	0.14395
27.93	0.1492
28.53	0.15492
29.14	0.16035
29.74	0.16636
30.33	0.17215
30.93	0.17789
31.54	0.18489
32.14	0.19098
32.73	0.19769
33.34	0.2049
33.94	0.21178
34.53	0.21948
35.14	0.22727
35.74	0.23525
36.33	0.24379
36.93	0.25215
37.54	0.26164
38.14	0.27139
38.73	0.28057
39.34	0.29126
39.94	0.30206
40.53	0.31267
41.13	0.32471
41.74	0.33667
42.34	0.34923
42.93	0.36252
43.54	0.37662
44.14	0.39161
44.73	0.40667
45.33	0.42258
45.94	0.44001
46.54	0.45687
47.13	0.47408
47.74	0.49289
48.34	0.51176
48.93	0.53077
49.54	0.55023
50.14	0.56988
50.73	0.5897
51.33	0.60828
51.94	0.62757
52.54	0.64609
53.13	0.66289
53.74	0.68147
54.34	0.69956
54.94	0.71688
55.53	0.73473
56.14	0.7526
56.73	0.77104
57.33	0.78926
57.94	0.80821
58.54	0.82708
59.13	0.8455
59.73	0.86504
60.01	0.87463
60.02	0.87512
59.79	0.84843
59.05	0.76247
58.36	0.69582
57.69	0.6423
57.05	0.59927
56.44	0.56204
55.83	0.52831
55.22	0.49802
54.62	0.47148
54.02	0.4468
53.41	0.42399
52.81	0.40343
52.22	0.38467
51.61	0.36726
51.01	0.35039
50.41	0.33526
49.82	0.32112
49.21	0.30711
48.61	0.29475
48.02	0.28287
47.41	0.27169
46.81	0.26107
46.22	0.25063
45.62	0.24096
45.01	0.23145
44.41	0.22215
43.82	0.21408
43.21	0.20556
42.61	0.19765
42.02	0.19058
41.41	0.18316
40.81	0.17653
40.21	0.17009
39.62	0.16354
39.01	0.15799
38.41	0.15192
37.82	0.14641
37.21	0.14144
36.61	0.13567
36.01	0.131
35.42	0.12643
34.81	0.12128
34.21	0.11719
33.62	0.11255
33.01	0.10842
32.41	0.10448
31.81	0.1002
31.22	0.09654
30.61	0.09268
30.01	0.08874
29.42	0.08557
28.81	0.08179
28.21	0.07825
27.61	0.07535
27.02	0.0718
26.41	0.06894
25.81	0.06594
25.21	0.06256
24.61	0.06017
24	0.05704
23.41	0.05433
22.82	0.05195
22.21	0.0489
21.61	0.04671
21.02	0.04435
20.41	0.04166
19.81	0.03963
19.21	0.03718
18.62	0.0351
18.01	0.03308
17.41	0.03051
16.82	0.0287
16.21	0.0268
15.61	0.02443
15.01	0.02289
14.42	0.02077
13.81	0.01911
13.21	0.0176
12.62	0.01567
12.01	0.01425
11.41	0.01279
10.81	0.01108
10.21	0.01004
9.61	0.00833
9.01	0.00684
8.42	0.00608
7.81	0.00447
7.21	0.00372
6.61	0.00276
6.01	0.00157
5.41	0.0011
4.81	1e-05
4.23	-0.00075
3.61	-0.00106
3.01	-0.00217
2.42	-0.00252
1.81	-0.00278
1.21	-0.0034
0.61	-0.00323
0.02	-0.00404
-0.01	-0.00409
-0.02	-0.0041
-0.03	-0.00411
-0.1	-0.00359
-0.01	-0.00359
0	-0.00384
