# Supplementary material for: Approaching intrinsic dynamics of MXenes hybrid hydrogel for 3D printed multimodal intelligent devices with ultrahigh superelasticity and temperature sensitivity
Source: Nat Commun. 2022 Jun 14;13:3420. doi: 10.1038/s41467-022-31051-7 (PMC9197829; doi:10.1038/s41467-022-31051-7)
Supplement: Supplementary file 6 — Source Data [file 41467_2022_31051_MOESM6_ESM.zip › Supplementary information/Supplementary Fig. 9/Supplementary Fig. 9c/30%.xlsx]

## Sheet: Sheet1
Strain / %	Compressive strength / Mpa
0	-0.00012
0.05	0.00013
0.39	0.00092
0.72	0.00157
1.03	0.00276
1.34	0.00361
1.65	0.00417
1.96	0.00567
2.27	0.0061
2.57	0.00723
2.87	0.00825
3.16	0.00874
3.47	0.01019
3.76	0.01085
4.07	0.01177
4.37	0.01313
4.67	0.01392
4.97	0.0152
5.26	0.0164
5.56	0.01703
5.87	0.01864
6.17	0.01967
6.47	0.02079
6.77	0.02232
7.07	0.02298
7.36	0.02456
7.66	0.02586
7.97	0.02679
8.27	0.02865
8.57	0.02975
8.87	0.03109
9.17	0.03278
9.46	0.03369
9.76	0.03551
10.06	0.03705
10.36	0.03821
10.67	0.04017
10.98	0.04139
11.27	0.04289
11.56	0.04492
11.86	0.04591
12.17	0.04799
12.47	0.04961
12.78	0.051
13.07	0.05313
13.37	0.05455
13.66	0.05655
13.96	0.05846
14.27	0.05997
14.57	0.06225
14.87	0.06402
15.17	0.06558
15.46	0.06799
15.76	0.06928
16.06	0.07156
16.37	0.07377
16.67	0.07543
16.98	0.07802
17.27	0.07989
17.57	0.08191
17.86	0.0844
18.16	0.08617
18.46	0.08866
18.77	0.09103
19.07	0.093
19.37	0.0957
19.67	0.09781
19.96	0.10006
20.26	0.1029
20.57	0.10477
20.87	0.1076
21.17	0.11026
21.47	0.11236
21.76	0.11533
22.06	0.11755
22.36	0.12028
22.67	0.12332
22.97	0.1256
23.28	0.12854
23.57	0.13127
23.86	0.13359
24.16	0.13683
24.46	0.1394
24.77	0.14233
25.07	0.14548
25.38	0.14797
25.67	0.15125
25.96	0.15411
26.26	0.15679
26.56	0.1603
26.87	0.16306
27.17	0.16637
27.48	0.16983
27.77	0.1727
28.07	0.17638
28.36	0.17953
28.66	0.18279
28.97	0.18664
29.28	0.19
29.57	0.1938
29.87	0.19763
30	0.19905
30.01	0.19905
29.95	0.19871
29.61	0.19332
29.22	0.18572
28.87	0.18001
28.54	0.17468
28.24	0.16946
27.93	0.16538
27.62	0.16066
27.32	0.15646
27.01	0.15264
26.71	0.14811
26.41	0.14471
26.11	0.1411
25.82	0.1372
25.52	0.13425
25.22	0.13055
24.91	0.12724
24.61	0.12429
24.3	0.12066
24.01	0.11804
23.71	0.11504
23.42	0.11192
23.11	0.10951
22.81	0.1062
22.51	0.10349
22.21	0.10113
21.91	0.09807
21.61	0.09592
21.31	0.0933
21.01	0.0907
20.71	0.08868
20.41	0.08601
20.11	0.08384
19.81	0.08189
19.51	0.07921
19.21	0.07748
18.91	0.07522
18.61	0.07274
18.3	0.0711
18.01	0.06868
17.71	0.06683
17.42	0.06507
17.12	0.0628
16.82	0.06136
16.51	0.05933
16.2	0.0574
15.91	0.05598
15.61	0.05382
15.32	0.05223
15.02	0.05073
14.71	0.04857
14.41	0.04728
14.11	0.0453
13.81	0.04372
13.51	0.04251
13.21	0.0405
12.92	0.03919
12.61	0.03772
12.31	0.03591
12.01	0.0349
11.71	0.03316
11.41	0.03176
11.12	0.03077
10.81	0.02904
10.51	0.02792
10.21	0.02656
9.91	0.0249
9.61	0.02422
9.32	0.02258
9.02	0.02148
8.72	0.02061
8.41	0.01899
8.11	0.01828
7.81	0.01707
7.51	0.0158
7.21	0.01513
6.92	0.01379
6.62	0.01285
6.31	0.01216
6.01	0.01066
5.71	0.01009
5.41	0.00893
5.11	0.0079
4.82	0.00757
4.52	0.00639
4.21	0.00569
3.91	0.00506
3.61	0.00378
3.31	0.00359
3.01	0.0027
2.71	0.0018
2.42	0.00152
2.11	0.00045
1.81	0
1.51	-0.00035
1.21	-0.00144
0.91	-0.00148
0.62	-0.00215
0.32	-0.00267
0.01	-0.00278
0	-0.00293
-0.01	-0.00303
-0.01	-0.00312
-0.04	-0.00331
0	-0.00296
