# Supplementary material for: Approaching intrinsic dynamics of MXenes hybrid hydrogel for 3D printed multimodal intelligent devices with ultrahigh superelasticity and temperature sensitivity
Source: Nat Commun. 2022 Jun 14;13:3420. doi: 10.1038/s41467-022-31051-7 (PMC9197829; doi:10.1038/s41467-022-31051-7)
Supplement: Supplementary file 6 — Source Data [file 41467_2022_31051_MOESM6_ESM.zip › Supplementary information/Supplementary Fig. 9/Supplementary Fig. 9c/40%.xlsx]

## Sheet: Sheet1
Strain / %	Compressive strength / Mpa
0	-9e-05
0.09	0.00076
0.54	0.00112
0.98	0.00232
1.4	0.0037
1.81	0.00436
2.23	0.00575
2.64	0.00676
3.03	0.00778
3.43	0.00951
3.83	0.01051
4.23	0.01195
4.64	0.01351
5.04	0.01462
5.43	0.01646
5.83	0.01784
6.23	0.01923
6.64	0.02128
7.04	0.02252
7.43	0.02432
7.83	0.0264
8.24	0.02773
8.64	0.03014
9.04	0.03186
9.43	0.03351
9.83	0.03619
10.23	0.03789
10.64	0.04029
11.04	0.04263
11.43	0.04446
11.83	0.04713
12.23	0.0492
12.63	0.05127
13.04	0.05403
13.44	0.056
13.83	0.05852
14.23	0.06108
14.63	0.06312
15.04	0.0661
15.44	0.06844
15.83	0.07096
16.23	0.074
16.63	0.0761
17.04	0.07928
17.44	0.08197
17.83	0.08443
18.23	0.08766
18.64	0.09037
19.04	0.09324
19.44	0.09652
19.83	0.09917
20.23	0.10249
20.63	0.10589
21.04	0.10876
21.44	0.11269
21.83	0.11571
22.23	0.11913
22.62	0.12291
23.03	0.12606
23.44	0.13015
23.84	0.13383
24.23	0.13738
24.63	0.1417
25.03	0.14543
25.44	0.14977
25.83	0.15426
26.23	0.15805
26.62	0.16286
27.03	0.1675
27.44	0.17199
27.84	0.17727
28.23	0.18159
28.63	0.18658
29.03	0.19195
29.44	0.19679
29.84	0.20241
30.23	0.20731
30.63	0.2124
31.03	0.21803
31.44	0.22307
31.84	0.22869
32.23	0.23411
32.63	0.23929
33.03	0.24499
33.44	0.2504
33.84	0.25596
34.23	0.26175
34.63	0.26663
35.03	0.27257
35.43	0.27851
35.84	0.28415
36.24	0.29044
36.63	0.29617
37.03	0.30227
37.43	0.30914
37.84	0.31521
38.24	0.322
38.63	0.3285
39.03	0.33479
39.43	0.34231
39.84	0.34925
40.01	0.35226
40.02	0.35236
39.9	0.34873
39.4	0.33092
38.92	0.31288
38.47	0.29916
38.05	0.28677
37.62	0.2754
37.21	0.26511
36.8	0.25505
36.41	0.24629
36.01	0.23804
35.6	0.22949
35.2	0.22204
34.8	0.21439
34.4	0.20716
34.01	0.20099
33.61	0.194
33.2	0.18788
32.79	0.18186
32.4	0.17574
32	0.17058
31.61	0.16503
31.2	0.15975
30.8	0.15497
30.4	0.14979
30.01	0.14558
29.61	0.14115
29.2	0.13631
28.8	0.1324
28.4	0.12798
28	0.12393
27.61	0.12054
27.2	0.1162
26.8	0.11285
26.39	0.10913
26	0.10548
25.6	0.10271
25.2	0.09915
24.8	0.09607
24.39	0.0931
24	0.08962
23.61	0.08709
23.21	0.08432
22.8	0.08095
22.4	0.07854
22	0.07553
21.61	0.07302
21.21	0.07073
20.8	0.06774
20.4	0.06562
19.99	0.06301
19.6	0.06066
19.21	0.05877
18.8	0.0562
18.4	0.05414
18	0.05205
17.6	0.04958
17.21	0.04798
16.8	0.04559
16.4	0.04341
16	0.04178
15.6	0.03947
15.21	0.03791
14.8	0.03613
14.4	0.03401
14	0.03264
13.6	0.03067
13.21	0.02903
12.81	0.02764
12.39	0.02557
12	0.02429
11.6	0.02274
11.21	0.021
10.81	0.0201
10.4	0.01849
10	0.01715
9.6	0.01616
9.2	0.01447
8.81	0.0137
8.4	0.01246
8	0.01111
7.6	0.01034
7.2	0.00896
6.81	0.00806
6.4	0.00721
6	0.00591
5.6	0.00541
5.2	0.00444
4.81	0.00333
4.4	0.00317
3.99	0.00192
3.59	0.00137
3.2	0.00088
2.81	-0.00011
2.41	-0.00029
2	-0.00108
1.6	-0.00179
1.2	-0.00203
0.81	-0.00292
0.41	-0.00321
0	-0.00349
-0.01	-0.00354
-0.01	-0.0036
-0.02	-0.00367
-0.06	-0.00366
0	-0.00323
