# Supplementary material for: Approaching intrinsic dynamics of MXenes hybrid hydrogel for 3D printed multimodal intelligent devices with ultrahigh superelasticity and temperature sensitivity
Source: Nat Commun. 2022 Jun 14;13:3420. doi: 10.1038/s41467-022-31051-7 (PMC9197829; doi:10.1038/s41467-022-31051-7)
Supplement: Supplementary file 6 — Source Data [file 41467_2022_31051_MOESM6_ESM.zip › Supplementary information/Supplementary Fig. 9/Supplementary Fig. 9c/50%.xlsx]

## Sheet: Sheet1
Strain / %	Compressive strength / Mpa
0	0.00012
0.15	0.00091
0.69	0.00128
1.23	0.00309
1.76	0.00426
2.27	0.00557
2.76	0.0073
3.27	0.00842
3.78	0.01037
4.28	0.01191
4.78	0.0133
5.28	0.01525
5.78	0.01682
6.28	0.01862
6.77	0.02073
7.28	0.02219
7.78	0.02447
8.28	0.02647
8.77	0.02809
9.28	0.03064
9.78	0.03219
10.29	0.03447
10.78	0.03682
11.27	0.03856
11.77	0.04127
12.28	0.04339
12.78	0.04547
13.28	0.04833
13.78	0.05036
14.29	0.05286
14.78	0.05551
15.28	0.05762
15.78	0.06054
16.28	0.06303
16.78	0.06543
17.27	0.06859
17.78	0.07089
18.28	0.07399
18.78	0.07714
19.28	0.07958
19.77	0.08296
20.28	0.08593
20.79	0.08916
21.28	0.09263
21.77	0.0955
22.28	0.09913
22.79	0.103
23.28	0.10606
23.77	0.11001
24.28	0.11356
24.79	0.11746
25.28	0.12192
25.78	0.12547
26.27	0.13014
26.79	0.13464
27.28	0.13889
27.77	0.14398
28.27	0.14842
28.79	0.15366
29.28	0.15895
29.78	0.16374
30.28	0.1697
30.78	0.17543
31.28	0.18116
31.77	0.18763
32.28	0.19363
32.78	0.20042
33.28	0.20759
33.77	0.21416
34.28	0.22181
34.78	0.2295
35.29	0.23748
35.78	0.24622
36.27	0.25415
36.78	0.26318
37.29	0.27297
37.78	0.28222
38.28	0.29247
38.78	0.30294
39.28	0.31325
39.78	0.32464
40.27	0.33528
40.78	0.34684
41.28	0.35856
41.78	0.36982
42.28	0.38147
42.78	0.39333
43.28	0.40519
43.79	0.41803
44.28	0.42974
44.78	0.44241
45.28	0.45536
45.78	0.46854
46.28	0.48197
46.78	0.4954
47.28	0.50958
47.79	0.52402
48.28	0.53809
48.78	0.55316
49.28	0.56898
49.79	0.58468
50	0.59176
50.01	0.59211
49.84	0.58231
49.22	0.53744
48.63	0.49861
48.07	0.46721
47.55	0.44023
47.02	0.41638
46.51	0.39469
46.01	0.37487
45.51	0.35724
45	0.33991
44.5	0.3246
44	0.31054
43.51	0.29708
43	0.28472
42.49	0.2728
42	0.2617
41.51	0.25187
41	0.24157
40.5	0.2326
39.99	0.22391
39.5	0.2154
39	0.20794
38.5	0.20006
38	0.19291
37.5	0.18638
37	0.17958
36.49	0.17329
36	0.16728
35.51	0.16129
35.01	0.15623
34.49	0.15036
33.99	0.14503
33.5	0.14035
33.01	0.13508
32.5	0.13077
32	0.12622
31.5	0.1216
31	0.11778
30.5	0.11342
30	0.10953
29.5	0.1059
29	0.10183
28.5	0.09838
27.99	0.09463
27.5	0.09097
27.01	0.08824
26.5	0.0846
25.99	0.08138
25.5	0.07868
25	0.07527
24.5	0.07277
24	0.0699
23.49	0.06688
23	0.06469
22.51	0.06179
22	0.05942
21.49	0.05711
21	0.05428
20.5	0.05224
20	0.04988
19.49	0.04737
19	0.0457
18.51	0.04321
18	0.04113
17.49	0.03946
17	0.03698
16.51	0.03559
16	0.03346
15.49	0.03152
15	0.03009
14.5	0.02789
14	0.02636
13.49	0.02492
13	0.02282
12.5	0.02172
12	0.0201
11.49	0.01857
11	0.01765
10.51	0.01593
10.01	0.01481
9.5	0.01369
8.99	0.01194
8.5	0.01114
8.01	0.00973
7.5	0.00847
7	0.00754
6.5	0.00608
6.01	0.00525
5.5	0.0043
5	0.00295
4.5	0.00259
4.01	0.00153
3.5	0.00065
2.99	0.00034
2.5	-0.00078
2.01	-0.00102
1.5	-0.00164
0.99	-0.00259
0.49	-0.00275
0	-0.00346
-0.01	-0.00352
-0.02	-0.00356
-0.03	-0.00358
-0.07	-0.00326
0	-0.0029
