# Supplementary material for: Approaching intrinsic dynamics of MXenes hybrid hydrogel for 3D printed multimodal intelligent devices with ultrahigh superelasticity and temperature sensitivity
Source: Nat Commun. 2022 Jun 14;13:3420. doi: 10.1038/s41467-022-31051-7 (PMC9197829; doi:10.1038/s41467-022-31051-7)
Supplement: Supplementary file 6 — Source Data [file 41467_2022_31051_MOESM6_ESM.zip › Supplementary information/Supplementary Fig. 9/Supplementary Fig. 9c/60%.xlsx]

## Sheet: Sheet1
Strain / %	Compressive strength / Mpa
0	0.00038
0.16	0.00058
0.82	0.00157
1.47	0.0029
2.11	0.00414
2.72	0.0061
3.34	0.00732
3.95	0.00892
4.55	0.01093
5.14	0.01226
5.75	0.01448
6.35	0.01627
6.94	0.01804
7.55	0.02054
8.16	0.02236
8.75	0.02465
9.34	0.027
9.95	0.02912
10.55	0.03187
11.14	0.03426
11.75	0.03663
12.36	0.0397
12.95	0.04205
13.54	0.04515
14.15	0.04817
14.75	0.05082
15.34	0.05409
15.95	0.05718
16.56	0.06004
17.15	0.06375
17.74	0.06652
18.35	0.07019
18.95	0.07379
19.55	0.07697
20.15	0.08093
20.76	0.0844
21.35	0.08808
21.95	0.09231
22.55	0.09601
23.15	0.10044
23.74	0.10454
24.35	0.10865
24.96	0.11359
25.55	0.1178
26.14	0.12226
26.75	0.12767
27.35	0.13219
27.95	0.13765
28.55	0.14293
29.16	0.14829
29.74	0.15427
30.35	0.15988
30.95	0.16606
31.55	0.17271
32.14	0.17884
32.75	0.18604
33.36	0.19343
33.94	0.20037
34.54	0.20846
35.15	0.21641
35.75	0.22472
36.35	0.23392
36.95	0.24279
37.55	0.25289
38.14	0.2629
38.75	0.27327
39.35	0.28485
39.95	0.29624
40.54	0.3084
41.15	0.32162
41.76	0.33508
42.34	0.34913
42.94	0.3638
43.55	0.37953
44.15	0.39647
44.75	0.4133
45.35	0.43172
45.95	0.45083
46.54	0.46889
47.15	0.4883
47.76	0.50716
48.34	0.52529
48.95	0.54459
49.55	0.5642
50.15	0.58461
50.74	0.60337
51.34	0.62162
51.95	0.64121
52.55	0.66096
53.15	0.67906
53.75	0.69593
54.35	0.71534
54.95	0.73459
55.55	0.75509
56.16	0.77582
56.75	0.79586
57.34	0.81557
57.95	0.83539
58.55	0.85512
59.14	0.87445
59.75	0.89995
60.01	0.91156
60.02	0.91216
59.79	0.88839
59.05	0.80339
58.36	0.73259
57.69	0.67423
57.05	0.6244
56.44	0.58289
55.84	0.54503
55.22	0.51081
54.61	0.4801
54.02	0.45261
53.41	0.42782
52.81	0.40449
52.21	0.38329
51.62	0.36432
51.01	0.34571
50.41	0.32942
49.83	0.31446
49.21	0.29969
48.61	0.28668
48.01	0.2742
47.42	0.2628
46.81	0.2522
46.21	0.24151
45.62	0.23239
45.01	0.22337
44.41	0.21429
43.81	0.2059
43.21	0.19736
42.61	0.18944
42.01	0.18228
41.43	0.17492
40.81	0.16829
40.21	0.16166
39.62	0.1552
39.01	0.14969
38.41	0.14354
37.81	0.13799
37.22	0.13298
36.61	0.12732
36.01	0.1226
35.41	0.11782
34.82	0.11291
34.21	0.10877
33.61	0.10412
33.02	0.10013
32.41	0.09624
31.81	0.09187
31.22	0.08832
30.61	0.08447
30.01	0.08048
29.41	0.07747
28.82	0.07368
28.21	0.07038
27.61	0.06741
27.02	0.06382
26.41	0.06114
25.8	0.058
25.22	0.05501
24.62	0.05262
24.01	0.04956
23.41	0.0468
22.82	0.04459
22.21	0.0415
21.61	0.03939
21.01	0.03702
20.42	0.03449
19.81	0.03275
19.21	0.03035
18.62	0.02828
18.01	0.02655
17.41	0.0244
16.82	0.02295
16.22	0.02128
15.61	0.01918
15.01	0.0181
14.42	0.01617
13.81	0.01486
13.21	0.01361
12.61	0.01182
12.02	0.01077
11.41	0.0094
10.81	0.00817
10.22	0.00738
9.61	0.00597
9.01	0.00489
8.42	0.00422
7.82	0.00283
7.21	0.00236
6.61	0.00154
6.02	0.0003
5.41	5e-05
4.81	-0.00099
4.22	-0.00131
3.61	-0.00161
3.01	-0.00259
2.41	-0.00269
1.82	-0.0031
1.21	-0.0035
0.61	-0.00303
0.02	-0.00282
-0.01	-0.00288
-0.02	-0.00291
-0.04	-0.00292
-0.1	-0.00248
-0.02	-0.00269
0	-0.00264
