# Supplementary material for: Approaching intrinsic dynamics of MXenes hybrid hydrogel for 3D printed multimodal intelligent devices with ultrahigh superelasticity and temperature sensitivity
Source: Nat Commun. 2022 Jun 14;13:3420. doi: 10.1038/s41467-022-31051-7 (PMC9197829; doi:10.1038/s41467-022-31051-7)
Supplement: Supplementary file 6 — Source Data [file 41467_2022_31051_MOESM6_ESM.zip › Supplementary information/Supplementary Fig. 9/Supplementary Fig. 9d/30%.xlsx]

## Sheet: Sheet1
Strain / %	Compressive strength / Mpa
0	-0.00024
0.07	0.00039
0.4	0.00092
0.73	0.0016
1.05	0.0029
1.35	0.0034
1.66	0.00426
1.96	0.00547
2.27	0.00584
2.57	0.00717
2.88	0.0079
3.17	0.00865
3.46	0.01009
3.76	0.01068
4.06	0.01186
4.37	0.01313
4.67	0.01391
4.98	0.01545
5.27	0.0164
5.56	0.01723
5.86	0.019
6.16	0.01978
6.46	0.02118
6.77	0.02258
7.07	0.02345
7.37	0.02519
7.66	0.02624
7.97	0.02765
8.27	0.02951
8.57	0.03059
8.87	0.03244
9.18	0.03417
9.47	0.03539
9.76	0.03737
10.06	0.03874
10.37	0.04032
10.67	0.04233
10.98	0.04364
11.27	0.04551
11.57	0.04742
11.86	0.04876
12.16	0.05106
12.47	0.05266
12.77	0.05433
13.08	0.05673
13.38	0.05813
13.67	0.06016
13.96	0.06218
14.26	0.06359
14.56	0.06613
14.86	0.06783
15.17	0.06982
15.47	0.0721
15.77	0.0738
16.06	0.07615
16.37	0.0783
16.67	0.08023
16.97	0.08275
17.27	0.08476
17.57	0.08712
17.87	0.08949
18.16	0.09139
18.46	0.09402
18.77	0.0965
19.07	0.09863
19.38	0.10141
19.67	0.1035
19.96	0.10594
20.26	0.10864
20.56	0.11079
20.87	0.11365
21.17	0.11628
21.48	0.11863
21.77	0.12156
22.07	0.12377
22.36	0.12632
22.66	0.12927
22.96	0.13152
23.27	0.13462
23.58	0.13744
23.87	0.13996
24.17	0.14315
24.46	0.14559
24.76	0.14844
25.07	0.15164
25.37	0.15418
25.68	0.15753
25.97	0.16039
26.27	0.16304
26.56	0.1665
26.86	0.16901
27.17	0.17249
27.48	0.17585
27.78	0.17866
28.07	0.18219
28.36	0.18526
28.66	0.18824
28.97	0.19211
29.27	0.19521
29.57	0.19878
29.88	0.20237
30	0.20389
30.01	0.20388
29.95	0.20256
29.59	0.19603
29.21	0.18765
28.86	0.18117
28.54	0.17563
28.23	0.17001
27.92	0.16536
27.61	0.1605
27.3	0.15579
27	0.15198
26.69	0.14738
26.4	0.14357
26.11	0.13991
25.8	0.13584
25.5	0.13269
25.2	0.12888
24.89	0.12509
24.59	0.12227
24.3	0.11866
24	0.11568
23.7	0.11271
23.4	0.10928
23.1	0.10669
22.79	0.10367
22.5	0.10071
22.2	0.09854
21.91	0.09541
21.61	0.09282
21.3	0.09045
21	0.08752
20.69	0.08538
20.39	0.08281
20.1	0.08027
19.8	0.07838
19.51	0.07574
19.2	0.07376
18.9	0.0717
18.6	0.06916
18.3	0.06745
18	0.06532
17.7	0.06315
17.41	0.06152
17.1	0.05911
16.79	0.05728
16.5	0.05565
16.2	0.05338
15.9	0.05196
15.6	0.04994
15.3	0.04821
15	0.04682
14.69	0.04468
14.4	0.04332
14.1	0.04185
13.8	0.03992
13.51	0.03872
13.21	0.03701
12.9	0.03531
12.59	0.0342
12.3	0.03223
11.99	0.03103
11.7	0.02963
11.41	0.02799
11.11	0.02704
10.8	0.02547
10.5	0.02405
10.2	0.0232
9.9	0.02161
9.6	0.02064
9.31	0.01952
9.01	0.01798
8.7	0.01723
8.4	0.01588
8.1	0.01473
7.8	0.01413
7.5	0.01273
7.2	0.01187
6.91	0.011
6.6	0.00974
6.3	0.0094
6	0.00838
5.7	0.00777
5.4	0.00738
5.11	0.00633
4.81	0.00582
4.5	0.00517
4.19	0.00392
3.89	0.00375
3.6	0.00284
3.3	0.00215
3.01	0.00189
2.71	0.00092
2.4	0.00071
2.1	0.00014
1.8	-0.00071
1.5	-0.00079
1.2	-0.00151
0.91	-0.00203
0.6	-0.00222
0.3	-0.00302
0	-0.0033
-0.01	-0.00322
-0.01	-0.00314
-0.04	-0.00328
0	-0.00277
