# Supplementary material for: Approaching intrinsic dynamics of MXenes hybrid hydrogel for 3D printed multimodal intelligent devices with ultrahigh superelasticity and temperature sensitivity
Source: Nat Commun. 2022 Jun 14;13:3420. doi: 10.1038/s41467-022-31051-7 (PMC9197829; doi:10.1038/s41467-022-31051-7)
Supplement: Supplementary file 6 — Source Data [file 41467_2022_31051_MOESM6_ESM.zip › Supplementary information/Supplementary Fig. 9/Supplementary Fig. 9d/40%.xlsx]

## Sheet: Sheet1
Strain / %	Compressive strength / Mpa
0	-0.00024
0.11	0.0007
0.54	0.00095
0.97	0.00234
1.39	0.00373
1.8	0.00445
2.22	0.00587
2.62	0.00701
3.01	0.00799
3.42	0.00964
3.83	0.01056
4.23	0.01191
4.63	0.01356
5.02	0.01446
5.41	0.01622
5.83	0.01762
6.23	0.01881
6.63	0.02082
7.02	0.02204
7.42	0.02368
7.82	0.02556
8.23	0.02679
8.63	0.02901
9.03	0.03063
9.42	0.03219
9.81	0.03431
10.22	0.03587
10.63	0.03794
11.03	0.04015
11.42	0.04169
11.82	0.04405
12.22	0.04608
12.63	0.04801
13.02	0.05065
13.42	0.0524
13.82	0.05487
14.22	0.0573
14.63	0.05922
15.02	0.06196
15.42	0.064
15.81	0.06634
16.22	0.06922
16.63	0.07148
17.03	0.0742
17.42	0.07692
17.81	0.07923
18.21	0.08226
18.62	0.08494
19.03	0.08768
19.42	0.09105
19.82	0.09351
20.22	0.0968
20.63	0.09982
21.03	0.10271
21.43	0.10619
21.82	0.10921
22.22	0.11265
22.63	0.11643
23.03	0.11963
23.43	0.12349
23.82	0.12722
24.21	0.13061
24.63	0.13501
25.03	0.13884
25.43	0.14271
25.82	0.1471
26.21	0.15086
26.62	0.1555
27.03	0.16009
27.43	0.16438
27.82	0.16945
28.22	0.17406
28.62	0.17895
29.03	0.18454
29.43	0.18928
29.82	0.19473
30.21	0.19997
30.62	0.20518
31.03	0.21114
31.43	0.21654
31.83	0.22219
32.22	0.22822
32.62	0.23369
33.02	0.24002
33.43	0.24641
33.83	0.25224
34.22	0.25871
34.62	0.26462
35.02	0.27128
35.43	0.27837
35.82	0.28434
36.22	0.2913
36.62	0.29797
37.02	0.30455
37.43	0.3121
37.83	0.31901
38.22	0.32609
38.62	0.33368
39.03	0.3411
39.43	0.34911
39.83	0.3571
40.01	0.36045
40.02	0.3605
39.91	0.35795
39.43	0.34104
38.94	0.323
38.48	0.30893
38.06	0.29633
37.64	0.28471
37.23	0.27446
36.82	0.26421
36.42	0.25486
36.02	0.24642
35.62	0.23758
35.22	0.22991
34.81	0.22219
34.41	0.21455
34.02	0.20812
33.63	0.20134
33.22	0.19485
32.81	0.1887
32.41	0.18219
32.01	0.17692
31.62	0.17139
31.22	0.16575
30.81	0.16097
30.41	0.1557
30.01	0.15083
29.62	0.14657
29.22	0.14177
28.82	0.13757
28.41	0.13337
28.01	0.12901
27.62	0.1256
27.22	0.12132
26.81	0.11756
26.41	0.1141
26.01	0.11006
25.62	0.10708
25.23	0.10369
24.82	0.1001
24.41	0.09731
24.01	0.09379
23.61	0.09084
23.22	0.08823
22.81	0.08482
22.41	0.08231
22.01	0.07954
21.61	0.07651
21.22	0.07431
20.82	0.07125
20.41	0.06879
20.01	0.06655
19.61	0.06378
19.22	0.06169
18.82	0.05931
18.41	0.05682
18.01	0.05491
17.61	0.05251
17.22	0.05048
16.82	0.04864
16.42	0.04603
16.01	0.04425
15.61	0.04211
15.22	0.04001
14.82	0.03858
14.42	0.03628
14.01	0.03451
13.61	0.03305
13.22	0.03097
12.82	0.02967
12.42	0.02789
12.01	0.02608
11.61	0.02491
11.21	0.02318
10.83	0.02179
10.42	0.02056
10.01	0.01878
9.61	0.01778
9.22	0.01658
8.83	0.01498
8.42	0.01422
8.01	0.01268
7.61	0.0116
7.21	0.01073
6.82	0.00926
6.42	0.0085
6.02	0.0076
5.61	0.00627
5.21	0.00581
4.81	0.00468
4.43	0.00386
4.01	0.00347
3.61	0.00219
3.21	0.00171
2.81	0.0012
2.42	7e-05
2.02	-0.00017
1.61	-0.00104
1.21	-0.00157
0.82	-0.00178
0.43	-0.00283
0.03	-0.00304
-0.01	-0.00292
-0.02	-0.00292
-0.02	-0.00295
-0.07	-0.0033
0	-0.003
