# Supplementary material for: Approaching intrinsic dynamics of MXenes hybrid hydrogel for 3D printed multimodal intelligent devices with ultrahigh superelasticity and temperature sensitivity
Source: Nat Commun. 2022 Jun 14;13:3420. doi: 10.1038/s41467-022-31051-7 (PMC9197829; doi:10.1038/s41467-022-31051-7)
Supplement: Supplementary file 6 — Source Data [file 41467_2022_31051_MOESM6_ESM.zip › Supplementary information/Supplementary Fig. 9/Supplementary Fig. 9d/50%.xlsx]

## Sheet: Sheet1
Strain / %	Compressive strength / Mpa
0	0.00038
0.13	0.00079
0.68	0.0013
1.21	0.00312
1.74	0.00409
2.26	0.00548
2.77	0.00713
3.27	0.00831
3.78	0.0101
4.29	0.01149
4.78	0.01283
5.27	0.01495
5.78	0.01636
6.29	0.01806
6.78	0.02008
7.27	0.02156
7.78	0.02397
8.29	0.02578
8.79	0.02759
9.27	0.03009
9.77	0.03186
10.29	0.03432
10.79	0.03674
11.28	0.0386
11.78	0.04152
12.28	0.04384
12.78	0.04602
13.28	0.04889
13.78	0.05112
14.29	0.05394
14.78	0.05681
15.28	0.05918
15.78	0.06244
16.28	0.0651
16.79	0.06797
17.28	0.07133
17.77	0.07391
18.27	0.07725
18.78	0.08052
19.28	0.08345
19.78	0.08703
20.28	0.0903
20.79	0.09368
21.28	0.09763
21.78	0.10068
22.28	0.10482
22.78	0.10886
23.28	0.11243
23.78	0.11679
24.28	0.12068
24.79	0.12506
25.29	0.12967
25.78	0.13357
26.27	0.13829
26.78	0.14322
27.29	0.14796
27.78	0.15335
28.27	0.1583
28.78	0.16372
29.29	0.16973
29.78	0.17488
30.27	0.18103
30.78	0.18733
31.29	0.19352
31.78	0.20057
32.27	0.20686
32.77	0.21414
33.29	0.22194
33.78	0.22916
34.27	0.23708
34.78	0.24534
35.29	0.25395
35.78	0.26329
36.28	0.27228
36.78	0.28206
37.28	0.29246
37.78	0.30247
38.27	0.31346
38.78	0.32459
39.28	0.33589
39.78	0.34813
40.27	0.35933
40.78	0.37144
41.28	0.38377
41.79	0.3957
42.28	0.40749
42.77	0.41887
43.28	0.43078
43.79	0.44342
44.28	0.45452
44.78	0.4662
45.28	0.47869
45.78	0.48997
46.28	0.50284
46.77	0.51512
47.28	0.52838
47.79	0.54191
48.28	0.55426
48.78	0.56641
49.28	0.57815
49.79	0.58919
50.01	0.59397
50.02	0.59419
49.84	0.58226
49.22	0.54008
48.63	0.50269
48.08	0.47291
47.55	0.44671
47.02	0.42359
46.51	0.40231
46.01	0.38297
45.51	0.36566
45	0.34827
44.5	0.33282
44	0.31844
43.5	0.30445
43	0.29192
42.5	0.27958
42.01	0.26837
41.51	0.25829
41	0.24734
40.49	0.23771
40	0.22878
39.51	0.21972
39	0.2117
38.5	0.20355
38	0.19596
37.5	0.18921
37	0.18189
36.5	0.17555
36	0.16939
35.5	0.16321
35	0.15777
34.49	0.15187
34	0.14641
33.51	0.14171
33	0.13631
32.49	0.13161
32	0.12697
31.5	0.12227
31	0.11831
30.5	0.11366
29.99	0.10949
29.5	0.10592
29.01	0.10167
28.5	0.09829
27.99	0.09467
27.5	0.09077
27.01	0.08778
26.5	0.08415
25.99	0.08075
25.5	0.07788
25.01	0.07439
24.5	0.07174
23.99	0.06863
23.5	0.06542
23.01	0.06308
22.5	0.06004
21.99	0.05737
21.5	0.05507
21	0.05216
20.5	0.05009
19.99	0.04748
19.5	0.04494
19	0.04304
18.5	0.04041
17.99	0.03833
17.5	0.03634
17.01	0.03402
16.51	0.03227
16	0.03038
15.49	0.02827
15	0.02702
14.51	0.02501
14	0.02352
13.5	0.022
13	0.02017
12.5	0.01897
12	0.01744
11.5	0.01593
11	0.01489
10.51	0.01335
10	0.01222
9.49	0.01121
9	0.0097
8.51	0.00914
8	0.00796
7.49	0.00654
6.99	0.00611
6.5	0.00485
6	0.00407
5.5	0.00339
4.99	0.00205
4.5	0.00179
4.01	0.00071
3.5	-9e-05
2.99	-0.0003
2.5	-0.00129
2.01	-0.00148
1.5	-0.00205
1	-0.00283
0.5	-0.00285
0.01	-0.00351
-0.01	-0.00369
-0.02	-0.00375
-0.03	-0.00379
-0.08	-0.00338
-0.01	-0.00317
0	-0.00344
