# Supplementary material for: Approaching intrinsic dynamics of MXenes hybrid hydrogel for 3D printed multimodal intelligent devices with ultrahigh superelasticity and temperature sensitivity
Source: Nat Commun. 2022 Jun 14;13:3420. doi: 10.1038/s41467-022-31051-7 (PMC9197829; doi:10.1038/s41467-022-31051-7)
Supplement: Supplementary file 6 — Source Data [file 41467_2022_31051_MOESM6_ESM.zip › Supplementary information/Supplementary Fig. 9/Supplementary Fig. 9d/60%.xlsx]

## Sheet: Sheet1
Strain / %	Compressive strength / Mpa
0	-1e-05
0.16	0.00091
0.83	0.00135
1.48	0.00325
2.12	0.00487
2.72	0.00641
3.33	0.0085
3.95	0.01004
4.54	0.01204
5.15	0.01424
5.75	0.01569
6.35	0.01819
6.94	0.01992
7.55	0.02213
8.15	0.02476
8.74	0.02658
9.35	0.02924
9.96	0.03184
10.55	0.03388
11.14	0.03672
11.74	0.03915
12.35	0.04153
12.95	0.04463
13.55	0.04684
14.16	0.04985
14.75	0.0527
15.34	0.05501
15.95	0.0584
16.55	0.06104
17.14	0.06413
17.75	0.06755
18.36	0.07036
18.95	0.07385
19.54	0.07712
20.15	0.08032
20.75	0.08428
21.35	0.08749
21.95	0.09104
22.56	0.09519
23.15	0.09852
23.74	0.10284
24.35	0.10686
24.95	0.11085
25.55	0.11558
26.15	0.11982
26.76	0.12466
27.35	0.1296
27.94	0.13407
28.55	0.13967
29.15	0.14492
29.75	0.15031
30.35	0.15631
30.96	0.16183
31.55	0.16803
32.15	0.17464
32.75	0.1809
33.35	0.18824
33.94	0.19505
34.55	0.20264
35.16	0.21096
35.75	0.21863
36.34	0.22731
36.95	0.23659
37.55	0.24569
38.15	0.25572
38.75	0.26612
39.36	0.27684
39.94	0.28851
40.55	0.3002
41.15	0.3131
41.75	0.32634
42.34	0.33956
42.95	0.35483
43.56	0.37036
44.15	0.38635
44.74	0.40364
45.35	0.42132
45.95	0.44065
46.55	0.45991
47.15	0.48027
47.76	0.5021
48.34	0.52318
48.95	0.54612
49.56	0.57058
50.15	0.59366
50.74	0.61717
51.35	0.64084
51.96	0.66385
52.55	0.68616
53.15	0.70779
53.75	0.73085
54.35	0.75378
54.95	0.77543
55.55	0.79838
56.15	0.82042
56.74	0.84159
57.35	0.86586
57.96	0.89
58.55	0.9135
59.14	0.9371
59.75	0.96188
60.01	0.97269
60.02	0.97321
59.79	0.94276
59.04	0.84097
58.35	0.76107
57.69	0.69927
57.05	0.64601
56.42	0.60154
55.82	0.56389
55.21	0.52911
54.6	0.49855
54.01	0.47019
53.4	0.44485
52.8	0.42201
52.2	0.40011
51.61	0.38062
51	0.36148
50.4	0.34392
49.81	0.3287
49.2	0.31391
48.6	0.30002
48	0.28775
47.41	0.27556
46.8	0.26473
46.2	0.25405
45.6	0.24351
45	0.23392
44.4	0.22402
43.81	0.21521
43.21	0.20719
42.6	0.19854
42	0.19124
41.4	0.18386
40.8	0.17666
40.2	0.17034
39.6	0.16349
39.01	0.15753
38.4	0.15167
37.8	0.14556
37.2	0.14042
36.6	0.13503
35.99	0.12965
35.41	0.12521
34.81	0.12019
34.2	0.11571
33.6	0.11141
33.01	0.10682
32.4	0.10302
31.8	0.09874
31.2	0.09455
30.61	0.09122
30	0.08708
29.4	0.08372
28.8	0.0804
28.2	0.07668
27.6	0.07373
27.01	0.07043
26.41	0.06744
25.79	0.06474
25.2	0.06155
24.61	0.05891
24	0.05626
23.4	0.05327
22.8	0.05113
22.21	0.04839
21.6	0.04581
21	0.04381
20.41	0.04118
19.8	0.03913
19.2	0.03703
18.61	0.03457
18.01	0.03294
17.4	0.03067
16.8	0.02867
16.21	0.02715
15.6	0.02481
15	0.02336
14.41	0.02161
13.8	0.01963
13.2	0.01841
12.6	0.01666
12.01	0.01518
11.4	0.01402
10.8	0.01208
10.21	0.01107
9.61	0.00973
9	0.00813
8.4	0.00744
7.81	0.00566
7.2	0.00459
6.6	0.00363
6	0.00215
5.4	0.00148
4.8	0.00044
4.2	-0.00052
3.61	-0.00049
2.99	-0.00126
2.4	-0.00195
1.81	-0.00211
1.2	-0.00318
0.6	-0.00321
0	-0.00365
-0.01	-0.00371
-0.02	-0.0038
-0.03	-0.0039
-0.09	-0.00354
-0.01	-0.003
0	-0.00339
