# Supplementary material for: Approaching intrinsic dynamics of MXenes hybrid hydrogel for 3D printed multimodal intelligent devices with ultrahigh superelasticity and temperature sensitivity
Source: Nat Commun. 2022 Jun 14;13:3420. doi: 10.1038/s41467-022-31051-7 (PMC9197829; doi:10.1038/s41467-022-31051-7)
Supplement: Supplementary file 6 — Source Data [file 41467_2022_31051_MOESM6_ESM.zip › Supplementary information/Supplementary Fig. 9/Supplementary Fig. 9e/30%.xlsx]

## Sheet: Sheet1
Strain / %	Compressive strength / Mpa
0	0.00011
0.05	0.00033
0.38	0.0009
0.73	0.00266
1.05	0.00371
1.35	0.00469
1.65	0.00641
1.96	0.00717
2.26	0.00864
2.56	0.00995
2.87	0.01086
3.17	0.01258
3.46	0.0137
3.76	0.01486
4.07	0.01658
4.37	0.01752
4.67	0.01916
4.97	0.02071
5.27	0.0218
5.57	0.02364
5.86	0.02485
6.16	0.02609
6.47	0.02803
6.77	0.02928
7.07	0.03099
7.37	0.03257
7.66	0.03366
7.96	0.03567
8.26	0.03701
8.57	0.03839
8.87	0.04048
9.18	0.04171
9.47	0.0436
9.77	0.04535
10.06	0.04664
10.36	0.04884
10.66	0.05039
10.96	0.05199
11.27	0.05419
11.58	0.0555
11.87	0.0575
12.16	0.05944
12.46	0.06092
12.77	0.0633
13.07	0.06504
13.38	0.06687
13.67	0.06919
13.96	0.07079
14.26	0.07301
14.56	0.07519
14.87	0.07688
15.17	0.07936
15.48	0.08133
15.76	0.08324
16.06	0.08584
16.36	0.08755
16.67	0.08996
16.97	0.09259
17.27	0.09447
17.58	0.09731
17.87	0.09947
18.16	0.10171
18.46	0.10453
18.76	0.1066
19.06	0.10911
19.37	0.11195
19.67	0.11424
19.97	0.1172
20.27	0.11965
20.56	0.12208
20.86	0.12525
21.16	0.12761
21.47	0.1306
21.78	0.13363
22.07	0.13601
22.36	0.13915
22.66	0.14185
22.96	0.14457
23.27	0.14788
23.57	0.15049
23.88	0.15368
24.17	0.15686
24.46	0.15946
24.76	0.16297
25.06	0.16611
25.37	0.16912
25.67	0.17286
25.98	0.17633
26.27	0.17931
26.56	0.18266
26.86	0.18539
27.16	0.18917
27.47	0.19248
27.77	0.19589
28.07	0.19963
28.37	0.20304
28.67	0.20665
28.96	0.21068
29.26	0.21381
29.57	0.218
29.87	0.2219
30.01	0.22346
30.01	0.22343
29.95	0.22266
29.59	0.2159
29.2	0.20735
28.86	0.20068
28.54	0.19472
28.23	0.18871
27.92	0.18403
27.61	0.17856
27.3	0.17379
27	0.16946
26.7	0.16463
26.41	0.1608
26.11	0.1568
25.81	0.15235
25.5	0.14874
25.2	0.14458
24.89	0.14078
24.6	0.13764
24.3	0.13362
24.01	0.13051
23.7	0.12721
23.4	0.12356
23.09	0.12074
22.79	0.11736
22.5	0.1143
22.2	0.11174
21.9	0.10851
21.6	0.1058
21.3	0.10312
20.99	0.09995
20.69	0.09773
20.4	0.09495
20.1	0.09227
19.8	0.09015
19.5	0.08729
19.2	0.08508
18.89	0.08281
18.6	0.08011
18.3	0.07832
18.01	0.07597
17.71	0.07382
17.4	0.07181
17.1	0.06911
16.79	0.06713
16.49	0.06521
16.2	0.06279
15.9	0.06121
15.61	0.05909
15.3	0.05707
15	0.05564
14.7	0.05337
14.4	0.05175
14.1	0.05024
13.8	0.04807
13.5	0.04679
13.2	0.04484
12.89	0.04302
12.6	0.04175
12.3	0.03974
12	0.03835
11.7	0.03698
11.4	0.03516
11.1	0.03406
10.79	0.03245
10.49	0.03077
10.2	0.02991
9.9	0.0281
9.61	0.02689
9.31	0.02574
9	0.02392
8.69	0.02298
8.4	0.02144
8.09	0.02008
7.8	0.01916
7.5	0.01765
7.21	0.01663
6.9	0.01571
6.6	0.01421
6.29	0.01338
5.99	0.01227
5.7	0.01098
5.41	0.01027
5.11	0.00888
4.8	0.00788
4.5	0.00714
4.2	0.00578
3.9	0.00524
3.6	0.0043
3.3	0.0031
3.01	0.00266
2.7	0.00158
2.4	0.00088
2.1	0.00024
1.8	-0.00094
1.5	-0.00149
1.21	-0.00223
0.91	-0.00328
0.6	-0.00368
0.29	-0.0048
0	-0.00541
-0.01	-0.00538
-0.01	-0.00533
-0.04	-0.00533
0	-0.00498
