# Supplementary material for: Approaching intrinsic dynamics of MXenes hybrid hydrogel for 3D printed multimodal intelligent devices with ultrahigh superelasticity and temperature sensitivity
Source: Nat Commun. 2022 Jun 14;13:3420. doi: 10.1038/s41467-022-31051-7 (PMC9197829; doi:10.1038/s41467-022-31051-7)
Supplement: Supplementary file 6 — Source Data [file 41467_2022_31051_MOESM6_ESM.zip › Supplementary information/Supplementary Fig. 9/Supplementary Fig. 9e/40%.xlsx]

## Sheet: Sheet1
Strain / %	Compressive strength / Mpa
0	0.00013
0.08	0.00069
0.53	0.00189
0.98	0.00337
1.39	0.00537
1.8	0.00647
2.21	0.00815
2.62	0.00998
3.02	0.0112
3.42	0.01332
3.82	0.01487
4.23	0.01656
4.63	0.01886
5.03	0.02035
5.43	0.02239
5.82	0.02446
6.22	0.02606
6.63	0.02843
7.03	0.03029
7.42	0.03204
7.82	0.03449
8.22	0.03605
8.63	0.0383
9.03	0.04056
9.43	0.04231
9.82	0.04488
10.22	0.04694
10.62	0.04883
11.03	0.05171
11.43	0.05357
11.82	0.05607
12.22	0.05861
12.62	0.06053
13.03	0.06335
13.43	0.0657
13.82	0.06793
14.22	0.07091
14.62	0.07307
15.03	0.07592
15.43	0.07873
15.82	0.08105
16.22	0.08431
16.62	0.08689
17.03	0.08972
17.43	0.09299
17.82	0.09556
18.22	0.09871
18.61	0.10176
19.02	0.10459
19.43	0.10823
19.83	0.11147
20.22	0.11459
20.62	0.11837
21.02	0.12148
21.43	0.1254
21.83	0.12916
22.22	0.13244
22.61	0.13665
23.02	0.14029
23.43	0.14435
23.83	0.1489
24.22	0.15251
24.62	0.15709
25.02	0.16149
25.43	0.1658
25.83	0.17093
26.22	0.17545
26.62	0.18001
27.02	0.18539
27.42	0.19005
27.83	0.19561
28.23	0.20106
28.62	0.20595
29.02	0.21189
29.43	0.21727
29.83	0.22309
30.22	0.22914
30.61	0.23443
31.02	0.24061
31.43	0.24681
31.83	0.25257
32.23	0.25913
32.62	0.26482
33.02	0.27106
33.42	0.27791
33.83	0.28396
34.23	0.2908
34.62	0.29718
35.02	0.30334
35.42	0.31068
35.83	0.31727
36.23	0.32425
36.62	0.33144
37.02	0.3382
37.42	0.34586
37.83	0.35336
38.23	0.36057
38.63	0.36853
39.02	0.37596
39.42	0.384
39.83	0.39259
40	0.3963
40.01	0.39642
39.9	0.3924
39.41	0.37325
38.92	0.35368
38.47	0.33791
38.05	0.32456
37.62	0.31175
37.21	0.30031
36.8	0.28975
36.4	0.27928
36.01	0.27018
35.6	0.26077
35.19	0.25177
34.8	0.24383
34.41	0.23561
34.01	0.22826
33.6	0.22083
33.19	0.21323
32.8	0.20693
32.4	0.20017
32.01	0.19388
31.6	0.18815
31.2	0.18171
30.8	0.17641
30.4	0.17102
30.01	0.16547
29.6	0.1607
29.19	0.15551
28.79	0.15055
28.4	0.14638
28	0.14134
27.6	0.13719
27.2	0.13304
26.79	0.12862
26.4	0.12503
26.01	0.12097
25.61	0.11707
25.2	0.11376
24.79	0.10968
24.4	0.10637
24	0.10317
23.61	0.09947
23.2	0.09653
22.79	0.09316
22.39	0.08994
22	0.08741
21.6	0.08413
21.2	0.08145
20.79	0.07877
20.39	0.07564
20	0.07354
19.6	0.07073
19.2	0.06802
18.79	0.06584
18.39	0.06294
18	0.06077
17.61	0.05861
17.21	0.0559
16.8	0.05409
16.4	0.0517
15.99	0.0494
15.6	0.04785
15.21	0.0454
14.8	0.04352
14.4	0.04173
14	0.0394
13.6	0.03796
13.21	0.03592
12.8	0.03389
12.4	0.03256
12	0.03034
11.6	0.02888
11.21	0.02741
10.8	0.02552
10.39	0.02428
10	0.02262
9.6	0.02096
9.21	0.01992
8.81	0.01814
8.39	0.01675
8	0.0157
7.6	0.01394
7.2	0.01302
6.81	0.01176
6.4	0.01026
6	0.00938
5.6	0.0078
5.2	0.00679
4.81	0.00603
4.4	0.00442
4	0.00381
3.6	0.0026
3.2	0.00142
2.81	0.00082
2.4	-0.00056
2	-0.00142
1.6	-0.00195
1.2	-0.00321
0.81	-0.00371
0.4	-0.0045
-0.01	-0.0057
-0.02	-0.00571
-0.02	-0.00568
-0.06	-0.00525
0	-0.00496
0	-0.00323
