# Supplementary material for: Approaching intrinsic dynamics of MXenes hybrid hydrogel for 3D printed multimodal intelligent devices with ultrahigh superelasticity and temperature sensitivity
Source: Nat Commun. 2022 Jun 14;13:3420. doi: 10.1038/s41467-022-31051-7 (PMC9197829; doi:10.1038/s41467-022-31051-7)
Supplement: Supplementary file 6 — Source Data [file 41467_2022_31051_MOESM6_ESM.zip › Supplementary information/Supplementary Fig. 9/Supplementary Fig. 9e/50%.xlsx]

## Sheet: Sheet1
Strain / %	Compressive strength / Mpa
0	0.00012
0.13	0.00056
0.69	0.00233
1.23	0.00389
1.75	0.00597
2.27	0.00805
2.78	0.00979
3.28	0.01222
3.78	0.01422
4.29	0.01639
4.8	0.01899
5.29	0.02085
5.78	0.02322
6.29	0.02577
6.8	0.02771
7.29	0.03053
7.78	0.03267
8.29	0.03494
8.8	0.03776
9.29	0.03989
9.78	0.04263
10.28	0.04533
10.79	0.04764
11.3	0.05077
11.79	0.05322
12.29	0.05597
12.79	0.0591
13.29	0.06154
13.78	0.06462
14.29	0.06775
14.8	0.0704
15.29	0.07387
15.78	0.07669
16.29	0.07991
16.79	0.08349
17.3	0.08649
17.79	0.09013
18.28	0.09369
18.79	0.09685
19.3	0.101
19.79	0.10449
20.29	0.10805
20.79	0.11232
21.3	0.11581
21.79	0.12016
22.29	0.12428
22.79	0.12831
23.29	0.13314
23.79	0.13753
24.28	0.14193
24.79	0.14717
25.29	0.15157
25.79	0.157
26.29	0.16216
26.78	0.16699
27.29	0.17302
27.8	0.17837
28.29	0.18401
28.79	0.19041
29.29	0.19607
29.8	0.20284
30.29	0.20928
30.78	0.21553
31.29	0.22305
31.8	0.22999
32.29	0.23734
32.78	0.24517
33.29	0.25276
33.8	0.26121
34.29	0.2699
34.78	0.27854
35.28	0.28842
35.8	0.29821
36.29	0.30823
36.79	0.31893
37.29	0.32933
37.79	0.34093
38.29	0.3524
38.79	0.36354
39.29	0.37592
39.8	0.38803
40.29	0.40022
40.78	0.41251
41.29	0.42435
41.79	0.43699
42.3	0.44978
42.79	0.46165
43.28	0.47371
43.79	0.486
44.3	0.49899
44.79	0.51172
45.29	0.52393
45.79	0.5376
46.29	0.55072
46.79	0.56381
47.29	0.5776
47.79	0.59134
48.29	0.60506
48.79	0.61879
49.29	0.63142
49.79	0.64572
50	0.65152
50.01	0.65186
49.84	0.64011
49.23	0.59354
48.64	0.55304
48.08	0.51979
47.54	0.49144
47.02	0.46645
46.52	0.44364
46.01	0.42338
45.51	0.40391
45	0.38574
44.5	0.36948
44	0.35374
43.49	0.33911
43	0.32558
42.51	0.31276
42.01	0.3011
41.5	0.28924
40.99	0.2779
40.5	0.26799
40.01	0.25789
39.5	0.2484
39	0.23961
38.5	0.23046
38	0.22278
37.5	0.21471
37	0.207
36.5	0.20012
36	0.19275
35.5	0.18624
34.99	0.17993
34.5	0.17328
34.01	0.16782
33.5	0.1619
32.99	0.15583
32.5	0.15097
32	0.14541
31.51	0.14056
31	0.13579
30.5	0.13055
30	0.12637
29.51	0.12194
29	0.11742
28.49	0.11366
28	0.10922
27.51	0.1054
27	0.10171
26.49	0.09766
26	0.0944
25.51	0.09094
25	0.087
24.49	0.08416
24	0.08061
23.51	0.07761
23	0.07475
22.5	0.07137
22	0.06875
21.5	0.06596
21	0.06282
20.5	0.06063
20	0.05763
19.5	0.05519
19	0.05289
18.49	0.05001
18	0.04801
17.51	0.04575
17.01	0.04319
16.5	0.0413
15.99	0.0389
15.5	0.03688
15.01	0.03523
14.5	0.03272
14	0.03105
13.5	0.02913
13.01	0.02693
12.5	0.0255
12	0.02332
11.5	0.02165
11.01	0.02029
10.5	0.01813
9.99	0.01685
9.5	0.01518
9.01	0.01342
8.5	0.01234
7.99	0.01043
7.49	0.00902
7	0.00804
6.51	0.00624
6	0.00527
5.5	0.00388
5	0.00243
4.51	0.00172
4	0.00036
3.5	-0.00071
3	-0.00152
2.51	-0.00303
2	-0.00367
1.5	-0.00469
1	-0.00583
0.51	-0.00644
0	-0.00772
-0.01	-0.00777
-0.02	-0.0078
-0.07	-0.00752
0	-0.007
0	-0.00326
