# Supplementary material for: Approaching intrinsic dynamics of MXenes hybrid hydrogel for 3D printed multimodal intelligent devices with ultrahigh superelasticity and temperature sensitivity
Source: Nat Commun. 2022 Jun 14;13:3420. doi: 10.1038/s41467-022-31051-7 (PMC9197829; doi:10.1038/s41467-022-31051-7)
Supplement: Supplementary file 6 — Source Data [file 41467_2022_31051_MOESM6_ESM.zip › Supplementary information/Supplementary Fig. 9/Supplementary Fig. 9e/60%.xlsx]

## Sheet: Sheet1
Strain / %	Compressive strength / Mpa
0	0.00016
0.16	0.00126
0.82	0.00254
1.46	0.00467
2.09	0.00718
2.72	0.00908
3.32	0.01166
3.93	0.01429
4.54	0.01639
5.13	0.01935
5.73	0.02159
6.34	0.02428
6.94	0.02731
7.53	0.02953
8.13	0.03251
8.74	0.0353
9.34	0.03774
9.93	0.04091
10.54	0.0436
11.14	0.04652
11.74	0.04982
12.33	0.05235
12.95	0.05579
13.53	0.05893
14.13	0.06187
14.74	0.06575
15.34	0.06883
15.93	0.07211
16.54	0.07602
17.14	0.07921
17.73	0.08312
18.33	0.08664
18.94	0.09025
19.54	0.09463
20.13	0.0983
20.74	0.10237
21.34	0.10691
21.93	0.11081
22.53	0.11553
23.14	0.12014
23.74	0.12451
24.33	0.12966
24.94	0.13431
25.54	0.13958
26.14	0.1449
26.73	0.14977
27.34	0.15575
27.94	0.16141
28.53	0.167
29.14	0.17355
29.74	0.17969
30.33	0.18605
30.94	0.1931
31.54	0.19971
32.14	0.20724
32.73	0.21464
33.34	0.22229
33.94	0.23096
34.53	0.23876
35.13	0.24757
35.74	0.25692
36.34	0.26585
36.93	0.27608
37.54	0.286
38.14	0.29676
38.73	0.30845
39.34	0.32036
39.95	0.33312
40.53	0.34609
41.13	0.35909
41.74	0.37384
42.34	0.38896
42.93	0.40377
43.53	0.42046
44.14	0.43778
44.73	0.45564
45.33	0.47471
45.94	0.49397
46.54	0.51498
47.13	0.53581
47.74	0.55814
48.34	0.58081
48.93	0.60232
49.53	0.62425
50.14	0.64651
50.74	0.66868
51.33	0.68952
51.93	0.71064
52.54	0.73199
53.13	0.75273
53.74	0.77354
54.34	0.79419
54.94	0.81558
55.53	0.83494
56.14	0.85664
56.74	0.87817
57.33	0.89818
57.93	0.9201
58.54	0.94291
59.14	0.96885
59.73	0.99527
60	1.00734
60.02	1.00782
59.8	0.98019
59.08	0.88477
58.37	0.80389
57.7	0.73901
57.07	0.68658
56.46	0.64117
55.84	0.60097
55.23	0.56621
54.63	0.53541
54.03	0.50797
53.43	0.48176
52.83	0.45826
52.23	0.43672
51.62	0.41556
51.02	0.39663
50.44	0.37875
49.82	0.36139
49.22	0.34588
48.63	0.33109
48.03	0.31807
47.42	0.30533
46.82	0.29294
46.23	0.28209
45.63	0.27115
45.02	0.2604
44.43	0.25091
43.83	0.24142
43.22	0.23238
42.62	0.22424
42.04	0.2158
41.43	0.20773
40.82	0.19969
40.23	0.19191
39.63	0.18511
39.02	0.17781
38.42	0.17125
37.83	0.16509
37.23	0.15851
36.63	0.15275
36.02	0.1471
35.43	0.14133
34.82	0.13641
34.22	0.13088
33.63	0.12616
33.02	0.12151
32.42	0.11642
31.83	0.11224
31.23	0.10789
30.62	0.1033
30.02	0.09985
29.43	0.09549
28.82	0.09164
28.22	0.08821
27.63	0.08419
27.03	0.08108
26.42	0.07756
25.83	0.07411
25.23	0.07134
24.62	0.06785
24.02	0.06494
23.43	0.06229
22.83	0.05918
22.22	0.05667
21.62	0.05395
21.03	0.05107
20.42	0.04882
19.82	0.04592
19.23	0.0436
18.62	0.04147
18.02	0.03883
17.43	0.03693
16.83	0.03476
16.22	0.03232
15.62	0.03061
15.03	0.02825
14.43	0.02628
13.82	0.02457
13.23	0.02212
12.63	0.0206
12.02	0.0187
11.42	0.01662
10.83	0.01542
10.22	0.01333
9.62	0.01173
9.03	0.01046
8.43	0.00843
7.82	0.00726
7.22	0.00575
6.63	0.00395
6.03	0.0029
5.42	0.00126
4.83	0
4.23	-0.00098
3.62	-0.00234
3.02	-0.00328
2.43	-0.00424
1.82	-0.0057
1.22	-0.00607
0.63	-0.00731
0.03	-0.00831
-0.01	-0.00819
-0.02	-0.00817
-0.03	-0.00814
-0.1	-0.00838
-0.02	-0.00772
0	-0.00725
