# Supplementary material for: Approaching intrinsic dynamics of MXenes hybrid hydrogel for 3D printed multimodal intelligent devices with ultrahigh superelasticity and temperature sensitivity
Source: Nat Commun. 2022 Jun 14;13:3420. doi: 10.1038/s41467-022-31051-7 (PMC9197829; doi:10.1038/s41467-022-31051-7)
Supplement: Supplementary file 6 — Source Data [file 41467_2022_31051_MOESM6_ESM.zip › Supplementary information/Supplementary Fig. 9/Supplementary Fig. 9f/30%.xlsx]

## Sheet: Sheet1
Strain / %	Compressive strength / Mpa
0	0.00036
0.05	0.00021
0.38	0.00197
0.72	0.00359
1.04	0.00524
1.35	0.00731
1.66	0.0085
1.97	0.01055
2.26	0.01225
2.56	0.01384
2.86	0.01609
3.17	0.01779
3.47	0.01967
3.78	0.02206
4.08	0.0236
4.37	0.02581
4.66	0.02792
4.96	0.02957
5.26	0.03216
5.57	0.03409
5.88	0.03647
6.18	0.03898
6.47	0.04103
6.76	0.04358
7.07	0.04598
7.37	0.04824
7.67	0.05112
7.98	0.05332
8.27	0.05584
8.57	0.05866
8.86	0.06078
9.16	0.06381
9.47	0.06646
9.78	0.06897
10.07	0.07227
10.37	0.07473
10.67	0.0777
10.96	0.08077
11.26	0.08339
11.57	0.08675
11.87	0.08984
12.18	0.09271
12.47	0.09639
12.77	0.09902
13.07	0.10233
13.36	0.10591
13.67	0.10878
13.97	0.11273
14.28	0.11615
14.57	0.11949
14.87	0.12357
15.17	0.12699
15.46	0.1309
15.77	0.135
16.08	0.1386
16.37	0.14312
16.67	0.14701
16.96	0.15084
17.26	0.15551
17.56	0.15948
17.87	0.16433
18.17	0.16899
18.48	0.17341
18.77	0.17854
19.06	0.18308
19.36	0.18792
19.66	0.19342
19.97	0.19829
20.27	0.20369
20.58	0.20905
20.87	0.21371
21.17	0.21925
21.46	0.22412
21.76	0.2292
22.07	0.23505
22.37	0.23997
22.67	0.24581
22.97	0.25116
23.27	0.25627
23.57	0.26231
23.87	0.26775
24.17	0.27334
24.48	0.27957
24.78	0.28502
25.07	0.29087
25.37	0.29699
25.66	0.30245
25.97	0.30917
26.27	0.31537
26.58	0.32176
26.88	0.3283
27.17	0.33408
27.46	0.34079
27.76	0.34746
28.07	0.35397
28.37	0.36108
28.67	0.36793
28.98	0.37515
29.28	0.3823
29.56	0.38864
29.86	0.39579
30.01	0.39962
30.01	0.39978
29.95	0.39558
29.61	0.37769
29.24	0.35766
28.89	0.3406
28.55	0.32632
28.23	0.31311
27.92	0.30124
27.62	0.29072
27.32	0.28024
27.02	0.27085
26.72	0.26174
26.41	0.25245
26.11	0.24438
25.81	0.23614
25.51	0.22832
25.22	0.22156
24.91	0.21396
24.62	0.20756
24.31	0.20095
24.01	0.19424
23.71	0.18873
23.41	0.18264
23.11	0.17692
22.81	0.17188
22.52	0.16641
22.21	0.16145
21.91	0.15663
21.61	0.15153
21.31	0.1475
21.02	0.14289
20.72	0.13851
20.42	0.13466
20.11	0.12999
19.81	0.12638
19.51	0.1226
19.21	0.11859
18.91	0.11529
18.62	0.11173
18.32	0.10811
18.01	0.1049
17.71	0.10117
17.41	0.0981
17.11	0.09499
16.82	0.09156
16.52	0.08908
16.22	0.08579
15.91	0.0828
15.61	0.08024
15.31	0.0771
15.01	0.0748
14.71	0.07216
14.42	0.0692
14.11	0.06713
13.81	0.06434
13.51	0.06198
13.21	0.05994
12.92	0.05722
12.62	0.0553
12.32	0.05314
12.01	0.05049
11.71	0.04881
11.41	0.04635
11.11	0.04443
10.81	0.04275
10.52	0.04042
10.22	0.03892
9.91	0.03691
9.61	0.03477
9.31	0.03338
9.01	0.03128
8.71	0.02937
8.42	0.02817
8.12	0.02603
7.81	0.02477
7.51	0.0231
7.21	0.02121
6.91	0.02023
6.61	0.01837
6.32	0.01694
6.02	0.01577
5.71	0.01391
5.41	0.01268
5.11	0.01131
4.81	0.00994
4.52	0.00913
4.22	0.0076
3.92	0.00646
3.61	0.00557
3.31	0.00399
3.01	0.00306
2.71	0.00207
2.41	0.00079
2.12	0.00025
1.82	-0.00115
1.51	-0.00214
1.21	-0.00276
0.91	-0.00418
0.61	-0.00458
0.31	-0.0055
0.02	-0.00633
-0.01	-0.00617
-0.01	-0.00609
-0.02	-0.00602
-0.04	-0.00617
0	-0.00551
