# Supplementary material for: Approaching intrinsic dynamics of MXenes hybrid hydrogel for 3D printed multimodal intelligent devices with ultrahigh superelasticity and temperature sensitivity
Source: Nat Commun. 2022 Jun 14;13:3420. doi: 10.1038/s41467-022-31051-7 (PMC9197829; doi:10.1038/s41467-022-31051-7)
Supplement: Supplementary file 6 — Source Data [file 41467_2022_31051_MOESM6_ESM.zip › Supplementary information/Supplementary Fig. 9/Supplementary Fig. 9f/40%.xlsx]

## Sheet: Sheet1
Strain / %	Compressive strength / Mpa
0	0.00024
0.09	0.00049
0.53	0.00216
0.98	0.00493
1.41	0.00681
1.82	0.0092
2.22	0.01158
2.62	0.01357
3.03	0.01641
3.43	0.01884
3.84	0.02107
4.23	0.02398
4.63	0.02614
5.02	0.02896
5.43	0.03191
5.84	0.03443
6.24	0.03782
6.63	0.04061
7.03	0.0435
7.43	0.04701
7.84	0.04981
8.23	0.05308
8.63	0.05649
9.02	0.05929
9.43	0.06309
9.83	0.06629
10.24	0.06976
10.63	0.07348
11.02	0.07669
11.43	0.08063
11.84	0.08453
12.24	0.08795
12.63	0.09227
13.03	0.09587
13.42	0.09975
13.84	0.10418
14.24	0.10802
14.63	0.11243
15.03	0.11678
15.43	0.12062
15.84	0.12564
16.24	0.13007
16.63	0.13467
17.02	0.13973
17.43	0.14418
17.83	0.14959
18.24	0.15488
18.63	0.15967
19.02	0.16542
19.42	0.17067
19.83	0.17633
20.24	0.18269
20.64	0.18827
21.03	0.19446
21.43	0.20072
21.83	0.20696
22.24	0.21425
22.64	0.22104
23.03	0.22798
23.43	0.23568
23.83	0.24287
24.23	0.25106
24.64	0.25938
25.03	0.26731
25.43	0.2762
25.83	0.28503
26.24	0.29456
26.64	0.30444
27.03	0.31383
27.43	0.32418
27.83	0.33498
28.23	0.34569
28.64	0.35761
29.04	0.36905
29.43	0.38046
29.83	0.39228
30.23	0.40386
30.64	0.41644
31.04	0.42841
31.43	0.4395
31.83	0.45162
32.24	0.46339
32.63	0.47508
33.04	0.48751
33.43	0.4985
33.83	0.51017
34.23	0.52237
34.64	0.53407
35.04	0.54606
35.44	0.55745
35.83	0.56854
36.23	0.5808
36.63	0.59203
37.04	0.60479
37.44	0.617
37.83	0.62826
38.23	0.64089
38.63	0.65358
39.04	0.66665
39.43	0.67983
39.83	0.69262
40.01	0.69872
40.02	0.69896
39.91	0.68637
39.44	0.63877
38.96	0.59225
38.5	0.55521
38.06	0.52354
37.65	0.49679
37.25	0.47267
36.84	0.44986
36.42	0.42898
36.02	0.40985
35.62	0.39235
35.23	0.37631
34.83	0.36066
34.42	0.34624
34.02	0.33263
33.62	0.3196
33.23	0.30815
32.83	0.29655
32.43	0.28555
32.03	0.27542
31.62	0.26513
31.23	0.25615
30.83	0.24709
30.43	0.2384
30.02	0.23017
29.62	0.22185
29.23	0.21451
28.84	0.20747
28.43	0.19969
28.02	0.19305
27.62	0.18626
27.22	0.17978
26.83	0.17412
26.43	0.16774
26.02	0.16214
25.62	0.15661
25.22	0.15099
24.83	0.14627
24.43	0.14113
24.02	0.13616
23.62	0.13173
23.23	0.12695
22.83	0.12264
22.43	0.11844
22.03	0.11395
21.62	0.11022
21.22	0.1059
20.83	0.10224
20.43	0.09877
20.02	0.0945
19.62	0.09135
19.22	0.08784
18.82	0.08432
18.43	0.08152
18.03	0.07807
17.62	0.07499
17.22	0.07223
16.82	0.06888
16.43	0.06637
16.03	0.06364
15.62	0.0604
15.22	0.05834
14.82	0.05536
14.43	0.05291
14.03	0.05044
13.63	0.0475
13.22	0.04532
12.83	0.04273
12.43	0.0402
12.03	0.03844
11.62	0.03576
11.22	0.03364
10.82	0.03181
10.43	0.02933
10.03	0.02777
9.62	0.02563
9.22	0.02343
8.82	0.02193
8.42	0.0197
8.03	0.01813
7.63	0.01655
7.22	0.01447
6.82	0.0132
6.42	0.01138
6.03	0.00968
5.63	0.00853
5.22	0.00665
4.82	0.00535
4.43	0.00414
4.03	0.00242
3.63	0.00142
3.22	-0.0001
2.82	-0.00142
2.42	-0.00224
2.03	-0.00369
1.63	-0.00449
1.23	-0.00536
0.82	-0.00644
0.42	-0.00673
0.03	-0.00727
-0.01	-0.00751
-0.01	-0.00756
-0.02	-0.00758
-0.06	-0.00669
0	-0.00591
