# Supplementary material for: Approaching intrinsic dynamics of MXenes hybrid hydrogel for 3D printed multimodal intelligent devices with ultrahigh superelasticity and temperature sensitivity
Source: Nat Commun. 2022 Jun 14;13:3420. doi: 10.1038/s41467-022-31051-7 (PMC9197829; doi:10.1038/s41467-022-31051-7)
Supplement: Supplementary file 6 — Source Data [file 41467_2022_31051_MOESM6_ESM.zip › Supplementary information/Supplementary Fig. 9/Supplementary Fig. 9f/50%.xlsx]

## Sheet: Sheet1
Strain / %	Compressive strength / Mpa
0	-0.00014
0.12	0.00078
0.67	0.00234
1.23	0.00482
1.75	0.00787
2.25	0.01016
2.77	0.01279
3.28	0.01571
3.78	0.01818
4.28	0.0215
4.77	0.02442
5.27	0.02717
5.79	0.0309
6.28	0.03398
6.78	0.03737
7.28	0.04107
7.79	0.04433
8.28	0.04825
8.77	0.05195
9.28	0.05543
9.79	0.05978
10.28	0.06322
10.78	0.06719
11.28	0.0716
11.79	0.07536
12.29	0.0799
12.78	0.08398
13.27	0.08804
13.79	0.09311
14.28	0.09732
14.78	0.10202
15.28	0.10699
15.79	0.11156
16.29	0.11682
16.78	0.12171
17.27	0.12665
17.78	0.13233
18.29	0.13758
18.78	0.14315
19.28	0.14904
19.78	0.15465
20.29	0.16121
20.78	0.16735
21.28	0.17342
21.78	0.18054
22.29	0.1872
22.78	0.19412
23.28	0.20168
23.78	0.20877
24.29	0.21698
24.78	0.22491
25.28	0.23268
25.78	0.24187
26.29	0.25068
26.78	0.25992
27.28	0.26962
27.78	0.27921
28.28	0.29006
28.79	0.3011
29.28	0.31191
29.77	0.32368
30.28	0.33566
30.79	0.34879
31.28	0.36209
31.78	0.37534
32.28	0.39049
32.79	0.40548
33.28	0.42103
33.77	0.4376
34.28	0.455
34.79	0.47289
35.28	0.49161
35.78	0.50981
36.28	0.52982
36.79	0.55004
37.29	0.5709
37.77	0.59129
38.27	0.61213
38.78	0.63434
39.28	0.65661
39.78	0.6783
40.28	0.70108
40.78	0.72279
41.29	0.74376
41.78	0.76312
42.28	0.78273
42.78	0.80302
43.29	0.82306
43.78	0.84109
44.28	0.86028
44.78	0.87977
45.29	0.90031
45.78	0.92262
46.28	0.9449
46.78	0.96813
47.28	0.99239
47.78	1.01572
48.28	1.04028
48.78	1.06703
49.29	1.09426
49.78	1.12077
50.01	1.13279
50.02	1.13329
49.86	1.09778
49.26	0.98633
48.66	0.89245
48.09	0.82111
47.57	0.76348
47.05	0.71324
46.53	0.67
46.03	0.63107
45.53	0.59618
45.03	0.56512
44.52	0.53603
44.02	0.5103
43.52	0.48776
43.03	0.4658
42.52	0.44443
42.02	0.42502
41.52	0.40612
41.03	0.38938
40.52	0.37219
40.02	0.35662
39.52	0.34201
39.02	0.32828
38.52	0.31572
38.02	0.30342
37.52	0.29186
37.03	0.28171
36.52	0.27079
36.02	0.26046
35.52	0.25144
35.03	0.24215
34.52	0.23352
34.02	0.22494
33.52	0.21582
33.02	0.20804
32.53	0.19976
32.02	0.1919
31.52	0.18486
31.02	0.1773
30.53	0.17084
30.02	0.16419
29.52	0.15764
29.03	0.15203
28.53	0.14611
28.02	0.14018
27.51	0.13513
27.02	0.12938
26.53	0.12477
26.02	0.11984
25.52	0.11482
25.02	0.11061
24.53	0.106
24.02	0.1018
23.52	0.09789
23.02	0.09363
22.52	0.08998
22.02	0.08618
21.52	0.0821
21.02	0.07907
20.53	0.07528
20.03	0.07202
19.52	0.06899
19.01	0.06534
18.52	0.06268
18.03	0.05965
17.52	0.05634
17.01	0.05389
16.52	0.05076
16.03	0.04816
15.52	0.04572
15.01	0.04273
14.52	0.04045
14.02	0.03795
13.52	0.03522
13.01	0.03324
12.53	0.03061
12.03	0.02854
11.52	0.02652
11.02	0.02391
10.52	0.02224
10.03	0.02
9.52	0.01773
9.02	0.01619
8.51	0.01374
8.02	0.01205
7.53	0.01042
7.02	0.0082
6.51	0.00705
6.03	0.00535
5.53	0.00357
5.02	0.00238
4.52	0.00052
4.03	-0.00061
3.53	-0.00167
3.02	-0.00334
2.51	-0.00381
2.02	-0.00471
1.53	-0.00469
1.02	-0.0049
0.52	-0.00562
0.02	-0.00551
-0.01	-0.00532
-0.02	-0.00528
-0.03	-0.00529
-0.08	-0.00562
0	-0.00502
