# Supplementary material for: Approaching intrinsic dynamics of MXenes hybrid hydrogel for 3D printed multimodal intelligent devices with ultrahigh superelasticity and temperature sensitivity
Source: Nat Commun. 2022 Jun 14;13:3420. doi: 10.1038/s41467-022-31051-7 (PMC9197829; doi:10.1038/s41467-022-31051-7)
Supplement: Supplementary file 6 — Source Data [file 41467_2022_31051_MOESM6_ESM.zip › Supplementary information/Supplementary Fig. 9/Supplementary Fig. 9f/60%.xlsx]

## Sheet: Sheet1
Strain / %	Compressive strength / Mpa
0	0.00022
0.16	0.00129
0.83	0.00263
1.49	0.00505
2.1	0.00828
2.73	0.01064
3.35	0.01395
3.94	0.01731
4.54	0.02024
5.14	0.02421
5.75	0.02755
6.35	0.03128
6.95	0.03535
7.56	0.03892
8.15	0.04325
8.74	0.04736
9.35	0.05136
9.95	0.05592
10.54	0.06003
11.15	0.0645
11.76	0.06942
12.35	0.07366
12.94	0.07861
13.55	0.08345
14.15	0.08815
14.75	0.09372
15.35	0.0984
15.96	0.10388
16.55	0.10934
17.14	0.11439
17.75	0.12044
18.35	0.12618
18.94	0.13158
19.55	0.13827
20.16	0.14434
20.75	0.15088
21.34	0.15761
21.95	0.16435
22.55	0.17171
23.15	0.17907
23.75	0.18625
24.36	0.19462
24.94	0.2022
25.55	0.2107
26.15	0.21982
26.75	0.2282
27.34	0.23788
27.95	0.2475
28.56	0.25778
29.15	0.26837
29.74	0.27877
30.35	0.29059
30.95	0.30264
31.55	0.3145
32.15	0.32803
32.75	0.34159
33.34	0.3553
33.95	0.3707
34.55	0.38578
35.15	0.40218
35.75	0.41875
36.35	0.43625
36.96	0.45599
37.55	0.47483
38.14	0.49489
38.75	0.51718
39.35	0.53906
39.95	0.56233
40.55	0.58654
41.16	0.61066
41.74	0.63474
42.35	0.6603
42.96	0.68772
43.55	0.71549
44.14	0.7439
44.75	0.77506
45.36	0.80598
45.95	0.83631
46.54	0.86765
47.15	0.90246
47.75	0.94204
48.34	0.98224
48.95	1.02448
49.55	1.06798
50.14	1.11061
50.75	1.15663
51.36	1.20031
51.94	1.24014
52.54	1.28036
53.15	1.32123
53.76	1.3617
54.34	1.39962
54.94	1.43962
55.55	1.48025
56.15	1.52157
56.75	1.56146
57.35	1.60412
57.95	1.64641
58.54	1.69132
59.15	1.73878
59.76	1.78628
60.01	1.8048
60.02	1.80564
59.79	1.71668
59.05	1.48181
58.34	1.30527
57.69	1.17228
57.05	1.06834
56.43	0.98131
55.82	0.90815
55.21	0.84512
54.61	0.79036
54	0.74246
53.41	0.6997
52.8	0.65911
52.2	0.62232
51.61	0.58973
51.01	0.56031
50.4	0.53174
49.8	0.50588
49.21	0.48288
48.6	0.4601
48	0.4396
47.41	0.41963
46.8	0.40028
46.2	0.38225
45.61	0.36447
45.01	0.34817
44.4	0.33254
43.8	0.31767
43.21	0.30513
42.6	0.29244
42	0.28024
41.4	0.26947
40.81	0.25877
40.2	0.24873
39.6	0.23905
39	0.22864
38.4	0.21958
37.8	0.20991
37.2	0.2013
36.61	0.19346
35.99	0.18463
35.4	0.17731
34.8	0.17022
34.2	0.16273
33.6	0.15655
33	0.14956
32.41	0.14354
31.8	0.13768
31.2	0.13133
30.6	0.12614
30	0.12069
29.39	0.1151
28.8	0.11052
28.21	0.10545
27.6	0.10062
27	0.09622
26.41	0.09134
25.8	0.08732
25.2	0.08301
24.6	0.07893
24.01	0.07556
23.4	0.07131
22.8	0.06787
22.2	0.06465
21.6	0.06092
21	0.05806
20.4	0.05464
19.81	0.05143
19.2	0.04873
18.6	0.04536
18.01	0.04265
17.4	0.0401
16.8	0.03683
16.2	0.03425
15.61	0.03113
15	0.02831
14.4	0.02626
13.8	0.02326
13.2	0.02106
12.6	0.01871
12.01	0.01623
11.4	0.01432
10.8	0.01193
10.2	0.00983
9.61	0.00842
9	0.00628
8.39	0.00483
7.81	0.00338
7.2	0.00135
6.6	0.0004
6	-0.0012
5.41	-0.00203
4.8	-0.0021
4.2	-0.00301
3.61	-0.00294
3	-0.00357
2.4	-0.00377
1.8	-0.00381
1.21	-0.00446
0.6	-0.00458
0	-0.00435
-0.01	-0.0044
-0.02	-0.00445
-0.09	-0.00471
0	-0.00411
0	-0.0041
